# Supplementary material for: Evaluating High-Variance Leaves as Uncertainty Measure for Random Forest Regression
Source: Molecules. 2021 Oct 28;26(21):6514. doi: 10.3390/molecules26216514 (PMC8588039; doi:10.3390/molecules26216514)
Supplement: Supplementary file 1 [file molecules-26-06514-s001.zip]

Archive with 278 entries (113 files):
- supplementary_materials/
- supplementary_materials/.DS_Store
- __MACOSX/supplementary_materials/._.DS_Store
- supplementary_materials/supporting_information.pdf
- __MACOSX/supplementary_materials/._supporting_information.pdf
- supplementary_materials/code/
- supplementary_materials/data_sets/
- supplementary_materials/code/support.py
- supplementary_materials/code/plotting.py
- supplementary_materials/code/high_variance_leaf_evaluator.py
- supplementary_materials/code/example.py
- __MACOSX/supplementary_materials/code/._example.py
- supplementary_materials/data_sets/.DS_Store
- __MACOSX/supplementary_materials/data_sets/._.DS_Store
- supplementary_materials/data_sets/cortes-ciriano/
- supplementary_materials/data_sets/non-bioactivity/
- supplementary_materials/data_sets/cortes-ciriano/P17252/
- supplementary_materials/data_sets/cortes-ciriano/Q92731/
- supplementary_materials/data_sets/cortes-ciriano/P18089/
- supplementary_materials/data_sets/cortes-ciriano/MMP2/
- supplementary_materials/data_sets/cortes-ciriano/Q05397/
- supplementary_materials/data_sets/cortes-ciriano/.DS_Store
- __MACOSX/supplementary_materials/data_sets/cortes-ciriano/._.DS_Store
- supplementary_materials/data_sets/cortes-ciriano/P42345/
- supplementary_materials/data_sets/cortes-ciriano/P28335/
- supplementary_materials/data_sets/cortes-ciriano/P41594/
- supplementary_materials/data_sets/cortes-ciriano/P61169/
- supplementary_materials/data_sets/cortes-ciriano/P03372/
- supplementary_materials/data_sets/cortes-ciriano/P04150/
- supplementary_materials/data_sets/cortes-ciriano/P11229/
- supplementary_materials/data_sets/cortes-ciriano/P24941/
- supplementary_materials/data_sets/cortes-ciriano/P49146/
- supplementary_materials/data_sets/cortes-ciriano/P47871/
- supplementary_materials/data_sets/cortes-ciriano/P19327/
- supplementary_materials/data_sets/cortes-ciriano/order_by_cortes-ciriano.txt
- supplementary_materials/data_sets/cortes-ciriano/O60674/
- supplementary_materials/data_sets/cortes-ciriano/O14965/
- supplementary_materials/data_sets/cortes-ciriano/P16581/
- supplementary_materials/data_sets/cortes-ciriano/P28482/
- supplementary_materials/data_sets/cortes-ciriano/P21554/
- supplementary_materials/data_sets/cortes-ciriano/P35968/
- supplementary_materials/data_sets/cortes-ciriano/Q16602/
- supplementary_materials/data_sets/cortes-ciriano/P06401/
- supplementary_materials/data_sets/cortes-ciriano/P24530/
- supplementary_materials/data_sets/cortes-ciriano/F7/
- supplementary_materials/data_sets/cortes-ciriano/IL4/
- supplementary_materials/data_sets/cortes-ciriano/P25929/
- supplementary_materials/data_sets/cortes-ciriano/P12931/
- supplementary_materials/data_sets/non-bioactivity/.DS_Store
- __MACOSX/supplementary_materials/data_sets/non-bioactivity/._.DS_Store
- supplementary_materials/data_sets/non-bioactivity/delaney/
- supplementary_materials/data_sets/non-bioactivity/freesolv/
- supplementary_materials/data_sets/non-bioactivity/tetrah/
- supplementary_materials/data_sets/cortes-ciriano/P17252/descriptors/
- supplementary_materials/data_sets/cortes-ciriano/P17252/y/
- supplementary_materials/data_sets/cortes-ciriano/Q92731/descriptors/
- supplementary_materials/data_sets/cortes-ciriano/Q92731/y/
- supplementary_materials/data_sets/cortes-ciriano/P18089/descriptors/
- supplementary_materials/data_sets/cortes-ciriano/P18089/y/
- supplementary_materials/data_sets/cortes-ciriano/MMP2/descriptors/
- supplementary_materials/data_sets/cortes-ciriano/MMP2/y/
- supplementary_materials/data_sets/cortes-ciriano/Q05397/descriptors/
- supplementary_materials/data_sets/cortes-ciriano/Q05397/y/
- supplementary_materials/data_sets/cortes-ciriano/P42345/descriptors/
- supplementary_materials/data_sets/cortes-ciriano/P42345/y/
- supplementary_materials/data_sets/cortes-ciriano/P28335/descriptors/
- supplementary_materials/data_sets/cortes-ciriano/P28335/y/
- supplementary_materials/data_sets/cortes-ciriano/P41594/descriptors/
- supplementary_materials/data_sets/cortes-ciriano/P41594/y/
- supplementary_materials/data_sets/cortes-ciriano/P61169/descriptors/
- supplementary_materials/data_sets/cortes-ciriano/P61169/y/
- supplementary_materials/data_sets/cortes-ciriano/P03372/descriptors/
- supplementary_materials/data_sets/cortes-ciriano/P03372/y/
- supplementary_materials/data_sets/cortes-ciriano/P04150/descriptors/
- supplementary_materials/data_sets/cortes-ciriano/P04150/y/
- supplementary_materials/data_sets/cortes-ciriano/P11229/descriptors/
- supplementary_materials/data_sets/cortes-ciriano/P11229/y/
- supplementary_materials/data_sets/cortes-ciriano/P24941/descriptors/
- supplementary_materials/data_sets/cortes-ciriano/P24941/y/
- supplementary_materials/data_sets/cortes-ciriano/P49146/descriptors/
- supplementary_materials/data_sets/cortes-ciriano/P49146/y/
- supplementary_materials/data_sets/cortes-ciriano/P47871/descriptors/
- supplementary_materials/data_sets/cortes-ciriano/P47871/y/
- supplementary_materials/data_sets/cortes-ciriano/P19327/descriptors/
- supplementary_materials/data_sets/cortes-ciriano/P19327/y/
- supplementary_materials/data_sets/cortes-ciriano/O60674/descriptors/
- supplementary_materials/data_sets/cortes-ciriano/O60674/y/
- supplementary_materials/data_sets/cortes-ciriano/O14965/descriptors/
- supplementary_materials/data_sets/cortes-ciriano/O14965/y/
- supplementary_materials/data_sets/cortes-ciriano/P16581/descriptors/
- supplementary_materials/data_sets/cortes-ciriano/P16581/y/
- supplementary_materials/data_sets/cortes-ciriano/P28482/descriptors/
- supplementary_materials/data_sets/cortes-ciriano/P28482/y/
- supplementary_materials/data_sets/cortes-ciriano/P21554/descriptors/
- supplementary_materials/data_sets/cortes-ciriano/P21554/y/
- supplementary_materials/data_sets/cortes-ciriano/P35968/descriptors/
- supplementary_materials/data_sets/cortes-ciriano/P35968/y/
- supplementary_materials/data_sets/cortes-ciriano/Q16602/descriptors/
- supplementary_materials/data_sets/cortes-ciriano/Q16602/y/
- supplementary_materials/data_sets/cortes-ciriano/P06401/descriptors/
- supplementary_materials/data_sets/cortes-ciriano/P06401/y/
- supplementary_materials/data_sets/cortes-ciriano/P24530/descriptors/
- supplementary_materials/data_sets/cortes-ciriano/P24530/y/
- supplementary_materials/data_sets/cortes-ciriano/F7/descriptors/
- supplementary_materials/data_sets/cortes-ciriano/F7/y/
- supplementary_materials/data_sets/cortes-ciriano/IL4/descriptors/
- supplementary_materials/data_sets/cortes-ciriano/IL4/y/
- supplementary_materials/data_sets/cortes-ciriano/P25929/descriptors/
- supplementary_materials/data_sets/cortes-ciriano/P25929/y/
- supplementary_materials/data_sets/cortes-ciriano/P12931/descriptors/
- supplementary_materials/data_sets/cortes-ciriano/P12931/y/
- supplementary_materials/data_sets/non-bioactivity/delaney/descriptors/
- supplementary_materials/data_sets/non-bioactivity/delaney/y/
- supplementary_materials/data_sets/non-bioactivity/freesolv/descriptors/
- supplementary_materials/data_sets/non-bioactivity/freesolv/y/
- supplementary_materials/data_sets/non-bioactivity/tetrah/.directory
- supplementary_materials/data_sets/non-bioactivity/tetrah/descriptors/
- supplementary_materials/data_sets/non-bioactivity/tetrah/y/
- supplementary_materials/data_sets/cortes-ciriano/P17252/descriptors/ecfp_2048_3/
- supplementary_materials/data_sets/cortes-ciriano/P17252/descriptors/rdkit/
- supplementary_materials/data_sets/cortes-ciriano/P17252/y/y.csv
- supplementary_materials/data_sets/cortes-ciriano/Q92731/descriptors/ecfp_2048_3/
- supplementary_materials/data_sets/cortes-ciriano/Q92731/descriptors/rdkit/
- supplementary_materials/data_sets/cortes-ciriano/Q92731/y/y.csv
- supplementary_materials/data_sets/cortes-ciriano/P18089/descriptors/ecfp_2048_3/
- supplementary_materials/data_sets/cortes-ciriano/P18089/descriptors/rdkit/
- supplementary_materials/data_sets/cortes-ciriano/P18089/y/y.csv
- supplementary_materials/data_sets/cortes-ciriano/MMP2/descriptors/ecfp_2048_3/
- supplementary_materials/data_sets/cortes-ciriano/MMP2/descriptors/rdkit/
- supplementary_materials/data_sets/cortes-ciriano/MMP2/y/y.csv
- supplementary_materials/data_sets/cortes-ciriano/Q05397/descriptors/ecfp_2048_3/
- supplementary_materials/data_sets/cortes-ciriano/Q05397/descriptors/rdkit/
- supplementary_materials/data_sets/cortes-ciriano/Q05397/y/y.csv
- supplementary_materials/data_sets/cortes-ciriano/P42345/descriptors/ecfp_2048_3/
- supplementary_materials/data_sets/cortes-ciriano/P42345/descriptors/rdkit/
- supplementary_materials/data_sets/cortes-ciriano/P42345/y/y.csv
- supplementary_materials/data_sets/cortes-ciriano/P28335/descriptors/ecfp_2048_3/
- supplementary_materials/data_sets/cortes-ciriano/P28335/descriptors/rdkit/
- supplementary_materials/data_sets/cortes-ciriano/P28335/y/y.csv
- supplementary_materials/data_sets/cortes-ciriano/P41594/descriptors/ecfp_2048_3/
- supplementary_materials/data_sets/cortes-ciriano/P41594/descriptors/rdkit/
- supplementary_materials/data_sets/cortes-ciriano/P41594/y/y.csv
- supplementary_materials/data_sets/cortes-ciriano/P61169/descriptors/ecfp_2048_3/
- supplementary_materials/data_sets/cortes-ciriano/P61169/descriptors/rdkit/
- supplementary_materials/data_sets/cortes-ciriano/P61169/y/y.csv
- supplementary_materials/data_sets/cortes-ciriano/P03372/descriptors/ecfp_2048_3/
- supplementary_materials/data_sets/cortes-ciriano/P03372/descriptors/rdkit/
- supplementary_materials/data_sets/cortes-ciriano/P03372/y/y.csv
- supplementary_materials/data_sets/cortes-ciriano/P04150/descriptors/ecfp_2048_3/
- supplementary_materials/data_sets/cortes-ciriano/P04150/descriptors/rdkit/
- supplementary_materials/data_sets/cortes-ciriano/P04150/y/y.csv
- supplementary_materials/data_sets/cortes-ciriano/P11229/descriptors/ecfp_2048_3/
- supplementary_materials/data_sets/cortes-ciriano/P11229/descriptors/rdkit/
- supplementary_materials/data_sets/cortes-ciriano/P11229/y/y.csv
- supplementary_materials/data_sets/cortes-ciriano/P24941/descriptors/ecfp_2048_3/
- supplementary_materials/data_sets/cortes-ciriano/P24941/descriptors/rdkit/
- supplementary_materials/data_sets/cortes-ciriano/P24941/y/y.csv
- supplementary_materials/data_sets/cortes-ciriano/P49146/descriptors/ecfp_2048_3/
- supplementary_materials/data_sets/cortes-ciriano/P49146/descriptors/rdkit/
- supplementary_materials/data_sets/cortes-ciriano/P49146/y/y.csv
- supplementary_materials/data_sets/cortes-ciriano/P47871/descriptors/ecfp_2048_3/
- supplementary_materials/data_sets/cortes-ciriano/P47871/descriptors/rdkit/
- supplementary_materials/data_sets/cortes-ciriano/P47871/y/y.csv
- supplementary_materials/data_sets/cortes-ciriano/P19327/descriptors/ecfp_2048_3/
- supplementary_materials/data_sets/cortes-ciriano/P19327/descriptors/rdkit/
- supplementary_materials/data_sets/cortes-ciriano/P19327/y/y.csv
- supplementary_materials/data_sets/cortes-ciriano/O60674/descriptors/ecfp_2048_3/
- supplementary_materials/data_sets/cortes-ciriano/O60674/descriptors/rdkit/
- supplementary_materials/data_sets/cortes-ciriano/O60674/y/y.csv
- supplementary_materials/data_sets/cortes-ciriano/O14965/descriptors/ecfp_2048_3/
- supplementary_materials/data_sets/cortes-ciriano/O14965/descriptors/rdkit/
- supplementary_materials/data_sets/cortes-ciriano/O14965/y/y.csv
- supplementary_materials/data_sets/cortes-ciriano/P16581/descriptors/ecfp_2048_3/
- supplementary_materials/data_sets/cortes-ciriano/P16581/descriptors/rdkit/
- supplementary_materials/data_sets/cortes-ciriano/P16581/y/y.csv
- supplementary_materials/data_sets/cortes-ciriano/P28482/descriptors/ecfp_2048_3/
- supplementary_materials/data_sets/cortes-ciriano/P28482/descriptors/rdkit/
- supplementary_materials/data_sets/cortes-ciriano/P28482/y/y.csv
- supplementary_materials/data_sets/cortes-ciriano/P21554/descriptors/ecfp_2048_3/
- supplementary_materials/data_sets/cortes-ciriano/P21554/descriptors/rdkit/
- supplementary_materials/data_sets/cortes-ciriano/P21554/y/y.csv
- supplementary_materials/data_sets/cortes-ciriano/P35968/descriptors/ecfp_2048_3/
- supplementary_materials/data_sets/cortes-ciriano/P35968/descriptors/rdkit/
- supplementary_materials/data_sets/cortes-ciriano/P35968/y/y.csv
- supplementary_materials/data_sets/cortes-ciriano/Q16602/descriptors/ecfp_2048_3/
- supplementary_materials/data_sets/cortes-ciriano/Q16602/descriptors/rdkit/
- supplementary_materials/data_sets/cortes-ciriano/Q16602/y/y.csv
- supplementary_materials/data_sets/cortes-ciriano/P06401/descriptors/ecfp_2048_3/
- supplementary_materials/data_sets/cortes-ciriano/P06401/descriptors/rdkit/
- supplementary_materials/data_sets/cortes-ciriano/P06401/y/y.csv
- supplementary_materials/data_sets/cortes-ciriano/P24530/descriptors/ecfp_2048_3/
- supplementary_materials/data_sets/cortes-ciriano/P24530/descriptors/rdkit/
- supplementary_materials/data_sets/cortes-ciriano/P24530/y/y.csv
- supplementary_materials/data_sets/cortes-ciriano/F7/descriptors/ecfp_2048_3/
- supplementary_materials/data_sets/cortes-ciriano/F7/descriptors/rdkit/
- supplementary_materials/data_sets/cortes-ciriano/F7/y/y.csv
- supplementary_materials/data_sets/cortes-ciriano/IL4/descriptors/ecfp_2048_3/
- supplementary_materials/data_sets/cortes-ciriano/IL4/descriptors/rdkit/
- supplementary_materials/data_sets/cortes-ciriano/IL4/y/y.csv
- supplementary_materials/data_sets/cortes-ciriano/P25929/descriptors/ecfp_2048_3/
- supplementary_materials/data_sets/cortes-ciriano/P25929/descriptors/rdkit/
- supplementary_materials/data_sets/cortes-ciriano/P25929/y/y.csv
- supplementary_materials/data_sets/cortes-ciriano/P12931/descriptors/ecfp_2048_3/
- supplementary_materials/data_sets/cortes-ciriano/P12931/descriptors/rdkit/
- supplementary_materials/data_sets/cortes-ciriano/P12931/y/y.csv
- supplementary_materials/data_sets/non-bioactivity/delaney/descriptors/ecfp_2048_3/
- supplementary_materials/data_sets/non-bioactivity/delaney/descriptors/rdkit/
- supplementary_materials/data_sets/non-bioactivity/delaney/y/y.csv
- supplementary_materials/data_sets/non-bioactivity/freesolv/descriptors/ecfp_2048_3/
- supplementary_materials/data_sets/non-bioactivity/freesolv/descriptors/rdkit/
- supplementary_materials/data_sets/non-bioactivity/freesolv/y/y.csv
- supplementary_materials/data_sets/non-bioactivity/tetrah/descriptors/ecfp_2048_3/
- supplementary_materials/data_sets/non-bioactivity/tetrah/descriptors/rdkit/
- supplementary_materials/data_sets/non-bioactivity/tetrah/y/y.csv
- supplementary_materials/data_sets/cortes-ciriano/P17252/descriptors/ecfp_2048_3/X.csv
- supplementary_materials/data_sets/cortes-ciriano/P17252/descriptors/rdkit/X.csv
- supplementary_materials/data_sets/cortes-ciriano/Q92731/descriptors/ecfp_2048_3/X.csv
- supplementary_materials/data_sets/cortes-ciriano/Q92731/descriptors/rdkit/X.csv
- supplementary_materials/data_sets/cortes-ciriano/P18089/descriptors/ecfp_2048_3/X.csv
- supplementary_materials/data_sets/cortes-ciriano/P18089/descriptors/rdkit/X.csv
- supplementary_materials/data_sets/cortes-ciriano/MMP2/descriptors/ecfp_2048_3/X.csv
- supplementary_materials/data_sets/cortes-ciriano/MMP2/descriptors/rdkit/X.csv
- supplementary_materials/data_sets/cortes-ciriano/Q05397/descriptors/ecfp_2048_3/X.csv
- supplementary_materials/data_sets/cortes-ciriano/Q05397/descriptors/rdkit/X.csv
- supplementary_materials/data_sets/cortes-ciriano/P42345/descriptors/ecfp_2048_3/X.csv
- supplementary_materials/data_sets/cortes-ciriano/P42345/descriptors/rdkit/X.csv
- supplementary_materials/data_sets/cortes-ciriano/P28335/descriptors/ecfp_2048_3/X.csv
- supplementary_materials/data_sets/cortes-ciriano/P28335/descriptors/rdkit/X.csv
- supplementary_materials/data_sets/cortes-ciriano/P41594/descriptors/ecfp_2048_3/X.csv
- supplementary_materials/data_sets/cortes-ciriano/P41594/descriptors/rdkit/X.csv
- supplementary_materials/data_sets/cortes-ciriano/P61169/descriptors/ecfp_2048_3/X.csv
- supplementary_materials/data_sets/cortes-ciriano/P61169/descriptors/rdkit/X.csv
- supplementary_materials/data_sets/cortes-ciriano/P03372/descriptors/ecfp_2048_3/X.csv
- supplementary_materials/data_sets/cortes-ciriano/P03372/descriptors/rdkit/X.csv
- supplementary_materials/data_sets/cortes-ciriano/P04150/descriptors/ecfp_2048_3/X.csv
- supplementary_materials/data_sets/cortes-ciriano/P04150/descriptors/rdkit/X.csv
- supplementary_materials/data_sets/cortes-ciriano/P11229/descriptors/ecfp_2048_3/X.csv
- supplementary_materials/data_sets/cortes-ciriano/P11229/descriptors/rdkit/X.csv
- supplementary_materials/data_sets/cortes-ciriano/P24941/descriptors/ecfp_2048_3/X.csv
- supplementary_materials/data_sets/cortes-ciriano/P24941/descriptors/rdkit/X.csv
- supplementary_materials/data_sets/cortes-ciriano/P49146/descriptors/ecfp_2048_3/X.csv
- supplementary_materials/data_sets/cortes-ciriano/P49146/descriptors/rdkit/X.csv
- supplementary_materials/data_sets/cortes-ciriano/P47871/descriptors/ecfp_2048_3/X.csv
- supplementary_materials/data_sets/cortes-ciriano/P47871/descriptors/rdkit/X.csv
- supplementary_materials/data_sets/cortes-ciriano/P19327/descriptors/ecfp_2048_3/X.csv
- supplementary_materials/data_sets/cortes-ciriano/P19327/descriptors/rdkit/X.csv
- supplementary_materials/data_sets/cortes-ciriano/O60674/descriptors/ecfp_2048_3/X.csv
- supplementary_materials/data_sets/cortes-ciriano/O60674/descriptors/rdkit/X.csv
- supplementary_materials/data_sets/cortes-ciriano/O14965/descriptors/ecfp_2048_3/X.csv
- supplementary_materials/data_sets/cortes-ciriano/O14965/descriptors/rdkit/X.csv
- supplementary_materials/data_sets/cortes-ciriano/P16581/descriptors/ecfp_2048_3/X.csv
- supplementary_materials/data_sets/cortes-ciriano/P16581/descriptors/rdkit/X.csv
- supplementary_materials/data_sets/cortes-ciriano/P28482/descriptors/ecfp_2048_3/X.csv
- supplementary_materials/data_sets/cortes-ciriano/P28482/descriptors/rdkit/X.csv
- supplementary_materials/data_sets/cortes-ciriano/P21554/descriptors/ecfp_2048_3/X.csv
- supplementary_materials/data_sets/cortes-ciriano/P21554/descriptors/rdkit/X.csv
- supplementary_materials/data_sets/cortes-ciriano/P35968/descriptors/ecfp_2048_3/X.csv
- supplementary_materials/data_sets/cortes-ciriano/P35968/descriptors/rdkit/X.csv
- supplementary_materials/data_sets/cortes-ciriano/Q16602/descriptors/ecfp_2048_3/X.csv
- supplementary_materials/data_sets/cortes-ciriano/Q16602/descriptors/rdkit/X.csv
- supplementary_materials/data_sets/cortes-ciriano/P06401/descriptors/ecfp_2048_3/X.csv
- supplementary_materials/data_sets/cortes-ciriano/P06401/descriptors/rdkit/X.csv
- supplementary_materials/data_sets/cortes-ciriano/P24530/descriptors/ecfp_2048_3/X.csv
- supplementary_materials/data_sets/cortes-ciriano/P24530/descriptors/rdkit/X.csv
- supplementary_materials/data_sets/cortes-ciriano/F7/descriptors/ecfp_2048_3/X.csv
- supplementary_materials/data_sets/cortes-ciriano/F7/descriptors/rdkit/X.csv
- supplementary_materials/data_sets/cortes-ciriano/IL4/descriptors/ecfp_2048_3/X.csv
- supplementary_materials/data_sets/cortes-ciriano/IL4/descriptors/rdkit/X.csv
- supplementary_materials/data_sets/cortes-ciriano/P25929/descriptors/ecfp_2048_3/X.csv
- supplementary_materials/data_sets/cortes-ciriano/P25929/descriptors/rdkit/X.csv
- supplementary_materials/data_sets/cortes-ciriano/P12931/descriptors/ecfp_2048_3/X.csv
- supplementary_materials/data_sets/cortes-ciriano/P12931/descriptors/rdkit/X.csv
- supplementary_materials/data_sets/non-bioactivity/delaney/descriptors/ecfp_2048_3/X.csv
- supplementary_materials/data_sets/non-bioactivity/delaney/descriptors/rdkit/X.csv
- supplementary_materials/data_sets/non-bioactivity/freesolv/descriptors/ecfp_2048_3/X.csv
- supplementary_materials/data_sets/non-bioactivity/freesolv/descriptors/rdkit/X.csv
- supplementary_materials/data_sets/non-bioactivity/tetrah/descriptors/ecfp_2048_3/X.csv
- supplementary_materials/data_sets/non-bioactivity/tetrah/descriptors/rdkit/X.csv
