# Supplementary material for: Evaluating High-Variance Leaves as Uncertainty Measure for Random Forest Regression
Source: Molecules. 2021 Oct 28;26(21):6514. doi: 10.3390/molecules26216514 (PMC8588039; doi:10.3390/molecules26216514)
Supplement: Supplementary file 1 [file molecules-26-06514-s001.zip › supplementary_materials/code/support.py]

"""Library of supportive functions."""

import os
import shutil

import numpy as np

from plotting import *


def make_folder(folder):
    """Creates a new folder, overwrites already existing one

    Parameters
    ----------
    folder : str
        Path of the folder to create
    """
    if not os.path.exists(folder):
        os.makedirs(folder)
    else:
        shutil.rmtree(folder)
        os.makedirs(folder)


def get_high_variance_leaves_tr_te(tr_std, te_std, n_est, partitions, cutoff_value, y):
    """Calculates HVLs for train and test stds

    Parameters
    ----------
    tr_std : array
        Train standard deviations
    te_std : array
        Test standard deviations
    n_est : int
        Number of estimators used in the evaluation
    partitions : int
        Number of partitions used in the evaluation
    cutoff_value : float
        The cutoff value to define HVLs
    y : DataFrame
        Dependent variables

    Returns
    -------
    2 DataFrames
        Train HVLs
        Test HVLs
    """

    tr_hvls = calculate_high_variance_leaves(tr_std, cutoff_value, y)
    train_divider = n_est * (partitions - 1)
    tr_hvls['fraction_per_trees'] = tr_hvls['high_variance_leaves'] / train_divider
    te_hvls = calculate_high_variance_leaves(te_std, cutoff_value, y)
    te_hvls['fraction_per_trees'] = te_hvls['high_variance_leaves'] / n_est              
    return tr_hvls, te_hvls


def dmse_frac(resids, measure=None, frac=.5, column_name=None, complete=True, delta=False):
    """Evaluates error reduction efficiency

    Parameters
    ----------
    resids : Series
        Residuals
    measure : DataFrame
        Frame with uncertainty measure values, default: None. 
        When left on None, only the ideal MSE_frac will be computed
    frac : float [0, 1]
        Fraction of predictions to remove, default: .5
    column_name : str
        Name of the measure (column in measure), default: None
    complete : bool
        Whether to check all predictions (frac=1). If set to
        True, frac will be ignored
    delta : bool
        Whether to return DMSE or remaining MSE. Default: False
        (returns remaining MSE)

    Returns
    -------
    list
        DMSEs or remaining MSEs for all steps
    """

    threshold = int(frac * len(resids))
    values = list()
    if measure is not None:
        if column_name is None:
            column_name = measure.columns[0]
        sorted_measure_values = measure.abs()[column_name].sort_values(ascending=False)
        sorted_resids = resids.reindex(sorted_measure_values.index).values
    else:
        sorted_resids = list(sorted(np.absolute(resids.values)))[::-1]
    if complete:
        for i in range(threshold):
            partition = sorted_resids[i:]
            n = len(partition)
            current_mse = sum([res**2 for res in partition]) / n
            values.append(current_mse)
    else:
        partition = sorted_resids[threshold:]
        remaining_mse = sum([res**2 for res in partition]) / len(partition)
        if delta:
            original_mse = sum([res**2 for res in sorted_resids]) / len(sorted_resids)
            actual_dmse = original_mse - remaining_mse
            values = [actual_dmse, remaining_mse]
        else:
            values = remaining_mse
    return values


def convert_to_pIC50(y, overwrite=False):
    """Converts IC50 data

    Parameters
    ----------
    y : DataFrame
        Dependent variables
    overwrite : bool
        Whether the values in column 'y' shall be overwritten
        or kept as 'y_old', default: False

    Returns
    -------
    DataFrame
        Frame with converted values
    """

    result_y = y.copy()
    if overwrite:
        result_y['y'] = -1 * np.log10(y['y'])
    else:
        result_y['y_old'] = result_y['y']
        result_y['y'] = -1 * np.log10(result_y['y_old'])
    return result_y


def get_mses(resids, measure, column_name, scale=True):
    """Computes MSEs of the following percentages of data removal:
    0 %, 5 %, 10 %, 20 %, 50 %, 90 %.

    Parameters
    ----------
    resids : Array-like
        The prediction residuals
    measure : DataFrame
        DataFrame with the uncertainty measure to inspect
    column_name: str
        Name of the measure-column in the DataFrame 
    scale : bool
        Whether the MSEs shall be scaled to [0, 1], default: True

    Returns
    -------
    6 floats
        The MSEs at each step of data removal
    """

    mse_0 = sum([res**2 for res in resids]) / len(resids)
    _, mse_5 = dmse_frac(resids, measure, column_name=column_name, frac=.05, complete=False, delta=True)
    _, mse_10 = dmse_frac(resids, measure, column_name=column_name, frac=.1, complete=False, delta=True)
    _, mse_20 = dmse_frac(resids, measure, column_name=column_name, frac=.2, complete=False, delta=True)
    _, mse_50 = dmse_frac(resids, measure, column_name=column_name, frac=.5, complete=False, delta=True)
    _, mse_90 = dmse_frac(resids, measure, column_name=column_name, frac=.9, complete=False, delta=True)
    if scale:
        return 1.0, mse_5 / mse_0, mse_10 / mse_0, mse_20 / mse_0, mse_50 / mse_0, mse_90 / mse_0
    else:
        return mse_0, mse_5, mse_10, mse_20, mse_50, mse_90


def load_evaluation_data(hvle, hvls):
    """Computes the data to evaluate (MSE decreases and AUCO)

    Parameters
    ----------
    hvle : HighVarianceLeafEvaluator object
        Applied evaluator
    hvls : DataFrame
        High-variance leaves

    Returns
    -------
    Series
        The prediction residuals
    Array-like
        Decreasing MSE values according to oracle (ideal measure)
    DataFrame
        Ensemble predictions
    DataFrame
        High-variance leaves
    Array-like
        Decreasing MSE values according to SDEP
    Array-like
        Decreasing MSE values according to HVLs
    Array-like
        Various MSEs for leaving out least certain data according to first measure
    Array-like
        Various MSEs for leaving out least certain data according to second measure
    """

    resids = hvle._test_predictions['resid']
    ensemble_preds = hvle._test_ensemble_predictions
    # Scale to [0, 1]
    ensemble_preds['var'] = ensemble_preds['var'] / ensemble_preds['var'].max()
    oracle = dmse_frac(resids)
    ensemble_dmses = dmse_frac(resids, ensemble_preds, column_name='var')
    hvl_dmses = dmse_frac(resids, hvls, column_name='fraction_per_trees')
    point_mses_ens = get_mses(resids, ensemble_preds, column_name='var')
    point_mses_hvl = get_mses(resids, hvls, column_name='fraction_per_trees')
    return resids, oracle, ensemble_preds, hvls, ensemble_dmses, hvl_dmses, point_mses_ens, point_mses_hvl


def dmse_reduction(hvle, hvls, output_folder=None):
    """Wrapper function, in case the computed evaluation
    data shall be plotted immediately without inspecting it.

    Parameters
    ----------
    hvle : HighVarianceLeafEvaluator object
        Applied evaluator
    hvls : DataFrame
        High-variance leaves
    output_folder : str
        Path to the folder where the graphic will be stored, default: None

    Returns
    -------
    2 floats, 2 lists
        Area between the ideal curve and the first measure curve
        Area between the ideal curve and the second measure curve
        Various MSEs for leaving out least certain data according to first measure
        Various MSEs for leaving out least certain data according to second measure
    """

    test_evaluation_data = load_evaluation_data(hvle, hvls)
    return per_measure_plots(test_evaluation_data, output_folder, output_folder, text=None)
