# Supplementary material for: Evaluating High-Variance Leaves as Uncertainty Measure for Random Forest Regression
Source: Molecules. 2021 Oct 28;26(21):6514. doi: 10.3390/molecules26216514 (PMC8588039; doi:10.3390/molecules26216514)
Supplement: Supplementary file 1 [file molecules-26-06514-s001.zip › supplementary_materials/code/plotting.py]

"""Function library for plotting."""

import matplotlib as mpl
import matplotlib.pyplot as plt
import numpy as np


# Settings
mpl.rcParams['figure.dpi'] = 200

# Colors
default_grey = [160/256, 160/256, 160/256]
bright_red = [1, 0, 0]


def plot_r2(ax, hvle, color_train='C0', color_test='C1'):
    """Creates observed vs. predicted scatter plot

    Parameters
    ----------
    ax : Axes
        Axes to plot into
    hvle : HighVarianceLeafEvaluator
        Applied evaluator
    color_train : str
        Name of the color for train predictions, default: 'C0'
    color_test : str
        Name of the color for test predictions, default: 'C1'
    """

    mse_train, mse_test, r2_train, r2_test = hvle.get_scores()
    train_preds, test_preds, train_stds, test_stds, train_ens, test_ens = hvle.get_predictions()
    X, y = hvle.get_data()
    # Get corner values of the outputs/predictions
    smallest = min(min(y['y'].values), min(min(test_preds['pred'].values), min(train_preds['mean'].values)))
    biggest = max(max(y['y'].values), max(max(test_preds['pred'].values), max(train_preds['mean'].values)))
    ax.grid(zorder=1000)
    ax.scatter(y['y'], train_preds['mean'], zorder=101, s=2, label=None, color=color_train)
    ax.scatter(y['y'], test_preds['pred'], zorder=100, s=2, label=None, color=color_test)
    ax.scatter([], [], label=f'Train, $R^2$: {r2_train:.3f}', color=color_train)
    ax.scatter([], [], label=f'Test, $R^2$: {r2_test:.3f}', color=color_test)
    ax.plot([smallest-.2, biggest+.2], [smallest-.2, biggest+.2], zorder=100, color='k', label='$\hat{y}$ = $y$')
    ax.set_xlim(smallest-.2, biggest+.2)
    ax.set_ylim(smallest-.2, biggest+.2)
    ax.set_xlabel('$y$')
    ax.set_ylabel('$\hat{y}$')
    ax.legend()  


def plot_mse_decrease(oracle, measure1, measure2, name1, name2, output_folder, text=None):
    """Creates a confidence curve

    Parameters
    ----------
    oracle : array-like
        Decreasing MSE values according to oracle (ideal measure)
    measure1 : array-like
        Decreasing MSE values according to some uncertainty measure
    measure2 : array-like
        Decreasing MSE values according to some other uncertainty measure
    name1 : str
        Name of the first uncertainty measure
    name2 : str
        Name of the second uncertainty measure
    output_folder : str
        Path to the folder where the graphic will be stored
    text : str
        Text to put in the plot, default: None

    Returns
    -------
    2 floats
        Area between the ideal curve and the first measure curve
        Area between the ideal curve and the second measure curve  
    """

    x_space = np.linspace(0.0, 50.0, len(oracle))
    plt.figure(figsize=(5, 2.5))
    plt.grid(zorder=1000)
    plt.plot(x_space, oracle, label='Ideal', color='k')
    plt.plot(x_space, measure1, label=name1, color=default_grey, zorder=100)
    plt.plot(x_space, measure2, label=name2, color=bright_red, zorder=101)
    # Compute areas
    area_measure1 = sum([(m - o) for m, o in zip(measure1, oracle)])
    area_measure2 = sum([(m - o) for m, o in zip(measure2, oracle)])  
    # Put descriptions
    if text:
        plt.text(47.0, .9 * oracle[0], text, fontsize=20)
    plt.xlabel('Fraction of omitted molecules [%]')
    plt.ylabel('$MSE$')
    plt.legend(loc='lower left')
    plt.savefig(f'{output_folder}mse_decrease.png', bbox_inches='tight', pad_inches=0.01)
    return area_measure1, area_measure2


def plot_scatter(resids, measure1, measure2, name1, name2, output_folder):
    """Creates measure vs. residuals scatter plot

    Parameters
    ----------
    resids : array-like
        The prediction residuals
    measure1 : array-like
        Decreasing MSE values according to some uncertainty measure
    measure2 : array-like
        Decreasing MSE values according to some other uncertainty measure
    name1 : str
        Name of the first uncertainty measure
    name2 : str
        Name of the second uncertainty measure
    output_folder : str
        Path to the folder where the graphic will be stored 
    """

    plt.figure(figsize=(5, 2.5))
    plt.grid(zorder=1000)
    plt.scatter(measure1, resids, zorder=100, s=1, color=default_grey, marker='+', label='')
    plt.scatter(measure2, resids, zorder=101, s=1, color=bright_red, marker='+', label='')
    plt.scatter([], [], s=100, color=default_grey, label=name1, marker='s')
    plt.scatter([], [], s=100, color=bright_red, label=name2, marker='s')
    plt.xlabel('Uncertainty')
    plt.ylabel('Absolute residuals')
    plt.legend(loc='upper right')
    plt.savefig(f'{output_folder}measure_residual_scatter.png', bbox_inches='tight', pad_inches=0.0)


def per_measure_plots(results_data, decrease_folder, scatter_folder, text=None):
    """Creates confidence curve and measure vs. residuals scatter plot for HVL evaluation

    Parameters
    ----------
    results_data : tuple
        The result of the function load_evaluation_data from support.py
    decrease_folder : str
        Path to the folder where the confidence curve graphic will be stored 
    scatter_folder : str
        Path to the folder where the scatter plot graphic will be stored
    text : str
        Text to put in the confidence curve plot, default: None

    Returns
    -------
    2 floats, 2 lists
        Area between the ideal curve and the first measure curve
        Area between the ideal curve and the second measure curve
        Various MSEs for leaving out least certain data according to first measure
        Various MSEs for leaving out least certain data according to second measure
    """

    resids, oracle, ensemble_preds, hvls, ensemble_dmses, hvl_dmses, point_mses_ens, point_mses_hvl = results_data
    resids_abs = np.abs(resids)
    sdep = np.sqrt(ensemble_preds['var'])
    hvl_frac = hvls['fraction_per_trees']
    area1, area2 = plot_mse_decrease(oracle, ensemble_dmses, \
        hvl_dmses, 'SDEP', 'HVLs', output_folder=decrease_folder, text=text)
    plot_scatter(resids_abs, sdep, hvl_frac, 'SDEP (scaled)', 'HVLs', \
        output_folder=scatter_folder)
    return area1, area2, point_mses_ens, point_mses_hvl


def plot_single_mse_decline(point_mses1, point_mses2, output_folder):
    """Creates step-wise confidence curves for the following percentages of data removal:
    0 %, 5 %, 10 %, 20 %, 50 %, 90 %.

    Parameters
    ----------
    point_mses1 : list
        Various MSEs for leaving out least certain data according to first measure
    point_mses2 : list
        Various MSEs for leaving out least certain data according to second measure
    output_folder : str
        Path to the folder where the graphic will be stored 
    """

    plt.figure(figsize=(5, 2.5))
    xs = range(6)
    fracs = [0, 5, 10, 20, 50, 90]
    plt.grid(zorder=1000)
    plt.plot(xs, point_mses1, color=default_grey, zorder=100)
    plt.scatter(xs, point_mses1, color=default_grey, zorder=100)
    plt.plot(xs, point_mses2, color=bright_red, zorder=101)
    plt.scatter(xs, point_mses2, color=bright_red, zorder=101)
    plt.xticks(xs, fracs)
    plt.xlabel('Fraction of omitted molecules [%]')
    plt.yticks([.0, .25, .5, .75, 1.])
    plt.ylabel('Fraction of $MSE_0$')
    if output_folder:
        plt.savefig(f'{output_folder}single_mses.png', bbox_inches='tight', pad_inches=0.0)


def plot_correlation(measure1, measure2, output_folder, name1='SDEP', name2='HVLs', text=''):
    """Creates correlation plot

    Parameters
    ----------
    measure1 : array-like
        Uncertainty values of the first measure
    measure2 : array-like
        Uncertainty values of the second measure
    output_folder : str
        Path to the folder where the graphic will be stored
    name1 : str
        Name of the first uncertainty measure, default: 'SDEP'
    name2 : str
        Name of the second uncertainty measure, default: 'HVL'
    text : str
        Text to put in the confidence graphic, default: ''
    """

    plt.figure(figsize=(5, 5))
    plt.grid(zorder=1000)
    plt.scatter(measure1, measure2, zorder=100, s=4, facecolor='white')
    plt.scatter(measure1, measure2, zorder=100, s=1, facecolor='k')
    if text.startswith('$r$'):
        plt.text(.01 * max(measure1.values), .97 * max(measure2.values), text, fontsize=20, zorder=10)
    else:
        plt.text(.1 * max(measure1.values), .90 * max(measure2.values), text, fontsize=20)
    plt.xlabel(name1)
    plt.ylabel(name2)
    plt.savefig(f'{output_folder}corr.png', bbox_inches='tight', pad_inches=0.02)
