# Supplementary material for: Evaluating High-Variance Leaves as Uncertainty Measure for Random Forest Regression
Source: Molecules. 2021 Oct 28;26(21):6514. doi: 10.3390/molecules26216514 (PMC8588039; doi:10.3390/molecules26216514)
Supplement: Supplementary file 1 [file molecules-26-06514-s001.zip › supplementary_materials/code/high_variance_leaf_evaluator.py]

"""Library for high-variance leaf (HVL) evaluation."""

import pickle

import matplotlib.pyplot as plt
import numpy as np
import pandas as pd

from datetime import date, datetime

from sklearn.ensemble import RandomForestRegressor
from sklearn.feature_selection import VarianceThreshold
from sklearn.metrics import mean_squared_error as mse
from sklearn.metrics import r2_score
from sklearn.model_selection import KFold

from tqdm import tqdm

from plotting import *
from support import *


class HighVarianceLeafEvaluator:
    """Class to evaluate high variance leaves (HVLs).

    Attributes
    ----------
    _verbose : bool
        Whether progress is constantly reported, default: True
    _rf_hyperparameters : dict
        Hyperparameters of the RandomForestRegressor
    _partitions : int
        n_splits in KFold, default: 10
    _X : DataFrame
        Independent variables
    _y : DataFrame
        Dependent variables
    _times : list
        Running times, recorded for every split
    _variance_threshold_filters : list
        VarianceThresholds for every split
    _forests : list
        List of fitted RandomForestRegressors
    _train_predictions : DataFrame
        Predictions for all training samples (n x (n_splits-1))
    _test_predictions : DataFrame
        Predictions for all test samples (n)
    _train_ensemble_predictions : DataFrame
        Single tree estimator predictions for all training samples
    _test_ensemble_predictions : DataFrame
        Single tree estimator predictions for all test samples
    _train_stds : DataFrame
        Leaf standard deviations for all training samples
    _test_stds : DataFrame
        Leaf standard deviations for all test samples
    _mse_train : array
        Train mean squared error
    _mse_test : array
        Test mean squared error
    _r2_train : array
        Train R^2
    _r2_test : array
        Test R^2

    Methods
    -------
    fit_predict(X, y)
        Fits models to a data set and predicts its outputs using KFold
    _make_columns(i, forest)
        Generates columns for the output DataFrames
    _single_evaluation(i, X_train, X_test, y_train, y_test)
        Runs evaluation of a single fold
    _handle_predictions(i, forest, X_train, X_test, y_train, y_test)
        Predicts and puts the predictions made by the models into a comprehensible format
    _process_results(X, y)
        Creates the DataFrames from the results
    _calculate_scores()
        Scores predictive performance
    _predict(i, forest, X, y)
        Runs a single prediction
    _calculate_std_dicts(applied_matrix, y)
        Calculates dictionaries for all leaf standard deviations
    _calculate_leaf_stds(applied_matrix, leaf_stds_dicts)
        Converts the std dictionary to an array
    get_predictions()
        Returns ensemble predictions, stds and single estimator predictions
    get_scores()
        Returns the predictive evaluation scores
    get_high_variance_leaves(cutoff_value)
        Returns the HVLs from the stds for a given cutoff value
    _calculate_high_variance_leaves(stds, cutoff_value)
        Calculates the HVLs from the stds for a given cutoff value
    find_best_cutoff_value(values, frac=.2)
        Runs through a range of threshold values and keeps track of the MSE_20
    get_data()
        Returns the data the models were fitted to
    get_variance_threshold_filters()
        Returns the list of VarianceThresholds for every split
    get_models()
        Returns the fitted RandomForestRegressors
    get_times()
        Returns the list of running times
    """

    _verbose = True

    _rf_hyperparameters = {
        'n_estimators': 500,
        'min_samples_leaf': 2,
        'random_state': 0
    }

    _partitions = 10
    
    _X = pd.DataFrame()
    _y = pd.DataFrame()
    
    _times = list()
    
    _variance_threshold_filters = list()
    
    _forests = list()

    _train_predictions = pd.DataFrame()
    _test_predictions = pd.DataFrame()
    
    _train_ensemble_predictions = pd.DataFrame()
    _test_ensemble_predictions = pd.DataFrame()

    _train_stds = pd.DataFrame()
    _test_stds = pd.DataFrame()
    
    _mse_train = np.nan
    _mse_test = np.nan

    _r2_train = np.nan
    _r2_test = np.nan

    def __init__(self, verbose=True, partitions=10, random_state=0,
        rf_hyperparameters=None):
        """
        Parameters
        ----------
        verbose : bool
            Whether progress is constantly reported, default: True
        partitions : int
            n_splits in KFold, default: 10
        random_state : int
            Seed to use for splitting, default: 0
        rf_hyperparameters : dict
            Hyperparameters of the RandomForestRegressor
        """

        self._verbose = verbose
        self._partitions = partitions
        if rf_hyperparameters:
            self._rf_hyperparameters = rf_hyperparameters
        self._evaluation_splitting_scheme = KFold(n_splits=partitions,
            random_state=random_state, shuffle=True)

    def fit_predict(self, X, y):
        """Fits models to a data set and predicts its outputs cross-validated

        Parameters
        ----------
        X : DataFrame
            Independent variables
        y : DataFrame
            Dependent variables       
        """

        self._X = X
        self._y = y
        splits = self._evaluation_splitting_scheme.split(X)
        for i, (train_id, test_id) in enumerate(splits):
            if self._verbose:
                print(f'At split {i+1} out of {self._partitions}. ', end='')
            X_train, X_test = X.iloc[train_id], X.iloc[test_id]
            y_train, y_test = y.iloc[train_id], y.iloc[test_id]
            start_time = datetime.now() 
            self._single_evaluation(i, X_train, X_test, y_train, y_test)
            time_elapsed = datetime.now() - start_time
            took = format(time_elapsed).split(".")[0]
            if self._verbose:
                print(f'Took: {took}.')
            self._times.append(took)
        self._process_results(X, y)

    def _make_columns(self, i, forest):
        """Generates columns for the output DataFrames

        Parameters
        ----------
        i : int
            Iterator variable of the current fold
        forest : RandomForestRegressor
            The fitted regression model

        Returns
        -------
        list
            A list of strings that are the header columns
        """

        return [f'run_{i}_tree_{j}' for j in range(len(forest.estimators_))]

    def _single_evaluation(self, i, X_train, X_test, y_train, y_test):
        """Runs evaluation of a single fold

        Parameters
        ----------
        i : int
            Iterator variable of the current fold
        X_train : DataFrame
            Independent variables of the training set
        X_test : DataFrame
            Independent variables of the test set
        y_train : DataFrame
            Dependent variables of the training set
        y_test : DataFrame
            Dependent variables of the test set
        """

        forest = RandomForestRegressor(**self._rf_hyperparameters)
        vt = VarianceThreshold().fit(X_train)
        self._variance_threshold_filters.append(vt)
        X_train = pd.DataFrame(vt.transform(X_train), index=X_train.index,
            columns=X_train.columns[vt.get_support()])
        X_test = pd.DataFrame(vt.transform(X_test), index=X_test.index,
            columns=X_test.columns[vt.get_support()])
        forest.fit(X_train, y_train.values.ravel())
        self._forests.append(forest)
        self._handle_predictions(i, forest, X_train, X_test, y_train, y_test)

    def _handle_predictions(self, i, forest, X_train, X_test, y_train, y_test):
        """Predicts and puts the predictions made by the models into a comprehensible format

        Parameters
        ----------
        i : int
            Iterator variable of the current fold
        forest : RandomForestRegressor
            The fitted regression model
        X_train : DataFrame
            Independent variables of the training set
        X_test : DataFrame
            Independent variables of the test set
        y_train : DataFrame
            Dependent variables of the training set
        y_test : DataFrame
            Dependent variables of the test set
        """

        applied_train, pred_train, ensemble_preds_train = self._predict(i, forest, X_train, y_train)
        applied_test, pred_test, ensemble_preds_test = self._predict(i, forest, X_test, y_test)
        std_dicts = self._calculate_std_dicts(applied_train, y_train)
        stds_train = self._calculate_leaf_stds(applied_train, std_dicts)
        stds_test = self._calculate_leaf_stds(applied_test, std_dicts)
        stds_train_df = pd.DataFrame(stds_train.T, index=X_train.index,
            columns=self._make_columns(i, forest))
        stds_test_df = pd.DataFrame(stds_test.T, index=X_test.index,
            columns=self._make_columns(i, forest))
        self._train_predictions = pd.concat([self._train_predictions, pred_train], axis=1)
        self._test_predictions = pd.concat([self._test_predictions, pred_test], axis=0)
        self._train_ensemble_predictions = pd.concat(
            [self._train_ensemble_predictions, ensemble_preds_train], axis=1)
        self._test_ensemble_predictions = pd.concat(
            [self._test_ensemble_predictions, ensemble_preds_test], axis=0)
        self._train_stds = pd.concat([self._train_stds, stds_train_df], axis=1)
        self._test_stds = pd.concat([self._test_stds, stds_test_df], axis=1)

    def _process_results(self, X, y):
        """Creates the DataFrames from the results

        Parameters
        ----------
        X : DataFrame
            Independent variables
        y : DataFrame
            Dependent variables
        """

        self._train_predictions.columns = [f'run_{r}' for r in range(self._partitions)]
        self._test_predictions.columns = ['pred']
        self._train_predictions['mean'] = self._train_predictions.mean(axis=1)
        self._train_predictions['resid'] = y['y'] - self._train_predictions['mean']
        self._test_predictions['resid'] = y['y'] - self._test_predictions['pred']
        self._train_ensemble_predictions['mean'] = self._train_ensemble_predictions.mean(axis=1)
        self._train_ensemble_predictions['var'] = self._train_ensemble_predictions.var(axis=1)
        self._test_ensemble_predictions['mean'] = self._test_ensemble_predictions.mean(axis=1)
        self._test_ensemble_predictions['var'] = self._test_ensemble_predictions.var(axis=1)
        self._train_predictions = self._train_predictions.reindex(X.index)
        self._test_predictions = self._test_predictions.reindex(X.index)
        self._train_ensemble_predictions = self._train_ensemble_predictions.reindex(X.index)
        self._test_ensemble_predictions = self._test_ensemble_predictions.reindex(X.index)
        self._train_stds = self._train_stds.reindex(X.index)
        self._test_stds = self._test_stds.reindex(X.index)
        self._calculate_scores()

    def _calculate_scores(self):
        """Scores predictive performance
        """

        self._mse_train = mse(self._y['y'], self._train_predictions['mean'])
        self._mse_test = mse(self._y['y'], self._test_predictions['pred'])
        self._r2_train = r2_score(self._y['y'], self._train_predictions['mean'])
        self._r2_test = r2_score(self._y['y'], self._test_predictions['pred'])

    def _predict(self, i, forest, X, y):
        """Runs a single prediction

        Parameters
        ----------
        i : int
            Iterator variable of the current fold
        forest : RandomForestRegressor
            The fitted regression model
        X : DataFrame
            Independent variables
        y : DataFrame
            Dependent variables

        Returns
        -------
        array, DataFrame, DataFrame
            The result of RandomForestRegressor.apply(...), a frame of all
            regressor predictions, a frame of single estimator predictions
        """

        applied = forest.apply(X).T
        pred = pd.DataFrame(forest.predict(X), index=X.index)
        ens = np.array([estimator.predict(X) for estimator in forest.estimators_]).T
        ensemble_preds = pd.DataFrame(ens, columns=self._make_columns(i, forest), index=X.index)
        return applied, pred, ensemble_preds

    def _calculate_std_dicts(self, applied_matrix, y):
        """Calculates dictionaries for all leaf standard deviations

        Parameters
        ----------
        applied_matrix : array
            The result of RandomForestRegressor.apply(...)
        y : DataFrame
            Dependent variables

        Returns
        -------
        list
            A list of dicts for each standard deviation
            in each leaf for each single tree estimator       
        """

        std_dicts = list()
        for tree_index, tree in enumerate(applied_matrix):
            std_dict = dict()
            for leaf_number in tree:
                value_indexes = applied_matrix[tree_index] == leaf_number
                values = y[value_indexes].values.reshape(-1)
                std_dict[leaf_number] = values.std()
            std_dicts.append(std_dict)
        return std_dicts

    def _calculate_leaf_stds(self, applied_matrix, leaf_stds_dicts):
        """Converts the std dictionary to an array

        Parameters
        ----------
        applied_matrix : array
            The result of RandomForestRegressor.apply(...)
        leaf_stds_dicts : list
            Dependent variables

        Returns
        -------
        array
            A matrix that contains each standard deviation
            in each leaf for each single tree estimator
        """

        stds = np.zeros(applied_matrix.shape)
        for tree_index, leaf_numbers in enumerate(applied_matrix):
            for leaf_index, leaf_number in enumerate(leaf_numbers):
                stds[tree_index][leaf_index] = leaf_stds_dicts[tree_index][leaf_number]
        return stds

    def get_predictions(self):
        """Returns ensemble predictions, stds and single estimator predictions

        Returns
        -------
        6 DataFrames
            Train predictions
            Test predictions
            Train standard deviations
            Test standard deviations
            Train ensemble predictions
            Test ensemble predictions
        """

        return self._train_predictions, self._test_predictions, \
            self._train_stds, self._test_stds, \
            self._train_ensemble_predictions, self._test_ensemble_predictions

    def get_scores(self):
        """Returns the predictive evaluation scores

        Returns
        -------
        4 floats
            Train MSE
            Test MSE
            Train R^2
            Test R^2
        """

        return self._mse_train, self._mse_test, self._r2_train, self._r2_test

    def get_high_variance_leaves(self, cutoff_value):
        """Returns the HVLs from the stds for a given cutoff value

        Parameters
        ----------
        cutoff_value : float
            The cutoff value to define HVLs

        Returns
        -------
        2 DataFrames
            Train HVLs
            Test HVLs
        """

        tr_std, te_std = self._train_stds, self._test_stds
        tr_hvls = self._calculate_high_variance_leaves(tr_std, cutoff_value)
        n_est = self._rf_hyperparameters['n_estimators']
        train_divider = n_est * self._partitions
        tr_hvls['fraction_per_trees'] = tr_hvls['high_variance_leaves'] / train_divider
        te_hvls = self._calculate_high_variance_leaves(te_std, cutoff_value)
        te_hvls['fraction_per_trees'] = te_hvls['high_variance_leaves'] / n_est              
        return tr_hvls, te_hvls

    def _calculate_high_variance_leaves(self, stds, cutoff_value):
        """Calculates the HVLs from the stds for a given cutoff value

        Parameters
        ----------
        stds : DataFrame
            Frame of standard deviations of each leaf in each tree
        cutoff_value : float
            The cutoff value to define HVLs

        Returns
        -------
        DataFrame
            Frame of containing the number of HVLs
        """

        hvls = (stds > cutoff_value).T.sum(axis=0)
        return pd.DataFrame(hvls, columns=['high_variance_leaves'], index=self._y.index)

    def find_best_cutoff_value(self, values, frac=.2):
        """Runs through a range of threshold values and keeps track of the MSE_20

        Parameters
        ----------
        values : list
            Value range to check (e.g. [0, .1, .2, ..., 1.0])
        frac : float
            Fraction of the predictions to remove, to assess the efficiency
            of each value. E.g., for MSE_20, frac=.2. Default: .2 

        Returns
        -------
        DataFrame, float, float
            Results frame (with values and corresponding MSE_frac)
            Smallest MSE_frac
            Best cutoff value (cutoff values that leads to smallest MSE_frac)
        """

        smallest_dmse = 999
        smallest_dmse_at = -1
        dmses = list()
        if self._verbose:
            values = tqdm(values)
        for val in values:
            _, leaves = self.get_high_variance_leaves(val)
            dmse_val = dmse_frac(self._test_predictions['resid'], leaves, frac=frac, complete=False)
            if dmse_val < smallest_dmse:
                smallest_dmse = dmse_val
                smallest_dmse_at = val
            dmses.append(dmse_val)
        results = pd.DataFrame()
        results['cutoff_value'] = values
        results['dmse_frac'] = dmses
        return results, smallest_dmse, smallest_dmse_at

    def get_data(self):
        """Returns the data the models were fitted to

        Returns
        -------
        DataFrame, DataFrame
            Independent variables used for this evaluator
            Dependent variables used for this evaluator
        """

        return self._X, self._y
                      
    def get_variance_threshold_filters(self):
        """Returns the list of VarianceThresholds for every split

        Returns
        -------
        list
            Each VarianceThreshold
        """

        return self._variance_threshold_filters
                      
    def get_models(self):
        """Returns the fitted RandomForestRegressors

        Returns
        -------
        list
            Each fitted RandomForestRegressors
        """

        return self._forests
    
    def get_times(self):
        """Returns the list of running times

        Returns
        -------
        list
            Each run time
        """

        return self._times
                    

def store(hvle, output_folder):
    """Saves results and models

    Parameters
    ----------
    hvle : HighVarianceLeafEvaluator
        Applied evaluator 
    output_folder : str
        Path to the folder where the results shall be stored    
    """

    # Extract data and create mother directory
    X, y = hvle.get_data()
    train_preds, test_preds, train_stds, test_stds, train_ens, test_ens = hvle.get_predictions()
    make_folder(output_folder)
    # Variance thresholds
    make_folder(f'{output_folder}variance_thresholds/')
    for i, vt in enumerate(hvle.get_variance_threshold_filters()):
        pickle.dump(vt, open(f'{output_folder}variance_thresholds/variance_threshold_{i}.p', 'wb'))
    # Random forest models
    make_folder(f'{output_folder}models/')
    for i, model in enumerate(hvle.get_models()):
        pickle.dump(model, open(f'{output_folder}models/model_{i}.p', 'wb'))
    # Predictions
    make_folder(f'{output_folder}predictions/')
    train_preds.to_csv(f'{output_folder}predictions/train.csv', sep=';')
    test_preds.to_csv(f'{output_folder}predictions/test.csv', sep=';')
    # Leaf standard deviations
    make_folder(f'{output_folder}leaf_standard_deviations/')
    train_stds.to_csv(f'{output_folder}leaf_standard_deviations/train.csv', sep=';')
    test_stds.to_csv(f'{output_folder}leaf_standard_deviations/test.csv', sep=';')
    # Ensemble member predictions
    make_folder(f'{output_folder}single_tree_predictions/')
    train_ens.to_csv(f'{output_folder}single_tree_predictions/train.csv', sep=';')
    test_ens.to_csv(f'{output_folder}single_tree_predictions/test.csv', sep=';')
    # Plot R^2
    make_folder(f'{output_folder}plots/')
    fig, ax = plt.subplots(1, 1, figsize=(5, 5))
    plot_r2(ax, hvle)
    plt.savefig(f'{output_folder}plots/r2.png', bbox_inches='tight', pad_inches=0.0)
    # FOM
    fom_text = fom(hvle)
    with open(f'{output_folder}fom.txt', 'w') as f:
        f.write(fom_text)  


def fom(hvle):
    """Creates a figure of merit as string

    Parameters
    ----------
    hvle : HighVarianceLeafEvaluator
        Applied evaluator 

    Returns
    -------
    str
        Figure of merit with predictive performances and runtimes   
    """

    mse_train, mse_test, r2_train, r2_test = hvle.get_scores()
    text = [
        f'Train MSE: {mse_train:.3f}',
        f'Test MSE:  {mse_test:.3f}',
        '',
        f'Train R^2: {r2_train:.3f}',
        f'Test R^2:  {r2_test:.3f}',
        '',
    ]
    text += [f'Split {i+1} took {tm}.' for i, tm in enumerate(hvle.get_times())]
    text += ['']
    text += [f'Evaluated: {date.today()}.']
    return '\n'.join(text)
