# Supplementary material for: Evaluating High-Variance Leaves as Uncertainty Measure for Random Forest Regression
Source: Molecules. 2021 Oct 28;26(21):6514. doi: 10.3390/molecules26216514 (PMC8588039; doi:10.3390/molecules26216514)
Supplement: Supplementary file 1 [file molecules-26-06514-s001.zip › supplementary_materials/code/example.py]

"""
Example script to run HVL evaluations. An overview of the versions we used
can be found Table S15 in the Supporting Information.

This script can be executed like:

python example.py

"""

import numpy as np
import pandas as pd

from high_variance_leaf_evaluator import *
from plotting import *
from support import *


# Set seed for reproducibility
np.random.seed(0)

# Define folder paths
data_path = '../data_sets/'
output_path = 'tetrah_subset_test_results/'
plots_path = f'{output_path}plots/'
tetrah_path = f'{data_path}non-bioactivity/tetrah/'
make_folder(plots_path)

# Load data
tetrah_rdkit = pd.read_csv(f'{tetrah_path}descriptors/rdkit/X.csv', sep=';').set_index('id')
tetrah_y = pd.read_csv(f'{tetrah_path}y/y.csv', sep=';').set_index('id')

# For this example, we will generate a small subset of TETRAH (the first 100 molecules)
X = tetrah_rdkit.iloc[:100]
y = tetrah_y.iloc[:100]

# Fit evaluator to get train and test results
print('\n\nRun Random Forest CV, obtain leaf standard deviations:')
print('------------------------------------------------------\n')
hvle = HighVarianceLeafEvaluator()
hvle.fit_predict(X, y)

# The "preliminary experiments" to get a good estimate
# for reasonable cutoff values were performed as follows:
print('\n\nFind best cutoff value:')
print('-----------------------\n')
range_to_check = np.linspace(0, 2 * y['y'].values.std(), 1000)
_, smallest_dmse, smallest_dmse_at = hvle.find_best_cutoff_value(range_to_check)
print()
print(f'The largest MSE decrease has been found for cutoff value {smallest_dmse_at:.3f}.')
print(f'The corresponding MSE is {smallest_dmse:.3f}.')

# For any further evaluation afterwards, the results can be stored to disk:
store(hvle, output_path)


# However, one can start right off from the HighVarianceLeafEvaluator-object:

# Let's suppose we found a good cutoff value and it's half the standard deviation of y.
# Then, we would compare SDEP and HVLs like so:
print('\n\nCompare SDEP to HVLs:')
print('---------------------\n')
# Set cutoff value
cutoff_value = y['y'].values.std() / 2

# Obtain HVLs:
train_hvls, test_hvls = hvle.get_high_variance_leaves(cutoff_value)

# Compute single MSEs and AUCO_50
reduction_results = dmse_reduction(hvle, test_hvls, plots_path)
sdep_area, hvl_area, test_point_mses_sdep, test_point_mses_hvl = reduction_results
print(f'AUCO_50 for SDEP: {sdep_area:.3f}')
print(f'AUCO_50 for HVLs: {hvl_area:.3f}')
# You should get AUCO_50s of 3.709 and 4.271.

# Plot single MSEs
plot_single_mse_decline(test_point_mses_sdep, test_point_mses_hvl, plots_path)

# Plot correlation between measures
sdep = hvle._test_ensemble_predictions['var']
hvls = test_hvls['fraction_per_trees']
plot_correlation(sdep, hvls, plots_path)
print()
# Done.


# Disclaimer:
# Depending on the setup, we noticed marginal differences between the results, e.g., for
# TETRAH and RDKit descriptors, an SDEP AUCO_50 of 40.277 when computed locally and 
# 40.312 when executed on our HPC cluster. Since we checked for version incomparabilities
# where possible, we suppose that the deviations arise from software libraries on the
# cluster we do not have control over.
# For clarification: Cross-validated RFs and computation of the leaf standard
# deviations have all been performed on the HPC cluster, cutoff-based HVL generation and
# plotting was done locally.
