# Supplementary material for: Evaluating High-Variance Leaves as Uncertainty Measure for Random Forest Regression
Source: Molecules. 2021 Oct 28;26(21):6514. doi: 10.3390/molecules26216514 (PMC8588039; doi:10.3390/molecules26216514)
Supplement: Supplementary file 1 [file molecules-26-06514-s001.zip › supplementary_materials/data_sets/cortes-ciriano/order_by_cortes-ciriano.txt]

F7
IL4
MMP2
O60674
O14965
P03372
P04150
P06401
P11229
P12931
P16581
P17252
P18089
P19327
P21554
P24530
P25929
P28335
P28482
P35968
P41594
P42345
P47871
P49146
P61169
Q05397
Q16602
P24941
Q92731
