# Supplementary material for: Evaluating High-Variance Leaves as Uncertainty Measure for Random Forest Regression
Source: Molecules. 2021 Oct 28;26(21):6514. doi: 10.3390/molecules26216514 (PMC8588039; doi:10.3390/molecules26216514)
Supplement: Supplementary file 1 [file molecules-26-06514-s001.zip › supplementary_materials/data_sets/cortes-ciriano/P17252/y/y.csv]

id	y
0	110.0
1	910.0
2	290.0
3	290.0
4	30000.0
5	490.0
6	770.0
7	300.0
8	570.0
9	2900.0
10	50000.0
11	1000.0
12	4200.0
13	1400.0
14	1400.0
15	2200.0
16	740.0
17	400.0
18	260.0
19	6600.0
20	380.0
21	30000.0
22	2000.0
23	2460.0
24	5500.0
25	1050.0
26	50000.0
27	50000.0
28	50.0
29	50000.0
30	50000.0
31	50000.0
32	4000.0
33	4500.0
34	1300.0
35	91000.0
36	1850.0
37	10000.0
38	10000.0
39	4500.0
40	4700.0
41	3800.0
42	10000.0
43	4700.0
44	24000.0
45	7800.0
46	900.0
47	1000.0
48	1000.0
49	1000.0
50	1000.0
51	1000.0
52	10000.0
53	560.0
54	24000.0
55	1000.0
56	100000.0
57	100000.0
58	100000.0
59	19000.0
60	10000.0
61	100000.0
62	59000.0
63	11000.0
64	10.0
65	10000.0
66	22100.0
67	40000.0
68	2600.0
69	100000.0
70	100000.0
71	68000.0
72	43500.0
73	100000.0
74	100000.0
75	100000.0
76	100000.0
77	79200.0
78	50000.0
79	78000.0
80	100000.0
81	6100.0
82	18000.0
83	410.0
84	170.0
85	7800.0
86	23000.0
87	11000.0
88	18000.0
89	50000.0
90	18000.0
91	1900.0
92	1900.0
93	3200.0
94	100.0
95	100.0
96	100.0
97	13.0
98	2450.0
99	38500.0
100	31500.0
101	95.0
102	2685.0
103	4810.0
104	8070.0
105	160.0
106	22.0
107	50000.0
108	40350.0
109	40.0
110	25000.0
111	50000.0
112	7233.0
113	10000.0
114	662.0
115	968.0
116	730.0
117	2232.0
118	2157.0
119	1620.0
120	726.0
121	10000.0
122	30000.0
123	2200.0
124	0.5
125	6800.0
126	100000.0
127	41000.0
128	100000.0
129	100000.0
130	100000.0
131	100000.0
132	100000.0
133	100000.0
134	100000.0
135	100000.0
136	100000.0
137	100000.0
138	100000.0
139	100000.0
140	72000.0
141	100000.0
142	100000.0
143	10000.0
144	65000.0
145	3800.0
146	52000.0
147	2800.0
148	12000.0
149	54000.0
150	5000.0
151	25000.0
152	1200.0
153	100000.0
154	71000.0
155	10000.0
156	12000.0
157	10000.0
158	10000.0
159	10000.0
160	66.0
161	10000.0
162	1000.0
163	1000.0
164	1000.0
165	1000.0
166	1000.0
167	1000.0
168	829.0
169	967.0
170	818.0
171	1000.0
172	1000.0
173	433.0
174	771.0
175	676.0
176	1000.0
177	1000.0
178	1000.0
179	378.0
180	1000.0
181	1000.0
182	1000.0
183	1000.0
184	235.0
185	202.0
186	8.3
187	8.5
188	9.1
189	0.4
190	6.4
191	11.0
192	63.0
193	1.4
194	3.6
195	1.4
196	3.6
197	1.0
198	1.7
199	7.5
200	316.0
201	316.0
202	4.5
203	280.0
204	10000.0
205	1000.0
206	1300.0
207	10000.0
208	6700.0
209	10000.0
210	10000.0
211	10000.0
212	100000.0
213	40000.0
214	40000.0
215	50000.0
216	5000.0
217	9300.0
218	1300.0
219	2600.0
220	2800.0
221	1700.0
222	1700.0
223	18000.0
224	100000.0
225	10000.0
226	10000.0
227	0.98
228	30000.0
229	10000.0
230	100000.0
231	100000.0
232	100000.0
233	100000.0
234	100000.0
235	100000.0
236	100000.0
237	100000.0
238	100000.0
239	100000.0
240	100000.0
241	100000.0
242	100000.0
243	100000.0
244	100000.0
245	100000.0
246	100000.0
247	100000.0
248	100000.0
249	100000.0
250	100000.0
251	100000.0
252	100000.0
253	40000.0
254	100000.0
255	50000.0
256	50000.0
257	13000.0
258	13800.0
259	430.0
260	100.0
261	22.0
262	22.0
263	1599.0
264	100000.0
265	44700.0
266	460.0
267	20.0
268	280.0
269	100000.0
270	35000.0
271	55000.0
272	1200.0
273	59000.0
274	36000.0
275	100000.0
276	85000.0
277	65000.0
278	100000.0
279	23000.0
280	40000.0
281	13000.0
282	1000.0
283	100000.0
284	3800.0
285	720.0
286	35000.0
287	6000.0
288	14000.0
289	6000.0
290	180.0
291	37000.0
292	450.0
293	460.0
294	100000.0
295	95.0
296	40000.0
297	1300.0
298	3600.0
299	340.0
300	320.0
301	50000.0
302	800.0
303	260.0
304	6000.0
305	37000.0
306	1600.0
307	45000.0
308	340.0
309	17000.0
310	2.6666666666666696
311	270.0
312	9600.0
313	160.0
314	270.0
315	250.0
316	12027.5
317	9600.0
318	100000.0
319	410.0
320	100000.0
321	6700.0
322	10.0
323	40.0
324	910.0
325	34333.3333333333
326	6207.5
327	100000.0
328	100000.0
329	2200.0
330	20.0
331	74.0
332	20.0
333	100000.0
334	50.0
335	410.0
336	100000.0
337	52.0
338	240.0
339	2200.0
340	100.0
341	5000.0
342	50000.0
343	3500.0
344	5000.0
345	50000.0
346	50000.0
347	1100.0
348	250.0
349	440.0
350	4700.0
351	1400.0
352	80000.0
353	4400.0
354	31000.0
355	6300.0
356	860.0
357	50000.0
358	10000.0
359	6900.0
360	2539.0
361	52750.0
362	1000.0
363	100000.0
364	2900.0
365	1500.0
366	3600.0
367	10000.0
368	5900.0
369	10000.0
370	100000.0
371	100000.0
372	40000.0
373	100000.0
374	3700.0
375	10000.0
376	86.0
377	10000.0
378	673.0
379	45000.0
380	28800.0
381	100000.0
382	210.0
383	110.0
384	700.0
385	558.0
386	460.0
387	331.0
388	38500.0
389	290.0
390	70.0
391	50000.0
392	3000.0
393	21750.0
394	6000.0
395	727.0
396	100000.0
397	25000.0
398	40000.0
399	10000.0
400	18.1
401	40000.0
402	10000.0
403	10000.0
404	6100.0
405	20.0
406	90000.0
407	23000.0
408	1700.0
409	3500.0
410	10000.0
411	170.0
412	7800.0
413	4000.0
414	20.0
415	22.0
416	100000.0
417	100000.0
418	40000.0
419	40.0
420	2800.0
421	630.0
422	3600.0
423	4700.0
424	760.0
425	80.0
426	360.0
427	20.0
428	220.0
429	10000.0
430	100000.0
431	34000.0
432	100000.0
433	61700.0
434	3300.0
435	100000.0
436	100000.0
437	100000.0
438	1200.0
439	50000.0
440	5800.0
441	19000.0
442	14800.0
443	22000.0
444	4100.0
445	5300.0
446	48300.0
447	11000.0
448	50000.0
449	50000.0
450	100000.0
451	1020.0
452	100000.0
453	50000.0
454	50000.0
455	600.0
456	2200.0
457	40.0
458	1400.0
459	220.0
460	45300.0
461	120.8
462	24400.0
463	1900.0
464	50000.0
465	30000.0
466	33600.0
467	38700.0
468	4600.0
469	50000.0
470	40.0
471	40.0
472	200.0
473	100.0
474	11000.0
475	50000.0
476	400.0
477	8900.0
478	100000.0
479	27.0
480	3400.0
481	400.0
482	1900.0
483	290.0
484	300.0
485	1300.0
486	300.0
487	2600.0
488	300.0
489	78000.0
490	50000.0
491	790.0
492	50000.0
493	2.1
494	2.2
495	73.0
496	2000.0
497	15.0
498	0.9
499	10000.0
500	10000.0
501	45000.0
502	850.0
503	10500.0
504	1500.0
505	98.0
506	1502.0
507	315.0
508	7.1
509	350.0
510	10000.0
511	43000.0
512	920.0
513	3200.0
514	22.0
515	50000.0
516	50000.0
517	50000.0
518	53.571428571428605
519	40.0
520	10000.0
521	2500.0
522	33.0
523	920.0
524	3100.0
525	1576.66666666667
526	20.0
527	5100.0
528	130.0
529	50.0
530	3300.0
531	19000.0
532	6700.0
533	40.0
534	100000.0
535	1400.0
536	100000.0
537	6.15
538	100000.0
539	80.0
540	75000.0
541	100000.0
542	10.0
543	100000.0
544	3300.0
545	240.0
546	540.0
547	3000.0
548	410.0
549	100000.0
550	100000.0
551	100000.0
552	100000.0
553	60.0
554	50000.0
555	18000.0
556	50000.0
557	97000.0
558	37000.0
559	500.0
560	43000.0
561	2200.0
562	3700.0
563	3600.0
564	340.0
565	11000.0
566	5600.0
567	67.0
568	460.0
569	2600.0
570	430.0
571	25000.0
572	360.0
573	50000.0
574	1800.0
575	1000.0
576	100000.0
577	83.0
578	500.0
579	83.0
