# Supplementary material for: Evaluating High-Variance Leaves as Uncertainty Measure for Random Forest Regression
Source: Molecules. 2021 Oct 28;26(21):6514. doi: 10.3390/molecules26216514 (PMC8588039; doi:10.3390/molecules26216514)
Supplement: Supplementary file 1 [file molecules-26-06514-s001.zip › supplementary_materials/data_sets/cortes-ciriano/Q92731/y/y.csv]

id	y
0	4232.0175
1	798.28
2	175.52
3	416.47
4	204.5
5	317.501666666667
6	2646.5
7	93.495
8	143.0525
9	474.09
10	221.41
11	421.0
12	580.0
13	3000.0
14	66.0
15	1520.0
16	31.0
17	205.0
18	125.0
19	30000.0
20	2090.0
21	2670.0
22	63.0
23	27.0
24	390.0
25	23.0
26	250.0
27	44.0
28	0.64
29	96000.0
30	1000.0
31	1000.0
32	49.7
33	11.0
34	23.0
35	108.0
36	28.0
37	3910.0
38	41700.0
39	44.0
40	86.0
41	16.0
42	580.0
43	10000.0
44	12.0
45	20.0
46	18.5
47	1000.0
48	105.0
49	77.0
50	63.0
51	22000.0
52	13.4
53	14.0
54	8.7
55	380.0
56	200.0
57	30000.0
58	140.0
59	200.0
60	1000.0
61	22.0
62	99.0
63	41.0
64	31.0
65	24.0
66	10000.0
67	19.0
68	31.0
69	19.0
70	12.7
71	5.68
72	11.0
73	35.0
74	11.0
75	30.0
76	18.6
77	99.0
78	24.0
79	7.0
80	21.0
81	108.0
82	16.0
83	253.51
84	20000.0
85	1083.93
86	500.03
87	76.38
88	319.15
89	53.58
90	300.5
91	10000.0
92	270.0
93	5052.0
94	560.0
95	11857.69
96	15848.93
97	15848.93
98	15848.93
99	4045.76
100	15848.93
101	15848.93
102	15667.51
103	12416.52
104	15848.93
105	812.0
106	2820.0
107	5.72830769230769
108	18.766666666666698
109	20000.0
110	540.0
111	100000.0
112	100000.0
113	267.0
114	7283.33333333333
115	453.535
116	93.0
117	33.92
118	39.0
119	171.0
120	3.7
121	9.07
122	20.09
123	10000.0
124	29.37
125	44.0
126	315.0
127	110.0
128	18.0
129	14.22
130	627.0
131	45.0
132	179.0
133	4.94
134	6.545
135	62.3333333333333
136	12.47
137	3.21
138	26.0
139	4.1
140	18.0
141	11.0
142	16.0
143	12.0
144	176.0
145	17.67
146	66.52
147	52.0
148	45.0
149	9.1
150	155.0
151	15.0
152	0.35
153	45.0
154	87.0
155	37.0
156	10.0
157	363.0
158	50.0
159	69.0
160	114.0
161	5.3
162	97.0
163	7.9
164	3.6
165	46.0
166	2.1
167	48.0
168	15.0
169	6.0
170	59.0
171	24.0
172	90.0
173	22.0
174	21.0
175	124.0
176	2.0
177	6.0
178	79.0
179	14.0
180	136.0
181	1.6
182	1.1
183	4.0
184	235.0
185	383.0
186	12.0
187	5.0
188	963.0
189	6.0
190	5.0
191	3.6
192	3.2
193	10.0
194	31.0
195	23.0
196	46.0
197	3.0
198	1.26666666666667
199	32.0
200	3.0
201	20.0
202	1.2
203	521.0
204	533.0
205	34.6666666666667
206	17.0
207	138.0
208	82.0
209	1600.0
210	50.0
211	1.4
212	15.0
213	97.0
214	13.0
215	1.5
216	8.0
217	59.0
218	33.0
219	112.0
220	59.0
221	703.0
222	87.0
223	1340.0
224	135.0
225	2.2
226	1050.0
227	1.8
228	66.0
229	254.0
230	59.0
231	2.0
232	54.0
233	45.0
234	1040.0
235	11.0
236	39.0
237	181.0
238	105.0
239	40.0
240	879.0
241	3.0
242	12.0
243	3.1
244	25.0
245	14.0
246	3.0
247	1150.0
248	46.0
249	2.4
250	190.0
251	37.0
252	150.0
253	2.0
254	150.0
255	2700.0
256	20.0
257	267.0
258	44.0
259	11.0
260	13.0
261	780.5
262	7.3
263	3.3
264	1370.0
265	374.0
266	44.0
267	8.4
268	1.2
269	4.0
270	3.0
271	3.0
272	2.5
273	16.3
274	2.1
275	6.3
276	2804.5
277	10.6
278	748.0
279	2.7
280	200.5
281	3.0
282	3.4
283	2625.0
284	1380.0
285	1.6
286	2.6
287	9.0
288	150.0
289	2.3
290	1.3
291	7.0
292	5.5
293	9.0
294	1.1
295	205.0
296	2.4
297	8.0
298	1.1
299	199.0
300	250.0
301	5.8
302	5.0
303	10000.0
304	6.9
305	982.0
306	527.0
307	2.0
308	245.0
309	566.0
310	13.0
311	4.5
312	2000.0
313	1218.0
314	58.0
315	2.5
316	175.0
317	286.0
318	30.0
319	5.6
320	2.8
321	4.4
322	1.4
323	16.6
324	10.0
325	218.0
326	689.0
327	680.0
328	10000.0
329	114.0
330	199.0
331	6.0
332	2.0
333	25.0
334	11.0
335	45.6
336	10000.0
337	215.0
338	3.1
339	2.6
340	490.0
341	1310.0
342	4350.0
343	8940.0
344	100000.0
345	100000.0
346	143.0
347	5.53
348	143.0
349	19.0
350	18.5
351	59.0
352	141.0
353	69.0
354	40.0
355	244.0
356	421.0
357	113.0
358	250.0
359	37.0
360	106.0
361	66.3
362	9.6
363	27.9
364	16.3
365	48.6
366	1600.0
367	4.0
368	4.0
369	10.0
370	202.0
371	8.05
372	5000.0
373	1980.0
374	5000.0
375	5000.0
376	780.0
377	915.0
378	1500.0
379	3250.0
380	3688.0
381	426.0
382	220.0
383	83.0
384	520.0
385	4900.0
386	606.0
387	5594.0
388	380.0
389	300.0
390	43.0
391	4500.0
392	260.0
393	140.0
394	150.0
395	770.0
396	790.0
397	1300.0
398	2200.0
399	180.0
400	2600.0
401	2950.0
402	259.0
403	15000.0
404	15000.0
405	2954.0
406	2338.0
407	4900.0
408	78.0
409	1231.0
410	2340.0
411	394.0
412	4749.0
413	2810.0
414	5000.0
415	5000.0
416	1625.0
417	50.0
418	854.0
419	10000.0
420	10000.0
421	10000.0
422	11.0
423	16.0
424	781.0
425	157.0
426	34.0
427	115.0
428	72.0
429	25.0
430	9.4
431	2490.0
432	2100.0
433	2400.0
434	1800.0
435	2900.0
436	4000.0
437	1200.0
438	7.26
439	550.0
440	5000.0
441	130.0
442	5645.0
443	1200.0
444	1947.0
445	510.0
446	2390.5
447	5200.0
448	207.0
449	2400.0
450	8.9
451	52.928571428571395
452	10000.0
453	320.0
454	13.066666666666698
455	5600.0
456	1200.0
457	32.0
458	5000.0
459	546.0
460	191.5
461	9.8
462	79.0
463	111.0
464	6.8
465	71.2
466	25000.0
467	762.0
468	598.0
469	930.0
470	4.4
471	42.0
472	1.7
473	5000.0
474	3200.0
475	105.0
476	22.0
477	308.0
478	34.0
479	361.0
480	66.4
481	187.24599999999998
482	413.2
483	28.0
484	2250.0
485	160.545
486	189.05
487	2588.4
488	38.55
489	516.65
490	400.9275
491	12.933333333333302
492	111.5375
493	1080.0
494	26.3
495	95.1
496	139.9925
497	27.4
498	61.15
499	18.0
500	68.15
501	3200.0
502	71.2
503	1360.0
504	10000.0
505	10000.0
506	5390.0
507	8610.0
508	152.0
509	7000.0
510	454.0
511	1270.0
512	29.0
513	19.0
514	25.0
515	4.5
516	3.2
517	2.0
518	3.5
519	25.29
520	10.0
521	66.0
522	12.9
523	23.0
524	27.0
525	1.8
526	10.0
527	2.5
528	356.0
529	16.0
530	13.0
531	81.0
532	52.0
533	25.0
534	1.27
535	3.3
536	2.0
537	239.0
538	134.0
539	16.0
540	93.57
541	13.0
542	1100.0
543	201.0
544	64.0
545	64.0
546	12.0
547	1530.0
548	8.5
549	2.3
550	35.0
551	1.5
552	2.2
553	10.0
554	0.5
555	42.0
556	1.7
557	366.0
558	3.5
559	3.7
560	2.52
561	3660.0
562	26.0
563	13.0
564	5000.0
565	102.0
566	6.6
567	614.5
568	81.0
569	64.0
570	1.42
571	313.0
572	5.6
573	718.0
574	96.0
575	95.0
576	3.4
577	11.0
578	18.15
579	25.0
580	73.0
581	6.0
582	21.0
583	38.0
584	15.0
585	2.0
586	43000.0
587	21.4
588	20.2
589	31.0
590	6.0
591	53.9
592	10000.0
593	28.0
594	2.3
595	11.0
596	2.4
597	939.5
598	1113.0
599	17.0
600	10.0
601	79.0
602	10000.0
603	16.4
604	97.0
605	10000.0
606	12.0
607	5000.0
608	10000.0
609	66.7
610	1800.0
611	140.0
612	16.0
613	1582.0
614	94.0
615	3020.0
616	230.0
617	10000.0
618	322.0
619	2653.0
620	10000.0
621	4.0
622	457.0
623	92.0
624	5.0
625	2236.0
626	161.0
627	5000.0
628	2810.0
629	560.0
630	10000.0
631	1460.0
632	255.0
633	9.0
634	53.0
635	1760.0
636	14.0
637	120.0
638	3100.0
639	307.0
640	99.0
641	10000.0
642	5.1
643	43.0
644	25.0
645	18.5
646	300.0
647	1770.5
648	41.7
649	4480.0
650	29.0
651	600.0
652	32.0
653	863.0
654	365.0
655	166.0
656	2.2
657	27.0
658	13.0
659	7.92
660	304.0
661	10000.0
662	6200.0
663	64.0
664	31.0
665	19.0
666	0.5
667	10000.0
668	2647.225
669	20.0
670	522.0
671	9.0
672	10000.0
673	2941.9675
674	9.9
675	559.2
676	19.77
677	157.0
678	10000.0
679	40.0
680	142.0
681	1.2
682	2360.0
683	5.0
684	339.0
685	32.3
686	3500.0
687	10000.0
688	10000.0
689	10000.0
690	68.0
691	14700.0
692	62000.0
693	1800.0
694	85.0
695	242.0
696	3.63
697	2.9
698	31.0
699	10000.0
700	250.0
701	5.9
702	0.7
703	6.0
704	17.33
705	3.2
706	24.3333333333333
707	2048.0
708	15030.0
709	16.0
710	166.0
711	313.0
712	1.4
713	4.61
714	262.0
715	660.0
716	8.78
717	880.0
718	46.1
719	15000.0
720	10000.0
721	45.0
722	198.0
723	10000.0
724	10000.0
725	100000.0
726	70.0
727	17.78
728	5950.0
729	109.4
730	183.0
731	1400.0
732	2800.0
733	1700.0
734	330.0
735	200.0
736	1100.0
737	90.0
738	90.0
739	2900.0
740	2600.0
741	120.0
742	2933.0
743	44.0
744	343.0
745	5000.0
746	1740.0
747	847.0
748	127.0
749	92.75
750	1340.0
751	1640.6
752	192.0
753	1098.0
754	8254.0
755	8202.0
756	162.0
757	16.0
758	60.0
759	38.0
760	40.0
761	93.3
762	295.0
763	180.0
764	1221.0
765	350.0
766	48.8
767	63.5
768	133.0
769	1.1
770	247.5
771	191.65
772	595.0
773	120.4
774	39.0
775	896.0
776	1.21
777	220.0
778	27.9
779	21.3
780	11.4
781	788.0
782	8.9
783	8.7
784	13473.0
785	810.8
786	4.8
787	136.2
788	10.7
789	123.0
790	13.1
791	264.55
792	293.0
793	64.5
794	820.0
795	85.0
796	42.2
797	3474.4475
798	154.995
