# Supplementary material for: Evaluating High-Variance Leaves as Uncertainty Measure for Random Forest Regression
Source: Molecules. 2021 Oct 28;26(21):6514. doi: 10.3390/molecules26216514 (PMC8588039; doi:10.3390/molecules26216514)
Supplement: Supplementary file 1 [file molecules-26-06514-s001.zip › supplementary_materials/data_sets/cortes-ciriano/P18089/y/y.csv]

id	y
0	1047.0
1	23163.0
2	376.0
3	2242.0
4	26460.0
5	18047.0
6	643.0
7	738.9
8	7.9
9	3.06
10	2390.0
11	35.0
12	26.0
13	2729.0
14	6612.0
15	2966.0
16	53.0
17	289.0
18	1000.0
19	13258.0
20	10000.0
21	11698.0
22	3518.0
23	1000.0
24	1000.0
25	461.0
26	4763.0
27	1778.0
28	12496.0
29	12893.0
30	64.0
31	954.99
32	3218.0
33	0.518
34	1825.0
35	1578.0
36	1908.0
37	3843.0
38	3034.0
39	4607.0
40	8.08
41	71.0
42	101.0
43	26.0
44	18.0
45	3318.0
46	5457.0
47	10000.0
48	1258.0
49	19903.0
50	65.0
51	3.84
52	3.87
53	38.0
54	710.0
55	397.0
56	311.0
57	23.0
58	10.0
59	52.0
60	223.87
61	181.4
62	869.0
63	1528.0
64	94.0
65	292.0
66	17.0
67	27.0
68	1737.0
69	1000.0
70	1000.0
71	1148.0
72	10000.0
73	194.98
74	428.0
75	290.0
76	3839.0
77	601.0
78	2508.0
79	94.0
80	2.04
81	380.0
82	770.0
83	1800.0
84	1273.0
85	2.63
86	421.0
87	1516.0
88	1000.0
89	18.0
90	1.55
91	1.48
92	1895.0
93	1153.0
94	2.14
95	2.57
96	1.95
97	1.26
98	1.74
99	1.35
100	0.955
101	2.09
102	10.72
103	4.37
104	79.43
105	2.57
106	11.48
107	26.0
108	551.0
109	3598.0
110	5863.0
111	3649.9
112	3584.0
113	558.0
114	2146.0
115	83.0
116	8159.0
117	304.0
118	16.0
119	1893.0
120	249.0
121	149.0
122	1.72
123	32000.0
124	220.0
125	1354.0
126	3698.0
127	4.17
128	389.0
129	31886.0
130	7500.0
131	29.0
132	100.3
133	1226.0
134	2125.0
135	19.5
136	162.0
