# Supplementary material for: Evaluating High-Variance Leaves as Uncertainty Measure for Random Forest Regression
Source: Molecules. 2021 Oct 28;26(21):6514. doi: 10.3390/molecules26216514 (PMC8588039; doi:10.3390/molecules26216514)
Supplement: Supplementary file 1 [file molecules-26-06514-s001.zip › supplementary_materials/data_sets/cortes-ciriano/MMP2/y/y.csv]

id	y
0	6.319098321
1	7.4202164029999995
2	6.869666232
3	6.764471553
4	6.6252516539999995
5	6.749579998
6	7.084600165
7	8.958607315
8	8.974694135
9	9.48148606
10	9.568636236
11	9.259637311
12	8.653647026
13	9.013228266
14	8.224025669
15	8.155522824
16	8.107905397
17	7.627087997
18	7.6055483189999995
19	7.425968732
20	7.567030709
21	7.355561411
22	7.657577319
23	8.804100348
24	8.419075024
25	8.457174573
26	8.690369833
27	8.455931956
28	9.508638306
29	8.671212800000001
30	9.431798276
31	8.790484985
32	6.950781977
33	8.36552273
34	8.067019177999999
35	9.167491087
36	8.607303047
37	9.006123085
38	7.924453038999999
39	8.954677021
40	9.105130342999999
41	8.924453039
42	9.600326278999999
43	8.003926346
44	5.958607315
45	6.107348966
46	8.742321425
47	7.995678626
48	9.142667504
49	8.640164517999999
50	7.899629455
51	8.721246399
52	9.033389012999999
53	6.987162775
54	9.578396073
55	9.528708288999999
56	9.301029996
57	8.769551079
58	8.627087997
59	9.657577319
60	8.826813732
61	8.91721463
62	8.910094889
63	8.465973894
64	8.528708288999999
65	7.730487056
66	9.301029996
67	9.148741651
68	8.576754126
69	8.009661145
70	8.503070352
71	9.431798276
72	9.091514981
73	8.632644079
74	8.40560745
75	8.486855968999999
76	9.107905397
77	7.25711658
78	8.728158393
79	8.754487332
80	9.772113295
81	8.454692884
82	8.076755981
83	9.19859629
84	8.903089987000001
85	8.22184875
86	7.730487056
87	8.083546051
88	9.050609993
89	8.417936637
90	9.26760624
91	9.200659451
92	8.692503962
93	8.588380294
94	8.692503962
95	7.688246138999999
96	9.179142011
97	9.300162274
98	8.8569852
99	8.496209317
100	9.260427656000001
101	9.390405591
102	9.193820026000001
103	9.958607315
104	8.238072162
105	7.18243463
106	8.602059991
107	8.258848401
108	9.080921907999999
109	8.991399827999999
110	7.390405591
111	8.128427064
112	7.563837352999999
113	8.041914151
114	7.221125528
115	9.30980392
116	8.774690717999999
117	8.123205023999999
118	9.091514981
119	8.906578315
120	8.832682665
121	8.169411331000001
122	9.769551079
123	9.096910012999999
124	9.077793723
125	9.206209615
126	9.301029996
127	9.330683119
128	7.896196279
129	9.056505484
130	9.083019952999999
131	8.759450752000001
132	9.175223538
133	9.248720896
134	8.804100348
135	9.510041521
136	9.228412518999999
137	9.118615343
138	8.879426068999999
139	9.468521082999999
140	9.283996656000001
141	9.714442691
142	9.337242168
143	9.27083521
144	9.124938737
145	9.301029996
146	8.174573882
147	8.829738285
148	8.785156152
149	9.397940009
150	9.575118363
151	8.220403509
152	8.047207557
153	9.066512712
154	9.37675071
155	9.374687548999999
156	9.124938737
157	9.222573178
158	9.329754147000001
159	8.89279003
160	9.360513511
161	8.200659451
162	8.661543506000001
163	9.431798276
164	7.524328812
165	8.573488739
166	8.032452024
167	8.057495894
168	7.647817482000001
169	8.438898616
170	8.66756154
171	7.627087997
172	8.302770657
173	8.015922966
174	8.8569852
175	9.009661145
176	9.419075024
177	9.11407366
178	9.294136287999999
179	8.069050969
180	7.982966661
181	8.084600165
182	8.723538196
183	8.970616222
184	8.460923901000001
185	9.172630727
186	8.37161107
187	8.159893906
188	8.73754891
189	8.281498311
190	9.153662888
191	8.832682665
192	8.244125144
193	9.158015195
194	8.103473783
195	7.576754126
196	8.559090917999999
197	9.055517327999999
198	8.774690717999999
199	8.485452247000001
200	8.787812396
201	9.119186408
202	9.112945622
203	9.163675884
204	8.920818753999999
205	8.860120914
206	9.32330639
207	8.171984936
208	8.286509457000001
209	8.258060922
210	9.148741651
211	8.809668302
212	9.313363731
213	8.084072788
214	7.543633967000001
215	9.259637311
216	9.886056648
217	9.744727495
218	9.193820026000001
219	7.048662481
220	8.609064893
221	8.913640168999999
222	8.19314197
223	9.207608311
224	8.714442691
225	7.640164518
226	9.853871964
227	9.679853714
228	6.742321425
229	7.950781977
230	9.301029996
231	9.040958608
232	8.634512015
233	9.161150909
234	9.537602002
235	9.698970004
236	9.769551079
237	9.823908741
238	9.754487332
239	8.68613278
240	8.657577319
241	8.818156412
242	7.15490196
243	8.53165267
244	8.222573178
245	6.991399828
246	7.580044252
247	7.3291050460000005
248	7.903089987
249	8.166215625
250	9.280668712999999
251	9.974694135
252	9.847711656
253	8.103473783
254	6.669586227000001
255	7.118615342999999
256	9.142667504
257	8.500312917
258	8.600326278999999
259	9.229147988
260	7.200659451
261	8.627087997
262	9.081445469
263	8.591760035
264	8.91721463
265	8.651695137
266	9.679853714
267	9.559090917999999
268	9.725842151
269	9.443697498999999
270	8.040958608
271	10.09691001
272	9.638272164
273	5.610833916
274	6.018634491
275	6.619788757999999
276	7.22184875
277	6.438898616
278	6.721246399
279	6.659555885
280	7.294136288
281	6.463441557
282	7.034798299
283	6.647817482000001
284	6.163675884
285	6.705533774
286	7.623423043
287	9.48148606
288	8.175874166
289	8.415668776
290	8.913640168999999
291	9.37675071
292	9.22184875
293	9.184422252000001
294	9.101823517
295	8.66756154
296	8.539102157
297	9.008773924
298	8.714442691
299	9.057000407
300	8.866461092
301	8.354577731000001
302	8.607303047
303	9.283996656000001
304	9.484126156
305	9.036684488999999
306	9.031517051
307	9.283162277
308	8.63638802
309	9.643974143
310	8.910448117
311	10.0
312	9.364516253
313	9.161150909
314	8.924453039
315	9.651695137
316	9.26760624
317	9.515700161
318	8.025028006
319	9.431798276
320	8.903089987000001
321	7.324863496
322	8.209855635
323	8.798602876
324	7.599634727000001
325	6.721246399
326	8.416801226
327	9.408935393
328	8.70333481
329	8.382999659
330	6.3435021755
331	7.102372909
332	7.173601218
333	9.508638306
334	9.15490196
335	5.212539525
336	7.648010545
337	9.318758763
338	6.446116973
339	8.083019952999999
340	8.759450752000001
341	8.694648631
342	9.752026734
343	8.920818753999999
344	9.328827157000001
345	8.684029655
346	8.872895202
347	5.3981219455
348	8.336299075
349	8.327902142000001
350	8.37161107
351	7.051098239
352	9.337242168
353	7.341988603
354	8.394290208000001
355	8.66756154
356	8.420216403
357	8.109020402999999
358	8.982966661
359	8.8569852
360	8.42136079
361	9.148741651
362	9.229147988
363	8.872895202
364	9.180456064
365	8.841637508
366	8.311580178
367	8.196542884
368	9.13667714
369	9.575118363
370	8.628932138
371	9.420216403
372	8.657577319
373	9.236572006
374	9.48148606
375	9.13667714
376	9.283996656000001
377	8.488116639
378	8.9893929425
379	9.056011125
380	8.384049948
381	8.058488567000001
382	6.408935392999999
383	7.480172006
384	7.4168012260000005
385	9.732828272
386	10.30103
387	6.614393726
388	7.277366077000001
389	5.671620397000001
390	8.673664139
391	9.369572125
392	8.928117992999999
393	9.217527376
394	9.036684488999999
395	9.050122296
396	8.928117992999999
397	9.241845377999999
398	9.247951552
399	9.209011525
400	9.378823718
401	9.420216403
402	8.88941029
403	8.899629455
404	9.074687909
405	8.68613278
406	8.328827157000001
407	8.2644011
408	8.590066877
409	8.628932138
410	8.612610174
411	8.304518324
412	8.850780887
413	8.896196279
414	7.835647144
415	7.772113295
416	9.161150909
417	9.982966661
418	9.26760624
419	9.468521082999999
420	9.13076828
421	9.303643611
422	9.30980392
423	7.9326819845
424	9.619788758
425	8.391473966
426	9.657577319
427	9.552841969
428	9.299296283
429	5.739351527
430	6.113509275
431	7.53313238
432	7.554395797000001
433	8.446116972999999
434	9.619788758
435	9.013228266
436	8.144480844
437	9.26760624
438	8.598599458999999
439	9.66756154
440	9.946921557000001
441	9.772113295
442	9.59345982
443	9.728158393
444	10.25181197
445	6.276544328
446	7.195179321
447	10.22184875
448	10.15490196
449	6.756961951
450	9.468521082999999
451	8.777283529
452	9.744727495
453	7.910094889
454	9.167491087
455	9.35261703
456	9.987162775
457	9.113509275
458	8.477555766
459	9.180456064
460	7.815308569
461	9.721246399
462	9.045757491
463	9.568636236
464	9.568636236
465	9.327902142000001
466	9.251811972999999
467	8.375717904
468	9.585026652
469	9.187086642999999
470	9.408935393
471	8.540607512000001
472	9.283996656000001
473	9.009661145
474	9.420216403
475	9.289882635
476	9.236572006
477	9.37675071
478	9.26760624
479	7.437707136
480	8.962573502
481	8.671620397
482	8.119758224
483	8.93930216
484	8.188424994
485	9.283996656000001
486	9.119186408
487	9.27572413
488	8.882728704
489	9.013228266
490	9.600326278999999
491	8.054039296000001
492	8.118615343
493	8.081969662999999
494	8.488116639
495	8.886056648
496	9.442492798
497	8.744727495
498	9.26760624
499	7.296708622000001
500	9.477555766
501	9.259637311
502	5.910094889
503	7.00656377
504	8.863279432999999
505	9.187086642999999
506	8.958607315
507	7.507239611
508	8.278189385
509	8.213248578
510	8.882728704
511	9.301029996
512	8.882728704
513	9.059981845
514	9.420216403
515	8.517126416
516	6.448550002
517	7.417936637
518	9.721246399
519	9.403402904
520	9.744727495
521	8.395773947
522	9.345823458
523	6.696803943
524	5.540607512
525	5.104025268
526	8.920818753999999
527	8.89279003
528	6.642065153
529	7.661543506
530	6.6216020989999995
531	7.512861625
532	7.764471553
533	8.962573502
534	7.614393726
535	8.17327748
536	9.055024092
537	6.9060986810000005
538	8.059981845
539	5.6252516539999995
