# Supplementary material for: Evaluating High-Variance Leaves as Uncertainty Measure for Random Forest Regression
Source: Molecules. 2021 Oct 28;26(21):6514. doi: 10.3390/molecules26216514 (PMC8588039; doi:10.3390/molecules26216514)
Supplement: Supplementary file 1 [file molecules-26-06514-s001.zip › supplementary_materials/data_sets/cortes-ciriano/Q05397/y/y.csv]

id	y
0	2000.0
1	10000.0
2	1.33333333333333
3	10000.0
4	100000.0
5	2600.0
6	1200.0
7	150.0
8	180.0
9	6900.0
10	10000.0
11	5490.0
12	10000.0
13	4.13
14	10000.0
15	2100.0
16	17.0
17	10000.0
18	16900.0
19	10700.0
20	30000.0
21	21.0
22	372.5
23	312.0
24	672.85
25	614.5
26	340.5
27	5024.0
28	711.5
29	5057.0
30	517.5
31	382.0
32	6020.0
33	10000.0
34	551.0
35	122.0
36	1000.0
37	205.0
38	167.0
39	620.5
40	212.5
41	10000.0
42	50000.0
43	50000.0
44	35000.0
45	4000.0
46	810.0
47	1733.33333333333
48	1430.0
49	1500.0
50	7000.0
51	3000.0
52	38000.0
53	58000.0
54	69000.0
55	24000.0
56	10000.0
57	8000.0
58	10400.0
59	3400.0
60	100000.0
61	27000.0
62	11400.0
63	5200.0
64	92000.0
65	10000.0
66	236.0
67	10000.0
68	200.0
69	10000.0
70	10000.0
71	5800.0
72	206.0
73	300.0
74	10000.0
75	7550.0
76	10000.0
77	500.0
78	10000.0
79	10000.0
80	700.0
81	10000.0
82	37.0
83	700.0
84	10000.0
85	10000.0
86	133.0
87	10000.0
88	10000.0
89	93.0
90	504.0
91	10000.0
92	500.0
93	600.0
94	232.0
95	6500.0
96	544.0
97	5060.0
98	4110.0
99	126.0
100	10000.0
101	1510.0
102	29.0
103	331.0
104	38.0
105	800.0
106	5120.0
107	635.0
108	345.0
109	10000.0
110	298.0
111	4.0
112	63.0
113	10000.0
114	35.0
115	221.0
116	2710.0
117	421.0
118	10000.0
119	235.0
120	7320.0
121	800.0
122	727.0
123	2820.0
124	10000.0
125	700.0
126	54.0
127	983.0
128	600.0
129	10000.0
130	10000.0
131	3500.0
132	507.0
133	182.0
134	397.0
135	10000.0
136	115.0
137	322.0
138	727.0
139	342.0
140	119.0
141	10000.0
142	10000.0
143	17.2
144	10000.0
145	7860.0
146	10000.0
147	10000.0
148	4770.0
149	10000.0
150	608.0
151	473.0
152	2410.0
153	19380.0
154	9170.0
155	11980.0
156	14640.0
157	17380.0
158	8900.0
159	7250.0
160	301.5
161	5028.5
162	201.0
163	64.0
164	76.0
165	640.0
166	10000.0
167	10000.0
168	10000.0
169	5085.0
170	5065.0
171	5350.0
172	10000.0
173	9400.0
174	7400.0
175	5455.0
176	6200.0
177	647.5
178	738.5
179	10000.0
180	10000.0
181	3360.0
182	1026.0
183	28700.0
184	9900.0
185	10300.0
186	11500.0
187	6200.0
188	13600.0
189	3500.0
190	3500.0
191	990.0
192	500.0
193	248.5
194	11721.428571428602
195	30000.0
196	30000.0
197	2000.0
198	2400.0
199	9660.0
200	17150.0
201	15700.0
202	3313.3333333333303
203	7654.7058823529405
204	7000.0
205	9100.0
206	23700.0
207	33800.0
208	8600.0
209	9200.0
210	28500.0
211	33600.0
212	1200.0
213	9500.0
214	9800.0
215	12100.0
216	7100.0
217	7600.0
218	7100.0
219	8300.0
220	14200.0
221	15800.0
222	7500.0
223	1000.0
224	1900.0
225	2200.0
226	6100.0
227	6000.0
228	5200.0
229	23800.0
230	10200.0
231	17900.0
232	6100.0
233	1500.0
234	21100.0
235	320.0
236	300.0
237	2300.0
238	160.0
239	440.0
240	41900.0
241	5100.0
242	65900.0
243	57800.0
244	9200.0
245	41300.0
246	7900.0
247	50800.0
248	35900.0
249	54300.0
250	400.0
251	10000.0
252	508.0
253	8850.0
254	9550.0
255	10000.0
256	10000.0
257	9200.0
258	10000.0
259	10000.0
260	10000.0
261	10000.0
262	10000.0
263	10000.0
264	8500.0
265	5000.0
266	10000.0
267	10000.0
268	10000.0
269	10000.0
270	1.5
271	1.5
272	10.0
273	10.0
274	10.0
275	10.0
276	10000.0
277	538.0
278	40000.0
279	50000.0
280	420.0
281	16300.0
282	20600.0
283	7520.0
284	800.0
285	3030.0
286	7780.0
287	4560.0
288	50000.0
289	50000.0
290	16.0
291	7300.0
292	73.0
293	200.0
294	4050.0
295	10000.0
296	1200.0
297	365.0
298	100.0
299	2840.0
300	10000.0
301	400.0
302	10000.0
303	434.0
304	831.0
305	10000.0
306	38.0
307	1330.0
308	10000.0
309	278.0
310	242.0
311	882.0
312	262.0
313	314.0
314	9000.0
315	1530.0
316	10000.0
317	1000.0
318	1507.0
319	2000.0
320	10000.0
321	339.0
322	63.0
323	3230.0
324	100.0
325	900.0
326	300.0
327	500.0
328	100.0
329	1810.0
330	200.0
331	10000.0
332	800.0
333	3000.0
334	1072.38333333333
335	150.0
336	10000.0
337	634.0
338	7500.0
339	7900.0
340	200.0
341	10000.0
342	2810.0
343	10000.0
344	117.0
345	19700.0
346	5500.0
347	1.0
348	650.0
349	40000.0
350	3950.0
351	15200.0
352	3300.0
353	72.0
354	100000.0
355	9630.0
356	6.25
357	165.0
358	900.0
359	100000.0
360	100000.0
361	160.0
362	46.0
363	190.0
364	19.0
365	34.0
366	16.0
367	10000.0
368	2200.0
369	623.0
370	1.33333333333333
371	17400.0
372	478.0
373	55.0
374	3200.0
375	810.0
376	0.5
377	9.0
378	59.0
379	0.94
380	300.0
381	27000.0
382	28000.0
383	43000.0
384	4400.0
385	1200.0
386	2100.0
387	50000.0
388	4033.3333333333294
389	77.0
390	1.9
391	71.28571428571429
392	100000.0
393	13200.0
394	9920.0
395	880.0
396	1300.0
397	35000.0
398	38.0
399	28000.0
400	9500.0
401	170.0
402	1600.0
403	94.0
404	8300.0
405	1800.0
406	1800.0
407	18000.0
408	1300.0
409	17000.0
410	10000.0
411	10000.0
412	10000.0
413	640.0
414	10000.0
415	3110.0
