# Supplementary material for: Evaluating High-Variance Leaves as Uncertainty Measure for Random Forest Regression
Source: Molecules. 2021 Oct 28;26(21):6514. doi: 10.3390/molecules26216514 (PMC8588039; doi:10.3390/molecules26216514)
Supplement: Supplementary file 1 [file molecules-26-06514-s001.zip › supplementary_materials/data_sets/cortes-ciriano/P42345/y/y.csv]

id	y
0	6400.0
1	1.2
2	63.875
3	10.0
4	1.5
5	4.2
6	3.8
7	1.1
8	2.5
9	0.3
10	4000.0
11	5.2
12	29.0
13	2.4
14	130.0
15	1.3
16	30.0
17	880.0
18	750.0
19	10000.0
20	10000.0
21	4.55
22	18.0
23	108.0
24	3600.0
25	4000.0
26	2000.0
27	3650.0
28	205.0
29	190.0
30	3.0
31	1.0
32	50000.0
33	33.0
34	1.0
35	130.0
36	22.0
37	123.0
38	7.0
39	800.0
40	4.0
41	1625.0
42	280.0
43	64.0
44	800.0
45	9.0
46	3.475
47	10.0
48	96.0
49	215.0
50	10000.0
51	11.0
52	0.38
53	2.1
54	2.75
55	71.0
56	2.0
57	37.0
58	18.0
59	7.0
60	2125.0
61	52.0
62	11.0
63	7.5
64	42.0
65	1.0
66	1.0
67	800.0
68	33.0
69	3.0
70	8.0
71	30.0
72	29.0
73	0.7
74	5.4
75	6.6
76	8.8
77	1.2
78	0.7
79	0.52
80	0.535
81	0.56
82	0.88
83	0.56
84	0.81
85	0.46
86	0.34
87	0.14
88	0.7
89	0.4
90	42.0
91	0.46
92	0.67
93	0.5
94	11000.0
95	0.18
96	10.5
97	115.0
98	18.0
99	17.0
100	5.4
101	70.0
102	8.2
103	47.5
104	11.0
105	8.2
106	9.0
107	10.9
108	9.3
109	8.4
110	102.5
111	13.0
112	1.25
113	0.9
114	0.42
115	0.1
116	1.7
117	1650.0
118	118.0
119	190.0
120	265.0
121	5000.0
122	500.0
123	24.0
124	2.0
125	0.6
126	0.4
127	1.7
128	5.6
129	1.4
130	0.56
131	18.0
132	14.0
133	0.25
134	0.57
135	0.57
136	1.0
137	1.1
138	0.89
139	1.6
140	0.9
141	0.8
142	0.26
143	1.7
144	0.5
145	1.4
146	0.9
147	19.0
148	1.0
149	3.1
150	7.0
151	3.0
152	5000.0
153	355.0
154	430.0
155	4000.0
156	5900.0
157	2.2
158	0.39
159	19.0
160	0.55
161	180.0
162	2.0
163	57.0
164	9.5
165	145.0
166	3500.0
167	430.0
168	1.0
169	62.0
170	153.0
171	108.0
172	9200.0
173	14.3
174	1.85
175	3700.0
176	0.72
177	17.0
178	0.94
179	0.3
180	480.0
181	9.6
182	170.0
183	200.0
184	4.6
185	0.4
186	0.2
187	0.7
188	16.0
189	23.0
190	27.0
191	111.0
192	73.0
193	84.0
194	76.0
195	1.4
196	4.8
197	2.6
198	0.3
199	23.0
200	65.0
201	125.0
202	2.4
203	0.8
204	0.7
205	0.5
206	0.5
207	0.6
208	0.3
209	0.1
210	0.7
211	0.8
212	0.6
213	20.0
214	12.0
215	2.7
216	0.8
217	113.0
218	145.0
219	16.0
220	1760.0
221	1.4
222	0.6
223	2100.0
224	1700.0
225	140.0
226	7.9
227	100000.0
228	880.0
229	3500.0
230	2500.0
231	6500.0
232	412.0
233	8300.0
234	6000.0
235	4000.0
236	861.0
237	548.0
238	710.0
239	98.0
240	5500.0
241	50000.0
242	766.0
243	50000.0
244	100000.0
245	8200.0
246	130.0
247	100000.0
248	18000.0
249	911.0
250	3400.0
251	1600.0
252	100000.0
253	72.0
254	2000.0
255	230.0
256	1900.0
257	5400.0
258	12000.0
259	3600.0
260	4500.0
261	1900.0
262	8.0
263	4800.0
264	439.0
265	2400.0
266	377.0
267	40000.0
268	100000.0
269	550.0
270	565.0
271	113.0
272	4500.0
273	50000.0
274	450.0
275	15000.0
276	4800.0
277	100000.0
278	5800.0
279	100000.0
280	632.0
281	6800.0
282	20.0
283	3200.0
284	3000.0
285	2400.0
286	30000.0
287	10000.0
288	8700.0
289	100000.0
290	3600.0
291	596.0
292	3.0
293	16000.0
294	934.0
295	5000.0
296	33.0
297	783.0
298	2100.0
299	1200.0
300	33.0
301	404.0
302	1130.0
303	8000.0
304	3800.0
305	4300.0
306	5000.0
307	3200.0
308	10000.0
309	16.0
310	192.0
311	692.0
312	1200.0
313	20.0
314	3.0
315	80.0
316	100000.0
317	1300.0
318	426.0
319	14000.0
320	10000.0
321	10000.0
322	40.0
323	170.0
324	5100.0
325	2200.0
326	1500.0
327	1100.0
328	30000.0
329	1100.0
330	127.0
331	3900.0
332	110.0
333	3100.0
334	60.0
335	364.0
336	407.0
337	156.0
338	37.0
339	11000.0
340	100000.0
341	1700.0
342	1200.0
343	457.0
344	205.0
345	657.0
346	2900.0
347	2200.0
348	833.0
349	100000.0
350	3300.0
351	1100.0
352	1640.0
353	1200.0
354	1500.0
355	30000.0
356	1800.0
357	4800.0
358	596.0
359	7000.0
360	467.0
361	815.0
362	6500.0
363	5000.0
364	616.0
365	100000.0
366	100000.0
367	109.0
368	2200.0
369	493.0
370	7600.0
371	220.0
372	9200.0
373	1000.0
374	1100.0
375	5500.0
376	2400.0
377	100000.0
378	1900.0
379	243.0
380	3000.0
381	8000.0
382	5400.0
383	100000.0
384	50000.0
385	635.0
386	4300.0
387	3600.0
388	300.0
389	576.0
390	1.1
391	1.85
392	0.8
393	3.45
394	966.0
395	3810.0
396	13.5
397	3440.0
398	33.2
399	213.0
400	66.5
401	45.9
402	25.8
403	6.84
404	3.6
405	0.57
406	2.305
407	1.26
408	21.4
409	4.25
410	26.6
411	51.9
412	230.0
413	396.0
414	287.0
415	336.0
416	5.4
417	3.3
418	1.3
419	1.9
420	2.0
421	93.5
422	0.43
423	0.32
424	13.5
425	0.5
426	0.42
427	1.26
428	0.73
429	1.55
430	0.8
431	1700.0
432	78.9
433	93.8
434	662.0
435	82.6
436	214.0
437	239.0
438	95.0
439	66.0
440	389.0
441	1410.0
442	50000.0
443	35000.0
444	54100.0
445	647.5
446	123.75
447	6000.0
448	2.0
449	7885.0
450	75000.0
451	100000.0
452	75000.0
453	12150.0
454	75000.0
455	75000.0
456	52550.0
457	75000.0
458	75000.0
459	75000.0
460	100000.0
461	100000.0
462	75000.0
463	14550.0
464	7500.0
465	4000.0
466	3018.0
467	1600.0
468	3.9
469	1421.66666666667
470	117.666666666667
471	177.666666666667
472	636.666666666667
473	376.0
474	549.0
475	2050.0
476	2536.6666666666697
477	1236.66666666667
478	1503.33333333333
479	1890.0
480	25180.0
481	8610.0
482	20900.0
483	15693.333333333301
484	260.33333333333303
485	234.666666666667
486	480.666666666667
487	543.333333333333
488	136.333333333333
489	9390.0
490	1110.0
491	26066.6666666667
492	16133.333333333301
493	255.0
494	9866.66666666667
495	25633.3333333333
496	1343.33333333333
497	103.25
498	2366.6666666666697
499	10780.0
500	443.333333333333
501	3290.0
502	24533.3333333333
503	55.3333333333333
504	8536.66666666667
505	34.0666666666667
506	6000.0
507	10.3
508	29.0
509	3010.0
510	6000.0
511	6000.0
512	6000.0
513	6000.0
514	6000.0
515	6000.0
516	6000.0
517	913.0
518	6000.0
519	6000.0
520	6000.0
521	6000.0
522	57.0
523	285.0
524	262.0
525	45.0
526	6000.0
527	47.0
528	719.0
529	65.0
530	269.0
531	6000.0
532	6000.0
533	6000.0
534	6000.0
535	6000.0
536	6000.0
537	6000.0
538	6000.0
539	6000.0
540	6000.0
541	6000.0
542	6000.0
543	6000.0
544	6000.0
545	6000.0
546	6000.0
547	11.0
548	15.0
549	1500.0
550	1.6
551	6.0
552	2.1
553	1.0
554	1.0
555	1.0
556	1.6
557	1.0
558	1.0
559	1.0
560	2.1
561	2.1
562	1.1
563	2.3
564	8.8
565	18.0
566	4.4
567	28.0
568	33.5
569	5.15
570	42.0
571	12.15
572	3.9
573	7.5
574	1.65
575	2.4
576	1.65
577	29.5
578	35.0
579	27.5
580	11.15
581	13.0
582	46.5
583	13.5
584	55.0
585	11.5
586	31.0
587	62.5
588	187.0
589	5.35
590	9.1
591	21.5
592	42.0
593	1800.0
594	2500.0
595	2100.0
596	5300.0
597	3.01
598	530.0
599	0.465
600	0.7
601	8.2
602	7.7
603	5.6
604	14.5
605	22.5
606	18.5
607	3.0
608	1.3
609	0.3
610	0.4
611	1.1
612	0.4
613	0.3
614	1.7
615	5.3
616	1200.0
617	24.0
618	33.0
619	0.4
620	35.0
621	49.0
622	6.6
623	20.0
624	229.0
625	20.0
626	430.0
627	446.0
628	146.0
629	70.0
630	76.0
631	25000.0
632	292.0
633	10000.0
634	10.0
635	2400.0
636	3.9
637	1.6
638	0.41
639	5.3
640	37.0
641	5.0
642	300.0
643	234.0
644	570.0
645	95.0
646	420.0
647	61.0
648	280.5
649	51.0
650	2440.0
651	1270.0
652	630.0
653	1050.0
654	1930.0
655	780.0
656	1040.0
657	9100.0
658	2380.0
659	1020.0
660	340.0
661	14100.0
662	2880.0
663	1670.0
664	3393.0
665	3392.6666666666697
666	10000.0
667	60.0
668	130.0
669	8300.0
670	70.0
671	120.0
672	10000.0
673	8900.0
674	567.333333333333
675	1590.0
676	9.0
677	141.666666666667
678	9.0
679	111.0
680	2020.0
681	580.0
682	10000.0
683	1360.0
684	1690.0
685	120.0
686	170.0
687	411.5
688	390.0
689	30.0
690	195.0
691	10.0
692	98.3333333333333
693	2503.0
694	100.666666666667
695	63.0
696	3500.0
697	10000.0
698	10000.0
699	10000.0
700	10000.0
701	10000.0
702	10000.0
703	10000.0
704	10000.0
705	32000.0
706	9100.0
707	4600.0
708	6300.0
709	262.0
710	288.0
711	3160.0
712	1540.0
713	1380.0
714	5000.0
715	100000.0
716	2563.3333333333303
717	601.0
718	22500.0
719	285.0
720	303.0
721	385.0
722	252.0
723	2600.0
724	37.0
725	28.0
726	30.09
727	237.0
728	5000.0
729	5000.0
730	2290.0
731	5000.0
732	989.0
733	5000.0
734	751.0
735	27.0
736	55.0
737	84.0
738	1290.0
739	10000.0
740	10000.0
741	10000.0
742	10000.0
743	10000.0
744	10000.0
745	10000.0
746	10000.0
747	10000.0
748	10000.0
749	10000.0
750	10000.0
751	10000.0
752	10000.0
753	10000.0
754	10000.0
755	10000.0
756	10000.0
757	10000.0
758	10000.0
759	10000.0
760	10000.0
761	10000.0
762	10000.0
763	10000.0
764	10000.0
765	10000.0
766	10000.0
767	10000.0
768	10000.0
769	10000.0
770	10000.0
771	10000.0
772	10000.0
773	10000.0
774	10000.0
775	10000.0
776	10000.0
777	10000.0
778	10000.0
779	10000.0
780	9100.0
781	9100.0
782	9100.0
783	4880.0
784	5100.0
785	1260.0
786	5710.0
787	623.0
788	1781.0
789	25.0
790	890.0
791	320.0
792	20000.0
793	610.0
794	20000.0
795	20000.0
796	20000.0
797	1700.0
798	4600.0
799	4000.0
800	4000.0
801	110.0
802	3200.0
803	200.0
804	3300.0
805	140.0
806	18.0
807	15.0
808	16.0
809	45.0
810	18.0
811	88.0
812	7.7
813	12.0
814	50.0
815	10000.0
816	3600.0
817	10000.0
818	10000.0
819	10000.0
820	10000.0
821	10000.0
822	10000.0
823	10000.0
824	10000.0
825	10000.0
826	10000.0
827	3700.0
828	1400.0
829	7400.0
830	10000.0
831	10000.0
832	10000.0
833	10000.0
834	10000.0
835	10000.0
836	10000.0
837	10000.0
838	2500.0
839	10000.0
840	10000.0
841	10000.0
842	10000.0
843	1400.0
844	10000.0
845	10000.0
846	10000.0
847	10000.0
848	10000.0
849	530.0
850	560.0
851	290.0
852	10000.0
853	5100.0
854	10000.0
855	10000.0
856	10000.0
857	10000.0
858	10000.0
859	10000.0
860	10000.0
861	10000.0
862	10000.0
863	7.0
864	200.0
865	10000.0
866	7200.0
867	7800.0
868	360.0
869	10000.0
870	10000.0
871	10000.0
872	10000.0
873	10000.0
874	10000.0
875	10000.0
876	10000.0
877	10000.0
878	10000.0
879	10000.0
880	10000.0
881	10000.0
882	10000.0
883	10000.0
884	10000.0
885	10000.0
886	10000.0
887	10000.0
888	10000.0
889	55.0
890	9.0
891	67.0
892	15.0
893	16.0
894	20.0
895	3.0
896	21.0
897	2.0
898	39.0
899	4.0
900	2.0
901	3.0
902	10.0
903	5.0
904	2.0
905	3.0
906	76.0
907	13.0
908	65.0
909	63.0
910	141.0
911	3.0
912	6.0
913	147.0
914	24.0
915	35.0
916	36.0
917	3.0
918	3.0
919	12.0
920	15.0
921	27.0
922	6.0
923	3.3
924	10000.0
925	74.0
926	32.0
927	198.0
928	163.0
929	9300.0
930	289.0
931	610.0
932	1219.0
933	1445.0
934	1690.0
935	3300.0
936	865.0
937	1300.0
938	2.8
939	106.0
940	176.0
941	8.0
942	2.0
943	4300.0
944	9100.0
945	1415.0
946	690.0
947	111.0
948	8050.0
949	93.5
950	25.5
951	27.5
952	11.5
953	6.0
954	305.0
955	3000.0
956	960.0
957	10000.0
958	10000.0
959	10000.0
960	5.8
961	3.16
962	10000.0
963	1800.0
964	2450.0
965	6500.0
966	692.0
967	28600.0
968	20000.0
969	5600.0
970	1210.0
971	961.0
972	820.0
973	249.0
974	619.0
975	20000.0
976	14000.0
977	13900.0
978	12600.0
979	3560.0
980	816.0
981	3570.0
982	878.0
983	1690.0
984	193.0
985	800.0
986	453.0
987	37.0
988	336.0
989	266.0
990	59.0
991	100.0
992	127.0
993	400.0
994	13.0
995	1.0
996	5.0
997	36.0
998	54.0
999	35.0
1000	78.2
1001	35.02
1002	13.88
1003	8.49
1004	28.68
1005	13.36
1006	125.93
1007	10000.0
1008	10000.0
1009	35.27
1010	18.39
1011	2.32
1012	11.19
1013	39.04
1014	36.54
1015	159.96
1016	12.25
1017	82.12
1018	13.91
1019	171.72
1020	33.92
1021	8.55
1022	62.64
1023	140.9
1024	19.2
1025	65.64
1026	24.69
1027	10000.0
1028	57600.0
1029	52200.0
1030	8300.0
1031	20400.0
1032	32200.0
1033	9.6
1034	20000.0
1035	1690.0
1036	568.0
1037	1350.0
1038	890.0
1039	20000.0
1040	2330.0
1041	2290.0
1042	1200.0
1043	8700.0
1044	20000.0
1045	1470.0
1046	1870.0
1047	767.0
1048	822.0
1049	829.0
1050	2920.0
1051	20000.0
1052	3100.0
1053	831.0
1054	18700.0
1055	1669.27
1056	40.0
1057	20000.0
1058	1480.0
1059	4.8
1060	15000.0
1061	100000.0
1062	30000.0
1063	5.0
1064	18000.0
1065	49.0
1066	310.0
1067	10.0
1068	50000.0
1069	0.2
1070	0.83
1071	9.8
1072	0.51
1073	0.3866666666666671
1074	1.4
1075	1.5
1076	0.32
1077	2450.0
1078	0.3
1079	2.0
1080	0.32
1081	0.08
1082	4.6
1083	4.65
1084	7.0
1085	0.605
1086	46.0
1087	2.1
1088	1.1
1089	0.475
1090	0.4733333333333329
1091	22.0
1092	1.0
1093	10000.0
1094	51.0
1095	550.0
1096	0.2
1097	21.0
1098	0.3
1099	2.7
1100	510.0
1101	1.5
1102	0.1
1103	750.0
1104	5500.0
1105	5.5
1106	0.1
1107	10000.0
1108	660.0
1109	5900.0
1110	30000.0
1111	1500.0
1112	0.2
1113	52.0
1114	23.0
1115	0.87
1116	0.9
1117	0.56
1118	570.0
1119	0.22
1120	180.0
1121	0.8
1122	0.6
1123	0.9
1124	520.0
1125	1.8
1126	1.2
1127	88.0
1128	1.0
1129	0.5
1130	49.0
1131	0.11
1132	0.62
1133	170.0
1134	0.16
1135	84.0
1136	0.58
1137	0.28
1138	0.22
1139	170.0
1140	80.5
1141	120.0
1142	0.6
1143	7300.0
1144	230.0
1145	1265.0
1146	0.215
1147	0.23
1148	17.0
1149	53.0
1150	6.0
1151	1.9
1152	0.62
1153	4.0
1154	5950.0
1155	695.0
1156	0.19
1157	1.2
1158	0.2
1159	0.2
1160	2.3
1161	0.3
1162	1.0
1163	0.3
1164	0.2
1165	1.7
1166	575.0
1167	4.0
1168	1.8
1169	1.9
1170	91.0
1171	0.2
1172	0.7
1173	0.7
1174	0.3
1175	145.0
1176	0.17
1177	190.0
1178	0.48
1179	380.0
1180	9.0
1181	720.0
1182	0.62
1183	215.0
1184	0.6
1185	560.0
1186	13.0
1187	460.0
1188	1.1
1189	550.0
1190	6.0
1191	2500.0
1192	0.1
1193	270.0
1194	130.0
1195	350.0
1196	0.89
1197	739.75
1198	1.85
1199	0.57
1200	2.7
1201	2.95
1202	3.7
1203	1.1
1204	7.2
1205	2.0
1206	0.63
1207	0.51
1208	3.0
1209	1.0
1210	1.0
1211	600.0
1212	0.84
1213	500.0
1214	2.5
1215	1.21
1216	620.0
1217	21.0
1218	1.6
1219	0.5
1220	2.2
1221	970.0
1222	160.0
1223	2100.0
1224	310.0
1225	1700.0
1226	0.56
1227	0.75
1228	2050.0
1229	0.39
1230	0.31
1231	0.35
1232	51.0
1233	2.55
1234	250.0
1235	450.0
1236	1.0
1237	0.8
1238	570.0
1239	0.5
1240	0.7
1241	10500.0
1242	0.44
1243	170.0
1244	200.0
1245	58.0
1246	0.34
1247	22.0
1248	8900.0
1249	2016.5
1250	910.0
1251	3.7
1252	1.0
1253	100.0
1254	0.45
1255	0.6
1256	1.25
1257	4.7
1258	4500.0
1259	0.68
1260	61.0
1261	0.7
1262	0.29
1263	0.7
1264	32.0
1265	152.0
1266	35.0
1267	290.0
1268	16.0
1269	26.5
1270	140.0
1271	1.2
1272	10.0
1273	11.3
1274	1.9
1275	460.0
1276	6.3
1277	9.3
1278	1.5
1279	0.7
1280	3.9
1281	2.3
1282	2.5
1283	1.7
1284	1.2
1285	0.26
1286	0.22
1287	0.32
1288	0.16
1289	0.12
1290	0.12
1291	3.3
1292	0.74
1293	0.26
1294	0.22
1295	18.0
1296	3.05
1297	0.33
1298	0.57
1299	0.74
1300	0.21
1301	1.8
1302	1.34
1303	1.19
1304	1.1
1305	4000.0
1306	0.38
1307	2.85
1308	7200.0
1309	14.5
1310	57.0
1311	0.22
1312	90.0
1313	0.12
1314	1.4
1315	590.0
1316	6.7
1317	2800.0
1318	3.9
1319	160.0
1320	1.8
1321	20.0
1322	11.0
1323	0.9
1324	0.19
1325	0.3
1326	3900.0
1327	0.24
1328	150.0
1329	20892.96
1330	10000.0
1331	10000.0
1332	10000.0
1333	10000.0
1334	10000.0
1335	50000.0
1336	3734.8
