# Supplementary material for: Evaluating High-Variance Leaves as Uncertainty Measure for Random Forest Regression
Source: Molecules. 2021 Oct 28;26(21):6514. doi: 10.3390/molecules26216514 (PMC8588039; doi:10.3390/molecules26216514)
Supplement: Supplementary file 1 [file molecules-26-06514-s001.zip › supplementary_materials/data_sets/cortes-ciriano/P28335/y/y.csv]

id	y
0	707.95
1	36307.81
2	371.54
3	169.82
4	758.58
5	10000.0
6	10000.0
7	1999.0
8	2732.0
9	100000.0
10	100000.0
11	100000.0
12	1027.0
13	637.0
14	1050.0
15	237.5
16	1231.0
17	239.0
18	104.0
19	532.0
20	147.0
21	7702.0
22	420.0
23	97.0
24	4164.0
25	10000.0
26	323.59
27	10000.0
28	1715.0
29	10000.0
30	467.0
31	243.0
32	462.0
33	4.0
34	100.0
35	21.0
36	4638.0
37	6961.0
38	1831.0
39	2371.0
40	1010.0
41	11553.0
42	90.0
43	942.0
44	200.0
45	12.0
46	21.0
47	204.3
48	5294.0
49	1000.0
50	2143.0
51	1590.0
52	1000.0
53	1127.0
54	10000.0
55	30.0
56	558.0
57	3817.0
58	3817.0
59	718.0
60	10000.0
61	1500.0
62	1500.0
63	10000.0
64	1000.0
65	1140.0
66	50819.0
67	460.0
68	75.0
69	16.0
70	168.0
71	10000.0
72	10000.0
73	86.0
74	159.0
75	13.0
76	2.09
77	9223.0
78	27.0
79	4.0
80	10000.0
81	10000.0
82	10000.0
83	10000.0
84	10000.0
85	10000.0
86	10000.0
87	10000.0
88	10000.0
89	10000.0
90	10000.0
91	1288.0
92	2571.0
93	4169.0
94	29512.09
95	3268.0
96	55.0
97	404.0
98	33884.42
99	7.0
100	379.0
101	3400.0
102	72.44
103	346.74
104	10000.0
105	10000.0
106	384.0
107	10000.0
108	471.0
109	661.0
110	1001.0
111	425.0
112	593.0
113	1365.0
114	284.0
115	398.0
116	953.0
117	1509.0
118	544.0
119	855.9
120	68.0
121	130.0
122	237.0
123	286.0
124	235.0
125	283.0
126	37.9
127	238.0
128	103.0
129	229.0
130	204.0
131	61.0
132	604.0
133	473.0
134	367.0
135	146.0
136	297.0
137	189.0
138	189.0
139	383.0
140	34.6
141	109.0
142	12.0
143	21.0
144	149.0
145	20.9
146	1006.0
147	324.0
148	633.0
149	619.0
150	26.0
151	225.0
152	273.0
153	41.0
154	628.0
155	639.0
156	344.0
157	420.0
158	452.0
159	977.0
160	420.0
161	1408.0
162	75.0
163	310.0
164	10000.0
165	198.0
166	10000.0
167	1290.0
168	20.0
169	14.45
170	2383.0
171	468.0
172	1272.0
173	10000.0
174	14123.0
175	4163.0
176	25210.0
177	10000.0
178	8491.0
179	991.0
180	3306.0
181	5422.0
182	242.0
183	8491.0
184	991.0
185	3306.0
186	5422.0
187	242.0
188	16.0
189	5623.41
190	4700.0
191	5627.0
192	10000.0
193	10000.0
194	10000.0
195	10000.0
196	10000.0
197	4482.0
198	61659.5
199	100000.0
200	100000.0
201	10000.0
202	2052.0
203	396.6
204	1420.0
205	3800.0
206	10000.0
207	1600.0
208	5500.0
209	1000.0
210	164.0
211	10000.0
212	140.0
213	62.0
214	5110.0
215	10000.0
216	39.0
217	139.0
218	192.0
219	22.0
220	66.0
221	10000.0
222	2511.89
223	10000.0
224	100000.0
225	100000.0
226	100000.0
227	100000.0
228	100000.0
229	1000.0
230	100000.0
231	100000.0
232	100000.0
233	10000.0
234	10000.0
235	473.525
236	1000.0
237	7.59
238	1000.0
239	6.17
240	10.72
241	436.52
242	1000.0
243	11.75
244	5.01
245	4.68
246	11.22
247	1.05
248	1.15
249	10.23
250	506.15
251	12.59
252	3.8
253	912.01
254	2322.0
255	1000.0
256	37.15
257	6.05
258	46.0
259	297.0
260	18.62
261	1000.0
262	34.0
263	5.24
264	99.0
265	744.0
266	424.0
267	222.0
268	10000.0
269	807.0
270	2500.0
271	501.19
272	10000.0
273	10000.0
274	7943.28
275	2511.89
276	5011.87
277	3981.07
278	8971.64
279	1995.26
280	1000.0
281	150.0
282	100.0
283	4168.69
284	477.0
285	644.0
286	1135.0
287	56000.0
288	9500.0
289	27000.0
290	55000.0
291	17000.0
292	16000.0
293	22000.0
294	100000.0
295	100000.0
296	100000.0
297	10321.0
298	1313.0
299	10000.0
300	10000.0
301	4027.0
302	4027.0
303	523.0
304	10000.0
305	1055.0
306	5733.0
307	1208.0
308	2534.0
309	766.0
310	10000.0
311	10000.0
312	603.0
313	2422.0
314	99.0
315	10000.0
316	4260.0
317	1195.0
318	10000.0
319	691.83
320	4188.0
321	36.0
322	800.0
323	360.0
324	1012.0
325	61.0
326	56.0
327	90.0
328	2.44
329	160.0
330	495.0
331	99.0
332	1021.0
333	8.02
334	1000.0
335	78.0
336	10000.0
337	20230.0
338	100000.0
339	10000.0
340	40000.0
341	5187.0
342	6.0
343	11.0
344	32.0
345	34.0
346	5147.0
347	438.0
348	29.4
349	85.8
350	86.9
351	10000.0
352	10000.0
353	779.0
354	337.0
355	1262.0
356	11748.98
357	53861.86
358	275.42
359	239.88
360	2187.76
361	354.81
362	10000.0
363	4.285
364	10000.0
365	7787.0
366	7787.0
367	1083.0
368	7.08
369	119.0
370	16.0
371	78.0
372	770.0
373	5983.526666666668
374	18273.0
375	589.0
376	34.0
377	10000.0
378	10000.0
379	10000.0
380	10000.0
381	2049.0
382	1266.0
383	135.0
384	1237.0
385	767.0
386	10000.0
387	5.5
388	159.0
389	10.0
390	10.0
391	390.0
392	10.0
393	50.0
394	7.0
395	1000.0
396	10000.0
397	544.0
398	1000.0
399	1000.0
400	609.0
401	526.0
402	96.0
403	77.0
404	64.0
405	546.4
406	1184.0
407	323.0
408	190.9
409	93.6
410	88.0
411	104.0
412	297.0
413	179.0
414	1130.0
415	1179.0
416	269.0
417	1179.0
418	1863.0
419	723.0
420	40.0
421	1034.0
422	33.0
423	691.0
424	79.0
425	1976.0
426	200.0
427	1349.0
428	4886.0
429	57.0
430	9665.0
431	1000.0
432	10.7
433	295.0
434	250.0
435	19.5
436	120.0
437	10000.0
438	7413.1
439	100000.0
440	100000.0
441	100000.0
442	100000.0
443	782.0
444	37.3
445	2852.0
446	7.8
447	1085.0
448	7.8
449	1085.0
450	476.0
451	76.6
452	146.0
453	37.4
454	25.5
455	1500.0
456	539.0
457	220.0
458	240.0
459	320.0
460	549.0
461	8312.0
462	70.0
463	117.9
464	241.0
465	600.0
466	560.0
467	99.0
468	1200.0
469	4000.0
470	300.0
471	1725.0
472	1725.0
473	115.0
474	10000.0
475	100000.0
476	100000.0
477	44.0
478	1170.0
479	148.0
480	81.0
481	15488.17
482	189.0
483	106.0
484	16.0
485	13.0
486	63.0
487	615.0
488	280.0
489	599.0
490	37.0
491	221.0
492	1392.0
493	1000.0
494	1000.0
495	420.0
496	450.0
497	700.0
498	990.0
499	1000.0
500	2900.0
501	35.0
502	184.6
503	525.0
504	3671.0
505	739.0
506	64.0
507	551.0
508	61.0
509	32.0
510	349.0
511	493.0
512	129.0
513	162.0
514	133.0
515	1298.0
516	638.0
517	297.0
518	417.0
519	1145.0
520	64.1
521	68.0
522	193.4
523	290.0
524	443.0
525	160.0
526	1602.0
527	611.0
528	1436.0
529	448.0
530	2239.0
531	1506.0
532	39.0
533	466.0
534	12.0
535	342.0
536	1034.0
537	220.0
538	795.0
539	267.0
540	92.0
541	175.0
542	1021.0
543	109.0
544	185.0
545	653.0
546	233.0
547	633.0
548	5257.0
549	2227.0
550	64.0
551	86.15
552	16.0
553	156.0
554	109.0
555	7563.0
556	1368.0
557	1000.0
558	1000.0
559	760.0
560	1000.0
561	18000.0
562	4000.0
563	5700.0
564	2688.0
565	1178.0
566	610.0
567	494.0
568	10000.0
569	578.0
570	900.0
571	10000.0
572	5900.0
573	1600.0
574	19.0
575	970.0
576	610.0
577	1100.0
578	2000.0
579	10000.0
580	2550.0
581	0.7
582	46.0
583	7.4
584	2356.0
585	660.0
586	540.0
587	570.0
588	10000.0
589	10000.0
590	5833.0
591	5833.0
592	43.95
593	396.0
594	10000.0
595	2253.0
596	179.0
597	1940.0
598	106.0
599	4.5
600	1.9
601	6.31
602	3.02
603	100000.0
604	8928.0
605	10000.0
606	10000.0
607	3400.0
608	80.0
609	460.0
610	575.0
611	116.0
612	1548.0
613	579.0
614	8.2
615	30.2
616	3.89
617	534.0
618	10000.0
619	625.0
620	10000.0
621	1820.0
622	100000.0
623	57543.99
624	2137.96
625	126.0
626	30.0
627	227.0
628	653.7
629	609.6
630	535.2
631	1582.3333333333333
632	311.0
633	3741.3333333333335
634	595.4
635	1454.0
636	663.0
637	556.5
638	774.0
639	166.3
640	94.3
641	459.0
642	233.0
643	323.7
644	3996.0
645	110.6
646	170.0
647	200.0
648	124.0
649	10140.0
650	113.0
651	106.0
652	39.0
653	71.0
654	4375.0
655	2221.0
656	14.6
657	12.1
658	155.0
659	127.0
660	50.8
661	139.0
662	66.0
663	10000.0
664	15.0
665	9441.0
666	6369.0
667	67.0
668	59.0
669	474.0
670	167.0
671	50.0
672	10000.0
673	321.0
674	572.0
675	3162.28
676	3162.28
677	10000.0
678	10000.0
679	2000.0
680	2602.0
681	100000.0
682	851.14
683	3890.45
684	19054.61
685	8709.64
686	5314.0
687	11982.0
688	2785.0
689	3.79
690	30.0
691	100000.0
692	5248.07
693	44668.36
694	410.0
695	1000.0
696	2.3
697	14472.0
698	540.0
699	710.0
700	10000.0
701	2000.0
702	2000.0
703	10000.0
704	100.0
705	0.6629999999999999
706	500.0
707	10000.0
708	5713.0
709	10000.0
710	10000.0
711	2588.0
712	1300.0
713	29.4
714	20.1
715	86.9
716	494.0
717	836.0
718	148.0
719	416.0
720	2071.0
721	1000.0
722	10000.0
723	154.88
724	23442.29
725	1071.52
726	5888.44
727	150.0
728	1071.52
729	669.0
730	10715.19
731	14125.38
732	100000.0
733	13803.84
734	5248.07
735	7413.1
736	100000.0
737	72443.6
738	1300.0
739	836.0
740	148.0
741	416.0
742	2071.0
743	10000.0
744	5713.0
745	10000.0
746	2588.0
747	8.5
748	9000.0
749	13.3
750	2760.0
751	1453.0
752	10000.0
753	204.0
754	3278.0
755	22.0
756	588.84
757	8128.31
758	660.69
759	10000.0
760	10000.0
761	33000.0
762	11700.0
763	5.62
764	81.0
765	41.0
766	44.0
767	5000.0
768	454.0
769	6673.5
770	4070.0
771	8317.64
772	3595.0
773	2807.0
774	7467.0
775	240.0
776	280.0
777	3.1
778	630.0
779	160.0
780	310.0
781	78.0
782	345.0
783	3450.0
784	1830.0
785	652.0
786	1178.0
787	10000.0
788	10000.0
789	100000.0
790	10000.0
791	10000.0
792	10000.0
793	10000.0
794	10000.0
795	10000.0
796	3561.9
797	1000.0
798	215.0
799	91.0
800	10000.0
801	1396.0
802	565.0
803	156.2
804	1981.0
805	293.6
806	343.0
807	24.0
808	304.0
809	66.0
810	479.0
811	65.0
812	1459.0
813	50.7
814	66.5
815	4755.0
816	135.8
817	694.0
818	38.8
819	2159.0
820	842.7
821	10000.0
822	1943.0
823	45.7
824	14910.0
825	1300.0
826	100000.0
827	100000.0
828	1002.0
829	91.0
830	16515.0
831	14641.0
832	100000.0
833	600.0
834	40000.0
835	1250.0
836	6.0
837	542.0
838	1.6
839	295.25
840	50.0
841	0.53
842	120.0
843	55.0
844	930.0
845	830.0
846	36.0
847	10000.0
848	1000.0
849	10000.0
850	67.0
851	494.0
852	3300.8
853	180.0
854	4604.2
855	8780.0
856	6400.0
857	11000.0
858	60.0
859	90.0
860	520.0
861	1332.0
862	100000.0
863	100000.0
864	57543.99
865	354.81
866	100000.0
867	13489.63
868	457.09
869	2570.4
870	100000.0
871	100000.0
872	100000.0
873	2454.71
874	1737.8
875	1862.09
876	2630.27
877	3715.35
878	100000.0
879	100000.0
880	10000.0
881	269.15
882	34.67
883	41686.94
884	100.0
885	1.98
886	333.0
887	1000.0
888	1000.0
889	16.22
890	1000.0
891	1000.0
892	2236.0
893	24.0
894	61.66
895	13803.84
