# Supplementary material for: Evaluating High-Variance Leaves as Uncertainty Measure for Random Forest Regression
Source: Molecules. 2021 Oct 28;26(21):6514. doi: 10.3390/molecules26216514 (PMC8588039; doi:10.3390/molecules26216514)
Supplement: Supplementary file 1 [file molecules-26-06514-s001.zip › supplementary_materials/data_sets/cortes-ciriano/P41594/y/y.csv]

id	y
0	118.0
1	2860.0
2	750.0
3	3000.0
4	3000.0
5	3000.0
6	3000.0
7	3000.0
8	3000.0
9	3000.0
10	3000.0
11	3000.0
12	3000.0
13	3000.0
14	3000.0
15	3000.0
16	3000.0
17	3000.0
18	3000.0
19	3000.0
20	3000.0
21	3000.0
22	3000.0
23	3000.0
24	2950.0
25	19.2
26	2920.0
27	192.0
28	164.0
29	8.6
30	2.2
31	16.0
32	213.0
33	22.0
34	987.0
35	306.0
36	12.6
37	2.4
38	580.0
39	106.0
40	940.0
41	97.0
42	10000.0
43	81.0
44	3.1
45	10000.0
46	486.0
47	3000.0
48	3000.0
49	3000.0
50	3000.0
51	3000.0
52	3000.0
53	3000.0
54	3000.0
55	3000.0
56	3000.0
57	3000.0
58	3000.0
59	3000.0
60	3000.0
61	3000.0
62	3000.0
63	3000.0
64	3000.0
65	3000.0
66	3000.0
67	3000.0
68	3000.0
69	3000.0
70	3000.0
71	3000.0
72	3000.0
73	3000.0
74	3000.0
75	3000.0
76	10000.0
77	2.01
78	10000.0
79	543.0
80	316.23
81	90.0
82	540.0
83	418.0
84	10000.0
85	8600.0
86	2.6
87	1100.0
88	1100.0
89	820.0
90	1000.0
91	8700.0
92	8300.0
93	10000.0
94	4300.0
95	2400.0
96	100000.0
97	10000.0
98	920.0
99	650.0
100	10000.0
101	4228.0
102	5.7
103	706.0
104	2517.0
105	27.0
106	45.0
107	7000.0
108	23.0
109	3900.0
110	11.0
111	140.0
112	3540.0
113	39.0
114	45.0
115	19.0
116	2020.0
117	794.33
118	1920.0
119	10000.0
120	1600.0
121	68.4
122	245.0
123	21.6
124	493.0
125	100000.0
126	490.0
127	27.8
128	34.3
129	721.0
130	43.2
131	125.0
132	6160.0
133	100000.0
134	10000.0
135	10000.0
136	10000.0
137	47.0
138	81.0
139	30.0
140	54.0
141	27.0
142	50.0
143	20.0
144	29.0
145	10000.0
146	10000.0
147	10000.0
148	1130.0
149	901.0
150	592.0
151	10000.0
152	10000.0
153	2160.0
154	10000.0
155	100000.0
156	430.0
157	3400.0
158	10000.0
159	1600.0
160	530.0
161	720.0
162	10000.0
163	95.0
164	980.0
165	10000.0
166	10000.0
167	2300.0
168	990.0
169	1000.0
170	1000.0
171	157.0
172	83.1
173	38.0
174	862.0
175	100000.0
176	300.0
177	100000.0
178	1120.0
179	35.0
180	8121.5
181	64.0
182	24204.5
183	100000.0
184	100000.0
185	45008.0
186	140.0
187	100000.0
188	5.0
189	100000.0
190	56100.0
191	5400.0
192	10000.0
193	680.0
194	10000.0
195	901.0
196	360.0
197	2800.0
198	1600.0
199	2040.0
200	20.0
201	394.0
202	24.0
203	250.0
204	130.0
205	500.0
206	200.0
207	100.0
208	180.0
209	230.0
210	10000.0
211	460.0
212	410.0
213	250.0
214	250.0
215	72.0
216	1200.0
217	1100.0
218	9200.0
219	3000.0
220	10000.0
221	47.8
222	15848.93
223	15848.93
224	15848.93
225	398.11
226	3.16
227	199.53
228	19.95
229	10.0
230	316.23
231	1584.89
232	7.94
233	2700.0
234	513.0
235	126.0
236	267.0
237	37.0
238	193.0
239	12.0
240	80.0
241	243.0
242	45.0
243	36.0
244	47.0
245	46.0
246	119.0
247	17.0
248	18.0
249	19.0
250	451.0
251	316.0
252	6200.0
253	1900.0
254	40.0
255	556.0
256	138.0
257	497.0
258	27.0
259	344.0
260	4530.0
261	515.0
262	100000.0
263	100000.0
264	2160.0
265	442.0
266	2570.0
267	100000.0
268	100000.0
269	5960.0
270	100000.0
271	2100.0
272	100000.0
273	100000.0
274	36.0
275	10.0
276	100000.0
277	3000.0
278	664.0
279	100000.0
280	1243.0
281	110.0
282	54.0
283	10000.0
284	6600.0
285	10000.0
286	10000.0
287	5.7
288	473.0
289	10000.0
290	7844.0
291	1000.0
292	100000.0
293	1000.0
294	10000.0
295	1321.0
296	10000.0
297	1250.0
298	100000.0
299	100000.0
300	4620.0
301	100000.0
302	1810.0
303	100000.0
304	11300.0
305	100000.0
306	100000.0
307	100000.0
308	154.0
309	100000.0
310	100000.0
311	1160.0
312	650.0
313	147.0
314	179.0
315	100000.0
316	100000.0
317	100000.0
318	342.0
319	816.0
320	5084.0
321	134.0
322	158.0
323	10000.0
324	10000.0
325	200.0
326	10000.0
327	22.0
328	10000.0
329	3060.0
330	663.0
331	5000.0
332	4900.0
333	2300.0
334	10000.0
335	380.0
336	3900.0
337	118.0
338	3186.6666666666665
339	4660.0
340	843.5
341	5000.0
342	2358.0
343	256.0
344	166.0
345	10000.0
346	96.0
347	100.0
348	1200.0
349	50.0
350	2400.0
351	570.0
352	620.0
353	260.0
354	352.0
355	22.0
356	170.0
357	10000.0
358	30.0
359	10000.0
360	10000.0
361	916.0
362	184.0
363	451.0
364	199.53
365	100.0
366	125.89
367	1584.89
368	50.12
369	7900.0
370	3000.0
371	62.0
372	145.0
373	10000.0
374	137.0
375	64.8
376	2190.0
377	187.0
378	48.650000000000006
379	818.0
380	27.4
381	61.3
382	72.2
383	76.3
384	298.0
385	100000.0
386	1020.0
387	180.0
388	8600.0
389	88.9
390	930.0
391	85.0
392	1010.0
393	3350.0
394	89.5
395	227.0
396	340.0
397	306.0
398	813.0
399	71.6
400	36.5
401	86.3
402	30000.0
403	318.0
404	337.0
405	10000.0
406	223.0
407	1490.0
408	10000.0
409	10000.0
410	1830.0
411	10000.0
412	6.866666666666667
413	19.0
414	27.0
415	3.9000000000000004
416	8.0
417	8.0
418	2100.0
419	17.0
420	225.0
421	158.0
422	159.0
423	147.0
424	1000.0
425	4624.0
426	1000.0
427	10000.0
428	3000.0
429	1000.0
430	1000.0
431	6500.0
432	100000.0
433	10000.0
434	1000.0
435	10000.0
436	10000.0
437	10000.0
438	426.0
439	266.0
440	312.0
441	3520.0
442	1800.0
443	598.0
444	455.0
445	36.0
446	540.0
447	190.0
448	5900.0
449	111.0
450	293.0
451	49.0
452	79.43
453	312.0
454	10000.0
455	789.0
456	10000.0
457	46000.0
458	690.0
459	2800.0
460	10000.0
461	7926.0
462	397.0
463	10000.0
464	1540.0
465	10000.0
466	10000.0
467	10000.0
468	10000.0
469	410.0
470	430.0
471	271.0
472	461.0
473	4000.0
474	36.3
475	10000.0
476	1.1
477	630.0
478	10000.0
479	458.0
480	1.0
481	94.0
482	309.0
483	228.0
484	10000.0
485	790.0
486	100000.0
487	2300.0
488	5400.0
489	94.5
490	300.5
491	7.1
492	31622.78
493	2511.89
494	3162.28
495	5011.87
496	39.81
497	50.12
498	16740.54333333333
499	10.0
500	7.94
501	39.81
502	12.59
503	10.0
504	63.1
505	12.59
506	18321.3425
507	125.89
508	501.19
509	316.23
510	82.3
511	195.0
512	90.8
513	184.0
514	28.0
515	10.3
516	130.0
517	5.3
518	38.0
519	5.3
520	2.3
521	3.8
522	4.3
523	1.1
524	3.7
525	645.0
526	4.7
527	4.4
528	71.0
529	25.0
530	92.0
531	1300.0
532	911.0
533	16.4
534	56.3
535	41.6
536	8100.0
537	170.0
538	40.0
539	31622.78
540	730.0
541	12500.0
542	6650.0
543	1220.0
544	12500.0
545	12500.0
546	12500.0
547	100000.0
548	2135.0
549	370.0
550	120.0
551	390.0
552	74.0
553	2000.0
554	570.0
555	140.0
556	120.0
557	94.0
558	320.0
559	320.0
560	80.0
561	10000.0
562	11.0
563	1900.0
564	140.0
565	140.0
566	68.0
567	84.0
568	10.0
569	110.0
570	2.0
571	15.5
572	120.0
573	30.0
574	9.0
575	41.0
576	3.0
577	10000.0
578	100000.0
579	840.0
580	54000.0
581	9300.0
582	10000.0
583	100000.0
584	1250.0
585	65.0
586	15848.93
587	15848.93
588	3981.07
589	398.11
590	158.49
591	50.12
592	1995.26
593	63.1
594	670.0
595	11.0
596	1467.0
597	1546.0
598	1201.0
599	10000.0
600	4040.0
601	3000.0
602	3000.0
603	3000.0
604	3000.0
605	3000.0
606	3000.0
607	3000.0
608	609.0
609	702.0
610	100000.0
611	890.0
612	10000.0
613	1000.0
614	1401.0
615	10000.0
616	10000.0
617	1890.0
618	10000.0
619	31.62
620	10000.0
621	10000.0
622	10000.0
623	3100.0
624	2300.0
625	420.0
626	110.0
627	310.0
628	43629.0
629	430.0
630	100000.0
631	492.0
632	116.2
633	111.0
634	100000.0
635	105.0
636	370.0
637	115.0
638	2490.0
639	670.0
640	920.0
641	7.9
642	45.0
643	3000.0
644	1171.0
645	443.0
646	390.0
647	325.0
648	400.0
649	600.0
650	2500.0
651	10000.0
652	10000.0
653	4700.0
654	730.0
655	2700.0
656	2400.0
657	10000.0
658	1400.0
659	10000.0
660	1800.0
661	10000.0
662	10000.0
663	10000.0
664	1000.0
665	10000.0
666	2500.0
667	10000.0
668	1900.0
669	1300.0
670	1800.0
671	10000.0
672	10000.0
673	2100.0
674	1400.0
675	1100.0
676	950.0
677	650.0
678	100000.0
679	709.0
680	281.0
681	118.0
682	10000.0
683	461.0
684	168.0
685	308.0
686	132.0
687	210.0
688	575.0
689	170.0
690	59.0
691	258.0
692	5.0
693	78.0
694	6728.0
695	10000.0
696	2614.0
697	174.0
698	223.0
699	825.0
700	83.0
701	15.0
702	102.0
703	36.0
704	101.0
705	416.0
706	10000.0
707	3000.0
708	10000.0
709	10000.0
710	43.0
711	589.0
712	306.0
713	653.0
714	4.8
715	2.9
716	5.0
717	16.072727272727274
718	10.0
719	219.5
720	38.0
721	119.5
722	7.5
723	0.39799999999999996
724	10000.0
725	2.3
726	10000.0
727	10000.0
728	290.0
729	1000.0
730	1706.25
731	5900.0
732	875.0
733	949.0
734	10000.0
735	1463.3333333333333
736	2300.0
737	1400.0
738	10000.0
739	870.0
740	550.0
741	3900.0
742	95.0
743	18300.0
744	5480.0
745	5330.0
746	32.0
747	10800.0
748	104.0
749	60.0
750	47.0
751	22.0
752	11.0
753	7.0
754	8.0
755	5.0
756	1000.0
757	160.0
758	7300.0
759	12400.0
760	21.0
761	780.0
762	2700.0
763	31.0
764	13.0
765	540.0
766	3100.0
767	27.0
768	1000.0
769	10000.0
770	1040.0
771	496.0
772	1000.0
773	870.0
774	390.0
775	8.2
776	2300.0
777	120.0
778	113.0
779	880.0
780	9500.0
781	810.0
782	776.0
783	370.0
784	10000.0
785	7840.0
786	967.0
787	3400.0
788	2900.0
789	15.85
790	0.794
791	1.26
792	3.16
793	0.39799999999999996
794	79.43
795	501.19
796	50.12
797	398.11
798	316.23
799	3981.07
800	630.96
801	125.89
802	1258.93
803	158.49
804	19.95
805	79.43
806	251.19
807	19.95
808	39.81
809	100.0
810	251.19
811	199.53
812	100.0
813	1258.93
814	158.49
815	12.59
816	19.95
817	15.85
818	125.89
819	10.0
820	15848.93
821	15848.93
822	1995.26
823	100.0
824	15848.93
825	15848.93
826	15848.93
827	10000.0
828	5011.87
829	12589.25
830	12589.25
831	794.33
832	25.12
833	12.59
834	12589.25
835	12589.25
836	316.23
837	100.0
838	15.85
839	12589.25
840	39.81
841	15848.93
842	5011.87
843	125.89
844	50.12
845	501.19
846	63.1
847	79.43
848	50.12
849	10.0
850	12589.25
851	158.49
852	501.19
853	199.53
854	12589.25
855	630.96
856	15.85
857	316.23
858	2.51
859	12589.25
860	1995.26
861	28.0
862	2700.0
863	240.0
864	300.0
865	165.0
866	510.0
867	132.0
868	80.0
869	6.0
870	52.0
871	85.0
872	4.2
873	96.0
874	8900.0
875	140.0
876	13.0
877	12.0
878	49.0
879	15000.0
880	16.4
881	4.0
882	25.3
883	10.2
884	22.0
885	0.5
886	4.0
887	2.0
888	29.0
889	845.0
890	10000.0
891	2966.0
892	1093.0
893	833.0
894	2340.0
895	10000.0
896	10000.0
897	41.0
898	0.94
899	1000.0
900	413.0
901	42.3
902	129.0
903	10000.0
904	23.0
905	654.0
906	266.0
907	5.0
908	423.0
909	15.0
910	140.0
911	53.0
912	10000.0
913	698.0
914	10000.0
915	139.0
916	45.5
917	10000.0
918	475.0
919	124.5
920	337.0
921	10000.0
922	162.0
923	2.0
924	22.0
925	3.0
926	18.0
927	60.0
928	68.6
929	3.0
930	1830.0
931	946.0
932	10000.0
933	40.4
934	139.0
935	88.3
936	77.0
937	173.0
938	46.2
939	5.8
940	17.1
941	14.5
942	13.0
943	10000.0
944	24.2
945	10000.0
946	62.0
947	3090.0
948	100000.0
949	100000.0
950	100000.0
951	100000.0
952	100000.0
953	100000.0
954	9600.0
955	100000.0
956	100000.0
957	100000.0
958	2800.0
959	3600.0
960	100000.0
961	100000.0
962	100000.0
963	100000.0
964	100000.0
965	100000.0
966	39.81
967	3000.0
968	3000.0
969	3000.0
970	6.31
971	28.0
972	251.0
973	12589.25
974	142.0
975	3000.0
976	1700.0
977	10000.0
978	10000.0
979	10000.0
980	10000.0
981	1200.0
982	4710.0
983	10000.0
984	2370.0
985	320.0
986	90.0
987	10000.0
988	10000.0
989	966.0
990	116.0
991	274.0
992	452.0
993	620.0
994	150.0
995	436.0
996	0.9
997	850.0
998	10000.0
999	700.0
1000	376.0
1001	10000.0
1002	158.49
1003	210.0
1004	550.0
1005	229.0
1006	108.0
1007	2059.0
1008	824.0
1009	247.0
1010	1000.0
1011	108.0
1012	287.0
1013	316.0
1014	418.0
1015	54.0
1016	575.0
1017	806.0
1018	201.0
1019	75.0
1020	16.0
1021	17.0
1022	154.0
1023	124.0
1024	6.7
1025	13.0
1026	335.0
1027	80.0
1028	342.0
1029	2570.0
1030	1520.0
1031	20.0
1032	217.0
1033	845.0
1034	10000.0
1035	526.0
1036	200.0
1037	640.0
1038	400.0
1039	151.0
1040	176.0
1041	72.0
1042	61.0
1043	16.8
1044	22.0
1045	25.0
1046	4700.0
1047	1100.0
1048	23.0
1049	3.9
1050	16.0
1051	54.0
1052	28.0
1053	153.0
1054	346.0
1055	11000.0
1056	32.2
1057	43.0
1058	73.0
1059	2600.0
1060	10000.0
1061	10000.0
1062	5190.5
1063	129.0
1064	57.0
1065	290.0
1066	60.0
1067	4000.0
1068	272.0
1069	2350.0
1070	671.0
1071	640.0
1072	1200.0
1073	110.0
1074	389.0
1075	3300.0
1076	78.6
1077	789.0
1078	30000.0
1079	100000.0
1080	8200.0
1081	99000.0
1082	3800.0
1083	103.0
1084	12.0
1085	11.0
1086	3536.0
1087	10000.0
1088	10000.0
1089	10000.0
1090	10000.0
1091	10000.0
1092	290.0
1093	10000.0
1094	10000.0
1095	10000.0
1096	10000.0
1097	10000.0
1098	10000.0
1099	10000.0
1100	1500.0
1101	1650.0
1102	6200.0
1103	9950.0
1104	9300.0
1105	680.0
1106	23.0
1107	10000.0
1108	820.0
1109	5450.0
1110	10000.0
1111	3050.0
1112	370.0
1113	10000.0
1114	10000.0
1115	10000.0
1116	10000.0
1117	10000.0
1118	30000.0
1119	10000.0
1120	10000.0
1121	890.0
1122	10000.0
1123	10000.0
1124	10000.0
1125	10000.0
1126	5240.0
1127	10000.0
1128	10000.0
1129	10000.0
1130	10000.0
1131	10000.0
1132	10000.0
1133	10000.0
1134	10000.0
1135	10000.0
1136	3360.0
1137	10000.0
1138	10000.0
1139	10000.0
1140	10000.0
1141	10000.0
1142	10000.0
1143	30000.0
1144	990.0
1145	10000.0
1146	30000.0
1147	540.0
1148	10000.0
1149	194.0
1150	300.0
1151	425.0
1152	10000.0
1153	373.0
1154	63.0
1155	240.0
1156	12.0
1157	35.0
1158	10000.0
1159	10000.0
1160	10000.0
1161	4000.0
1162	10000.0
1163	10000.0
1164	10000.0
1165	5400.0
1166	310.0
1167	250.0
1168	2300.0
1169	10000.0
1170	2300.0
1171	10000.0
1172	10000.0
1173	10000.0
1174	10000.0
1175	10000.0
1176	780.0
1177	10000.0
1178	670.0
1179	920.0
1180	30000.0
1181	1540.0
1182	8.0
1183	1180.0
1184	5020.0
1185	74.0
1186	9.0
1187	5.0
1188	3600.0
1189	10000.0
1190	10000.0
1191	10000.0
1192	1100.0
1193	680.0
1194	1100.0
1195	722.0
1196	120.0
1197	2230.0
1198	100000.0
1199	550.0
1200	800.0
1201	770.0
1202	660.0
1203	199.0
1204	518.0
1205	27.0
1206	23.0
1207	10000.0
1208	359.0
1209	497.0
1210	34.0
1211	480.0
1212	10000.0
1213	58.0
1214	36.0
1215	780.0
1216	13.0
1217	10000.0
1218	2.2
1219	170.0
1220	130.0
1221	236.0
1222	307.0
1223	10000.0
1224	1000.0
1225	2100.0
1226	1100.0
1227	468.0
1228	5000.0
1229	857.0
1230	139.0
1231	3248.3333333333335
1232	228.0
1233	612.0
1234	593.0
1235	175.0
1236	2971.5
1237	1150.0
1238	1370.0
1239	227.0
1240	1224.0
1241	10000.0
1242	10000.0
1243	10000.0
1244	9300.0
1245	94.0
1246	6000.0
1247	8700.0
1248	195.0
1249	12700.0
1250	9200.0
1251	4200.0
1252	31622.78
1253	254.0
1254	10000.0
1255	800.0
1256	3000.0
1257	10000.0
1258	10000.0
1259	10000.0
1260	10000.0
1261	10000.0
1262	10000.0
1263	10000.0
1264	3000.0
1265	560.0
1266	201.0
1267	288.0
1268	10000.0
1269	10000.0
1270	10000.0
1271	882.0
1272	334.0
1273	982.0
1274	737.0
1275	63.0
1276	2102.0
1277	30.0
1278	1577.0
1279	451.0
1280	330.0
1281	1458.0
1282	2859.0
1283	445.0
1284	3000.0
