# Supplementary material for: Evaluating High-Variance Leaves as Uncertainty Measure for Random Forest Regression
Source: Molecules. 2021 Oct 28;26(21):6514. doi: 10.3390/molecules26216514 (PMC8588039; doi:10.3390/molecules26216514)
Supplement: Supplementary file 1 [file molecules-26-06514-s001.zip › supplementary_materials/data_sets/cortes-ciriano/P61169/y/y.csv]

id	y
0	190.0
1	5110.0
2	1000.0
3	3120.0
4	5440.0
5	1440.0
6	695.0
7	1260.0
8	5435.0
9	2680.0
10	1000.0
11	221.0
12	300.0
13	166.0
14	305.0
15	1000.0
16	1000.0
17	4000.0
18	1000.0
19	1000.0
20	1000.0
21	1000.0
22	440.0
23	10000.0
24	2.3
25	44.0
26	1000.0
27	200.0
28	1000.0
29	2070.6666666666665
30	336.0
31	2946.6666666666665
32	6000.0
33	1000.0
34	1000.0
35	336.0
36	66.0
37	116.0
38	107.0
39	8.6
40	16.0
41	182.0
42	1000.0
43	454.0
44	100.0
45	11337.5
46	14.0
47	4.4
48	340.0
49	453.0
50	29.0
51	5000.0
52	7375.0
53	4750.0
54	5495.41
55	16982.44
56	170.0
57	12.65
58	453.0
59	2690.0
60	3300.0
61	804.2
62	203.4
63	1100.0
64	1000.0
65	482.0
66	820.0
67	805.0
68	423.0
69	6252.5
70	1000.0
71	1000.0
72	721.0
73	1000.0
74	1000.0
75	721.0
76	1000.0
77	645.0
78	4.05
79	120.0
80	190.0
81	200.0
82	280.0
83	130.0
84	28.0
85	12.0
86	290.0
87	300.0
88	280.0
89	240.0
90	510.0
91	593.3333333333334
92	35.0
93	490.0
94	750.0
95	920.0
96	74.0
97	1690.0
98	2000.0
99	2600.0
100	14.0
101	480.0
102	1790.0
103	3800.0
104	2120.0
105	5470.0
106	1410.0
107	730.0
108	64.0
109	85.0
110	143.0
111	39.0
112	2.3
113	100.0
114	41.0
115	39.0
116	31.0
117	1000.0
118	626.0
119	228.0
120	115.0
121	109.0
122	360.0
123	1000.0
124	23.0
125	5.2
126	4005.433333333333
127	21.0
128	3.0
129	2238.4333333333334
130	201.0
131	1130.0
132	835.0
133	193.0
134	8430.0
135	1640.0
136	131.0
137	191.0
138	14.0
139	55.0
140	86.0
141	710.0
142	1000.0
143	120.0
144	1000.0
145	1000.0
146	1000.0
147	97000.0
148	1100.0
149	663.0
150	9130.0
151	3740.0
152	250.0
153	41.0
154	120.0
155	12.0
156	1000.0
157	67.44500000000001
158	64.0
159	10000.0
160	203.0
161	3200.0
162	59.0
163	1090.0
164	200.0
165	4730.0
166	1210.0
167	286.0
168	356.0
169	611.0
170	954.0
171	154.0
172	2230.0
173	86.0
174	2650.0
175	6970.0
176	1000.0
177	1000.0
178	1000.0
179	28.8
180	64.854
181	50000.0
182	135.0
183	3750.0
184	415.0
185	7.1
186	1000.0
187	49.0
188	38.0
189	10000.0
190	10000.0
191	10000.0
192	1000.0
193	1000.0
194	55.0
195	242.0
196	1000.0
197	1000.0
198	1000.0
199	2500.0
200	2170.0
201	619.0
202	700.0
203	2041.74
204	5495.41
205	1000.0
206	1850.0
207	330.0
208	2511.89
209	10964.78
210	3981.07
211	2120.0
212	1000.0
213	1472.5
214	6695.0
215	3840.0
216	38.0
217	12000.0
218	10000.0
219	26.0
220	1233.0
221	1970.0
222	1000.0
223	4.0
224	134.0
225	3855.066666666667
226	3565.0
227	4.0
228	331.09999999999997
229	25330.0
230	1000.0
231	438.0
232	950.0
233	1000.0
234	1000.0
235	685.0
236	169.0
237	1000.0
238	876.0
239	112.0
240	337.0
241	1000.0
242	791.0
243	12900.0
244	1000.0
245	950.0
246	1000.0
247	1000.0
248	1000.0
249	1000.0
250	1000.0
251	1000.0
252	1000.0
253	1000.0
254	1000.0
255	1000.0
256	1000.0
257	1000.0
258	1000.0
259	1000.0
260	1000.0
261	1000.0
262	1000.0
263	1000.0
264	1803.0
265	436.0
266	1000.0
267	310.0
268	850.0
269	900.0
270	680.0
271	730.0
272	140.0
273	1390.0
274	250.0
275	580.0
276	750.0
277	160.0
278	4.71
279	20000.0
280	1000.0
281	1000.0
282	180.0
283	20.366666666666667
284	1129.0
285	1000.0
286	1000.0
287	1000.0
288	15550.0
289	3428.0
290	1000.0
291	1000.0
292	1000.0
293	1000.0
294	766.0
295	1000.0
296	1000.0
297	1540.0
298	13000.0
299	786.0
300	8055.0
301	3318.3
302	7000.0
303	8000.0
304	1000.0
305	6.3
306	150.0
307	987.0
308	3068.3333333333335
309	151.0
310	1235.0
311	61800.0
312	2275.3333333333335
313	6865.0
314	20471.4
315	57.0
316	47.1
317	218.0
318	12.9
319	406.0
320	3.0
321	20900.4
322	75.0
323	2923.0
324	680.0
325	0.89
326	0.071
327	97.6
328	5.5
329	704.0
330	37950.0
331	0.195
332	5.609999999999999
333	60950.0
334	10000.0
335	100000.0
336	3600.0
337	7.4
338	53.0
339	210.0
340	1000.0
341	1000.0
342	1000.0
343	1810.0
344	65.0
345	51350.0
346	1000.0
347	1000.0
348	2.4
349	2960.0
350	4.8
351	10000.0
352	4.0
353	42.9
354	1000.0
355	1000.0
356	1000.0
357	1000.0
358	1000.0
359	1000.0
360	1000.0
361	1000.0
362	1000.0
363	587.8
364	1000.0
365	1000.0
366	1000.0
367	1000.0
368	1000.0
369	1000.0
370	1000.0
371	1000.0
372	1000.0
373	1000.0
374	1000.0
375	1000.0
376	1000.0
377	1000.0
378	1000.0
379	1000.0
380	1000.0
381	1000.0
382	1000.0
383	1000.0
384	1000.0
385	1000.0
386	1000.0
387	1000.0
388	1000.0
389	1000.0
390	1000.0
391	1000.0
392	1000.0
393	1000.0
394	1000.0
395	1000.0
396	1000.0
397	1000.0
398	1000.0
399	1000.0
400	1000.0
401	1000.0
402	1000.0
403	1000.0
404	1000.0
405	18.0
406	230.0
407	3800.0
408	340.0
409	3300.0
410	945.0
411	2405.0
412	1300.0
413	21.0
414	33.0
415	1.9
416	40.2
417	16.5
418	19.0
419	496.31666666666666
420	1.7
421	39.0
422	362.0
423	2.1033333333333335
424	3118.5
425	71.0
426	205.0
427	3020.0
428	56.0
429	64.0
430	196.0
431	56.0
432	8.8
433	315.0
434	1750.0
435	10000.0
436	420.0
437	1485.0
438	3500.0
439	3190.0
440	2790.0
441	15300.0
442	44.0
443	10.0
444	8210.0
445	73.1
446	7.2
447	46.0
448	46.0
449	65.7
450	160.71428571428572
451	52.0
452	110.0
453	102.0
454	352.6666666666667
455	127.5
456	7.7
457	1000.0
458	1000.0
459	75.2
460	50.72666666666667
461	637.0
462	243.66666666666666
463	97.03999999999999
464	17.9
465	1000.0
466	1000.0
467	1000.0
468	1000.0
469	1000.0
470	20.9
471	27.8
472	260.0
473	25.0
474	5000.0
475	3500.0
476	3100.0
477	5000.0
478	14000.0
479	2200.0
480	81.2
481	1060.0
482	570.0
483	50.0
484	16.9
485	610.0
486	25.0
487	181.0
488	48.1
489	76.4
490	10000.0
491	1000.0
492	23.0
493	25.0
494	5.4
495	13000.0
496	127.0
497	100000.0
498	135.0
499	267.5
500	34.7
501	86.4
502	42.9
503	11.0
504	9.4
505	0.92
506	29.0
507	80.0
508	58.0
509	19.0
510	0.77
511	820.0
512	123.0
513	4.7
514	921.0
515	213.0
516	10000.0
517	10000.0
518	11.5
519	16.0
520	27.0
521	1500.0
522	4133.333333333333
523	4130.0
524	5000.0
525	8.91
526	1000.0
527	194.98
528	1000.0
529	4800.0
530	40.0
531	24.0
532	42.0
533	10000.0
534	63.0
535	2.9
536	140.0
537	650.0
538	38.0
539	19.0
540	484.0
541	32.0
542	36.0
543	245.6
544	72.6
545	925.9
546	671.0
547	17.0
548	34.0
549	208.0
550	20.0
551	2377.9
552	716.6
553	400.0
554	19.0
555	190.0
556	584.0
557	584.9
558	20.0
559	197.0
560	264.0
561	22.0
562	200.0
563	5.8
564	790.0
565	590.0
566	25.0
567	1000.0
568	4700.0
569	10000.0
570	10000.0
571	760.0
572	2600.0
573	680.0
574	10000.0
575	1600.0
576	680.0
577	10000.0
578	10000.0
579	2600.0
580	900.0
581	5100.0
582	2700.0
583	5200.0
584	100000.0
585	10000.0
586	1000.0
587	10000.0
588	860.0
589	6300.0
590	2620.0
591	960.0
592	220.0
593	1120.0
594	1260.0
595	170.0
596	7630.0
597	940.0
598	1120.0
599	1250.0
600	830.0
601	150.0
602	5170.0
603	2070.0
604	75.0
605	5.1
606	1.1
607	0.74
608	0.76
609	1.6
610	1600.0
611	140.0
612	19.0
613	1000.0
614	100.0
615	1040.0
616	448.6666666666667
617	3035.0
618	265.0
619	114.0
620	140.0
621	43.0
622	738.0
623	400.0
624	2600.0
625	6400.0
626	8100.0
627	33000.0
628	963.0
629	49.0
630	2700.0
631	115.5
632	1300.0
633	31.0
634	920.0
635	10000.0
636	40.0
637	32.0
638	63.0
639	55.0
640	12.0
641	340.0
642	8.6
643	8.1
644	5.7
645	12.0
646	343.3333333333333
647	6.3
648	11.5
649	24.0
650	194.6
651	505.93333333333334
652	1200.0
653	74.0
654	1647.0
655	280.0
656	61.0
657	96.5
658	690.0
659	140.0
660	36.0
661	6.1
662	10.959999999999999
663	16.0
664	6.5
665	190.0
666	2932.6666666666665
667	10000.0
668	2.4
669	10000.0
670	1.0
671	3548.13
672	27200.0
673	8.5
674	3259.0
675	23.3
676	978.0
677	4166.666666666667
678	600.0
679	15000.0
680	1000.0
681	5224.5
682	500.0
683	1789.5
684	1418.0
685	803.0
686	117.41333333333333
687	1150.0
688	92300.0
689	3000.0
690	136.0
691	359.0
692	121.0
693	2100.0
694	82.0
695	1200.0
696	155.0
697	10000.0
698	100.0
699	250.0
700	0.485
701	300.0
702	4.7
703	246.0
704	137.0
705	1125.0
706	1000.0
707	138.0
708	755.0
709	1600.0
710	5900.0
711	10000.0
712	293.0
713	795.0
714	1640.0
715	428.0
716	30.0
717	5.4
718	21.0
719	3450.0
720	2380.0
721	2800.0
722	30000.0
723	80000.0
724	27000.0
725	0.36
726	1.3
727	2.4
728	124.0
729	2210.0
730	1860.0
731	5.0
732	63.325
733	1.4
734	262.0
735	111.0
736	59.0
737	169.0
738	127.0
739	460.0
740	107.0
741	90.0
742	45.0
743	58.0
744	110.0
745	23.0
746	66.0
747	111.0
748	110.0
749	455.0
750	168.0
751	940.0
752	427.0
753	969.0
754	571.0
755	727.0
756	1000.0
757	1000.0
758	1000.0
759	87.0
760	230.0
761	390.0
762	17.0
763	1000.0
764	1000.0
765	3900.0
766	320.0
767	237.0
768	1910.0
769	10000.0
770	130.0
771	300.0
772	6800.0
773	1050.0
774	720.0
775	96.0
776	510.0
777	200.0
778	30.0
779	1000.0
780	300.0
781	97.0
782	500.0
783	118.0
784	1000.0
785	1000.0
786	1000.0
787	1000.0
788	1000.0
789	1000.0
790	1000.0
791	1000.0
792	1000.0
793	1000.0
794	1000.0
795	1000.0
796	1000.0
797	11000.0
798	1000.0
799	1000.0
800	1000.0
801	1000.0
802	1000.0
803	1000.0
804	1000.0
805	1000.0
806	1000.0
807	1000.0
808	41.0
809	28.0
810	911.3333333333334
811	0.62
812	16300.0
813	13.0
814	34.0
815	4800.0
816	6763.333333333333
817	100.0
818	700.0
819	15000.0
820	410.0
821	30000.0
822	1000.0
823	9320.0
824	9900.0
825	5000.0
826	81600.0
827	27.0
828	100000.0
829	50725.0
830	1000.0
831	1000.0
832	183.0
833	11.0
834	880.0
835	295.0
836	1000.0
837	120.23
838	616.6
839	35.0
840	112.0
841	1000.0
842	5796.0
843	147.0
844	15.0
845	28.0
846	57.0
847	100.0
848	20.0
849	9.0
850	10.6
851	50.9
852	1290.0
853	1330.0
854	467.0
855	28.0
856	90.6
857	51.5
858	778.0
859	328.0
860	68.0
861	86.0
862	1200.0
863	50.2
864	435.0
865	5520.0
866	136.0
867	100.0
868	170.0
869	120.0
870	201.0
871	1290.0
872	768.0
873	777.0
874	90.6
875	778.0
876	10000.0
877	91.0
878	4300.0
879	24.0
880	14023.5
881	2080.0
882	1500.0
883	2000.0
884	16200.0
885	2760.0
886	3180.0
887	66400.0
888	28400.0
889	670.0
890	1000.0
891	1.7
892	6.3
893	21.0
894	7.8
895	1000.0
896	66.0
897	137.0
898	1000.0
899	4800.0
900	1000.0
901	1000.0
902	7490.0
903	167.5
904	210.0
905	100000.0
906	1495.5
907	644.0
908	484.0
909	303.0
910	62.0
911	119.0
912	1000.0
913	276.0
914	130.0
915	644.0
916	303.0
917	119.0
918	100.0
919	150.0
920	594.0
921	882.0
922	783.0
923	819.0
924	4040.0
925	2440.0
926	110.0
927	472.0
928	424.175
929	449.25
930	210.0
931	1100.0
932	2970.0
933	1900.0
934	10000.0
935	2160.0
936	1200.0
937	1850.0
938	2300.0
939	7600.0
940	24.0
941	20.0
942	100.0
943	50.0
944	1410.3333333333333
945	11.3
946	12.7
947	17.4
948	17.4
949	14.7
950	56.5
951	24.7
952	24.1
953	5920.0
954	15.4
955	136.0
956	304.0
957	514.0
958	548.0
959	786.0
960	150.0
961	26.25
962	271.0
963	15.0
964	541.0
965	116.0
966	193.0
967	1753.3333333333333
968	930.0
969	1000.0
970	20000.0
971	720.0
972	60.0
973	16.0
974	332.0
975	73.0
976	448.0
977	473.0
978	283.0
979	1212.0
980	740.0
981	7.83
982	88.0
983	120.2
984	70.3
985	1000.0
986	1000.0
987	66.0
988	79.0
989	3940.0
990	3516.0
991	1000.0
992	275.0
993	100.0
994	158.0
995	135.0
996	66.0
997	5.4
998	800.0
999	2300.0
1000	200.0
1001	12000.0
1002	42.0
1003	5.8
1004	2030.0
1005	295.0
1006	13.0
1007	720.0
1008	22.266666666666666
1009	2430.0
1010	4090.0
1011	20000.0
1012	396.0
1013	1000.0
1014	1000.0
1015	50.0
1016	6300.0
1017	2600.0
1018	6900.0
1019	160.0
1020	380.0
1021	10000.0
1022	10000.0
1023	708.0
1024	751.0
1025	279.0
1026	20.0
1027	158.0
1028	43.0
1029	328.0
1030	450.0
1031	10000.0
1032	14000.0
1033	800.0
1034	173.78
1035	1000.0
1036	39.0
1037	30.0
1038	620.0
1039	190.0
1040	3200.0
1041	3200.0
1042	500.0
1043	730.0
1044	270.0
1045	38.0
1046	300.0
1047	4.8
1048	13.0
1049	23.0
1050	5.6
1051	450.0
1052	1100.0
1053	1000.0
1054	5600.0
1055	590.0
1056	280.0
1057	540.0
1058	1100.0
1059	920.0
1060	260.0
1061	3900.0
1062	3.7
1063	1000.0
1064	4.0
1065	80.0
1066	290.0
1067	1840.0
1068	3750.0
1069	2640.0
1070	916.0
1071	12600.0
1072	778.0
1073	3700.0
1074	2000.0
1075	20000.0
1076	293.0
1077	530.0
1078	370.0
1079	200.0
1080	1770.0
1081	1610.0
1082	20000.0
1083	1000.0
1084	476.0
1085	630.0
1086	763.0
1087	108.0
1088	27.125
1089	17.5
1090	65.0
1091	1000.0
1092	10000.0
1093	10000.0
1094	10000.0
1095	10000.0
1096	10000.0
1097	10000.0
1098	10000.0
1099	1000.0
1100	10000.0
1101	10000.0
1102	5.0
1103	610.0
1104	159.0
1105	2000.0
1106	4634.0
1107	100.0
1108	91.8
1109	180.0
1110	93.0
1111	115.0
1112	69.0
1113	51.0
1114	143.0
1115	163.0
1116	50.0
1117	2135.5
1118	100.0
1119	295.5
1120	100.0
1121	100.0
1122	1000.0
1123	1000.0
1124	517.0
1125	1000.0
1126	2554.0
1127	1007.5
1128	135.5
1129	167.2
1130	23.0
1131	800.0
1132	3000.0
1133	2.3
1134	27.0
1135	228.0
1136	8000.0
1137	76.0
1138	70.5
1139	51.0
1140	205.33333333333334
1141	1086.6666666666667
1142	29.0
1143	67.0
1144	230.0
1145	11.0
1146	3660.0
1147	160.0
1148	4200.0
1149	8800.0
1150	1700.0
1151	3380.0
1152	180.0
1153	1285.5
1154	100.0
1155	10.0
1156	364.0
1157	20.0
1158	408.5
1159	1880.0
1160	26.0
1161	30.0
1162	24.0
1163	2.1
1164	2.2
1165	23.0
1166	1000.0
1167	310.0
1168	1000.0
1169	34.0
1170	1000.0
1171	29.0
1172	72.0
1173	1080.0
1174	340.8333333333333
1175	1000.0
1176	700.0
1177	700.0
1178	20000.0
1179	10000.0
1180	51400.0
1181	2500.0
1182	30000.0
1183	10000.0
1184	26300.0
1185	4640.0
1186	2674.5
1187	300.0
1188	32.0
1189	100.0
1190	13.0
1191	18.0
1192	15.0
1193	400.0
1194	800.0
1195	1100.0
1196	79000.0
1197	15000.0
1198	63.0
1199	13.0
1200	3.0
1201	13.0
1202	66.0
1203	38.0
1204	15.0
1205	32.0
1206	40.0
1207	1000.0
1208	640.0
1209	15.330294117647059
1210	47.09
1211	5000.0
1212	69.91
1213	0.06
1214	2190.0
1215	817.0
1216	494.0
1217	679.0
1218	69.0
1219	10.0
1220	1000.0
1221	27.0
1222	57.0
1223	230.0
1224	360.0
1225	739.1
1226	285.6
1227	711.6
1228	5589.0
1229	10000.0
1230	3191.0
1231	1368.7
1232	169.0
1233	41.0
1234	416.87
1235	1800.0
1236	1000.0
1237	1000.0
1238	136.0
1239	1000.0
1240	5.8
1241	1000.0
1242	230.0
1243	491.0
1244	52.5
1245	150.0
1246	39.2
1247	111.0
1248	235.0
1249	870.0
1250	145.0
1251	209.6
1252	59.0
1253	360.0
1254	25.0
1255	12.799999999999999
1256	316.23
1257	158.49
1258	916.6033333333334
1259	145.0
1260	20000.0
1261	20000.0
1262	2900.0
1263	2800.0
1264	680.0
1265	20000.0
1266	2000.0
1267	140.0
1268	20000.0
1269	2700.0
1270	270.0
1271	170.0
1272	280.0
1273	1000.0
1274	1300.0
1275	540.0
1276	68.3
1277	500.0
1278	85.0
1279	1000.0
1280	41.0
1281	1000.0
1282	1000.0
1283	1000.0
1284	440.0
1285	240.0
1286	53.0
1287	1000.0
1288	608.0
1289	8760.0
1290	12900.0
1291	1960.0
1292	2210.0
1293	652.0
1294	224.0
1295	94.0
1296	38.0
1297	2.3
1298	10.0
1299	4.5
1300	1.4
1301	18.0
1302	467.0
1303	244.0
1304	218.0
1305	671.0
1306	16.0
1307	29.0
1308	697.0
1309	92.0
1310	300.0
1311	320.0
1312	30.0
1313	550.0
1314	1000.0
1315	620.0
1316	418.0
1317	331.0
1318	440.0
1319	88.3
1320	236.0
1321	160.0
1322	69.0
1323	78.0
1324	42.0
1325	1000.0
1326	1000.0
1327	1000.0
1328	100.0
1329	100.0
1330	59000.0
1331	2800.0
1332	24.0
1333	175.0
1334	10.0
1335	9.2
1336	21.0
1337	306.0
1338	1000.0
1339	49.0
1340	340.0
1341	700.0
1342	170.0
1343	20000.0
1344	20000.0
1345	20000.0
1346	20000.0
1347	5.2
1348	5.8
1349	7.6
1350	1100.0
1351	43.5
1352	3.8
1353	44.0
1354	43.0
1355	700.0
1356	270.0
1357	180.0
1358	84.0
1359	494.0
1360	1800.0
1361	893.0
1362	51.0
1363	199.0
1364	320.0
1365	11.0
1366	1000.0
1367	130.0
1368	220.0
1369	91.0
1370	4.3
1371	41.0
1372	9.0
1373	16.0
1374	5.3
1375	66.0
1376	29.0
1377	4.0
1378	80.0
1379	100.0
1380	1000.0
1381	30.0
1382	55.0
1383	300.0
1384	22.0
1385	24.0
1386	13.0
1387	10.0
1388	30.0
1389	1000.0
1390	603.0
1391	100.0
1392	4.6
1393	385.0
1394	46.0
1395	1000.0
1396	1000.0
1397	1000.0
1398	1000.0
1399	508.0
1400	1000.0
1401	1000.0
1402	1000.0
1403	1000.0
1404	1000.0
1405	1000.0
1406	990.0
1407	473.0
1408	100.0
1409	81.0
1410	100.0
1411	100.0
1412	100.0
1413	31.0
1414	100.0
1415	100.0
1416	100.0
1417	100.0
1418	110.0
1419	100.0
1420	132.0
1421	1000.0
1422	11.0
1423	25.0
1424	14.0
1425	1.8
1426	220.0
1427	32.0
1428	93.0
1429	19.0
1430	60.0
1431	17.0
1432	27.0
1433	600.0
1434	760.0
1435	1080.0
1436	56.0
1437	120.0
1438	5.9
1439	443.0
1440	3518.175
1441	750.0
1442	41.0
1443	2.6
1444	35.0
1445	45.0
1446	15.0
1447	10.0
1448	52.0
1449	24.0
1450	90.0
1451	1.0
1452	100.0
1453	26.0
1454	5.8
1455	26.0
1456	1000.0
1457	5660.0
1458	940.0
1459	3788.3333333333335
1460	339.0
1461	71.7
1462	200.0
1463	1380.0
1464	30.0
1465	2.0
1466	1000.0
1467	10000.0
1468	4353.333333333333
1469	1700.0
1470	1250.0
1471	897.0
1472	2140.0
1473	2.2
1474	4.2
1475	78.0
1476	3.4
1477	160.0
1478	46.0
1479	2.3
1480	5.1
1481	810.0
1482	260.0
1483	56.0
1484	3.6
1485	3.8
1486	1.9
1487	760.0
1488	4.1
1489	4.7
1490	18.0
1491	2500.0
1492	410.0
1493	250.0
1494	37.0
1495	120.0
1496	800.0
1497	360.0
1498	1582.0
1499	4732.5
1500	4000.0
1501	1900.0
1502	62000.0
1503	1000.0
1504	21.0
1505	38.0
1506	28.0
1507	550.0
1508	16.0
1509	4.5
1510	1330.0
1511	220.0
1512	1300.0
1513	2767.5
1514	7810.0
1515	128.0
1516	20.0
1517	9.0
1518	82.0
1519	46.0
1520	680.0
1521	2800.0
1522	2.6
1523	1000.0
1524	560.0
1525	166.0
1526	330.0
1527	1394.0
1528	1860.0
1529	500.0
1530	6875.0
1531	68.0
1532	1116.1166666666666
1533	290.0
1534	290.0
1535	1700.0
1536	22000.0
1537	5900.0
1538	1200.0
1539	285.0
1540	5.95
1541	8.0
1542	990.0
1543	3440.0
1544	15647.5
1545	8065.5
1546	15000.0
1547	531.3333333333334
1548	2810.0
1549	23950.0
1550	642.0
1551	2581.6666666666665
1552	6790.0
1553	1092.5
1554	490.0
1555	6.0
1556	3047.3333333333335
1557	1266.0
1558	80.0
1559	1000.0
1560	3700.0
1561	1700.0
1562	3900.0
1563	2600.0
1564	41000.0
1565	86000.0
1566	44.0
1567	112.0
1568	6.0249999999999995
1569	110.0
1570	25.0
1571	750.0
1572	10.0
1573	19.0
1574	40.0
1575	60.0
1576	105.0
1577	1000.0
1578	72.5
1579	1300.0
1580	50.0
1581	100.0
1582	15310.0
1583	4908.0
1584	1017.0
1585	2744.0
1586	1000.0
1587	1000.0
1588	78.0
1589	1000.0
1590	424.0
1591	141.0
1592	354.0
1593	9207.0
1594	420.0
1595	92.66666666666667
1596	3936.0
1597	635.0
1598	486.0
1599	28550.0
1600	210.0
1601	165.0
1602	45.0
1603	335.0
1604	5800.0
1605	3715.35
1606	2327.495
1607	891.25
1608	1000.0
1609	160.0
1610	19000.0
1611	6606.93
1612	1949.84
1613	417.0
1614	1000.0
1615	10000.0
1616	1000.0
1617	1000.0
1618	50.0
1619	170.0
1620	9160.0
1621	83.0
