# Supplementary material for: Evaluating High-Variance Leaves as Uncertainty Measure for Random Forest Regression
Source: Molecules. 2021 Oct 28;26(21):6514. doi: 10.3390/molecules26216514 (PMC8588039; doi:10.3390/molecules26216514)
Supplement: Supplementary file 1 [file molecules-26-06514-s001.zip › supplementary_materials/data_sets/cortes-ciriano/P03372/y/y.csv]

id	y
0	38.09
1	31.06
2	17.34
3	15.145
4	19.955
5	17.748333333333303
6	45.4
7	15.7925
8	16.2925
9	1000.0
10	19.0475
11	26.745
12	285.0
13	89.0
14	6200.0
15	10000.0
16	770.0
17	461.433333333333
18	1200.0
19	507.0
20	6390.0
21	3434.6666666666697
22	30000.0
23	6130.0
24	795.0
25	60.7333333333333
26	849.4
27	6703.66666666667
28	119.1
29	6706.66666666667
30	6860.0
31	6668.26666666667
32	7000.0
33	10000.0
34	7000.0
35	7980.0
36	2320.0
37	443.0
38	554.333333333333
39	562.666666666667
40	600.666666666667
41	31600.0
42	57200.0
43	5000.0
44	6775.33333333333
45	549.5666666666671
46	6668.26666666667
47	6770.66666666667
48	3933.3333333333294
49	10000.0
50	10000.0
51	367.666666666667
52	170.8
53	154.86666666666702
54	7000.0
55	500.0
56	141.333333333333
57	60.7333333333333
58	30000.0
59	177.133333333333
60	53.7333333333333
61	285.16666666666697
62	6716.66666666667
63	6730.0
64	30000.0
65	4251.666666666671
66	123.0
67	7000.0
68	664.166666666667
69	430.6
70	664.0
71	13.333333333333302
72	463.4
73	86.7333333333333
74	547.333333333333
75	815.0
76	3667.5433333333294
77	6680.32333333333
78	6770.0
79	286.86666666666696
80	6670.0
81	506.366666666667
82	6668.73333333333
83	430.6
84	463.4
85	92.6666666666667
86	4.1
87	562.666666666667
88	69.8
89	243.22
90	10000.0
91	15000.0
92	492.04
93	341.19
94	74.3
95	10000.0
96	245.47
97	47.53
98	12.2
99	808.0
100	10000.0
101	1121.0
102	18.0
103	170.0
104	10000.0
105	4960.0
106	10000.0
107	82.0
108	520.0
109	1.0
110	5100.0
111	310.0
112	15848.93
113	15848.93
114	15848.93
115	15848.93
116	15848.93
117	15848.93
118	15848.93
119	15848.93
120	15848.93
121	15848.93
122	7927.6
123	8770.0
124	2290.0
125	1000.0
126	7.478
127	4.45
128	12851.0
129	104.55
130	2870.0
131	255.0
132	28100.0
133	17790.0
134	377.0
135	4320.0
136	2230.0
137	430.0
138	193.0
139	8360.0
140	10000.0
141	7833.33333333333
142	629.0
143	15.4475
144	86.0
145	0.28
146	80000.0
147	1.4
148	14.0
149	0.46
150	0.22
151	2.65
152	1.43
153	0.7
154	39.0
155	13.0
156	0.8
157	0.43
158	38.0
159	1.3
160	45.0
161	2.74
162	0.5
163	1.5666666666666698
164	0.27
165	1.72
166	0.9
167	0.7
168	0.3
169	0.9
170	0.8
171	1.11
172	1.5
173	2.5
174	3.94
175	2.12
176	803.0
177	0.5
178	12.0
179	1.0
180	0.5
181	990.0
182	6.3
183	1.0
184	1.2
185	0.8
186	625.0
187	2.4
188	0.7
189	0.6
190	0.8
191	153.0
192	163.0
193	0.9
194	0.9
195	0.4
196	0.7
197	3.0
198	1.5
199	103.0
200	498.0
201	1152.0
202	0.7
203	6.8
204	23.0
205	109.0
206	1300.0
207	2390.0
208	264.0
209	117.0
210	5110.0
211	411.0
212	65.0
213	13.0
214	376.0
215	1056.0
216	431.0
217	539.0
218	819.0
219	82.0
220	8.0
221	1650.0
222	260.0
223	24.0
224	44.0
225	3800.0
226	780.0
227	1227.0
228	49.0
229	4068.0
230	1200.0
231	5000.0
232	902.0
233	47.0
234	481.0
235	1030.0
236	727.0
237	6.0
238	161.0
239	2638.0
240	511.0
241	463.0
242	139.0
243	5000.0
244	360.0
245	809.0
246	249.0
247	1880.0
248	155.0
249	4040.0
250	3000.0
251	2557.0
252	227.0
253	815.0
254	4652.0
255	5000.0
256	390.0
257	8430.0
258	2353.0
259	2410.0
260	2975.0
261	1727.0
262	35.0
263	183.0
264	22.0
265	190.0
266	1100.0
267	98.0
268	5000.0
269	434.0
270	138.0
271	7827.0
272	475.0
273	580.0
274	2.0
275	480.0
276	5000.0
277	290.0
278	710.0
279	47.0
280	299.0
281	40.0
282	99.4
283	527.0
284	36.0
285	122.0
286	1345.0
287	442.0
288	92.0
289	73.0
290	143.0
291	3.0
292	12.0
293	125.0
294	211.0
295	96.0
296	247.0
297	337.0
298	519.0
299	1231.0
300	210.0
301	66.55
302	98.0
303	35.0
304	5000.0
305	5000.0
306	22.0
307	55.0
308	2320.0
309	9.0
310	200.0
311	10.3
312	3.1
313	77.0
314	180.0
315	43.0
316	73.0
317	1452.0
318	235.0
319	10.0
320	40.0
321	1800.0
322	1.69
323	120.0
324	22.0
325	92.0
326	10000.0
327	186.0
328	93.6
329	3405.0
330	84.0
331	638.0
332	2642.0
333	266.0
334	116.0
335	5000.0
336	75.25
337	548.0
338	113.0
339	43.1
340	51.0
341	230.0
342	312.0
343	27.0
344	254.0
345	10.0
346	18.0
347	40.0
348	27674.0
349	51.95
350	71.3
351	10000.0
352	884.0
353	709.0
354	109.0
355	24.0
356	57.4
357	2.84
358	51.4
359	10000.0
360	126.0
361	0.6
362	0.2
363	100000.0
364	100000.0
365	2000.0
366	1980.0
367	10800.0
368	3060.0
369	28200.0
370	1420.0
371	3290.0
372	1890.0
373	3150.0
374	113.0
375	100000.0
376	100000.0
377	433.3
378	3.0
379	0.97
380	1.5
381	1.1
382	3.55
383	140.0
384	216.0
385	392.0
386	90.0
387	503.0
388	1017.0
389	436.0
390	1000.0
391	80.0
392	39.0
393	105.0
394	196.0
395	18.0
396	40.0
397	52.0
398	37.0
399	696.5
400	59.0
401	20.0
402	48.0
403	112.0
404	96.0
405	305.0
406	165.0
407	62.0
408	21.5
409	7.8
410	17.2
411	10.9
412	19.3
413	35.6
414	148.0
415	37.0
416	155.0
417	1905.0
418	298.0
419	5000.0
420	84.0
421	3300.0
422	2470.0
423	53.0
424	56.0
425	2430.0
426	69.0
427	23.0
428	7.8
429	1200.0
430	2950.0
431	1410.0
432	32100.0
433	248.0
434	127.0
435	20.0
436	31.0
437	110.0
438	74.0
439	98.0
440	2900.0
441	25.0
442	4.9
443	14.0
444	84.0
445	230.0
446	230.0
447	99.0
448	79.0
449	490.0
450	2.0
451	17000.0
452	7300.0
453	6.6
454	13.0
455	11.0
456	1.0
457	8.0
458	13.0
459	10.1
460	22.0
461	802.0
462	100000.0
463	100000.0
464	100000.0
465	100000.0
466	100000.0
467	100000.0
468	100000.0
469	100000.0
470	100000.0
471	100000.0
472	64908.26
473	64908.26
474	64908.26
475	5000.0
476	5000.0
477	36.0
478	317.0
479	8135.0
480	10000.0
481	10000.0
482	10000.0
483	2240.0
484	1956.0
485	10000.0
486	2240.0
487	640.0
488	3110.0
489	1850.0
490	29000.0
491	1050.0
492	110.0
493	10000.0
494	3.34
495	4000.0
496	1950.0
497	2700.0
498	1253.0
499	3563.0
500	89.0
501	65.0
502	49.0
503	179.0
504	35.0
505	2700.0
506	652.0
507	1100.0
508	6.7
509	1.18333333333333
510	531.0
511	1700.0
512	54.133333333333304
513	8600.0
514	551.0
515	555.0
516	5000.0
517	14.0
518	92.0
519	484.0
520	145.0
521	3100.0
522	12700.0
523	3200.0
524	26200.0
525	3672.0
526	490.0
527	109.0
528	68.0
529	2951.0
530	28.0
531	5000.0
532	5000.0
533	7.0
534	165.0
535	2.7
536	3.0
537	35.0
538	6.7
539	14.975999999999999
540	13.5
541	7.5
542	562.0
543	20.9975
544	7912.0
545	34.4675
546	56.495
547	1.3
548	13.95
549	21.823333333333302
550	2.8
551	15.7925
552	112.0
553	50.0
554	1.65
555	28.745
556	235.0
557	5.25
558	1.0
559	1.85
560	3200.0
561	24.8
562	149.0
563	413.0
564	1050.0
565	105.0
566	1040.0
567	68.0
568	929.0
569	71.0
570	58.0
571	3100.0
572	13000.0
573	0.5
574	2.5
575	210.0
576	1.4
577	49.0
578	209.0
579	24.0
580	0.86
581	273.0
582	1570.0
583	3.58
584	0.8
585	1116.0
586	30.0
587	483.0
588	114.0
589	5000.0
590	196.0
591	0.4
592	1.7
593	2668.0
594	1036.0
595	2.15
596	335.0
597	33.0
598	5280.0
599	373.0
600	464.0
601	14.46
602	0.66
603	10000.0
604	2.6
605	1813.0
606	131.0
607	1900.0
608	118.0
609	30.0
610	39.0
611	21.0
612	46.0
613	343.0
614	26.0
615	1210.0
616	5.2
617	1340.0
618	447.0
619	474.0
620	91.0
621	6240.0
622	1435.0
623	537.0
624	5000.0
625	1010.0
626	263.0
627	50.5
628	1402.0
629	559.0
630	775.0
631	1980.0
632	114.0
633	6100.0
634	717.0
635	9620.0
636	231.0
637	107.0
638	1.08
639	0.5
640	0.7
641	176.0
642	1.3
643	0.7
644	2.4
645	6.0
646	85700.0
647	10.0
648	6.0
649	18.0
650	406.0
651	27.2
652	10000.0
653	877.0
654	105.0
655	55.0
656	31.0
657	158.0
658	69.5
659	282.0
660	10.0
661	18.0
662	31.0
663	410.0
664	622.0
665	2000.0
666	10000.0
667	31.2
668	383.0
669	25.0
670	3.0
671	10000.0
672	270.0
673	2900.0
674	10000.0
675	443.0
676	15.0
677	27.0
678	27.0
679	2560.0
680	2330.0
681	37.0
682	1.0
683	10000.0
684	3600.0
685	378.0
686	4990.0
687	9.1
688	440.0
689	20.0
690	1330.0
691	21.0
692	95.0
693	2000.0
694	175.0
695	4.9
696	5000.0
697	802.0
698	2640.0
699	10000.0
700	10000.0
701	5300.0
702	1440.0
703	4380.0
704	10000.0
705	150.0
706	10000.0
707	385.4575
708	29.8
709	1415.0
710	1.6
711	2271.0
712	11.0
713	9.5
714	4.7
715	5.2
716	11.9
717	42.05
718	120.0
719	155.0
720	11000.0
721	6000.0
722	356.0
723	5245.0
724	76.3
725	1870.0
726	45.0
727	40.0
728	174.0
729	0.3
730	3.05
731	120.0
732	1134.0
733	1100.0
734	5740.0
735	2.5
736	1.3
737	21.0
738	10000.0
739	45.39
740	50.0
741	50.0
742	4.0
743	270.0
744	10000.0
745	1444.16875
746	180.0
747	15.35
748	1.39
749	2765.0
750	40.0
751	100000.0
752	58.0
753	8250.0
754	666.0
755	300.0
756	1216.0
757	9700.0
758	53.0
759	10000.0
760	795.0
761	16000.0
762	670.0
763	10000.0
764	10000.0
765	10000.0
766	37000.0
767	57.0
768	26200.0
769	20000.0
770	8100.0
771	10.3
772	8.4
773	16.2
774	10000.0
775	93.0
776	1.9
777	10.4
778	14.0
779	5.57
780	10000.0
781	20.0
782	100000.0
783	100000.0
784	10000.0
785	7300.0
786	1116.825
787	10000.0
788	43.0
789	13000.0
790	6900.0
791	5500.0
792	12000.0
793	9800.0
794	6900.0
795	9500.0
796	8300.0
797	1800.0
798	4100.0
799	5800.0
800	6700.0
801	2400.0
802	2100.0
803	4500.0
804	4400.0
805	1900.0
806	100000.0
807	100000.0
808	6.7
809	126.0
810	3400.0
811	6.5
812	10200.0
813	8.77
814	15000.0
815	10000.0
816	10000.0
817	1000.0
818	80.0
819	10000.0
820	10000.0
821	29000.0
822	2100.0
823	46.0
824	18000.0
825	2000.0
826	13.1
827	2000.0
828	1000.0
829	50000.0
830	1000.0
831	400.0
832	100000.0
833	10.0
834	4.244
835	1090.0
836	2.8
837	6.2
838	5600.0
839	33000.0
840	6000.0
841	1700.0
842	850.0
843	4660.0
844	5300.0
845	180.0
846	320.0
847	16000.0
848	6000.0
849	1200.0
850	5000.0
851	180.0
852	1260.0
853	5000.0
854	5000.0
855	5000.0
856	2728.0
857	19.0458125
858	1550.0
859	6477.5
860	1500.0
861	933.285714285714
862	542.0
863	490.0
864	8.8
865	2.6
866	7.4
867	3.0
868	3.9
869	28.7
870	53.1
871	42.7
872	10.1
873	3.4
874	30.7
875	385.0
876	29.4
877	1.3
878	3.3
879	4.25
880	34.9
881	2.4
882	1.7
883	157.55
884	0.5
885	9.2
886	160.0
887	5.6
888	122.7
889	25.0
890	53.6
891	8.0
892	75302.0
893	48.9
894	5.9
895	4.75
896	28.0
897	3.75
898	20.1
899	3.3
900	44.3
901	1.955
902	197.6
903	2.35
904	4.7
905	4.56
906	23.2875
907	20.3525
