# Supplementary material for: Evaluating High-Variance Leaves as Uncertainty Measure for Random Forest Regression
Source: Molecules. 2021 Oct 28;26(21):6514. doi: 10.3390/molecules26216514 (PMC8588039; doi:10.3390/molecules26216514)
Supplement: Supplementary file 1 [file molecules-26-06514-s001.zip › supplementary_materials/data_sets/cortes-ciriano/P04150/y/y.csv]

id	y
0	12.0
1	166.0
2	226.0
3	294.0
4	225.0
5	275.0
6	171.0
7	665.0
8	185.0
9	115.0
10	3258.0
11	9.8
12	51.0
13	1000.0
14	30000.0
15	56.295
16	3757.1733333333295
17	4395.8
18	6581.14
19	205.35
20	31.355
21	10000.0
22	3866.9133333333293
23	6683.37333333333
24	5397.165
25	47.64
26	56.61
27	6255.945
28	5315.48
29	3864.9633333333295
30	5125.595
31	6581.14
32	4003.7033333333293
33	6750.39666666667
34	5000.0
35	10000.0
36	10000.0
37	5250.595
38	4397.966666666671
39	4400.69666666667
40	10000.0
41	6581.14
42	4001.7533333333295
43	4005.07
44	59.62
45	10000.0
46	4003.7033333333293
47	70.87
48	166.04
49	32.985
50	5012.56
51	5199.055
52	6255.945
53	10000.0
54	5629.465
55	10.0
56	251.19
57	158.49
58	398.11
59	398.11
60	6309.57
61	199.53
62	199.53
63	251.19
64	251.19
65	251.19
66	794.33
67	6309.57
68	316.23
69	316.23
70	501.19
71	1000.0
72	6309.57
73	6309.57
74	199.53
75	63.1
76	63.1
77	100.0
78	6309.57
79	6309.57
80	6309.57
81	6309.57
82	251.19
83	54.0
84	35.0
85	60.5
86	14.0
87	83.0
88	59.0
89	72.0
90	99.0
91	30.0
92	270.0
93	12313.333333333301
94	178.0
95	52.0
96	1082.33333333333
97	10000.0
98	282.0
99	54.0
100	2113.0
101	1370.0
102	2089.0
103	3260.0
104	37.7
105	2378.0
106	1.46
107	433.0
108	10000.0
109	6.4
110	3.47
111	1.61
112	20.0
113	4.45
114	19.0
115	646.0
116	8.22
117	10000.0
118	10000.0
119	10000.0
120	10000.0
121	10000.0
122	5100.0
123	1600.0
124	1600.0
125	10000.0
126	700.0
127	3700.0
128	2200.0
129	3300.0
130	2900.0
131	1300.0
132	1000.0
133	10000.0
134	90000.0
135	1065.0
136	8.46666666666667
137	28.466666666666697
138	21.233333333333302
139	680.1
140	61.0
141	24.0
142	26.0
143	19.0
144	38.5
145	676.0
146	24.3333333333333
147	676.533333333333
148	20.0
149	673.166666666667
150	670.533333333333
151	674.666666666667
152	36.4
153	1010.5
154	7.1
155	7.75
156	71.5
157	860.0
158	1011.0
159	21.05
160	2.4
161	1400.0
162	1345.0
163	9.13333333333333
164	15848.93
165	15848.93
166	15848.93
167	15848.93
168	13489.63
169	9246.98
170	10.0
171	1000.0
172	15848.93
173	507.925
174	22.535
175	9.08666666666667
176	9.25033333333333
177	4.82666666666667
178	13551.89
179	3126.08
180	5495.41
181	503.03875
182	68.295652173913
183	536.5
184	41422.0
185	1756.0
186	4.48
187	10000.0
188	15403.0
189	3580.625
190	1843.0
191	1856.0
192	225.0
193	13957.0
194	58.0
195	0.075
196	4314.0
197	5.26
198	4.41
199	5.33
200	8.23
201	10000.0
202	2500.0
203	3000.0
204	13.0
205	4.7
206	19.05
207	41.0
208	6.5
209	33.9333333333333
210	25.5
211	24.0
212	3911.0
213	10000.0
214	5.41513333333333
215	7.03
216	23.0066666666667
217	16.303333333333303
218	26.1866666666667
219	7.62
220	16.4066666666667
221	124.825
222	92.05
223	8.196666666666669
224	5.71333333333333
225	27.37
226	63.85
227	18.47
228	2.31233333333333
229	3.1719999999999997
230	5.117
231	6.01666666666667
232	2.3636666666666697
233	151.56
234	773.56
235	37.323333333333295
236	32.6233333333333
237	10.1466666666667
238	70.8266666666667
239	81.45
240	53.5566666666667
241	28.0833333333333
242	1644.63
243	2228.88333333333
244	0.0398
245	510.5
246	6.5
247	7.0
248	507.5
249	505.5
250	2.95
251	2.15
252	4.65
253	8.75
254	1000.0
255	11.25
256	10.65
257	503.9
258	23.5
259	2.9
260	521.0
261	1000.0
262	506.5
263	15.5
264	13.85
265	11.4
266	9.95
267	650.5
268	7.2
269	505.0
270	32.0
271	42.0
272	31.0
273	19.0
274	1000.0
275	520.0
276	21.05
277	1000.0
278	19.25
279	8.85
280	29.25
281	13.0
282	6.55
283	36.5
284	22.5
285	23.7
286	27.0
287	25.5
288	35.5
289	10.2
290	42.0
291	6.9
292	21.75
293	9.3
294	11.5
295	7.95
296	51.0
297	8.8
298	22.0
299	38.5
300	3.9
301	18.0
302	2.57
303	3540.0
304	4960.0
305	8.5
306	1043.5
307	25.5
308	1028.0
309	1060.0
310	1013.5
311	18.0
312	225.0
313	6.5
314	58.0
315	51.0
316	89.5
317	240.5
318	9.5
319	2.0
320	29.5
321	186.0
322	1038.5
323	14.0
324	14.5
325	14.5
326	8.5
327	24.0
328	59.5
329	53.0
330	27.0
331	22.0
332	405.0
333	15.0
334	20.4
335	11.7
336	24.6
337	11.2
338	7.45
339	10.975
340	28.55
341	15.9
342	2.85
343	1.4
344	3.7
345	2.2
346	2.0
347	14.3
348	9.7
349	0.9
350	0.75
351	2.1
352	2.1
353	10000.0
354	5600.0
355	5500.0
356	10000.0
357	10000.0
358	3500.0
359	950.0
360	10000.0
361	6900.0
362	2500.0
363	1800.0
364	1700.0
365	200.0
366	470.0
367	39345.0
368	52.0
369	26.0
370	38.0
371	8.9
372	10.0
373	21.0
374	24.0
375	5.8
376	20.533333333333303
377	166.1
378	11.4
379	68.7
380	13.5
381	17.2
382	140.9
383	118.0
384	57.2
385	41.3
386	305.0
387	8.65
388	5.6
389	502.9
390	69.3
391	4.4
392	17.6
393	46.5
394	37.9
395	23.5
396	1.69
397	364.5
398	36.0
399	6.0
400	42.7
401	65.0
402	470.0
403	6.0
404	20.0
405	9.0
406	230.0
407	370.0
408	45.0
409	23.0
410	13.0
411	142.0
412	61.0
413	60.0
414	8.3
415	26.0
416	2.2
417	8.0
418	7.0
419	2.1
420	10.0
421	60.0
422	79.0
423	2.5
424	8.5
425	72.0
426	200.0
427	16.82
428	14.0
429	740.0
430	22.0
431	81.0
432	52.0
433	13.0
434	5.5
435	110.0
436	90000.0
437	2.6
438	71.815
439	3.97
440	30.1666666666667
441	57.3
442	38.44
443	15.163333333333302
444	201.96666666666698
445	23.85
446	381.433333333333
447	58.633333333333304
448	20.65
449	69.8
450	153.35
451	86.72
452	85.2
453	17.35
454	67.5333333333333
455	103.34333333333299
456	107.0
457	179.0
458	86.4
459	179.03333333333302
460	51.35
461	2.1
462	44.9
463	2.9
464	15.61
465	15.13
466	11.8
467	1.8
468	1.99
469	50.295
470	19.45
471	19.46
472	19.15
473	48.25
474	32.5
475	15.3
476	13.1
477	47.95
478	22.1
479	61.3
480	31.9
481	43.85
482	19.35
483	127.0
484	27.2
485	2000.0
486	360.0
487	190.0
488	100000.0
489	100000.0
490	10000.0
491	9000.0
492	1910.0
493	1200.0
494	820.0
495	886.0
496	218.3
497	212.25
498	95.5
499	107.75
500	373.5
501	243.5
502	986.0
503	1151.0
504	1278.0
505	1642.0
506	1256.0
507	1601.0
508	448.0
509	266.0
510	70.2366666666667
511	149.0
512	24.1733333333333
513	10.0
514	15.22
515	10.0
516	50000.0
517	5470.0
518	1.2
519	1400.0
520	110.0
521	950.0
522	120.0
523	125.0
524	690.0
525	28.0
526	34.0
527	77.0
528	2000.0
529	3.0
530	2000.0
531	4.0
532	11.0
533	5.6
534	5.0
535	650.0
536	10000.0
537	2.45
538	20.5
539	5.4
540	1.6
541	60.7
542	24.55
543	4.25
544	9.1
545	10.15
546	0.6
547	11.2
548	900.0
549	27000.0
550	116.0
551	355.0
552	34000.0
553	2000.0
554	2000.0
555	2000.0
556	2000.0
557	1060.0
558	565.0
559	260.0
560	86.5
561	204.3
562	55.5
563	166.9
564	558.0
565	3000.0
566	4.0
567	7.2
568	7.15
569	3.3
570	37.95
571	65.8
572	1600.0
573	750.0
574	2100.0
575	2600.0
576	21.0
577	56.0
578	500.95
579	0.95
580	2.15
581	13.5
582	17.0
583	0.7
584	45.0
585	37.6
586	22.1
587	10000.0
588	1900.0
589	990.0
590	10.0
591	8.8
592	0.75
593	8.55
594	43.5
595	341.6
596	40.0
597	2.4
598	0.55
599	3.3
600	3.0
601	246.5
602	4100.0
603	4100.0
604	113.2
605	10000.0
606	735.0
607	1300.0
608	1200.0
609	65.1
610	6900.0
611	480.0
612	240.0
613	3600.0
614	2.25
615	1.35
616	14.3
617	6.49
618	945.0
619	17.0
620	68.914
621	206.0994
622	58.0
623	21.29
624	60.0
625	1250.0
626	338.266666666667
627	580.0
628	27.0
629	170.75
630	374.13
631	34.7675
632	8.7075
633	520.37
634	1600.0
635	1125.0
636	855.0
637	580.0
638	64.0
639	11.0
640	29.19
641	444.61
642	8.4375
643	45.0
644	370.0
645	2511.5525
646	101.0
647	76.0
648	120.0
649	9.0925
650	275.0
651	20.5775
652	20.2742
653	99.0
654	20000.0
655	11000.0
656	209.0
657	1600.0
658	2200.0
659	10000.0
660	9100.0
661	5000.0
662	1100.0
663	4900.0
664	10000.0
665	10000.0
666	10000.0
667	4700.0
668	3800.0
669	10000.0
670	2000.0
671	2100.0
672	195.0
673	67.0
674	111.0
675	275.0
676	2000.0
677	2000.0
678	1.0
679	1.0
680	2000.0
681	2000.0
682	2000.0
683	2000.0
684	490.0
685	120.0
686	2000.0
687	2000.0
688	0.3
689	0.5
690	1.8
691	2000.0
692	56.6
693	48.9
694	45.4
695	64.0
696	2000.0
697	100000.0
698	10000.0
699	14000.0
700	210.0
701	14000.0
702	23.0
703	1510.0
704	516.5
705	502.65
706	502.5
707	348.4
708	500.9
709	5.66666666666667
710	102.5
711	5074.0
712	339.0
713	2017.0
714	66.0
715	78.0
716	21.0
717	220.0
718	289.0
719	36.0
720	429.0
721	296.0
722	290.0
723	60.0
724	630.0
725	129.0
726	141.0
727	124.0
728	122.0
729	130.0
730	320.0
731	378.0
732	1100.0
733	402.0
734	405.0
735	350.0
736	230.0
737	151.0
738	5005.0
739	25000.0
740	2200.0
741	570.0
742	2195.0
743	158.5
744	1100.0
745	2700.0
746	1000.0
747	3.9
748	62.5
749	33.0
750	1017.5
751	1007.5
752	1007.5
753	1009.0
754	110.0
755	1018.5
756	5010.0
757	10000.0
758	5160.0
759	5140.0
760	27.5
761	10.0
762	5012.5
763	1170.0
764	1007.5
765	5030.0
766	5047.5
767	5105.0
768	5010.0
769	1001.0
770	6.0
771	4.0
772	1011.5
773	12.0
774	5041.5
775	5011.5
776	5115.0
777	5055.0
778	5005.0
779	5080.0
780	5012.5
781	5005.5
782	5024.0
783	5005.0
784	5005.0
785	5039.0
786	1031.0
787	10.0
788	1125.0
789	50.5
790	13.0
791	1060.0
792	1013.5
793	24.9
794	7.2
795	4.2
796	0.8
797	20.4
798	2.5
799	1.9
800	1.5
801	77.3
802	90.5
803	293.0
804	6.5
805	8.5
806	74.0
807	10.0
808	13.5
809	15.0
810	9.0
811	7.0
812	28.5
813	15.5
814	9.0
815	22.5
816	840.0
817	7.0
818	8.5
819	11.5
820	4.0
821	9.5
822	13.5
823	7.0
824	1028.5
825	1.9
826	7.9
827	26.0
828	80.0
829	505.0
830	136.0
831	49.0
832	9.2
833	2581.0
834	5800.0
835	2100.0
836	10000.0
837	3.1
838	112.666666666667
839	7.0
840	49.0
841	28.0
842	8.4
843	12.0
844	760.0
845	6.6
846	120.0
847	61.0
848	53.2666666666667
849	10.0
850	8.0
851	460.0
852	2000.0
853	48.0
854	2000.0
855	4.0
856	54.0
857	780.0
858	481.5
859	48.0
860	16.9
861	102.45
862	38.0
863	6.0
864	35000.0
865	2.55
866	84.0
867	18.0
868	1.2
869	194.0
870	8.0
871	13.0
872	327.374647058824
873	10.0
874	3206.0
875	15.0
876	34.0
877	10000.0
878	290.0
879	2000.0
880	13000.0
881	79.0
882	5700.0
883	1300.0
884	26.0
885	820.0
886	4600.0
887	280.0
888	1800.0
889	304.0
890	10000.0
891	31.3
892	550.0
893	506.0
894	509.29777777777804
895	91.0
896	20.0
897	23.913333333333302
898	161.452
899	3.65
900	19.0
901	205.0
902	280.815
903	46.0
904	21.0
905	8.0
906	68.0
907	204.058
908	40.296
909	55.0
910	4.7
911	11.13
912	11.76
913	2.9
914	3.55
915	395.0
916	980.0
917	404.0
918	0.2
919	64.8
920	400.0
921	65.0
922	34.0
923	710.0
924	2000.0
925	3200.0
926	36.3
927	0.2
928	0.8
929	689.666666666667
930	709.333333333333
931	10000.0
932	62.7
933	1300.0
934	51.0
935	80.3
936	116.0
937	2000.0
938	210.0
939	56.0
940	41.3
941	34.4
942	1.1
943	0.2
944	764.574285714286
945	460.0
946	22.0
947	610.0
948	81.0
949	660.0
950	0.7
951	1000.0
952	501.55
953	10.0
954	505.0
955	533.5
956	506.0
957	10600.0
958	69.0
959	180.0
960	16.0
961	3.4
962	139.0
963	82.0
964	470.0
965	8.8
966	1400.0
967	22.0
968	16.55
969	57.0
970	542.0
971	33.4
972	315.0
973	10000.0
974	10000.0
975	6.1
976	540.0
977	0.9
978	175.3
979	340.0
980	505.5
981	30.0
982	185.0
983	570.0
984	266.0
985	7.1
986	2000.0
987	1000.0
988	77.0
989	2000.0
990	526.5
991	82.0
992	16.6
993	1000.0
994	2.7
995	10000.0
996	34.0
997	10000.0
998	3.16
999	1000.0
1000	1000.0
1001	1000.0
1002	17.0
1003	4.3
1004	49.0
1005	360.0
1006	7200.0
1007	3.16
1008	2510.5
1009	12.59
1010	19.95
1011	79.43
1012	6.31
1013	398.11
1014	15.85
1015	7.94
1016	550.65
1017	2501.75
1018	19.75
1019	2501.9
1020	18.0666666666667
1021	19.95
1022	316.23
1023	62.866666666666696
1024	39.81
1025	36.0
1026	600.0
1027	3000.0
1028	440.0
1029	1300.0
1030	3000.0
1031	120.0
1032	2.4
1033	17.4
1034	2.8
1035	2.1
1036	5.1
1037	1.3
1038	3.6
1039	190.0
1040	12.3
1041	5.7
1042	5.8
1043	3.5
1044	55.1
1045	753.0
1046	5.2
1047	2500.75
1048	71.25
1049	2508.5
1050	63.1
1051	9.15
1052	50.12
1053	15.85
1054	6.31
1055	15.85
1056	3000.0
1057	7.94
1058	127.0
1059	5.7
1060	28.6
1061	3.8
1062	21.5
1063	0.5
1064	352.0
1065	110.0
1066	12.0
1067	26.0
1068	8.5
1069	23.0
1070	14.0
1071	26.0
1072	34.0
1073	40.0
1074	110.0
1075	10000.0
1076	21.0
1077	17.0
1078	15.0
1079	0.501
1080	10.6486666666667
1081	0.316
1082	58.0
1083	1000.0
1084	3.4018
1085	62.0
1086	21.0
1087	22.0
1088	8.3
1089	21.0
1090	9.8
1091	16.0
1092	550.0
1093	460.0
1094	7.0
1095	0.316
1096	14.0
1097	840.0
1098	16.0
1099	480.0
1100	3.16
1101	0.316
1102	102.0
1103	7.94
1104	2.51
1105	5.01
1106	0.39799999999999996
1107	0.251
1108	1400.0
1109	0.794
1110	150.0
1111	0.39799999999999996
1112	3000.0
1113	25.12
1114	20.0
1115	20.0
1116	0.794
1117	20.0
1118	0.251
1119	9.3
1120	0.2
1121	132.0
1122	41.0
1123	31.62
1124	68.0
1125	27.0
1126	14.0
1127	121.0
1128	7.74
1129	1914.0
1130	665.0
1131	1146.0
1132	430.0
1133	388.0
1134	847.0
1135	11.0
1136	87.0
1137	210.0
1138	57.0
1139	76.0
1140	382.0
1141	251.0
1142	137.0
1143	43.0
1144	93.0
1145	147.0
1146	434.0
1147	308.0
1148	3800.0
1149	57.5
1150	143.5
1151	6600.0
1152	1710.0
1153	370.0
1154	130.0
1155	107.85
1156	220.0
1157	850.0
1158	579.0
1159	14000.0
1160	450.0
1161	176.5
1162	19.0
1163	269.0
1164	338.0
1165	56.0
1166	690.0
1167	20.0
1168	580.0
1169	1.1
1170	6.3
1171	6.2
1172	9.0
1173	9.5
1174	8.4
1175	2.8
1176	6.7
1177	32.0
1178	16.0
1179	3.13
1180	51.0
1181	11.0
