# Supplementary material for: Evaluating High-Variance Leaves as Uncertainty Measure for Random Forest Regression
Source: Molecules. 2021 Oct 28;26(21):6514. doi: 10.3390/molecules26216514 (PMC8588039; doi:10.3390/molecules26216514)
Supplement: Supplementary file 1 [file molecules-26-06514-s001.zip › supplementary_materials/data_sets/cortes-ciriano/P11229/y/y.csv]

id	y
0	24439.5
1	5786.0
2	9042.5
3	4808.5
4	2085.0
5	3690.0
6	6408.0
7	2030.0
8	9420.0
9	14450.0
10	7200.0
11	5420.0
12	1620.0
13	4840.0
14	2513.0
15	2710.5
16	1110.0
17	9440.0
18	4050.0
19	5680.0
20	5810.0
21	3645.0
22	1174.0
23	518.0
24	295.0
25	93.0
26	430.0
27	5303.5
28	862.0
29	1190.0
30	954.0
31	2804.0
32	10000.0
33	10000.0
34	10000.0
35	10000.0
36	10000.0
37	10000.0
38	10000.0
39	5000.0
40	5000.0
41	10000.0
42	10000.0
43	10000.0
44	10000.0
45	10000.0
46	10000.0
47	10000.0
48	10000.0
49	2800.0
50	51800.0
51	87880.0
52	2450.0
53	10000.0
54	1090.0
55	0.6
56	100000.0
57	412.0
58	408.0
59	3840.0
60	760.15
61	2900.0
62	8045.0
63	216.0
64	37.5
65	15.5
66	10000.0
67	10000.0
68	10000.0
69	10000.0
70	10000.0
71	10000.0
72	10000.0
73	10000.0
74	10000.0
75	10000.0
76	10000.0
77	10000.0
78	10000.0
79	10000.0
80	10000.0
81	10000.0
82	3162.28
83	428.0
84	102.35499999999999
85	438.26
86	5709.0
87	100000.0
88	100000.0
89	3162.28
90	1000.0
91	3300.0
92	3300.0
93	3300.0
94	881.5
95	1505.4499999999998
96	2497.4
97	1352.3
98	3300.0
99	893.5
100	141.0
101	462.4
102	476.0
103	756.5
104	734.4
105	3300.0
106	13.1
107	1429.2
108	378.6
109	948.4
110	3300.0
111	417.9
112	198.8
113	327.2
114	2610.0
115	2.65
116	25900.0
117	920.0
118	14.0
119	1410.0
120	2198.0
121	1000.0
122	10000.0
123	10000.0
124	5300.0
125	7350.0
126	1.26
127	0.28
128	48500.0
129	6959.0
130	10000.0
131	102.35499999999999
132	10000.0
133	548.2
134	4900.0
135	15171.0
136	2829.0
137	100000.0
138	100000.0
139	12.0
140	505.0
141	9640.0
142	7890.0
143	2030.0
144	33.0
145	106.1
146	484.2
147	11.5
148	30.4
149	4505.0
150	22.0
151	77.3
152	18013.0
153	78.0
154	161.4
155	5100.0
156	9.0
157	0.41
158	3.1
159	224.0
160	35.0
161	29.650000000000002
162	61.4
163	1396.655
164	0.8
165	63.7
166	84.8
167	4272.245
168	1087.7
169	888.6
170	1.1
171	2.5
172	2.0
173	1.4
174	33.3
175	0.8
176	67.9
177	76.8
178	25885.296666666665
179	2613.0
180	26.7
181	3162.28
182	5000.0
183	5000.0
184	278.0
185	291.2
186	1961.9
187	1000.0
188	3680.0
189	52.48
190	400.0
191	3162.28
192	3.52
193	1489.0
194	3.46
195	1628.0
196	281.0
197	33117.6
198	16.9
199	128.0
200	4024.4
201	54.2
202	105.2
203	963.2
204	670.0
205	743.1
206	59.2
207	93.5
208	159.0
209	233.6
210	13.4
211	19027.3
212	2308.2
213	18.1
214	120.5
215	2829.7
216	14.5
217	38.7
218	610.6
219	316.7
220	69.4
221	122.0
222	8.8
223	1927.5
224	9.6
225	65.4
226	1819.5
227	1027.1
228	1673.8
229	37.575
230	572.72
231	89.565
232	261.515
233	1425.0
234	350.0
235	2600.0
236	490.0
237	4700.0
238	2900.0
239	2100.0
240	3200.0
241	960.0
242	820.0
243	2900.0
244	3200.0
245	1276.0
246	3162.28
247	888.1
248	2220.1
249	58.88
250	3277.5
251	12903.4
252	6558.7
253	4250.0
254	1959.3
255	9017.8
256	6109.7
257	5009.3
258	18.6
259	8221.3
260	5616.8
261	3162.28
262	630.96
263	7903.639999999999
264	501.19
265	1000.0
266	251.19
267	3162.28
268	1258.93
269	794.33
270	2511.89
271	1995.26
272	1000.0
273	12.59
274	31.62
275	251.19
276	10.0
277	50.12
278	100.0
279	39.81
280	39.81
281	100.0
282	1258.93
283	100.0
284	199.53
285	251.19
286	158.49
287	630.96
288	79.43
289	25.12
290	1995.26
291	141.25
292	584.3
293	3300.0
294	35.0
295	1383.0
296	11.0
297	77.0
298	91.0
299	83.0
300	487.0
301	10000.0
302	4773.0
303	10000.0
304	139.01999999999998
305	398.5
306	10000.0
307	1095.0
308	10000.0
309	14747.0
310	3860.0
311	10000.0
312	10000.0
313	10.0
314	277.0
315	596.0
316	3829.0
317	1017.0
318	770.0
319	1597.0
320	10.0
321	10.0
322	105.0
323	1.52
324	131.0
325	125.5
326	812.8
327	847.4
328	75.8
329	1964.3
330	161.3
331	45.1
332	19.1
333	1394.0
334	48.3
335	84.5
336	73.8
337	13.8
338	0.544
339	10000.0
340	16.0
341	1112.0
342	20500.0
343	537.0
344	1087.555
345	616.6
346	2313.36
347	23286.91
348	77624.71
349	309.03
350	4632.325000000001
351	13595.876666666665
352	22043.344000000005
353	7476.63
354	3801.89
355	1000.0
356	1071.52
357	79.0
358	97.75
359	180.0
360	10000.0
361	10000.0
362	40.21666666666667
363	10000.0
364	500.595
365	875.48
366	972.722
367	3495.1566666666663
368	2500.0
369	675.0
370	54.0
371	9.7
372	27.0
373	35.0
374	38.0
375	6.0
376	37.0
377	1100.0
378	1000.0
379	5500.0
380	490.0
381	460.0
382	36.199999999999996
383	1013.0
384	10000.0
385	1423.0
386	3162.28
387	1288.2
388	3203.0
389	82.0
390	593.0
391	7079.46
392	3700.0
393	21886.666666666668
394	3788.0
395	7121.2
396	1000.0
397	42400.0
398	10000.0
399	99.0
400	1650.0
401	1340.0
402	170.0
403	55975.0
404	10000.0
405	20335.5
406	17981.0
407	8493.5
408	15570.5
409	10000.0
410	2200.0
411	32653.5
412	10600.0
413	1066.0
414	734.4
415	86.0
416	671.0
417	529.5
418	253.5
419	10000.0
420	39.0
421	4058.0
422	10766.6
423	19.0
424	3080.0
425	7680.0
426	10000.0
427	10000.0
428	10000.0
429	10000.0
430	10000.0
431	10000.0
432	10000.0
433	1206.8
434	611.8
435	10000.0
436	15336.0
437	16600.0
438	10666.0
439	7.02
440	100000.0
441	1800.0
442	13000.0
443	5620.0
444	7045.0
445	1.565
446	0.1258
447	10.0
448	10.0
449	10.0
450	5.8
451	33.4
452	257.9
453	210.3
454	55.6
455	4.5
456	2.7
457	2.1
458	420.0
459	2.4
460	12.2
461	2.6
462	1.6
463	0.126
464	4.5
465	10000.0
466	0.43
467	9.2
468	1584.89
469	10000.0
470	1300.0
471	690.915
472	108.575
473	1.7
474	309.515
475	2695.7650000000003
476	2168.98
477	14100.0
478	518.1
479	15.8
480	1780.0
481	39.7
482	556.0
483	10000.0
484	10000.0
485	10000.0
486	1.0
487	3.0
488	2.4
489	10000.0
490	3700.0
491	148.0
492	3981.07
493	10000.0
494	10000.0
495	349.2
496	15.2
497	117.3
498	3.8
499	5.0
500	511.43
501	2000.0
502	5.0
503	5.0
504	2505.9449999999997
505	2295.435
506	18161.5
507	6928.5
508	7472.0
509	12147.5
510	4010.0
511	3971.0
512	2642.0
513	4736.4
514	3675.0
515	1192.0
516	267.0
517	3340.0
518	1120.0
519	6869.0
520	10000.0
521	10000.0
522	10000.0
523	46.0
524	670.0
525	1215.135
526	10000.0
527	10000.0
528	50000.0
529	5460.0
530	2936.0
531	145.0
532	9850.0
533	4030.0
534	10000.0
535	10000.0
536	16291.0
537	4390.5
538	1860.0
539	341.0
540	3162.28
541	3162.28
542	3162.28
543	3162.28
544	7.0
545	7500.0
546	400.0
547	8600.0
548	1000.0
549	3800.9449999999997
550	1253.98
551	10000.0
552	10000.0
553	1997.63
554	10000.0
555	10000.0
556	10000.0
557	10000.0
558	10000.0
559	500.595
560	127.945
561	830.88
562	10000.0
563	1699.12
564	2295.435
565	4086.9
566	1524.4099999999999
567	835.88
568	2809.19
569	3181.1400000000003
570	1699.12
571	5497.705
572	740.655
573	1902.73
574	1574.4099999999999
575	229.54500000000002
576	180.985
577	112.41
578	1489.5549999999998
579	10000.0
580	1789.1399999999999
581	1974.92
582	430.0
583	2809.19
584	2144.65
585	2505.9449999999997
586	370.77
587	1489.5549999999998
588	1309.13
589	5500.0
590	10000.0
591	4800.0
592	10000.0
593	10000.0
594	10000.0
595	10000.0
596	2100.0
597	400.0
598	1100.0
599	2600.0
600	4500.0
601	320.0
602	10000.0
603	10000.0
604	10000.0
605	10000.0
606	10000.0
607	690.0
608	10000.0
609	10000.0
610	10000.0
611	10000.0
612	10000.0
613	10000.0
614	10000.0
615	30000.0
616	0.36
617	0.215
618	0.21500000000000002
619	0.2
620	0.26
621	15.0
622	0.31
623	1.0
624	0.9
625	1.5
626	8.3
627	0.4
628	8.8
629	2.4
630	0.4
631	0.4
632	319.4
633	63.5
634	0.29
635	0.31
636	0.48000000000000004
637	0.27
638	0.12000000000000001
639	0.23
640	0.34
641	0.63
642	0.23
643	1.5
644	1.4
645	1.6
646	2.0
647	1.1
648	1.7
649	0.4
650	0.4
651	0.14
652	1.12
653	0.29
654	0.44
655	15.1
656	100.0
657	1000.0
658	3500.0
659	30000.0
660	30000.0
661	30000.0
662	9116.575
663	5000.5
664	4800.5
665	5000.5
666	748.7
667	10000.0
668	15100.0
669	158.49
670	9450.0
671	3.0
672	8020.0
673	324.0
674	3.455
675	100000.0
676	53000.0
677	100000.0
678	2683.0
679	2615.0
680	630.0
681	100000.0
682	300.0
