# Supplementary material for: Evaluating High-Variance Leaves as Uncertainty Measure for Random Forest Regression
Source: Molecules. 2021 Oct 28;26(21):6514. doi: 10.3390/molecules26216514 (PMC8588039; doi:10.3390/molecules26216514)
Supplement: Supplementary file 1 [file molecules-26-06514-s001.zip › supplementary_materials/data_sets/cortes-ciriano/P24941/y/y.csv]

id	y
0	500.0
1	15000.0
2	22000.0
3	28000.0
4	19000.0
5	7000.0
6	36000.0
7	1000.0
8	3000.0
9	1000.0
10	2000.0
11	8000.0
12	35000.0
13	38000.0
14	6000.0
15	1000.0
16	100000.0
17	1000.0
18	1000.0
19	85000.0
20	12000.0
21	10000.0
22	34000.0
23	100000.0
24	407.0
25	1.0
26	1000.0
27	490.0
28	1000.0
29	1000.0
30	1000.0
31	9.1
32	1000.0
33	12.6
34	23.4
35	17.4
36	7000.0
37	1000.0
38	1000.0
39	323.0
40	1000.0
41	2000.0
42	35.0
43	52.0
44	72.0
45	57.0
46	198.0
47	17.0
48	17.0
49	70.0
50	19.0
51	10000.0
52	9000.0
53	93.0
54	117.0
55	4630.0
56	348.0
57	12.4
58	15.4
59	136.0
60	1070.0
61	135.0
62	79.0
63	74.0
64	41.0
65	24.0
66	607.0
67	2000.0
68	55.3
69	185.0
70	138.0
71	285.0
72	2000.0
73	276.0
74	25000.0
75	1000.0
76	3160.0
77	72.0
78	2000.0
79	10000.0
80	26400.0
81	104.0
82	10000.0
83	50000.0
84	20900.0
85	35.5
86	2500.0
87	50000.0
88	50000.0
89	10000.0
90	37.0
91	319.0
92	20000.0
93	10.0
94	12.0
95	1.0
96	500.0
97	5000.0
98	10000.0
99	22.0
100	100000.0
101	95000.0
102	100000.0
103	100000.0
104	100000.0
105	4000.0
106	1300.0
107	560.0
108	5.7
109	8.9
110	1000.0
111	660.0
112	23000.0
113	140.0
114	32.0
115	6.0
116	2200.0
117	33.0
118	5.0
119	50000.0
120	4500.0
121	600.0
122	1500.0
123	1000.0
124	10.0
125	2273.0
126	9.7
127	1000.0
128	4000.0
129	3000.0
130	2110.0
131	440.0
132	110.0
133	433.333333333333
134	20000.0
135	440.0
136	440.0
137	920.0
138	850.0
139	15000.0
140	2100.0
141	1900.0
142	850.0
143	1200.0
144	1400.0
145	460.0
146	200.0
147	1200.0
148	100.0
149	100.0
150	100.0
151	10000.0
152	280.0
153	10000.0
154	711.0
155	19500.0
156	25.0
157	10000.0
158	4.0
159	1200.0
160	2.0
161	10.0
162	21.0
163	2.8
164	10000.0
165	10000.0
166	790.0
167	3980.0
168	10000.0
169	3760.0
170	2110.0
171	21.0
172	42.0
173	50.0
174	68.0
175	450.0
176	10000.0
177	42.0
178	52.0
179	90.0
180	360.0
181	200.0
182	250.0
183	940.0
184	300.0
185	450.0
186	15.0
187	60.0
188	27000.0
189	92.0
190	25000.0
191	17.0
192	1100.0
193	15848.93
194	3162.28
195	251.19
196	15848.93
197	15848.93
198	199.53
199	1584.89
200	3981.07
201	15848.93
202	158.49
203	5011.87
204	6309.57
205	5011.87
206	15848.93
207	12589.25
208	78.0
209	100000.0
210	2700.0
211	1100.0
212	10000.0
213	16000.0
214	53000.0
215	11.0
216	61.0
217	2100.0
218	190.0
219	25000.0
220	19700.0
221	25000.0
222	25000.0
223	25000.0
224	25000.0
225	25000.0
226	25000.0
227	25000.0
228	25000.0
229	25000.0
230	25000.0
231	25000.0
232	25000.0
233	25000.0
234	21000.0
235	25000.0
236	680.0
237	9800.0
238	25000.0
239	25000.0
240	25000.0
241	25000.0
242	25000.0
243	25000.0
244	360.0
245	1711.0
246	10000.0
247	33.0
248	68.0
249	102.0
250	1691.0
251	29.0
252	26.0
253	1294.0
254	812.0
255	1068.0
256	121.0
257	547.0
258	984.0
259	462.0
260	46.0
261	10000.0
262	603.0
263	3.0
264	122.0
265	53.0
266	896.0
267	2171.0
268	324.0
269	169.0
270	360.0
271	350000.0
272	150.0
273	4100.0
274	8500.0
275	10000.0
276	10000.0
277	30000.0
278	30000.0
279	30000.0
280	30000.0
281	500.0
282	180.0
283	130.0
284	10000.0
285	2.0
286	50000.0
287	50000.0
288	7000.0
289	647.76
290	501.19
291	501.19
292	5011.87
293	15848.93
294	15848.93
295	15848.93
296	15848.93
297	5011.87
298	5011.87
299	15848.93
300	15848.93
301	630.96
302	1258.93
303	630.96
304	1995.26
305	501.19
306	3162.28
307	3162.28
308	501.19
309	5.6
310	75.0
311	4.3
312	5.6
313	4.7
314	4.6
315	1000.0
316	1.0
317	4.5
318	3.6
319	281.0
320	5.6
321	3.3
322	26.0
323	7.5
324	13.0
325	0.54
326	5.7
327	1330.0
328	2020.0
329	135.0
330	133.0
331	370.0
332	5280.0
333	30000.0
334	1370.0
335	70.0
336	4910.0
337	187.0
338	345.0
339	2790.0
340	3970.0
341	155.0
342	518.0
343	9410.0
344	30000.0
345	4650.0
346	6520.0
347	10000.0
348	10000.0
349	10000.0
350	10000.0
351	10000.0
352	10000.0
353	10000.0
354	10000.0
355	10000.0
356	10000.0
357	10000.0
358	10000.0
359	10000.0
360	77.0
361	83.0
362	22.0
363	420.0
364	200.0
365	320.0
366	680.0
367	230.0
368	2500.0
369	3200.0
370	270.0
371	3900.0
372	1600.0
373	710.0
374	8600.0
375	10000.0
376	330.0
377	2900.0
378	6800.0
379	7000.0
380	10000.0
381	2740.0
382	530.0
383	4570.0
384	26600.0
385	26000.0
386	30000.0
387	30000.0
388	30000.0
389	30000.0
390	14000.0
391	30000.0
392	450.0
393	9.5
394	84.0
395	10000.0
396	10000.0
397	10000.0
398	10000.0
399	10000.0
400	10000.0
401	560.0
402	3.4
403	6.7
404	8.9
405	19.0
406	46.0
407	5.2
408	31.0
409	21.0
410	16.0
411	23.0
412	100.0
413	460.0
414	110.0
415	3000.0
416	140.0
417	520.0
418	7100.0
419	100000.0
420	6400.0
421	390.0
422	25000.0
423	49000.0
424	21000.0
425	27000.0
426	62000.0
427	22000.0
428	24000.0
429	33000.0
430	700.0
431	6000.0
432	2100.0
433	3600.0
434	11000.0
435	3.4
436	3.0
437	4.0
438	55.0
439	10000.0
440	3500.0
441	100.0
442	10000.0
443	10000.0
444	630.0
445	110.0
446	10000.0
447	240.0
448	50000.0
449	1600.0
450	30.0
451	630.0
452	27000.0
453	88.0
454	4000.0
455	56.0
456	87.0
457	10000.0
458	3000.0
459	2600.0
460	640.0
461	1500.0
462	250.0
463	1600.0
464	4400.0
465	10000.0
466	180.0
467	1400.0
468	1700.0
469	70.0
470	10000.0
471	47000.0
472	3700.0
473	8200.0
474	16500.0
475	120.0
476	570.0
477	9300.0
478	610.0
479	38000.0
480	83000.0
481	83000.0
482	310.0
483	60.0
484	110.0
485	83000.0
486	160.0
487	550.0
488	100.0
489	160.0
490	1100.0
491	83000.0
492	310.0
493	21000.0
494	44000.0
495	45100.0
496	3700.0
497	29100.0
498	42000.0
499	10000.0
500	17000.0
501	5000.0
502	30600.0
503	34000.0
504	28500.0
505	83000.0
506	83000.0
507	29000.0
508	39000.0
509	45000.0
510	2700.0
511	50.0
512	30000.0
513	30000.0
514	3970.0
515	7200.0
516	10000.0
517	10000.0
518	2700.0
519	75.0
520	71.0
521	52.0
522	47.0
523	41.0
524	63.0
525	42.0
526	37.0
527	59.0
528	58.0
529	43.0
530	36.0
531	49.0
532	44.0
533	29.0
534	25.0
535	32.0
536	30.0
537	69.0
538	56.0
539	720.0
540	1180.0
541	580.0
542	50000.0
543	10000.0
544	1264.0
545	123.0
546	5281.0
547	551.0
548	10000.0
549	1126.0
550	1895.0
551	4443.0
552	6652.0
553	10000.0
554	4219.0
555	2483.0
556	17782.79
557	50000.0
558	1517.0
559	412.0
560	520.0
561	230.0
562	10000.0
563	5000.0
564	490.0
565	22.0
566	30.0
567	180.0
568	20.0
569	540.0
570	9.0
571	36.0
572	10.0
573	20.0
574	24.0
575	9.0
576	16.0
577	7.0
578	2000.0
579	500.0
580	10.0
581	40.0
582	30.0
583	100000.0
584	2000.0
585	55.6666666666667
586	1000.0
587	2.0
588	100000.0
589	10000.0
590	12.0
591	5.0
592	639.0
593	1000.0
594	2.0
595	5.0
596	484.0
597	497.0
598	1000.0
599	1000.0
600	1000.0
601	1000.0
602	18000.0
603	2.3
604	5500.0
605	690.0
606	2.2
607	3.0
608	43.0
609	2.5
610	1.5
611	1.7
612	54.0
613	3.4
614	21.0
615	43.0
616	16000.0
617	75.0
618	2.8
619	5500.0
620	1000.0
621	54.0
622	74.0
623	46.0
624	9.5
625	2.1
626	25.0
627	12.0
628	8.9
629	8750.0
630	21.0
631	9.3
632	43.0
633	16.0
634	310.0
635	4.6
636	28.0
637	19.0
638	13.0
639	7000.0
640	11.0
641	34.0
642	50000.0
643	7000.0
644	1000.0
645	9.0
646	190.0
647	4.0
648	300.0
649	9.0
650	64.0
651	5.2
652	40.0
653	88.0
654	16.0
655	50000.0
656	8800.0
657	3.0
658	12.0
659	23.0
660	10000.0
661	10000.0
662	10000.0
663	10000.0
664	10000.0
665	10000.0
666	10000.0
667	10000.0
668	10000.0
669	10000.0
670	10000.0
671	10000.0
672	10000.0
673	10000.0
674	10000.0
675	10000.0
676	10000.0
677	10000.0
678	10000.0
679	10000.0
680	10000.0
681	10000.0
682	10000.0
683	10000.0
684	10000.0
685	15.0
686	77.0
687	2800.0
688	3.0
689	12.0
690	204.0
691	127.0
692	30000.0
693	1450.0
694	13600.0
695	30000.0
696	30000.0
697	30000.0
698	30000.0
699	30000.0
700	30000.0
701	30000.0
702	30000.0
703	30000.0
704	984.0
705	30000.0
706	7.0
707	18782.0
708	4.6
709	10000.0
710	5000.0
711	100000.0
712	25000.0
713	93000.0
714	5000.0
715	5000.0
716	1000.0
717	0.33
718	100000.0
719	100000.0
720	100000.0
721	341.0
722	10.7
723	24.5
724	166.0
725	10.0
726	0.34
727	61.6
728	2000.0
729	22000.0
730	2000.0
731	81000.0
732	871.0
733	78.0
734	60.0
735	1610.0
736	8.0
737	2.0
738	40.0
739	7.0
740	91.0
741	1200.0
742	59.0
743	16.0
744	9.0
745	1927.0
746	2538.0
747	52.0
748	160.0
749	25000.0
750	95.0
751	214.0
752	428.0
753	63.0
754	8.0
755	30000.0
756	10000.0
757	140.0
758	0.1
759	14.0
760	2900.0
761	10000.0
762	10000.0
763	555.0
764	612.0
765	190.0
766	75.0
767	4358.0
768	2672.0
769	19000.0
770	570.0
771	605.0
772	1800.0
773	10.0
774	7.0
775	7.0
776	462.0
777	14.0
778	200.0
779	10.0
780	50000.0
781	10.0
782	170.0
783	1000.0
784	360.0
785	13.0
786	1000.0
787	1000.0
788	7.1
789	1000.0
790	60.0
791	62.0
792	7000.0
793	8.9
794	1000.0
795	13.0
796	2400.0
797	10.0
798	2.1
799	17.0
800	1.6
801	6.8
802	61.0
803	7000.0
804	4.5
805	1.2
806	7.9
807	2.5
808	13.0
809	60.0
810	93.0
811	12.0
812	15.0
813	2.0
814	15.0
815	22.0
816	7100.0
817	5.0
818	10.0
819	250.0
820	10000.0
821	39000.0
822	602.0
823	300.0
824	3.0
825	200.0
826	1000.0
827	80.0
828	631.0
829	10.7
830	3000.0
831	5.0
832	105.0
833	1.9
834	700.0
835	18000.0
836	12.0
837	120.0
838	18.0
839	17600.0
840	340.0
841	1.5
842	1000.0
843	18.0
844	3.0
845	62.0
846	3.0
847	2.0
848	11.0
849	2.0
850	310.0
851	31000.0
852	1.0
853	1.0
854	1.0
855	9.0
856	37.0
857	1.0
858	2.0
859	36.0
860	33.0
861	19.0
862	68.0
863	295.0
864	1.0
865	2.0
866	2.0
867	6.0
868	700.0
869	10000.0
870	8200.0
871	2.0
872	2.0
873	50000.0
874	20000.0
875	4.0
876	10000.0
877	10000.0
878	10000.0
879	13.3
880	10000.0
881	10000.0
882	102.0
883	21500.0
884	10000.0
885	30000.0
886	1.0
887	20000.0
888	1200.0
889	10000.0
890	1040.0
891	6100.0
892	5.0
893	10000.0
894	247.0
895	83.0
896	30.0
897	3.0
898	8.0
899	11.0
900	8.0
901	20000.0
902	20000.0
903	3.0
904	25.0
905	400.0
906	4.0
907	15.0
908	3970.0
909	17.0
910	2.0
911	9100.0
912	3.0
913	8.0
914	42.0
915	2.0
916	6.0
917	50000.0
918	50000.0
919	16000.0
920	100.0
921	2.0
922	20000.0
923	40.0
924	20000.0
925	230.0
926	20000.0
927	20000.0
928	20000.0
929	3.0
930	110.0
931	40000.0
932	5.0
933	10000.0
934	81.0
935	36.0
936	3.0
937	9.0
938	15.0
939	1.0
940	1.0
941	6.0
942	1000.0
943	50.0
944	4.1
945	23.0
946	13.0
947	14.0
948	10000.0
949	10000.0
950	1280.0
951	4.0
952	56.0
953	1730.0
954	3.0
955	8.0
956	6.0
957	10000.0
958	20000.0
959	450.0
960	20000.0
961	23000.0
962	20000.0
963	25000.0
964	20000.0
965	16.0
966	40.0
967	120.0
968	0.3
969	20000.0
970	74.0
971	28000.0
972	6800.0
973	11000.0
974	55.0
975	14000.0
976	24000.0
977	23000.0
978	36.0
979	83.0
980	820.0
981	23000.0
982	28000.0
983	28000.0
984	11000.0
985	570.0
986	11000.0
987	400.0
988	250.0
989	15000.0
990	14.0
991	24000.0
992	24000.0
993	180.0
994	1.0
995	81.0
996	45.0
997	2.0
998	47.0
999	59.0
1000	2.0
1001	24.0
1002	248.0
1003	330.0
1004	35.0
1005	50000.0
1006	16000.0
1007	1053.0
1008	19.0
1009	28000.0
1010	3900.0
1011	574.0
1012	220.0
1013	17.0
1014	24000.0
1015	37000.0
1016	59.0
1017	204.0
1018	31.0
1019	29.0
1020	160.0
1021	137.0
1022	410.0
1023	10000.0
1024	50.0
1025	15000.0
1026	10000.0
1027	33.0
1028	1500.0
1029	5700.0
1030	29000.0
1031	270.0
1032	10000.0
1033	10000.0
1034	30.0
1035	30.0
1036	530.0
1037	460.0
1038	68.0
1039	9.0
1040	49.0
1041	30.0
1042	100000.0
1043	140.0
1044	1500.0
1045	82.0
1046	10000.0
1047	15000.0
1048	2900.0
1049	50000.0
1050	35000.0
1051	35000.0
1052	30000.0
1053	5700.0
1054	13400.0
1055	18000.0
1056	25000.0
1057	35000.0
1058	50000.0
1059	25000.0
1060	50000.0
1061	15000.0
1062	20000.0
1063	10000.0
1064	20000.0
1065	50000.0
1066	20000.0
1067	50000.0
1068	50000.0
1069	10000.0
1070	35000.0
1071	15000.0
1072	20.0
1073	30000.0
1074	50000.0
1075	25000.0
1076	35000.0
1077	4.0
1078	35000.0
1079	15000.0
1080	17000.0
1081	16500.0
1082	2150.0
1083	35.0
1084	68.0
1085	30000.0
1086	3.0
1087	5.0
1088	3.0
1089	210.0
1090	3.0
1091	5.0
1092	38.0
1093	5.0
1094	3.0
1095	10000.0
1096	3.0
1097	150.0
1098	3.0
1099	4.0
1100	2.0
1101	620.0
1102	680.0
1103	50.0
1104	28.0
1105	18.0
1106	5.0
1107	62.0
1108	48.0
1109	1000.0
1110	72.0
1111	376.0
1112	12.0
1113	65.0
1114	14.0
1115	124.0
1116	54.0
1117	18.0
1118	5500.0
1119	294.0
1120	10000.0
1121	185000.0
1122	10000.0
1123	20000.0
1124	10000.0
1125	95000.0
1126	26000.0
1127	4000.0
1128	24000.0
1129	5000.0
