# Supplementary material for: Evaluating High-Variance Leaves as Uncertainty Measure for Random Forest Regression
Source: Molecules. 2021 Oct 28;26(21):6514. doi: 10.3390/molecules26216514 (PMC8588039; doi:10.3390/molecules26216514)
Supplement: Supplementary file 1 [file molecules-26-06514-s001.zip › supplementary_materials/data_sets/cortes-ciriano/P49146/y/y.csv]

id	y
0	35000.0
1	8062.0
2	30000.0
3	12000.0
4	35000.0
5	7939.0
6	10000.0
7	4800.0
8	30000.0
9	10000.0
10	9200.0
11	11000.0
12	17000.0
13	2800.0
14	3900.0
15	30000.0
16	2500.0
17	30000.0
18	2800.0
19	1100.0
20	1100.0
21	3600.0
22	3300.0
23	81.55
24	1000.0
25	8900.0
26	1400.0
27	3000.0
28	3600.0
29	5800.0
30	350.0
31	500.0
32	1900.0
33	16000.0
34	29000.0
35	1100.0
36	800.0
37	600.0
38	2300.0
39	26000.0
40	17500.0
41	10000.0
42	30000.0
43	30000.0
44	30000.0
45	12000.0
46	3200.0
47	17000.0
48	11000.0
49	18000.0
50	30000.0
51	9200.0
52	27333.333333333332
53	12000.0
54	35000.0
55	35000.0
56	30000.0
57	1000.0
58	10000.0
59	10000.0
60	10000.0
61	10000.0
62	2682.0
63	10000.0
64	10000.0
65	35000.0
66	11220.0
67	1000.0
68	35000.0
69	261.0
70	0.07
71	24400.0
72	4958.0
73	8009.0
74	14660.0
75	1770.0
76	899.0
77	4607.0
78	20550.0
79	10000.0
80	10000.0
81	10000.0
82	35000.0
83	35000.0
84	3.84
85	186.0
86	10.0
87	864.0
88	2.09
89	1.05
90	14.2
91	10000.0
92	1.3
93	1.32
94	10000.0
95	52.0
96	105.0
97	3000.0
98	28.74
99	1.39
100	1.09
101	158.0
102	55.0
103	2.08
104	3.17
105	7.08
106	1.83
107	1.16
108	2.63
109	41.0
110	59.0
111	0.39
112	2.68
113	5.61
114	4768.0
115	10000.0
116	35000.0
117	4760.0
118	35000.0
119	10000.0
120	10000.0
121	10000.0
122	5058.0
123	30000.0
124	35000.0
125	35000.0
126	12.0
127	5.5
128	160.0
129	11.5
130	0.26
131	0.26
132	180.0
133	70.0
134	106.5
135	530.0
136	7.0
137	12.0
138	44.0
139	100.0
140	330.0
141	200.0
142	150.0
143	100.0
144	26.0
145	18.0
146	50.0
147	33.0
148	40.0
149	50.0
150	165.0
151	38.0
152	34.0
153	33.0
154	720.0
155	170.0
156	27.0
157	240.0
158	290.0
159	480.0
160	10000.0
161	5256.0
162	4120.0
163	35000.0
164	30000.0
165	57.0
166	3.73
167	1.75
168	35000.0
169	16290.0
170	6110.0
171	35000.0
172	7943.0
173	14570.0
174	9926.0
175	13300.0
176	4543.0
177	35000.0
178	8151.0
179	2200.0
180	777.0
181	7737.0
182	25.0
183	14.0
184	12.0
185	37.0
186	7.0
187	10000.0
188	340.0
189	810.0
190	420.0
191	78.0
192	740.0
193	900.0
194	830.0
195	1950.0
196	11.0
197	41.0
198	85.0
199	110.0
200	220.0
201	600.0
202	130.0
203	270.0
204	160.0
205	72.0
206	70.0
207	20.0
208	80.0
209	65.0
210	300.0
211	3000.0
212	20.0
213	16.0
214	26.0
215	10.0
216	8.75
217	300.0
218	35.0
219	22.5
220	78.0
221	220.0
222	6166.0
223	6947.0
224	136.0
225	12.0
226	35000.0
227	85.0
228	72.0
229	10000.0
230	45.0
231	162.0
232	15.0
233	27.0
234	476.0
235	12.0
236	24.0
237	70.0
238	665.0
239	370.0
240	35.0
241	42.0
242	150.0
243	11.0
244	30.0
245	206.0
246	121.0
247	4800.0
248	30590.0
249	35000.0
250	2949.0
251	35000.0
252	207.0
253	6760.0
254	238.0
255	35000.0
256	44.0
257	1350.0
258	3300.0
259	200.0
260	323.0
261	10000.0
262	371.0
263	1580.0
264	4533.0
265	35000.0
266	5523.0
267	1000.0
268	59.0
269	17830.0
270	29590.0
271	35000.0
272	35000.0
273	17330.0
274	460.0
275	240.0
276	150.0
277	35000.0
278	27.0
279	10000.0
280	1101.0
281	10000.0
282	35000.0
283	301.0
284	10000.0
285	3700.0
286	10000.0
287	10000.0
288	10000.0
289	10000.0
290	5225.0
291	10000.0
292	862.5
293	10000.0
294	18180.0
295	10000.0
296	9216.0
297	89.0
298	19.0
299	98.0
300	248.0
301	483.0
302	67.0
303	61.0
304	612.0
305	17490.0
306	12000.0
307	5300.0
308	100.0
309	1419.0
310	10000.0
311	35000.0
312	52.0
313	40.0
314	37.0
315	530.0
316	25.0
317	100.0
318	220.0
319	240.0
320	35000.0
321	35000.0
322	7936.0
323	4321.0
324	8202.0
325	3137.0
326	6206.0
327	10000.0
328	15000.0
329	9830.0
330	4180.0
331	10000.0
332	4355.0
333	3546.0
334	6020.0
335	35000.0
336	4248.0
337	10260.0
338	7171.0
339	35000.0
340	1400.0
341	1000.0
342	35000.0
343	3550.0
344	10000.0
345	5505.0
346	35000.0
347	35000.0
348	35000.0
349	35000.0
350	14740.0
351	6079.0
352	19550.0
353	1100.0
354	2680.0
355	35000.0
356	35000.0
357	35000.0
358	6452.0
359	1044.3333333333333
360	8162.0
361	35000.0
362	11610.0
363	1974.0
364	35000.0
365	35000.0
366	35000.0
367	25.0
368	15000.0
369	1000.0
370	394.0
371	141.0
372	1000.0
373	6658.0
374	10810.0
375	35000.0
376	35000.0
377	35000.0
378	10000.0
379	5147.0
380	4436.0
381	5354.0
382	5902.0
383	8010.0
384	392.6666666666667
385	428.0
386	26360.0
387	9880.0
388	10590.0
389	22910.0
390	7407.0
391	10030.0
392	12040.0
393	10000.0
394	30000.0
395	30000.0
396	12280.0
397	1564.0
398	12810.0
399	35000.0
400	13200.0
401	14300.0
402	35000.0
403	35000.0
404	5516.0
405	35000.0
406	10000.0
407	6989.0
408	5766.0
409	8884.0
410	35000.0
411	10000.0
412	10420.0
413	4239.0
414	5862.0
415	10000.0
416	35000.0
417	15060.0
418	8691.0
419	14084.5
420	6883.0
421	14150.0
422	8088.0
423	35000.0
424	10000.0
425	3064.0
426	5194.0
427	16150.0
428	59000.0
429	97000.0
430	100000.0
431	3.3
432	78000.0
433	1890.0
434	35000.0
435	35000.0
436	4245.0
437	1000.0
438	4297.0
439	35000.0
440	8058.0
441	5083.0
442	4953.0
443	30000.0
444	30000.0
445	22000.0
446	15090.0
447	13710.0
448	18280.0
449	10090.0
450	35000.0
451	35000.0
452	35000.0
453	6973.0
454	49.0
455	9223.0
456	35000.0
457	35000.0
458	5722.0
459	10000.0
460	10000.0
461	10000.0
462	10000.0
463	10000.0
464	10000.0
465	3500.0
466	1647.0
467	1000.0
468	117.0
469	35000.0
470	9080.0
471	14730.0
472	9671.0
473	6065.0
474	6469.0
475	178.0
476	1200.0
477	271.0
478	1047.0
479	4383.0
480	4729.0
481	35000.0
482	5224.0
483	5069.0
484	35000.0
485	17320.0
