# Supplementary material for: Evaluating High-Variance Leaves as Uncertainty Measure for Random Forest Regression
Source: Molecules. 2021 Oct 28;26(21):6514. doi: 10.3390/molecules26216514 (PMC8588039; doi:10.3390/molecules26216514)
Supplement: Supplementary file 1 [file molecules-26-06514-s001.zip › supplementary_materials/data_sets/cortes-ciriano/P47871/y/y.csv]

id	y
0	2200.0
1	411.045
2	1673.14
3	6000.0
4	33.0
5	250.9
6	35.9
7	642.6
8	302.875
9	319.95
10	392.375
11	720.7
12	536.79
13	1454.0
14	758.0
15	37.0
16	34.3
17	10.5
18	5.4
19	1000.0
20	10000.0
21	1700.0
22	2960.0
23	45.0
24	10000.0
25	1045.0
26	64.48571428571428
27	56.0
28	140.0
29	36.0
30	80.0
31	215.0
32	226.0
33	153.0
34	182.0
35	1088.0
36	10000.0
37	24.6
38	950.0
39	120.0
40	16.0
41	480.0
42	116.5
43	856.0
44	631.0
45	1691.0
46	1965.0
47	303.0
48	232.0
49	1033.5
50	52.666666666666664
51	1663.0
52	700.0
53	233.0
54	76.0
55	405.5
56	124.0
57	281.0
58	851.0
59	146.0
60	394.5
61	397.5
62	149.0
63	407.0
64	476.0
65	223.5
66	287.5
67	133.5
68	894.0
69	739.0
70	1765.0
71	850.0
72	315.0
73	118.0
74	55.0
75	66.0
76	18.0
77	160.0
78	4500.0
79	7000.0
80	59.0
81	4.0
82	26.5
83	1000.0
84	1323.3466666666666
85	181.0
86	2556.0
87	19.15
88	470.0
89	163.0
90	357.0
91	1058.0
92	490.27
93	28.65
94	1500.0
95	390.0
96	53.5
97	35.0
98	8.8
99	20000.0
100	137.0
101	2400.0
102	430.0
103	97.0
104	88.9
105	12.399999999999999
106	10.0
107	15.9
108	349.7
109	250.0
110	715.0
111	730.0
112	520.0
113	20000.0
114	11.6
115	8.3
116	30000.0
117	20000.0
118	440.0
119	320.0
120	276.5
121	61.5
122	3210.0
123	97.0
124	155.0
125	118.5
126	77.5
127	3820.0
128	94.0
129	870.0
130	7.4
131	120.0
132	110.0
133	52.0
134	30.5
135	14.5
136	66.0
137	36.5
138	31.0
139	38.5
140	64.5
141	36.0
142	164.4
143	98.5
144	29.5
145	388.0
146	16.0
147	137.0
148	122.0
149	141.0
150	29.0
151	30.0
152	18.0
153	11.0
154	15.0
155	11.35
156	30.5
157	1800.0
158	700.0
159	270.0
160	180.0
161	350.0
162	1000.0
163	6000.0
164	1400.0
165	500.0
166	225.0
167	2560.5
168	800.0
169	19000.0
170	1100.0
171	550.0
172	11000.0
173	155.0
174	3000.0
175	48000.0
176	9000.0
177	2300.0
178	20000.0
179	20000.0
180	15.55
181	16.0
182	29.75
183	95.0
184	59.25
185	250.0
186	514.0
187	750.0
188	4.6499999999999995
189	112.0
190	179.0
191	145.0
192	67.0
193	7.6
194	10.0
195	16.5
196	10.85
197	8.8
198	26.5
199	12.5
200	27.05
201	13.65
202	40.4
203	69.3
204	845.7866666666667
205	539.7066666666666
206	88.0
207	627.5
208	3.0
209	4.5
210	165.0
211	146.0
212	997.4866666666667
213	338.75
214	131.66666666666666
215	2257.0
216	400.0
217	37.5
218	24.0
219	782.0
220	89.85
221	16.5
222	22.6
223	2540.0
224	35.4
225	2429.0
226	245.0
227	555.01
228	8.6
229	13.0
230	12.0
231	15.850000000000001
232	4921.096666666667
233	1800.0
234	1759.0
235	1000.0
236	20000.0
237	10.7
238	155.0
239	655.0
240	16.5
241	10000.0
242	865.72
243	20000.0
244	45.5
245	6300.0
246	16.0
247	441.0
248	10.4
249	6.2
250	19.1
251	7200.0
252	1000.0
253	268.0
254	10000.0
255	18.0
256	690.0
257	9500.0
258	4500.305
259	693.0
260	10000.0
261	10000.0
262	400.0
263	9000.0
264	75.5
265	100000.0
266	24.65
267	100000.0
268	100000.0
269	23000.0
270	12000.0
271	26000.0
272	29000.0
273	43000.0
274	100000.0
275	8100.0
276	60000.0
277	720.0
278	100000.0
279	43000.0
280	2900.0
281	4900.0
282	4800.0
283	10000.0
284	100000.0
285	6400.0
286	20.0
287	30000.0
288	485.0
289	23.0
290	150.0
291	180.0
292	73.0
293	63.2
294	1300.0
295	31.0
296	110.0
297	48.0
298	940.0
299	2700.0
300	50.0
301	100000.0
302	690.0
303	78300.0
304	1900.0
305	5200.0
306	880.0
307	20000.0
308	42.5
309	15.7
310	27.35
311	14.5
312	28.7
313	47.8
314	14.0
315	9.0
316	120.0
317	133.0
318	950.2666666666668
319	1697.715
320	6550.0
321	870.0
322	100000.0
323	100000.0
324	4900.0
325	35000.0
326	21.0
327	18.35
328	8.2
329	3.8
330	262.15
331	53.25
332	41.35
333	9.5
334	10.5
335	94.9
336	39.2
337	108.5
338	90.6
339	310.24333333333334
340	100000.0
341	1074.8700000000001
342	420.0
343	5.0
344	2700.0
345	570.0
346	1200.0
347	220.0
348	1100.0
349	5.31
350	37.07
351	671.43
352	290.0
353	44.06
354	521.19
355	931.11
356	303.61
357	860.99
358	1230.27
359	9.0
360	7500.0
361	740.0
362	1660.315
363	50.0
364	80.0
365	2.3
366	5.3
367	5.8
368	27.0
369	330.0
370	131.0
371	106.0
372	10.0
373	12.0
374	1380.1466666666668
375	695.08
376	427.0
377	43.0
378	6.05
379	505.0
380	506.5
381	560.02
382	913.5366666666667
383	386.7733333333333
384	643.39
385	216.79333333333332
386	1108.6666666666667
387	1550.0
388	1570.0
389	1217.0666666666666
390	127.76333333333332
391	148.93666666666667
392	2414.5666666666666
393	804.3366666666667
394	340.0933333333333
395	129.01
396	1000.0
397	13.5
398	16.0
399	344.5
400	239.0
401	34.5
402	31.0
403	36.5
404	57.0
405	113.0
406	501.0
407	102.0
408	5.0
409	10.5
410	4.0
411	507.0
412	230.0
413	160.0
414	164.75
415	420.5
416	18.5
417	545.0
418	2800.0
419	5150.305
420	1110.01
421	190.11
422	1155.075
423	1226.7233333333334
424	305.0
425	760.9366666666666
426	470.24333333333334
427	260.1366666666667
428	483.57666666666665
429	595.8399999999999
430	253.4333333333333
431	2053.44
432	775.155
433	920.205
434	10065.01
435	90.16
436	1050.0
437	120.23
438	4.9
439	29.8
440	2.8
441	6.1
442	22.3
443	6.4
444	1696.6666666666667
445	4105.19
446	9.0
447	61.8
448	7.4
449	1200.0
450	2000.0
451	795.0550000000001
452	1035.075
453	100000.0
454	3.4
455	6.6
456	11.4
457	13.8
458	51.7
459	4.6
460	9.2
461	12.3
462	7.9
463	5.9
464	385.0
465	1800.0
466	100000.0
467	38.8
468	53.5
469	1748.0
470	119.0
471	6.0
472	7.0
473	22.96666666666667
474	4.0
475	13.0
476	6.0
477	8.0
478	14.0
479	166.0
480	261.0
481	225.0
482	28.0
483	1100.0
484	1100.0
485	330.0
486	46.0
487	67.0
488	98.0
489	89.0
490	571.0
491	10000.0
492	10000.0
493	528.0
494	1207.0
495	1984.0
496	61.0
497	262.0
498	116.0
499	19.5
500	167.0
501	7000.0
502	48.0
503	64.5
504	71.5
505	34.0
506	75.0
507	62.5
508	531.0
509	99.0
510	66.5
511	86.0
512	92.5
513	36.0
514	67.5
515	90.5
516	54.5
517	130.0
518	1700.0
519	2900.0
520	1200.0
521	7200.0
522	82.0
523	77.35
524	19.15
525	126.6
526	180.65
527	59.55
528	235.8
529	527.5
530	162.5
531	430.0
532	3800.0
533	78.0
534	63.5
535	81.0
536	128.5
537	820.0
538	2900.0
539	1780.0
540	3000.0
541	1545.08
542	100000.0
543	2000.0
544	680.0
545	51.0
546	11.3
547	17000.0
548	55000.0
549	221.0
550	6.9
551	205.0
552	3000.0
553	96.7
554	8.3
555	34000.0
556	100000.0
557	830.0
558	100000.0
559	201.5
560	390.0
561	3400.0
562	1200.0
563	28000.0
564	100000.0
565	100000.0
566	100000.0
567	140.0
568	19.7
569	14.7
570	27.7
571	54.3
572	58.0
573	286.0
574	12.9
575	33.8
576	27.5
577	22.9
578	305.0
579	615.0
580	85.0
581	2900.0
582	4200.0
583	5300.0
584	16000.0
585	184.5
586	35.5
587	45.0
588	140.0
589	810.0
590	1100.0
591	89.3
592	482.0
593	41.1
594	53.8
595	29.4
596	200.0
597	100.0
598	80.17
