# Supplementary material for: Evaluating High-Variance Leaves as Uncertainty Measure for Random Forest Regression
Source: Molecules. 2021 Oct 28;26(21):6514. doi: 10.3390/molecules26216514 (PMC8588039; doi:10.3390/molecules26216514)
Supplement: Supplementary file 1 [file molecules-26-06514-s001.zip › supplementary_materials/data_sets/cortes-ciriano/P19327/y/y.csv]

id	y
0	2551.0
1	1000.0
2	1000.0
3	1083.0
4	1000.0
5	46.0
6	52.7
7	4273.0
8	2901.0
9	2712.0
10	2652.0
11	0.7
12	12.0
13	520.0
14	91.0
15	12.0
16	7.0
17	0.722
18	3.11
19	5.64
20	2.63
21	2300.0
22	210.0
23	38.0
24	1354.205
25	1000.0
26	393.0
27	2596.0
28	8.13
29	1127.8
30	58.4
31	289.0
32	180.0
33	930.0
34	240.0
35	37.0
36	5.2
37	8.64
38	17.0
39	7.0
40	629.0
41	153.0
42	7.0
43	2330.0
44	1730.0
45	1370.0
46	8.0
47	6.9
48	10.2
49	1.3
50	230.0
51	280.0
52	260.0
53	32.4
54	28.0
55	3050.0
56	8080.0
57	2550.0
58	855.0
59	61.0
60	324.0
61	7.0
62	11700.0
63	776.0
64	189.0
65	3.0
66	10.0
67	11.0
68	12160.0
69	126.5
70	4.07
71	54.0
72	2831.0
73	543.5
74	126.2
75	1.27
76	91.2
77	77.55000000000001
78	1200.0
79	420.0
80	22.0
81	5.4
82	4.954545454545454
83	131.0
84	75.05
85	20000.0
86	4.0
87	7.666666666666667
88	400.0
89	924.9166666666666
90	373.0
91	289.0
92	6460.0
93	3580.0
94	1.0
95	3.6666666666666665
96	4.0
97	1.0
98	0.8333333333333334
99	2.0
100	50.0
101	1.0
102	1.0
103	2.0
104	8.0
105	1.0
106	0.4
107	7.566666666666666
108	5.0
109	1.0
110	100.0
111	3.0
112	1.0
113	30.0
114	800.0
115	40.0
116	5.0
117	20000.0
118	14200.0
119	15.0
120	1000.0
121	1000.0
122	1.8
123	244.0
124	74.0
125	38.5
126	74.6
127	101.0
128	1300.0
129	4.0
130	186.0
131	9.0
132	1210.0
133	1000.0
134	219.0
135	420.0
136	28.0
137	4000.0
138	81.0
139	63.0
140	1637.0
141	300.0
142	0.465
143	25.0
144	62.075
145	630.0
146	210.0
147	2.9
148	90.0
149	210.0
150	310.0
151	3403.0
152	33.0
153	5.6
154	6.7
155	51.9
156	56.9
157	1000.0
158	32.7
159	1000.0
160	23.0
161	69.0
162	180.0
163	119.0
164	375.0
165	1996.0
166	1519.0
167	2528.5
168	5172.0
169	1200.0
170	210.0
171	73.0
172	1900.0
173	5400.0
174	338.9
175	159.6
176	127.8
177	366.2
178	1.4
179	1.2
180	18.6
181	6650.0
182	4670.0
183	1790.0
184	2500.0
185	440.0
186	820.0
187	340.0
188	570.0
189	690.0
190	0.774
191	0.659
192	120.0
193	580.0
194	820.0
195	78.0
196	210.0
197	730.0
198	15.0
199	27.0
200	60.0
201	25.0
202	31.0
203	14.0
204	122.0
205	2537.0
206	1000.0
207	1000.0
208	320.0
209	200.0
210	700.0
211	20.0
212	33.0
213	993.4428571428572
214	950.0
215	10000.0
216	10000.0
217	138.0
218	89.0
219	872.0
220	1000.0
221	1500.0
222	1000.0
223	1000.0
224	1868.0
225	722.0
226	10.0
227	126.0
228	7.83
229	33.0
230	75.0
231	1000.0
232	2829.0
233	1000.0
234	1000.0
235	1000.0
236	1000.0
237	1000.0
238	1000.0
239	1000.0
240	1000.0
241	1000.0
242	1000.0
243	1000.0
244	1000.0
245	1000.0
246	1000.0
247	1000.0
248	1000.0
249	1000.0
250	1000.0
251	1000.0
252	1000.0
253	1000.0
254	1000.0
255	1000.0
256	1000.0
257	1000.0
258	1000.0
259	1000.0
260	1000.0
261	2000.0
262	26.0
263	74.0
264	9.0
265	1000.0
266	19.0
267	50.0
268	140.0
269	1000.0
270	3020.0
271	1000.0
272	767.0
273	380.0
274	0.75
275	10.0
276	5400.0
277	8442.0
278	300.0
279	667.0
280	233.0
281	17.0
282	100.0
283	367.0
284	500.0
285	300.0
286	400.0
287	50.0
288	800.0
289	1000.0
290	392.5
291	23.0
292	57.0
293	160.0
294	233.0
295	27.0
296	57.0
297	700.0
298	1000.0
299	1000.0
300	1000.0
301	1000.0
302	430.0
303	4.0
304	11.0
305	1.53
306	8.83
307	138.0
308	88.4
309	147.0
310	9.24
311	2.0
312	1.5
313	63.6
314	3.38
315	40.3
316	5.94
317	7.3
318	3.6
319	8.2
320	3.7
321	161.0
322	138.0
323	131.0
324	147.0
325	2.0
326	63.6
327	10000.0
328	5.4
329	20.9
330	700.0
331	4.1
332	220.0
333	0.09
334	30.0
335	50.0
336	1000.0
337	2.2
338	19.0
339	80.8
340	139.0
341	270.5
342	118.0
343	55.9
344	31.4
345	18.3
346	56.0
347	1.4
348	7.0
349	20.0
350	90.0
351	4370.0
352	8.81
353	62.8
354	68.0
355	298.0
356	81400.0
357	389.1066666666666
358	191.0
359	54.0
360	55.9
361	18.3
362	1.4
363	19.0
364	0.35
365	134.0
366	271.0
367	63.0
368	95.0
369	416.0
370	173.0
371	15.0
372	146.0
373	1.89
374	1.98
375	140.0
376	116.0
377	311.0
378	135.0
379	5310.0
380	53.0
381	92.0
382	49.0
383	480.0
384	120.0
385	253.0
386	121.0
387	300.0
388	60.0
389	56.0
390	0.8
391	43.0
392	500.0
393	1290.0
394	1000.0
395	130.075
396	149.0
397	97.6
398	0.52
399	1.84
400	8.8
401	8.8
402	15.7
403	0.9975
404	0.39
405	1.13
406	13.0
407	1.73
408	4.0
409	18.0
410	2.0
411	10.0
412	11.0
413	220.0
414	2.0
415	2.3
416	17.0
417	149.0
418	80.0
419	16.0
420	84.7
421	17.0
422	110.0
423	60.0
424	6900.0
425	70.0
426	1424.0
427	0.5
428	386.0
429	3.0
430	0.3
431	497.0
432	24.0
433	7.0
434	1.3
435	59.0
436	46.0
437	1.2
438	511.0
439	1.2850000000000001
440	307.0
441	8.7
442	2.4
443	35.0
444	21.0
445	3.9
446	7.9275
447	370.0
448	1.08
449	97.0
450	42.0
451	171.2
452	73.9
453	1000.0
454	170.0
455	1000.0
456	1000.0
457	134.0
458	1000.0
459	1003.0
460	1000.0
461	1000.0
462	1000.0
463	163.0
464	37.0
465	5.84
466	19.5
467	11.4
468	17.8
469	9.2
470	702.1
471	1000.0
472	7.25
473	473.32
474	60.0
475	9.0
476	50.0
477	20000.0
478	1000.0
479	1000.0
480	660.0
481	660.0
482	1000.0
483	1000.0
484	890.0
485	5700.0
486	1000.0
487	1000.0
488	5.61
489	267.0
490	6.2
491	4.9
492	2.2
493	1000.0
494	133.1
495	1000.0
496	1280.0
497	76.0
498	1000.0
499	1000.0
500	1000.0
501	4.0
502	64.0
503	59.6
504	38.0
505	26.0
506	12.0
507	6.0
508	140.0
509	83.0
510	90.0
511	170.0
512	20000.0
513	149.0
514	13.0
515	61.0
516	20000.0
517	2060.0
518	0.185
519	1000.0
520	1000.0
521	5000.0
522	10000.0
523	1000.0
524	856.3333333333334
525	3.4
526	100.0
527	7000.0
528	986.0
529	355.0
530	3.3
531	460.0
532	65.0
533	6.8
534	226.0
535	1000.0
536	15800.0
537	11472.0
538	16177.0
539	5577.4
540	1000.0
541	1895.0
542	1000.0
543	1000.0
544	5365.0
545	165.7
546	1000.0
547	17688.0
548	255.0
549	1000.0
550	5300.0
551	6.18
552	245.6
553	312.0
554	524.0
555	299.0
556	230.0
557	181.0
558	150.0
559	44.9
560	224.0
561	1000.0
562	206.0
563	1000.0
564	1000.0
565	1000.0
566	1000.0
567	1000.0
568	700.0
569	400.0
570	70.0
571	20.0
572	10.0
573	400.0
574	100.0
575	525.1
576	21000.0
577	10000.0
578	1000.0
579	1000.0
580	1000.0
581	1000.0
582	1000.0
583	1000.0
584	4281.0
585	10000.0
586	71.0
587	27.0
588	22000.0
589	1000.0
590	71.0
591	37.0
592	806.4
593	1000.0
594	1000.0
595	1000.0
596	1000.0
597	1000.0
598	1000.0
599	1000.0
600	145.0
601	129.0
602	151.0
603	300.0
604	1000.0
605	1000.0
606	1000.0
607	1000.0
608	1000.0
609	268.0
610	900.0
611	332.0
612	1000.0
613	1000.0
614	315.0
615	414.0
616	1000.0
617	1000.0
618	1000.0
619	1000.0
620	1000.0
621	1000.0
622	1000.0
623	1000.0
624	1000.0
625	2068.0
626	1782.0
627	7220.0
628	1860.0
629	10500.0
630	6570.0
631	12.6
632	93.8
633	580.0
634	52500.0
635	160.0
636	0.13
637	0.22
638	2.13
639	1.83
640	2.27
641	2.86
642	14.5
643	18.0
644	2.0
645	11.0
646	257.0
647	345.0
648	2.5
649	2.8
650	610.0
651	3.8
652	1.5
653	12.0
654	4.2
655	23.0
656	9.4
657	3.0
658	1000.0
659	20.0
660	6.6
661	38.0
662	4.2
663	3.8
664	2.1
665	6.05
666	1.55
667	36.0
668	44000.0
669	1000.0
670	1000.0
671	242.0
672	4783.142857142857
673	123.03
674	210.0
675	47.5
676	1.0
677	106.0
678	9.1
679	15.0
680	540.0
681	18.0
682	3715.3
683	920.0
684	3452.1
685	4733.6
686	537.6666666666666
687	505.6666666666667
688	1877.6
689	51.6
690	1037.6
691	98.0
692	581.0
693	120.6
694	50.4
695	55.2
696	67.3
697	1000.0
698	3.0
699	0.4205
700	14.2
701	3.75
702	98.7
703	5.06
704	24.9
705	178.0
706	28.481
707	10.425
708	794.33
709	316.23
710	5.01
711	7.125
712	20000.0
713	30.0
714	40.0
715	220.0
716	2200.0
717	380.0
718	110.0
719	2760.0
720	970.0
721	80.0
722	30.0
723	2.99
724	2.5
725	1.15
726	1280.0
727	140.0
728	332.0
729	34.0
730	57.0
731	23.0
732	367.0
733	11.0
734	1.8
735	9030.0
736	2.0
737	102.0
738	969.0
739	2.0
740	2.0
741	52.0
742	420.0
743	19.0
744	14.35
745	0.76
746	2.0
747	2.7
748	0.19
749	13.0
750	54.0
751	54.0
752	5300.0
753	20000.0
754	20000.0
755	4.1
756	0.64
757	140.0
758	1000.0
759	33.5
760	2.7
761	7.0
762	390.0
763	40.0
764	220.0
765	0.47
766	1.38
767	2650.0
768	5.81
769	79.6
770	314.0
771	0.77
772	1.59
773	18.0
774	0.68
775	35.0
776	0.4
777	461.0
778	1.0
779	1810.0
780	1000.0
781	6.4
782	120.0
783	2.6
784	10.0
785	0.59
786	1.7
787	120.0
788	311.0
789	61.6
790	66.4
791	232.4
792	110.9
793	2513.6
794	148.5
795	28.4
796	22.9
797	20.2
798	1000.0
799	120.0
800	49.0
801	5.2
802	12.0
803	25.0
804	2526.55
805	210.9
806	272.0
807	50.0
808	30.0
809	562.0
810	290.0
811	12.4
812	31.47
813	3.8
814	16.12
815	31.19
816	360.0
817	31.16
818	56.21
819	18.03
820	334.5
821	1000.0
822	260.0
823	110.0
824	21.0
825	2.6
826	79.0
827	34.0
828	27.0
829	57.0
830	2.8
831	6.0
832	13.0
833	17.0
834	20.0
835	1.2
836	1.9
837	10.0
838	1.2
839	460.0
840	4.87
841	1644.0
842	1426.4
843	5515.0
844	1000.0
845	350.0
846	1000.0
847	1000.0
848	1000.0
849	1000.0
850	1000.0
851	2010.0
852	371.0
853	943.0
854	505.0
855	6.2
856	2.2
857	3.7
858	110.0
859	130.0
860	1127.0
861	2704.0
862	197.0
863	600.0
864	1000.0
865	1000.0
866	1000.0
867	1000.0
868	1000.0
869	100000.0
870	1000.0
871	190.0
872	2700.0
873	747.0
874	100.0
875	100.0
876	100.0
877	10000.0
878	100.0
879	100.0
