# Supplementary material for: Evaluating High-Variance Leaves as Uncertainty Measure for Random Forest Regression
Source: Molecules. 2021 Oct 28;26(21):6514. doi: 10.3390/molecules26216514 (PMC8588039; doi:10.3390/molecules26216514)
Supplement: Supplementary file 1 [file molecules-26-06514-s001.zip › supplementary_materials/data_sets/cortes-ciriano/O60674/y/y.csv]

id	y
0	30000.0
1	50000.0
2	500.0
3	5.0
4	88.0
5	460.075
6	303.0
7	69.0
8	52.0
9	8.0
10	545.0
11	132.0
12	10.0
13	18.0
14	116.0
15	113.0
16	3.0
17	6.0
18	11.0
19	8.0
20	65.0
21	30.0
22	298.0
23	549.0
24	12.0
25	9.0
26	166.0
27	163.0
28	16.0
29	14.0
30	2.0
31	47.0
32	41.0
33	18.0
34	533.0
35	4.0
36	6.0
37	186.0
38	374.0
39	28.0
40	1550.0
41	170.0
42	97.0
43	26.0
44	5.0
45	322.0
46	202.0
47	95.0
48	285.0
49	25.0
50	5.0
51	393.0
52	470.0
53	270.0
54	320.0
55	467.0
56	326.0
57	16.0
58	83.0
59	81.0
60	33.0
61	83.0
62	15.0
63	440.0
64	840.0
65	840.0
66	333.0
67	7000.0
68	56.0
69	110.0
70	3.0
71	14.0
72	39.0
73	8.0
74	1000.0
75	8.0
76	150.0
77	5.0
78	8.0
79	5.0
80	8.0
81	10000.0
82	3250.0
83	1800.0
84	3.0
85	5.0
86	3.0
87	26.5
88	3.0
89	3.0
90	560.0
91	3400.0
92	20.0
93	20.0
94	4.3
95	685.0
96	501.0
97	13.0
98	14.0
99	1000.0
100	4200.0
101	101.0
102	72.0
103	7.1
104	120.0
105	12.5
106	6.8
107	7.3
108	3.1
109	13.0
110	195.0
111	5.1
112	42.0
113	20000.0
114	10000.0
115	30.5
116	330.0
117	8000.0
118	1000.0
119	25000.0
120	1721.0
121	3300.0
122	10.0
123	10000.0
124	10000.0
125	3.0
126	2500.0
127	10000.0
128	10000.0
129	2110.0
130	10000.0
131	5000.0
132	2500.0
133	10000.0
134	10000.0
135	139.0
136	27.0
137	750.0
138	25.5
139	55.0
140	274.0
141	20.5
142	1400.0
143	29000.0
144	11800.0
145	3940.0
146	630.0
147	11500.0
148	8350.0
149	26.0
150	3157.0
151	512.0
152	1115.0
153	53.0
154	540.0
155	4100.0
156	4.0
157	14.0
158	200.0
159	75.0
160	55000.0
161	1.8
162	790.0
163	510.0
164	1440.0
165	480.0
166	100.0
167	100.0
168	100.0
169	4.0
170	3.0
171	55.5
172	3.0
173	3.5
174	12.0
175	823.0
176	56.0
177	6.5
178	248.5
179	415.5
180	3.0
181	3.0
182	6.0
183	20.0
184	6.0
185	47.0
186	6275.0
187	10000.0
188	4700.0
189	9150.0
190	1444.0
191	10000.0
192	10000.0
193	14000.0
194	2700.0
195	190.0
196	110.0
197	59.0
198	22.0
199	2.8
200	31.0
201	22.0
202	9.3
203	2.2
204	2.0
205	3.0
206	4.5
207	6.0
208	4.8
209	3.5
210	7.3
211	2.1
212	1.1
213	5.3
214	1.1
215	4.6
216	0.9
217	1.2
218	0.6
219	2.4
220	1.0
221	3.0
222	3.0
223	688.0
224	3.0
225	2.0
226	536.0
227	6.60833333333333
228	28.0
229	1.6
230	0.2
231	0.18
232	379.0
233	230.0
234	15.0
235	6441.0
236	12.0
237	1100.0
238	3922.5
239	210.0
240	68.0
241	49.0
242	100.0
243	74.0
244	52.0
245	210.0
246	83.0
247	51.0
248	17.0
249	19.0
250	18.0
251	230.0
252	190.0
253	2700.0
254	59.0
255	23.0
256	110.0
257	70.0
258	180.0
259	5.0
260	13.0
261	13.0
262	23.0
263	187.5
264	41.0
265	12.0
266	14.0
267	10.0
268	1584.89
269	7.5
270	45.0
271	23.5
272	49.0
273	66.0
274	20.7
275	269.5
276	3.0
277	181.0
278	21.5
279	15.0
280	52.0
281	16.5
282	31.5
283	269.0
284	61.0
285	12.9
286	1.5
287	1.14
288	0.5
289	0.17
290	2.1
291	0.23
292	0.47
293	0.35
294	0.8
295	0.54
296	1.0
297	0.5
298	0.36
299	3.7
300	1.1
301	0.35
302	0.5
303	0.33
304	1.0
305	1.2
306	0.3
307	0.4
308	0.4
309	480.0
310	0.9
311	0.6
312	0.5
313	30000.0
314	180.0
315	450.0
316	830.0
317	330.0
318	10000.0
319	10000.0
320	250.0
321	20.8
322	8.5
323	45.32
324	31.385
325	30.11
326	22.545
327	13.635
328	14.61
329	29.26
330	20.05
331	578.0
332	85.0
333	145.45
334	506.5
335	2900.0
336	16.0
337	88.15
338	21.3
339	7.25
340	12695.0
341	1985.5
342	48.0
343	72.0
344	100.0
345	1170.0
346	1170.0
347	58.0
348	6313.5
349	10.0
350	1451.0
351	687.0
352	634.75
353	8.0
354	1261.75
355	2688.25
356	1067.5
357	990.0
358	2362.5
359	73.0
360	1700.0
361	230.0
362	90.0
363	1500.0
364	1500.0
365	10000.0
366	1350.0
367	1600.0
368	720.0
369	10000.0
370	120.0
371	280.0
372	82.0
373	150.0
374	10000.0
375	62.0
376	100.0
377	110.0
378	140.0
379	49.0
380	48.0
381	56.0
382	120.0
383	220.0
384	62.0
385	220.0
386	150.0
387	210.0
388	50.0
389	50.0
390	18.0
391	44.0
392	10000.0
393	10000.0
394	160.0
395	510.0
396	1750.0
397	10000.0
398	10000.0
399	3300.0
400	150.0
401	10000.0
402	10000.0
403	10000.0
404	650.0
405	40000.0
406	3600.0
407	1000.0
408	10000.0
409	1600.0
410	150.0
411	260.0
412	10000.0
413	930.0
414	820.0
415	220.0
416	63.0
417	370.0
418	290.0
419	18.0
420	14.0
421	330.0
422	90.0
423	1100.0
424	110.0
425	170.0
426	7.3
427	17.0
428	46.0
429	67.0
430	3000.0
431	5.9
432	89.2
433	2132.0
434	10000.0
435	2874.0
436	1406.0
437	2165.0
438	47.0
439	193.0
440	136.0
441	539.5
442	193.25
443	1615.0
444	88.7
445	106.0
446	247.8
447	59.65
448	55.4
449	30.95
450	31.4
451	33.5
452	174.05
453	53.82
454	45.05
455	25.35
456	43.135
457	240.0
458	26.0
459	160.5
460	10000.0
461	1.0
462	68.3
463	3600.0
464	3600.0
465	6000.0
466	91.0
467	242.0
468	64.2
469	1200.0
470	42.3
471	34.5
472	22.4
473	68.6
474	40.4
475	7.4
476	9.8
477	10000.0
478	22.0
479	48.0
480	96.0
481	35.0
482	44.0
483	36.0
484	7.0
485	17.0
486	330.0
487	24.0
488	19.0
489	25.0
490	1200.0
491	230.0
492	130.0
493	260.0
494	70.0
495	53.0
496	60.0
497	83.0
498	41.0
499	84.0
500	120.0
501	150.0
502	77.0
503	220.0
504	24.0
505	23.0
506	15.0
507	22.0
508	17.0
509	7.0
510	153.0
511	51.0
512	12.0
513	446.0
514	10000.0
515	51.0
516	15002.85
517	600.633333333333
518	1202.13333333333
519	4121.0
520	15490.0
521	17500.0
522	426.866666666667
523	15064.95
524	15003.45
525	15005.55
526	996.033333333333
527	763.533333333333
528	403.4
529	15490.0
530	3245.55
531	353.666666666667
532	1369.75
533	15490.0
534	857.0666666666671
535	260.466666666667
536	671.8
537	361.2
538	15000.45
539	56.0
540	4.0
541	59.0
542	7218.0
543	77.0
544	28.0
545	124.0
546	94.6210526315789
547	8.0
548	16.0
549	10000.0
550	53.0
551	1860.0
552	25.0
553	222.0
554	209.0
555	323.0
556	10.0
557	50.0
558	30.0
559	5700.0
560	11400.0
561	90.0
562	2991.26666666667
563	94.9
564	103.3
565	0.3
566	160.75
567	32.6
568	22.4
569	106.2
570	44.3
571	2745.4
572	15038.35
573	43.0
574	715.45
575	355.2
576	231.2
577	123.1
578	121.6
579	345.4
580	1026.55
581	134.2
582	11.0
583	3500.0
584	19.0
585	42.0
586	100.4
587	18.0
588	86.65
589	15011.0
590	28.0
591	20.0
592	376.0
593	38.0
594	448.0
595	15.0
596	13.0
597	15028.0
598	4.2
599	1.1
600	1.3
601	83.0
602	2117.95
603	5418.5
604	57.0
605	250.0
606	410.0
607	1210.0
608	1000.0
609	1250.0
610	900.0
611	2320.0
612	70.0
613	580.0
614	1710.0
615	1010.0
616	1847.0
617	8207.0
618	1350.0
619	11669.5
620	446.0
621	6.0
622	21000.0
623	13000.0
624	3.0
625	4.0
626	20.0
627	37.0
628	3.0
629	3.0
630	6.0
631	4.0
632	5.0
633	4.0
634	5.0
635	3.0
636	17.0
637	11000.0
638	1385.0
639	115.0
640	165.0
641	212.0
642	117.0
643	53.4
644	89.0
645	86.9
646	156.0
647	379.0
648	23.7
649	31.0
650	151.0
651	21.9
652	73.1
653	53.6
654	32.9
655	190.0
656	117.0
657	1400.0
658	2000.0
659	174.0
660	446.0
661	10.0
662	10.0
663	10.0
664	10.0
665	1746.0
666	8333.0
667	4891.0
668	10000.0
669	3.0
670	13000.0
671	900.0
672	0.2
673	1030.0
674	6000.0
675	1480.0
676	10000.0
677	10000.0
678	10000.0
679	10000.0
680	10000.0
681	10000.0
682	10000.0
683	10000.0
684	10000.0
685	1270.0
686	9687.0
687	10000.0
688	2130.0
689	1637.0
690	490.0
691	11080.0
692	10000.0
693	1270.0
694	10000.0
695	10080.0
696	1238.0
697	11000.0
698	15000.0
699	110.0
700	3.0
701	27.0
702	27.0
703	50.0
704	15.0
705	3.0
706	4.0
707	120.0
708	3.0
709	670.0
710	24.0
711	33.0
712	490.0
713	3.0
714	800.0
715	12.0
716	16600.0
717	8900.0
718	3700.0
719	200.0
720	100.0
721	48.5
722	7.4
723	13.0
724	71.5
725	25.0
726	49.5
727	6.3
728	9.25
729	19.0
730	13.1
731	56.575
732	90.0
733	7.95
734	12.0
735	21513.0
736	10000.0
737	600.0
738	3850.0
739	167.0
740	18.0
741	10000.0
742	49.0
743	29.0
744	19.0
745	113.0
746	20.0
747	68.0
748	550.0
749	240.0
750	3.35
751	21.0
752	6.0
753	298.0
754	359.0
755	132.0
756	55.0
757	10000.0
758	100.0
759	145300.0
760	1950.0
761	3400.0
762	10000.0
763	25000.0
764	2000.0
765	1300.0
766	3600.0
767	40900.0
768	10000.0
769	29000.0
770	9300.0
771	1950.0
772	1110.0
773	78.0
774	3900.0
775	1570.0
776	3550.0
777	740.0
778	28600.0
779	5800.0
780	790.0
781	1220.0
782	770.0
783	39.0
784	1.1
785	370.0
786	1600.0
787	131000.0
788	25000.0
789	1505.0
790	320.0
791	8580.0
792	330.0
793	5100.0
794	20000.0
795	141.0
796	60.0
797	33500.0
798	40000.0
799	40000.0
800	40000.0
801	16900.0
802	10000.0
803	10000.0
804	4.0
805	25.0
806	20.0
807	10003.9
808	2350.7
809	260.0
810	750.7
811	952.35
812	652.0
813	45.0
814	5235.0
815	200.0
816	3.0
817	560.0
818	3251.8
819	25.0
820	551.55
821	135.3
822	4.5
823	73.0
824	3454.0
825	235.3
826	9505.5
827	491.0
828	160.0
829	457.3
830	70.0
831	5.5
832	44.0
833	1500.75
834	10003.0
835	3.0
836	87.0
837	130.0
838	2387.0
839	10.5
840	3.0
841	190.0
842	215.5
843	10011.0
844	52.0
845	210.0
846	9010.5
847	84.0
848	14.0
849	7.0
850	10001.7
851	36.0
852	80.1
853	270.0
854	34.0
855	37.75
856	880.0
857	1000.0
858	140.0
859	10000.0
860	860.0
861	5600.0
862	5000.0
863	1100.0
864	1100.0
865	720.0
866	160.0
867	200.0
868	10000.0
