# Supplementary material for: Evaluating High-Variance Leaves as Uncertainty Measure for Random Forest Regression
Source: Molecules. 2021 Oct 28;26(21):6514. doi: 10.3390/molecules26216514 (PMC8588039; doi:10.3390/molecules26216514)
Supplement: Supplementary file 1 [file molecules-26-06514-s001.zip › supplementary_materials/data_sets/cortes-ciriano/O14965/y/y.csv]

id	y
0	30000.0
1	1270.0
2	40.0
3	28.0
4	64.0
5	1400.0
6	490.0
7	28.0
8	17.0
9	20.0
10	4.0
11	6.0
12	16.0
13	10.0
14	81.0
15	52.0
16	79.0
17	55.0
18	115.0
19	12.0
20	650.0
21	17.0
22	9.0
23	40.0
24	2.0
25	332.0
26	327.0
27	1658.0
28	225.0
29	534.0
30	10.0
31	5.0
32	8.0
33	6.0
34	81.0
35	32.0
36	30.0
37	10000.0
38	55.0
39	30.0
40	277.0
41	178.0
42	258.0
43	210.0
44	1000.0
45	50.0
46	53.0
47	24.5
48	10.0
49	14.0
50	3.0
51	299.0
52	55.0
53	1067.0
54	365.0
55	118.0
56	75.0
57	15.0
58	70.0
59	10.0
60	3.0
61	10.0
62	1000.0
63	631.0
64	10000.0
65	91.0
66	65.0
67	1259.0
68	17.0
69	160.0
70	1700.0
71	640.0
72	22.0
73	79.0
74	35.0
75	1900.0
76	42.0
77	19.0
78	240.0
79	200.0
80	13.0
81	35.0
82	280.0
83	350.0
84	140.0
85	240.0
86	10000.0
87	620.0
88	607.0
89	128.0
90	2360.0
91	92.0
92	169.0
93	10000.0
94	605.0
95	10000.0
96	10000.0
97	10000.0
98	5676.0
99	3392.0
100	6810.0
101	70.0
102	495.0
103	23.0
104	250.0
105	197.0
106	228.0
107	203.0
108	1392.0
109	10000.0
110	10000.0
111	10000.0
112	10000.0
113	10000.0
114	10000.0
115	10000.0
116	10000.0
117	39.0
118	2819.0
119	10000.0
120	514.0
121	128.0
122	3848.0
123	158.0
124	2900.0
125	58.0
126	8156.0
127	42.0
128	10000.0
129	10000.0
130	1181.0
131	10000.0
132	366.0
133	2150.0
134	5600.0
135	2445.0
136	5111.0
137	10000.0
138	10000.0
139	5477.0
140	579.0
141	2497.0
142	10000.0
143	377.0
144	42.0
145	10000.0
146	10000.0
147	10000.0
148	270.0
149	969.0
150	414.0
151	1701.0
152	10000.0
153	2848.0
154	10000.0
155	16.0
156	5770.0
157	792.0
158	10000.0
159	176.0
160	116.0
161	126.0
162	62.0
163	53.0
164	113.0
165	45.0
166	42.0
167	22.0
168	94.0
169	59.0
170	5540.0
171	50000.0
172	973.0
173	945.0
174	760.0
175	535.0
176	640.0
177	640.0
178	792.0
179	10000.0
180	2.09
181	5831.0
182	1766.0
183	827.0
184	334.0
185	296.0
186	796.0
187	43.0
188	304.0
189	3311.0
190	807.0
191	3.8
192	1.2
193	6.3
194	3.7
195	2.1
196	0.27
197	5.1
198	1780.0
199	1980.0
200	208.0
201	178.0
202	456.0
203	362.0
204	210.0
205	724.0
206	357.0
207	560.0
208	252.0
209	720.0
210	57.0
211	39.0
212	271.0
213	443.0
214	61.0
215	31.0
216	21.0
217	7.0
218	14.0
219	29.0
220	8.0
221	34.0
222	12.0
223	63.0
224	84.0
225	218.0
226	281.0
227	117.0
228	563.0
229	2170.0
230	2190.0
231	2450.0
232	2270.0
233	2340.0
234	100000.0
235	100000.0
236	9.0
237	10000.0
238	190.0
239	4.0
240	4.0
241	20000.0
242	15.0
243	1050.0
244	13.0
245	10.0
246	6700.0
247	2120.0
248	6.0
249	2900.0
250	5500.0
251	2500.0
252	3750.0
253	48.0
254	9700.0
255	83.0
256	5480.0
257	48.0
258	66.0
259	7310.0
260	52.0
261	45.0
262	7200.0
263	7900.0
264	27.0
265	59.0
266	6700.0
267	4500.0
268	31.0
269	105.0
270	208.0
271	152.0
272	32.0
273	44.0
274	4200.0
275	25.0
276	18.0
277	11.0
278	5.0
279	18.0
280	4000.0
281	4.0
282	4.0
283	4.0
284	4.0
285	4.0
286	4.0
287	4.0
288	4.0
289	10000.0
290	4.0
291	4.0
292	45.0
293	4.0
294	4.0
295	4.0
296	4.0
297	4.0
298	4.0
299	4.0
300	4.0
301	4.0
302	4.0
303	4.0
304	4.0
305	4.0
306	4.0
307	4.0
308	4.0
309	10000.0
310	50000.0
311	50000.0
312	50000.0
313	50000.0
314	50000.0
315	9250.0
316	50000.0
317	50000.0
318	15000.0
319	8100.0
320	7580.0
321	3000.0
322	1320.0
323	5730.0
324	6150.0
325	40340.0
326	50000.0
327	50000.0
328	50000.0
329	50000.0
330	190.0
331	3800.0
332	2633.0
333	54100.0
334	5.56
335	1450.0
336	2340.0
337	15100.0
338	2511.89
339	10000.0
340	12589.25
341	1258.93
342	1258.93
343	647.76
344	398.11
345	31.0
346	0.5
347	0.6
348	100000.0
349	0.9
350	60.0
351	100000.0
352	86150.0
353	18400.0
354	16720.0
355	11940.0
356	98700.0
357	5090.0
358	100000.0
359	4.0
360	4.0
361	4.0
362	4.0
363	4.0
364	4.0
365	4.0
366	4.0
367	4.0
368	4.0
369	4.0
370	4.0
371	4.0
372	4.0
373	4.0
374	4.0
375	4.0
376	4.0
377	4.0
378	277.0
379	9.0
380	81.0
381	5.0
382	14.0
383	10.0
384	10.0
385	10.0
386	3.0
387	4400.0
388	65.0
389	49.0
390	650.0
391	29.0
392	23.0
393	24.0
394	240.0
395	37.0
396	1000.0
397	14000.0
398	14.0
399	56.0
400	32.0
401	36.0
402	93.0
403	270.0
404	17.0
405	109.0
406	67.0
407	100.0
408	720.0
409	120.0
410	270.0
411	35.0
412	115.0
413	550.0
414	10000.0
415	1.0
416	394.055
417	10000.0
418	10000.0
419	4.0
420	5000.0
421	5000.0
422	1258.93
423	12000.0
424	6200.0
425	4800.0
426	10000.0
427	5011.87
428	12589.25
429	10000.0
430	10000.0
431	7943.28
432	7943.28
433	10000.0
434	10000.0
435	10000.0
436	10000.0
437	10000.0
438	5011.87
439	24905.0
440	199.53
441	7943.28
442	10000.0
443	10000.0
444	1258.93
445	1258.93
446	6309.57
447	1584.89
448	1995.26
449	125.89
450	63.1
451	3981.07
452	3162.28
453	1584.89
454	6309.57
455	3162.28
456	1995.26
457	2511.89
458	199.53
459	10000.0
460	10000.0
461	10000.0
462	50000.0
463	3000.0
464	8.0
465	570.0
466	640.0
467	1600.0
468	170.0
469	10000.0
470	10000.0
471	2500.0
472	10000.0
473	3700.0
474	6.0
475	81.0
476	50.0
477	27.0
478	4.0
479	83.0
480	17.0
481	46.0
482	30.0
483	603.0
484	22.0
485	82.0
486	105.0
487	85.0
488	14.0
489	10000.0
490	491.0
491	10000.0
492	484.0
493	10000.0
494	372.0
495	10000.0
496	340.0
497	1000.0
498	1710.0
499	4990.0
500	430.0
501	1000.0
502	1000.0
503	1640.0
504	1000.0
505	850.0
506	1000.0
507	390.0
508	1170.0
509	220.0
510	290.0
511	540.0
512	170.0
513	680.0
514	152.0
515	677.0
516	3168.0
517	10000.0
518	768.0
519	10000.0
520	1450.0
521	750.0
522	1376.0
523	1376.0
524	33000.0
525	13.0
526	290.0
527	50000.0
528	14.0
529	5.0
530	6.0
531	5.0
532	20.0
533	30.0
534	9.0
535	17.0
536	150.0
537	350.0
538	260.0
539	110.0
540	180.0
541	95.0
542	10000.0
543	101.0
544	51.0
545	25.0
546	120.0
547	39.0
548	104.0
549	9238.0
550	10000.0
551	100000.0
552	110.0
553	291.0
554	130.0
555	20000.0
556	100.0
557	10000.0
558	41.0
559	10000.0
560	10000.0
561	130.0
562	30000.0
563	30000.0
564	10000.0
565	10000.0
566	10000.0
567	10000.0
568	10000.0
569	10000.0
570	10000.0
571	10000.0
572	10000.0
573	10000.0
574	10000.0
575	2680.0
576	100000.0
577	140.0
578	460.0
579	820.0
580	10000.0
581	91000.0
582	7000.0
583	6000.0
584	10000.0
585	35000.0
586	6195.0
587	12.0
588	58.0
589	12500.0
590	3.0
591	1900.0
592	970.0
593	330.0
594	1200.0
595	5000.0
596	600.0
597	3500.0
598	42.0
599	2.0
600	230.0
601	150.0
602	25.0
603	21.0
604	87.0
605	40.0
606	30.0
607	17.0
608	13.0
609	19.0
610	80.0
611	2.0
612	17.0
613	6.0
614	4.0
615	10.0
616	4.0
617	3.0
618	100.0
619	16.0
620	1.5
621	10000.0
622	111.0
623	1.0
624	1.0
625	7650.0
626	43.0
627	6.0
628	40000.0
629	1.0
630	55.0
631	1.0
632	1828.0
633	836.0
634	1567.0
635	3000.0
636	1803.0
637	3000.0
638	3000.0
639	3000.0
640	21.0
641	34.0
642	1627.0
643	18.0
644	4.0
645	2447.0
646	168.0
647	213.0
648	27.0
649	198.0
650	340.0
651	53.0
652	122.0
653	1223.0
654	100.0
655	638.0
656	185.0
657	186.0
658	12.0
659	1.0
660	68.0
661	239.0
662	4.0
663	102.0
664	753.0
665	3.0
666	4.0
667	583.0
668	44.0
669	30.0
670	40.0
671	45.0
672	22.0
673	413.0
674	3000.0
675	859.0
676	57.0
677	1931.0
678	434.0
679	1000.0
680	472.0
681	1.0
682	1.0
683	158.0
684	8500.0
685	3700.0
686	11.0
687	7.5
688	38.0
689	28.0
690	40.0
691	11.0
692	20.0
693	350.0
694	2.0
695	2.0
696	2.0
697	2.0
698	2.0
699	5.0
700	2.0
701	70.0
702	452.0
703	3570.0
704	7250.0
705	1330.0
706	420.0
707	2650.0
708	4790.0
709	7320.0
710	650.0
711	2780.0
712	5590.0
713	12370.0
714	1620.0
715	780.0
716	2100.0
717	3180.0
718	5710.0
719	840.0
720	220.0
721	2100.0
722	3040.0
723	5520.0
724	790.0
725	160.0
726	1000.0
727	90.0
728	483.0
729	690.0
730	3000.0
731	10000.0
732	4850.0
733	0.8
734	160.0
735	3110.0
736	7930.0
737	2330.0
738	4940.0
739	8810.0
740	85.0
741	10000.0
742	17.0
743	660.0
744	440.0
745	10000.0
746	1500.0
747	10000.0
748	2310.0
749	0.1
750	629.0
751	1000.0
752	1000.0
753	1000.0
754	1000.0
755	1000.0
756	880.0
757	1000.0
758	1000.0
759	590.0
760	1000.0
761	1000.0
762	1000.0
763	1000.0
764	1000.0
765	1000.0
766	1000.0
767	1000.0
768	430.0
769	1000.0
770	1000.0
771	170.0
772	1000.0
773	1000.0
774	350.0
775	12500.0
776	12500.0
777	12500.0
778	3790.0
779	12200.0
780	586.0
781	166.0
782	12500.0
783	3180.0
784	12500.0
785	4780.0
786	12500.0
787	12500.0
788	12500.0
789	12500.0
790	12500.0
791	12500.0
792	1279.0
793	1623.0
794	12500.0
795	12500.0
796	46.0
797	786.0
798	46.0
799	67.0
800	186.0
801	171.0
802	88.0
803	37.0
804	8.0
805	3900.0
806	10000.0
807	30000.0
808	100000.0
809	100000.0
810	30000.0
811	100000.0
812	100000.0
813	5000.0
814	100000.0
815	30000.0
816	100000.0
817	100000.0
818	3.0
819	100000.0
820	100000.0
821	2300.0
822	100000.0
823	4300.0
824	2000.0
825	100000.0
826	21000.0
827	100000.0
828	47.0
829	3900.0
830	360.0
831	87.0
832	1400.0
833	190.0
834	800.0
835	1000.0
836	25000.0
837	640.0
838	5000.0
839	18.0
840	931.0
841	2.0
842	1.0
843	450.0
844	1501.45
845	509.0
846	522.45
847	535.6
848	1658.0
849	1558.25
850	513.5
851	626.5
852	510.7
853	511.6
854	506.15
855	157.2
856	510.6
857	5001.55
858	5008.65
859	1501.5
860	0.5
861	19.9
862	18.3
863	5.1
864	1490.0
865	3.17
866	376.0
867	50000.0
868	3.7
869	1773.0
870	2.0
871	28.0
872	4.0
873	46.6
874	560.0
875	35.1
876	2.1
877	3.3
878	6.6
879	284.0
880	35.0
881	43.0
882	18.7
883	515.1
884	149.0
885	8.5
886	50.2
887	4.5
888	608.0
889	514.05
890	25021.55
891	9000.0
892	31300.0
893	24600.0
894	38.2
895	9.45
896	256.0
897	281.0
898	50000.0
899	1.62
900	3.9
901	452.0
902	220.0
903	4.0
904	7.0
905	9.0
906	6.0
907	12.0
908	34.0
909	11.0
910	87.0
911	130.0
912	54.0
913	47.0
914	26.0
915	10000.0
916	6.0
917	40.0
918	52.0
919	93.0
920	34.0
921	22.0
922	27.0
923	15.0
924	564.0
925	68.0
926	2200.0
927	434.0
928	600.0
929	118.0
930	147.0
931	45.0
932	41.0
933	35.0
934	45.0
935	13.0
936	81.3333333333333
937	760.0
938	10000.0
939	5000.0
940	30000.0
941	30000.0
942	30000.0
943	30000.0
944	30000.0
945	30000.0
946	1550.0
947	270.0
948	130.0
949	340.0
950	570.0
951	740.0
952	4300.0
953	3200.0
954	15300.0
955	40.0
956	30.0
957	10000.0
958	10000.0
959	360.0
960	4300.0
961	10000.0
962	6600.0
963	16000.0
964	76000.0
965	98000.0
966	16500.0
967	40000.0
968	35000.0
969	25000.0
970	2036.66666666667
971	50000.0
972	29000.0
973	4600.0
974	4400.0
975	740.0
976	6900.0
977	18000.0
978	2400.0
979	250.0
980	9.0
981	4.0
982	7.0
983	3.0
984	4.0
985	27.0
986	2.0
987	2.0
988	5.0
989	7.0
990	7.0
991	0.3
992	7.0
993	9.0
994	9.0
995	3.0
996	7.0
997	3010.0
998	3010.0
999	1030.0
1000	1150.0
1001	471.0
1002	4.0
1003	70.0
1004	615.0
1005	88.0
1006	120.0
1007	53.0
1008	250.0
1009	600.0
1010	47.0
1011	160.0
1012	160.0
1013	69.0
1014	73.0
1015	760.0
1016	1000.0
1017	1000.0
1018	1000.0
1019	940.0
1020	1000.0
1021	1000.0
1022	500.0
1023	320.0
1024	120.0
1025	98.0
1026	490.0
1027	710.0
1028	790.0
1029	10000.0
1030	330.0
1031	1000.0
1032	1000.0
1033	1000.0
1034	610.0
1035	300.0
1036	65.0
1037	100000.0
1038	100000.0
1039	100000.0
1040	60000.0
1041	100000.0
1042	100000.0
1043	100000.0
1044	45000.0
1045	40000.0
1046	100000.0
1047	100000.0
1048	100000.0
1049	100000.0
1050	100000.0
1051	100000.0
1052	100000.0
1053	50000.0
1054	100000.0
1055	100000.0
1056	100000.0
1057	100000.0
1058	60000.0
1059	5000.0
1060	68.5
1061	71.9
1062	214.9
1063	124.9
1064	91.1
1065	321.3
1066	1134.0
1067	86.1
1068	248.8
1069	28.9
1070	45.1
1071	77.9
1072	49.0
1073	49.0
1074	50.0
1075	99.0
1076	41.0
1077	61.0
1078	80.0
1079	10000.0
1080	201.0
1081	852.0
1082	10000.0
1083	160.0
1084	929.0
1085	203.0
1086	141.0
1087	367.0
1088	123.0
1089	140.0
1090	342.0
1091	24.0
1092	18.0
1093	124.0
1094	107.0
1095	370.0
1096	120.0
1097	6450.0
1098	170.0
1099	1000.0
1100	680.0
1101	6100.0
1102	7800.0
1103	9800.0
1104	100000.0
1105	108.0
1106	100000.0
1107	20000.0
1108	100000.0
1109	10.0
1110	10.0
1111	10.0
1112	10.0
1113	11.3
1114	79.4
1115	10000.0
1116	550.0
1117	400.0
1118	100000.0
1119	590.0
1120	120.0
1121	300.0
1122	265.0
1123	7300.0
1124	112.0
1125	18300.0
1126	346.0
1127	910.0
1128	68.5625
1129	440.0
1130	11.0
1131	8300.0
1132	6800.0
1133	70.0
1134	1500.0
1135	8300.0
1136	8300.0
1137	3600.0
1138	840.0
1139	7200.0
1140	3500.0
1141	8000.0
1142	5000.0
1143	2000.0
1144	4400.0
1145	8300.0
1146	8300.0
1147	6500.0
1148	83.0
1149	211.0
1150	1941.0
1151	118.0
1152	743.0
1153	270.0
1154	4.0
1155	9.0
1156	5.0
1157	7.0
1158	5.0
1159	255.0
1160	197.5
1161	67.0
1162	618.0
1163	25840.0
1164	385.0
1165	169.0
1166	204.0
1167	45.0
1168	40.3333333333333
1169	40000.0
1170	40000.0
1171	2600.0
1172	23000.0
1173	100000.0
1174	100000.0
1175	100000.0
1176	65000.0
1177	17000.0
1178	53000.0
1179	75000.0
1180	100000.0
1181	100000.0
1182	100000.0
1183	100000.0
1184	40000.0
1185	100000.0
1186	100000.0
1187	50000.0
1188	1800.0
1189	3200.0
1190	4200.0
1191	8100.0
1192	28000.0
1193	8500.0
1194	49000.0
1195	21000.0
1196	100000.0
1197	100000.0
1198	40000.0
1199	100000.0
1200	100000.0
1201	40000.0
1202	100000.0
1203	72000.0
1204	100000.0
1205	100000.0
1206	40000.0
1207	100000.0
1208	100000.0
1209	100000.0
1210	100000.0
1211	100000.0
1212	58.0
1213	66400.0
1214	250.0
1215	12500.0
1216	3900.0
1217	27.0
1218	320.0
1219	10000.0
1220	1100.0
1221	5.0
1222	100000.0
1223	25000.0
1224	1.0
1225	100000.0
1226	10000.0
1227	100000.0
1228	1.0
1229	10000.0
1230	10000.0
1231	1100.0
1232	2200.0
1233	1.0
1234	3.0
1235	10000.0
1236	12.0
1237	2140.0
1238	365.333333333333
1239	0.15
1240	578.0
1241	4200.0
1242	106.0
1243	10000.0
1244	42.0
1245	354.0
1246	9.0
1247	6.0
1248	5000.0
1249	10000.0
1250	5000.0
1251	12.646666666666698
1252	7000.0
1253	42.0
1254	10000.0
1255	5900.0
1256	10000.0
1257	10000.0
1258	9000.0
1259	57.6
1260	100000.0
1261	530.0
1262	4200.0
1263	490.0
1264	100000.0
1265	20000.0
1266	100000.0
1267	100000.0
1268	100000.0
1269	10050.0
1270	9600.0
1271	10000.0
1272	5600.0
1273	128.0
1274	13.0
1275	156.0
1276	292.0
1277	85.0
1278	375.0
1279	3700.0
1280	3600.0
1281	1700.0
1282	600.0
1283	10000.0
1284	930.0
1285	620.0
1286	8300.0
1287	870.0
1288	25000.0
1289	1400.0
1290	158.0
1291	160.0
1292	0.8
1293	24.0
1294	510.0
1295	560.0
1296	371.0
1297	260.0
1298	8090.0
1299	21000.0
1300	15200.0
1301	470.0
1302	390.0
1303	90.0
1304	10000.0
1305	10000.0
1306	426.0
1307	9500.0
1308	100000.0
1309	100.0
1310	93.0
1311	180.0
1312	100000.0
1313	16000.0
1314	47000.0
1315	200.0
1316	1100.0
1317	141.0
1318	380.0
1319	94.0
1320	52.0
1321	28.5
1322	12.0
1323	1.5
1324	840.0
1325	3200.0
1326	1000.0
1327	370.0
1328	320.0
1329	100000.0
1330	100000.0
1331	93.0
1332	280.0
1333	1300.0
1334	20000.0
1335	1200.0
1336	20000.0
1337	1500.0
1338	10000.0
1339	10000.0
1340	764.0
1341	10000.0
1342	100000.0
1343	1200.0
1344	16.0
1345	10000.0
1346	10000.0
1347	1000.0
1348	19.0
1349	1500.0
1350	69.0
1351	870.0
1352	2.0
1353	72.0
1354	50.0
1355	66.0
1356	10000.0
1357	41.0
1358	4900.0
1359	22.0
1360	2500.0
1361	52.0
1362	7200.0
1363	39.0
1364	100000.0
1365	10000.0
1366	100000.0
1367	100000.0
1368	280.0
1369	2800.0
1370	100000.0
1371	10000.0
1372	2700.0
1373	10000.0
1374	350.0
1375	10000.0
1376	6000.0
1377	10000.0
1378	4000.0
1379	5700.0
1380	10000.0
1381	71.0
1382	10000.0
1383	5800.0
1384	100000.0
1385	17000.0
1386	3000.0
1387	4000.0
1388	100.0
1389	3000.0
1390	4.0
1391	1.7
1392	3.7
1393	44.0
1394	14.0
1395	25.8
1396	135.0
1397	1.3
1398	5.0
1399	182.0
1400	1.6
1401	21230.0
1402	200.0
1403	1.6
1404	179.0
1405	1.0
1406	11.0
1407	1.0
1408	4.0
1409	30.0
1410	270.0
1411	33000.0
1412	30000.0
1413	6500.0
1414	30.0
1415	44.0
1416	180.0
1417	19.0
1418	13.0
1419	490.0
1420	10000.0
1421	19.0
1422	78.0
1423	50.0
1424	59.0
1425	338.0
1426	140.0
1427	100000.0
1428	180.0
1429	75.0
1430	36.0
1431	14.0
1432	5300.0
1433	160.0
1434	20.0
1435	80.0
1436	200.0
1437	8.0
1438	14.0
1439	23.0
1440	11000.0
1441	160.0
1442	17000.0
1443	34.0
1444	150.0
1445	67.0
1446	64.0
1447	18.0
1448	3.15
1449	910.0
1450	3.5
1451	5.7
1452	110.0
1453	17000.0
1454	964.466666666667
1455	5700.0
1456	70.0
1457	49.0
1458	260.0
1459	96.0
1460	14340.0
1461	100000.0
1462	100.0
1463	116.0
1464	3177.0
1465	1600.0
1466	205.0
1467	1368.1
1468	3200.0
1469	51.0
1470	1700.0
1471	10000.0
1472	340.0
1473	23.0
1474	300.0
1475	42.0
1476	10000.0
1477	20000.0
1478	9.0
1479	10000.0
1480	11.0
1481	4800.0
1482	10000.0
1483	10000.0
1484	4400.0
1485	10000.0
1486	2.8
1487	65.0
1488	25.0
1489	2000.0
1490	100000.0
1491	9.0
1492	100000.0
1493	250.0
1494	8000.0
1495	1.0
1496	53.0
1497	11.0
1498	338.0
1499	2900.0
1500	3200.0
1501	2203.3333333333303
1502	26.0
1503	20.0
1504	10.0
1505	28.0
1506	17000.0
1507	61.0
1508	640.0
1509	5500.0
1510	25.0
1511	5.9
1512	9.0
1513	51.0
1514	78.0
1515	14.0
1516	130.0
1517	13.0
1518	803.0
1519	4000.0
1520	680.0
1521	29000.0
1522	16000.0
1523	40.0
1524	1837.0
1525	364.0
1526	1615.0
1527	535.0
1528	2940.0
1529	40000.0
1530	51.0
1531	40000.0
1532	30.0
1533	213.0
1534	175.0
1535	50.0
1536	1584.0
1537	855.0
1538	53.0
1539	10000.0
1540	625.0
1541	40000.0
1542	5000.0
1543	374.0
1544	312.0
1545	10000.0
1546	10000.0
1547	1437.0
1548	40000.0
1549	582.0
1550	1184.0
1551	1051.0
1552	1000.0
1553	1343.0
1554	638.0
1555	649.0
1556	66.5815384615385
1557	10000.0
1558	423.0
1559	1100.0
1560	1923.0
1561	10000.0
1562	10000.0
1563	1288.0
1564	3112.0
1565	65.0
1566	290.0
1567	27.0
1568	54.0
1569	110.0
1570	10000.0
1571	800.0
1572	62.0
1573	200.0
1574	3300.0
1575	120.0
1576	1200.0
1577	60.0
1578	85.0
1579	1300.0
1580	1600.0
1581	400.0
1582	9.0
1583	26.0
1584	390.0
1585	230.0
1586	82.0
1587	170.0
1588	9400.0
1589	340.0
1590	14.0
1591	10000.0
1592	230.0
1593	24.0
1594	2306.0
1595	4597.0
1596	10000.0
1597	10000.0
1598	10000.0
1599	1237.0
1600	3500.0
1601	10000.0
1602	4708.0
1603	10000.0
1604	10000.0
1605	1308.0
1606	672.0
1607	890.0
1608	1287.0
1609	4050.0
1610	10000.0
1611	10000.0
1612	10000.0
1613	670.0
1614	10000.0
1615	1004.0
1616	1144.0
1617	1447.0
1618	3057.0
1619	10000.0
1620	50000.0
1621	6040.0
1622	6400.0
1623	22000.0
1624	10000.0
1625	1970.0
1626	10000.0
1627	3500.0
1628	10000.0
1629	10000.0
1630	10000.0
1631	220.0
1632	300.0
1633	10000.0
1634	690.0
1635	26.0
1636	2312.0
1637	10000.0
1638	2136.0
1639	4564.0
1640	3839.0
1641	442.0
1642	10000.0
1643	10000.0
1644	91.0
1645	10000.0
1646	4643.0
1647	10000.0
1648	2140.0
1649	1688.0
1650	2480.0
