# Supplementary material for: Evaluating High-Variance Leaves as Uncertainty Measure for Random Forest Regression
Source: Molecules. 2021 Oct 28;26(21):6514. doi: 10.3390/molecules26216514 (PMC8588039; doi:10.3390/molecules26216514)
Supplement: Supplementary file 1 [file molecules-26-06514-s001.zip › supplementary_materials/data_sets/cortes-ciriano/P16581/y/y.csv]

id	y
0	110.0
1	370.0
2	670.0
3	870.0
4	9.0
5	100.0
6	70.0
7	120.0
8	25.0
9	18.0
10	170.0
11	50000.0
12	100000.0
13	100000.0
14	4.66666666666667
15	19.0
16	6.0
17	20.0
18	13.0
19	28.0
20	680.0
21	35.0
22	3.0
23	5.0
24	120.0
25	100000.0
26	870.0
27	864.0
28	20.0
29	470.0
30	79.0
31	5.0
32	115.0
33	5.0
34	5.0
35	35.0
36	28.0
37	5.0
38	17.6666666666667
39	31.0
40	2.0
41	1000.0
42	21.0
43	60.0
44	830.0
45	6.0
46	8.0
47	4.0
48	31.0
49	16.0
50	2.8
51	770.0
52	0.7
53	650.0
54	210.0
55	150.0
56	110.0
57	180.0
58	600.0
59	30.0
60	1.0
61	80.0
62	100000.0
63	520.0
64	120.0
65	1000.0
66	30000.0
67	6600.0
68	30000.0
69	3100.0
70	13000.0
71	1500.0
72	52400.0
73	1000.0
74	18700.0
75	57200.0
76	2300.0
77	1300.0
78	41900.0
79	15700.0
80	8400.0
81	4900.0
82	3000.0
83	8400.0
84	800.0
85	48600.0
86	48000.0
87	16000.0
88	3500.0
89	80000.0
90	55.0
91	660.0
92	130.0
93	95000.0
94	1800.0
95	5.0
96	150.0
97	4000.0
98	1700.0
99	140.0
100	4000.0
101	2200.0
102	13.0
103	4000.0
104	20.0
105	10010.0
106	16000.0
107	600.0
108	15000.0
109	1000.0
110	200.0
111	12.0
112	4000.0
113	27000.0
114	88.0
115	42000.0
116	45.0
117	340.0
118	32.0
119	100000.0
120	30000.0
121	4300.0
122	630.0
123	100.0
124	76.0
125	300.0
126	43.0
127	2.0
128	940.0
129	1000.0
130	34.0
131	800.0
132	6.0
133	7.0
134	1000.0
135	110.0
136	13.0
137	150.0
138	1000.0
139	7.0
140	60.0
141	3300.0
142	61400.0
143	31700.0
144	10000.0
145	9700.0
146	3100.0
147	3300.0
148	1400.0
149	25.0
150	715.0
151	8700.0
152	85400.0
153	620.0
154	380.0
155	100000.0
156	3500.0
157	100000.0
158	3000.0
159	375.0
160	4000.0
161	250.0
162	1500.0
163	200.0
164	4000.0
165	55.0
166	20000.0
167	4000.0
168	4000.0
169	4000.0
170	8400.0
171	3600.0
172	500.0
173	690.0
174	100000.0
175	49000.0
176	17000.0
177	60.0
178	22000.0
179	1000.0
180	44.0
181	100.0
182	4000.0
183	43.0
