# Supplementary material for: Evaluating High-Variance Leaves as Uncertainty Measure for Random Forest Regression
Source: Molecules. 2021 Oct 28;26(21):6514. doi: 10.3390/molecules26216514 (PMC8588039; doi:10.3390/molecules26216514)
Supplement: Supplementary file 1 [file molecules-26-06514-s001.zip › supplementary_materials/data_sets/cortes-ciriano/P28482/y/y.csv]

id	y
0	100000.0
1	9200.0
2	30000.0
3	80.0
4	50000.0
5	50000.0
6	100000.0
7	50000.0
8	100000.0
9	50000.0
10	1000.0
11	50000.0
12	50.0
13	10000.0
14	50000.0
15	50000.0
16	10000.0
17	50000.0
18	5000.0
19	1428.0
20	10000.0
21	3110.0
22	10000.0
23	10000.0
24	10.0
25	10000.0
26	10000.0
27	10000.0
28	50000.0
29	50000.0
30	50000.0
31	50000.0
32	50000.0
33	50000.0
34	50000.0
35	50000.0
36	50000.0
37	24000.0
38	50000.0
39	50000.0
40	50000.0
41	50000.0
42	50000.0
43	13825.0
44	100000.0
45	4426.0
46	17666.6666666667
47	1288.0
48	50000.0
49	50000.0
50	50000.0
51	50000.0
52	22000.0
53	50000.0
54	50000.0
55	50000.0
56	50000.0
57	50000.0
58	50000.0
59	14000.0
60	50000.0
61	5000.0
62	50000.0
63	50000.0
64	50000.0
65	50000.0
66	50000.0
67	50000.0
68	50000.0
69	50000.0
70	50000.0
71	50000.0
72	50000.0
73	50000.0
74	50000.0
75	5000.0
76	5000.0
77	100.0
78	100.0
79	100.0
80	6400.0
81	10000.0
82	10000.0
83	1300.0
84	100000.0
85	100000.0
86	5000.0
87	5000.0
88	5000.0
89	50000.0
90	50000.0
91	50000.0
92	50000.0
93	50000.0
94	50000.0
95	50000.0
96	50000.0
97	50000.0
98	50000.0
99	50000.0
100	35100.0
101	11380.0
102	10000.0
103	10000.0
104	500.0
105	50000.0
106	50000.0
107	50000.0
108	10000.0
109	1092.0
110	815.1
111	10000.0
112	73000.0
113	23000.0
114	37000.0
115	51000.0
116	91000.0
117	43000.0
118	77000.0
119	80000.0
120	20000.0
121	17000.0
122	67000.0
123	23000.0
124	35000.0
125	29000.0
126	22000.0
127	88000.0
128	52000.0
129	30000.0
130	30000.0
131	10000.0
132	10000.0
133	10000.0
134	3040.0
135	296.0
136	560.0
137	950.0
138	20000.0
139	10000.0
140	170.0
141	10000.0
142	10000.0
143	10000.0
144	10000.0
145	50000.0
146	10000.0
147	10000.0
148	50000.0
149	10000.0
150	27200.0
151	10000.0
152	10000.0
153	10000.0
154	10000.0
155	10000.0
156	10000.0
157	10000.0
158	10000.0
159	10000.0
160	1200.0
161	10000.0
162	2116.0
163	10000.0
164	10000.0
165	10000.0
166	10000.0
167	10000.0
168	10000.0
169	1000.0
170	10000.0
171	10000.0
172	10000.0
173	3440.0
174	4600.0
175	2130.0
176	30000.0
177	14190.0
178	15950.0
179	30000.0
180	30000.0
181	30000.0
182	30000.0
183	30000.0
184	10000.0
185	10000.0
186	10000.0
187	10000.0
188	10000.0
189	10000.0
190	27000.0
191	100000.0
192	100000.0
193	20000.0
194	30000.0
195	30000.0
196	0.851
197	0.205
198	0.28600000000000003
199	47000.0
200	38000.0
201	25000.0
202	50000.0
203	6290.0
204	10.0
205	10.0
206	10.0
207	10.0
208	1900.0
209	1300.0
210	1500.0
211	508.0
212	448.0
213	899.0
214	824.0
215	623.0
216	824.0
217	3000.0
218	1900.0
219	10000.0
220	19000.0
221	7000.0
222	385.0
223	886.0
224	9000.0
225	100000.0
226	686.0
227	30000.0
228	89.0
229	2800.0
230	2500.0
231	2500.0
232	6.0
233	7.5
234	5100.0
235	1400.0
236	10000.0
237	10000.0
238	10000.0
239	37000.0
240	10000.0
241	13000.0
242	10000.0
243	10000.0
244	576.0
245	10000.0
246	10000.0
247	10000.0
248	10000.0
249	380.0
250	10000.0
251	10000.0
252	10000.0
253	280.0
254	10000.0
255	910.0
256	12850.0
257	10000.0
258	1946.0
259	1508.92857142857
260	10000.0
261	10000.0
262	10000.0
263	5000.0
264	100000.0
265	560.0
266	2500.0
267	10000.0
268	10000.0
269	10000.0
270	1238.0
271	6332.0
272	10000.0
273	10000.0
274	210.0
275	50000.0
276	539.0
277	4300.0
278	9500.0
279	24000.0
280	32000.0
281	1100.0
282	2600.0
283	4600.0
284	6300.0
285	50000.0
286	50000.0
287	50000.0
288	25600.0
289	27400.0
290	14300.0
291	8300.0
292	18300.0
293	196.0
294	23700.0
295	3144.0
296	4200.0
297	35000.0
298	16900.0
299	5500.0
300	846.0
301	462.0
302	50000.0
303	10000.0
304	10000.0
305	10000.0
306	10000.0
307	4000.0
308	10000.0
309	10000.0
310	622.0
311	212.0
312	226.0
313	538.0
314	10000.0
315	50000.0
316	12600.0
317	22000.0
318	50000.0
319	294.0
320	5927.0
321	30000.0
