# Supplementary material for: Evaluating High-Variance Leaves as Uncertainty Measure for Random Forest Regression
Source: Molecules. 2021 Oct 28;26(21):6514. doi: 10.3390/molecules26216514 (PMC8588039; doi:10.3390/molecules26216514)
Supplement: Supplementary file 1 [file molecules-26-06514-s001.zip › supplementary_materials/data_sets/cortes-ciriano/P21554/y/y.csv]

id	y
0	28540.0
1	290.0
2	10000.0
3	32000.0
4	248.9
5	7000.0
6	199.0
7	96.0
8	7.5
9	46.0
10	2.3
11	5.2
12	32.0
13	2.3
14	55.0
15	120.0
16	77.0
17	10000.0
18	10.0
19	56.0
20	210.0
21	220.0
22	2000.0
23	2000.0
24	230.0
25	5.9
26	37.0
27	29.0
28	8.0
29	5.5
30	4.3
31	1.2
32	10000.0
33	10000.0
34	2.0
35	10000.0
36	10000.0
37	10000.0
38	51.0
39	64.0
40	21.0
41	1.9
42	17000.0
43	108.0
44	286.0
45	316.0
46	443.0
47	2710.0
48	2.7
49	10500.0
50	6.17
51	474.0
52	11.0
53	40.0
54	6.0
55	7.4
56	1.0
57	3.2
58	5.9
59	1.1
60	0.63
61	1.9
62	9.5
63	1.9
64	8.0
65	34.0
66	100.0
67	18.05
68	7.0
69	5.37
70	1.82
71	82.0
72	8.5
73	22.0
74	44.0
75	4.3
76	20.0
77	4.3
78	1.7
79	9.35
80	3.0
81	13.49
82	180.0
83	8.0
84	1300.0
85	810.0
86	2000.0
87	340.0
88	32000.0
89	1.9
90	1.7
91	0.4
92	334.1666666666667
93	100.0
94	100.0
95	6250.0
96	0.54
97	3.2
98	25.12
99	2.51
100	2.51
101	89.0
102	12.0
103	776.25
104	6606.93
105	398.11
106	32000.0
107	1.8
108	3.5
109	32000.0
110	4.1
111	760.0
112	0.3
113	32000.0
114	27500.0
115	32000.0
116	10.0
117	190.0
118	130.0
119	82.0
120	1.1
121	32000.0
122	26.0
123	10000.0
124	10000.0
125	20.0
126	1000.0
127	8.0
128	10.0
129	500.0
130	186.0
131	8.6
132	47.7
133	2982.0
134	1.6
135	10.1
136	7.5
137	49.0
138	49.2
139	203.0
140	97.0
141	17.9
142	12.2
143	0.77
144	1.8
145	1.2300000000000002
146	1.8
147	142.5
148	0.59
149	0.41050000000000003
150	0.52
151	0.9
152	0.9
153	2.0
154	3.4
155	27.0
156	90.0
157	2.8
158	58.5
159	12.0
160	14.0
161	33.0
162	140.0
163	1.31
164	0.8
165	1.505
166	1.6
167	2.01
168	18.0
169	1.8
170	1.3
171	19.0
172	16.990000000000002
173	0.3
174	27.0
175	38.3
176	44.1
177	37.2
178	282.2
179	845.0
180	10000.0
181	17000.0
182	136.0
183	132.0
184	1687.62
185	41.8
186	19.3
187	15.4
188	53.5
189	20.895
190	16.0
191	29.8
192	3.2
193	16.0
194	11.4
195	7.4
196	5.1
197	23.0
198	21.7
199	7.1
200	15.0
201	2.8
202	13.9
203	10.7
204	21.1
205	9.7
206	12.3
207	2020.87
208	0.7
209	28.6
210	1.3
211	35.239999999999995
212	26.0
213	15.0
214	20.0
215	0.58
216	5.4
217	111.1
218	53.5
219	7.0
220	20.96
221	3.9
222	5.13
223	8.91
224	15.4
225	32000.0
226	330.0
227	47.0
228	120.0
229	158.5
230	80.0
231	110.0
232	0.6
233	6.5
234	240.55
235	1.2
236	7.85
237	335.85
238	203.0
239	0.6
240	1.3
241	4.0
242	0.2
243	1.3
244	1.4
245	0.6
246	130.0
247	700.0
248	48500.0
249	21.0
250	1.6
251	4700.0
252	2800.0
253	310.0
254	10000.0
255	41.0
256	3704.5
257	41.0
258	788.0
259	100.0
260	15200.0
261	28.3
262	65.4
263	24.2
264	8.0
265	17.0
266	13.0
267	975.0
268	5.8
269	39.0
270	15.0
271	199.0
272	141.0
273	32000.0
274	2400.0
275	7.9
276	7.55
277	4.1
278	3.65
279	5.05
280	32.0
281	316.23
282	27.5
283	21.6
284	2.1
285	3.0
286	2.6
287	1.3
288	1.4
289	1.7
290	32000.0
291	11000.0
292	5.481111111111111
293	4600.0
294	2300.0
295	58.0
296	65.0
297	43.0
298	540.0
299	160.0
300	10000.0
301	10000.0
302	10000.0
303	10000.0
304	10000.0
305	25.0
306	15.0
307	3310.0
308	3270.0
309	2.8
310	20.6
311	57.9
312	1110.8
313	173.0
314	6.31
315	7.94
316	3.98
317	125.89
318	1173.2
319	48.0
320	17.0
321	21.0
322	1.9
323	32.0
324	75.2
325	2000.0
326	32000.0
327	32000.0
328	32000.0
329	853.6
330	52.0
331	3467.37
332	5.2
333	1.7
334	6.0
335	300.0
336	1.55
337	7680.0
338	6000.0
339	150.0
340	32000.0
341	9360.0
342	352.0
343	427.0
344	2.2
345	107.0
346	22000.0
347	32000.0
348	1.9
349	1.4
350	3.07
351	10000.0
352	10000.0
353	10000.0
354	10000.0
355	5000.0
356	300.0
357	94.0
358	16034.5
359	100.0
360	12.7
361	870.0
362	690.0
363	850.0
364	4140.0
365	7680.0
366	8.32
367	4980.0
368	32000.0
369	5.1
370	2000.0
371	32.6
372	16.3
373	12.9
374	22.8
375	14.6
376	12.3
377	12.0
378	33.8
379	10000.0
380	10000.0
381	10000.0
382	2.1
383	32000.0
384	32000.0
385	4.1
386	70.0
387	10000.0
388	30000.0
389	2.0
390	1300.0
391	22.0
392	0.39
393	41000.0
394	5.6
395	32000.0
396	32000.0
397	27100.0
398	32000.0
399	28.0
400	8.5
401	5.6
402	325.1
403	42.5
404	43.9
405	17000.0
406	17000.0
407	17000.0
408	790.0
409	17000.0
410	280.0
411	17000.0
412	39.85
413	5000.0
414	5000.0
415	5000.0
416	39.971999999999994
417	1000.0
418	100.0
419	5000.0
420	5000.0
421	32000.0
422	3.4
423	3.1
424	7.0
425	1.2
426	80.0
427	10000.0
428	1.2
429	7.3
430	30700.0
431	32000.0
432	32000.0
433	2.9
434	1.3
435	3.5
436	5.0
437	2.2
438	19.0
439	65.3
440	24.0
441	32000.0
442	1736.0
443	3.7
444	4100.0
445	2000.0
446	2.9
447	2.4
448	24.0
449	0.5
450	45.0
451	27.0
452	19.0
453	58.0
454	45.0
455	23.0
456	269.0
457	73.0
458	10000.0
459	32000.0
460	32000.0
461	8820.0
462	3780.0
463	211.8
464	22.0
465	530.0
466	24500.0
467	16900.0
468	3.0
469	32000.0
470	32000.0
471	32000.0
472	577.5
473	12.11
474	31.83
475	179.44
476	2280.0
477	4730.0
478	1840.0
479	878.0
480	3560.0
481	1470.0
482	8440.0
483	388.0
484	1040.0
485	946.0
486	0.7759999999999999
487	9.33
488	39.81
489	453.0
490	0.32
491	1.48
492	1900.0
493	11.48
494	1.32
495	1.48
496	82.0
497	0.759
498	7110.0
499	10000.0
500	10000.0
501	10000.0
502	0.9
503	81.9
504	2700.0
505	5820.0
506	2.0
507	2.57
508	32000.0
509	15.0
510	0.97
511	0.85
512	2.4
513	15000.0
514	2240.0
515	1.17
516	22.39
517	5.13
518	26.0
519	32000.0
520	32000.0
521	32000.0
522	20600.0
523	18200.0
524	20300.0
525	32000.0
526	32000.0
527	32000.0
528	100.0
529	70.0
530	100.0
531	100.0
532	5950.0
533	6630.0
534	32000.0
535	32000.0
536	32000.0
537	6.8
538	4.0
539	104.0
540	32000.0
541	10000.0
542	3162.28
543	5000.0
544	300.0
545	7.5
546	17.0
547	31.0
548	1.4
549	42.0
550	7.2
551	7000.0
552	223.33333333333334
553	5000.0
554	8.0
555	10.0
556	11700.0
557	981.0
558	32000.0
559	2110.0
560	0.5
561	1300.0
562	71.01428571428572
563	1200.0
564	830.0
565	1500.0
566	10000.0
567	53.0
568	3500.0
569	19.0
570	1100.0
571	140.0
572	1700.0
573	50000.0
574	82.9
575	10.0
576	100.0
577	2800.0
578	9.5
579	200.0
580	500.0
581	62.0
582	66.0
583	5000.0
584	21.7
585	21.0
586	10.5
587	7.8
588	3200.0
589	54.0
590	200.0
591	35.8
592	32.7
593	60.4
594	7.1
595	7.3
596	1.75
597	6.1
598	124.2
599	82.4
600	23.2
601	43.0
602	23.837222222222223
603	50.2
604	1.91
605	3300.0
606	5000.0
607	5000.0
608	40.7
609	3.0500000000000003
610	158.7
611	5000.0
612	53.4
613	47.4
614	15.9
615	54.7
616	95.2
617	197.0
618	6.3
619	33.6
620	23.0
621	12.0
622	67.0
623	17.0
624	16.0
625	20.0
626	19.0
627	37.0
628	9.3
629	40.0
630	0.2
631	301.0
632	19.5
633	28.2
634	2.51
635	4.325
636	400.0
637	4920.0
638	15.0
639	1.05
640	46.1
641	9140.0
642	32000.0
643	3160.0
644	6410.0
645	32000.0
646	12700.0
647	15800.0
648	6.3
649	10200.0
650	32000.0
651	3433.685
652	900.0
653	463.87
654	13.0
655	9.01
656	326.0
657	2100.0
658	2590.0
659	4610.0
660	222.0
661	870.0
662	2940.0
663	8663.0
664	11010.0
665	10000.0
666	0.794
667	1.26
668	31.62
669	3310.0
670	0.513
671	5.13
672	1258.93
673	1258.93
674	6309.57
675	3162.28
676	8.366666666666665
677	15.0
678	0.631
679	50.0
680	25.0
681	74.0
682	62.0
683	500.0
684	50.0
685	62.0
686	200.0
687	50.0
688	67.0
689	2800.0
690	17700.0
691	0.575
692	32000.0
693	3750.0
694	17800.0
695	4.9
696	3162.28
697	1584.89
698	1995.26
699	7943.28
700	947.0
701	0.417
702	0.715
703	5740.0
704	4440.0
705	5370.0
706	24900.0
707	32000.0
708	17000.0
709	15600.0
710	21700.0
711	32000.0
712	32000.0
713	32000.0
714	1660.0
715	31300.0
716	334.0
717	2187.76
718	195.0
719	163.0
720	340.0
721	345.0
722	32000.0
723	2220.0
724	32000.0
725	32000.0
726	37.7
727	0.47
728	1.75
729	0.2
730	20.0
731	0.3
732	10.0
733	2.0
734	1500.0
735	2500.0
736	19600.0
737	14743.0
738	17900.0
739	3050.0
740	32000.0
741	3360.0
742	1680.0
743	17585.0
744	32000.0
745	3940.0
746	13300.0
747	6660.0
748	5000.0
749	5000.0
750	3580.0
751	13900.0
752	1680.0
753	661.0
754	3630.0
755	10000.0
756	18800.0
757	28300.0
758	32000.0
759	32000.0
760	24100.0
761	21050.0
762	36270.0
763	1100.0
764	19027.305
765	900.0
766	17.0
767	450.0
768	46.0
769	4.0
770	5.2
771	1809.85
772	8.0
773	260.0
774	190.0
775	6.1
776	16.0
777	1902.73
778	3100.0
779	169.91
780	60.0
781	3700.0
782	2200.0
783	4000.0
784	940.0
785	810.0
786	165.0
787	37.0
788	7.0
789	5.0
790	17000.0
791	4.5
792	3028.0
793	155.0
794	0.37333333333333335
795	3.4
796	3.0
797	20.0
798	9.2
799	1.0
800	2810.0
801	3.8
802	27.0
803	23.0
804	13.0
805	3.8
806	2.1
807	5.7
808	0.22
809	5.7
810	55.0
811	11.0
812	4450.0
813	2.2
814	1.9
815	0.49
816	0.41
817	4.75
818	1110.0
819	16.0
820	7.0
821	3.5
822	0.51
823	4.2
824	1.2
825	1.6
826	0.7
827	2.1
828	2.6
829	4.1
830	4.65
831	0.52
832	71.0
833	14.0
834	57.0
835	18.0
836	19.0
837	0.49666666666666676
838	500.0
839	5000.0
840	5000.0
841	18.0
842	20.0
843	50.0
844	2000.0
845	12.0
846	5.7
847	19.0
848	11.0
849	6.6
850	5.7
851	1.8
852	3.4
853	1.3
854	3.1
855	2.7
856	5.8
857	11.0
858	3.9
859	0.91
860	7.0
861	3.7
862	14.0
863	4.0
864	11.0
865	154.0
866	27.0
867	38.0
868	3.8
869	8.0
870	25.0
871	7.2
872	66.0
873	6000.0
874	1895.1266666666668
875	1000.0
876	170.0
877	6090.0
878	2.4
879	51.4
880	6.03
881	8.13
882	2.63
883	0.54
884	21.0
885	1.1
886	1.55
887	51.0
888	1.9
889	5.145
890	1.5
891	0.995
892	0.665
893	26.0
894	52.7
895	13.0
896	8.3
897	66.0
898	100.0
899	32.0
900	274.0
901	100.0
902	25.0
903	30.0
904	16.333333333333332
905	0.9633333333333334
906	3.8
907	1.0899999999999999
908	2.5
909	0.51
910	0.8033333333333333
911	2.45
912	1.3399999999999999
913	5.533333333333334
914	400.0
915	32000.0
916	32000.0
917	32000.0
918	32000.0
919	15900.0
920	32000.0
921	31500.0
922	18.0
923	11.0
924	3.5
925	10000.0
926	5011.87
927	16.0
928	17000.0
929	9700.0
930	9700.0
931	9700.0
932	780.0
933	6400.0
934	3500.0
935	0.3
936	9.0
937	3.0
938	200.0
939	400.0
940	0.2
941	0.3
942	100.0
943	0.7
944	50.0
945	7.0
946	0.6
947	5.0
948	1.5
949	10.0
950	0.3
951	4.0
952	6.0
953	8600.0
954	17000.0
955	10000.0
956	403.0
957	10000.0
958	3100.0
959	9.3
960	260.0
961	420.0
962	200.0
963	4200.0
964	95.0
965	290.0
966	9000.0
967	4044.0
968	17000.0
969	17000.0
970	10000.0
971	10000.0
972	10000.0
973	10000.0
974	10000.0
975	10000.0
976	10000.0
977	10000.0
978	10000.0
979	10000.0
980	10000.0
981	26.0
982	32000.0
983	32000.0
984	10000.0
985	6.0
986	10000.0
987	5.0
988	0.85
989	16.0
990	11700.0
991	15800.0
992	150.0
993	800.0
994	470.0
995	17900.0
996	3000.0
997	168.9
998	9600.0
999	8640.0
1000	1980.0
1001	10000.0
1002	288.0
1003	10000.0
1004	4.3
1005	1400.0
1006	17000.0
1007	17000.0
1008	705.0
1009	17000.0
1010	17000.0
1011	3881.0
1012	18.0
1013	53.0
1014	95.0
1015	1500.0
1016	500.0
1017	1000.0
1018	80.0
1019	70.0
1020	35.0
1021	68.0
1022	17000.0
1023	3600.0
1024	1.5
1025	31.0
1026	41.0
1027	56.0
1028	6012.8
1029	2219.3599999999997
1030	470.0
1031	260.0
1032	200.0
1033	32000.0
1034	32000.0
1035	32000.0
1036	73000.0
1037	10000.0
1038	14.0
1039	4770.0
1040	4090.0
1041	2230.0
1042	347.0
1043	12700.0
1044	32000.0
1045	32000.0
1046	210.0
1047	89000.0
1048	13000.0
1049	16000.0
1050	710.0
1051	28.0
1052	5.0
1053	297.0
1054	2000.0
1055	2000.0
1056	1000.0
1057	113.0
1058	76.0
1059	468.0
1060	514.0
1061	10000.0
1062	10000.0
1063	454.0
1064	1000.0
1065	2000.0
1066	997.0
1067	23.0
1068	398.0
1069	291.0
1070	611.0
1071	657.0
1072	2000.0
1073	2000.0
1074	158.49
1075	15.85
1076	50.12
1077	549.54
1078	17000.0
1079	340.0
1080	52.5
1081	17000.0
1082	17000.0
1083	637.5
1084	17000.0
1085	1002.0
1086	1105.0
1087	3441.0
1088	261.0
1089	17000.0
1090	12749.0
1091	1100.0
1092	930.0
1093	17000.0
1094	10771.5
1095	10000.0
1096	32000.0
1097	17000.0
1098	17000.0
1099	17000.0
1100	17000.0
1101	460.0
1102	1528.0
1103	3445.0
1104	14321.666666666666
1105	17000.0
1106	90.0
1107	2565.0
1108	2229.0
1109	17000.0
1110	17000.0
1111	1.7
1112	23.0
1113	8.2
1114	15.0
1115	4.9
1116	125.0
1117	10000.0
1118	199.53
1119	398.11
1120	3981.07
1121	1584.89
1122	4.2
1123	19.95
1124	63.1
1125	10000.0
1126	10000.0
1127	10000.0
1128	59.0
1129	4496.8
1130	5.3
1131	62.8
1132	57.0
1133	193.0
1134	441.0
1135	186.0
1136	128.0
1137	8.1
1138	34.0
1139	161.0
1140	55.0
1141	43.0
1142	87.0
1143	462.0
1144	9.2
1145	124.0
1146	68.0
1147	500.0
1148	11.0
1149	17.8
1150	210.0
1151	1578.0
1152	395.0
1153	49.4
1154	729.0
1155	424.0
1156	204.0
1157	226.0
1158	3467.37
1159	6.1
1160	320.0
1161	220.0
1162	146.0
1163	1040.0
1164	798.0
1165	273.0
1166	160.0
1167	10000.0
1168	10.0
1169	91.0
1170	6700.0
1171	1200.0
1172	31.0
1173	9900.0
1174	251.19
1175	39.81
1176	7.94
1177	10.0
1178	4.7
1179	400.0
1180	5000.0
1181	5000.0
1182	50.12
1183	79.43
1184	25.12
1185	1.0
1186	6.065
1187	14.0
1188	480.0
1189	10.0
1190	1157.4099999999999
1191	264.405
1192	80.0
1193	4206.705
1194	763.0
1195	1000.0
1196	1000.0
1197	449.2
1198	203.5
1199	262.2
1200	144.4
1201	22.6
1202	64.8
1203	11.6
1204	25.7
1205	66.9
1206	48.9
1207	19.3
1208	251.1
1209	0.3
1210	1000.0
1211	1000.0
1212	3490.0
1213	18.0
1214	5.8
1215	24857.0
