# Supplementary material for: Evaluating High-Variance Leaves as Uncertainty Measure for Random Forest Regression
Source: Molecules. 2021 Oct 28;26(21):6514. doi: 10.3390/molecules26216514 (PMC8588039; doi:10.3390/molecules26216514)
Supplement: Supplementary file 1 [file molecules-26-06514-s001.zip › supplementary_materials/data_sets/cortes-ciriano/P35968/y/y.csv]

id	y
0	151.0
1	1274.0
2	16.0
3	529.2
4	8320.0
5	575.0
6	14.0
7	36.0
8	3700.0
9	20.0
10	390.0
11	137.0
12	17300.0
13	1410.0
14	60.0
15	340.0
16	1000.0
17	100000.0
18	63.0
19	20.0
20	1497.0
21	1364.0
22	2094.0
23	1113.0
24	249.0
25	243.0
26	185.0
27	117.0
28	245.0
29	133.0
30	84000.0
31	66.0
32	30.0
33	43.0
34	5.0
35	1472.0
36	599.0
37	1726.0
38	1365.0
39	885.0
40	318.0
41	941.0
42	609.0
43	1712.0
44	549.0
45	10000.0
46	605.0
47	582.0
48	296.0
49	8817.0
50	1530.0
51	576.0
52	135.0
53	10000.0
54	53.5
55	56.5
56	36.0
57	6365.0
58	8181.0
59	280.0
60	2000.0
61	11000.0
62	55.0
63	10000.0
64	516.0
65	33.0
66	21.6666666666667
67	10577.0
68	300.0
69	10000.0
70	1900.0
71	22.0
72	9.0
73	7.5
74	435.0
75	34.0
76	36.0
77	12.5
78	17.0
79	2200.0
80	7350.0
81	1015.0
82	9200.0
83	96.0
84	20.0
85	8.0
86	470.0
87	1300.0
88	52.0
89	500.0
90	44.0
91	37.0
92	52.5
93	2100.0
94	8.0
95	130.0
96	9.0
97	15.5
98	6000.0
99	10.5
100	77.0
101	1058.0
102	1754.0
103	2059.0
104	10000.0
105	2218.0
106	48.0
107	5400.0
108	2300.0
109	44.0
110	149.0
111	26.5
112	36.0
113	65.0
114	7.0
115	690.0
116	5350.0
117	4233.0
118	1000.0
119	33.0
120	33.0
121	4100.0
122	8300.0
123	10000.0
124	3400.0
125	6358.0
126	1900.0
127	1400.0
128	4.0
129	48.0
130	2000.0
131	1015.0
132	17.0
133	52.0
134	160.0
135	5415.0
136	10000.0
137	55.0
138	1748.0
139	590.0
140	260.0
141	2000.0
142	92.0
143	464.0
144	451.0
145	9069.0
146	20000.0
147	29.0
148	50000.0
149	50.0
150	22600.0
151	56300.0
152	1220.0
153	1525.0
154	1010.0
155	50000.0
156	10000.0
157	85600.0
158	940.0
159	10000.0
160	2180.0
161	2120.0
162	1450.0
163	1400.0
164	2500.0
165	1100.0
166	45700.0
167	300.0
168	1170.0
169	1260.0
170	1400.0
171	700.0
172	1000.0
173	2500.0
174	5300.0
175	1400.0
176	1400.0
177	237.5
178	11810.0
179	27200.0
180	50000.0
181	50000.0
182	28105.0
183	100.0
184	2030.0
185	57500.0
186	40500.0
187	25200.0
188	49400.0
189	2070.0
190	27140.0
191	31600.0
192	22100.0
193	800.0
194	2830.0
195	1062.5
196	2170.0
197	700.0
198	3000.0
199	70700.0
200	50000.0
201	10000.0
202	14.0
203	3.3
204	13.0
205	2200.0
206	134.6
207	5.0
208	20.0
209	10.2
210	7.9
211	0.9
212	27.0
213	271.9
214	20.4
215	22.1
216	13.7
217	31.5
218	10000.0
219	7.6
220	30.6
221	4.7
222	3.4
223	1000.0
224	1000.0
225	0.5
226	1.0
227	10.0
228	1000.0
229	10.0
230	10000.0
231	14.0
232	7.0
233	872.5
234	7.0
235	8.0
236	11.0
237	4.0
238	5000.0
239	5.0
240	17.25
241	10000.0
242	7.0
243	9.0
244	8.0
245	1312.0
246	2099.0
247	3000.0
248	1400.0
249	1000.0
250	33200.0
251	10000.0
252	7.86666666666667
253	213.0
254	1.0
255	7000.0
256	310.0
257	1100.0
258	40.0
259	1140.0
260	11000.0
261	1690.0
262	2070.0
263	940.0
264	11000.0
265	1450.0
266	237.0
267	151.0
268	3000.0
269	1060.0
270	100000.0
271	100000.0
272	1020.0
273	2230.0
274	100000.0
275	100000.0
276	20.0
277	2600.0
278	194.0
279	566.0
280	2900.0
281	1220.0
282	100000.0
283	55.0
284	554.0
285	62.0
286	752.0
287	100000.0
288	4800.0
289	13000.0
290	100000.0
291	21000.0
292	1500.0
293	50000.0
294	4.3
295	174.0
296	66.0
297	43000.0
298	4300.0
299	4400.0
300	1100.0
301	960.0
302	1640.0
303	1.2
304	0.37200000000000005
305	50000.0
306	103.0
307	3120.0
308	435.0
309	100000.0
310	100000.0
311	100000.0
312	13000.0
313	12000.0
314	8100.0
315	21.88
316	7160.0
317	3780.0
318	1200.0
319	1400.0
320	100000.0
321	100000.0
322	100000.0
323	1280.0
324	1400.0
325	1530.0
326	100000.0
327	1050.0
328	100000.0
329	5100.0
330	50000.0
331	213.0
332	100000.0
333	10.0
334	3120.0
335	8100.0
336	100000.0
337	5890.0
338	4600.0
339	98800.0
340	100000.0
341	7000.0
342	295.12
343	43.0
344	1660.0
345	901.0
346	100000.0
347	279.0
348	119.0
349	1680.0
350	100000.0
351	100000.0
352	14000.0
353	93.0
354	48.0
355	1020.0
356	259.0
357	55.0
358	1150.0
359	49000.0
360	19000.0
361	100000.0
362	44.0
363	2020.0
364	40.0
365	872.0
366	109.0
367	100000.0
368	19.0
369	76.0
370	9.0
371	151.36
372	55.0
373	68.0
374	1900.0
375	100000.0
376	100000.0
377	10000.0
378	715.0
379	172.0
380	295.0
381	0.2
382	2800.0
383	2130.0
384	2900.0
385	100000.0
386	13400.0
387	411.0
388	6300.0
389	420.0
390	0.603
391	0.9
392	517.0
393	1150.0
394	106.0
395	100000.0
396	330.0
397	215.0
398	470.0
399	0.501
400	77.0
401	369.0
402	1750.0
403	100000.0
404	100000.0
405	550.0
406	10.0
407	100000.0
408	134.0
409	100000.0
410	2200.0
411	3.8
412	401.0
413	555.0
414	178.0
415	5290.0
416	100000.0
417	12600.0
418	5600.0
419	1600.0
420	12000.0
421	6900.0
422	4130.0
423	11800.0
424	100000.0
425	4360.0
426	2160.0
427	153.0
428	840.0
429	3270.0
430	16035.0
431	8.9
432	10000.0
433	3300.0
434	2.7
435	9.0
436	6700.0
437	4200.0
438	4.0
439	14.0
440	110.0
441	1400.0
442	18.0
443	14.1866
444	10000.0
445	7.1
446	210.0
447	230.0
448	3.7
449	30.0
450	650.0
451	2.7
452	89200.0
453	14.0
454	2.9
455	3.8
456	4.0
457	7.6
458	19.0
459	33.0
460	9.4
461	6300.0
462	3900.0
463	61.0
464	340.0
465	4.1
466	19.0
467	32.0
468	5.3
469	9.3
470	4.4
471	19.0
472	12.0
473	20.0
474	2.7
475	1800.0
476	60.0
477	940.0
478	870.0
479	23.0
480	9400.0
481	10000.0
482	11.0
483	9.7
484	39.0
485	34.0
486	33.0
487	186.0
488	72.0
489	162.0
490	30000.0
491	124.6
492	23.6
493	84.9
494	208.8
495	107.2
496	88.5
497	240.0
498	710.0
499	36.0
500	100.0
501	10.0
502	58.0
503	112.7
504	16.5
505	3.8
506	9.6
507	26.5
508	1.0
509	100.0
510	5.5
511	13.5
512	28.4
513	10000.0
514	325.6
515	32.4
516	72.8
517	12.4
518	23.4
519	102.1
520	112.6
521	32.7
522	25.5
523	8.0
524	2832.5
525	10000.0
526	10000.0
527	10.0
528	52.0
529	18.5
530	26.5
531	163.5
532	60.0
533	600.0
534	600.0
535	1650.0
536	10000.0
537	10000.0
538	3.5
539	210.0
540	9650.0
541	600.0
542	83.0
543	206.0
544	10000.0
545	50.0
546	310.0
547	0.16
548	4.0
549	77.0
550	0.34
551	0.25
552	1.6
553	4.1
554	3.4
555	4.1
556	5.9
557	5.0
558	10.0
559	2.9
560	5.6
561	4.2
562	50000.0
563	25000.0
564	90.0
565	57.84
566	50000.0
567	1018.0
568	60.0
569	32.0
570	80.0
571	25.0
572	18120.0
573	10000.0
574	23100.0
575	3685.0
576	25460.0
577	755.0
578	800.0
579	40.0
580	40.0
581	150.0
582	414.0
583	135.0
584	195.0
585	60.0
586	208.0
587	1125.0
588	25035.0
589	5070.0
590	1275.0
591	21.0
592	35.0
593	73.0
594	2360.0
595	22030.0
596	40.0
597	411.0
598	800.0
599	57.0
600	2700.0
601	100.0
602	150.0
603	10.0
604	736.666666666667
605	4.0
606	8.0
607	300.0
608	8.0
609	107.0
610	55.0
611	111.0
612	11.0
613	104.0
614	130.0
615	100000.0
616	12.0
617	49.5181818181818
618	2.0
619	57.0
620	7.0
621	10000.0
622	40000.0
623	800.0
624	115.0
625	110.0
626	1.0
627	550.0
628	340.0
629	5.8
630	190.0
631	355.0
632	0.49
633	93000.0
634	100000.0
635	4300.0
636	82000.0
637	24000.0
638	1000.0
639	310.0
640	2300.0
641	8160.0
642	25.0
643	11.0
644	28.0
645	73.0
646	29.0
647	168.0
648	400.0
649	285.0
650	759.0
651	34.0
652	10.0
653	11.0
654	3.4
655	2.0
656	2.0
657	3.0
658	2.6
659	7.9
660	2.5
661	3.3
662	1.7
663	2.8
664	3.0
665	10.3
666	6.5
667	2210.0
668	100000.0
669	152.0
670	100000.0
671	19700.0
672	142.0
673	180.0
674	100000.0
675	142.0
676	309.0
677	9.42
678	840.0
679	1050.0
680	10000.0
681	6250.0
682	6150.0
683	7250.0
684	6580.0
685	10000.0
686	6705.0
687	10000.0
688	10000.0
689	10000.0
690	495.0
691	5700.0
692	260.0
693	7550.0
694	3000.0
695	7300.0
696	5200.0
697	5075.0
698	59.0
699	6.2
700	2170.0
701	1380.0
702	500.0
703	1110.0
704	231.0
705	242.0
706	15600.0
707	4960.0
708	120.0
709	250.0
710	50.0
711	96.0
712	410.0
713	930.0
714	1180.0
715	100.0
716	1000.0
717	188.5
718	42640.0
719	69.0
720	10000.0
721	1400.0
722	4.0
723	20.0
724	40.0
725	1000.0
726	94.0
727	1370.0
728	10000.0
729	10000.0
730	5800.0
731	700.0
732	5600.0
733	600.0
734	5100.0
735	6200.0
736	10000.0
737	400.0
738	50.0
739	90.0
740	40.0
741	60.0
742	50.0
743	30.0
744	5500.0
745	4300.0
746	10000.0
747	4210.0
748	10000.0
749	94.0
750	92.0
751	115.0
752	27.0
753	100.0
754	965.0
755	231.0
756	141.0
757	190.0
758	818.0
759	22.0
760	589.0
761	989.0
762	430.0
763	390.0
764	1000.0
765	10000.0
766	10000.0
767	3600.0
768	200.0
769	1000.0
770	83.59
771	137.0
772	100.0
773	10000.0
774	1.0
775	7.0
776	10000.0
777	10000.0
778	10000.0
779	10000.0
780	10000.0
781	55.0
782	100.0
783	2.45
784	2.3
785	10000.0
786	5.6
787	40.0
788	64.0
789	5.0
790	10.0
791	370.0
792	27.0
793	2.3
794	37.0
795	0.2
796	0.5
797	1.8
798	1.1
799	1200.0
800	36.0
801	5.6
802	5.6
803	55.0
804	18.0
805	0.4
806	1.1
807	53.05
808	0.7
809	1.1
810	100.0
811	1.0
812	1.8
813	5429.1
814	0.4
815	30.0
816	130.0
817	25000.0
818	1000.0
819	250.0
820	1000.0
821	70.0
822	1000.0
823	160.0
824	1000.0
825	2720.0
826	1000.0
827	410.0
828	1000.0
829	450.0
830	200.0
831	1000.0
832	560.0
833	290.0
834	140.0
835	150.0
836	52.0
837	190.0
838	48000.0
839	61.0
840	310.0
841	430.0
842	12300.0
843	1020.0
844	20000.0
845	44.0
846	630.0
847	60.8
848	455.0
849	5000.0
850	5000.0
851	5000.0
852	5000.0
853	24000.0
854	46.0
855	47000.0
856	520.0
857	48000.0
858	2040.0
859	470.0
860	23000.0
861	10000.0
862	48000.0
863	20000.0
864	34.0
865	855.666666666667
866	2040.0
867	50000.0
868	48000.0
869	14.0
870	19.0
871	64.0
872	370.0
873	23.0
874	21.0
875	83.0
876	10.0
877	6000.0
878	44.0
879	50.0
880	19000.0
881	18.0
882	1100.0
883	9000.0
884	26000.0
885	52.0
886	50000.0
887	770.0
888	50000.0
889	1800.0
890	30.0
891	99.0
892	445.0
893	71.0
894	18.0
895	1.0
896	19000.0
897	26.0
898	2389.415
899	95.0
900	225.0
901	1670.0
902	269.0
903	10000.0
904	150.0
905	1005.0
906	6.0
907	4.0
908	264.515
909	3114.0
910	2.0
911	681.0
912	29.0
913	275.21
914	2.0
915	63.05
916	390.025
917	324.0
918	75.93
919	1048.565
920	251.095
921	10000.0
922	10000.0
923	2.0
924	189.775
925	1354.48
926	117.0
927	123.015
928	35.0
929	176.0
930	65.0
931	1.0
932	11.0
933	168.91
934	3.0
935	1000.0
936	235.21
937	10000.0
938	2283.935
939	5.0
940	1.0
941	10.0
942	302.5
943	104.855
944	130.0
945	4760.0
946	18.0
947	25000.0
948	180.985
949	398.555
950	1374.075
951	60.0
952	15.0
953	6580.0
954	4950.0
955	4850.0
956	300.0
957	1490.0
958	30000.0
959	740.0
960	5080.0
961	480.0
962	32100.0
963	620.0
964	100.0
965	56700.0
966	270.0
967	8.0
968	16.0
969	190.0
970	360.0
971	21900.0
972	10000.0
973	10000.0
974	10000.0
975	10000.0
976	87.0
977	65.0
978	73.0
979	105.0
980	98.0
981	237.0
982	23.0
983	5.5
984	25.0
985	45.0
986	50.0
987	15.0
988	17.0
989	17.0
990	100000.0
991	100000.0
992	10000.0
993	100000.0
994	10000.0
995	1100.0
996	57.77
997	169.17
998	2809.19
999	882.0
1000	2521.0
1001	5000.0
1002	5000.0
1003	4210.0
1004	3124.0
1005	759.0
1006	186.0
1007	5000.0
1008	8.0
1009	485.0
1010	630.0
1011	348.37
1012	287.28
1013	184.53
1014	176.24
1015	453.41
1016	87.11
1017	107.23
1018	81.43
1019	129.26
1020	112.52
1021	154.27
1022	207.51
1023	157.21
1024	139.36
1025	129.54
1026	561.29
1027	82.71
1028	92.23
1029	73.41
1030	112.26
1031	103.82
1032	148.31
1033	389.16
1034	267.27
1035	232.78
1036	261.88
1037	1000.0
1038	129.56
1039	189.07
1040	357.81
1041	312.98
1042	367.32
1043	481.97
1044	10000.0
1045	61.83
1046	64.785
1047	17.1
1048	120.115
1049	109.825
1050	339.42
1051	100.0
1052	10.0
1053	10.0
1054	56.0
1055	54.0
1056	190.0
1057	310.0
1058	1400.0
1059	21.0
1060	1.0
1061	7200.0
1062	51.0
1063	11.0
1064	130.0
1065	10000.0
1066	30.0
1067	10000.0
1068	1300.0
1069	1800.0
1070	209.465
1071	3.01
1072	50000.0
1073	50000.0
1074	50000.0
1075	1000.0
1076	1000.0
1077	1000.0
1078	28.0
1079	15.0
1080	50000.0
1081	50000.0
1082	50000.0
1083	186.105
1084	8280.0
1085	50000.0
1086	5970.0
1087	23800.0
1088	17900.0
1089	65300.0
1090	64500.0
1091	14900.0
1092	22900.0
1093	22900.0
1094	25700.0
1095	10000.0
1096	35000.0
1097	10000.0
1098	290.0
1099	10000.0
1100	2000.0
1101	45.855
1102	169.91
1103	54.9833333333333
1104	1121.01
1105	5497.705
1106	1600.0
1107	50000.0
1108	2.204
1109	1699.12
1110	10000.0
1111	10000.0
1112	10000.0
1113	10000.0
1114	10000.0
1115	52.24
1116	10000.0
1117	130.0
1118	2700.0
1119	83.09
1120	229.545
1121	10000.0
1122	470.0
1123	6900.0
1124	8.5
1125	54.3166666666667
1126	10000.0
1127	36.155
1128	8.0
1129	50000.0
1130	3100.0
1131	10000.0
1132	400.0
1133	3.0
1134	35.8666666666667
1135	100.0
1136	80.0
1137	30.0
1138	2.0
1139	19.016666666666698
1140	10000.0
1141	10000.0
1142	27.4366666666667
1143	50000.0
1144	16.99
1145	41.04
1146	792.165
1147	2000.0
1148	7.5
1149	17000.0
1150	2.75
1151	1902.73
1152	10.0
1153	64.285
1154	6.0
1155	52.826666666666696
1156	15.046666666666699
1157	330.565
1158	6300.0
1159	6.3
1160	680.0
1161	7.0
1162	1000.0
1163	3600.0
1164	173.2
1165	15000.0
1166	237.55333333333303
1167	1180.0
1168	2800.0
1169	510.0
1170	15.0
1171	422.74
1172	7100.0
1173	350.0
1174	1000.0
1175	100000.0
1176	100000.0
1177	1500.0
1178	19000.0
1179	490.0
1180	11000.0
1181	9500.0
1182	20000.0
1183	20000.0
1184	4800.0
1185	328.82
1186	400.0
1187	1900.0
1188	790.633333333333
1189	281.075
1190	100000.0
1191	566.833333333333
1192	1000.0
1193	43.18
1194	153.13333333333298
1195	500.0
1196	459.2
1197	348.26666666666705
1198	23000.0
1199	20.8
1200	582.0666666666671
1201	20000.0
1202	233.05
1203	366.4
1204	669.666666666667
1205	726.92
1206	340.766666666667
1207	100000.0
1208	600.9
1209	111.9
1210	452.16
1211	415.46
1212	244.06666666666698
1213	4600.0
1214	6255.0
1215	9.5
1216	6.5
1217	8.0
1218	7.0
1219	12.0
1220	3000.0
1221	32.0
1222	271.0
1223	10.0
1224	256.0
1225	63.0
1226	34.0
1227	2400.0
1228	1200.0
1229	1900.0
1230	1400.0
1231	2600.0
1232	1300.0
1233	2400.0
1234	31000.0
1235	100000.0
1236	48000.0
1237	43000.0
1238	87000.0
1239	210.0
1240	27000.0
1241	29.5
1242	430.0
1243	319.0
1244	1920.0
1245	1000.0
1246	17.6666666666667
1247	2500.0
1248	1610.0
1249	4650.0
1250	1000.0
1251	6000.0
1252	600.0
1253	5000.0
1254	200.0
1255	600.0
1256	1.0
1257	200.0
1258	800.0
1259	0.3
1260	1.3
1261	4.9
1262	300.0
1263	300.0
1264	1100.0
1265	4.3
1266	35.0
1267	760.0
1268	300.0
1269	1050.0
1270	13.0
1271	19.0
1272	1100.0
1273	16.0
1274	740.0
1275	8.0
1276	22.0
1277	280.0
1278	400.0
1279	1.3
1280	0.7
1281	6.7
1282	8.6
1283	0.5
1284	2.1
1285	46.0
1286	600.0
1287	10000.0
1288	940.0
1289	13000.0
1290	7300.0
1291	4000.0
1292	6800.0
1293	5000.0
1294	6800.0
1295	5050.0
1296	5050.0
1297	500.0
1298	3300.0
1299	4900.0
1300	850.0
1301	650.0
1302	850.0
1303	5200.0
1304	5250.0
1305	5550.0
1306	7800.0
1307	6500.0
1308	5800.0
1309	6200.0
1310	6900.0
1311	1000.0
1312	6450.0
1313	5200.0
1314	3350.0
1315	6950.0
1316	3700.0
1317	6600.0
1318	7450.0
1319	7250.0
1320	5300.0
1321	7400.0
1322	4800.0
1323	9400.0
1324	5700.0
1325	8900.0
1326	40.0
1327	6.0
1328	40.0
1329	4.0
1330	6.0
1331	2.0
1332	130.0
1333	46.6666666666667
1334	2120.0
1335	270.0
1336	12600.0
1337	2.5
1338	1540.0
1339	234.0
1340	481.0
1341	108.0
1342	5500.0
1343	253.0
1344	2.0
1345	25.0
1346	25.0
1347	1.0
1348	4.0
1349	6.0
1350	3.0
1351	2.0
1352	690.0
1353	4773.0
1354	82.0
1355	67.0
1356	2073.0
1357	14.0
1358	1.5
1359	11.0
1360	20.0
1361	4.5
1362	2.0
1363	3.0
1364	3.0
1365	7.0
1366	8.0
1367	6.0
1368	6.0
1369	3.0
1370	4282.0
1371	4066.0
1372	20.0
1373	1919.0
1374	1624.0
1375	10000.0
1376	10000.0
1377	10000.0
1378	20.0
1379	515.0
1380	1277.0
1381	3.0
1382	4.0
1383	10000.0
1384	3954.0
1385	10990.0
1386	183.0
1387	10000.0
1388	2481.0
1389	9740.0
1390	23.0
1391	4718.0
1392	10000.0
1393	640.0
1394	245.0
1395	8690.0
1396	4819.0
1397	10000.0
1398	91.5
1399	40.3
1400	645.0
1401	230.0
1402	350.0
1403	4280.0
1404	1250.0
1405	990.0
1406	470.0
1407	205.0
1408	10000.0
1409	2000.0
1410	10000.0
1411	270.0
1412	557.0
1413	92.0
1414	3600.0
1415	410.0
1416	10000.0
1417	440.0
1418	2075.0
1419	795.0
1420	6690.0
1421	230.0
1422	8.53333333333333
1423	87.0
1424	17.0
1425	3755.0
1426	153.0
1427	2120.0
1428	390.0
1429	28.5
1430	6500.0
1431	6300.0
1432	13400.0
1433	25000.0
1434	38000.0
1435	69000.0
1436	7500.0
1437	7200.0
1438	100000.0
1439	44000.0
1440	9200.0
1441	3200.0
1442	85000.0
1443	10000.0
1444	715.0
1445	710.0
1446	97.0
1447	29.5
1448	52.0
1449	10000.0
1450	110.0
1451	12.0
1452	10000.0
1453	10000.0
1454	46.0
1455	10000.0
1456	1455.0
1457	57.0
1458	42.0
1459	15.5
1460	66.0
1461	442.0
1462	63.0
1463	40.0
1464	10.0
1465	10000.0
1466	16.5
1467	5945.0
1468	10000.0
1469	89300.0
1470	11000.0
1471	55700.0
1472	30100.0
1473	43000.0
1474	72900.0
1475	10.0
1476	585.0
1477	10000.0
1478	16.5
1479	220.0
1480	10000.0
1481	255.0
1482	230.0
1483	1000.0
1484	23.0
1485	10000.0
1486	112.5
1487	71.5
1488	17.0
1489	10000.0
1490	590.0
1491	78.0
1492	53.0
1493	10000.0
1494	95.0
1495	1630.0
1496	730.0
1497	3220.0
1498	37.5
1499	2700.0
1500	375.0
1501	73.0
1502	665.0
1503	7820.0
1504	157.0
1505	10000.0
1506	42.0
1507	40.0
1508	110.0
1509	10000.0
1510	10000.0
1511	113.0
1512	10000.0
1513	56.0
1514	10000.0
1515	6185.0
1516	89.5
1517	380.0
1518	20.0
1519	20.0
1520	440.0
1521	10000.0
1522	10000.0
1523	210.0
1524	180.0
1525	48.0
1526	300.0
1527	92.0
1528	560.0
1529	100.0
1530	120.0
1531	170.0
1532	370.0
1533	240.0
1534	220.0
1535	1000.0
1536	1000.0
1537	370.0
1538	480.0
1539	1000.0
1540	1000.0
1541	310.0
1542	1000.0
1543	1000.0
1544	240.0
1545	1000.0
1546	1000.0
1547	190.0
1548	290.0
1549	2.8
1550	10000.0
1551	210.0
1552	59.0
1553	75.0
1554	88.0
1555	66.0
1556	3550.0
1557	32.0
1558	230.0
1559	10000.0
1560	10000.0
1561	10000.0
1562	10000.0
1563	10000.0
1564	52200.0
1565	75000.0
1566	10000.0
1567	10000.0
1568	10000.0
1569	10000.0
1570	10000.0
1571	10000.0
1572	329.0
1573	12000.0
1574	467.0
1575	922.0
1576	1540.0
1577	183.0
1578	23.5
1579	9.33333333333333
1580	17.0
1581	67.5
1582	827.0
1583	264.0
1584	192.0
1585	292.0
1586	266.0
1587	431.0
1588	51.5
1589	167.5
1590	693.0
1591	169.0
1592	246.0
1593	153.0
1594	5.5
1595	24.5
1596	27.0
1597	158.5
1598	92.5
1599	47.5
1600	43.5
1601	28.5
1602	23.0
1603	32.0
1604	10000.0
1605	10000.0
1606	10000.0
1607	10000.0
1608	10000.0
1609	280.0
1610	10000.0
1611	17.0
1612	10000.0
1613	10000.0
1614	10000.0
1615	435.0
1616	10000.0
1617	10000.0
1618	87.0
1619	6.0
1620	320.0
1621	10000.0
1622	10000.0
1623	2630.0
1624	10000.0
1625	10000.0
1626	505.0
1627	17.0
1628	10000.0
1629	98.5
1630	97.0
1631	119.0
1632	88.0
1633	633.0
1634	125.0
1635	106.0
1636	290.0
1637	19903.0
1638	2180.0
1639	327.0
1640	9876.0
1641	68.0
1642	51.0
1643	4880.0
1644	4880.0
1645	4.0
1646	213.0
1647	23633.0
1648	32.0
1649	5.0
1650	82.0
1651	3.0
1652	60.0
1653	80.0
1654	980.5
1655	1134.0
1656	15330.0
1657	15975.0
1658	117.5
1659	387.5
1660	18.5
1661	13.0
1662	8.0
1663	9.0
1664	13.0
1665	6.5
1666	7.0
1667	125.5
1668	13.5
1669	7.5
1670	5.0
1671	5.0
1672	9.5
1673	4880.0
1674	64.0
1675	5315.48
1676	897.165
1677	3470.265
1678	6990.535
1679	5629.465
1680	3234.03
1681	805.005
1682	832.16
1683	501.19
1684	1000.0
1685	2511.89
1686	125.89
1687	1584.89
1688	501.19
1689	199.53
1690	1000.0
1691	501.19
1692	501.19
1693	15848.93
1694	794.33
1695	1258.93
1696	19952.62
1697	501.19
1698	3162.28
1699	125.89
1700	398.11
1701	1584.89
1702	1258.93
1703	398.11
1704	125.89
1705	110.0
1706	122.0
1707	14.0
1708	5.0
1709	104.0
1710	7480.0
1711	16640.0
1712	590.0
1713	63.0
1714	199.0
1715	180.0
1716	137.0
1717	164.0
1718	184.0
1719	10000.0
1720	85.0
1721	1700.0
1722	19.0
1723	102.0
1724	100000.0
1725	7.73333333333333
1726	7.9666666666666694
1727	510.133333333333
1728	643.375
1729	6543.85
1730	550.6
1731	703.04
1732	457.14
1733	216.575
1734	98.8
1735	689.033333333333
1736	436.7
1737	57.14
1738	300.0
1739	503.0
1740	556.466666666667
1741	323.875
1742	3.8
1743	88.5
1744	464.68
1745	0.9
1746	356.975
1747	374.133333333333
1748	398.6
1749	348.9
1750	8.86666666666667
1751	8.96666666666667
1752	43000.0
1753	98.5
1754	50000.0
1755	190.0
1756	19.0
1757	12285.0
1758	1400.0
1759	50000.0
1760	260.0
1761	50000.0
1762	50000.0
1763	147.0
1764	5.0
1765	230.0
1766	6.0
1767	21.0
1768	292.0
1769	71.0
1770	30.0
1771	212.0
1772	570.0
1773	220.0
1774	281.0
1775	5470.0
1776	930.0
1777	17.0
1778	306.0
1779	3400.0
1780	1400.0
1781	1.0
1782	159.0
1783	34.0
1784	7458.0
1785	640.0
1786	2777.0
1787	10000.0
1788	1050.0
1789	22795.0
1790	171.0
1791	15.0
1792	45.0
1793	1438.0
1794	4.5
1795	120.0
1796	103.5
1797	8600.0
1798	180.0
1799	10000.0
1800	459.0
1801	47.0
1802	50000.0
1803	262.0
1804	72.3333333333333
1805	96.0
1806	259.0
1807	70.3333333333333
1808	50000.0
1809	16.0
1810	1200.0
1811	1415.0
1812	7.0
1813	246.0
1814	21500.0
1815	10000.0
1816	230.0
1817	10000.0
1818	10000.0
1819	10000.0
1820	100.0
1821	3.0
1822	10000.0
1823	2000.0
1824	10000.0
1825	3600.0
1826	3600.0
1827	590.0
1828	620.0
1829	2882.0
1830	10000.0
1831	180.0
1832	2840.0
1833	33000.0
1834	103.0
1835	1900.0
1836	140.0
1837	1000.0
1838	15.0
1839	420.0
1840	4.0
1841	25000.0
1842	2600.0
1843	1.0
1844	18.0
1845	4966.0
1846	8.0
1847	1200.0
1848	10000.0
1849	14100.0
1850	2000.0
1851	10000.0
1852	2000.0
1853	1000.0
1854	50.0
1855	16.0
1856	2500.0
1857	21500.0
1858	20950.0
1859	5000.0
1860	20000.0
1861	5500.0
1862	590.0
1863	20.0
1864	25000.0
1865	5000.0
1866	3.65
1867	32.0
1868	0.77325
1869	25.0
1870	37.0
1871	373.0
1872	48.0
1873	810.0
1874	16.0
1875	29.0
1876	59.0
1877	2600.0
1878	12.0
1879	461.0
1880	6.0
1881	3.0
1882	46.0
1883	11.0
1884	18.0
1885	25.0
1886	5.0
1887	1000.0
1888	310.0
1889	25000.0
1890	9.0
1891	7.0
1892	14.0
1893	7.5
1894	2.0
1895	88.0
1896	21.0
1897	1000.0
1898	48.0
1899	25000.0
1900	1.0
1901	52.0
1902	413.0
1903	64.0
1904	10.0
1905	1189.0
1906	35.0
1907	1588.0
1908	3.0
1909	24.0
1910	58.0
1911	26.0
1912	600.0
1913	67.0
1914	25000.0
1915	8.0
1916	4620.0
1917	29.0
1918	39.0
1919	4.0
1920	101.0
1921	410.0
1922	300.0
1923	510.0
1924	340.0
1925	10.0
1926	14.0
1927	4.35
1928	64.0
1929	1000.0
1930	700.0
1931	1010.0
1932	38.0
1933	100.0
1934	70.0
1935	25000.0
1936	5200.0
1937	52.0
1938	12.0
1939	10000.0
1940	80.0
1941	30.3666666666667
1942	640.0
1943	18.0
1944	3000.0
1945	483.6
1946	1080.0
1947	1.0
1948	44.0
1949	62.0
1950	33.0
1951	4.0
1952	6.0
1953	25000.0
1954	8000.0
1955	435.0
1956	170.0
1957	52.0
1958	25.0
1959	2.0
1960	300.0
1961	890.0
1962	44.5
1963	80000.0
1964	22500.0
1965	8.0
1966	9.0
1967	25.5
1968	177.0
1969	11.0
1970	14.0
1971	86.0
1972	36.0
1973	4790.0
1974	27.0
1975	187.0
1976	22.0
1977	3200.0
1978	465.0
1979	214.0
1980	14.5
1981	12.0
1982	12500.0
1983	49.0
1984	55.3333333333333
1985	3090.0
1986	1300.0
1987	55.0
1988	8.428571428571429
1989	120.5
1990	38.5
1991	146.0
1992	18.0
1993	1038.0
1994	93.0
1995	50000.0
1996	390.0
1997	82.0
1998	66.0
[truncated: 2,663 more rows]
