# Supplementary material for: Evaluating High-Variance Leaves as Uncertainty Measure for Random Forest Regression
Source: Molecules. 2021 Oct 28;26(21):6514. doi: 10.3390/molecules26216514 (PMC8588039; doi:10.3390/molecules26216514)
Supplement: Supplementary file 1 [file molecules-26-06514-s001.zip › supplementary_materials/data_sets/cortes-ciriano/Q16602/y/y.csv]

id	y
0	490.0
1	15.866666666666667
2	33.0
3	170.0
4	190.0
5	210.0
6	88.0
7	99.0
8	62.0
9	86.0
10	180.0
11	44.0
12	36.0
13	60.0
14	160.0
15	250.0
16	7600.0
17	590.0
18	1.18
19	6.825
20	200.0
21	24000.0
22	45000.0
23	18000.0
24	8000.0
25	10000.0
26	10000.0
27	14000.0
28	24000.0
29	3400.0
30	776.25
31	4466.84
32	220.0
33	10000.0
34	10000.0
35	9000.0
36	100000.0
37	4000.0
38	10000.0
39	6900.0
40	32000.0
41	67000.0
42	51000.0
43	6500.0
44	4790.0
45	4275.0
46	5000.0
47	95000.0
48	70000.0
49	100000.0
50	10000.0
51	4500.0
52	10000.0
53	10000.0
54	280.0
55	10000.0
56	10000.0
57	3000.0
58	2700.0
59	107.15
60	620.0
61	470.0
62	707.95
63	29.0
64	5754.4
65	170.0
66	159.0
67	360.0
68	1200.0
69	3000.0
70	3000.0
71	3000.0
72	67.61
73	380.19
74	588.84
75	500.0
76	8550.0
77	7000.0
78	0.5
79	590.0
80	740.0
81	370.0
82	370.0
83	1500.0
84	0.3
85	1.9100000000000001
86	300.0
87	4500.0
88	205.0
89	940.0
90	0.12
91	0.28500000000000003
92	0.485
93	3.9
94	0.91
95	10000.0
96	10000.0
97	10000.0
98	10000.0
99	0.33499999999999996
100	25.6
101	1.09
102	5500.0
103	320.0
104	44.0
105	4880.0
106	18.0
107	2.0
108	1.7
109	1.6099999999999999
110	11.5
111	27.0
112	120.0
113	280.0
114	5.75
115	12.0
116	4470.0
117	283.5
118	35.55
119	48.1
120	450.0
121	4.35
122	25.15
123	616.5
124	7.85
125	108.5
126	39.0
127	50.0
128	24.0
129	875.0
130	1021.0
131	638.0
132	275.0
133	150.0
134	64.0
135	990.0
136	450.0
137	476.6666666666667
138	125.5
139	3.9000000000000004
140	12.5
141	17.5
142	180.0
143	304.0
144	42.0
145	64.0
146	50.0
147	110.0
148	115.5
149	64.0
150	123.5
151	140.0
152	59.5
153	0.2435
154	15.0
155	3.0
156	84.0
157	72.0
158	65.0
159	19.0
160	2810.4
161	860.0
162	13.5
163	72.0
164	77.8
165	4.4
166	0.45999999999999996
167	0.435
168	1.1099999999999999
169	1220.0
170	2.5
171	350.5
172	225.0
173	584.0
174	665.0
175	1190.0
176	540.0
177	1.265
178	1.155
179	3.0
180	1528.0
181	2299.0
182	1500.0
183	54.0
184	200.0
185	2330.0
186	250.0
187	1000.0
188	13000.0
189	226.0
190	2.5
191	6.5
192	5.0
193	17.0
194	1.9751666666666665
195	27.5
196	2.35
197	3.7034999999999996
198	4.5
199	5.300000000000001
200	1.02
201	1.55
202	6.95
203	8.649999999999999
204	6.3
205	0.21
206	27.0
207	0.0995
208	0.345
209	0.515
210	7.3500000000000005
211	26.5
212	0.026000000000000002
213	0.9099999999999999
214	1.7
215	13.0
216	0.655
217	3.5999999999999996
218	4.8
219	0.39
220	7.4
221	97.0
222	4.8
223	0.88
224	0.39
225	0.19
226	0.98
227	0.63
228	0.77
229	1.9
230	1.6
231	0.42
232	0.83
233	0.09300000000000001
234	0.022000000000000002
235	0.011000000000000001
236	0.01
237	0.27
238	3.0
239	0.33
240	0.1895
241	29.0
242	0.245
243	0.060000000000000005
244	2.05
245	0.545
246	3.0999999999999996
247	0.42000000000000004
248	0.24
249	0.33
250	1.3
251	6.8
252	6.6
253	1.9
254	0.39
255	1.7
256	0.057
257	0.18
258	0.053
259	0.017
260	0.044000000000000004
261	1.8
262	0.02
263	0.13
264	0.063
265	0.19025000000000003
266	0.24
267	0.13
268	0.0685
269	1.2
270	12.0
271	0.22
272	0.26
273	2.9
274	0.071
275	0.068
276	0.078
277	0.13
278	226.0
279	526.6666666666666
280	76.5
281	16.333333333333332
282	2.485
283	2072.0
284	23.0
285	66.22
286	5.419999999999999
287	15.0
288	590.0
289	130.0
290	3.5999999999999996
291	59.0
292	18.35
293	120.0
294	0.37
295	8.05
296	80.0
297	96.5
298	530.0
299	88.0
300	337.0
301	567.0
302	428.5
303	5697.5
304	477.0
305	827.0
306	1066.0
307	330.0
308	528.0
309	4.7
310	0.62
311	10300.0
312	40000.0
313	50000.0
314	17000.0
315	1.0274999999999999
316	44.0
317	1.4500000000000002
318	0.05
319	3.0
320	4.0
321	9.0
322	330.0
323	23.0
324	150.0
325	29.0
326	8500.0
327	5.0
328	20.0
329	210.0
330	1400.0
331	20.0
332	170.0
333	34.0
334	203.5
335	460.0
336	280.0
337	430.0
338	174.5
339	36.0
340	97.0
341	100.0
342	45.0
343	4500.0
344	380.0
345	215.0
346	700.0
347	72.0
348	120.0
349	32.0
350	119.5
351	200.0
352	220.0
353	890.0
354	1400.0
355	5150.0
356	710.0
357	4540.0
358	840.0
359	520.0
360	1370.0
361	750.0
362	800.0
363	2940.0
364	9.95
365	13.0
366	22.1
367	22.35
368	2900.0
369	3300.0
370	690.0
371	0.45
372	430.0
373	214.3
374	18.3
375	16.1
376	13.25
377	1.305
378	0.22
379	78.0
380	4.4
381	10.0
382	11.5
383	7.5
384	3.5
385	19.0
386	3.5
387	6.0
388	189.0
389	730.0
390	406.0
391	11.0
392	108.0
393	426.0
394	7.85
395	7.15
396	42.85
397	75.0
398	447.0
399	985.5
400	626.5
401	119.0
402	414.5
403	209.0
404	302.0
405	186.0
406	651.0
407	345.0
408	360.0
409	1.2885
410	920.0
411	1000.0
412	270.0
413	18.0
414	18.3
415	33.8
416	5.0
417	2.0
418	1.485
419	1.205
420	2.4699999999999998
421	1.065
422	2.5
423	20.1
424	12.85
425	610.0
426	146.25
427	1275.0
428	2.48
429	19.0
430	9.95
