# Supplementary material for: Evaluating High-Variance Leaves as Uncertainty Measure for Random Forest Regression
Source: Molecules. 2021 Oct 28;26(21):6514. doi: 10.3390/molecules26216514 (PMC8588039; doi:10.3390/molecules26216514)
Supplement: Supplementary file 1 [file molecules-26-06514-s001.zip › supplementary_materials/data_sets/cortes-ciriano/P06401/y/y.csv]

id	y
0	71.0
1	1100.0
2	290.0
3	54.0
4	250.0
5	10000.0
6	1207.0
7	10000.0
8	10000.0
9	5004.3
10	10000.0
11	3138.0
12	150.0
13	105.0
14	2600.0
15	31.4
16	10000.0
17	3162.28
18	10000.0
19	10000.0
20	173.0
21	35.0
22	886.0
23	56.0
24	1130.0
25	204.0
26	794.33
27	10000.0
28	20023.5
29	71.0
30	10000.0
31	2511.89
32	2511.89
33	10000.0
34	10000.0
35	10000.0
36	10000.0
37	10000.0
38	2511.89
39	1584.89
40	10000.0
41	224.0
42	10000.0
43	131.0
44	10000.0
45	10000.0
46	13.0
47	10000.0
48	10000.0
49	794.33
50	630.96
51	4400.0
52	10000.0
53	10000.0
54	10000.0
55	4820.0
56	1584.89
57	10000.0
58	10000.0
59	5011.87
60	10000.0
61	10000.0
62	2511.89
63	10000.0
64	10000.0
65	10000.0
66	1995.26
67	6309.57
68	10000.0
69	10000.0
70	5011.87
71	1258.93
72	3162.28
73	1340.0
74	13333.333333333301
75	3520.0
76	768.0
77	27.0
78	267.0
79	3.2
80	216.0
81	193.0
82	3538.0
83	6064.0
84	180.0
85	805.0
86	1831.0
87	2696.0
88	1555.0
89	1213.0
90	139.0
91	29.0
92	27.0
93	229.0
94	102.0
95	13.6
96	29.0
97	13.0
98	20.6
99	100.1
100	130.0
101	296.0
102	28.0
103	66.4
104	300.0
105	36.0
106	32.0
107	30.6
108	36.0
109	28.0
110	33.0
111	7.0
112	6.0
113	10.0
114	35.0
115	800.0
116	115.0
117	3.0
118	266.0
119	300.0
120	108.0
121	17.0
122	3.0
123	27.0
124	24.0
125	47.0
126	118.0
127	2080.0
128	4310.0
129	1030.0
130	2010.0
131	416.0
132	900.0
133	200.0
134	300.0
135	3180.0
136	10000.0
137	7800.0
138	10000.0
139	5500.0
140	7000.0
141	10000.0
142	7200.0
143	1880.0
144	2000.0
145	600.0
146	1200.0
147	1900.0
148	190.0
149	8.0
150	1900.0
151	1200.0
152	2000.0
153	2000.0
154	2000.0
155	1300.0
156	2000.0
157	2000.0
158	130.0
159	450.0
160	1210.0
161	270.0
162	2000.0
163	2000.0
164	2000.0
165	2000.0
166	2000.0
167	2000.0
168	1300.0
169	200.0
170	2000.0
171	2000.0
172	1150.0
173	15.85
174	1000.0
175	1000.0
176	1000.0
177	1000.0
178	1000.0
179	1000.0
180	1.24807692307692
181	2000.0
182	14.0
183	78.0
184	86.0
185	53.5
186	114.5
187	10.0
188	246.0
189	50.5
190	97.0
191	168.5
192	298.0
193	31.0
194	403.5
195	28.9
196	40.6
197	2.6
198	28.4
199	19.65
200	6.0
201	29.466666666666697
202	4883.333333333329
203	62.5
204	6.7
205	1000.0
206	1000.0
207	1000.0
208	84.0
209	1000.0
210	1000.0
211	170.0
212	416.0
213	24.0
214	48.2
215	515.0
216	270.0
217	17.5
218	1000.0
219	521.0
220	62.4
221	98.0
222	231.0
223	585.0
224	10000.0
225	310.0
226	3162.0
227	876.0
228	274.0
229	362.0
230	398.0
231	3346.0
232	1105.0
233	1763.0
234	2708.0
235	735.0
236	233.0
237	49.0
238	348.0
239	1144.0
240	0.137666666666667
241	4395.0
242	1000.0
243	1900.0
244	150.0
245	12.0
246	41.3
247	11.5
248	1682.0
249	2.9
250	27.0
251	7.3
252	212.5
253	1793.0
254	510.0
255	10.0
256	23.0
257	24.7
258	166.0
259	380.0
260	3060.0
261	3220.0
262	3720.0
263	3.38
264	765.0
265	485.0
266	12.6
267	6.81
268	7.28
269	2.29
270	3.89
271	9.92
272	750.0
273	8.1
274	113.4
275	7.1
276	2060.0
277	4.9
278	9.0
279	4070.0
280	960.0
281	500.0
282	860.0
283	510.0
284	470.0
285	390.0
286	400.0
287	770.0
288	630.0
289	380.0
290	360.0
291	250.0
292	470.0
293	260.0
294	880.0
295	1280.0
296	3340.0
297	2590.0
298	290.0
299	310.0
300	210.0
301	1110.0
302	560.0
303	190.0
304	27900.0
305	730.0
306	5270.0
307	25310.0
308	1280.0
309	7632.5
310	15.9
311	2.72
312	207.0
313	1200.0
314	930.0
315	1450.0
316	1750.0
317	2000.0
318	350.0
319	2000.0
320	440.0
321	1000.0
322	405.0
323	1800.0
324	2000.0
325	815.0
326	155.0
327	265.0
328	1250.0
329	1600.0
330	395.0
331	225.0
332	255.0
333	145.0
334	415.0
335	710.0
336	2000.0
337	2000.0
338	2000.0
339	1400.0
340	745.0
341	1600.0
342	10000.0
343	10000.0
344	10000.0
345	10000.0
346	350.0
347	1400.0
348	10000.0
349	10000.0
350	4900.0
351	1900.0
352	1800.0
353	930.0
354	2400.0
355	0.1
356	430.0
357	10.0
358	307.0
359	771.0
360	34.0
361	1000.0
362	1372.0
363	51.0
364	16.0
365	42.0
366	40.0
367	85.0
368	85.0
369	101.0
370	35.0
371	65.0
372	46.0
373	85.0
374	41.0
375	1000.0
376	35.0
377	35.0
378	36.0
379	330.0
380	210.0
381	14.97
382	1000.0
383	180.0
384	80.0
385	35.0
386	30.0
387	48.0
388	2000.0
389	460.0
390	1400.0
391	27700.0
392	22500.0
393	177.0
394	240.0
395	19.475
396	2000.0
397	8800.0
398	9020.0
399	2000.0
400	2000.0
401	2000.0
402	2000.0
403	2000.0
404	106.0
405	2000.0
406	2000.0
407	340.0
408	2000.0
409	90.0
410	525.0
411	960.0
412	2000.0
413	75.0
414	8.0
415	76.0
416	9.0
417	78.0
418	10.0
419	167.0
420	1.5
421	58.0
422	30.0
423	36.0
424	3000.0
425	6.0
426	8.0
427	12.0
428	128.0
429	11.85
430	57.0
431	0.095
432	480.0
433	330.0
434	2000.0
435	440.0
436	1200.0
437	1000.0
438	540.0
439	1600.0
440	2000.0
441	7.5
442	19.0
443	9.3
444	185.0
445	1000.0
446	1000.0
447	19.5
448	1000.0
449	0.27
450	1.6
451	440.0
452	0.61
453	21.0
454	1400.0
455	39.0
456	5.8
457	2000.0
458	1.4
459	2000.0
460	170.0
461	1000.0
462	2000.0
463	140.0
464	5520.0
465	715.0
466	1000.0
467	1200.0
468	10000.0
469	2000.0
470	1420.0
471	2000.0
472	2000.0
473	1600.0
474	740.0
475	1130.0
476	1050.0
477	2000.0
478	390.0
479	2000.0
480	2000.0
481	2000.0
482	1300.0
483	2000.0
484	2000.0
485	3250.0
486	9.2
487	0.4
488	8100.0
489	3600.0
490	33.7
491	66.1
492	71.8
493	770.0
494	400.0
495	10000.0
496	5600.0
497	3200.0
498	1600.0
499	10000.0
500	10000.0
501	4600.0
502	1800.0
503	1000.0
504	740.0
505	5000.0
506	2200.0
507	61.0
508	1300.0
509	2000.0
510	0.75
511	1900.0
512	2000.0
513	1.0
514	12.5
515	2.7
516	56.0
517	54.4
518	1000.0
519	8.1
520	14.5
521	3000.0
522	3000.0
523	27.4
524	42.2
525	5.0
526	13.1
527	1660.0
528	1.0
529	2500.0
530	0.34
531	82.0
532	0.98
533	763.0
534	308.0
535	141.0
536	520.0
537	1000.0
538	381.0
539	730.0
540	318.0
541	2220.0
542	193.0
543	133.0
544	8.48
545	0.47
546	0.2
547	0.33
548	0.55
549	0.2
550	0.6
551	0.63
552	14.8
553	38.2
554	18.8633333333333
555	0.266666666666667
556	3.14
557	50.0
558	5.7
559	16.0
560	300.0
561	25.0
562	30.0
563	48.0
564	15.0
565	13.0
566	164.0
567	19.65
568	10000.0
569	1755.0
570	600.0
571	376.0
572	104.0
573	100.0
574	2650.0
575	1155.0
576	2550.0
577	675.0
578	940.0
579	11.6333333333333
580	3000.0
581	1930.0
582	3000.0
583	36.0
584	1501.65
585	3000.0
586	3000.0
587	9211.0
588	15.325
589	2000.0
590	2000.0
591	3500.0
592	3600.0
593	5300.0
594	2000.0
595	6000.0
596	2000.0
597	5900.0
598	10000.0
599	10000.0
600	2000.0
601	540.0
602	750.0
603	2400.0
604	10000.0
605	530.0
606	700.0
607	3200.0
608	6400.0
609	2000.0
610	10000.0
611	5000.0
612	1500.0
613	2500.0
614	620.0
615	4200.0
616	5500.0
617	3400.0
618	10000.0
619	2000.0
620	8200.0
621	10000.0
622	7400.0
623	3400.0
624	1200.0
625	1500.0
626	720.0
627	2100.0
628	860.0
629	10000.0
630	3500.0
631	210.0
632	6400.0
633	2800.0
634	1000.0
635	1000.0
636	2000.0
637	2000.0
638	2000.0
639	2000.0
640	2000.0
641	1400.0
642	2000.0
643	2000.0
644	2000.0
645	880.0
646	2000.0
647	1400.0
648	1700.0
649	2000.0
650	2000.0
651	2000.0
652	2000.0
653	2000.0
654	490.0
655	2000.0
656	2000.0
657	1450.0
658	2000.0
659	1000.0
660	146.0
661	10000.0
662	204.9
663	17.0
664	80.0
665	720.0
666	10000.0
667	132.0
668	4600.0
669	930.0
670	150.0
671	342.0
672	56.0
673	185.0
674	70.7
675	29.0
676	159.65
677	104.4
678	1144.0
679	146.0
680	10000.0
681	46.0
682	1847.0
683	99.0
684	67.6
685	90.0
686	248.0
687	10000.0
688	74.0
689	3331.0
690	220.0
691	59.0
692	262.4
693	1674.0
694	1185.0
695	100.0
696	163.0
697	416.0
698	85.0
699	206.0
700	299.0
701	20.0
702	137.0
703	65.0
704	558.0
705	173.5
706	140.0
707	68.0
708	460.0
709	336.0
710	1000.0
711	400.0
712	30.0
713	1000.0
714	136.0
715	1828.0
716	109.0
717	1239.0
718	1678.0
719	3726.0
720	3042.0
721	393.0
722	301.0
723	2334.0
724	42.0
725	390.0
726	170.0
727	543.0
728	730.0
729	750.0
730	7.9
731	2931.0
732	3200.0
733	75.3
734	70.6
735	1000.0
736	570.0
737	1000.0
738	3100.0
739	88.0
740	30.0
741	400.0
742	44.0
743	47.0
744	1000.0
745	32.0
746	240.0
747	2000.0
748	36.0
749	2000.0
750	48.0
751	2000.0
752	2000.0
753	2000.0
754	555.0
755	2000.0
756	1000.0
757	2000.0
758	160.0
759	1857.14285714286
760	470.0
761	640.0
762	2000.0
763	2000.0
764	2000.0
765	1.4
766	0.94
767	2000.0
768	2020.0
769	30.0
770	4450.0
771	2000.0
772	1800.0
773	512.0
774	2000.0
775	325.0
776	1800.0
777	665.0
778	1000.0
779	100.0
780	354.0
781	205.8
782	1000.0
783	29.8
784	980.0
785	2000.0
786	2000.0
787	1.1
788	2000.0
789	451.0
790	950.0
791	2000.0
792	2.9
793	1300.0
794	570.0
795	37.1
796	8.6
797	1300.0
798	3.2
799	8.4
800	3.2
801	600.0
802	1300.0
803	1.6
804	3.7
805	0.91
806	32.2
807	10000.0
808	9.9
809	0.59
810	280.0
811	1600.0
812	275.0
813	2000.0
814	4.6
815	1000.0
816	4.3
817	26.0
818	43.0
819	101.0
820	29.0
821	20.3
822	7.89
823	0.98
824	19.05
825	8.95
826	4.55
827	0.75
828	3.6
829	194.0
830	1819.0
831	351.0
832	0.61
833	2.5
834	0.13
835	0.27
836	3.25
837	1.3
838	0.43
839	1.6
840	475.5
841	800.0
842	38.0
843	3277.0
844	2087.0
845	430.0
846	240.0
847	59.0
848	9.6
849	600.0
850	9.0
851	18.0
852	4.5
853	34.0
854	2000.0
855	4.9
856	345.0
857	3.6
858	930.0
859	1136.0
860	5685.0
861	3000.0
862	2200.0
863	2000.0
864	30.0
865	27.0
866	10.9
867	160.0
868	11.7
869	0.3
870	3.64
871	0.63
872	314.0
873	9460.0
874	0.46
875	0.55
876	0.2
877	2330.0
878	434.0
879	2.1
880	1300.0
881	1.55
882	0.27
883	0.63
884	2.2
885	0.25
886	0.44
887	0.79
888	0.15
889	34.0
890	1.7
891	10000.0
892	0.73
893	1.8
894	1.0
895	0.16
896	0.69
897	0.0655
898	0.17
899	1000.0
900	10000.0
901	10000.0
902	10000.0
903	0.89
904	72.0
905	1000.0
906	1100.0
907	23000.0
908	10500.0
909	7850.0
910	625.0
911	76.0
912	84000.0
913	32000.0
914	20500.0
915	1050.0
916	1700.0
917	265.0
918	4500.0
919	4600.0
920	14000.0
921	945.0
922	665.0
923	2300.0
924	130.0
925	175.1
926	119.8
927	500.0
928	17.5
929	197.4
930	531.5
931	104.7
932	26.6
933	62.1
934	349.4
935	14.9
936	100.0
937	29.9
938	107.6
939	13.3
940	22.5
941	725.0
942	2383.5
943	15.0
944	25.0
945	34.6
946	65.5
947	365.7
948	116.7
949	1000.0
950	30.0
951	82.4
952	78.2
953	284.0
954	15.7
955	0.1125
956	56.6
957	1.3
958	0.1475
959	2013.0
960	17.1
961	10.7
962	2.4
963	0.42
964	885.0
965	1000.0
966	0.47
967	2443.0
968	1600.0
969	618.0
970	1000.0
971	176.0
972	394.0
973	100.0
974	11.8
975	10000.0
976	1000.0
977	72.0
978	3250.0
979	120.0
980	0.46
981	667.5
982	0.4
983	78.0
984	1215.0
985	0.9
986	435.0
987	59.2
988	1.2
989	0.1215
990	6950.0
991	1362.5
992	11500.0
993	0.16
994	300.0
995	0.44
996	0.27
997	451.5
998	750.0
999	10000.0
1000	3500.0
1001	1700.0
1002	443.5
1003	260.0
1004	8500.0
1005	130.0
1006	248.5
1007	100.0
1008	676.7
1009	29.1
1010	65.2
1011	13000.0
1012	35.65
1013	62.5
1014	207.7
1015	1000.0
1016	25.15
1017	10.0
1018	44.8
1019	3.4
1020	3.8
1021	36.5
1022	88.0
1023	30.1
1024	138.3
1025	29.3
1026	34.1
1027	10000.0
1028	620.0
1029	147.5
1030	0.5
1031	32.0
1032	8.0
1033	15.0
1034	82.0
1035	170.0
1036	16.0
1037	740.0
1038	1000.0
1039	63.0
1040	500.0
1041	125.0
1042	1300.0
1043	280.0
1044	34.0
1045	79.0
1046	20.0
1047	40.0
1048	160.0
1049	400.0
1050	20.0
1051	3.3
1052	1000.0
1053	25.0
1054	20.0
1055	20.0
1056	13.0
1057	40.0
1058	1.0
1059	25.0
1060	40.0
1061	10.0
1062	25.0
1063	40.0
1064	32.0
1065	25.0
1066	80.0
1067	125.0
1068	3000.0
1069	50.0
1070	250.0
1071	56.0
1072	13.0
1073	13.0
1074	16.0
1075	40.0
1076	50.0
1077	16.0
1078	8.0
1079	60.0
1080	10.0
1081	20.0
1082	32.0
1083	13.0
1084	16.0
1085	200.0
1086	25.0
1087	398.0
1088	63.0
1089	930.0
1090	0.3
1091	50.0
1092	5.0
1093	1000.0
1094	200.0
1095	13.0
1096	398.0
1097	20.0
1098	15.0
1099	36.0
1100	13.0
1101	16.0
1102	32.0
1103	7.0
1104	1000.0
1105	40.0
1106	33.0
1107	25.0
1108	400.0
1109	10.0
1110	25.0
1111	316.0
1112	317.0
1113	65.0
1114	34.0
1115	225.0
1116	3.0
1117	132.0
1118	18.0
1119	456.0
1120	1026.63
1121	20.0
1122	99.15
1123	6309.57
1124	26.315
1125	1000.0
1126	794.33
1127	1258.93
1128	10000.0
1129	10000.0
1130	195.0
1131	490.0
1132	10000.0
1133	66.0
1134	79.0
1135	514.535
1136	139.48
1137	10.0
1138	794.33
1139	20.0
1140	14.0
1141	79.0
1142	25.0
1143	25.0
1144	100.0
1145	25.0
1146	50.0
1147	40.0
1148	30.0
1149	100.0
1150	12.0
1151	40.0
1152	63.0
1153	13.0
1154	20.0
1155	63.0
1156	12.0
1157	5.0
1158	12.0
1159	63.0
1160	8.0
1161	16.0
1162	20.0
1163	50.0
1164	80.0
1165	25.0
1166	32.0
1167	50.0
1168	30.0
1169	16.0
1170	6.0
1171	80.0
1172	63.0
1173	8.0
1174	149.0
1175	782.0
1176	65.0
1177	461.0
1178	374.0
1179	980.0
1180	368.0
1181	217.0
1182	485.0
1183	152.0
1184	499.0
1185	335.0
1186	124.0
1187	811.0
1188	483.0
1189	187.0
1190	243.0
1191	138.0
1192	1502.45
1193	180.0
1194	330.0
1195	3000.0
1196	3000.0
1197	41.0
1198	65.0
1199	3000.0
1200	3000.0
1201	23.0
1202	10000.0
1203	2000.0
1204	3000.0
1205	1000.0
1206	1000.0
1207	660.0
1208	158.0
1209	365.0
1210	3443.0
1211	284.0
1212	496.0
1213	262.4
1214	10000.0
1215	1264.5
1216	549.0
1217	10.0
1218	10000.0
1219	41.3333333333333
1220	164.0
1221	1000.0
1222	609.0
1223	122.0
1224	783.0
1225	10000.0
1226	1772.0
1227	424.0
1228	10.0
1229	362.5
1230	6530.5
1231	662.0
1232	353.0
