# Supplementary material for: Evaluating High-Variance Leaves as Uncertainty Measure for Random Forest Regression
Source: Molecules. 2021 Oct 28;26(21):6514. doi: 10.3390/molecules26216514 (PMC8588039; doi:10.3390/molecules26216514)
Supplement: Supplementary file 1 [file molecules-26-06514-s001.zip › supplementary_materials/data_sets/cortes-ciriano/P24530/y/y.csv]

id	y
0	238.0
1	294.0
2	2500.0
3	258.0
4	366.0
5	1670.0
6	221.0
7	1030.0
8	100.0
9	205.0
10	1000.0
11	295.0
12	823.0
13	4580.0
14	903.0
15	2620.0
16	1190.0
17	1950.0
18	10000.0
19	746.0
20	36000.0
21	60000.0
22	14.0
23	1131.0
24	2085.0
25	3169.0
26	10800.0
27	1110.0
28	4690.0
29	4510.0
30	1910.0
31	4920.0
32	10000.0
33	15800.0
34	25700.0
35	32600.0
36	100000.0
37	32600.0
38	100000.0
39	100000.0
40	47000.0
41	100000.0
42	100000.0
43	26666.666666666668
44	100000.0
45	100000.0
46	30000.0
47	21000.0
48	130.0
49	55000.0
50	0.71
51	100000.0
52	11000.0
53	2474.0
54	8620.0
55	24.5
56	1500.0
57	204.0
58	450.0
59	4300.0
60	2500.0
61	2500.0
62	7527.5
63	30000.0
64	48000.0
65	42500.0
66	96350.0
67	25000.0
68	70000.0
69	25000.0
70	25000.0
71	61500.0
72	31000.0
73	46600.0
74	3330.0
75	2280.0
76	0.05366666666666667
77	10000.0
78	900.0
79	0.165
80	510.0
81	210.0
82	5900.0
83	4400.0
84	0.20800000000000002
85	590.0
86	1800.0
87	37.0
88	1600.0
89	100000.0
90	5890.0
91	1.1
92	13.35
93	2.6
94	15000.0
95	2970.0
96	7.3
97	0.9500000000000001
98	4.5
99	1.2
100	5.0
101	400.0
102	73.6
103	47000.0
104	39.9
105	0.8
106	0.78
107	9.1
108	1080.0
109	211.0
110	15033.333333333334
111	8000.0
112	5300.0
113	12000.0
114	3050.0
115	8130.0
116	2670.0
117	960.0
118	950.0
119	7700.0
120	984.0
121	36000.0
122	100000.0
123	64000.0
124	32400.0
125	71000.0
126	95000.0
127	8000.0
128	72000.0
129	47800.0
130	100000.0
131	100000.0
132	48000.0
133	62000.0
134	100000.0
135	29300.0
136	33200.0
137	7000.0
138	10000.0
139	35800.0
140	50000.0
141	34000.0
142	100000.0
143	41700.0
144	85000.0
145	24033.333333333332
146	43600.0
147	47000.0
148	26000.0
149	29700.0
150	100000.0
151	41000.0
152	35300.0
153	100000.0
154	14300.0
155	2140.0
156	1300.0
157	1130.0
158	1040.0
159	30.0
160	300.0
161	191.075
162	5100.0
163	5080.0
164	18.0
165	207.0
166	158.0
167	167.0
168	548.2
169	0.5349999999999999
170	2424.0
171	552.0
172	6106.7
173	11.1
174	6170.0
175	11.0
176	13.6
177	33.2
178	7.1
179	36.5
180	4570.0
181	397.0
182	0.83
183	0.485
184	13.0
185	579.0
186	63.0
187	391.0
188	784.0
189	322.0
190	208.0
191	468.0
192	100.0
193	9.2
194	12000.0
195	975.0
196	913.4
197	5600.0
198	6700.0
199	65.0
200	3058.0
201	15.0
202	24.0
203	84.0
204	4670.0
205	103.0
206	931.0
207	566.0
208	53.0
209	4.4
210	60.0
211	2910.0
212	8160.0
213	6600.0
214	26000.0
215	30.0
216	82.0
217	460.0
218	63.0
219	3.6
220	940.0
221	830.0
222	655.0
223	240.0
224	140.0
225	397.0
226	445.0
227	45.0
228	2.4
229	3119.0
230	1300.0
231	101.0
232	33.0
233	103.0
234	5402.0
235	873.0
236	323.0
237	397.0
238	5660.0
239	122.0
240	460.0
241	3.6
242	44.0
243	1.5
244	654.0
245	0.8
246	15561.5
247	677.0
248	1453.0
249	1983.0
250	4387.0
251	1030.0
252	571.0
253	1264.0
254	280.0
255	43850.0
256	4700.0
257	27000.0
258	5200.0
259	23000.0
260	2500.0
261	5200.0
262	17000.0
263	7410.0
264	87.0
265	4.0
266	68.0
267	600.0
268	3.8
269	6.9
270	0.835
271	0.9750000000000001
272	5.8
273	6.1
274	6.6
275	3.3
276	68.0
277	474.0
278	1134.5
279	210.0
280	6003.0
281	5208.0
282	9480.0
283	10000.0
284	300.0
285	812.0
286	194.0
287	930.0
288	900.0
289	200.0
290	600.0
291	100000.0
292	2500.0
293	2000.0
294	70.3
295	6000.0
296	100000.0
297	100000.0
298	100000.0
299	1190.0
300	1140.0
301	36.5
302	47.8
303	2.2
304	1.7
305	554.0
306	1140.0
307	12200.0
308	12200.0
309	68.0
310	421.0
311	288.5
312	498.5
313	906.0
314	464.0
315	217.0
316	219.0
317	4500.0
318	180.0
319	1410.0
320	420.0
321	61000.0
322	100000.0
323	5600.0
324	8030.0
325	1810.0
326	6270.0
327	392.0
328	16.0
329	473.0
330	10000.0
331	200.0
332	7000.0
333	1400.0
334	410.0
335	690.0
336	50.0
337	2500.0
338	615.0
339	850.0
340	25000.0
341	21000.0
342	8.6
343	27.0
344	120.0
345	200.0
346	10000.0
347	10000.0
348	41.0
349	1600.0
350	5200.0
351	3000.0
352	660.0
353	300.0
354	2700.0
355	430.0
356	120.0
357	6400.0
358	300.0
359	62050.0
360	25000.0
361	25000.0
362	5300.0
363	20000.0
364	417.0
365	1900.0
366	8200.0
367	5100.0
368	130.0
369	260.0
370	15700.0
371	22000.0
372	1600.0
373	5200.0
374	2500.0
375	260.0
376	640.0
377	3900.0
378	25000.0
379	630.0
380	225.0
381	1300.0
382	460.0
383	240.0
384	4500.0
385	1200.0
386	2100.0
387	2500.0
388	2500.0
389	250.0
390	1600.0
391	2500.0
392	2300.0
393	850.0
394	760.0
395	1000.0
396	2500.0
397	2500.0
398	16000.0
399	1900.0
400	1445.0
401	2500.0
402	2500.0
403	1800.0
404	880.0
405	250.0
406	1140.0
407	950.0
408	2000.0
409	2500.0
410	3000.0
411	2500.0
412	17000.0
413	1600.0
414	1500.0
415	2500.0
416	2500.0
417	2500.0
418	260.0
419	2200.0
420	250.0
421	2500.0
422	2500.0
423	2400.0
424	2500.0
425	2500.0
426	25000.0
427	10000.0
428	2500.0
429	2500.0
430	4550.0
431	1750.0
432	18000.0
433	2500.0
434	3200.0
435	12000.0
436	2500.0
437	200.0
438	830.0
439	20.0
440	18.0
441	5.0
442	3.4
443	47.0
444	744.0
445	0.94
446	2.1
447	31.0
448	8.1
449	3.4
450	1.1
451	600.0
452	108.0
453	10.0
454	26.0
455	20.0
456	16.0
457	57.0
458	2700.0
459	82.0
460	74.0
461	81.0
462	25000.0
463	2500.0
464	14.0
465	26.25
466	52.5
467	5.8
468	23.0
469	20.0
470	19.0
471	43.0
472	62.0
473	290.0
474	88.0
475	69.5
476	25.0
477	420.0
478	480.0
479	42.0
480	130.0
481	100.0
482	63.0
483	8.4
484	530.0
485	190.0
486	14.0
487	21.0
488	410.0
489	10100.0
490	2600.0
491	2600.0
492	2500.0
493	5750.0
494	1550.0
495	2500.0
496	105.0
497	761.0
498	181.0
499	33.2
500	86.8
501	241.0
502	50.7
503	78.2
504	49.3
505	94.3
506	22.4
507	80.2
508	712.0
509	10000.0
510	4400.0
511	51900.0
512	30200.0
513	14000.0
514	6800.0
515	94.0
516	24000.0
517	170.0
518	7780.0
519	25000.0
520	15000.0
521	25000.0
522	2400.0
523	25000.0
524	25000.0
525	3500.0
526	1100.0
527	56250.0
528	18000.0
529	19100.0
530	63100.0
531	7590.0
532	1470.0
533	457.0
534	1100.0
535	1100.0
536	655.0
537	870.0
538	1600.0
539	690.0
540	29000.0
541	760.0
542	7400.0
543	15000.0
544	25000.0
545	25000.0
546	2400.0
547	59100.0
548	2500.0
549	170.0
550	1900.0
551	10000.0
552	61700.0
553	10000.0
554	377.0
555	1131.0
556	216.0
557	145.0
558	1501.0
559	424.0
560	461.0
561	42.0
562	465.0
563	3479.0
564	457.0
565	1474.0
566	561.0
567	166.0
568	147.0
569	1082.0
570	192.0
571	2490.0
572	525.0
573	200.0
574	44.0
575	832.0
576	1060.0
577	1400.0
578	199.0
579	973.0
580	4.0
581	420.0
582	16.0
583	235.5
584	43.0
585	19.3
586	76.0
587	144.0
588	160.0
589	1240.0
590	70.0
591	2800.0
592	770.0
593	1000.0
594	120.0
595	700.0
596	2.0
597	299.0
598	60.0
599	50.0
600	19.0
601	744.0
602	4.0
603	7.0
604	77.0
605	32.0
606	123.0
607	236.0
608	2030.0
609	49.0
610	19.0
611	4.0
612	81.0
613	25.0
614	49.0
615	28.0
616	42.0
617	13.0
618	24.0
619	9.0
620	100.0
621	5.0
622	14.0
623	183.0
624	351.0
625	1520.0
626	1537.0
627	3676.0
628	10000.0
629	170.0
630	2880.0
631	8240.0
632	2110.0
633	612.0
634	656.0
635	603.0
636	589.0
637	197.0
638	920.0
639	241.0
640	447.0
641	25.0
642	341.0
643	9506.0
644	1146.0
645	1765.0
646	310.0
647	9250.0
648	240.0
649	202.0
650	29.0
651	4.0
652	2500.0
653	10000.0
654	220.0
655	130.0
656	92100.0
657	15.5
658	109.0
659	565.0
660	184.0
661	25.0
662	89.8
663	184.0
664	558.0
665	87.8
666	82.0
667	153.0
668	253.0
669	18.3
670	1780.0
671	743.0
672	108.0
673	21.5
674	6.6
675	28.8
676	83.6
677	13.2
678	10.9
679	17.7
680	25.3
681	72.7
682	13.1
683	32.9
684	534.0
685	119.0
686	3530.0
687	24.1
688	47.1
689	122.0
690	32.8
691	49.7
692	49.7
693	109.0
694	32.2
695	25.5
696	15.6
697	21.4
698	26.8
699	18.5
700	30.8
701	47.4
702	22.5
703	55.0
704	48.1
705	33.1
706	74.9
707	65.6
708	7840.0
709	3640.0
710	261.0
711	7.0
712	3.8
713	441.0
714	38.0
715	10.15
716	31.0
717	28.0
718	190.0
719	1000.0
720	25000.0
721	68.8
722	966.0
723	774.0
724	16.7
725	745.0
726	1000.0
727	2400.0
728	2.5999999999999996
729	10000.0
730	1056.0
731	711.0
732	100000.0
733	90000.0
734	20000.0
735	100000.0
736	34000.0
737	54000.0
738	100000.0
739	100000.0
740	250.0
741	46000.0
742	13500.0
743	11000.0
744	33000.0
745	13000.0
746	59000.0
747	15000.0
748	58000.0
749	14000.0
750	47000.0
751	25000.0
752	80000.0
753	140.0
754	610.0
755	2400.0
756	3400.0
757	14000.0
758	4000.0
759	15000.0
760	6700.0
761	25000.0
762	7000.0
763	29000.0
764	24000.0
765	14000.0
766	57000.0
767	24000.0
768	3800.0
769	30000.0
770	1100.0
771	4900.0
772	1200.0
773	9400.0
774	49000.0
775	13000.0
776	13000.0
777	90000.0
778	22000.0
779	74000.0
780	38000.0
781	3300.0
782	14000.0
783	16000.0
784	49000.0
785	60000.0
786	88000.0
787	27000.0
788	53950.0
789	55000.0
790	13000.0
791	39000.0
792	45000.0
793	37000.0
794	35000.0
795	100000.0
796	100000.0
797	74100.0
798	100000.0
799	27300.0
800	17700.0
801	18100.0
802	723.0
803	34300.0
804	9800.0
805	9100.0
806	29200.0
807	3500.0
808	17400.0
809	4800.0
810	5500.0
811	27200.0
812	7000.0
813	100000.0
814	100000.0
815	37200.0
816	81400.0
817	8710.0
818	6920.0
819	4370.0
820	9120.0
821	67600.0
822	14100.0
823	40400.0
824	100000.0
825	100000.0
826	100000.0
827	9210.0
828	100000.0
829	100000.0
830	43200.0
831	100000.0
832	68400.0
833	5740.0
834	48680.0
835	7940.0
836	100000.0
837	100000.0
838	100000.0
839	100000.0
840	100000.0
841	15400.0
842	100000.0
843	4200.0
844	100000.0
845	97700.0
846	40400.0
847	35500.0
848	25700.0
849	13800.0
850	9080.0
851	16800.0
852	19800.0
853	14400.0
854	8240.0
855	44700.0
856	10100.0
857	67400.0
858	67500.0
859	77600.0
860	100000.0
861	100000.0
862	19500.0
863	100000.0
864	15700.0
865	2100.0
866	2000.0
867	3280.0
868	4130.0
869	2970.0
870	5245.0
871	2090.0
872	8895.0
873	11700.0
874	3480.0
875	9240.0
876	5900.0
877	1300.0
878	28250.0
879	95550.0
880	60300.0
881	2895.0
882	1505.0
883	3275.0
884	2450.0
885	21200.0
886	64450.0
887	100000.0
888	1720.0
889	5370.0
890	3240.0
891	4135.0
892	6635.0
893	2970.0
894	9955.0
895	1395.0
896	12450.0
897	9355.0
898	4295.0
899	17850.0
900	39770.0
901	35500.0
902	100000.0
903	100000.0
904	100000.0
905	100000.0
906	100000.0
907	90000.0
908	79000.0
909	48000.0
910	100000.0
911	3900.0
912	228.0
913	574.0
914	1100.0
915	2570.0
916	846.0
917	15000.0
918	13000.0
919	25000.0
920	987.0
921	3150.0
922	3700.0
923	10000.0
924	2100.0
925	4700.0
926	230.0
927	300.0
928	300.0
929	1000.0
930	1050.0
931	890.0
932	7900.0
933	29.0
934	25000.0
935	14000.0
936	2500.0
937	670.0
938	22000.0
939	3300.0
940	14500.0
941	10000.0
942	420.0
943	4500.0
944	2500.0
945	25000.0
946	14850.0
947	5400.0
948	2000.0
949	30000.0
950	2829.0
951	1474.0
952	461.0
953	506.0
954	5067.0
