# Supplementary material for: Evaluating High-Variance Leaves as Uncertainty Measure for Random Forest Regression
Source: Molecules. 2021 Oct 28;26(21):6514. doi: 10.3390/molecules26216514 (PMC8588039; doi:10.3390/molecules26216514)
Supplement: Supplementary file 1 [file molecules-26-06514-s001.zip › supplementary_materials/data_sets/cortes-ciriano/F7/y/y.csv]

id	y
0	7.3010299960000005
1	6.142667503999999
2	7.397940009
3	6.15490196
4	5.795880017000001
5	5.5539526985
6	5.638272164
7	5.6266829005000005
8	5.1914998295
9	6.243124925
10	5.522878745
11	5.657577319
12	7.096910013
13	7.22184875
14	6.26760624
15	7.096910013
16	6.207608311
17	6.075720714
18	8.13076828
19	7.22184875
20	7.045757491
21	4.671620397
22	5.040958608
23	4.053547735
24	5.209714836
25	7.795880017000001
26	7.591760035
27	7.657577319
28	7.970616222
29	8.086186148
30	8.180456064
31	8.15490196
32	7.962573502000001
33	7.472370099
34	7.283996656
35	7.728158392999999
36	7.431798276
37	7.48148606
38	6.478469659
39	7.173925197000001
40	6.616184634
41	7.07211659
42	7.308918508
43	7.958607315
44	8.15490196
45	7.9430951489999995
46	8.045757491
47	7.583359493
48	7.732828272000001
49	7.6989700039999995
50	7.4202164029999995
51	7.522878745
52	6.920818754
53	7.3010299960000005
54	6.568636236000001
55	5.488116638999999
56	6.148741651
57	6.443697499
58	6.107905397000001
59	6.443697499
60	5.251811973
61	6.3010299960000005
62	5.721246399
63	4.946921557
64	7.397940009
65	6.823908741
66	5.920818754
67	6.6989700039999995
68	6.677780705
69	8.022276395
70	6.602059991
71	6.920818754
72	6.096910013
73	5.657577319
74	7.0
75	5.443697499
76	5.070581074
77	4.835647144
78	6.769551079
79	6.108226859
80	7.397940009
81	6.118849108
82	7.3010299960000005
83	6.366531544
84	6.22184875
85	5.744727495
86	6.045757491
87	5.008773924
88	5.920818754
89	5.200659451
90	7.0
91	7.096910013
92	5.4948500220000005
93	7.22184875
94	7.15490196
95	6.397940009
96	5.397940009
97	4.455931956000001
98	7.397940009
99	7.397940009
100	6.397940009
101	4.679853714
102	4.522878745
103	6.552841969
104	4.885722703
105	4.90517962
106	5.462180905
107	5.519993057000001
108	5.3010299960000005
109	5.325138859
110	5.123782159
111	7.397940009
112	6.522878745
113	7.22184875
114	6.15490196
115	6.22184875
116	7.508638306
117	7.48148606
118	4.397940009
119	6.853871964
120	4.54668166
121	5.522878745
122	4.573488739
123	4.757707095
124	4.612966299
125	4.629857153000001
126	4.777283529
127	5.173925197
128	5.356547324
129	5.585026652000001
130	5.283996656
131	5.397940009
132	4.716698771
133	5.537602002000001
134	5.744727495
135	5.795880017000001
136	5.4202164029999995
137	6.22184875
138	5.6989700039999995
139	5.468521083
140	5.244125144
141	6.657577319
142	4.754487332
143	4.200659451
144	4.200659451
145	6.161150909
146	4.679853714
147	4.931814138
148	5.522878745
149	7.397940009
150	7.045757491
151	4.53165267
152	5.441291429
153	5.54515514
154	5.368556231
155	5.413412695
156	5.060980224
157	5.087777943
158	4.866780543
159	5.13667714
160	5.382999658999999
161	6.0
162	6.055517328
163	6.366531544
164	6.096910013
165	5.37675071
166	5.318758763
167	6.4202164029999995
168	5.853871964
169	5.443697499
170	5.744727495
171	4.836838625
172	4.885389016
173	6.080921908
174	7.15490196
175	6.045757491
176	5.1414628019999995
177	5.924453038999999
178	5.661543506
179	5.377785977
180	5.537602002000001
181	7.22184875
182	7.6989700039999995
183	7.096910013
184	4.970616222
185	7.22184875
186	7.522878745
187	7.15490196
188	7.15490196
189	6.537602002000001
190	7.045757491
191	6.4202164029999995
192	6.677780705
193	6.193820026
194	6.022276395
195	5.153044675
196	4.9030899869999995
197	5.522878745
198	7.522878745
199	7.397940009
200	7.096910013
201	5.910094889
202	4.522878745
203	4.920818754
204	4.571865206
205	7.27572413
206	6.6989700039999995
207	4.950394387
208	4.98088371
209	7.6989700039999995
210	5.2083093510000005
211	4.616184634
212	6.2596373110000005
213	7.22184875
214	6.397940009
215	5.167491087
216	5.087246696
217	4.878768545
218	4.5975666539999995
219	7.283996656
220	8.0
221	7.0
222	4.997833938
223	4.804100348
224	6.22184875
225	5.744727495
226	5.795880017000001
227	5.0555173280000005
228	5.207608311
229	6.468521083
230	5.387216143
231	5.356547324
232	5.508638306
233	5.920818754
234	5.387216143
235	4.899629455
236	6.522878745
237	5.886056647999999
238	5.958607315
239	5.051587034
240	5.091514981
241	4.89997427
242	4.6989700039999995
243	5.356547324
244	5.537602002000001
245	5.70333481
246	5.638272164
247	7.15490196
248	5.920818754
249	5.598599459
250	5.88941029
251	6.6989700039999995
252	6.200659451
253	4.777283529
254	5.853871964
255	5.568636236000001
256	5.522878745
257	5.744727495
258	5.920818754
259	6.22184875
260	6.6989700039999995
261	5.3010299960000005
262	7.0
263	5.744727495
264	4.040958608
265	6.0
266	5.769551079
267	6.045757491
268	5.15490196
269	5.522878745
270	4.744727495
271	5.602059991
272	4.958212681
273	4.847711656
274	4.736837535
275	5.244125144
276	5.15490196
277	5.610833916
278	5.387216143
279	7.15490196
280	7.0
281	6.113509275
282	5.200659451
283	5.283996656
284	5.366531544
285	5.769551079
286	5.920818754
287	6.638272164
288	5.193820026
289	4.701146924
290	5.431798276
291	6.096910013
292	4.844663963
293	6.397940009
294	5.795880017000001
295	5.853871964
296	5.187086643
297	5.236572006
298	5.0268721460000005
299	4.645891561
300	4.744727495
301	6.522878745
302	6.3010299960000005
303	4.562249437
304	6.3010299960000005
305	6.327902142
306	6.008773924
307	6.244125144
308	6.0
309	6.050609992999999
310	4.88941029
311	6.1804560639999995
312	6.3010299960000005
313	5.327902142
314	5.677780705
315	6.244125144
316	5.6989700039999995
317	6.0
318	6.3010299960000005
319	6.568636236000001
320	5.098541678999999
321	5.22184875
322	4.6989700039999995
323	6.22184875
324	4.522878745
325	6.744727495
326	5.455931956000001
327	6.0861861479999995
328	4.974694135
329	6.096910013
330	4.958607315
331	4.659555885
332	5.244125144
333	5.22184875
334	4.647817482
335	4.782516056
336	5.4202164029999995
337	4.73754891
338	4.872895202
339	6.187086643
340	5.366531544
341	4.530177984
342	4.57024772
343	4.688246138999999
344	6.229147987999999
345	5.200659451
346	4.795880017
347	4.935542011
348	4.920818754
349	5.443697499
350	4.602059991
351	5.772113295
352	4.950781977
353	4.966576245
354	5.3840499479999995
355	6.244125144
356	5.954677021
