# Supplementary material for: Evaluating High-Variance Leaves as Uncertainty Measure for Random Forest Regression
Source: Molecules. 2021 Oct 28;26(21):6514. doi: 10.3390/molecules26216514 (PMC8588039; doi:10.3390/molecules26216514)
Supplement: Supplementary file 1 [file molecules-26-06514-s001.zip › supplementary_materials/data_sets/cortes-ciriano/IL4/y/y.csv]

id	y
0	6.043620239
1	6.443576879
2	5.498283627999999
3	6.792177201
4	7.02420069
5	6.913497801
6	6.919481739
7	7.099632871
8	5.84462752
9	6.5334734270000006
10	6.609524146
11	6.527682454
12	7.00449643
13	5.018730608
14	6.080153416
15	6.8363914370000005
16	6.875560988999999
17	6.534082047
18	7.211973116
19	6.728065506
20	6.986909862
21	7.015427684
22	6.562344549
23	6.452643797
24	6.832210221
25	6.6112773
26	6.701911431
27	6.9955926360000005
28	6.26920158
29	6.4500653539999995
30	6.131179294
31	6.800519085
32	6.966174306
33	6.796233025
34	7.2313618989999995
35	6.529736552999999
36	6.219747513
37	6.1747037360000006
38	6.2203457989999995
39	6.220172716
40	7.5506759070000005
41	6.112624667
42	6.964850542000001
43	6.157241029
44	6.583326215
45	6.523313257000001
46	5.966013635
47	6.404063094
48	5.606966005
49	5.4329506835
50	5.7438318665
51	5.0152162360000005
52	5.2999087424999995
53	4.9400165000000005
54	5.41962936
56	5.225688926
57	5.484897805
58	5.993587579000001
59	6.2716337125
60	6.095095202
61	5.521844907999999
62	6.70289635
63	6.0780015689999995
64	6.705093089
65	5.083783531
66	5.734118986
67	6.529839513
68	6.268628839
69	6.763160551
70	6.240369922
71	5.886501192000001
72	6.183520069
73	6.20457884
74	6.706350221
75	6.401253252999999
76	7.176395372000001
77	6.854896867000001
78	6.98889497
79	6.695660295
80	6.650256366
81	5.709593614
82	6.353792388
83	6.973711937999999
84	6.610532673
85	6.870084642
86	6.866876425
87	6.907700523
88	6.72519581
89	6.549658497999999
90	6.545139902000001
91	6.459107684
92	6.5757065279999996
93	6.210095097999999
94	6.2854942110000005
95	5.535766872000001
96	6.737572642999999
97	5.996759256
98	6.368089717
99	6.383608517000001
100	6.059807364
101	6.213049926
102	6.411717086
103	6.581267942999999
104	6.454334212999999
105	6.804903288999999
106	7.271159432
107	6.720720992
108	6.171881697999999
109	6.038009712999999
110	6.627051194
111	7.328456915
112	7.511026475
113	6.45639131
114	7.422738046
115	5.923519762000001
116	5.9976568
117	6.520367114
118	6.438469307
119	7.09772508
120	6.543588413999999
121	6.587153211
122	6.870890414
123	6.435097327
124	7.329290405
125	6.620096492999999
126	6.93266872
127	6.619752569
128	6.747365384
129	6.663640346
130	6.688797301
131	5.641808081000001
132	6.953114809
133	6.503416266
134	6.888435065
135	6.437100737000001
136	6.790592232000001
137	6.58631474
138	5.853716887
139	6.984640245
140	6.946076849
141	5.903635803999999
142	5.846057152
143	6.668430999
144	7.190171039
145	6.920746378
146	7.049391775
147	7.206279443
148	7.35222595
149	6.12238105
150	6.79827523
151	6.11581659
152	7.302596277
153	5.893625492999999
154	5.60624059
155	6.844299672000001
156	6.84918218
157	6.984849897
158	5.461213946
159	6.632439096000001
160	7.187019834
161	6.635280197
162	6.657143242
163	7.273517302999999
164	5.779693124
165	6.107298922000001
166	6.548966175
167	6.2822296710000005
168	5.303006182
169	6.293657802
170	5.6262349679999994
171	5.783520041
172	5.259643628
173	7.507239611
174	7.593289541
175	7.151441427999999
176	6.6325322579999995
177	6.964970717999999
178	6.773657912999999
179	6.510097743999999
180	6.383787138
181	7.015292706
182	6.837824062999999
183	5.3409132669999995
184	6.58950958
185	7.3621101829999995
186	7.138943755
187	7.373454341
188	6.586113748
189	7.346787486
190	7.441891697999999
191	7.602407566
192	6.651227986
193	6.771496983
194	7.209152096
195	6.535346542999999
196	6.79786602
197	6.382685067000001
198	7.878112015
199	7.159893906000001
200	6.679853714
201	6.804931004
202	7.2052332020000005
203	6.792204115
204	7.328271912000001
205	7.253210168
206	6.5109137960000005
207	7.422393323
208	6.349168142000001
209	6.576934437
210	6.81431622
211	6.750312572
212	7.366632555
213	6.437826137
214	6.947652401
215	6.928707266
216	6.9876690439999996
217	7.33856595
218	6.67582047
219	6.697430989
220	6.92226882
221	7.205581669
222	6.626426019
223	7.521000868
224	6.783411889
225	6.77926447
226	6.83271221
227	6.688267325
228	6.7831218579999994
229	6.587119642
230	6.8484769320000005
231	6.688627638
232	6.915852867000001
233	6.828741725
234	7.023741751
235	5.799042856
236	6.29053499
237	6.4107431429999995
238	7.074378545
239	5.425229324
240	5.9410679365
241	6.010434505
242	6.172275422999999
243	6.647817482000001
244	7.055369298
245	6.776789702
246	7.164626547999999
247	6.40091423
248	6.589205901000001
249	6.236549544
250	5.853992963
251	6.592252287999999
252	6.577213246
253	6.678815973
254	7.2807516020000005
255	6.989657633999999
256	7.208590084
257	6.880183454
258	6.274137351
259	7.190103753
260	6.396855627000001
261	6.95597009
262	7.140921775
263	6.4440595620000005
264	6.997574735
265	6.735607237999999
266	5.656357087999999
267	6.7844417429999995
268	7.265840487
269	6.927198851
270	6.989403264
271	6.811437096000001
272	6.5805729920000005
273	5.529713022999999
274	7.518557371
275	7.4263163070000004
276	6.801342912999999
277	7.11844417
278	7.676335464
279	7.075513956
280	7.411392195
281	7.119300711
282	7.738499227
283	6.879261594
284	6.626058688
285	7.163486001
286	7.208660296000001
287	7.21346152
288	6.4637951970000005
289	6.932519976
290	7.246110669
291	7.060880282
292	7.632085261
293	6.426362671000001
294	6.659694722999999
295	7.18382501
296	7.480434498999999
297	7.324771746000001
298	6.566038255
299	7.392866796
300	6.101658834
301	6.920420833
302	5.932743111000001
303	6.5578025360000005
304	5.998612477000001
305	6.281108203
306	5.198494075
307	5.713253947
308	5.63565166
309	6.342265495
310	5.860218483
311	6.402897437999999
312	6.066274877000001
313	6.1564246570000005
314	6.426780172999999
315	6.663520253
316	6.833658708
317	7.07007044
318	7.192464972000001
319	7.119415044
320	6.676046992000001
321	6.959081349
322	5.968591536
323	6.877882464
324	6.266722466
325	5.969113002
326	6.708165133
327	7.010105436
328	6.824923279
329	6.751046385
330	6.851860263
331	6.567832731
332	6.67481285
333	6.325359276
334	6.600135992
335	6.773554767
336	6.616669448
337	6.493210942999999
338	6.736529634
339	6.501276029
340	7.021180612999999
341	6.896367295
342	6.845454308
343	6.825649403
344	6.61960784
345	5.983760809
346	6.831944697000001
347	6.336676066
348	7.0427759420000005
349	6.737905035
350	6.9216882129999995
351	6.632085261
352	7.478600372000001
353	6.534617149
354	6.477255907000001
355	6.499722349
356	6.43270302
357	6.842482791
358	7.249414473
359	7.8873949979999995
360	8.1837587
361	7.435097327
362	6.221024373
363	6.446262571
364	6.462281622999999
365	6.120456861
366	6.26635342
367	6.47101906
368	6.8431480989999995
369	6.817499753
370	5.51215488
371	6.870406772000001
372	6.993362841000001
373	6.620386324
374	7.5000381339999995
375	7.628932138
376	6.884655803999999
377	6.863025904
378	7.543937776
379	6.839471446
380	7.553929064
381	6.911013881000001
382	7.249800272000001
383	4.737435012
384	6.8705679260000005
385	6.59064181
386	6.2603406470000005
387	6.987500222
388	6.263253016
389	6.261282847
390	7.057843072000001
391	6.644203786
392	6.452212992000001
393	6.55997299
394	5.954426689
395	7.536405597999999
396	5.928869457
397	7.538951908
398	7.358030402000001
399	7.276626433
400	6.732945664
401	7.446116973
402	7.530914701
403	7.481617684
404	5.051764114
405	6.940815382
406	7.240785569
407	5.215409094
408	6.912502527999999
409	6.774897574
410	5.077160406
411	6.825533141
412	6.264393117000001
413	7.115034802
414	7.049245817999999
415	7.333201316
416	6.969926769
417	6.940929087000001
418	6.872571222
419	5.781884814
420	6.572092136
421	6.740501686
422	6.611916569
423	6.695251041000001
424	6.396758166000001
425	6.840372659
426	6.603573972
427	6.811015301
428	7.017728767
429	7.096801452999999
430	6.678484419
431	6.50214466
432	5.6918754389999995
433	6.906333217999999
434	6.188814128500001
435	5.1231239065
436	6.620422567
437	6.346112442000001
438	6.758602957999999
439	6.938811495
440	5.200170283
441	5.85309713
442	5.85498705
443	6.283145605
444	6.820965534
445	6.560036064
446	6.939377696
447	6.77034375
448	7.051467729666666
449	6.761753112999999
450	6.933524986
451	6.520410295
452	6.993106292
453	6.749141045
454	7.20481541
455	6.503098015
456	6.837644726000001
457	7.082862247
458	6.469467342000001
459	7.023329119
460	6.490340566
461	5.689776277000001
462	6.949195052
463	6.982465841000001
464	6.313622955
465	6.591522595
466	6.821166882999999
467	6.712735874
468	6.928486195
469	7.07139934
470	5.512404936
471	6.789146635
472	6.7505081339999995
473	6.950471877999999
474	6.94290471
475	6.792365632999999
476	7.182500738
477	6.81008879
478	6.412603367000001
479	6.336581787999999
480	6.558603397000001
481	6.929039083999999
482	7.154839922000001
483	7.234033575
484	7.665345232999999
485	8.296708622
486	6.837286273999999
487	6.515315873
488	7.885722703
489	7.614930224
490	7.346401618
491	7.348721986
492	6.904238041
493	6.970210529
494	6.877554743999999
495	7.0305374920000006
496	6.651442035
497	6.869408947999999
498	5.931113152000001
499	6.483755575
500	7.36886075
501	7.069917367
502	7.2165252120000005
503	6.103611588
504	7.55315229
505	6.897497691
506	7.0428718020000005
507	6.491174119
508	6.79153177
509	6.713476168
510	6.822030863999999
511	6.514676149
512	6.367239112
513	6.050658792999999
514	6.686871286000001
515	6.70421306
516	5.986952004
517	7.03035116
518	6.931443105
519	5.571330768999999
520	7.133358278999999
521	6.9690766
522	7.309360988
523	5.692200276
524	5.968518822999999
525	6.526177402999999
526	6.722138762
527	6.155212281
528	6.867900477999999
529	7.020633758
530	6.540155358
531	6.42786058
532	5.820726913
533	7.342466112
534	7.077585976
535	6.6127882
536	7.6183435170000005
537	6.530899954
538	7.436637591
539	7.432503109
540	6.483702661000001
541	6.627180018
542	5.431251644
543	6.23474135
544	6.817442699
545	7.727694156
546	6.8543375289999995
547	6.690945015
548	7.078313525
549	6.879821062
550	6.948654501
551	6.815024809
552	6.342208192
553	6.868959068
554	6.982132281
555	6.8508116889999995
556	6.532243949
557	5.774507216
558	6.638253282000001
559	6.607338213999999
560	6.6592783429999995
561	6.918171946
562	6.744655119
563	6.554598202999999
564	6.789601211
565	6.197294672999999
566	6.036618333
567	6.565319343
568	8.202732459
569	7.312471039
570	6.050439237000001
571	5.977765517000001
572	7.081969663
573	6.139230907999999
574	7.369572125
575	7.161339760000001
576	6.971876285
577	4.6736149760000005
578	6.861760477000001
579	7.010238812000001
580	7.435333936
581	7.230844309
582	6.725449615
583	6.734922622000001
584	7.011842527000001
585	6.858644308
586	6.53036941
587	7.18428946
588	7.528414946
589	6.867196182000001
590	6.6633801870000005
591	6.090674015
592	6.024936004
593	5.984636052999999
594	6.465339424
595	6.859397692000001
596	6.648570912
597	6.270640794
598	6.529736552999999
599	6.563360368
600	6.7495556
601	6.655254146
602	6.666371387000001
603	6.673992032
604	6.890691495
605	6.840553127000001
606	6.773322779
607	6.446711806000001
608	5.9942191
609	5.35618622
610	7.00943917
611	5.478093424
612	5.985206538
613	6.345342245
614	7.031423665
615	6.501276029
616	6.493400272000001
617	7.015472687000001
618	6.905738557
619	6.1009514110000005
620	6.062411904
621	6.501097004
622	6.867964562
623	7.427360703
624	6.6727637070000005
625	7.274415028
626	6.419907935
627	6.817357132000001
628	7.322393047
629	7.6605485589999995
630	7.156144577
631	6.205491041
632	7.075565636
633	6.780101261
634	6.007937162999999
635	5.193326297
636	6.567190995
637	6.963890332999999
638	6.685563931
639	7.066360887
640	6.349401102000001
641	6.765735876
642	6.177773059
643	6.75310768
644	7.292004254
645	6.8328008570000005
646	6.93118357
647	7.262807357000001
