# Supplementary material for: Evaluating High-Variance Leaves as Uncertainty Measure for Random Forest Regression
Source: Molecules. 2021 Oct 28;26(21):6514. doi: 10.3390/molecules26216514 (PMC8588039; doi:10.3390/molecules26216514)
Supplement: Supplementary file 1 [file molecules-26-06514-s001.zip › supplementary_materials/data_sets/cortes-ciriano/P25929/y/y.csv]

id	y
0	35000.0
1	7444.0
2	11810.0
3	7084.0
4	10000.0
5	30000.0
6	35000.0
7	35000.0
8	10000.0
9	10000.0
10	10000.0
11	10000.0
12	10000.0
13	10000.0
14	10000.0
15	18900.0
16	7428.0
17	1000.0
18	35000.0
19	2.69
20	0.02
21	35000.0
22	6459.0
23	5546.0
24	19100.0
25	10000.0
26	10000.0
27	5680.0
28	35000.0
29	10000.0
30	10000.0
31	10000.0
32	39.5
33	950.0
34	35000.0
35	35000.0
36	674.0
37	447.0
38	1270.0
39	76.95
40	1000.0
41	279.0
42	1248.0
43	1000.0
44	10000.0
45	1248.0
46	1091.0
47	1597.0
48	769.0
49	148.95
50	1514.0
51	159.0
52	762.0
53	1390.0
54	398.0
55	233.0
56	88.3
57	764.0
58	10000.0
59	257.0
60	1000.0
61	735.0
62	110.0
63	48.9
64	275.0
65	10300.0
66	10000.0
67	35000.0
68	100.0
69	10590.0
70	15070.0
71	180.0
72	170.0
73	10000.0
74	190.0
75	2200.0
76	60.055
77	645.65
78	10000.0
79	10000.0
80	10000.0
81	5853.0
82	35000.0
83	12260.0
84	44000.0
85	26000.0
86	35000.0
87	39.0
88	1.4056666666666666
89	0.8460000000000001
90	10000.0
91	5265.0
92	2.24
93	11510.0
94	13170.0
95	39.0
96	4.7
97	30000.0
98	1586.0
99	183.0
100	1567.0
101	35000.0
102	26730.0
103	7662.0
104	35000.0
105	72.0
106	13680.0
107	63.0
108	8751.0
109	35.0
110	1000.0
111	16800.0
112	14700.0
113	16.0
114	13630.0
115	35000.0
116	13220.0
117	9000.0
118	17.0
119	207.0
120	3205.0
121	12000.0
122	4368.0
123	35000.0
124	10000.0
125	263.0
126	16000.0
127	18920.0
128	16710.0
129	7628.0
130	15000.0
131	1938.0
132	33.0
133	15.0
134	35000.0
135	35000.0
136	8902.0
137	12000.0
138	10000.0
139	10000.0
140	10000.0
141	62.0
142	120.0
143	10000.0
144	42.0
145	892.0
146	4380.0
147	10000.0
148	265.0
149	5032.0
150	54.0
151	4270.0
152	10000.0
153	5537.0
154	1000.0
155	11150.0
156	6978.0
157	13260.0
158	35000.0
159	5769.0
160	35000.0
161	25000.0
162	32000.0
163	21000.0
164	4300.0
165	22000.0
166	13000.0
167	21000.0
168	0.39
169	1.4
170	1.4
171	12.0
172	8.4
173	5.5
174	234.0
175	11.0
176	11.0
177	29.0
178	4.4
179	55.0
180	17.0
181	20.0
182	6.5
183	30.0
184	237.0
185	0.13
186	10000.0
187	10000.0
188	35000.0
189	14.0
190	12022.0
191	467.0
192	7326.0
193	191.0
194	50.0
195	6031.0
196	33.88
197	11.0
198	13610.0
199	1862.0
200	43.0
201	107.0
202	61.5
203	186.0
204	16.0
205	52.0
206	50.0
207	303.16999999999996
208	412.615
209	3890.45
210	213.04500000000002
211	1318.26
212	4465.0
213	1000.0
214	93.33
215	35000.0
216	35000.0
217	35000.0
218	39.0
219	8.0
220	10.0
221	3.0
222	14.0
223	4.0
224	5.0
225	28.0
226	4.0
227	3.0
228	4.0
229	4.2
230	12.0
231	8.0
232	2.0
233	3.0
234	31.0
235	4.0
236	6.0
237	25.0
238	2.0
239	5.0
240	2.0
241	4838.0
242	5306.0
243	7704.0
244	5210.0
245	6952.0
246	10000.0
247	4826.0
248	4.3
249	35000.0
250	7083.0
251	7.0
252	17000.0
253	8900.0
254	60000.0
255	7799.0
256	7767.0
257	9350.0
258	35000.0
259	5137.0
260	7359.0
261	7156.0
262	35000.0
263	280.0
264	1000.0
265	550.0
266	35000.0
267	10390.0
268	10000.0
269	4021.0
270	35000.0
271	35000.0
272	35000.0
273	35000.0
274	7623.0
275	21010.0
276	35000.0
277	35000.0
278	35000.0
279	29000.0
280	9550.0
281	22000.0
282	2800.0
283	35000.0
284	12000.0
285	14000.0
286	19000.0
287	4576.0
288	35000.0
289	300.0
290	35000.0
291	8772.0
292	1300.0
293	9050.0
294	22650.0
295	30390.0
296	35000.0
297	1000.0
298	4.7
299	7100.0
300	6748.0
301	35000.0
302	35000.0
303	10620.0
304	5388.0
305	3391.0
306	5010.0
307	3648.0
308	6057.0
309	35000.0
310	35000.0
311	35000.0
312	460.0
313	7273.0
314	12050.0
315	35000.0
316	7387.0
317	9957.0
318	8329.0
319	10000.0
320	10000.0
321	10000.0
322	30000.0
323	30000.0
324	18000.0
325	6837.0
326	4084.0
327	0.46
328	12000.0
329	13340.0
330	6433.0
331	6324.0
332	35000.0
333	35000.0
334	4261.0
335	35000.0
336	10000.0
337	5404.0
338	38000.0
339	70000.0
340	15000.0
341	21.0
342	0.69
343	0.27
344	0.56
345	1.8
346	10.0
347	1.5
348	19.0
349	7.7
350	5.2
351	1.7
352	8.0
353	0.16
354	0.27
355	7229.0
356	8843.0
357	35000.0
358	10000.0
359	20260.0
360	35000.0
361	7125.0
362	0.2
363	35000.0
364	13400.0
365	9798.0
366	5146.0
367	5266.0
368	9045.0
369	6959.0
370	25118.86
371	35000.0
372	10000.0
373	4079.0
374	5687.0
375	6664.0
376	12000.0
377	10000.0
378	100.0
379	51000.0
380	1100.0
381	4150.0
382	125.5
383	475.0
384	2200.0
385	8100.0
386	4833.333333333333
387	7794.666666666667
388	1000.0
389	11200.0
390	11500.0
391	8.8325
392	110.0
393	3750.0
394	76000.0
395	21800.0
396	16950.0
397	8370.0
398	8000.0
399	35000.0
400	26740.0
401	4542.0
402	1000.0
403	5100.0
404	35000.0
405	6127.0
406	7697.0
407	5470.0
408	8364.0
409	8583.0
410	11350.0
411	10000.0
412	10000.0
413	10000.0
414	10000.0
415	10000.0
416	6943.0
417	35000.0
418	35000.0
419	31850.0
420	5724.0
421	7762.0
422	871.0
423	9772.0
424	832.0
425	2882.0
426	1905.0
427	6687.0
428	35000.0
429	32170.0
430	7817.0
431	7244.36
432	10000.0
433	10000.0
434	10000.0
435	10000.0
436	10000.0
437	10000.0
438	1862.09
439	37.15
440	3388.44
441	331.13
442	15848.93
443	10400.0
444	10000.0
445	10000.0
446	10000.0
447	10000.0
448	10000.0
449	1300.0
450	10000.0
451	1000.0
452	8500.0
453	15000.0
454	4380.0
455	5335.0
456	9004.0
457	5161.0
458	5687.0
459	8303.0
460	10170.0
461	7826.0
462	35000.0
463	7683.0
464	5022.0
465	9458.0
466	12770.0
