# Supplementary material for: Evaluating High-Variance Leaves as Uncertainty Measure for Random Forest Regression
Source: Molecules. 2021 Oct 28;26(21):6514. doi: 10.3390/molecules26216514 (PMC8588039; doi:10.3390/molecules26216514)
Supplement: Supplementary file 1 [file molecules-26-06514-s001.zip › supplementary_materials/data_sets/cortes-ciriano/P12931/y/y.csv]

id	y
0	4000.0
1	74.9
2	15.15
3	17.15
4	3.0
5	11.0
6	10000.0
7	4000.0
8	7000.0
9	40000.0
10	75.04285714285709
11	96.65
12	14.0
13	700.0
14	750.0
15	30000.0
16	30000.0
17	14.0
18	4.7
19	53000.0
20	54000.0
21	200.0
22	40.0
23	29.0
24	3.7
25	7.0
26	35000.0
27	72000.0
28	28.0
29	30000.0
30	28.0
31	19000.0
32	20.0
33	60.0
34	70.0
35	110.0
36	42.0
37	14.0
38	23.0
39	50000.0
40	10.0
41	320.0
42	250.0
43	4000.0
44	400.0
45	40.0
46	20.0
47	105.81
48	2500.0
49	60.0
50	200.0
51	29000.0
52	77.0
53	83200.0
54	8.175
55	550.0
56	25700.0
57	540.0
58	30000.0
59	250.0
60	420.0
61	50000.0
62	50000.0
63	78.0
64	50000.0
65	13000.0
66	24.0
67	32.0
68	750.0
69	213.0
70	107.0
71	1268.0
72	1065.0
73	1537.0
74	1409.0
75	520.5
76	367.5
77	492.5
78	429.0
79	1223.0
80	117.0
81	136.0
82	39.5
83	88.5
84	64.0
85	1322.0
86	1661.0
87	1449.0
88	675.0
89	267.5
90	382.5
91	1701.5
92	1230.5
93	1939.0
94	1447.0
95	6250.0
96	611.5
97	364.5
98	1147.0
99	6168.0
100	44.0
101	1150.0
102	10000.0
103	264.0
104	5111.5
105	350.0
106	59.0
107	6250.0
108	1014.5
109	56.0
110	10000.0
111	220.0
112	50000.0
113	4389.0
114	50000.0
115	14.0
116	7613.0
117	50000.0
118	1000.0
119	762.0
120	497.0
121	1000.0
122	1000.0
123	142.0
124	1000.0
125	2.0
126	442.0
127	396.0
128	35.0
129	41.0
130	1000.0
131	642.0
132	227.0
133	1000.0
134	143.0
135	68.0
136	554.0
137	130.0
138	1000.0
139	1000.0
140	1000.0
141	135.0
142	1706.0
143	662.0
144	394.0
145	688.0
146	1000.0
147	1000.0
148	462.0
149	340.0
150	1200.0
151	10000.0
152	460.0
153	3707.5
154	7173.0
155	21.0
156	202.0
157	143.4
158	30.1
159	15.1
160	21.2
161	2000.0
162	6250.0
163	10000.0
164	1288.0
165	1809.0
166	10000.0
167	675.0
168	51.5
169	34.35
170	10000.0
171	5375.0
172	154.0
173	557.5
174	1420.5
175	4073.5
176	30.05
177	32.25
178	40.3
179	8863.5
180	134.35
181	92.4
182	177.7
183	50000.0
184	0.6
185	10000.0
186	310.0
187	50000.0
188	50000.0
189	50000.0
190	50000.0
191	1665.0
192	16.0
193	492.0
194	53.0
195	50000.0
196	50000.0
197	28800.0
198	50000.0
199	50000.0
200	50000.0
201	50000.0
202	50000.0
203	50000.0
204	50000.0
205	50000.0
206	6500.0
207	69000.0
208	30000.0
209	100000.0
210	50000.0
211	2300.0
212	2700.0
213	4.5
214	340.0
215	5.0
216	50000.0
217	10000.0
218	1760.0
219	1400.0
220	950.0
221	1820.0
222	2550.0
223	690.0
224	780.0
225	20.0
226	120.0
227	2010.0
228	1590.0
229	10000.0
230	10000.0
231	1180.0
232	130.0
233	1330.0
234	340.0
235	1200.0
236	260.0
237	340.0
238	1220.0
239	100.0
240	2200.0
241	1050.0
242	10000.0
243	750.0
244	130.0
245	10000.0
246	10000.0
247	10000.0
248	10000.0
249	930.0
250	830.0
251	340.0
252	450.0
253	390.0
254	650.0
255	3140.0
256	2430.0
257	2420.0
258	1210.0
259	41000.0
260	8550.0
261	10000.0
262	9800.0
263	5000.0
264	40000.0
265	64.0
266	10000.0
267	10000.0
268	8080.0
269	185.0
270	10000.0
271	100000.0
272	10000.0
273	10000.0
274	7800.0
275	6000.0
276	2250.0
277	10000.0
278	10000.0
279	400.0
280	220.0
281	6000.0
282	27000.0
283	27000.0
284	27000.0
285	27000.0
286	27000.0
287	27000.0
288	27000.0
289	16300.0
290	400.0
291	27000.0
292	27000.0
293	501.19
294	10000.0
295	10000.0
296	208.0
297	800.0
298	8.7
299	15.0
300	1000.0
301	10000.0
302	170.0
303	240.0
304	1100.0
305	12.0
306	284.0
307	890.0
308	180.0
309	142.0
310	440.0
311	250.0
312	1860.0
313	75.0
314	164.0
315	96.0
316	61.0
317	489.0
318	510.0
319	8700.0
320	50000.0
321	5200.0
322	1.0
323	42.0
324	98.0
325	4.0
326	23.0
327	341.0
328	11.0
329	238.0
330	140.0
331	3000.0
332	10.0
333	73.0
334	11.0
335	2.2
336	530.0
337	3000.0
338	3500.0
339	1030.0
340	930.0
341	1400.0
342	11000.0
343	0.12
344	30.0
345	2.0
346	5900.0
347	1500.0
348	810.0
349	100000.0
350	2700.0
351	12000.0
352	17000.0
353	7.0
354	96.0
355	25.0
356	4400.0
357	12000.0
358	2100.0
359	1000.0
360	30000.0
361	131.0
362	132.0
363	202.0
364	490.0
365	764.0
366	15000.0
367	7200.0
368	100000.0
369	144.0
370	408.0
371	43.0
372	3400.0
373	1500.0
374	7200.0
375	7600.0
376	800.0
377	15.0
378	33000.0
379	4.3
380	476.0
381	54.0
382	160.0
383	2300.0
384	5000.0
385	11000.0
386	12000.0
387	2700.0
388	16.0
389	25.0
390	10.0
391	120.0
392	67.0
393	17.0
394	3200.0
395	15000.0
396	1600.0
397	525.0
398	33.0
399	5.0
400	286.0
401	6.3
402	4.0
403	241.0
404	800.0
405	11000.0
406	550.0
407	31.0
408	72.0
409	9.5
410	131.0
411	135.0
412	530.0
413	20.0
414	39.0
415	8.0
416	11.0
417	6.9
418	101.0
419	293.0
420	3900.0
421	3200.0
422	157.0
423	211.0
424	73.0
425	405.0
426	90.0
427	18.0
428	100000.0
429	361.0
430	49.0
431	58.0
432	69.0
433	13200.0
434	24.0
435	17.0
436	0.55
437	15200.0
438	42.0
439	103.0
440	42.0
441	1.0
442	15.0
443	46.0
444	175.0
445	76.0
446	2400.0
447	55.0
448	2100.0
449	17.0
450	23000.0
451	1200.0
452	14.0
453	31.0
454	14.0
455	499.0
456	2000.0
457	9800.0
458	1530.0
459	716.0
460	12000.0
461	37.0
462	57.0
463	747.0
464	82.0
465	1430.0
466	380.0
467	40.0
468	46.0
469	194.0
470	5750.0
471	1.5
472	30000.0
473	10000.0
474	5400.0
475	1840.0
476	930.0
477	60000.0
478	30000.0
479	61.0
480	3300.0
481	21.0
482	96.0
483	3200.0
484	8200.0
485	15000.0
486	4.0
487	100000.0
488	430.0
489	4.7
490	14.0
491	100000.0
492	41600.0
493	65000.0
494	1.1
495	28.0
496	1.4
497	250.0
498	10.0
499	1.3
500	81.0
501	0.95
502	1.6
503	84.0
504	1310.0
505	2.9
506	5000.0
507	390.0
508	1.1
509	1.1
510	4.6
511	120.0
512	9.3
513	68000.0
514	240.0
515	2.3
516	1.9
517	2.5
518	0.77
519	10000.0
520	96000.0
521	62000.0
522	1.7
523	45000.0
524	10.0
525	0.8
526	87000.0
527	37000.0
528	32000.0
529	680.0
530	46000.0
531	66.0
532	170.0
533	6400.0
534	5700.0
535	3500.0
536	2000.0
537	12000.0
538	4600.0
539	4400.0
540	390.0
541	50000.0
542	18000.0
543	98000.0
544	50000.0
545	3900.0
546	50000.0
547	50000.0
548	3833.3333333333294
549	5900.0
550	4300.0
551	50000.0
552	3200.0
553	25000.0
554	17000.0
555	50000.0
556	5100.0
557	18.0
558	3800.0
559	5000.0
560	18400.0
561	20000.0
562	6100.0
563	1000.0
564	1400.0
565	5000.0
566	16000.0
567	2.07
568	21000.0
569	38000.0
570	10250.0
571	1200000.0
572	3900000.0
573	3600000.0
574	10000.0
575	1800.0
576	14000.0
577	100000.0
578	9300.0
579	2900.0
580	1500.0
581	3200.0
582	2000.0
583	100000.0
584	50000.0
585	1300.0
586	4400.0
587	1500.0
588	800.0
589	8000.0
590	5400.0
591	22500.0
592	800.0
593	50000.0
594	500.0
595	28000.0
596	8300.0
597	7900.0
598	7900.0
599	10000.0
600	50000.0
601	50000.0
602	81000.0
603	100000.0
604	49800.0
605	82300.0
606	72800.0
607	100000.0
608	89500.0
609	32500.0
610	100000.0
611	62100.0
612	43200.0
613	33900.0
614	66100.0
615	95.0
616	35.0
617	1100.0
618	160.0
619	19.0
620	10.0
621	100.0
622	320.0
623	250.0
624	200.0
625	2000.0
626	28.0
627	10.0
628	75000.0
629	11.0
630	6200.0
631	75000.0
632	5600.0
633	75000.0
634	75000.0
635	17400.0
636	29600.0
637	75000.0
638	75000.0
639	75000.0
640	75000.0
641	23100.0
642	16400.0
643	75000.0
644	9100.0
645	12700.0
646	2.0
647	50.0
648	4.79
649	130.0
650	270.0
651	6.155
652	230.0
653	57.0
654	61.0
655	270.0
656	5.0
657	95.0
658	24.0
659	20.975
660	81.715
661	199.53
662	4.0
663	26.06
664	410.0
665	260.0
666	1.0
667	253.0
668	53.0
669	19.95
670	10.0
671	760.0
672	1233.33333333333
673	1.0
674	37.0
675	53.0
676	3.08
677	5.0
678	5000.0
679	79.43
680	100.0
681	5.0
682	177.0
683	14.0
684	560.0
685	433.0
686	370.0
687	6.0
688	16.0
689	30.0
690	100000.0
691	10.0
692	15.0
693	4.0
694	95.0
695	1133.41333333333
696	254.41333333333301
697	10000.0
698	1708.7333333333302
699	4.0
700	50000.0
701	6309.57
702	100000.0
703	1313.3
704	5300.0
705	770.0
706	1.0
707	199.53
708	5011.87
709	269.0
710	10000.0
711	769.0
712	1300.0
713	10000.0
714	840.0
715	1340.0
716	330.0
717	230.0
718	246.0
719	107.0
720	32.0
721	68.0
722	40.0
723	63.0
724	3870.0
725	2080.0
726	10000.0
727	1340.0
728	158.49
729	63.1
730	100000.0
731	250.0
732	50600.0
733	98300.0
734	60500.0
735	58300.0
736	71600.0
737	100000.0
738	87000.0
739	4.0
740	10000.0
741	0.6
742	1100.0
743	500.0
744	1100.0
745	80700.0
746	69500.0
747	3300.0
748	5900.0
749	75400.0
750	1500.0
751	1200.0
752	100000.0
753	100000.0
754	12100.0
755	90700.0
756	100000.0
757	100000.0
758	7300.0
759	530.0
760	26000.0
761	1400.0
762	780.0
763	54500.0
764	75000.0
765	93000.0
766	6000.0
767	17000.0
768	10800.0
769	3400.0
770	1000.0
771	1500.0
772	5600.0
773	2000.0
774	5900.0
775	1300.0
776	4500.0
777	96000.0
778	3600.0
779	22000.0
780	40000.0
781	1900.0
782	620.0
783	720.0
784	520.0
785	380.0
786	2800.0
787	740.0
788	89.0
789	4.7
790	910.0
791	6.6
792	610.0
793	7700.0
794	10000.0
795	870.0
796	21.0
797	4.2
798	46.0
799	17.0
800	50000.0
801	6484.5
802	50.0
803	20000.0
804	11.0
805	10000.0
806	191.0
807	1015.0
808	14.0
809	2400.0
810	1480.0
811	25.0
812	140.0
813	30000.0
814	81000.0
815	30000.0
816	30000.0
817	30000.0
818	30000.0
819	86000.0
820	66600.0
821	94100.0
822	62100.0
823	50700.0
824	65800.0
825	82700.0
826	74300.0
827	77300.0
828	58400.0
829	57700.0
830	35100.0
831	21.0
832	13.0
833	51.0
834	300.0
835	1.2
836	8.8
837	10000.0
838	7.2
839	47.0
840	110.0
841	100000.0
842	1.1
843	50000.0
844	50000.0
845	23.0
846	0.46
847	980.0
848	53.0
849	5500.0
850	13.0
851	8.2
852	420.0
853	30000.0
854	35000.0
855	28000.0
856	1.5
857	13.0
858	0.15
859	0.31
860	4500.0
861	13.0
862	2700.0
863	400.0
864	77.5
865	192.5
866	40000.0
867	13400.0
868	9050.0
869	0.69
870	2.6
871	0.72
872	100000.0
873	2.1
874	2.1
875	1.8
876	0.29
877	35.0
878	32.0
879	0.48
880	67.5
881	147.5
882	10000.0
883	100000.0
884	39.0
885	100000.0
886	3000.0
887	50000.0
888	20000.0
889	30000.0
890	107.5
891	17.0
892	37.0
893	399.0
894	52000.0
895	23000.0
896	23000.0
897	82000.0
898	53000.0
899	100000.0
900	6700.0
901	6400.0
902	100000.0
903	19000.0
904	55000.0
905	100000.0
906	2000.0
907	12000.0
908	680.0
909	3000.0
910	350.0
911	20500.0
912	40000.0
913	100000.0
914	50000.0
915	10000.0
916	10000.0
917	10.0
918	3.9
919	8.8
920	25.1
921	41.2
922	43.1
923	155.0
924	188.0
925	385.0
926	1000.0
927	840.0
928	100000.0
929	10000.0
930	8400.0
931	10000.0
932	10000.0
933	10000.0
934	10000.0
935	10000.0
936	10000.0
937	10000.0
938	3100.0
939	66000.0
940	7500.0
941	10000.0
942	10000.0
943	10000.0
944	10000.0
945	10000.0
946	10000.0
947	130.0
948	10000.0
949	1300.0
950	580.0
951	5100.0
952	650.0
953	180.0
954	10000.0
955	1500.0
956	10000.0
957	1200.0
958	10000.0
959	290.0
960	520.0
961	2100.0
962	10000.0
963	8800.0
964	2200.0
965	65.0
966	120.0
967	10000.0
968	200.0
969	10000.0
970	4100.0
971	10000.0
972	670.0
973	2000.0
974	10000.0
975	380.0
976	2200.0
977	10000.0
978	10000.0
979	550.0
980	10000.0
981	200.0
982	300.0
983	10000.0
984	260.0
985	1100.0
986	10000.0
987	780.0
988	10000.0
989	41.0
990	3100.0
991	280.0
992	1800.0
993	280.0
994	380.0
995	270.0
996	1600.0
997	10000.0
998	10000.0
999	10000.0
1000	10000.0
1001	5000.0
1002	5600.0
1003	8700.0
1004	10000.0
1005	730.0
1006	1600.0
1007	810.0
1008	10000.0
1009	10000.0
1010	10000.0
1011	10000.0
1012	3300.0
1013	5200.0
1014	6300.0
1015	6700.0
1016	8200.0
1017	10000.0
1018	10000.0
1019	10000.0
1020	10000.0
1021	10000.0
1022	50000.0
1023	10000.0
1024	10000.0
1025	10000.0
1026	10000.0
1027	10000.0
1028	10000.0
1029	10000.0
1030	10000.0
1031	10000.0
1032	100000.0
1033	33.0
1034	1160.0
1035	1900.0
1036	100000.0
1037	4950.0
1038	3650.0
1039	6183.33333333333
1040	403.0
1041	98.0
1042	18000.0
1043	480.0
1044	100000.0
1045	10000.0
1046	97.65
1047	8000.0
1048	100.0
1049	200.0
1050	189.5
1051	32000.0
1052	8100.0
1053	1600.0
1054	2700.0
1055	122.45
1056	4.0
1057	8000.0
1058	62.1
1059	100000.0
1060	44.8
1061	2.0
1062	273.0
1063	1.0
1064	199.5
1065	6.0
1066	4.0
1067	119.95
1068	6.0
1069	764.0
1070	104.0
1071	53.5
1072	202.5
1073	299.0
1074	50000.0
1075	62.25
1076	710.0
1077	46.15
1078	27.0
1079	80.0
1080	4.0
1081	10000.0
1082	170.0
1083	65.0
1084	110.0
1085	18.2
1086	3600.0
1087	3600.0
1088	338.0
1089	5.0
1090	12.0
1091	327.5
1092	500.0
1093	2.0
1094	3.0
1095	2.0
1096	43.0
1097	15.0
1098	540.0
1099	250.0
1100	11.0
1101	6500.0
1102	27.0
1103	52.0
1104	3700.0
1105	34.5
1106	79.75
1107	12.6375
1108	21.5
1109	37.0
1110	385.0
1111	290.0
1112	130.0
1113	1770.0
1114	12000.0
1115	1500.0
1116	480.0
1117	3600.0
1118	10.0
1119	50000.0
1120	50000.0
1121	7400.0
1122	128.0
1123	1500.0
1124	41.0
1125	50000.0
1126	6.0
1127	50000.0
1128	140.0
1129	1800.0
1130	10.0
1131	50000.0
1132	180.0
1133	50000.0
1134	2.3
1135	13.0
1136	2.7
1137	0.78
1138	0.75
1139	84.0
1140	130.0
1141	960.0
1142	95000.0
1143	10000.0
1144	140.0
1145	240.0
1146	36.0
1147	26.0
1148	21.0
1149	110.0
1150	40.0
1151	50000.0
1152	9.0
1153	130.0
1154	2500.0
1155	610.5
1156	10000.0
1157	250.0
1158	50000.0
1159	13.0
1160	42.0
1161	50000.0
1162	145.0
1163	5120.0
1164	8600.0
1165	19.0
1166	59.0
1167	3300.0
1168	436.0
1169	482.5
1170	275.0
1171	368.5
1172	260.0
1173	11.0
1174	42.0
1175	40900.0
1176	30.0
1177	12.0
1178	92.0
1179	72.0
1180	33.0
1181	21.0
1182	40.0
1183	40000.0
1184	340.5
1185	12.5
1186	36.0
1187	15.0
1188	13.0
1189	40000.0
1190	505.0
1191	1200.0
1192	2900.0
1193	11.0
1194	18.0
1195	10.0
1196	10.0
1197	204.0
1198	207.0
1199	1800.0
1200	315.0
1201	15.0
1202	9.0
1203	5000.0
1204	14.0
1205	13.0
1206	3690.0
1207	30000.0
1208	30000.0
1209	30000.0
1210	16.0
1211	10.0
1212	14.0
1213	25.0
1214	67.0
1215	51.0
1216	282.0
1217	720.0
1218	353.0
1219	631.0
1220	9050.0
1221	10000.0
1222	10000.0
1223	6900.0
1224	240.0
1225	3500.0
1226	10000.0
1227	10000.0
1228	10000.0
1229	110.0
1230	46.0
1231	71.0
1232	33900.0
1233	7.9
1234	10000.0
1235	5300.0
1236	38000.0
1237	10000.0
1238	5000.0
1239	16000.0
1240	2219.6666666666697
1241	3000.0
1242	4.9
1243	21.0
1244	220.0
1245	3.5
1246	4.1
1247	1694.0
1248	5.4
1249	28.0
1250	350.0
1251	8.7
1252	4.1
1253	10000.0
1254	11.0
1255	32.0
1256	642.0
1257	645.0
1258	18000.0
1259	2800.0
1260	50000.0
1261	4330.0
1262	11900.0
1263	39.81
1264	1000.0
1265	150.0
1266	88.5
1267	20000.0
1268	50000.0
1269	280.0
1270	43311.0
1271	50000.0
1272	50000.0
1273	2195.0
1274	537.03
1275	45.0
1276	15200.0
1277	914.0
1278	2300000.0
1279	186.0
1280	3.6
1281	1000.0
1282	1.5
1283	3.6
1284	5.2
1285	631666.666666667
1286	4500.0
1287	66.0
1288	35.0
1289	1500.0
1290	43.0
1291	9.0
1292	408.0
1293	2200.0
1294	11000.0
1295	68.0
1296	240.0
1297	1700.0
1298	9200.0
1299	432.0
1300	537.5
1301	316.23
1302	252.5
1303	70.0
1304	12.0
1305	51.5
1306	77.0
1307	1900.0
1308	360.0
1309	52.5
1310	2933333.33333333
1311	2160.0
1312	93.0
1313	9.0
1314	25.0
1315	16000.0
1316	2900.0
1317	1.0
1318	112.0
1319	3485.0
1320	1.0
1321	13.0
1322	100.0
1323	20000.0
1324	2.0
1325	3200.0
1326	8000.0
1327	592.5
1328	50000.0
1329	500.0
1330	2700.0
1331	50000.0
1332	8000.0
1333	8000.0
1334	2000.0
1335	33600.0
1336	2700.0
1337	14000.0
1338	100000.0
1339	3200.0
1340	5300.0
1341	35.0
1342	16000.0
1343	50000.0
1344	50000.0
1345	1700.0
1346	210.0
1347	12.0
1348	3.0
1349	1900.0
1350	240.0
1351	2900.0
1352	30000.0
1353	48.56
1354	2300.0
1355	230.0
1356	10000.0
1357	4800.0
1358	13200.0
1359	1.5
1360	21300.0
1361	40000.0
1362	15700.0
1363	100000.0
1364	3.6
1365	4000.0
1366	30000.0
1367	27000.0
1368	5000.0
1369	3400.0
1370	9800.0
1371	1500.0
1372	10400.0
1373	58.0
1374	2300.0
1375	3.0
1376	0.2
1377	2110.0
1378	2460.0
1379	2300.0
1380	3000.0
1381	4400000.0
1382	27000.0
1383	315.0
1384	1800.0
1385	290.0
1386	226666.666666667
1387	5000000.0
1388	334.0
1389	1350000.0
1390	17.3961538461538
1391	20000.0
1392	24.0
1393	1400.0
1394	12.0
1395	2.05
1396	230.0
1397	11100.0
1398	300.0
1399	100000.0
1400	485.0
1401	400.0
1402	1600.0
1403	1400.0
1404	4500.0
1405	100000.0
1406	3600.0
1407	100000.0
1408	700.0
1409	20000.0
1410	90000.0
1411	2300.0
1412	5010.0
1413	20000.0
1414	3900.0
1415	100000.0
1416	2900.0
1417	300.0
1418	10000.0
1419	1000.0
1420	85.0
1421	4750.0
1422	100000.0
1423	5100.0
1424	100000.0
1425	500.0
1426	61.0
1427	100000.0
1428	100000.0
1429	400.0
1430	3550.0
1431	800.0
1432	1100.0
1433	500.0
1434	17450.0
1435	115.0
1436	155.0
1437	12500.0
1438	2300.0
1439	8600.0
1440	1120.0
1441	80.0
1442	390.0
1443	15000.0
1444	87.0
1445	2360.0
1446	1470.0
1447	189.0
1448	435.0
1449	53650.0
1450	73.0
1451	20000.0
1452	150.0
1453	1440.0
1454	100000.0
1455	230.0
1456	50000.0
1457	100000.0
1458	210.0
1459	200.0
1460	100000.0
1461	20000.0
1462	100000.0
1463	2600.0
1464	5035.0
1465	505.0
1466	5020.0
1467	23.0
1468	17.6666666666667
1469	20000.0
1470	500.0
1471	230.0
1472	15750.0
1473	1200.0
1474	24500.0
1475	610.0
1476	12000.0
1477	2000.0
1478	900.0
1479	7200.0
1480	9000.0
1481	100000.0
1482	5000.0
1483	65.0
1484	5220.0
1485	23.8666666666667
1486	83.0
1487	14200.0
1488	20000.0
1489	2300.0
1490	300.0
1491	50000.0
1492	20000.0
1493	500.0
1494	600.0
1495	3200.0
1496	97.1
1497	46000.0
1498	900.0
1499	900.0
1500	400.0
1501	900.0
1502	600.0
1503	556.0
1504	15000.0
1505	7.0
1506	3400.0
1507	150.0
1508	400.0
1509	100000.0
1510	95000.0
1511	50000.0
1512	100000.0
1513	170.0
1514	14400.0
1515	1000.0
1516	29000.0
1517	100000.0
1518	100000.0
1519	4.2
1520	4000.0
1521	100000.0
1522	400.0
1523	420.0
1524	50000.0
1525	48.0
1526	700.0
1527	1400.0
1528	25000.0
1529	7700.0
1530	50000.0
1531	2000.0
1532	100000.0
1533	100000.0
1534	7300.0
1535	50000.0
1536	50000.0
1537	10000.0
1538	10000.0
1539	17500.0
1540	280.0
1541	110.0
1542	5000000.0
1543	50000.0
1544	50000.0
1545	62000.0
1546	50000.0
1547	370.0
1548	12600.0
1549	20000.0
1550	3560.0
1551	490.0
1552	50000.0
1553	50000.0
1554	1300.0
1555	7300.0
1556	980.0
1557	2700.0
1558	6900.0
1559	10000.0
1560	30000.0
1561	2200.0
1562	19700.0
1563	8620.0
1564	16000.0
1565	100000.0
1566	92000.0
1567	50000.0
1568	65000.0
1569	50000.0
1570	33300.0
1571	25000.0
1572	50000.0
1573	50000.0
1574	3630.2
1575	200.0
1576	1410.0
1577	50000.0
1578	1650.0
1579	14000.0
1580	5.5
1581	210.0
1582	10000.0
1583	20000.0
1584	20000.0
1585	840.0
1586	180.0
1587	70.0
1588	1270.0
1589	100000.0
1590	1890.0
1591	89000.0
1592	13000.0
1593	75000.0
1594	1500.0
1595	25000.0
1596	4.4
1597	72000.0
1598	15.0
1599	1800.0
1600	4.0
1601	2000.0
1602	10000.0
1603	30000.0
1604	1300.0
1605	45.0
1606	450.0
1607	81000.0
1608	360.0
1609	43.0
1610	870.0
1611	1600.0
1612	120.0
1613	1000.0
1614	3.3
1615	68.0
1616	50000.0
1617	30000.0
1618	223.0
1619	790.0
1620	33000.0
1621	50000.0
1622	50.0
1623	26000.0
1624	38400.0
1625	24.34
1626	9.0
1627	10000.0
1628	54000.0
1629	12500.0
1630	4740.0
1631	55000.0
1632	100000.0
1633	925.0
1634	67.0
1635	3600.0
1636	29.0
1637	620.0
1638	2.0
1639	12000.0
1640	75000.0
1641	13000.0
1642	2400.0
1643	10000.0
1644	10000.0
1645	4900.0
1646	10000.0
1647	5300.0
1648	2090.0
1649	10000.0
1650	1.2
1651	92000.0
1652	12700.0
1653	66000.0
1654	1.4
1655	65000.0
1656	64000.0
1657	160.0
1658	1050.0
1659	99000.0
1660	50000.0
1661	49000.0
1662	60000.0
1663	68000.0
1664	800.0
1665	200.0
1666	95000.0
1667	35000.0
1668	600.0
1669	1800.0
1670	0.76
1671	2.8
1672	800.0
1673	31000.0
1674	5000.0
1675	46000.0
1676	190.0
1677	3.0
1678	50000.0
1679	2.3
1680	1200.0
1681	3.0
1682	1.4
1683	2.1
1684	40000.0
1685	6700.0
1686	17800.0
1687	750.0
1688	1000.0
1689	50000.0
1690	7600.0
1691	10000.0
1692	5300.0
1693	3500.0
1694	2100.0
1695	7100.0
1696	500.0
1697	4000.0
1698	300000.0
1699	16300.0
1700	4300.0
1701	5500.0
1702	10000.0
1703	2500.0
1704	5500.0
1705	4200.0
1706	2500.0
1707	15200.0
1708	350.0
1709	220.0
1710	2600.0
1711	15600.0
1712	700.0
1713	11500.0
1714	50000.0
1715	600.0
1716	400.0
1717	300.0
1718	35.0
1719	15.0
1720	50.0
1721	125.89
1722	10.0
1723	10.0
1724	20.0
1725	300.0
1726	18000.0
1727	130.0
1728	180.0
1729	477.0
1730	37.0
1731	10.0
1732	3.5
1733	2200.0
1734	3.0
1735	963.0
1736	39.81
1737	65.05
1738	40.0
1739	38.0
1740	3.98
1741	15.0
1742	1200.0
1743	50.0
1744	2200.0
1745	10.0
1746	12500.0
1747	300000.0
1748	120.0
1749	37.0
1750	73000.0
1751	2000.0
1752	10.0
1753	2.0
1754	16.0
1755	34.0
1756	7.2
1757	1.5
1758	13.0
1759	1300.0
1760	67.0
1761	88000.0
1762	10000.0
1763	100000.0
1764	38000.0
1765	19.95
1766	300.0
1767	10000.0
1768	11.0
1769	4.0
1770	73.5
1771	52.0
1772	9.1
1773	0.33
1774	14.0
1775	17150.0
1776	20000.0
1777	90000.0
1778	4000.0
1779	38.5
1780	56.0
1781	15.0
1782	2.5
1783	13.0
1784	52.0
1785	100000.0
1786	5125.0
1787	5750.0
1788	2200.0
1789	410.0
1790	52.0
1791	50000.0
1792	830.0
1793	40.0
1794	366.5
1795	235.0
1796	50000.0
1797	108.0
1798	50000.0
1799	10000.0
1800	14.0
1801	10000.0
1802	10000.0
1803	10000.0
1804	42.65
1805	12100.0
1806	2.0
1807	246.0
1808	3.0
1809	10000.0
1810	7.0
1811	10000.0
1812	50000.0
1813	10000.0
1814	10000.0
1815	10000.0
1816	10000.0
1817	102.5
1818	20000.0
1819	1000.0
1820	10000.0
1821	10000.0
1822	10000.0
1823	10000.0
1824	26000.0
1825	2377.0
1826	50000.0
1827	12.0
1828	10000.0
1829	550.0
1830	2325.0
1831	1200.0
1832	12000.0
1833	5200.0
1834	11000.0
1835	265.0
1836	400.0
1837	78.0
1838	5.0
1839	1.0
1840	25.0
1841	440.0
1842	24.5
1843	300.0
1844	17.0
1845	1.0
1846	4500.0
1847	110.0
1848	352.5
1849	12.0
1850	10000.0
1851	490.0
1852	235.0
1853	38.0
1854	553.7770588235289
1855	15.0
1856	379.5
1857	23.0
1858	10000.0
1859	30400.0
1860	693.0
1861	21.0
1862	10000.0
1863	3700.0
1864	3.9
1865	18000.0
1866	230.0
1867	778.0
1868	50000.0
1869	50000.0
1870	40000.0
1871	14400.0
1872	19700.0
1873	27100.0
1874	12.0
1875	1500.0
1876	5400.0
1877	20.0
1878	13.0
1879	39.0
1880	10000.0
1881	463.0
1882	1.8
1883	14.0
1884	3190.0
1885	100.0
1886	5900.0
1887	10000.0
1888	12500.0
1889	2100.0
1890	89000.0
1891	2700.0
1892	180.0
1893	9.0
1894	1600.0
1895	41.0
1896	10000.0
1897	54.0
1898	49.0
1899	1400.0
1900	8300.0
1901	44.0
1902	1575.0
1903	4300.0
1904	78000.0
1905	240.0
1906	160.0
1907	160.0
1908	2700.0
1909	3300.0
1910	4.0
1911	63.0
1912	23000.0
1913	1000.0
1914	130.0
1915	7.4
1916	120.0
1917	1210.0
1918	10000.0
1919	440.0
1920	20000.0
1921	2990.0
1922	1000.0
1923	3480.0
1924	18000.0
1925	5290.0
1926	1300.0
1927	8600.0
1928	1800.0
1929	26000.0
1930	18000.0
1931	1000.0
1932	500.0
1933	800.0
1934	1500.0
1935	5.05
1936	7.5
1937	27.0
1938	13.0
1939	32340.0
1940	460.0
1941	1400.0
1942	5500.0
1943	2100.0
1944	100000.0
1945	9000.0
1946	3300.0
1947	100000.0
1948	8400.0
1949	60.7
1950	122.85
1951	40.0
1952	74.0
1953	2.0
1954	25.0
1955	50000.0
1956	20000.0
1957	11000.0
1958	11.0
1959	20000.0
1960	50000.0
1961	300.0
1962	42.0
1963	1390.0
1964	10000.0
1965	9800.0
1966	7000.0
1967	36000.0
1968	8000.0
1969	0.3
1970	310.0
1971	346333.333333333
1972	10430.0
1973	4.5
1974	680.0
1975	6.2
1976	3.6666666666666696
1977	100000.0
1978	14000.0
1979	3500.0
1980	35000.0
1981	7800.0
1982	1200.0
1983	100000.0
1984	10.0
1985	8.0
1986	50000.0
1987	700.0
1988	100.0
1989	100000.0
1990	1.2
1991	0.64
1992	40.0
1993	187.74666666666698
1994	39000.0
1995	37.5
1996	38.0
1997	70.0
1998	1366.66666666667
[truncated: 720 more rows]
