# Supplementary material for: Evaluating High-Variance Leaves as Uncertainty Measure for Random Forest Regression
Source: Molecules. 2021 Oct 28;26(21):6514. doi: 10.3390/molecules26216514 (PMC8588039; doi:10.3390/molecules26216514)
Supplement: Supplementary file 1 [file molecules-26-06514-s001.zip › supplementary_materials/data_sets/non-bioactivity/delaney/y/y.csv]

id	y
1,1,1,2-Tetrachloroethane	-2.18
1,1,1-Trichloroethane	-2.0
1,1,2,2-Tetrachloroethane	-1.74
1,1,2-Trichloroethane	-1.48
1,1,2-Trichlorotrifluoroethane	-3.04
1,1-Dichloroethane	-1.29
1,1-Dichloroethylene	-1.64
1,1-Diethoxyethane	-0.43
1,2,3,4-Tetrachlorobenzene	-4.57
1,2,3,4-Tetrahydronapthalene	-4.37
1,2,3,5-Tetrachlorobenzene	-4.63
1,2,3-Trichlorobenzene	-4.0
1,2,3-Trimethylbenzene	-3.2
1,2,4,5-Tetrabromobenzene	-6.98
1,2,4,5-Tetrachlorobenzene	-5.56
1,2,4,5-Tetramethylbenzene	-4.59
1,2,4-tribromobenzene	-4.5
1,2,4-Trichlorobenzene	-3.59
1,2,4-Trimethylbenzene	-3.31
1,2-Benzenediol	0.62
1,2-Dibromobenzene	-3.5
1,2-Dibromoethane	-1.68
1,2-Dichlorobenzene	-3.05
1,2-Dichloroethane	-1.06
1,2-Dichloropropane	-1.6
1,2-Dichlorotetrafluoroethane	-2.74
1,2-Diethoxyethane	-0.77
1,2-Diethylbenzene	-3.28
1,2-Dinitrobenzene	-3.1
1,2-Propylene oxide	-0.59
1,3,5-Tribromobenzene	-5.6
1,3,5-Trichlorobenzene	-4.48
1,3,5-Trimethylbenzene	-3.4
1,3,5-Trinitrobenzene	-2.89
1,3-Benzenediol	0.81
1,3-Butadiene	-1.87
1,3-Dibromobenzene	-3.54
1,3-Dichlorobenzene	-3.04
1,3-Dichloropropane	-1.62
1,3-diethylthiourea	-1.46
1,3-Difluorobenzene	-2.0
1,3-Dimethylnaphthalene	-4.29
1,3-Dinitrobenzene	-2.29
1,4-Benzenediol	-0.17
1,4-Cyclohexadiene	-2.06
1,4-Dibromobenzene	-4.07
1,4-Dichlorobenzene	-3.27
1,4-Diethylbenzene	-3.75
1,4-Difluorobenzene	-1.97
1,4-Dimethylnaphthalene	-4.14
1,4-Dinitrobenzene	-3.39
1,4-Pentadiene	-2.09
1,5-Dimethlnapthalene	-4.678999999999999
1,5-Hexadiene	-2.68
1,7-phenantroline	-2.68
1,8-Cineole	-1.74
17a-Methyltestosterone	-3.9989999999999997
1-aminoacridine	-4.22
1-Bromo-2-methylpropane	-2.43
1-Bromobutane	-2.37
1-Bromoheptane	-4.43
1-Bromohexane	-3.81
1-Bromonapthalene	-4.35
1-Bromooctane	-5.06
1-Bromopentane	-3.08
1-Bromopropane	-1.73
1-Butanol	0.0
1-Butene	-1.94
1-Butyne	-1.24
1-Chloro-2-bromoethane	-1.32
1-Chloro-2-methylpropane	-2.0
1-Chlorobutane	-2.03
1-Chloroheptane	-4.0
1-Chlorohexane	-3.12
1-Chloronapthalene	-3.93
1-Chloropentane	-2.73
1-Chloropropane	-1.47
1-Decanol	-3.63
1-Decene	-5.51
1-Dodecanol	-4.8
1-Ethylnaphthalene	-4.17
1-Heptanol	-1.81
1-Heptene	-3.73
1-Heptyne	-3.01
1-Hexadecanol	-7.0
1-Hexanol	-1.24
1-Hexene	-3.23
1-Hexene-3-ol	-0.59
1-Hexyne	-2.36
1-Iodobutane	-2.96
1-Iodoheptane	-4.81
1-Iodonapthalene	-4.55
1-Iodopropane	-2.29
1-Methylcyclohexene	-3.27
1-Methylfluorene	-5.22
1-Methylnaphthalene	-3.7
1-Methylphenanthrene	-5.85
1-methyluracil	-0.807
1-Napthol	-2.22
1-Napthylamine	-1.92
1-Nitronapthalene	-3.54
1-Nitropropane	-0.8
1-Nonanol	-3.01
1-Nonene	-5.05
1-Nonyne	-4.24
1-Octadecanol	-8.4
1-Octanol	-2.39
1-Octene	-4.44
1-Octyne	-3.66
1-Pentadecanol	-6.35
1-Pentanol	-0.6
1-Pentene	-2.68
1-Pentyne	-1.64
1-Phenylethanol	-0.92
1-Propanol	0.62
1-Tetradecanol	-5.84
2,2',3,3',4,4',5,5',6,6'-PCB	-11.6
2,2',3,3',4,4',5,5'-PCB	-9.16
2,2',3,3',4,4'-PCB	-8.01
2,2',3,3',5,5',6,6'-PCB	-9.15
2,2',3,3',5,6-PCB	-8.6
2,2',3,3'-PCB	-7.28
2,2',3,4,4',5',6-PCB	-7.92
2,2',3,4,5,5',6-PCB	-8.94
2,2',3,4,5,5'-PCB	-7.68
2,2',3,4,5-PCB	-7.21
2,2',3,4,6-PCB	-7.43
2,2',3,5,5',6-PCB	-7.42
2,2',3,5'-PCB	-6.47
2,2,3-Trimethylbutane	-4.36
2,2',4,4',5,5'-PCB	-8.56
2,2',4,4',6,6'-PCB	-8.71
2,2',4,5'-PCB	-6.57
2,2,4,6,6'-PCB	-7.32
2,2,4-Trimethylpentane	-4.74
2,2,5-Trimethylhexane	-5.05
2,2',6,6'-PCB	-7.39
2,2-Dimethyl-1-butanol	-1.04
2,2-Dimethylbutane	-3.55
2,2-Dimethylpentane	-4.36
2,2-Dimethylpentanol	-1.52
2,2-Dimethylpropanol	-0.4
2,2'-PCB	-5.27
2,3,3',4,4',5-PCB	-7.82
2,3,3',4,4'6-PCB	-7.66
2,3',4,4',5-PCB	-7.39
2,3',4,4'-PCB	-7.8
2,3,4,5,6-PCB	-7.92
2,3',4',5-PCB	-7.25
2,3,4,5-Tetrachlorophenol	-3.15
2,3,4,6-Tetrachlorophenol	-3.1
2',3,4-PCB	-6.29
2,3,4'-PCB	-6.26
2,3,4-Trichlorophenol	-2.67
2,3,4-Trimethylpentane	-4.8
2,3,5,6-Tetrachlorophenol	-3.37
2,3',5-PCB	-6.01
2,3,5-Trichlorophenol	-2.67
2,3,6-Trichlorophenol	-2.64
2,3-Dichloronitrobenzene	-3.48
2,3-Dichlorophenol	-1.3
2,3-Dimethyl-1,3-Butadiene	-2.4
2,3-Dimethylbutane	-3.65
2,3-Dimethylnaphthalene	-4.72
2,3-Dimethylpentane	-4.28
2,3-Dimethylpyridine	0.38
2,4,5-PCB	-6.27
2,4',5-PCB	-6.25
2,4,5-Trichlorophenol	-2.21
2,4,6-PCB	-6.14
2,4,6-Trichlorophenol	-2.34
2,4,6-Trimethylphenol	-2.05
2,4,6-Trinitrotoluene	-3.22
2,4-Dichlorophenol	-1.55
2,4-Dimethyl-2-pentanol	-0.92
2,4-Dimethyl-3-pentanol	-1.22
2,4-Dimethyl-3-pentanone	-1.3
2,4-Dimethylpentane	-4.26
2,4-Dimethylphenol	-1.19
2,4-Dimethylpyridine	0.38
2,4-Dinitrotoluene	-2.82
2,4'-PCB	-5.28
2,4-PCB	-5.25
2,6-Dichlorophenol	-1.79
2,6-Dimethylnaphthalene	-4.89
2,6-Dimethylphenol	-1.29
2,6-Dimethylpyridine	0.45
2,6-Dinitrotoluene	-3.0
2,6-PCB	-5.21
2,7-dimethylquinoline	-1.94
2-aminoanthracene	-5.17
2-bromonaphthalene	-4.4
2-Bromonapthalene	-4.4
2-Bromopropane	-1.59
2-Bromotoluene	-2.23
2-Butanone	0.52
2-butenal	0.32
2-Butoxyethanol	-0.42
2-Chloro-2-methylbutane	-2.51
2-Chloroanisole	-2.46
2-Chlorobiphenyl	-4.54
2-Chlorobutane	-1.96
2-Chloronapthalene	-4.14
2-Chlorophenol	-1.06
2-Chloropropane	-1.41
2-Chlorotoluene	-3.52
2-cyanoguanidine	-0.31
2-Decanone	-3.3
2-Ethyl pyridine	0.51
2-Ethyl-1-butanol	-1.17
2-Ethyl-1-hexanol	-2.11
2-Ethyl-2-hexanal	-2.46
2-Ethylbutanal	-1.52
2-Ethylhexanal	-2.13
2-Ethylnaphthalene	-4.29
2-Ethyltoluene	-3.21
2-Heptanol	-1.55
2-Heptanone	-1.45
2-Hexanol	-0.89
2-Hexanone	-0.8
2-hydroxypteridine	-1.9469999999999998
2-Hydroxypyridine	1.02
2-Iodopropane	-2.09
2-Isopropyltoluene	-3.76
2-methoxypteridine	-1.11
2-Methy-2-Butene	-2.56
2-Methyl-1,3-Butadiene	-2.03
2-Methyl-1-Butene	-2.73
2-Methyl-1-Pentene	-3.03
2-Methyl-2-heptanol	-1.72
2-Methyl-2-hexanol	-1.08
2-Methyl-2-pentanol	-0.49
2-Methyl-3-pentanol	-0.7
2-Methylanthracene	-6.96
2-Methylbutan-2-ol	0.15
2-Methylbutane	-3.18
2-Methylbutanol	-0.47
2-Methylheptane	-5.08
2-Methylnapthalene	-3.77
2-Methylpentane	-3.74
2-Methylpentanol	-1.11
2-Methylphenanthrene	-5.84
2-Methylphenol	-0.62
2-Methylpropan-1-ol	0.1
2-Methylpropane	-2.55
2-Methylpropene	-2.33
2-methylpteridine	-0.12
2-Methyltetrahydrofurane	0.11
2-Napthol	-2.28
2-Nitropropane	-0.62
2-Nonanol	-2.74
2-Nonanone	-2.58
2-Octanol	-2.09
2-Octanone	-2.05
2-Pentanol	-0.29
2-Pentanone	-0.19
2-Phenoxyethanol	-0.7
2-Propanol	0.43
2-pyrrolidone	1.07
2-Undecanol	-2.94
3,3-Dimethyl-1-butanol	-0.5
3,3-Dimethyl-2-butanol	-0.62
3,3-Dimethyl-2-butanone	-0.72
3,3-Dimethylpentane	-4.23
3,4-Dichloronitrobenzene	-3.2
3,4-Dichlorophenol	-1.25
3,4-Dimethylphenol	-1.38
3,4-Dimethylpyridine	0.36
3,4-PCB	-6.39
3,5-Dichlorophenol	-1.34
3,5-Dimethylphenol	-1.4
3,5-Dimethylpyridine	0.38
3-Butanoyloxymethylphenytoin	-5.071000000000001
3-Chloroanisole	-2.78
3-Chlorobiphenyl	-4.88
3-Chlorophenol	-0.7
3-chloropropionitrile	-0.29
3-Ethanoyloxymethylphenytoin	-4.47
3-Ethyl-3-pentanol	-0.85
3-Heptanol	-1.47
3-Heptanoyloxymethylphenytoin	-6.301
3-Hexanol	-0.8
3-Hexanone	-0.83
3-Hexanoyloxymethylphenyltoin	-5.886
3-Hexyne	-1.99
3-Methyl-1-Butene	-2.73
3-Methyl-2-butanol	-0.18
3-Methyl-2-butanone	-0.12
3-Methyl-2-pentanol	-0.72
3-Methyl-2-pentanol_2	-0.71
3-Methyl-2-pentanone	-0.67
3-Methyl-3-heptanol	-1.6
3-Methyl-3-hexanol	-0.98
3-Methyl-3-pentanol	-0.36
3-Methylbutan-1-ol	-0.51
3-Methylcholanthrene	-7.92
3-Methylheptane	-5.16
3-methylindole	-2.42
3-Methylpentane	-3.68
3-Methylphenol	-0.68
3-Octanol	-1.98
3-Octanoyloxymethylphenytoin	-6.523
3-Pentanol	-0.24
3-Pentanone	-0.28
3-Pentanoyloxymethylphenytoin	-4.678
3-Propanoyloxymethylphenytoin	-4.907
4,4'-PCB	-6.56
4-Bromophenol	-1.09
4-Bromotoluene	-3.19
4-Chloroanisole	-2.78
4-Chlorophenol	-0.7
4-Chlorotoluene	-3.08
4-Ethyltoluene	-3.11
4-Heptanol	-1.4
4-Heptanone	-1.3
4-hexylresorcinol	-2.59
4-hydroxypyridine	1.02
4-Isopropyltoluene	-3.77
4-methoxypteridine	-1.11
4-Methyl-2-pentanol	-0.8
4-Methyl-2-pentanone	-0.74
4-Methylbiphenyl	-4.62
4-Methylpentanol	-1.14
4-methylpteridine	-0.466
4-Nitroacetanilide	-2.6919999999999997
4-Pentene-1-ol	-0.15
5-(3-Methyl-2-butenyl)-5-ethylbarbital	-2.253
5-(3-Methyl-2-butenyl)-5-isoPrbarbital	-2.593
5,5-Diallylbarbital	-2.077
5,5-Diisopropylbarbital	-2.766
5,5-Dimethylbarbituric acid	-1.742
5,6,7,8-tetrahydro-2-naphthol	-1.99
5,6-Dimethylchrysene	-7.01
5-Allyl-5-ethylbarbital	-1.614
5-Allyl-5-isopropylbarbital	-1.7080000000000002
5-Allyl-5-methylbarbital	-1.16
5-Allyl-5-phenylbarbital	-2.369
5-Ethyl-5-(3-methylbutyl)barbital	-2.658
5-Ethyl-5-isopropylbarbituric acid	-2.148
5-Ethyl-5-phenylbarbital	-2.322
5-fluorouracil	-1.077
5-hydroxyquinoline	-2.54
5-Methyl-5-ethylbarbituric acid	-1.228
5-Methylchrysene	-6.59
5-methylcytosine	-1.4580000000000002
5-Nonanone	-2.58
6-aminochrysene	-6.2
6-hydroxyquinoline	-2.16
6-methoxypteridine	-1.139
6-Methylchrysene	-6.57
7,12-Dimethylbenz(a)anthracene	-7.02
7-methoxypteridine	-0.91
7-methylpteridine	-0.8540000000000001
8-quinolinol	-2.42
9,10-Dimethylanthracene	-6.57
9-anthrol	-4.73
9-Methylanthracene	-5.89
Abate	-6.237
Acenapthene	-4.63
Acenapthylene	-3.96
Acephate	0.54
Acetamide	1.58
Acetanilide	-1.33
acetazolamide	-2.36
Acetonitrile	0.26
Acetophenone	-1.28
acetyl sulfisoxazole	-3.59
Acridine	-3.67
Acrolein	0.57
Acrylonitrile	0.15
adenine	-2.12
adrenosterone	-3.48
alachlor	-3.26
aldosterone	-3.85
Aldrin	-6.307
allantoin	-1.6
allicin	-0.83
allopurinol	-2.266
alloxan	-1.25
alloxantin	-1.99
Altretamine	-3.364
Ametryn	-3.04
Amigdalin	-0.77
Aminocarb	-2.36
aminopyrine	-0.364
aminothiazole	-0.36
Amitraz	-5.47
Amitrole	0.522
Amobarbital	-2.468
ampyrone	-0.624
Ancymidol	-2.596
Androstenedione	-3.69
Androsterone	-4.402
Anethole	-3.13
Aniline	-0.41
Anilofos	-4.4319999999999995
Anisole	-1.85
Anthracene	-6.35
Anthraquinone	-5.19
Antipyrene	0.715
Apazone	-3.5380000000000003
Atovaquone(0,430mg/ml) - neutral	-5.931
Atratone	-2.084
Atrazine	-3.85
Azintamide	-1.716
Azobenzene	-4.45
Azodrin	0.6509999999999999
Barban	-4.37
Barbital	-2.4
Bendroflumethiazide	-3.59
Benfluralin	-5.53
Benfuracarb	-4.71
benodanil	-4.21
Benomyl	-4.883
Bensulide	-4.2
Benzaldehyde	-1.19
Benzamide	-0.96
Benzene	-1.64
benzhydrol	-2.55
Benznidazole	-2.81
Benzo(a)fluorene	-6.68
Benzo(a)pyrene	-8.699
Benzo(b)fluoranthene	-8.23
Benzo(b)fluorene	-8.04
Benzo(e)pyrene	-7.8
Benzo(j)fluoranthene	-8.0
Benzo(k)fluoranthene	-8.49
Benzo[ghi]perylene	-9.017999999999999
Benzocaine	-2.616
benzoin	-2.85
Benzonitrile	-1.0
Benzophenone	-3.12
benzothiazole	-1.5
Benzotriazole	-0.78
Benzoxazole	-1.16
Benzylchloride	-2.39
Benzyltrifluoride	-2.51
benzylurea	-0.95
Betamethasone-17-valerate	-4.71
Bibenzyl	-4.62
Biphenyl	-4.345
biquinoline	-5.4
borneol	-2.32
Bromacil	-2.523
bromadiolone	-4.445
Bromobenzene	-2.55
Bromochloromethane	-0.89
Bromodichloromethane	-1.54
Bromoethane	-1.09
Bromomethane	-0.79
Bromophos	-6.09
bromopropylate	-4.93
bromoxynil	-3.33
brompyrazone	-3.127
bupirimate	-4.16
Butabarbital	-2.39
butacarb	-4.24
butachlor	-4.19
butallylonal	-2.647
Butamben	-3.082
Butan-2-ol	0.47
Butane	-2.57
Butanethiol	-2.18
Butethal	-1.661
Buthidazole	-1.8769999999999998
Buturon	-3.9
Butyl acetate	-1.37
Butylate	-3.68
Butylbenzene	-4.06
Butyraldehyde	-0.01
Caffeine	-0.8759999999999999
Camphor	-1.96
Caproaldehyde	-1.3
captafol	-5.4
Carbanilide	-3.15
Carbaryl	-3.2239999999999998
Carbazole	-5.27
Carbetamide	-1.83
Carbofuran	-2.8
Carbophenthion	-5.736000000000001
Carboxin	-3.14
Carbromal	-2.68
Carvacrol	-2.08
Carvone	-2.06
chloralose	-1.84
Chloramphenicol	-2.1109999999999998
Chlorazine	-4.4110000000000005
Chlorbromuron	-3.924
Chlorbufam	-2.617
Chlordane	-6.86
Chlordene	-5.64
chlordimeform	-2.86
Chlorimuron-ethyl (ph 7)	-4.5760000000000005
chloroacetamide	-0.02
Chloroacetonitrile	-0.092
Chlorobenzene	-2.38
Chlorodibromethane	-1.9
Chloroethane	-1.06
Chloroethylene	-1.75
Chloropham	-3.38
Chloropicrin	-2.0
chloropropylate	-4.53
Chlorothalonil	-5.64
chlorothiazide	-3.05
Chlorotoluron	-3.46
Chloroxuron	-4.89
chlorpyrifos	-5.67
chlorquinox	-5.43
Chlorthalidone	-3.451
Chlortoluron	-3.483
Chlorzoxazone	-2.8310000000000004
Cholanthrene	-7.85
Chrysene	-8.057
cis 1,2-Dichloroethylene	-1.3
cis-1,2-Dimethylcyclohexane	-4.3
cis-2-Pentene	-2.54
citral	-2.06
Clomazone	-2.338
Clonazepam	-3.4989999999999997
Coronene	-9.332
Corticosterone	-3.24
Cortisone	-3.11
cortisone acetate	-4.21
Coumachlor	-5.8389999999999995
Coumaphos	-5.382000000000001
Coumatetralyl	-2.84
Cyanazine	-3.15
cycloate	-3.4
cyclobarbital	-2.17
Cyclobutyl-5-spirobarbituric acid	-1.655
Cycloheptane	-3.51
Cycloheptanol	-0.88
Cycloheptene	-3.18
Cycloheptyl-5-spirobarbituric acid	-3.168
Cyclohexane	-3.1
Cyclohexanol	-0.44
Cyclohexanone	-0.6
Cyclohexene	-2.59
cycloheximide	-1.13
Cyclohexyl-5-spirobarbituric acid	-3.06
Cyclooctane	-4.15
Cyclooctanol	-1.29
Cyclooctyl-5-spirobarbituric acid	-2.9819999999999998
Cyclopentane	-2.64
Cyclopentene	-2.1
Cyclopentyl-5-spirobarbituric acid	-2.349
Cyclopropyl-5-spirobarbituric acid	-1.886
Cycluron	-2.218
Cyfluthrin	-7.337000000000001
Cyhalothrin	-8.176
Cypermethrin	-8.017000000000001
cytosine	-1.155
Danazol	-5.507000000000001
Dapsone	-3.094
DDD	-7.2
DDE	-6.9
DDT	-7.15
Decalin	-5.19
DEF	-5.14
Deltamethrin	-8.402000000000001
Deoxycorticosterone	-3.45
deoxycorticosterone acetate	-4.63
Desmedipham	-4.632
Dexamethasone	-3.59
dexamethasone acetate	-4.9
D-fenchone	-1.85
Di(2-ethylhexyl)-phthalate	-6.96
Dialifor	-6.34
Dialifos	-6.34
Diallate	-4.2860000000000005
Diazepam	-3.7539999999999996
Diazinon	-3.64
Dibenzofurane	-4.6
Dibenzothiophene	-4.38
Dibromomethane	-1.17
Dibutyl ether	-1.85
dibutyl sebacate	-3.8960000000000004
dibutylphthalate	-4.4
Dicapthon	-4.31
Dichloromethane	-0.63
Dichlorophen	-3.9530000000000003
Dicofol	-5.666
Dieldrin	-6.29
Dienestrol	-4.95
Dienochlor	-7.278
Diethyl ether	-0.09
Diethyl phthalate	-2.35
Diethyl sulfide	-1.34
Diethyldisulfide	-2.42
diethylstilbestrol	-4.07
Difenoxuron	-4.16
difluron	-6.02
Digitoxin	-5.292999999999999
Digoxin (L1=41,8mg/mL, L2=68,2mg/mL, Z=40,1mg/mL)	-4.081
Dihexyl phthalate	-6.144
Diiodomethane	-2.34
diisooctyl phthalate	-6.6370000000000005
Diisopropyl ether	-1.1
Diisopropylsulfide	-2.24
Dimecron	0.523
Dimefuron	-4.328
dimetan	-0.85
dimethirimol	-2.24
Dimethoxymethane	0.48
Dimethyl phthalate	-1.66
Dimethyl sulfide	-0.45
Dimethyldisulfide	-1.44
Dinitramine	-5.47
Dinoseb	-3.38
d-inositol	0.35
Di-n-propylsulfide	-2.58
dioctyl phthalate	-5.115
Diosgenin	-7.32
Dioxacarb	-1.57
diphenamid	-2.98
Diphenyl ether	-3.96
Diphenylamine	-3.5039999999999996
Diphenylmethane	-4.08
Dipropyl ether	-1.62
Disulfiram	-4.86
Disulfoton	-4.23
Ditalimfos	-3.35
Diuron	-3.8
d-Limonene	-4.26
DNOC	-1.456
Dulcin	-2.17
Dyphylline	-0.17
Eicosane	-8.172
Endrin	-6.18
Epiandrosterone	-4.16
Epitostanol	-5.41
Equilenin	-5.24
Equilin	-5.282
Eriodictyol	-3.62
Erythritol	0.7
Estradiol	-5.03
Estragole	-2.92
estriol	-4.955
Estrone	-3.955
Ethalfluralin	-6.124
Ethane	-1.36
Ethanethiol	-0.6
Ethanol	1.1
Ethinyl estradiol	-4.3
ethiofencarb	-2.09
Ethion	-5.54
Ethirimol	-3.028
Ethisterone	-5.66
Ethofumesate	-3.42
ethofumesate	-3.42
Ethoxyzolamide	-3.81
Ethyl acetate	-0.04
Ethyl benzoate	-2.32
Ethyl butyrate	-1.28
ethyl cinnamate	-3.0
Ethyl decanoate	-4.1
Ethyl formate	0.15
Ethyl heptanoate	-2.74
Ethyl hexanoate	-2.35
Ethyl nonanoate	-3.8
Ethyl octanoate	-3.39
Ethyl pentanoate	-1.75
Ethyl propionate	-0.66
Ethyl propyl ether	-0.66
Ethyl vinyl ether	-0.85
Ethylbenzene	-2.77
Ethylcyclohexane	-4.25
Ethylene	-0.4
Ethyl-p-aminobenzoate	-2.1
Ethyl-p-hydroxybenzoate	-2.35
Ethyne	0.29
Etofenprox	-8.6
Etomidate	-4.735
Etoposide (148-167,25mg/ml)	-3.571
eucalyptol	-1.64
Eugenol	-1.56
Fenarimol	-4.38
Fenfuram	-3.3
Fenitrothion	-4.04
Fenothiocarb	-3.927
Fenoxycarb	-4.7
Fenpropathrin	-6.025
fensulfothion	-2.3
Fenthion	-4.57
Fenuron	-1.6
fluconazole	-1.8
Flucythrinate	-6.876
Flucytosine	-0.972
Fludrocortisone	-3.43
Flumethasone	-5.6129999999999995
Flumetralin	-6.78
Fluometuron	-3.43
Fluoranthene	-6.0
Fluorene	-5.0
Fluorobenzene	-1.8
Fluoromethalone	-4.099
Fluorometuron	-3.32
Fluridone	-4.445
Flurochloridone	-4.047
Flutriafol	-3.37
Fluvalinate	-8.003
Formetanate	-2.34
Formothion	-1.995
Fructose	0.64
Furane	-0.82
Furfural	-0.1
gentisin	-2.943
Glafenine	-4.571000000000001
glucose	0.74
Glutethimide	-2.3369999999999997
Glycerol	1.12
Glyceryl triacetate	-0.6
Griseofulvin	-3.2460000000000004
Guaiacol	-1.96
guanine	-3.583
halothane	-1.71
hematein	-2.7
Heptachlor	-6.317
Heptane	-4.53
Hexachloro-1,3-butadiene	-4.92
Hexachloroethane	-3.67
hexacosane	-8.334
Hexadecane	-8.4
Hexamethylbenzene	-5.23
Hexane	-3.84
Hexestrol	-4.43
Hexylbenzene	-5.21
hydantoin	-0.4
hydrazobenzene	-2.92
hydrobenzoin	-1.93
hydrochlorothiazide	-2.63
Hydrocortisone	-3.09
Hydrocortisone 21-acetate	-4.88
hydroxychlordene	-5.46
Hydroxyprogesterone-17a	-3.8169999999999997
Hypoxanthine	-2.296
Indan	-3.04
Indapamide	-3.5860000000000003
indazole	-2.16
Indole	-1.52
indoline	-1.04
Inosine	-1.23
Iodobenzene	-3.01
Iodoethane	-1.6
Iodofenphos	-6.62
Iodomethane	-1.0
Ioxynil	-3.61
Ipazine	-3.785
Isazofos	-3.658
Isobutyl acetate	-1.21
Isobutyl formate	-1.01
Isobutylbenzene	-4.12
isocarbamid	-2.15
Isocarboxazid	-2.461
Isofenphos	-4.194
isoguanine	-3.4010000000000002
Isonazid	0.009000000000000001
Isopentyl acetate	-1.92
Isopentyl formate	-1.52
isophorone	-1.06
Isoprocarb	-2.863
Isopropalin	-6.49
Isopropyl acetate	-0.55
Isopropyl formate	-0.63
Isopropylbenzene	-3.27
Isoproturon	-3.536
Isoquinoline	-1.45
karbutilate	-2.93
kebuzone	-3.27
Kepone	-5.2589999999999995
Khellin	-3.0210000000000004
Lactose	-0.244
L-arabinose	0.39
Lenacil	-4.593999999999999
linalool	-1.99
Lindane	-4.64
Linuron	-3.592
Lorazepam	-3.6039999999999996
Lovastatin	-6.005
Malathion	-3.37
Malonic acid diethylester	-0.82
Maltose	0.358
mannitol	0.06
m-Chloroaniline	-1.37
m-Chlorobromobenzene	-3.21
m-Chloroiodobenzene	-3.55
m-Chloronitrobenzene	-2.77
Mebendazole	-3.88
Mecarbam	-2.5180000000000002
meconin	-1.899
Medrogestone	-5.27
Mefenacet	-4.873
Mefluidide	-3.24
megestrol acetate	-5.35
Menadione	-3.03
menthol	-2.53
Menthone	-2.35
Meprobamate	-1.807
mercaptobenzothiazole	-3.18
metalaxyl	-1.601
Methane	-0.9
Methanol	1.57
Methaqualone	-2.925
metharbital	-2.23
Methazole	-2.82
Methocarbamol	-0.985
Methoprene	-5.19
Methoproptryne	-2.928
Methoxsalen	-3.6639999999999997
Methoxychlor	-6.89
Methyl acetate	0.46
Methyl acrylate	-0.22
Methyl benzoate	-1.85
Methyl butyl ether	-0.99
Methyl butyrate	-0.82
Methyl decanoate	-4.69
Methyl formate	0.58
methyl gallate	-1.24
Methyl hexanoate	-1.87
Methyl hydrazine	1.34
methyl laurate	-4.69
methyl nicotinate	-0.46
Methyl nonanoate	-3.38
Methyl octanoate	-3.17
Methyl pentanoate	-1.36
Methyl propionate	-0.14
Methyl propyl ether	-0.39
Methyl t-butyl ether	-0.24
Methylcyclohexane	-3.85
Methylcyclopentane	-3.3
Methyldymron	-3.35
Methylparaben	-1.827
methyltestosterone acetate	-5.284
methylthiouracil	-2.436
Metolachlor	-2.73
Metolazone	-3.78
Metolcarb	-1.8030000000000002
Metoxuron	-2.5639999999999996
Metranidazole	-1.26
Metribuzin	-2.253
Metronidazole	-1.22
m-Fluorobromobenzene	-2.67
Minoxidil	-1.989
Mirex	-6.8
m-Methylaniline	-0.85
m-Nitroaniline	-2.19
m-Nitrophenol	-1.01
m-Nitrotoluene	-2.44
Monolinuron	-2.57
Monotropitoside	-0.742
Monuron	-2.89
Morin	-3.083
m-Xylene	-2.82
N,N-Diethylaniline	-3.03
N,N-Dimethylacetamide	1.11
N,N-Dimethylaniline	-1.92
Naled	-2.28
Napropamide	-3.57
Napthacene	-8.6
Napthalene	-3.6
Neburon	-4.77
Nerol	-2.46
N-Ethylaniline	-1.7
nevirapine	-3.19
Niclosamide	-4.7
nicotinamide	0.61
nifedipine	-4.76
nifuroxime	-2.19
Nimetazepam	-3.7960000000000003
Niridazole	-3.22
Nitramine	-3.5610000000000004
Nitrapyrin	-3.76
Nitrazepam	-3.7960000000000003
Nitrobenzene	-1.8
Nitroethane	-0.22
Nitrofen	-5.46
nitrofurantoin	-3.38
nitroglycerin	-2.22
Nitromethane	0.26
N-Methylaniline	-1.28
Nonane	-5.88
norbormide	-3.931
Norea	-3.1710000000000003
norethindrone acetate	-4.8
Norethisterone	-4.57
norflurazon	-4.046
O,P'-DDD	-6.51
o-Aminophenol	-0.72
o-Chloroaniline	-1.52
o-Chlorobromobenzene	-3.19
o-Chloroiodobenzene	-3.54
o-Chloronitrobenzene	-2.55
Octane	-5.24
O-Ethyl carbamate	0.85
o-Fluorobromobenzene	-2.7
o-Hydroxybenzamide	-1.82
o-Methoxyphenol	-1.96
o-Nitroaniline	-1.96
o-Nitroanisole	-1.96
o-Nitrophenol	-1.74
o-Nitrotoluene	-2.33
oryzalin	-5.16
osthole	-4.314
o-Toluidine	-2.21
Oxadiazon	-5.696000000000001
Oxamyl	0.106
Oxazepam	-3.952
Oxycarboxin	-2.281
o-Xylene	-2.8
oxyphenbutazone	-3.73
p,p'-Biphenyldiamine	-2.7
P,P'-DDD	-7.2
P,P'-DDE	-6.9
p-Aminophenol	-0.8
parabanic acid	-0.4
Parathion	-4.66
p-benzidine	-2.7
p-Bromoacetanilide	-3.083
p-Bromoiodobenzene	-4.56
p-Chloroacetanilide	-2.843
p-Chloroaniline	-1.66
p-Chlorobromobenzene	-3.63
p-Chloroiodobenzene	-4.03
p-Chloronitrobenzene	-2.92
p-Cresol	-0.73
Pebulate	-3.53
Pencycuron	-5.915
Pentachlorobenzene	-5.65
Pentachloroethane	-2.6
Pentachlorophenol	-4.28
Pentamethylbenzene	-4.0
Pentane	-3.18
Pentobarbital	-2.39
Pentyl acetate	-1.89
Pentyl propanoate	-2.25
Pentylbenzene	-4.64
Pentylcyclopentane	-6.08
Perfluidone	-3.8
Permethrin	-6.291
Perylene	-8.804
p-Fluoroacetanilide	-1.78
Phenacetin	-2.35
Phenanthrene	-5.26
phenanthridine	-2.78
Phenetole	-2.33
Phenmedipham	-4.805
phenobarbital	-2.322
Phenol	0.0
phenolphthalein	-2.9
phenothrin	-5.24
phenylbutazone	-3.81
Phenylhydrazine	0.07
Phenylmethanol	-0.4
Phenylthiourea	-1.77
Phenytoin	-4.0969999999999995
Phorate	-4.11
Phosalone	-5.233
Phoxim	-4.862
phthalamide	-2.932
phthalimide	-2.61
Phthalonitrile	-2.38
p-Hydroxyacetanilide	-1.03
p-Hydroxybenzaldehyde	-0.96
Picene	-7.87
Piperine	-3.46
piperonal	-1.63
Piperophos	-4.15
Pirimicarb	-1.95
piroxicam	-4.16
p-Methoxybenzaldehyde	-1.49
p-Methylaniline	-1.21
p-Nitroaniline	-2.37
p-Nitroanisole	-2.41
p-Nitrophenol	-0.74
p-Nitrotoluene	-2.49
p-Phenylphenol	-3.48
Prasterone	-4.12
Prednisolone	-3.18
prednisolone acetate	-4.37
pregnenolone	-4.65
Primidone	-2.64
probarbital	-2.21
Procymidone	-4.8
Progesterone	-4.42
Prometon	-2.478
Prometryn	-4.1
propachlor	-2.48
Propane	-1.94
Propanil	-3.0
Propazine	-4.43
Propetamphos	-3.408
Propiconazole	-3.4930000000000003
Propionaldehyde	0.58
Propionitrile	0.28
Propoxur	-2.05
Propyl acetate	-0.72
Propyl butyrate	-1.92
Propyl formate	-0.49
Propyl propanoate	-1.34
Propylbenzene	-3.37
Propylcyclopentane	-4.74
Propylene	-1.08
Propylisopropylether	-1.34
Propyne	-0.41
p-t-Butylphenol	-2.41
Pteridine	0.02
p-terphenyl	-7.11
p-Toluenesulfonamide	-1.74
p-Xylene	-2.77
pyracarbolid	-2.56
Pyrazinamide	-0.667
Pyrazon	-2.878
Pyrene	-6.176
Pyridazine	1.1
Pyridine	0.76
Pyrimidine	1.1
Pyrolan	-2.09
Quinethazone	-3.29
Quinoline	-1.3
Quinonamid	-5.03
Quintozene	-5.82
Raffinose	-0.41
Reposal	-2.696
Reverse Transcriptase inhibitor 1	-2.62
rhodanine	-1.77
Riboflavin	-3.685
Risocaine	-2.452
Ronnel	-5.72
Rotenone	-4.42
Rovral	-4.376
RTI 10	-3.6719999999999997
RTI 11	-3.928
RTI 12	-4.114
RTI 13	-4.207
RTI 15	-4.553999999999999
RTI 16	-4.6339999999999995
RTI 17	-4.706
RTI 19	-4.749
RTI 2	-2.86
RTI 20	-4.7989999999999995
RTI 22	-4.871
RTI 23	-5.153
RTI 24	-5.36
RTI 3	-3.043
RTI 5	-3.324
RTI 6	-3.36
RTI 7	-3.535
RTI 9	-3.68
Salicin	-0.85
Salicylamide	-1.8359999999999999
salicylanilide	-3.59
Santonin	-3.09
Secobarbital	-2.356
Siduron	-4.11
simazine	-4.55
Simetryn	-2.676
Sorbitol	1.09
Sparsomycin (3,8mg/ml)	-1.9809999999999999
Spironolactone	-4.173
stadacaine	-3.84
Stanolone	-4.743
Stirofos	-4.522
Styrene	-2.82
styrene oxide	-1.6
Succinimide	0.3
Sucrose	0.79
sulfaguanidine	-1.99
Sulfallate	-3.39
Sulfanilamide	-1.34
Talbutal	-2.016
t-Butylbenzene	-3.66
t-Crotonaldehyde	0.32
TEFLUBENZURON	-7.28
Terbacil	-2.484
Terbufos	-4.755
Terbumeton	-3.239
Terbutryn	-4.0
Testosterone	-4.02
testosterone acetate	-5.184
testosterone propionate	-5.37
Tetrabromomethane	-3.14
Tetrachloroethylene	-2.54
tetrachloroguaiacol	-4.02
Tetrachloromethane	-2.31
Tetradecane	-7.96
Tetrafluthrin	-7.321000000000001
Tetrahydrofurane	0.49
Tetrahydropyran	-0.03
tetramethylurea	0.94
Thalidomide	-2.676
theobromine	-2.523
Theophylline	-1.39
Thiamphenicol	-2.154
thiamylal	-3.46
thioanisole	-2.39
thiofanox	-1.62
Thiometon	-3.091
thiopental	-3.36
Thiophene	-1.33
Thiophenol	-2.12
thiouracil	-2.273
Thiourea	0.32
Thiram	-3.9
thymine	-1.506
Thymol	-2.22
Toluene	-2.21
t-Pentylbenzene	-4.15
trans-1,4-Dimethylcyclohexane	-4.47
trans-2-Heptene	-3.82
trans-2-Pentene	-2.54
Triadimefon	-3.61
Triallate	-4.88
Triamcinolone	-3.68
triamcinolone acetonide	-4.31
triamcinolone diacetate	-4.13
Triamterene	-2.404
Triazolam	-4.09
Tribromomethane	-1.91
Trichlomethiazide	-2.68
Trichlorfon	-0.22
trichlormethiazide	-2.68
Trichloroacetonitrile	-2.168
Trichloroethylene	-1.96
Trichloromethane	-1.17
Trichloronate	-5.752000000000001
Triclosan	-4.46
Tricresyl phosphate	-6.01
Tricyclazole	-2.07
Trietazine	-4.06
Triethyl phosphate	0.43
Trifluralin	-5.68
triforine	-4.19
Trimazosin	-3.638
Triphenylene	-6.726
tubercidin	-1.95
uracil	-1.4880000000000002
Urea	0.96
uric acid	-3.93
Valeraldehyde	-0.85
vamidothion	1.1440000000000001
Vinclozolin	-4.925
Warfarin	-3.8930000000000002
Xipamide	-3.79
XMC	-2.5810000000000004
