# Supplementary material for: Evaluating High-Variance Leaves as Uncertainty Measure for Random Forest Regression
Source: Molecules. 2021 Oct 28;26(21):6514. doi: 10.3390/molecules26216514 (PMC8588039; doi:10.3390/molecules26216514)
Supplement: Supplementary file 1 [file molecules-26-06514-s001.zip › supplementary_materials/data_sets/non-bioactivity/freesolv/y/y.csv]

id	y
mobley_1017962	-2.49
mobley_1019269	-4.72
mobley_1034539	-3.04
mobley_1036761	-4.59
mobley_1046331	-3.82
mobley_1075836	-2.93
mobley_1079207	-0.98
mobley_1107178	-0.74
mobley_1139153	2.89
mobley_1144156	-1.59
mobley_1160109	-3.75
mobley_1178614	-4.55
mobley_1189457	-2.73
mobley_1199854	-0.53
mobley_1231151	-0.25
mobley_1235151	-2.82
mobley_1244778	-5.48
mobley_1261349	2.51
mobley_1278715	-0.64
mobley_129464	-0.83
mobley_1323538	-7.5
mobley_1328465	-1.99
mobley_1328936	-6.88
mobley_1352110	-3.64
mobley_1363784	-4.84
mobley_1396156	-5.22
mobley_1417007	-9.01
mobley_1424265	-0.83
mobley_1449384	-0.68
mobley_1469079	-3.56
mobley_1502181	-2.49
mobley_1520842	-4.93
mobley_1527293	-8.42
mobley_1563176	-0.99
mobley_1571523	-6.16
mobley_1592519	-2.23
mobley_1615431	-0.53
mobley_1636752	-5.1
mobley_1650157	-4.47
mobley_1659169	-7.17
mobley_1662128	1.38
mobley_1674094	0.29
mobley_1708457	-10.08
mobley_1717215	-2.78
mobley_1722522	-2.49
mobley_1723043	3.43
mobley_1728386	-11.0
mobley_172879	-3.15
mobley_1733799	-5.85
mobley_1735893	-6.21
mobley_1743409	-5.71
mobley_1755375	-5.26
mobley_1760914	-1.14
mobley_1770205	-10.03
mobley_1781152	-2.4
mobley_1792062	-2.33
mobley_1800170	-1.14
mobley_1803862	2.38
mobley_1821184	-5.88
mobley_1827204	-2.81
mobley_1838110	1.77
mobley_1849020	-6.5
mobley_1855337	-1.62
mobley_1857976	-1.79
mobley_1858644	-6.79
mobley_186894	-1.1
mobley_1873346	-0.9
mobley_1875719	-3.41
mobley_1881249	-3.52
mobley_1893815	-1.43
mobley_1893937	0.0
mobley_1896013	-20.52
mobley_1899443	1.47
mobley_1903702	-4.62
mobley_1905088	-2.38
mobley_1922649	-7.19
mobley_1923244	2.1
mobley_1929982	-0.7
mobley_194273	-9.73
mobley_1944394	-9.34
mobley_1952272	-4.02
mobley_1963873	-10.0
mobley_1967551	-3.5
mobley_197466	-4.61
mobley_1976156	-2.07
mobley_1977493	-0.33
mobley_1987439	-0.9
mobley_2005792	-2.7
mobley_2008055	1.83
mobley_2023925	0.1
mobley_2043882	-3.9
mobley_2049967	-1.5
mobley_20524	-6.6
mobley_2068538	2.0
mobley_2078467	-7.0
mobley_2099370	-10.78
mobley_210639	-0.46
mobley_2123854	-10.17
mobley_2126135	-5.66
mobley_2143011	1.83
mobley_2146331	-2.75
mobley_2178600	-0.1
mobley_2183616	-0.45
mobley_2197088	3.16
mobley_2198613	-0.63
mobley_2213823	2.51
mobley_2245668	-4.5
mobley_2261979	-3.15
mobley_2269032	-10.21
mobley_2279874	-4.42
mobley_2294995	-2.56
mobley_2295058	-9.51
mobley_2310185	-5.0
mobley_2316618	-14.21
mobley_2328633	2.55
mobley_2341732	-2.56
mobley_2354112	-6.25
mobley_2364370	-2.64
mobley_2371092	-5.22
mobley_2390199	-2.92
mobley_2402487	-6.0
mobley_2410897	-4.5
mobley_2422586	-1.66
mobley_242480	-11.85
mobley_2451097	-4.1
mobley_2457863	-7.66
mobley_2481002	-1.45
mobley_2484519	-1.93
mobley_2487143	-3.28
mobley_2489709	-1.36
mobley_2492140	-1.23
mobley_2493732	0.25
mobley_2501588	-2.45
mobley_2517158	0.34
mobley_2518989	-5.74
mobley_2523689	-16.43
mobley_252413	2.88
mobley_2577969	-4.52
mobley_2607611	-2.26
mobley_2609604	2.56
mobley_2613240	-5.33
mobley_2636578	-4.8
mobley_2659552	-9.76
mobley_2661134	-9.65
mobley_2681549	-0.78
mobley_2689721	1.23
mobley_2693089	-5.04
mobley_2725215	-7.98
mobley_2725802	-9.8
mobley_2727678	-18.72
mobley_2751110	-10.64
mobley_2763835	-2.22
mobley_2771569	-7.77
mobley_2782339	-9.61
mobley_2784376	0.75
mobley_2789243	-4.01
mobley_2792521	-3.68
mobley_2802855	-0.4
mobley_282648	-2.4
mobley_2837389	-4.78
mobley_2844990	-3.84
mobley_2845466	-3.37
mobley_2850833	-4.68
mobley_2859600	-1.24
mobley_2864987	-4.39
mobley_2881590	-1.88
mobley_2913224	-9.94
mobley_2923700	-6.13
mobley_2925352	-6.13
mobley_2929847	-6.09
mobley_2958326	-3.65
mobley_2960202	-3.71
mobley_296847	-4.69
mobley_2972345	-3.78
mobley_2972906	-1.4
mobley_299266	1.16
mobley_2996632	-1.08
mobley_3006808	-4.31
mobley_303222	1.32
mobley_3034976	-6.69
mobley_3040612	-0.85
mobley_3047364	-7.65
mobley_3053621	-0.9
mobley_3060426	2.93
mobley_3083321	-2.93
mobley_3105103	-11.14
mobley_313406	-4.85
mobley_3144334	-5.91
mobley_3151666	-3.64
mobley_3167746	2.88
mobley_3169935	-4.91
mobley_3183805	-0.86
mobley_3187514	-5.53
mobley_3201701	-9.41
mobley_3210206	-4.95
mobley_3211679	0.14
mobley_3234716	-0.8
mobley_3259411	-13.43
mobley_3264884	-7.47
mobley_3265457	-7.78
mobley_3266352	-1.92
mobley_3269565	-2.01
mobley_3269819	-3.17
mobley_3274817	-6.23
mobley_3318135	-2.64
mobley_3323117	-8.61
mobley_3325209	-4.04
mobley_3359593	-5.26
mobley_3370989	-0.11
mobley_337666	-16.92
mobley_3378420	-3.88
mobley_3395921	-3.12
mobley_3398536	-1.74
mobley_3414356	-3.92
mobley_3425174	-0.77
mobley_3452749	-1.21
mobley_349850	-4.7
mobley_3515580	-5.94
mobley_352111	-6.34
mobley_3525176	-0.23
mobley_3546460	-4.4
mobley_3572203	-2.11
mobley_3573480	-3.04
mobley_3589456	-4.59
mobley_36119	-4.09
mobley_3639400	-0.16
mobley_3663158	-8.11
mobley_3682850	-4.91
mobley_3686115	-3.28
mobley_3690931	-2.28
mobley_3709920	2.06
mobley_3715043	-2.82
mobley_3727287	-6.5
mobley_3738859	-0.1
mobley_3746675	-1.24
mobley_3761215	-0.19
mobley_3762186	-1.31
mobley_3775790	-2.89
mobley_3777264	-8.84
mobley_3802803	-1.66
mobley_3843583	-7.28
mobley_3867265	-3.8
mobley_3968043	-4.7
mobley_3968739	-3.92
mobley_3969312	-4.02
mobley_397645	-3.64
mobley_3976574	-4.15
mobley_3980099	-1.24
mobley_3982371	-3.13
mobley_3999471	-0.84
mobley_4013838	-2.74
mobley_4035953	-5.9
mobley_4039055	-18.17
mobley_4043951	1.68
mobley_4043987	2.93
mobley_4059279	-7.58
mobley_4149784	-3.67
mobley_4177472	2.56
mobley_4188615	-9.29
mobley_4193752	-4.12
mobley_4218209	-7.48
mobley_4219614	-1.34
mobley_4252724	0.16
mobley_4287564	-4.63
mobley_4291494	-4.39
mobley_430089	0.01
mobley_4305650	-3.84
mobley_4338603	-15.83
mobley_4364398	-0.89
mobley_4371692	-9.53
mobley_4375719	3.13
mobley_4395315	-6.79
mobley_4434915	-0.55
mobley_4463913	-4.97
mobley_4465023	-1.17
mobley_4479135	-2.78
mobley_4483973	-0.8
mobley_4494568	-1.39
mobley_4506634	-0.11
mobley_4553008	-1.01
mobley_4561957	2.34
mobley_4584540	-4.59
mobley_4587267	-23.62
mobley_4603202	-4.23
mobley_4609460	-9.2
mobley_4613090	-7.63
mobley_4620651	-4.1
mobley_4630641	-4.84
mobley_4639255	-9.3
mobley_4678740	1.07
mobley_4683624	-5.21
mobley_4687447	-6.4
mobley_468867	-2.55
mobley_4689084	-6.34
mobley_4690963	-3.54
mobley_4694328	-2.29
mobley_4699732	-1.27
mobley_4715906	1.58
mobley_4759887	0.27
mobley_4762983	1.66
mobley_4780078	-6.01
mobley_4792268	-6.16
mobley_4845722	-2.33
mobley_4850657	-4.87
mobley_486214	-6.96
mobley_4883284	-5.49
mobley_4884177	-4.59
mobley_4893032	-3.52
mobley_4924862	-2.13
mobley_49274	0.6
mobley_4934872	-5.23
mobley_4936555	-6.78
mobley_4964807	-5.99
mobley_4983965	-1.46
mobley_5003962	-11.53
mobley_5006685	-4.09
mobley_5026370	-6.02
mobley_5052949	-1.28
mobley_5056289	-3.3
mobley_5063386	-4.58
mobley_5072416	-6.12
mobley_5076071	-5.66
mobley_5079234	-4.21
mobley_5094777	-1.46
mobley_5110043	-2.63
mobley_511661	0.56
mobley_5123639	-3.73
mobley_5157661	2.3
mobley_5200358	-9.84
mobley_5220185	-5.45
mobley_525934	-1.2
mobley_5263791	-2.4
mobley_52782	-5.73
mobley_5282042	-7.43
mobley_5286200	-2.32
mobley_5310099	1.58
mobley_5311804	-6.62
mobley_5326154	-3.45
mobley_5346580	-3.11
mobley_5347550	-1.12
mobley_5371840	-3.1
mobley_5390332	-2.83
mobley_5393242	-6.48
mobley_5445548	-0.3
mobley_5449201	2.3
mobley_5456566	-2.98
mobley_5467162	-5.91
mobley_5471704	-2.21
mobley_547634	-2.78
mobley_5494918	2.93
mobley_5499659	-8.41
mobley_550662	-4.42
mobley_5510474	-3.81
mobley_5518547	-5.57
mobley_5520946	-2.55
mobley_5538249	-2.16
mobley_5561855	-1.96
mobley_5571660	-5.21
mobley_5600967	-11.01
mobley_5616693	-2.53
mobley_5627459	-2.86
mobley_5631798	-4.29
mobley_5665561	-2.47
mobley_5690766	1.01
mobley_5692472	-4.29
mobley_5708811	-9.86
mobley_5732611	-10.27
mobley_5747188	-3.58
mobley_5747981	-5.73
mobley_5759258	-4.57
mobley_5760563	-5.1
mobley_5816127	-6.62
mobley_5852491	1.59
mobley_5857	-5.72
mobley_5880265	-6.25
mobley_588781	-0.04
mobley_5890803	-2.44
mobley_590519	-1.64
mobley_5917842	-5.8
mobley_5935995	2.51
mobley_5948990	-7.37
mobley_5952846	0.1
mobley_5973402	-4.42
mobley_5977084	-4.77
mobley_6006813	-3.09
mobley_6055410	-9.4
mobley_6060301	-3.95
mobley_6081058	-3.43
mobley_6082662	-9.82
mobley_6091882	1.28
mobley_6102880	-2.87
mobley_6115639	-8.7
mobley_6175884	-4.27
mobley_6190089	-2.37
mobley_6195751	-8.68
mobley_6198745	-8.84
mobley_6201330	-9.37
mobley_6232400	-7.1
mobley_6235784	0.0
mobley_6239320	-18.06
mobley_6248915	-3.65
mobley_6250025	0.08
mobley_6257907	-5.82
mobley_6266306	-5.56
mobley_627267	-0.03
mobley_628086	-4.16
mobley_628951	-2.28
mobley_6303022	-4.73
mobley_6309289	-5.11
mobley_632905	-4.4
mobley_6334915	-12.74
mobley_6338073	-6.68
mobley_6353617	-8.26
mobley_6358463	1.07
mobley_6359135	0.08
mobley_6359156	-2.46
mobley_63712	-3.88
mobley_637522	-3.95
mobley_6416775	2.13
mobley_6430250	-0.53
mobley_6456034	-1.69
mobley_646007	-5.48
mobley_6474572	-0.59
mobley_6497672	-4.22
mobley_6522117	-7.07
mobley_6571751	0.67
mobley_6619554	-2.49
mobley_6620221	-9.61
mobley_6632459	-3.43
mobley_664966	-2.49
mobley_667278	-4.4
mobley_6688723	-6.44
mobley_6714389	-4.55
mobley_6727159	-8.18
mobley_6733657	-3.44
mobley_6739648	-5.06
mobley_6743808	-6.5
mobley_676247	3.12
mobley_6794076	-7.62
mobley_6804509	-1.34
mobley_6812653	2.48
mobley_6843802	-1.29
mobley_6854178	-2.02
mobley_6861308	-9.13
mobley_6896128	2.97
mobley_6911232	-2.1
mobley_6917738	-6.55
mobley_6929123	-4.0
mobley_6935906	-2.49
mobley_6973347	-2.94
mobley_6978427	-3.3
mobley_6981465	-2.64
mobley_6988468	-4.33
mobley_7009711	-6.27
mobley_7010316	-5.46
mobley_7015518	-1.91
mobley_7017274	-3.88
mobley_7039935	-7.67
mobley_7047032	1.09
mobley_7066554	-7.03
mobley_7099614	-0.57
mobley_7106722	2.51
mobley_7142697	-4.09
mobley_7150646	-2.3
mobley_7157427	0.29
mobley_7176248	-3.25
mobley_7176290	-9.62
mobley_718988	-3.79
mobley_7200804	-5.29
mobley_7203421	-9.31
mobley_7227357	-4.35
mobley_7239499	-3.52
mobley_7261305	-9.3
mobley_7295828	-2.45
mobley_7298388	-3.45
mobley_7326706	-5.04
mobley_7326982	-4.74
mobley_7360181	-0.8
mobley_7364468	-5.18
mobley_7375018	-2.15
mobley_7378987	-12.64
mobley_7393673	-5.33
mobley_7415647	-11.95
mobley_7417968	-5.31
mobley_7455579	-2.22
mobley_7463408	-7.78
mobley_7463799	-6.92
mobley_7497999	-4.58
mobley_7532833	-3.88
mobley_7542832	-1.16
mobley_755351	-7.29
mobley_7573149	-2.79
mobley_7578802	-2.13
mobley_7599023	-1.46
mobley_7608435	-2.04
mobley_7608462	-1.12
mobley_7610437	-3.88
mobley_766666	-0.44
mobley_7676709	-4.51
mobley_7688753	-9.52
mobley_7690440	-1.83
mobley_7708038	-0.56
mobley_7732703	1.79
mobley_7735340	-9.63
mobley_7754849	-6.1
mobley_7758918	-6.46
mobley_7768165	-1.95
mobley_7769613	0.84
mobley_7774695	-4.69
mobley_778352	1.31
mobley_7794077	-15.46
mobley_7814642	-1.12
mobley_7829570	-3.51
mobley_7859387	-2.67
mobley_7860938	-3.24
mobley_7869158	-1.82
mobley_7893124	-0.44
mobley_7912193	-8.72
mobley_7913234	-5.73
mobley_7943327	-2.68
mobley_7977115	-4.06
mobley_7983227	-4.42
mobley_7988076	-8.83
mobley_8006582	1.2
mobley_8011706	-7.81
mobley_8048190	-9.71
mobley_8052240	-9.44
mobley_8057732	-6.62
mobley_8117218	-4.82
mobley_8118832	-5.03
mobley_8124669	-8.21
mobley_8127829	-0.79
mobley_819018	-4.45
mobley_8191186	0.06
mobley_8207196	-10.22
mobley_820789	-6.35
mobley_8208692	-4.61
mobley_8221999	-3.64
mobley_8260524	-0.48
mobley_8311303	-4.38
mobley_8311321	-0.5
mobley_8320545	-3.71
mobley_8337722	-3.2
mobley_8337977	-3.05
mobley_8426916	-4.07
mobley_8427539	-9.4
mobley_8436428	2.83
mobley_8449031	-3.22
mobley_8467917	1.68
mobley_8492526	-3.03
mobley_8514745	-2.51
mobley_8522124	0.71
mobley_8525830	-0.14
mobley_852937	-6.19
mobley_8558116	-6.32
mobley_8573194	-3.18
mobley_8578590	-9.28
mobley_859464	-2.36
mobley_8614858	2.67
mobley_8668219	2.52
mobley_8685905	0.5
mobley_8691603	-5.49
mobley_8705848	-3.22
mobley_8713762	-4.13
mobley_8723116	-5.9
mobley_8739734	-3.24
mobley_8746821	-4.82
mobley_8754702	-2.48
mobley_8764620	-6.75
mobley_8765203	0.68
mobley_8772587	-0.25
mobley_8785107	-2.92
mobley_8789465	-6.2
mobley_8789864	-6.4
mobley_8798016	-7.0
mobley_8809190	-0.4
mobley_8809274	-0.25
mobley_8823527	-3.61
mobley_8827942	-4.05
mobley_8861672	-4.86
mobley_8882696	-3.47
mobley_8883511	-3.93
mobley_8885088	0.56
mobley_8899867	-5.49
mobley_8916409	-8.15
mobley_8966374	-5.51
mobley_8983100	-0.82
mobley_900088	0.4
mobley_9007496	-9.45
mobley_9015240	0.52
mobley_9028462	-1.1
mobley_902954	-2.09
mobley_9029594	-0.22
mobley_9055303	2.0
mobley_9073553	-1.61
mobley_9100956	1.7
mobley_9112978	1.31
mobley_9114381	-6.72
mobley_9121449	-0.16
mobley_9139060	2.11
mobley_9185328	-4.39
mobley_9197172	1.92
mobley_9201263	-4.87
mobley_9209581	-3.2
mobley_9246215	0.93
mobley_9246351	-1.96
mobley_9257453	-7.29
mobley_9281946	-6.74
mobley_929676	0.18
mobley_9407874	-2.88
mobley_9414831	-2.44
mobley_9434451	-0.48
mobley_9460824	-4.37
mobley_9478823	-0.9
mobley_9507933	-4.72
mobley_9510785	-3.48
mobley_951560	-7.4
mobley_9534740	-25.47
mobley_9557440	-17.74
mobley_9565165	-3.35
mobley_9571888	-4.23
mobley_9617923	-2.34
mobley_9624458	-1.89
mobley_9626434	-6.69
mobley_9653690	-4.44
mobley_967099	-3.13
mobley_9671033	-3.34
mobley_9705941	-1.38
mobley_9717937	-2.69
mobley_9729792	-0.99
mobley_9733743	-4.24
mobley_9740891	-4.71
mobley_9741965	-4.29
mobley_9794857	-2.21
mobley_9821936	-4.53
mobley_9838013	-4.43
mobley_9883303	2.71
mobley_9897248	-4.78
mobley_9913368	-0.78
mobley_9942801	-0.95
mobley_994483	-0.74
mobley_9974966	-1.21
mobley_9979854	-4.2
