# Supplementary material for: Evaluating High-Variance Leaves as Uncertainty Measure for Random Forest Regression
Source: Molecules. 2021 Oct 28;26(21):6514. doi: 10.3390/molecules26216514 (PMC8588039; doi:10.3390/molecules26216514)
Supplement: Supplementary file 1 [file molecules-26-06514-s001.zip › supplementary_materials/data_sets/non-bioactivity/tetrah/y/y.csv]

id	y
2683434	1.26
827236	1.62
3531199	1.12
1817738	1.24
5388625	1.15
3819883	1.09
618622	1.13
6641641	1.66
78056390	0.75
367817	1.69
28689089	2.42
121879	0.75
18708708	1.43
6283256	0.6
89690	1.53
89612	1.13
3460182	1.37
364749	0.33
97029	0.72
3698837	2.72
327924	2.08
606224	0.84
618871	0.94
611063	0.99
6284839	2.19
6306394	2.21
88744	0.08
121733	0.73
402675	0.2
585795	1.03
320763	1.62
609892	1.75
100005	0.43
20098480	1.55
350469	0.1
117180	1.82
586787	0.38
314410	1.87
879390	1.78
99547	1.16
350301	0.8
74266663	0.97
6358094	1.2
697-86-9	1.44
874179	1.52
2678219	2.6
89598	0.82
89645	2.12
709499	2.12
1493272	0.23
88733	0.68
99092	0.03
305851	1.81
20098388	2.82
89623	0.37
99285	1.36
577195	0.75
97007	2.16
584485	2.31
70348	1.71
618804	0.61
54321798	0.51
446366	1.12
3264719	1.18
554007	0.56
99650	0.76
880784	2.43
771697	1.89
17700093	1.51
3209221	1.07
100254	1.3
42087809	0.82
40763960	-0.32
1930729	2.66
610786	1.27
51676745	2.33
95829	0.58
4110354	1.22
2683-43-4	1.26
7149704	1.16
16588344	1.19
121175	0.85
608300	0.9
2244077	1.65
2437254	1.9
2243278	0.62
110598	-1.01
124129	0.28
628739	-0.38
629083	-0.24
544138	-1.64
109740	-1.44
111693	-1.54
107120	-1.97
110612	-1.82
542541	-0.79
625285	-0.88
6280871	-0.63
22819916	0.29
5414211	-0.21
20965279	0.51
75058	-2.28
16529-66-1	-0.953
16529661	-0.95
630182	-1.33
628206	-0.93
5332069	-0.47
109751	-1.48
78820	-1.62
126-98-7	-1.653
40137222	-1.534
40137-22-2	-1.5341
616308	-1.81
616295	-1.43
534032	-1.68
1.12E+08	-0.72
112245-13-3	-0.718
35161718	-0.98
644086	1.66
108883	0.25
106423	0.25
5707448	1.97
3597919	0.92
2920-38-9	1.24
3218368	1.12
92524	1.05
536-74-3	0.01
95636	0.78
2113-58-8	1.57
86-00-0	1.3
98828	0.69
620235	0.08
1123859	-0.4
108394	-0.08
582229	-0.28
587031	-0.24
582-22-9	-0.05
620-22-4	-0.25
104847	-0.01
589184	-0.49
86-53-3	0.69
107313	-1.5
505293	-0.11
821-06-7	1.925
821067	1.92
533733	0.44
108463	-0.65
108736	-1.26
123319	0.47
120809	0.75
108952	-0.35
87661	0.85
92-69-3	1.39
95885	0.13
580-51-8	1.35
106445	-0.16
123-30-8	-0.08
6153395	-0.39
1137424	1.02
131555	0.96
95716	1.86
95658	0.12
104916	0.65
615678	1.26
2613-23-2	1.13
95-77-2	1.75
583697	1.68
89849	0.25
99898	0.47
591-27-5	-0.52
608435	1.41
136776	1.8
35421-08-0	0.8
402459	0.62
101-18-8	1.01
99-71-8	0.98
95158	0.26
607-34-1	0.39
7223383	-1.15
107299	-1.61
107-29-9	-1.61
127060	-1.25
96297	-1.07
96-29-7	-1.07
5314-31-8	0.10300000000000001
5314318	0.1
107-02-8	1.8730000000000002
100641	-0.8
5362-56-1	0.8190000000000001
107-54-0	-0.5529999999999999
77758	-1.32
77-75-8	-1.3230000000000002
107540	-0.55
2978587	-0.91
115195	-1.31
61996-79-0	0.617
4-Methyl-2-heptyn-4-ol	-0.48200000000000004
61996790	0.62
4376163	-0.43
78-69-3	0.34
78693	0.34
75854	-1.17
594398	-0.7
142303	-1.58
66793962	-0.17
616-86-4	0.76
100-29-8	0.83
88-74-4	0.08
97-02-9	0.72
4344552	0.61
89-62-3	0.4
39905572	1.38
39905505	0.97
622388	0.3
103731	-0.14
23676086	0.58
555-03-3	0.72
10031820	0.07
7244-78-2	1.42
616864	0.76
100-17-4	0.54
606-22-4	0.84
6641-64-1	1.66
90040	-0.69
622628	0.01
119-34-6	0.88
99-09-2	0.03
591311	0.23
874793	0.86
618-87-1	0.94
87-25-2	0.15
2065238	-0.21
123115	-0.05
621885	-0.73
5736889	0.72
94-71-3	-0.36
104938	0.25
5736914	1.18
5651887	0.54
18979-50-5	0.52
613456	-0.06
622468	-0.39
1527895	0.01
533-68-6	0.764
533686	0.76
615-83-8	0.6990000000000001
615838	0.7
5445294	1.5
615-96-3	0.86
615963	0.86
5445-29-4	1.5
3196-15-4	1.024
3196154	1.02
535-11-5	1.057
14064109	0.63
535137	-0.43
535115	1.06
535-13-7	-0.431
609110	1.44
609-11-0	1.4380000000000002
623712	-0.5
539742	0.13
3674133	2.21
609121	0.02
609-12-1	0.021
3674-13-3	2.208
600000	0.15
3153364	-0.28
2969815	-0.03
80580	0.12
105373	-0.95
105533	-1.0
123251	-0.85
80-58-0	0.122
25542625	0.59
14660527	0.22
16230287	1.0
16230-28-7	0.99
4753597	0.39
108645	-0.72
20395282	-0.13
15848223	0.29
16205-90-6	0.7
16930-95-3	1.1059999999999999
10519-20-7	1.2329999999999999
262204	2.04
108985	1.66
67367	1.26
100685	0.18
100663	-0.1
1822737	0.42
576556	2.57
488-47-1	0.98
771619	1.63
87865	2.07
608719	2.66
1198556	1.7
7530270	1.28
88040	1.2
7463-51-6	1.27
771631	1.84
87876	2.11
1124045	0.69
4901513	2.72
615747	0.54
527184	1.28
880-78-4	2.43
1071938	-1.37
3538656	-0.97
1068571	-1.38
1191624	1.19
1191431	0.63
624840	-0.87
937393	-0.48
15484807	1.57
120-47-8	0.57
98-06-6	0.76
99-77-4	0.71
7781-98-8	0.48
99-76-3	0.08
94-26-8	1.33
51934419	1.53
5798754	1.33
2049969	1.37
7153222	0.37
1571080	0.3
532558	0.1
38713563	2.63
6521308	1.48
94304	0.77
94-18-8	1.55
2150449	-0.14
877656	0.48
5153-25-3	2.51
93992	1.35
628308	1.69
592825	1.72
52714520	2.72
4404459	1.75
629129	1.71
542858	1.63
597977	0.35
57067	2.06
2627272	2.54
100618	0.06
103695	0.07
103-84-4	0.4
102023	-0.39
103855	0.61
637536	-0.01
18358639	0.31
95534	-0.16
62533	-0.23
5344901	-1.07
621421	-0.16
147218-98-2	0.71
36436654	0.71
1450-72-2	0.31
875-59-2	0.19
101349-82-0	-0.38
16532799	0.6
140534	0.66
1585075	0.67
140294	-0.36
1194-02-1	-0.26
623-03-0	0.0
623-00-7	0.29
873-32-5	0.28
766-84-7	-0.06
555-21-5	0.13
156412	0.14
1875883	0.32
14191958	-0.38
3544250	-0.76
106387	0.47
134850	1.5
90904	1.26
939800	1.71
1016780	1.55
645590	-0.16
91156	-0.34
2046186	0.15
1835490	2.55
5922601	0.44
529191	-0.24
95750	1.07
5197-62-6	0.4878
109853	-1.79
111762	-1.37
261763-02-4	1.723
56961-75-2	1.499
587042	0.41
3132998	0.51
456484	0.15
104881	0.4
459574	-0.13
1122914	0.59
2973775	0.89
89985	0.48700000000000004
6630337	0.48
653372	0.82
6361-21-3	0.53
879-39-0	1.78
446526	0.08
2973786	0.61
2678-21-9	2.6
874420	1.04
6306-39-4	2.21
89-69-0	1.53
90595	1.65
90608	1.55
2631778	2.35
771-69-7	1.89
314-41-0	1.87
13608872	1.34
3209-22-1	1.07
17700-09-3	1.51
6361-22-4	0.155
20098-38-8	2.82
3460-18-2	1.37
89-61-2	1.13
28689-08-9	2.42
524-42-5	1.1
614471	1.51
103366	0.99
7778838	1.23
19495080	0.29
844519	1.48
538658	1.53
363-03-1	0.85
582-24-1	0.08
3240093	-0.87
110134	-1.4
107879	-1.22
109-49-9	-1.141
78933	-1.75
110430	-0.49
6175491	1.67
112129	1.53
591786	-1.34
821556	0.66
593088	2.12
693549	0.58
111137	-0.15
110930	-0.45
2758-18-1	-1.3230000000000002
123546	-0.27
110123	-0.65
123193	-0.67
1629-60-3	1.656
1120-73-6	-0.826
14090870	0.13
6175231	0.51
4253912	-1.22
4312-99-6	1.9140000000000001
1070-66-2	1.069
108101	-1.21
2168936	-0.26
502567	0.07
462180	1.52
637887	-1.67
928803	0.63
108941	-1.23
504029	-0.93
769-28-8	-0.7
999-61-1	0.65
140-88-5	0.516
106-63-8	0.29100000000000004
925-60-0	0.531
37143547	-0.83
37143-54-7	-0.833
999-55-3	0.682
141-32-2	0.519
2499-58-3	1.0859999999999999
2499-95-8	0.741
20474-93-5	-0.48100000000000004
4245-35-6	0.408
19485-03-1	1.1440000000000001
2998-23-4	0.537
1663-39-4	-0.64
96-33-3	0.547
7299-91-4	-0.159
1068902	-1.2
471250	-0.29
75989	-0.25
141822	-0.71
110156	-0.94
79094	-0.51
79312	-0.33
505486	-0.51
111160	-0.58
110941	-0.64
111206	-0.27
124049	-0.61
693232	-0.09
4839467	-0.66
2052019	-0.58
88095	-0.15
503742	-0.34
625387	-0.64
646071	-0.27
105431	-0.23
107948	-0.33
590921	-0.04
565742	-0.55
565-74-2	-0.5489999999999999
105-43-1	-0.233
627009	-0.68
2623872	-0.77
104-61-0	0.013999999999999999
706149	0.49
104507	-0.38
705862	-0.08
104610	0.01
104-50-7	-0.38
706-14-9	0.493
705-86-2	-0.077
695-06-7	-1.24
695067	-1.24
108-29-2	-1.569
108292	-1.57
1731846	1.04
1731868	1.42
624248	-0.84
111115	0.54
110429	1.38
106730	0.1
539822	-0.36
123660	0.06
106707	-0.56
3096-69-3	1.44
36536466	-0.76
16090770	1.66
105997	0.79
141060Valeric	0.01
105544	-0.49
623427	-1.25
141286	-0.13
2050239	0.7
110407	1.35
2050206	0.41
3066-71-5	0.763
105668	-0.41
141037	0.51
109217	0.52
123206	-0.38
123682	0.21
142198	0.73
112447	1.69
624544	-0.04
66251	-0.17
105-46-4	-0.679
110623	-0.02
112549	1.76
111717	0.0
112312	1.28
124196	0.81
124130	0.48
123057	0.16
105464	-0.68
1732098	0.3
123-05-7	0.161
1119400	-1.17
1472873	1.65
106796	1.01
2051787Butyric	-0.64
123-15-9	-0.475
123159	-0.47
502443	-1.26
40420-22-2	-0.37799999999999995
590012	0.17
123728	-0.38
108214	-1.59
10371-45-6	-0.41700000000000004
96480	-1.72
105384	-0.65
1569693	0.0
69212313	1.72
88722	0.26
5428546	0.66
619250	-0.22
5460311	0.78
99081	0.42
83410	0.56
552896	0.17
99990	0.65
555033	0.72
99616	0.11
79544313	1.09
612259	-0.15
99514	0.59
610399	1.52
619249	0.45
610151	-0.72
99774	0.71
121142	0.87
98953	0.14
528290	1.25
619727	0.57
91236	-0.07
83421	0.68
86000	1.3
6361224	0.16
2113588	1.57
603714	0.86
928-97-2	-0.777
928972	-0.78
928-96-1	-0.809
1576-95-0	-1.105
1576950	-1.11
928-92-7	-0.754
928927	-0.75
71238	-1.75
107108	-0.71
627270	-1.7
107880	-2.3
107-88-0	-2.3013
928-94-9	-0.777
928-95-0	-0.47200000000000003
6291856	-1.7
75039848	1.61
33467764	0.05
22104810	2.09
22104809	1.13
156876	-1.69
18409171	0.37
75039-84-8	1.611
31502-14-4	0.752
22104-80-9	1.128
22104-81-0	2.092
18409-17-1	0.365
33467-76-4	0.045
107857	-0.58
123513	-1.04
22104796	0.77
624953	-0.74
109762	-0.7
763326	-1.18
821090	-1.22
10229104	-1.18
14916791	-0.32
5332730	-1.77
6117915	-1.47
6117-91-5	-1.472
107415	-1.95
556821	-1.24
107-41-5	-1.953
625310	-1.52
625-31-0	-1.517
708065	1.32
7770458	1.05
90028	0.42
601-89-8	0.66
66773	0.42
3011-34-5	0.61
88-75-5	0.67
1194985	0.28
4707715	1.71
42454-06-8	0.33
95012	0.52
100834	0.08
66-56-8	0.46
24677789	0.11
35699446	1.23
123080	0.27
487707	0.13
5460-31-1	0.78
607-24-9	1.36
5274-70-4	0.87
4920-77-8	0.61
704-13-2	0.27
835110	1.16
139855	0.11
33738486	1.12
936-02-7	0.18
552-89-6	0.17
2144083	0.0
148538	0.38
708769	0.62
117-99-7	1.23
89-73-6	0.38
131566	1.37
119-33-5	0.57
65-45-2	-0.24
19438-10-9	-0.05
95487	-0.29
529204	0.01
56962119	0.89
135024	0.15
121-71-1	-0.38
526750	0.12
492886	0.85
88697	0.61
90006	0.16
28994-41-4	1.31
99-93-4	-0.3
131577	1.42
17696627	1.37
1143722	0.88
1518-83-8	1.29
1131608	1.56
100107	0.23
136367	1.11
89-72-5	0.98
4460860	-0.1
1745819	0.33
70702	0.12
830-81-9	1.04
90722	-0.52
103833	0.12
1.20E+08	-0.16
120055-09-6	-0.16
705737	0.16
14898874	-0.62
103059	-0.07
100867	-0.41
13214669	0.62
3360416	0.12
122974	-0.21
104518	1.25
29338496	0.75
29338-49-6	1.0
2430162	0.87
10521912	0.42
5342870	0.8
5342-87-0	0.8
538681	1.79
60128	-0.59
1565759	0.06
93549	-0.43
1565-75-9	0.06
768592	0.07
22144-60-1	-0.01
22144601	-0.01
618360	-0.18
617947	-0.57
98851	-0.66
98-85-1	-0.66
89952	-0.43
1821392	0.08
587020	-0.03
2722363	0.01
104132	1.07
89104461	-0.11
2722-36-3	0.01
127-66-2	-0.18
579668	0.31
127662	-0.18
589082	-0.41
100516	-0.83
91010	0.5
100469	-0.24
578541	-0.22
104541	-0.08
55210	-0.91
2227794	0.09
103639	0.42
536607	0.18
24065-40-5	2.57
67561	-2.67
492977	1.04
1008895	0.27
1008884	0.47
5469261	2.38
534076	2.05
6305437	1.76
4091-39-8	0.26899999999999996
17346166	0.51
4091398	0.27
513882	0.64
1694297	1.44
39081919	2.17
39081-91-9	2.168
53955810	-1.17
7452791	-0.89
133131	-0.24
1679476	-1.19
1679-47-6	-1.19
79209	-1.6
554121	-1.61
108598	-1.29
10031875	-0.12
106650	-1.06
94-04-2	1.046
94042	1.05
18937-79-6	0.763
2163486	0.13
97961	-0.05
96-17-3	-0.311
609085	-0.51
97621	-1.27
96173	-0.31
111-80-8	1.3219999999999998
111-12-6	1.043
133084	0.56
23326-27-4	0.40299999999999997
6622-76-0	-0.617
2049801	-0.06
924-50-5	-1.061
3018120	0.97
3252435	2.4
590170	2.23
107142	0.85
545062	1.88
1617170	-0.86
19481824	0.63
19481-82-4	0.626
1617-17-0	-0.863
542767	-1.0
100-48-1	-0.82
100-54-9	-0.74
100-70-9	-0.79
100-47-0	-0.52
2116656	0.63
104-85-8	-0.1
1129357	-0.05
105077	0.043
767-00-0	0.52
611201	0.04
620951	0.68
874908	0.1
101826	0.38
3034342	-0.38
873621	-0.06
26522850	-1.58
150903	-1.65
156547	-1.37
137406	-1.45
10051442	-0.68
1984061	0.0
108930	-0.77
2051312	0.85
2051-31-2	0.85
20296291	0.03
20296-29-1	0.031
4128-31-8	0.001
628-99-9	0.618
628999	0.62
4128318	0.0
2935-44-6	-1.96
616240	-0.81
584021	-1.24
2935446	-1.96
625309	-0.68
6032297	-1.16
6032-29-7	-1.1596
625-30-9	-0.685
7383199	-0.27
6920225	-1.27
5665747	-0.58
1119864	0.76
1119-86-4	0.764
7383-19-9	-0.265
16397-19-6	-0.5848
6920-22-5	-1.2670000000000001
4146047	-0.67
5343920	-1.63
16369-14-5	-0.6718
5343-92-0	-1.6269999999999998
4798441	-0.81
4798-44-1	-0.8109999999999999
95943	2.0
120821	1.08
108703	0.87
95501	0.53
3481207	1.76
935-95-5	2.22
769-39-1	1.17
106376	0.68
636306	1.3
95954	2.1
108861	0.08
58902	2.18
108907	-0.13
591504	0.36
933-78-8	2.37
117-18-0	1.82
634833	1.96
95749	0.39
87605	0.38
95794	0.5
615656	0.18
64063372	0.69
106490	-0.05
956473	-0.16
2357473	0.77
626017	0.65
372190	-0.1
108429	0.22
108441	-0.28
95692	0.35
95818	0.2
106478	0.05
626437	0.71
99887	0.22
121-87-9	0.75
769926	0.36
95681	-0.29
643287	0.12
87592	-0.43
589162	0.03
24544045	0.76
286474-59-7	1.238
873-74-5	0.25
87627	-0.43
393395	-0.02
1877776	-1.13
30273111	0.61
1137413	0.68
2835689	-0.91
615430	0.35
95512	-0.17
7/2/6358	1.17
348549	-0.37
2237301	-0.47
106-50-3	-0.15
1885-29-6	-0.5
771608	0.26
62-23-7	-0.86
121-92-6	-1.09
552-16-9	-1.64
100-25-4	1.3
99-96-7	-1.02
92-92-2	0.84
98-95-3	0.14
99-99-0	0.65
99-65-0	0.76
100-02-7	1.42
99-06-9	-0.81
81-20-9	0.3
99-51-4	0.59
555-16-8	0.2
329-71-5	1.04
528-29-0	1.25
100-12-9	0.8
121-14-2	0.87
99-61-6	0.14
99-08-1	0.42
619-50-1	0.4
51-28-5	1.06
554-84-7	0.51
69-72-7	-0.51
5428-54-6	0.66
99-57-0	0.48
619-72-7	0.57
586-78-7	0.38
29663-11-4	-0.16
350-46-9	0.1
619-80-7	0.18
573-56-8	0.83
100-14-1	1.1
71022-43-0	0.53
100-00-5	0.43
619-73-8	0.1
121-89-1	0.32
350-30-1	0.8
577-71-9	0.27
99-54-7	1.16
88-72-2	0.26
610-39-9	1.52
603-71-4	0.86
403-19-0	1.07
619-08-9	1.59
121-73-3	0.73
619-24-9	0.45
645-09-0	-0.19
619-25-0	-0.22
534-52-1	1.73
700-38-9	0.59
836-30-6	1.89
585-79-5	1.03
83-41-0	0.56
2973-19-5	0.75
618-80-4	0.63
83-42-1	0.68
156-38-7	-1.5
305-85-1	1.84
2581-34-2	1.73
2042-14-0	0.74
99-28-5	1.35
618-62-2	1.13
3819-88-3	1.09
612-25-9	-0.16
79544-31-3	1.09
610-15-1	-0.72
612-24-8	1.08
41458-65-5	0.89
2835-96-3	1.31
527606	0.42
108690	-0.36
105679	0.14
88051	-0.05
108689	0.11
1199468	0.37
95783	-0.33
95874	0.14
98-37-3	-1.5
53222927	-0.55
2835-99-6	1.31
2380361	1.44
697825	0.36
609-93-8	1.23
2416946	0.28
700130	1.34
95-55-6	0.94
95-86-3	0.13
65262966	0.76
500992	-0.09
623121	0.6
150196	-0.33
150765	-0.14
591355	1.56
824-46-4	2.2
626-02-8	1.12
591-20-8	1.14
394-41-2	0.94
372-20-3	0.38
108430	0.87
766-51-8	0.4
65383-57-5	-0.3
37687573	0.2
2973764	0.62
610-78-6	1.27
552410	0.55
2/6/5446	0.37
122941	0.7
18979-55-0	1.64
13037-86-0	2.03
18979-53-8	1.36
4044659	3.34
103720	1.41
40046308	1.88
1.50E+08	2.48
19241168	1.49
551064	2.14
23165448	2.76
91667	0.66
122792	-0.23
613978	0.29
100378	-1.5
102716	-1.75
105599	-1.83
598561	-0.91
616397	-0.76
624204	1.15
624-20-4	1.146
111831	1.87
111251	0.94
110532	0.48
629049	1.49
2623827	0.49
616057	0.45
616-05-7	0.4547
109659	-0.18
2623-82-7	0.4907
142610	0.34
638299	-0.34
111648	0.41
2528612	0.46
110656	-1.88
764012	-0.87
6261229	-0.57
2450717	-0.83
107197	-1.07
764603	-0.38
5921733	0.65
20739586	0.19
4117140	0.99
51887253	2.37
1002364	-0.19
540512	-0.85
107073	-1.42
115208	-0.46
598389	-0.99
75809	0.11
927742	-1.84
5557880	-0.55
5557-88-0	-0.555
6117802	-2.15
107186	-1.92
6117-80-2	-2.15
51796	-1.65
592358	-0.97
598550	-1.97
64675	-0.7
623814	-0.99
622786	2.74
17112822	3.05
24277438	2.71
3550218	3.05
2257092	2.54
1.27E+08	2.11
119619	0.87
55815208	2.21
88062	1.41
3217150	1.78
392-71-2	0.8
118796	1.91
29558-77-8	2.31
120832	1.04
367-27-1	0.6
615587	1.4
137199	0.97
2437492	1.06
87650	0.73
90-43-7	1.09
28177-48-2	0.47
583-78-8	1.13
95567	0.33
367124	0.19
95-57-8	0.18
1079216	2.01
1806-29-7	0.88
2380-78-1	-0.18
498000	-0.7
7149102	-0.97
97-53-0	0.42
501940	-0.83
60563-13-5	-0.23
498-02-2	-0.12
121335	-0.03
6/6/4383	-0.99
4421083	-0.03
97-54-1	0.75
97541	0.75
90-05-1	-0.51
1687-53-2	0.45
621590	-0.14
3261629	-0.04
699025	-0.26
121324	0.02
134-96-3	0.17
5471-51-2	-0.5
29865905	-0.39
619578	-0.78
104405	2.47
91-10-1	-0.6
123079	0.21
87-28-5	-0.08
645567	0.64
2491329	1.07
49650886	-0.87
88-30-2	1.65
103-16-2	1.04
104-76-7	0.16699999999999998
104767	0.17
58175578	0.13
137-32-6	-0.953
96-15-1	-0.47700000000000004
96151	-0.48
137326	-0.95
78831	-1.37
78819	-0.26
626891	-0.64
103-09-3	1.057
24629252	-0.66
24629-25-2	-0.659
14916804	0.02
360078-17-7	0.7426
87777466	0.74
55182746	2.38
31333138	0.34
51721392	1.13
71432	-0.12
597353	-1.84
598049	-0.26
1889594	0.11
67710	-2.2
3680022	0.99
123386	-0.49
20487405	-0.41
77770	1.41
544401	1.04
2987168	-0.37
57578	-0.13
4620706	-1.67
110736	-1.65
124685	-1.93
111422	-1.79
75650	-1.79
75649	-0.9
64175	-1.99
141435	-1.39
109831	-1.82
16369214	-1.68
26734098	-0.92
75843	-0.87
513428	-1.66
115184	-1.39
2700223	0.64
4360478	0.16
623-36-9	-0.022000000000000002
497-03-0	-0.139
85136-08-9	0.083
1567-14-2	-0.376
922-63-4	0.9109999999999999
557-48-2	1.335
3/5/4313	0.862
107-86-8	0.08800000000000001
600362	-0.71
598-75-4	-0.996
598743	-0.71
598-74-3	-0.71
598754	-1.0
565684	-0.03
16369054	-0.59
16369-05-4	-0.585
565-68-4	-0.027000000000000003
75310	-0.86
67630	-1.88
65337135	-0.4
2028-63-9	-0.4024
616251	-1.35
616-25-1	-1.348
598323	-1.05
598-32-3	-1.053
7533406	-0.62
127004	-1.49
19686-73-8	-1.189
127-00-4	-1.492
1569502	-1.4
19686738	-1.19
1569-50-2	-1.401
622322	-0.11
1129-37-9	0.68
94-67-7	0.25
94677	0.25
100527	-0.2
626197	0.18
623278	-0.09
104870	-0.06
24964645	-0.02
30084903	1.5
4748781	0.29
122850	-0.22
495181	0.38
32398699	-0.03
32398-69-9	-0.034
109-50-2	0.511
109502	0.51
20739597	-0.19
20739-59-7	-0.195
60657-70-7	0.401
60657707	0.4
53723185	-0.38
53723-18-5	-0.376
4187864	-1.18
4187-86-4	-1.178
19781818Methyl	-0.62
19781-81-8	-0.616
33966-50-6	-0.6709999999999999
15892-23-6	-1.5419999999999998
33966506	-0.67
15892236	-1.54
53723196	-0.04
53723-19-6	-0.043
3031661	-0.46
3031-66-1	-0.46
19780-84-8	-1.4040000000000001
1002284	-1.02
105317	0.66
19780848	-1.4
105-31-7	0.657
26171835	-2.05
26171-83-5	-2.048
2117115	-1.63
11/5/2117	-1.632
542552Formic	-1.31
110747	-1.02
592847	-0.93
97858	-0.59
589-66-2	-0.344
629334Formic	-0.38
638493	-0.78
540421	-0.69
762754	-1.37
78842	-0.43
1020-31-1	2.11
1138529	1.64
128370	1.79
1879090	1.16
2409-55-4	1.3
585342	0.74
88-18-6	1.3
98544	0.91
4097-49-8	1.8
13677797	-0.2
452868	0.37
89-68-9	1.85
488175	0.28
80466	1.23
527548	0.93
620177	0.29
618451	0.61
500663	1.31
140-66-9	2.1
3947588	0.87
3947-58-8	0.87
2973195	0.75
19199827	1.81
51285	1.06
3316094	1.17
329715	1.04
88755	0.67
554847	0.51
619089	1.18
88302	1.65
42454068	0.33
5274704	0.87
3011345	0.61
704132	0.27
700389	0.59
100118	2.31
100141	1.18
534521	1.73
99525	0.49
119335	0.57
609938	1.23
573568	0.83
577719	0.27
601898	0.66
7147899	1.63
2042140	0.74
619501	0.39
4097498	1.8
121891	0.32
4920778	0.61
394412	0.93
66568	0.46
555168	0.2
645090	-0.19
71002608	0.53
100298	0.83
620882	1.58
5292455	0.43
103902	-0.82
100174	0.54
6361213	0.53
2316-64-5	0.34
1570645	0.7
7120436	0.59
89-64-5	2.05
394-33-2	1.38
7693-52-9	1.87
90-01-7	-0.95
394-32-1	0.04
873632	0.15
456473	-0.39
635938	1.01
1761611	1.11
104869	0.16
873767	0.25
2138229	1.06
446-36-6	1.13
106412	0.68
106489	0.54
371415	0.02
540385	0.85
5159411	0.33
2374052	1.16
18982542	0.1
14143329	1.08
320-76-3	1.62
609-89-2	1.71
95-85-2	0.78
59507	0.8
620246	-1.02
6627550	0.6
7147-89-9	1.34
1689845	1.16
440608	-0.2
619567	0.09
576-24-9	1.28
40187517	-0.1
2905693	0.81
18365429	1.73
14371109	0.68
2579228	2.02
16212058	0.31
635-12-1	2.31
599702	-0.79
100447	0.06
2578-45-2	2.64
4214-76-0	0.22
97-00-7	2.16
709-49-9	2.12
584-48-5	2.31
70-34-8	1.71
7149-70-4	1.16
327-92-4	2.08
1930-72-9	2.66
88-73-3	0.68
577-19-5	0.75
14548459	0.82
1817-73-8	1.24
3531-19-9	1.12
611-06-3	0.99
89-59-8	0.82
446-10-6	0.25
18708-70-8	1.43
6284-83-9	2.19
4553075	-0.02
1823912	0.01
613901	0.31
2216946	1.67
607818	0.71
98862	-0.46
93914	0.57
1443-80-7	-0.37
93550	-0.07
495409	0.21
122032	0.67
1009149	0.56
1671756	1.56
1674379	1.89
942927	1.19
2495354	1.35
2495376Benzyl	0.65
20451530	0.16
120514	1.45
3012371	1.05
103264	0.58
5535488	1.28
1008760	-0.05
5296640	0.69
23144527	0.49
50816198	1.04
2009838	-0.27
4286559	0.01
928518	-0.76
627305	-1.4
627189	-0.93
2508294	-1.76
111295	-1.93
112470	0.22
4048333	-0.96
629038	1.05
629118	-1.49
13325105	-0.98
110634	-2.24
96139	-0.49
928905	-1.29
96-13-9	-0.486
5454831	-0.08
821410	-0.84
5390045	-1.42
4224708	0.03
2067336	-0.69
17696116	1.32
1119466	-0.29
13401564	-0.78
40894006	-0.46
96231	-0.79
13861-22-8	-0.37200000000000005
2210-28-8	-0.655
97-63-2	-0.935
627098	-1.17
2370-63-0	-0.779
97-86-9	-0.27899999999999997
1932929	-0.66
96-05-9	-0.677
80-62-6	-1.218
4245-37-8	-0.619
97-88-1	-0.26899999999999996
34485375	-0.88
4655-34-9	-0.8809999999999999
142-09-6	1.087
6802751	-0.07
688-84-6	1.569
4341-76-8	0.509
1871676	0.21
3760110	0.6
1871-67-6	0.209
3760-11-0	0.6
13419-69-7	-0.128
13419697	-0.13
13991372	-0.28
13991-37-2	-0.27699999999999997
107937	-0.54
107-93-7	-0.545
112050	0.35
111148	-0.11
142621	-0.21
334485	0.51
124072	0.08
1669-44-9	0.74
112378	0.9
14309-57-0	0.983
109524	-0.27
1577180	-0.22
1577-18-0	-0.222
3913-81-3	1.851
65405701	1.21
65405-70-1	1.208
107926	-0.57
5910-87-2	1.225
5663967	-0.06
1846704	0.71
149-57-5	0.076
111-79-5	1.0390000000000001
7367-81-9	0.764
628637	0.16
112141	1.06
112174	1.88
149575	0.08
142927	-0.01
21661-97-2	0.9490000000000001
99661	0.03
21661972	0.95
1639094	1.02
584930	-0.04
584-93-0	-0.042
930-30-3	0.638
625-33-2	0.5379999999999999
78-94-4	1.506
141-79-7	-0.644
2497-21-4	0.93
67641Ketone,	-2.2
67685	-2.45
141786	-1.3
1119-44-4	0.698
123-73-9	0.7
2408200	-0.88
563804	-1.17
20515199METHYL	-0.28
109604	-1.24
20515-19-9	-0.276
142-83-6	0.754
565-62-8	-0.345
75978	-1.44
108225	-0.49
623-70-1	-0.765
6317493	-0.64
40420222	-0.38
5837-78-5	-0.496
106365	-0.81
1629-58-9	1.527
123864	-0.49
623-43-8	-0.9179999999999999
638-10-8	-0.484
79218-15-8	-0.639
18060-77-0	-0.782
108054	-0.86
110689	-0.68
627350	-0.81
109739	-0.57
71363	-1.43
111875	0.58
2016571	2.06
110587	-0.48
112209	1.7
112425	1.95
111682	0.21
111706	0.11
112301	1.34
111262	-0.22
143088	0.84
111273	-0.38
111864	0.35
112538	2.16
112709	2.45
7307553	2.33
71410	-1.03
1679-36-3	1.319
1423-60-5	1.412
55314-57-3	0.825
96220	-1.46
111477	0.0
7424546	-0.38
623983	0.09
625229	0.62
