# Supplementary material for: Evaluating High-Variance Leaves as Uncertainty Measure for Random Forest Regression
Source: Molecules. 2021 Oct 28;26(21):6514. doi: 10.3390/molecules26216514 (PMC8588039; doi:10.3390/molecules26216514)
Supplement: Supplementary file 1 [file molecules-26-06514-s001.zip › supplementary_materials/data_sets/cortes-ciriano/P17252/descriptors/rdkit/X.csv]

id;MaxEStateIndex;MinEStateIndex;MaxAbsEStateIndex;MinAbsEStateIndex;qed;MolWt;HeavyAtomMolWt;ExactMolWt;NumValenceElectrons;NumRadicalElectrons;MaxPartialCharge;MinPartialCharge;MaxAbsPartialCharge;MinAbsPartialCharge;FpDensityMorgan1;FpDensityMorgan2;FpDensityMorgan3;BalabanJ;BertzCT;Chi0;Chi0n;Chi0v;Chi1;Chi1n;Chi1v;Chi2n;Chi2v;Chi3n;Chi3v;Chi4n;Chi4v;HallKierAlpha;Ipc;Kappa1;Kappa2;Kappa3;Lab…
0;13.285777102764282;-0.36586470425353723;13.285777102764282;0.36586470425353723;0.3950781407955757;512.6100000000004;480.3540000000003;512.242355504;196.0;0.0;0.2591391624224622;-0.3782689682620883;0.3782689682620883;0.2591391624224622;0.6842105263157895;1.131578947368421;1.605263157894737;1.508820992014282;1434.4187371637597;26.061902685569176;21.612097670930517;21.612097670930517;18.6521983431…
1;13.472621534602471;-0.3590222207851801;13.472621534602471;0.35617034054440366;0.36138664275382004;583.7330000000004;542.4050000000003;583.3158547920001;226.0;0.0;0.2591391624224169;-0.3787927469997459;0.3787927469997459;0.2591391624224169;0.6046511627906976;1.0465116279069768;1.558139534883721;1.4360085766970083;1650.998536392149;29.760573298318445;25.180631609990108;25.180631609990108;21.08404…
2;13.332146685885863;-0.36001605503950374;13.332146685885863;0.3552846394526592;0.3950781407955757;512.6100000000004;480.3540000000004;512.242355504;196.0;0.0;0.2591391624224169;-0.3777301913427472;0.3777301913427472;0.2591391624224169;0.6842105263157895;1.2105263157894737;1.7894736842105263;1.5359795700144157;1546.4187371637597;26.061902685569176;21.61209767093051;21.61209767093051;18.6521983431…
3;13.382149151369099;-0.332857081040252;13.382149151369099;0.3328570810402518;0.35856827269935904;524.6690000000003;488.38100000000037;524.289974392;202.0;0.0;0.2591391623983209;-0.34554488326207755;0.34554488326207755;0.2591391623983209;0.5384615384615384;0.8974358974358975;1.3076923076923077;1.537437501899576;1479.160072228161;27.095282880388787;22.982921499816154;22.982921499816154;18.90188724…
4;13.243859867322412;-0.3380928591299812;13.243859867322412;0.16997731816187422;0.3087842866419352;527.6690000000001;490.3730000000003;527.2896400440001;204.0;0.0;0.3243699907633604;-0.49160760933570297;0.49160760933570297;0.3243699907633604;0.9743589743589743;1.6923076923076923;2.41025641025641;1.3322619189000382;1433.1343290809896;27.407202147189928;23.159879306096634;23.159879306096634;18.7750…
5;13.342146685885865;-0.342938960440313;13.342146685885865;0.342938960440313;0.36768906053838835;511.6260000000004;478.36200000000036;511.258339916;196.0;0.0;0.2591391623983209;-0.378793182724416;0.378793182724416;0.2591391623983209;0.631578947368421;1.0789473684210527;1.5526315789473684;1.546690532047;1448.6679627000794;26.225039392385707;21.94395619478006;21.94395619478006;18.50804039084698;13.…
6;13.423462348245481;-0.35352684122050193;13.423462348245481;0.3535268412205015;0.33620272932176665;555.6790000000003;518.3830000000004;555.284554664;214.0;0.0;0.2591391623983209;-0.3777304115316609;0.3777304115316609;0.2591391623983209;0.5853658536585366;1.024390243902439;1.4878048780487805;1.4668436999383663;1498.8563533125114;28.346359735945345;23.766418047617012;23.766418047617012;20.00804039…
7;13.257308318800993;-0.36736453988798856;13.257308318800993;0.3673645398879881;0.37715491659956196;498.58300000000037;468.3430000000003;498.22670544;190.0;0.0;0.2591391624224622;-0.37826918456048664;0.37826918456048664;0.2591391624224622;0.6486486486486487;1.0810810810810811;1.5675675675675675;1.531404241103038;1417.48365603834;25.35479590438263;20.904990889743967;20.904990889743967;18.114193540…
8;13.32582683731951;-0.3521793547028038;13.32582683731951;0.348042266225437;0.36768906053838835;511.62600000000043;478.3620000000003;511.258339916;196.0;0.0;0.2591391624224169;-0.378269190813458;0.378269190813458;0.2591391624224169;0.631578947368421;1.105263157894737;1.7105263157894737;1.5337671673842057;1562.6679627000797;26.225039392385714;21.94395619478006;21.94395619478006;18.508040390846972;…
9;12.612905722474174;-0.38669648106155985;12.612905722474174;0.37417139077853334;0.7416581865990748;346.3860000000001;328.24200000000013;346.131742436;130.0;0.0;0.25913780983020074;-0.4967454457955363;0.4967454457955363;0.25913780983020074;1.0;1.7692307692307692;2.5384615384615383;2.0163944785869377;1105.6417235189354;18.421920772951363;14.790760620408555;14.790760620408555;12.490402300641941;8.2…
10;12.950886749579988;-4.502130501068974;12.950886749579988;0.028351061550015544;0.2615697086497075;503.4880000000001;483.32800000000026;503.1681429200001;186.0;0.0;0.4159855244059726;-0.36287804225806286;0.4159855244059726;0.36287804225806286;0.918918918918919;1.6486486486486487;2.4054054054054053;1.3430792399363478;1551.1662516572474;25.829851878000298;19.198356910522314;19.198356910522314;17.8…
11;12.658713909563929;-0.8742560241753063;12.658713909563929;0.2607008237306758;0.5906021915236181;376.4120000000001;356.2520000000002;376.14230712;142.0;0.0;0.2591377922072002;-0.3936758071338612;0.3936758071338612;0.2591377922072002;1.0357142857142858;1.7857142857142858;2.5714285714285716;1.8990787029105949;1126.5221094541907;19.836134335324456;15.345853621696957;15.345853621696957;13.490402300…
12;13.594234474245019;-0.4679213907785338;13.594234474245019;0.2782048374905519;0.7391312640380947;350.34900000000005;335.2290000000001;350.10667056000005;130.0;0.0;0.25913780992752433;-0.4967454457955363;0.4967454457955363;0.25913780992752433;1.0384615384615385;1.8076923076923077;2.576923076923077;2.0163944785869377;1111.4418274995423;18.421920772951363;14.168725093417782;14.168725093417782;12.4…
13;12.597910604056437;-0.4191813114134535;12.597910604056437;0.33460695389266837;0.7225283140034026;366.80400000000014;351.68400000000014;366.07712002;130.0;0.0;0.25913781690858156;-0.4967454457955363;0.4967454457955363;0.25913781690858156;1.0384615384615385;1.8076923076923077;2.576923076923077;2.0311335199055374;1111.4418274995423;18.421920772951363;14.168725093417782;14.924654039436238;12.49040…
14;12.658713909563929;-0.8742560241753063;12.658713909563929;0.2607008237306758;0.5906021915236181;376.4120000000001;356.2520000000002;376.14230712;142.0;0.0;0.2591377922072002;-0.3936758071338612;0.3936758071338612;0.2591377922072002;1.0357142857142858;1.7857142857142858;2.5714285714285716;1.8990787029105949;1126.5221094541907;19.836134335324456;15.345853621696957;15.345853621696957;13.490402300…
15;13.877786655079884;-0.9177974995349636;13.877786655079884;0.1861635749979007;0.575565958791976;394.4020000000001;375.2500000000001;394.13288530799997;148.0;0.0;0.25913780634170486;-0.3936758071338612;0.3936758071338612;0.25913780634170486;1.103448275862069;1.8620689655172413;2.6206896551724137;1.9163571528909236;1178.769029285035;20.706377823327536;15.646467825516558;15.646467825516558;13.8842…
16;12.675165823484276;-0.38847928214495675;12.675165823484276;0.11109208780842694;0.4567093018404207;375.428;354.2600000000001;375.1582915320001;142.0;0.0;0.25913780151001575;-0.39630670466641926;0.39630670466641926;0.25913780151001575;1.0357142857142858;1.8214285714285714;2.642857142857143;1.8520692832465266;1111.1673989332137;19.672997628507925;15.52839653819392;15.52839653819392;13.59655545052…
17;13.899568812824828;-0.9255840321387276;13.899568812824828;0.12458807024238117;0.46379335123224474;409.4170000000001;389.2570000000001;409.14378433999997;154.0;0.0;0.25913781564452365;-0.39361472111764745;0.39361472111764745;0.25913781564452365;1.1333333333333333;1.9;2.6666666666666665;1.8465535887826858;1198.3108506886263;21.41348460451408;16.146467825516556;16.146467825516556;14.3842491507592…
18;12.737038562938185;-0.9025728552813967;12.737038562938185;0.1515942430818873;0.4530735799775948;425.8720000000001;405.71200000000016;425.11423379999997;154.0;0.0;0.2591378085989095;-0.39361472111764745;0.39361472111764745;0.2591378085989095;1.1333333333333333;1.9;2.6666666666666665;1.8465535887826858;1198.3108506886263;21.41348460451408;16.146467825516556;16.902396771535013;14.384249150759292;…
19;12.644387203955656;-0.42115362811791335;12.644387203955656;0.330839002267574;0.7248333688797018;362.385;344.2410000000001;362.12665705599994;136.0;0.0;0.2591378099676583;-0.4928695585107973;0.4928695585107973;0.2591378099676583;0.8888888888888888;1.5925925925925926;2.3333333333333335;1.9940673159431752;1124.4120764244944;19.129027554137906;15.19900891087242;15.19900891087242;13.045243855508334…
20;12.704781824766943;-0.44954884731670375;12.704781824766943;0.2843546863189721;0.7248333688797016;362.3850000000001;344.2410000000001;362.126657056;136.0;0.0;0.2592025187661558;-0.49674064426920106;0.49674064426920106;0.2592025187661558;0.8888888888888888;1.5925925925925926;2.2962962962962963;2.057024412265963;1124.4120764244942;19.12902755413791;15.19900891087242;15.19900891087242;13.045243855…
21;12.402342214663642;-0.38339427437641693;12.402342214663642;0.3701795162509447;0.7377417059163668;303.3210000000001;290.217;303.10077665600005;112.0;0.0;0.2591387780915352;-0.3499023004740067;0.3499023004740067;0.2591387780915352;1.0;1.7826086956521738;2.5652173913043477;2.0543659569901975;983.9291621076464;15.97432701575866;12.407076194634277;12.407076194634277;11.16470379794645;7.213707692596…
22;13.052793079492135;-4.527974490250698;13.052793079492135;0.07884455139656188;0.284482729967829;515.5390000000002;491.3470000000003;515.1932950480001;192.0;0.0;0.415934217535096;-0.32197525774060487;0.415934217535096;0.32197525774060487;0.9473684210526315;1.7105263157894737;2.4473684210526314;1.4244111338087628;1607.1784457863123;26.863232072819905;20.69835691052231;20.69835691052231;18.1856917…
23;10.18335327309941;0.20933333580254398;10.18335327309941;0.20933333580254398;0.4064128067965057;474.56800000000027;448.3600000000003;474.216809452;178.0;0.0;0.1636913462229717;-0.5079438669823635;0.5079438669823635;0.1636913462229717;0.8333333333333334;1.6666666666666667;2.388888888888889;1.3417878243154222;1560.57874232073;24.22503939238571;19.989419819093367;19.989419819093367;17.652999680989…
24;12.679981418493321;-0.43851757369614464;12.679981418493321;0.3017186318972034;0.7248333688797017;362.38500000000005;344.2410000000001;362.126657056;136.0;0.0;0.2592001836503564;-0.4966240326588578;0.4966240326588578;0.2592001836503564;0.8888888888888888;1.5925925925925926;2.2962962962962963;2.0267594015130608;1124.4120764244942;19.12902755413791;15.19900891087242;15.19900891087242;13.045243855…
25;13.284647712480051;-0.3800595238095237;13.284647712480051;0.32653930283214216;0.3586967669824487;455.54300000000023;434.3750000000002;455.14159591200007;164.0;0.0;0.25915117923091535;-0.3761534635096628;0.3761534635096628;0.25915117923091535;0.9393939393939394;1.606060606060606;2.3636363636363638;1.700024296759678;1557.82203625194;22.85264219326951;17.961208693347366;18.777705274275093;15.9523…
26;12.98846142863474;-4.5259889331354985;12.98846142863474;0.08277912481743344;0.3726603584184331;459.43100000000015;443.3030000000002;459.13069479200004;168.0;0.0;0.415934217535096;-0.32197525774060737;0.415934217535096;0.32197525774060737;0.8529411764705882;1.6470588235294117;2.4411764705882355;1.4574566753229448;1495.7619473846669;23.70853153444066;17.491250129335764;17.491250129335764;16.3811…
27;12.993646593645842;-0.36696523150437277;12.993646593645842;0.02034737050345692;0.3810111694363559;640.789;596.4370000000001;640.3485518880001;248.0;0.0;0.3231784397543058;-0.38140214092655067;0.38140214092655067;0.3231784397543058;0.7659574468085106;1.3829787234042554;2.0;0.9972015242013919;1536.7487428672055;32.32948739907078;27.229759339369277;27.229759339369277;22.90701987641334;16.92691077…
28;12.866844164011837;-0.38075191244223583;12.866844164011837;0.11639746030402698;0.3981862361254799;455.47000000000025;434.30200000000025;455.14812077200014;170.0;0.0;0.2508588792544245;-0.5070348187275744;0.5070348187275744;0.2508588792544245;1.1764705882352942;1.9705882352941178;2.7058823529411766;1.565172108489115;1468.0752219986884;23.8192619984499;18.278665776850403;18.278665776850403;16.47…
29;11.853633083204622;-0.28116766750195765;11.853633083204622;0.15288249559082834;0.6215757311064052;437.50400000000025;410.28800000000024;437.217537724;168.0;0.0;0.40897511530095804;-0.45273560946552355;0.45273560946552355;0.40897511530095804;1.09375;1.8125;2.5;1.5406186600948266;1100.6599766611976;22.07877502244374;18.106332578211102;18.106332578211102;15.635361590784807;10.905617333092147;10.9…
30;12.500508083204625;-0.5025443757997357;12.500508083204625;0.136938618039808;0.5684802858812582;479.58500000000026;446.32100000000025;479.264487916;186.0;0.0;0.40978023939197594;-0.44368881340974564;0.44368881340974564;0.40978023939197594;1.0571428571428572;1.7428571428571429;2.4;1.4594433288636286;1188.2310877944315;24.578775022443736;20.606332578211102;20.606332578211102;16.78180820019153;12.…
31;14.827743273237258;-0.9161837639064145;14.827743273237258;0.004608877374028708;0.27347439817482566;475.4300000000003;459.30200000000025;475.125609412;174.0;0.0;0.2590019942175629;-0.4534531132871267;0.4534531132871267;0.2590019942175629;0.8857142857142857;1.7714285714285714;2.6;1.3549290371587577;1553.7283158883902;24.36323207281992;17.850370690420462;17.850370690420462;16.974366886035764;10.3…
32;12.767245834322402;-0.43472399582473487;12.767245834322402;0.30258757978500084;0.6358395819570076;408.88900000000007;387.7210000000002;408.13530359199996;148.0;0.0;0.2591397455008312;-0.33182297758758067;0.33182297758758067;0.2591397455008312;1.0344827586206897;1.7586206896551724;2.4827586206896552;1.8912629553488778;1146.6747058702683;20.543241116511002;16.27622433751348;17.032153283531937;13…
33;13.458339044496602;-0.5892067953724698;13.458339044496602;0.013835404330984957;0.6460440386996021;399.8090000000002;384.6890000000002;399.07859724;142.0;0.0;0.25913974561007574;-0.39630626409078024;0.39630626409078024;0.25913974561007574;1.1428571428571428;1.8928571428571428;2.607142857142857;1.9843041841578568;1152.8034660349645;19.836134335324456;14.57683854133308;15.332767487351536;13.50723…
34;12.662703387268943;-0.5636693465446563;12.662703387268943;0.05006560890177214;0.24587782350744164;499.5950000000003;468.3470000000004;499.2457638519999;191.0;1.0;0.21337284971510728;-0.5078861404778691;0.5078861404778691;0.21337284971510728;1.027027027027027;1.7567567567567568;2.4864864864864864;1.4281169121606847;1457.8163049113352;26.371668241257197;21.381160251612176;21.381160251612176;17.5…
35;13.495179748986116;-1.441762828588226;13.495179748986116;0.30892033047787026;0.2704344510157297;485.49600000000015;462.3120000000003;485.158685456;182.0;0.0;0.2615195266087731;-0.387606801468055;0.387606801468055;0.2615195266087731;0.8333333333333334;1.4722222222222223;2.2222222222222223;1.728914589458834;1767.9930562446095;25.04072292646837;19.466366348356516;19.466366348356516;17.30743820803…
36;9.467530391355108;0.2047192226931589;9.467530391355108;0.2047192226931589;0.5231356006518556;337.7700000000001;325.6740000000001;337.073037684;118.0;0.0;0.18628408499842067;-0.5079662295249767;0.5079662295249767;0.18628408499842067;1.0416666666666667;1.875;2.6666666666666665;1.8379922990152595;1013.1076611097212;16.518297090128677;12.362971277715694;13.11890022373415;11.70350993820667;7.216148…
37;11.056547925995146;-0.44078529727113835;11.056547925995146;0.00791679116805355;0.41072578504893864;366.7680000000002;355.6800000000002;366.06320127199996;128.0;0.0;0.2696015685609456;-0.3394547130292035;0.3394547130292035;0.2696015685609456;1.1153846153846154;1.9615384615384615;2.769230769230769;1.845319939393507;1127.154266521327;18.095647359318303;13.17946785864342;13.935396804661874;12.6141…
38;6.04811951470892;0.5899362244897961;6.04811951470892;0.5899362244897961;0.5877848385059444;321.771;309.675;321.078123064;112.0;0.0;0.18860620887727048;-0.3410538678905872;0.3410538678905872;0.18860620887727048;0.9565217391304348;1.826086956521739;2.652173913043478;1.823263825890227;919.2884579459436;15.6480536021256;11.993107951405362;12.749036897423817;11.309663088089318;7.088727461665402;7.4…
39;6.04921168174068;0.5926756844713195;6.04921168174068;0.5926756844713195;0.49806905970623977;350.8130000000001;335.6930000000001;350.10467216000006;124.0;0.0;0.18788775892633933;-0.365213545778732;0.365213545778732;0.18788775892633933;1.0;1.88;2.72;1.6432441212247628;998.8124855917422;17.062267164498696;13.20021473259191;13.956143678610363;12.292826335683712;7.788964795754278;8.166929268763504;…
40;6.049749991034401;0.5541028911564625;6.049749991034401;0.5541028911564625;0.49454633400567777;350.813;335.6930000000001;350.10467216000006;124.0;0.0;0.1902279555524735;-0.34103992601271793;0.34103992601271793;0.1902279555524735;0.96;1.76;2.56;1.7134239794791162;996.3549585683039;17.225403871315223;13.415757682215736;14.17168662823419;12.186673185801064;7.7494110641883625;8.12737553719759;5.654…
41;6.049343363338395;0.5666896967120181;6.049343363338395;0.5666896967120181;0.42379651335393553;415.68200000000013;403.5860000000002;413.999534164;124.0;0.0;0.18790073804743349;-0.3398864099705172;0.3398864099705172;0.18790073804743349;0.96;1.76;2.56;1.7367449132102175;1048.1848391954138;17.225403871315226;12.793722155224962;15.135647640358123;12.186673185801064;7.431523853595303;8.6024865961618…
42;11.932965292780807;-0.5633430184419126;11.932965292780807;0.5077301393779357;0.30078635361628375;451.91800000000006;429.7420000000002;451.152350624;164.0;0.0;0.4116392687107903;-0.44358684140350413;0.44358684140350413;0.4116392687107903;1.0;1.75;2.46875;1.5253475752397305;1249.3619063890953;22.716967702877934;17.732254263143464;18.488183209161917;15.264971447785927;9.854914052786487;10.2328785…
43;6.059876536459837;0.5508557203745694;6.059876536459837;0.5508557203745694;0.4816241143993614;366.81200000000007;351.6920000000001;366.09958678000004;130.0;0.0;0.18790073808648666;-0.4966877372237931;0.4966877372237931;0.18790073808648666;1.0;1.8076923076923077;2.6153846153846154;1.7168805242884488;1064.4322407118084;17.93251065250177;13.824005972679599;14.579934918698054;12.724677988261847;7.8…
44;5.915273263626437;0.4671556122448981;5.915273263626437;0.4671556122448981;0.6573306828711838;260.68800000000005;251.61599999999999;260.057721968;90.0;0.0;0.19020716721360065;-0.38450545638189176;0.38450545638189176;0.19020716721360065;1.2777777777777777;2.1666666666666665;3.0;2.0106160332676133;664.4452121995123;12.535169427003234;9.183706874646857;9.93963582066531;8.737183443017882;5.21671899…
45;6.038974636623514;0.5768140589569162;6.038974636623514;0.5768140589569162;0.5113386336199484;336.78600000000006;323.6820000000001;336.08902209600006;118.0;0.0;0.1879007380319696;-0.33988640997054076;0.33988640997054076;0.1879007380319696;0.875;1.7083333333333333;2.5416666666666665;1.7403766372182476;982.726486378494;16.355160383312146;12.493107951405362;13.249036897423817;11.792826335683712;7.…
46;5.55870931667739;0.5632356229528847;5.55870931667739;0.5632356229528847;0.7547725776834132;265.32;250.19999999999996;265.13274548;100.0;0.0;0.1342338676353602;-0.36826922512251825;0.36826922512251825;0.1342338676353602;1.05;1.85;2.65;2.144565012436403;711.7906044908642;13.7862462825598;10.952006771579603;10.952006771579603;9.881341395361318;6.473861643114618;6.473861643114618;4.404254179351085…
47;8.912792027330266;0.16322767590354204;8.912792027330266;0.16322767590354204;0.7025570827764743;280.331;264.203;280.132411132;106.0;0.0;0.13419050814602881;-0.3963066970235539;0.3963066970235539;0.13419050814602881;1.0476190476190477;1.8571428571428572;2.6666666666666665;2.0603361623380483;730.6834274564495;14.493353063746348;11.528976879076483;11.528976879076483;10.381341395361318;6.8818411186…
48;8.963521042875715;0.15482432420473557;8.963521042875715;0.15482432420473557;0.6069621160726701;309.373;290.22100000000006;309.158960228;118.0;0.0;0.13419052084991798;-0.3963066970235539;0.3963066970235539;0.13419052084991798;1.173913043478261;2.0869565217391304;2.9130434782608696;2.060037744589934;805.8456480648452;16.070703332935974;12.951626609886858;12.951626609886858;11.313193047939453;7.5…
49;4.937407407407408;0.9689191232048376;4.937407407407408;0.9689191232048376;0.7834049051657156;291.358;274.222;291.14839554400004;110.0;0.0;0.13686704768207503;-0.3535353903605544;0.3535353903605544;0.13686704768207503;0.9545454545454546;1.7272727272727273;2.5454545454545454;1.8904901250392188;781.416106187718;14.77781011412252;12.236083660263033;12.236083660263033;10.915816237971963;7.525229073…
50;6.0315381419037015;0.47157974300831484;6.0315381419037015;0.47157974300831484;0.734232847942232;325.8030000000001;309.67500000000007;325.109423192;116.0;0.0;0.13686705618814088;-0.35353539033398046;0.35353539033398046;0.13686705618814088;1.0869565217391304;1.9565217391304348;2.782608695652174;1.8903878237134226;845.2613802210091;15.6480536021256;12.536697864082633;13.292626810101089;11.3096630…
51;5.097555272108844;0.5385866541800883;5.097555272108844;0.5385866541800883;0.7077946798969684;388.5190000000002;360.29500000000013;388.23754489600003;150.0;0.0;0.13686706038628915;-0.3673282352789855;0.3673282352789855;0.13686706038628915;1.0;1.8620689655172413;2.7241379310344827;1.5003626197164672;976.0189324173735;19.46804455843451;16.77161756619577;16.77161756619577;14.365305980755142;10.801…
52;6.057442991754398;0.5683701289157639;6.057442991754398;0.5683701289157639;0.49947442509115647;350.81300000000005;335.6930000000001;350.10467216000006;124.0;0.0;0.190214687103399;-0.36377417268321544;0.36377417268321544;0.190214687103399;1.0;1.88;2.72;1.6223718417828736;952.792493539642;17.062267164498692;13.20021473259191;13.956143678610365;12.292826335683712;7.79583424285195;8.173798715861178…
53;9.615030391355107;0.16883959306352936;9.615030391355107;0.16883959306352936;0.439116049142825;352.785;339.6810000000001;352.08393671600004;124.0;0.0;0.1879007380864816;-0.5078861404766861;0.5078861404766861;0.1879007380864816;0.96;1.76;2.56;1.7367449132102175;1048.1848391954138;17.225403871315226;12.862971277715694;13.61890022373415;12.186673185801064;7.466148414840668;7.844112887849896;5.3301…
54;5.923556112731797;0.0887088477366258;5.923556112731797;0.0887088477366258;0.5671971055005091;275.70300000000003;265.623;275.06862099999995;96.0;0.0;0.22362002425053182;-0.3828491851625311;0.3828491851625311;0.22362002425053182;1.2105263157894737;2.0526315789473686;2.8421052631578947;2.064390095861237;751.8835574246202;13.405412915006313;9.683706874646857;10.439635820665313;9.131030293135236;5.…
55;9.396423002211206;0.2006149017421086;9.396423002211206;0.2006149017421086;0.4107756575591052;352.7850000000001;339.6810000000001;352.0839367160001;124.0;0.0;0.18790073803218546;-0.507964315829969;0.507964315829969;0.18790073803218546;0.96;1.8;2.6;1.7215444762252987;1030.934839195414;17.225403871315223;12.862971277715694;13.61890022373415;12.186673185801064;7.466148414840667;7.844112887849895;5…
56;12.344896830645839;-4.668851371567144;12.344896830645839;0.004198790627361948;0.30255611859010967;339.276;335.244;338.959532268;112.0;0.0;0.4459302744660915;-0.6170725607945987;0.6170725607945987;0.4459302744660915;1.4285714285714286;2.0476190476190474;2.5238095238095237;2.7441611340479115;758.7563251781733;15.9472292782632;9.709861160379655;11.342854322235107;9.598042769788446;4.9994860594026…
57;6.08133629377677;0.4361427626606198;6.08133629377677;0.4361427626606198;0.6148647558317336;287.326;274.222;287.117095416;106.0;0.0;0.1685281243946105;-0.38296436997748795;0.38296436997748795;0.1685281243946105;0.8181818181818182;1.5;2.227272727272727;2.0671860963032374;929.3507172516432;14.940946820939052;11.717057612275344;11.717057612275344;10.843336592900531;6.9444741078849495;6.94447410788…
58;6.06607500706052;0.5757027565387955;6.06607500706052;0.5757027565387955;0.46005168862035606;380.83900000000017;363.70300000000015;380.11523684400004;136.0;0.0;0.18788755590463344;-0.49676820001969096;0.49676820001969096;0.18788755590463344;1.1111111111111112;1.962962962962963;2.740740740740741;1.5910741287939874;1063.4387012047514;18.639617433688315;14.531112753866148;15.287041699884602;13.224…
59;6.057647720980105;0.556055314100949;6.057647720980105;0.556055314100949;0.48162411439936137;366.8120000000001;351.6920000000001;366.09958678000004;130.0;0.0;0.1879007380321855;-0.49676588842923114;0.49676588842923114;0.1879007380321855;1.0;1.8461538461538463;2.6153846153846154;1.6903071548991977;1047.1822407118082;17.932510652501772;13.8240059726796;14.579934918698054;12.724677988261849;7.8549…
60;13.15390328897093;-0.4406833427815573;13.15390328897093;0.03499966640569063;0.8622393374431375;361.4900000000001;330.24200000000013;361.24777523200004;144.0;0.0;0.22634551940789865;-0.3271789863767738;0.3271789863767738;0.22634551940789865;1.3076923076923077;1.9615384615384615;2.576923076923077;1.7487931496322833;686.1016421276184;19.06011345338556;16.55547859292614;16.55547859292614;12.196414…
61;6.06788476609727;0.5719169396153525;6.06788476609727;0.5719169396153525;0.46005168862035606;380.83900000000006;363.70300000000015;380.11523684400004;136.0;0.0;0.18788755590476375;-0.4967567604172298;0.4967567604172298;0.18788755590476375;1.1111111111111112;2.0;2.8518518518518516;1.613308976635492;1080.6887012047514;18.639617433688315;14.531112753866147;15.287041699884602;13.224677988261847;8.3…
62;11.921885386903561;-0.8788008705293155;11.921885386903561;0.17161680104140387;0.5237176993522882;475.6330000000004;438.3370000000003;475.28349204399996;186.0;0.0;0.33525758897030494;-0.49117968619497565;0.49117968619497565;0.33525758897030494;1.0571428571428572;1.8285714285714285;2.5714285714285716;1.7218939905859447;1209.347528134503;24.52636877963644;21.165464416313114;21.165464416313114;16.…
63;6.221334127654702;0.0;6.221334127654702;0.0;0.13281608574448223;710.4859999999999;670.1659999999997;710.13424328;194.0;0.0;0.2142744434949224;-1.0;1.0;0.2142744434949224;0.5277777777777778;0.8611111111111112;1.25;2.2816639117117073e-06;1173.749588081749;23.91563831562721;21.649627179159356;25.964623761512;16.5585506480638;12.91363406898172;12.91363406898172;9.648122658452065;9.648122658452065;…
64;5.872229121171092;0.2270429905458764;5.872229121171092;0.2270429905458764;0.4891771490834657;438.5610000000002;412.35300000000024;438.19502845200003;162.0;0.0;0.18048314827670303;-0.3729044237415695;0.3729044237415695;0.18048314827670303;1.2580645161290323;2.064516129032258;2.806451612903226;1.4029233000265924;1173.6566916282118;21.534804948073724;18.03279386981758;18.849290450745308;14.974366…
65;4.6425555083144365;0.7178193499622071;4.6425555083144365;0.7178193499622071;0.5529260205074162;343.44100000000003;330.33700000000005;343.0673854160001;116.0;0.0;0.18054386031187902;-0.32751377071725135;0.32751377071725135;0.18054386031187902;1.3478260869565217;2.260869565217391;2.9565217391304346;1.8637355259611383;954.9990453101689;15.81119030894213;12.439315904375647;14.0723090662311;11.2415…
66;12.637998708742757;-0.9978996598639467;12.637998708742757;0.23200538548752836;0.34981361576502673;327.34300000000013;314.2390000000001;327.100776656;120.0;0.0;0.25421614547344185;-0.36932515727350157;0.36932515727350157;0.25421614547344185;0.8;1.36;2.04;2.01618853483246;1359.6837290842107;16.70637782332754;13.051614308670455;13.051614308670455;12.237183443017885;8.194373842547972;8.19437384254…
67;14.055919852349664;-0.5442141702359955;14.055919852349664;0.013719567436197844;0.45399392791449006;420.4040000000002;403.26800000000014;420.134616624;156.0;0.0;0.26056120683830747;-0.3829155050822271;0.3829155050822271;0.26056120683830747;1.096774193548387;1.903225806451613;2.6451612903225805;1.5637273444077022;1266.1230380205654;21.9574546788841;16.29520309198658;16.29520309198658;14.93556074…
68;6.230411507432244;0.0;6.230411507432244;0.0;0.11026233552037641;766.594;718.2099999999998;766.196843536;218.0;0.0;0.2142744434949224;-1.0;1.0;0.2142744434949224;0.475;0.775;1.125;2.801661999621783e-06;1235.5774275563024;26.744065440373397;24.478054303905548;28.79305088625819;18.558550648063797;14.91363406898172;14.91363406898172;11.06233622082516;11.06233622082516;8.105428427839504;8.105428427…
69;13.438827591043047;-1.4465004829092118;13.438827591043047;0.16576575228857005;0.13691910599554105;516.5100000000003;492.3180000000004;516.164499108;194.0;0.0;0.2761878862549202;-0.3935666906034238;0.3935666906034238;0.2761878862549202;0.9736842105263158;1.631578947368421;2.3421052631578947;1.6788745967329957;1805.8145958788632;26.45493648884146;20.159071689196555;20.159071689196555;18.38344781…
70;13.73257759104305;-1.4814805869802268;13.73257759104305;0.09803427080708849;0.1631670555569443;544.5200000000002;520.3280000000004;544.159413728;204.0;0.0;0.2808377995190946;-0.3935666906034238;0.3935666906034238;0.2808377995190946;1.0;1.675;2.375;1.6614491795111892;1874.7678286681664;27.869150051214554;21.067319979660418;21.067319979660418;19.421452615420634;12.653121343289268;12.653121343289…
71;13.406642829278258;-1.5641042209064697;13.406642829278258;0.01354663457567451;0.1592101841766373;586.3840000000001;565.2160000000002;585.0705699920001;206.0;0.0;0.28593358734504215;-0.39356669060336064;0.39356669060336064;0.28593358734504215;0.925;1.575;2.25;1.7182072378234357;1914.8899986715576;28.195423464847618;20.630163423146087;22.142021315182998;19.20481501800577;12.31643495689152;13.072…
72;12.820220930964979;-0.46580168178382464;12.820220930964979;0.3770398715041572;0.2289071056883065;340.3420000000001;328.2460000000001;340.096025624;124.0;0.0;0.2761877515169053;-0.35277033300934824;0.35277033300934824;0.2761877515169053;0.6923076923076923;1.1153846153846154;1.5769230769230769;2.021174948290982;1331.344830476;17.576621311330616;13.459862599134318;13.459862599134318;12.6647037979…
73;13.825392829278261;-1.5743929669527914;13.825392829278261;0.0028390075165871664;0.14910254863616676;613.4100000000003;591.2340000000004;612.0814690240002;216.0;0.0;0.28083780695809774;-0.39356669060336064;0.39356669060336064;0.28083780695809774;0.9761904761904762;1.6428571428571428;2.3095238095238093;1.7029804874837622;1985.596550744289;29.609637027220707;21.66854838729962;23.18040627933653;20…
74;13.531642829278258;-1.5394128628817783;13.531642829278258;0.07057048899806873;0.1226663586489477;585.4000000000003;563.2240000000003;584.0865544040001;206.0;0.0;0.2761878936930819;-0.39356669060336064;0.39356669060336064;0.2761878936930819;0.95;1.6;2.275;1.7182072378234357;1915.9934017193175;28.19542346484762;20.760300096835756;22.272157988872664;19.20481501800577;12.374633846638682;13.1305627…
75;13.20678616920019;-0.605320767195767;13.20678616920019;0.2141131267321743;0.27987122992210206;437.2420000000002;427.1620000000002;436.0129955400001;146.0;0.0;0.28083767220402023;-0.3515519350718763;0.3515519350718763;0.28083767220402023;0.7666666666666667;1.2333333333333334;1.6666666666666667;1.9433558315374224;1500.2799302762185;20.73132184970986;14.969339297237385;16.481197189274294;14.52407…
76;12.669980613644633;-0.40356150793650714;12.669980613644633;0.37212238599143355;0.317980923188634;394.2170000000002;385.1450000000002;393.007181888;130.0;0.0;0.2591640101915926;-0.3515519435078382;0.3515519435078382;0.2591640101915926;0.6296296296296297;1.0740740740740742;1.5185185185185186;2.0262069297293728;1397.3530872437375;18.446864799333692;13.536527142083937;15.048385034120846;13.0585506…
77;12.695220930964979;-0.688023904006047;12.695220930964979;0.2153703703703702;0.2943096438278119;341.3260000000001;330.23800000000006;341.08004121199997;124.0;0.0;0.2859334451442261;-0.3527703297200267;0.3527703297200267;0.2859334451442261;0.6923076923076923;1.1153846153846154;1.5769230769230769;2.021174948290982;1331.835055471673;17.576621311330616;13.32972592544465;13.32972592544465;12.6647037…
78;12.69308180026148;-0.2666136091002891;12.69308180026148;0.17311797422773756;0.4657173060978848;488.0170000000002;461.80900000000025;487.15572175200003;174.0;0.0;0.2669995457316883;-0.3950445481992146;0.3950445481992146;0.2669995457316883;1.2121212121212122;2.0;2.727272727272727;1.4315929128906488;1111.432170715536;23.37166824125719;18.50713466000412;20.0795601869503;15.92305529101951;10.658603…
79;13.313528754094229;-0.8658822016460903;13.313528754094229;0.25187452758881324;0.12829921254036986;398.3820000000002;384.2700000000002;398.112738308;146.0;0.0;0.34770099206776106;-0.3527703313256154;0.3527703313256154;0.34770099206776106;0.8;1.2666666666666666;1.7333333333333334;1.827805935089898;1468.8816545230575;20.568185142893338;15.368110889598182;15.368110889598182;14.59655545052459;9.226…
80;12.035888290501386;-0.6335619803476946;12.035888290501386;0.013025793650794038;0.6611804498474478;327.1230000000001;319.059;325.986112096;108.0;0.0;0.2705707023452526;-0.5071197044152095;0.5071197044152095;0.2705707023452526;1.1904761904761905;1.9047619047619047;2.5238095238095237;2.2739967555525444;734.1063538201125;15.568549621822843;10.339202623547715;11.851060515584626;9.87991785310972;5.6…
81;13.630603066343458;-4.047957578658991;13.630603066343458;0.026673865365208993;0.10860304500145676;704.7100000000002;672.4540000000001;704.1675954639999;260.0;0.0;0.33825093432831405;-0.5079661964682541;0.5079661964682541;0.33825093432831405;0.82;1.46;2.08;1.4360699026458748;2056.799585927599;36.32733368795764;26.437949059301236;27.25444564022896;23.66564868462421;15.20680110492232;16.646864433…
82;13.205867482439244;-4.031986882927976;13.205867482439244;0.006606349418239121;0.12172997651716215;621.6200000000001;594.4040000000002;621.130481684;228.0;0.0;0.338244948553638;-0.5079666451883922;0.5079666451883922;0.338244948553638;0.7727272727272727;1.4090909090909092;2.022727272727273;1.5707255011633994;1781.5535732297108;32.01793261119916;23.12930830592822;23.945804886855946;20.90592308571…
83;12.85878342714328;-1.4863712359164472;12.85878342714328;0.14484347752514348;0.246513620767544;466.4420000000002;444.2660000000003;466.1263822839999;176.0;0.0;0.33816374395522547;-0.5079666452520627;0.5079666452520627;0.33816374395522547;0.8529411764705882;1.4705882352941178;2.0588235294117645;1.7732158452826536;1222.7363110812262;24.990834873703708;18.0567773936246;18.0567773936246;16.07829515…
84;13.668259979583166;-0.5482537011226041;13.668259979583166;0.13527272436261772;0.08940914582292787;750.7719999999999;716.5;750.2550454280001;280.0;0.0;0.3542362105290206;-0.4643416239906684;0.4643416239906684;0.3542362105290206;0.6964285714285714;1.3214285714285714;2.0714285714285716;1.0164075965418742;2856.9547257109157;39.41275564665504;30.59130350346743;30.59130350346743;26.90912629401187;17…
85;12.97821107474553;-1.0395229782229929;12.97821107474553;0.05782998153821772;0.22259720374080655;466.44200000000023;444.2660000000003;466.1263822839999;176.0;0.0;0.338244948553638;-0.5079666452520853;0.5079666452520853;0.338244948553638;0.7941176470588235;1.4411764705882353;2.0588235294117645;1.7466288981805074;1206.6288839872245;24.827698166887174;18.147568600585426;18.147568600585426;16.22245…
86;12.917413732472788;-3.702708815798348;12.917413732472788;0.010189558086998174;0.15969363394476987;545.5220000000003;522.3380000000004;545.0991815559998;200.0;0.0;0.33795567259811216;-0.5079666451883923;0.5079666451883923;0.33795567259811216;0.8947368421052632;1.5;2.0526315789473686;1.8268901315282382;1475.184152134494;28.197941654890254;19.781522265016186;20.598018845943912;17.762746567734894;…
87;12.81197597062237;-1.5130277449964062;12.81197597062237;0.00222263616316809;0.1575849954110113;481.4130000000002;462.26100000000025;481.1008958079999;180.0;0.0;0.3379625135580305;-0.5079661964682707;0.5079661964682707;0.3379625135580305;0.7714285714285715;1.4;2.0;1.6886445121371105;1291.3752909057273;25.69794165489025;17.887675414898833;17.887675414898833;16.59513190827299;10.000967919379104;1…
88;13.035165359644523;-4.0923185123004036;13.035165359644523;0.01876858185777741;0.09914364944503204;623.5920000000002;598.3920000000003;623.1097462399999;228.0;0.0;0.3379576926516897;-0.5079622349320381;0.5079622349320381;0.3379576926516897;0.75;1.3863636363636365;2.0;1.5404863963498525;1782.9611387798047;32.01793261119915;22.57652190142818;23.393018482355906;20.867918283257435;12.69352660522333…
89;13.018437185538573;-4.081989123600481;13.018437185538573;0.0502650521807404;0.11606847600871188;593.5660000000003;570.3820000000003;593.0991815559998;216.0;0.0;0.3379673601504028;-0.5079666284255346;0.5079666284255346;0.3379673601504028;0.7619047619047619;1.380952380952381;1.9761904761904763;1.5932721638032274;1746.52269499762;30.60371904882607;21.461166829777774;22.2776634107055;19.8847550356…
90;13.033936179280726;-1.5298257595214506;13.033936179280726;0.03061232164265304;0.10559900212117398;587.5370000000003;562.3370000000003;587.14276062;220.0;0.0;0.3379734072980489;-0.507966645168253;0.507966645168253;0.3379734072980489;0.6976744186046512;1.2790697674418605;1.8604651162790697;1.5392199991450395;1673.327086357144;31.258419587205317;22.22164035634692;22.22164035634692;20.438468501173…
91;12.806725813974555;-1.4854338315699518;12.806725813974555;0.04342745030876349;0.19618897781518732;452.4150000000002;432.2550000000003;452.1107322199999;170.0;0.0;0.3378973019752229;-0.5079666452520853;0.5079666452520853;0.3378973019752229;0.7878787878787878;1.4242424242424243;2.0303030303030303;1.7336200050716866;1190.0997013003735;24.120591385700628;17.18653390562152;17.18653390562152;15.6844…
92;13.03438222166827;-4.038866223205754;13.03438222166827;0.0001863389303129459;0.10775455788950454;607.5930000000001;582.3930000000003;607.1148316199999;222.0;0.0;0.3379556742082109;-0.5079666451883922;0.5079666451883922;0.3379556742082109;0.7674418604651163;1.3953488372093024;2.0;1.5671500277528574;1764.034559016231;31.310825830012607;22.168273610964317;22.984770191892043;20.36791828325743;12.5…
93;13.398668691924566;-4.1303269185950215;13.398668691924566;0.003076971441325682;0.08697708120155992;657.6530000000001;630.4370000000002;657.130481684;240.0;0.0;0.3379556742082109;-0.5079666451883922;0.5079666451883922;0.3379556742082109;0.723404255319149;1.3829787234042554;2.0425531914893615;1.3820365714701786;2103.7290558177524;33.87973993076495;24.32297414934357;25.139470730271295;22.33424477…
94;9.67548384319647;-0.29607798449174116;9.67548384319647;0.0;0.3665650668051276;463.0110000000002;435.79500000000013;462.1717061640001;166.0;0.0;0.18048314827210254;-0.39447077751990617;0.39447077751990617;0.18048314827210254;1.3225806451612903;2.129032258064516;2.806451612903226;2.7224961533056426e-06;1137.6831934843508;21.30275414050485;17.955063438935206;19.588056600790654;14.407346627969813;…
95;13.384837620816771;-2.595672414582654;13.384837620816771;0.0;0.4774112875713098;452.922;433.77000000000004;452.11099772800014;158.0;0.0;0.26131014289860793;-0.3275376996305408;0.3275376996305408;0.26131014289860793;1.3333333333333333;2.2;2.933333333333333;2.1779970394642034e-06;1156.582764561812;20.009860921691395;15.97088557064025;17.6038787324957;13.96625961205904;9.134576469561576;9.9079731…
96;13.561504287483437;-2.880047414582654;13.561504287483437;0.0;0.47543526364057426;454.93420355600017;433.7700000000002;454.1235512200001;158.0;0.0;0.26131014289860793;-0.3275376996305408;0.3275376996305408;0.26131014289860793;1.4;2.2666666666666666;3.0;2.4499964085388023e-06;1243.3087547305945;21.80275414050485;17.763778789453703;17.396771951309155;14.72711330032094;9.938402110701444;9.71179877…
97;14.147458415658825;-4.781815233152488;14.147458415658825;0.12898778073110662;0.45326631719954846;526.5150000000001;501.3150000000003;526.18278994;198.0;0.0;0.41651358003040534;-0.3806062455446951;0.41651358003040534;0.3806062455446951;0.9210526315789473;1.5526315789473684;2.1842105263157894;1.5939474657328088;1491.9510336610738;27.4050484360768;20.647508355182342;20.647508355182342;17.85821047…
98;12.58758204207609;0.02030942932728652;12.58758204207609;0.02030942932728652;0.394236330432636;311.3440000000001;298.24;311.105862036;114.0;0.0;0.2521333069796434;-0.35278185267211337;0.35278185267211337;0.2521333069796434;0.75;1.3333333333333333;2.0416666666666665;2.0143474122435374;1322.9987493630993;15.836134335324461;12.734157225167419;12.734157225167419;11.826499840494927;8.065931464797732…
99;6.112680440593037;0.3129894901546857;6.112680440593037;0.3129894901546857;0.6157739152423911;385.90300000000013;361.7110000000002;385.178171448;142.0;0.0;0.22651542707150116;-0.35136779100121646;0.35136779100121646;0.22651542707150116;1.2222222222222223;2.037037037037037;2.7777777777777777;1.670373119496157;930.9529077861018;18.802754140504845;15.321154914458807;16.077083860477263;13.118524838…
100;6.036937067773406;0.5054483435936359;6.036937067773406;0.5054483435936359;0.6425531724393381;331.8110000000001;313.667;331.131221256;120.0;0.0;0.22634220279508963;-0.3528308632376473;0.3528308632376473;0.22634220279508963;1.3043478260869565;2.1739130434782608;2.9130434782608696;2.039640891824483;814.6906489306303;16.233840039752504;12.75224081370646;13.508169759724915;11.207039898056806;7.403…
101;12.667822333440569;-0.37369790354413346;12.667822333440569;0.2579391248515528;0.4598713186944939;414.51300000000015;388.3050000000002;414.21680945200006;158.0;0.0;0.32562772418227526;-0.3452749609877333;0.3452749609877333;0.32562772418227526;1.0;1.7741935483870968;2.5806451612903225;1.4880833721764501;1169.1418151264493;21.631181265251033;17.746626246298852;17.746626246298852;15.0973567883240…
102;12.785531240694931;-0.30670754541741174;12.785531240694931;0.30670754541741174;0.3308696111659112;441.57900000000024;410.33100000000024;441.25286061200006;170.0;0.0;0.3244128672400959;-0.3452749575992651;0.3452749575992651;0.3244128672400959;0.9090909090909091;1.6666666666666667;2.4545454545454546;1.4594339727266332;1197.603649587909;23.04539482762413;19.29097648236161;19.29097648236161;16.17…
103;12.765123077429624;-0.3344853231951894;12.765123077429624;0.3344853231951894;0.3601867631499684;442.56700000000035;412.3270000000003;442.24810957999995;170.0;0.0;0.32441439798039956;-0.3452749575992649;0.3452749575992649;0.32441439798039956;0.9696969696969697;1.7272727272727273;2.515151515151515;1.4594339727266337;1199.8740449447644;23.04539482762413;19.160839808671945;19.160839808671945;16.1…
104;12.757753462917155;-0.3467075454174118;12.757753462917155;0.3467075454174118;0.3601867631499685;442.5670000000003;412.3270000000003;442.24810957999995;170.0;0.0;0.3244555094848112;-0.3452749575992246;0.3452749575992246;0.3244555094848112;0.9696969696969697;1.7272727272727273;2.515151515151515;1.4594339727266334;1199.8740449447644;23.045394827624126;19.160839808671945;19.160839808671945;16.173…
105;13.156085911509793;-1.5156998432204525;13.156085911509793;0.007696209724314063;0.1413245210078141;569.5220000000002;546.3380000000003;569.1321959359998;212.0;0.0;0.338273693780733;-0.5079661964682366;0.5079661964682366;0.338273693780733;0.7380952380952381;1.4047619047619047;2.0714285714285716;1.404721628926948;1722.330221976867;30.128663075208394;21.644670248850044;21.644670248850044;20.04462…
106;12.953344878556935;-1.5132802928888138;12.953344878556935;0.0018433949605136668;0.17435706351725455;522.4660000000002;500.29000000000036;522.127444904;196.0;0.0;0.3382986577833262;-0.5079661964682541;0.5079661964682541;0.3382986577833262;0.8157894736842105;1.4736842105263157;2.1052631578947367;1.5159273544381866;1411.436534018442;27.559748974456053;19.542375953278086;19.542375953278086;18.061…
107;13.566811903605423;-0.31509507806540626;13.566811903605423;0.08021792037394526;0.6569250816990932;425.5320000000002;398.3160000000002;425.210327104;162.0;0.0;0.19530255653326195;-0.37801367156319393;0.37801367156319393;0.19530255653326195;1.125;1.90625;2.59375;1.3671152637137403;1284.2091408545143;22.034804948073727;18.572366612563936;18.572366612563936;15.468694924118143;11.54347167382781;11…
108;11.296914625756685;-0.40482851487388083;11.296914625756685;0.0006549962198478809;0.32232474040663617;402.5750000000003;364.27100000000013;402.27700969599994;162.0;0.0;0.3310402787829337;-0.45423978887708555;0.45423978887708555;0.3310402787829337;0.9310344827586207;1.5172413793103448;2.0689655172413794;2.363631664512588;672.9369239390287;21.648053602125593;18.538986417744326;18.538986417744326…
109;12.969931196279617;-1.5284857833690302;12.969931196279617;0.007889349883362762;0.05440758825093923;1074.9540000000002;1028.5859999999996;1074.2542211119999;404.0;0.0;0.3382517237450471;-0.5079661964682541;0.5079661964682541;0.3382517237450471;0.3974358974358974;0.717948717948718;1.0256410256410255;2.2615383235565519e-07;3106.600437433825;56.8599849249182;40.13387963593531;40.13387963593531;36…
110;13.046884690550051;-0.07130075673823555;13.046884690550051;0.060671327489023374;0.4518881021948886;425.49200000000025;402.3080000000002;425.185174976;160.0;0.0;0.2510709957056505;-0.34930585962135824;0.34930585962135824;0.2510709957056505;1.03125;1.8125;2.5625;1.5062364997798494;1339.4635789088754;22.241911729260273;17.923203890886583;17.923203890886583;15.508040390846984;10.622622879558202;1…
111;13.821358388866194;-0.35067897829216355;13.821358388866194;0.07994014259616744;0.6478868399221117;454.57400000000024;424.33400000000023;454.2368762;174.0;0.0;0.1953149571966653;-0.37801363492800816;0.37801363492800816;0.1953149571966653;1.1470588235294117;1.911764705882353;2.5588235294117645;1.4220444801197052;1350.9636903094558;23.612155217263346;20.071986450871186;20.071986450871186;16.4173…
112;12.283711104812294;-0.41746834845049174;12.283711104812294;0.26940098261526835;0.6512190133555955;303.321;290.217;303.10077665600005;112.0;0.0;0.2748965399285629;-0.3605382443599779;0.3605382443599779;0.2748965399285629;0.8260869565217391;1.565217391304348;2.391304347826087;1.8783599056872742;954.5718555363702;15.81119030894213;12.089999272823986;12.089999272823986;11.237183443017884;7.223632…
113;13.040975051980608;-4.638888888888889;13.040975051980608;0.1535029353839963;0.21610048860345257;658.4800000000002;624.2080000000002;657.163438418;234.0;0.0;0.46647404666265296;-0.49496946082369425;0.49496946082369425;0.46647404666265296;1.0;1.558139534883721;2.0697674418604652;9.34341655915889e-07;1401.5811993958082;31.733475560822985;23.990830257633647;26.39711534067047;20.337268853392604;12…
114;12.780981606026248;-0.3937800167638732;12.780981606026248;0.302009067388306;0.5799379891370987;414.5090000000001;388.30100000000016;414.205576072;158.0;0.0;0.2748965409225153;-0.3503433200636363;0.3503433200636363;0.2748965409225153;0.8709677419354839;1.6129032258064515;2.4193548387096775;1.499996198604917;1156.7385319183077;21.208531534440663;17.434173932129738;17.434173932129738;15.20350993…
115;12.83607760892445;-0.3974530836237531;12.83607760892445;0.2977218659857199;0.5498542739569139;443.5510000000003;414.31900000000024;443.23212516800004;170.0;0.0;0.2748965409225153;-0.3503433200636363;0.3503433200636363;0.2748965409225153;0.8787878787878788;1.606060606060606;2.393939393939394;1.4362310067386967;1205.9051129088766;22.785881803630282;18.881387527629695;18.881387527629695;16.09735…
116;12.729450384722298;-0.401234103081596;12.729450384722298;0.2932507774178954;0.4473411459636465;402.49800000000005;376.2900000000001;402.2055760720001;154.0;0.0;0.2748965409225153;-0.3503433200636363;0.3503433200636363;0.2748965409225153;0.9333333333333333;1.6666666666666667;2.433333333333333;1.7287679017243054;1112.6961725997094;21.087211190881018;17.312853588570093;17.312853588570093;14.5417…
117;12.758031991538173;-0.39873183003736457;12.758031991538173;0.29637596872490457;0.41073864542052396;416.52500000000015;388.30100000000016;416.22122613600004;160.0;0.0;0.2748965409225153;-0.3503433200636363;0.3503433200636363;0.2748965409225153;0.9032258064516129;1.6451612903225807;2.4193548387096775;1.6708017174676237;1128.8893210013773;21.794317972067564;18.01996036975664;18.01996036975664;15…
118;12.657510786722096;-0.40835582535483295;12.657510786722096;0.28399318678088536;0.6513110673526331;374.4440000000001;352.2680000000001;374.174275944;142.0;0.0;0.2748965409225756;-0.35034332006358887;0.35034332006358887;0.2748965409225756;0.9642857142857143;1.6785714285714286;2.4285714285714284;1.8401310786483165;1080.3696380485667;19.672997628507925;15.898640026196999;15.898640026196999;13.541…
119;12.57368362622827;-0.43884965251532715;12.57368362622827;0.08762046847832594;0.5892720363832483;361.40100000000007;342.2490000000001;361.142641468;136.0;0.0;0.2748965409225154;-0.3963062717943237;0.3963062717943237;0.2748965409225154;0.9629629629629629;1.7037037037037037;2.4814814814814814;1.86198659913064;1050.9788977518936;18.802754140504852;14.605746807383547;14.605746807383547;13.18587184…
120;12.813525984724475;-0.3927938234699877;12.813525984724475;0.30316647479571346;0.5585611222372624;428.5360000000002;400.3120000000002;428.221226136;164.0;0.0;0.2748965409225153;-0.3503433200636363;0.3503433200636363;0.2748965409225153;0.84375;1.59375;2.40625;1.4687218912357825;1173.0148582652134;21.915638315627213;18.141280713316284;18.141280713316284;15.703509938206672;11.431674048335754;11.4…
121;13.433595227295347;-0.4277315730138598;13.433595227295347;0.23905937683715495;0.2823598220347583;419.6700000000002;409.5900000000002;417.98427419999996;134.0;0.0;0.25282021111689046;-0.6181990252516186;0.6181990252516186;0.25282021111689046;0.8888888888888888;1.6296296296296295;2.3333333333333335;2.0780969998669985;1177.1708762779267;19.129027554137913;13.588036065396949;15.855822903452312;12…
122;13.615917199766855;-0.531082784307962;13.615917199766855;0.04534816207511616;0.5122533417477318;554.544;521.2800000000002;553.1681162760001;196.0;0.0;0.3238582336707737;-0.3395837776106986;0.3395837776106986;0.3238582336707737;1.1111111111111112;1.8333333333333333;2.5;1.7993089528231414;1129.383342709473;26.620591385700624;21.282604658251568;23.610959131216205;16.862099666344;11.7462854113921…
123;12.869285241874527;-0.5233343962585035;12.869285241874527;0.1488063744016126;0.7562065095068584;363.2480000000001;347.1200000000001;362.070116492;124.0;0.0;0.26825679270576863;-0.34354418629928796;0.34354418629928796;0.26825679270576863;1.3333333333333333;2.0416666666666665;2.7083333333333335;2.0508451499357094;905.6769071053977;17.060113453385565;13.119082359797302;14.630940251834213;11.4988…
124;13.074071869488535;-0.4394490635760475;13.074071869488535;0.2867939814814815;0.4354033923242645;424.46400000000017;404.3040000000002;424.16477388000004;158.0;0.0;0.26067561038027964;-0.3605392102164652;0.3605392102164652;0.26067561038027964;0.8125;1.53125;2.375;1.634061172666028;1430.9898813045836;21.656125291633366;17.182716914880427;17.182716914880427;15.70350993820667;10.597895400002862;10…
125;14.294059606101904;-1.806043637163005;14.294059606101904;0.03045043773530609;0.12590352294970233;653.6040000000002;626.3880000000003;653.1757920639999;244.0;0.0;0.33804097887827256;-0.505751278967843;0.505751278967843;0.33804097887827256;0.7708333333333334;1.4375;2.1458333333333335;1.4419007655703524;2332.2436909692105;33.59276469034615;24.655413014075677;24.655413014075677;23.11629995832816;…
126;12.851719205625717;-0.1616841784568499;12.851719205625717;0.1616841784568499;0.35693823996535856;431.4990000000001;410.3310000000002;431.17461029200007;160.0;0.0;0.25518142739577976;-0.3238440024866884;0.3238440024866884;0.25518142739577976;0.8484848484848485;1.7272727272727273;2.5757575757575757;1.3630753771570385;1449.8783144855693;22.622745096813752;17.987493383997755;17.987493383997755;16…
127;14.280309291161112;-1.8066811502031148;14.280309291161112;0.028359038314846652;0.12754181813291676;639.5770000000003;614.3770000000003;639.160142;238.0;0.0;0.28836825329379573;-0.505751278967843;0.505751278967843;0.28836825329379573;0.8297872340425532;1.5319148936170213;2.234042553191489;1.4894416144543454;2314.108908968562;32.885657909159605;24.025276340386007;24.025276340386007;22.633136710…
128;8.911563912029248;0.22985016267397662;8.911563912029248;0.22985016267397662;0.41087637095919255;413.4580000000001;398.3380000000002;413.08341234000005;146.0;0.0;0.2766866667480943;-0.45359502028952303;0.45359502028952303;0.2766866667480943;0.8333333333333334;1.5333333333333334;2.3;1.2367093564836538;1228.0405856260572;20.338288046437587;15.73970047181431;16.556197052742036;14.780320880927674;…
129;11.453792009447206;-0.3516896156862004;11.453792009447206;0.3516896156862004;0.4874590363383264;384.4130000000001;368.28500000000014;384.07799261199995;138.0;0.0;0.33734177479185035;-0.48614683023637123;0.48614683023637123;0.33734177479185035;1.0740740740740742;1.8518518518518519;2.6296296296296298;1.415901503496944;954.988793097907;18.63961743368832;14.50668916167012;15.323185742597847;13.22…
130;5.788623042204842;0.2428414391921072;5.788623042204842;0.2428414391921072;0.42531553425985363;388.44800000000015;372.32000000000016;388.08816337200005;138.0;0.0;0.2766866667480943;-0.45359502028952303;0.45359502028952303;0.2766866667480943;0.75;1.5;2.357142857142857;1.2515326167347909;1094.487182705015;18.76093777724796;14.869837145503977;15.686333726431704;13.848469228349535;8.85749779531879…
131;13.358490060376802;-0.4231531314964718;13.358490060376802;0.20981769244225212;0.3895004767117758;431.4480000000002;417.33600000000024;431.073990528;152.0;0.0;0.2766866667480944;-0.45359502028952303;0.45359502028952303;0.2766866667480944;0.9354838709677419;1.7419354838709677;2.5806451612903225;1.265007050589187;1298.417220839086;21.208531534440663;16.04031467563391;16.856811256561638;15.191004…
132;9.28504313742757;0.22679442602409483;9.28504313742757;0.22679442602409483;0.41087637095919255;413.45800000000014;398.3380000000002;413.08341233999994;146.0;0.0;0.2766866667480944;-0.45359502028952303;0.45359502028952303;0.2766866667480944;0.9;1.7;2.566666666666667;1.2636623916829497;1245.2905856260577;20.338288046437587;15.73970047181431;16.556197052742036;14.797157633333281;9.247771259735439…
133;9.297508511388788;0.44715916668339273;9.297508511388788;0.44715916668339273;0.39774608362577796;427.4850000000001;410.3490000000002;427.09906240399994;152.0;0.0;0.2766866667479339;-0.48614683023637123;0.48614683023637123;0.2766866667479339;0.8709677419354839;1.6451612903225807;2.4838709677419355;1.2598803734586541;1261.8072239048302;21.045394827624133;16.446807253000856;17.263303833928582;15.…
134;13.374740060376803;-0.42269145097938954;13.374740060376803;0.3098654079520864;0.3764280665701854;445.47500000000014;429.3470000000002;445.0896405919999;158.0;0.0;0.2766866667479339;-0.48614683023637123;0.48614683023637123;0.2766866667479339;0.90625;1.6875;2.5;1.2608519070616715;1315.0666511850402;21.91563831562721;16.747421456820458;17.563918037748184;15.691004483450634;9.847437098763011;10.8…
135;9.248871986641547;0.48922076910213796;9.248871986641547;0.48922076910213796;0.46209745665236324;370.4370000000001;356.3250000000001;370.08883206800004;130.0;0.0;0.27668666311483975;-0.4112195533924917;0.4112195533924917;0.27668666311483975;0.8888888888888888;1.6666666666666667;2.4444444444444446;1.439481312377304;1085.132037177482;18.476480726871788;14.24066097438962;15.057157555317346;13.330…
136;9.325808583426769;-0.15155389100098637;9.325808583426769;0.15155389100098637;0.3331136941878997;471.53800000000035;450.37000000000035;471.125277152;170.0;0.0;0.2766866667479507;-0.485738509410016;0.485738509410016;0.2766866667479507;1.0294117647058822;1.8529411764705883;2.676470588235294;1.2418313152034788;1330.6327061001837;23.3298518780003;18.432405812654345;19.24890239358207;16.72900928591…
137;9.325808583426769;-0.15155389100098637;9.325808583426769;0.15155389100098637;0.3331136941878997;471.53800000000035;450.37000000000035;471.125277152;170.0;0.0;0.2766866667479507;-0.485738509410016;0.485738509410016;0.2766866667479507;1.0294117647058822;1.8529411764705883;2.676470588235294;1.2418313152034788;1330.6327061001837;23.3298518780003;18.432405812654345;19.24890239358207;16.72900928591…
138;9.325808583426769;-0.15155389100098637;9.325808583426769;0.15155389100098637;0.3331136941878997;471.53800000000035;450.37000000000035;471.125277152;170.0;0.0;0.2766866667479507;-0.485738509410016;0.485738509410016;0.2766866667479507;1.0294117647058822;1.8529411764705883;2.676470588235294;1.2418313152034788;1330.6327061001837;23.3298518780003;18.432405812654345;19.24890239358207;16.72900928591…
139;12.519331167076963;-0.15312219810915506;12.519331167076963;0.15312219810915506;0.48836740308633697;395.46600000000007;374.2980000000001;395.17461029200007;148.0;0.0;0.2551591458251278;-0.3238440024866884;0.3238440024866884;0.2551591458251278;0.9333333333333333;1.7666666666666666;2.533333333333333;1.5389377992907662;1173.850830357708;20.924074484064487;16.755442576428877;16.755442576428877;14.…
140;12.408031091491175;-0.1571962721832294;12.408031091491175;0.1571962721832294;0.5168725979675981;381.439;362.2870000000001;381.15896022800007;142.0;0.0;0.25515881121808953;-0.3238440024866884;0.3238440024866884;0.25515881121808953;0.9310344827586207;1.793103448275862;2.586206896551724;1.550007736453031;1130.3404582099222;20.05383099606141;15.832792845618503;15.832792845618503;14.18667318580106…
141;12.389595454580263;-0.14690203068269425;12.389595454580263;0.14690203068269425;0.4745601234850004;386.4800000000001;368.3360000000001;386.120132196;138.0;0.0;0.25515881121808953;-0.3238436139405857;0.3238436139405857;0.25515881121808953;1.0;1.8571428571428572;2.642857142857143;1.5471931480965957;1094.7469577093418;19.346724214874865;15.216477271392781;16.03297385232051;13.686673185801062;8.79…
142;12.413948251254489;-0.1818100131431244;12.413948251254489;0.1818100131431244;0.39088103909507455;397.4380000000001;378.2860000000001;397.1538748480001;148.0;0.0;0.25515881121808953;-0.6186757116185138;0.6186757116185138;0.25515881121808953;1.0333333333333334;1.8666666666666667;2.6666666666666665;1.5558999888270206;1195.0980053857045;20.924074484064487;16.241041136082366;16.241041136082366;14.…
143;12.446321986552903;-0.19301685041452177;12.446321986552903;0.19301685041452177;0.49640606588815445;397.4380000000001;378.2860000000002;397.15387484800004;148.0;0.0;0.2551588424111242;-0.49457655829207703;0.49457655829207703;0.2551588424111242;0.9666666666666667;1.8333333333333333;2.6;1.5791417820551843;1150.6138661710813;20.760937777247957;16.241041136082366;16.241041136082366;14.724677988261…
144;13.991994539334456;-1.7339401361758873;13.991994539334456;0.050265311371462174;0.1411301914789613;576.5620000000002;548.3380000000003;576.185628476;218.0;0.0;0.27639158890205034;-0.5057512789678585;0.5057512789678585;0.27639158890205034;0.8571428571428571;1.5238095238095237;2.2142857142857144;1.6922764315552845;1944.4627774954834;29.60963702722071;22.27462694003678;22.27462694003678;20.204815…
145;13.18037038967459;-1.7196756372302;13.18037038967459;0.04229951394137932;0.15473036237815813;519.4660000000002;498.29800000000034;519.1277792519999;194.0;0.0;0.2591641571670486;-0.5057512789679213;0.5057512789679213;0.2591641571670486;0.7894736842105263;1.4473684210526316;2.1578947368421053;1.7386387853945233;1853.8627863936335;26.618073195657995;19.413199782163726;19.413199782163726;18.23928…
146;6.212201896249743;0.0;6.212201896249743;0.0;0.10530692367016568;708.4699999999998;670.1659999999997;708.118593216;192.0;0.0;0.2142744450128149;-1.0;1.0;0.2142744450128149;0.6111111111111112;1.0;1.4166666666666667;2.2816640086823104e-06;1216.3332546854595;23.91563831562721;21.390114155165513;25.705110737518158;16.5585506480638;12.56346398324278;12.56346398324278;9.282663886059629;9.28266388605…
147;6.234599716613185;0.0;6.234599716613185;0.0;0.09826818343223236;794.6480000000001;742.2319999999999;794.228143664;230.0;0.0;0.2142744434949224;-1.0;1.0;0.2142744434949224;0.4523809523809524;0.7380952380952381;1.0714285714285714;3.081660758478179e-06;1266.6203780254652;28.15827900274649;25.892267866278644;30.207264448631282;19.558550648063797;15.91363406898172;15.91363406898172;11.769443002011…
148;6.212201896249743;0.0;6.212201896249743;0.0;0.10530692367016568;708.4699999999998;670.1659999999997;708.118593216;192.0;0.0;0.2142744450128149;-1.0;1.0;0.2142744450128149;0.6111111111111112;1.0;1.4166666666666667;2.2816640086823104e-06;1216.3332546854595;23.91563831562721;21.390114155165513;25.705110737518158;16.5585506480638;12.56346398324278;12.56346398324278;9.282663886059629;9.28266388605…
149;6.213069700268959;0.8633972065428459;6.213069700268959;0.8633972065428459;0.35149490494970237;400.5700000000001;368.3140000000002;400.26159986417997;154.0;0.0;0.2142744434951641;-0.39784915042863905;0.39784915042863905;0.2142744434951641;0.6;1.0;1.4333333333333333;1.3647367010337201;1101.464533679269;21.087211190881018;18.065271108394715;18.065271108394715;14.558550648063804;10.91363406898172…
150;6.225952870701221;0.0;6.225952870701221;0.0;0.12221996597694747;738.54;694.1879999999998;738.165543408;206.0;0.0;0.2142744434949224;-1.0;1.0;0.2142744434949224;0.5;0.8157894736842105;1.1842105263157894;2.53499637712192e-06;1204.6207695748878;25.3298518780003;23.063840741532452;27.378837323885097;17.558550648063797;13.91363406898172;13.91363406898172;10.355229439638611;10.355229439638611;7.605…
151;6.216828148144925;0.0;6.216828148144925;0.0;0.1409884608571288;682.4319999999998;646.1439999999998;682.1029431520001;182.0;0.0;0.2142744434949224;-1.0;1.0;0.2142744434949224;0.5588235294117647;0.9117647058823529;1.3235294117647058;2.04166462305763e-06;1142.9625821499171;22.501424753254113;20.235413616786264;24.550410199138906;15.558550648063804;11.913634068981722;11.913634068981722;8.94101587…
152;13.75031816893424;-0.3676077491181655;13.75031816893424;0.15387200018896463;0.48236828671048293;309.344;293.216;309.127740352;116.0;0.0;0.25602020203092013;-0.34099978390889185;0.34099978390889185;0.25602020203092013;1.0869565217391304;1.8695652173913044;2.608695652173913;2.3435690432776375;1132.3274897454153;16.353006672199015;13.12017770492118;13.12017770492118;10.85919191094603;7.489037451…
153;12.476247266850205;-0.2117641734177973;12.476247266850205;0.2117641734177973;0.44976688613195065;415.88400000000007;397.7400000000002;415.119987876;148.0;0.0;0.2551605571062353;-0.3238440024866884;0.3238440024866884;0.2551605571062353;1.0;1.8333333333333333;2.6;1.5389377992907665;1179.8480053857045;20.92407448406449;16.133407049438105;16.88933599545656;14.580520035918415;9.263949924770909;9.6…
154;4.552255763416477;0.5673204837490555;4.552255763416477;0.5673204837490555;0.7682186016738007;291.35800000000006;274.222;291.14839554400004;110.0;0.0;0.22722955801251543;-0.38805997219878724;0.38805997219878724;0.22722955801251543;1.0454545454545454;1.9545454545454546;2.727272727272727;1.9046699474261115;771.0128901469316;15.363596551749426;12.537793209206509;12.537793209206509;10.758351493073…
155;14.186333186881527;-0.6936054421768698;14.186333186881527;0.17597029320987656;0.526701347906211;354.36000000000007;338.23200000000014;354.129217572;132.0;0.0;0.1815365815093002;-0.4427589865789316;0.4427589865789316;0.1815365815093002;1.0384615384615385;1.8461538461538463;2.576923076923077;1.8823613652191578;1108.3754896205564;18.474327015758657;14.494483502809532;14.494483502809532;12.342355…
156;14.384832680763866;-4.4622659490561025;14.384832680763866;0.015423404857286105;0.12120809432854851;688.6710000000002;660.4470000000001;688.147528716;252.0;0.0;0.2772954278292515;-0.5057512789678585;0.5057512789678585;0.2772954278292515;0.7959183673469388;1.4285714285714286;2.1020408163265305;1.4794042372454268;2505.9065268919667;34.67855112797305;25.394559325813777;26.211055906741503;23.35028…
157;14.199666520214858;-1.2620154032942634;14.199666520214858;0.07975292894935793;0.4759421337945198;372.3500000000001;357.2300000000001;372.11979576000004;138.0;0.0;0.1815365948424479;-0.44275897129691677;0.44275897129691677;0.1815365948424479;0.9629629629629629;1.7037037037037037;2.4444444444444446;1.8941037421962634;1157.6791283073583;19.344570503761734;14.795097706629132;14.795097706629132;12…
158;14.149246410022021;-1.2603892937136083;14.149246410022021;0.08326058201058206;0.502694569792767;358.32300000000004;345.21900000000005;358.10414569600005;132.0;0.0;0.1815365948424328;-0.4427589713026323;0.4427589713026323;0.1815365948424328;1.0;1.7692307692307692;2.5384615384615383;1.8875492413784454;1117.027462350023;18.421920772951363;13.872447975818758;13.872447975818758;12.452397498181156;…
159;13.139783292254883;-0.2870498498759122;13.139783292254883;0.2870498498759122;0.6210343718851136;323.3310000000001;309.21900000000005;323.11823828800004;120.0;0.0;0.22856648034738392;-0.44276092984121596;0.44276092984121596;0.22856648034738392;1.0833333333333333;1.875;2.6666666666666665;1.8188519675991355;989.8194784971337;16.518297090128677;12.900976080176479;12.900976080176479;11.75835149307…
160;12.655548049466699;-0.2438242362295393;12.655548049466699;0.18084991146664375;0.5233000289969314;436.3680000000001;417.2160000000002;435.06873658800004;146.0;0.0;0.2611404508845988;-0.35728035299319705;0.35728035299319705;0.2611404508845988;1.25;2.0714285714285716;2.7857142857142856;1.6995072703102863;978.4627683571063;20.0956473593183;15.077218703025826;17.40557317599046;13.49473359829151;8.…
161;14.156190854466466;-0.5250046191316027;14.156190854466466;0.1149871399176956;0.6087974432313029;339.34900000000016;324.22900000000004;339.12955192000004;126.0;0.0;0.16029777418384988;-0.2855917034682151;0.2855917034682151;0.16029777418384988;1.04;1.88;2.68;1.8914648540911267;1064.4619320622703;17.551677284948287;13.663585481535295;13.663585481535295;12.041713895658196;7.885922700250312;7.8859…
162;5.571054995689736;0.5788606229528848;5.571054995689736;0.5788606229528848;0.7601124690433122;264.332;248.20399999999995;264.137496512;100.0;0.0;0.13412028890364855;-0.36827078761159115;0.36827078761159115;0.13412028890364855;1.05;1.85;2.65;2.144565012436403;710.0036038994289;13.7862462825598;11.08214344526927;11.08214344526927;9.881341395361318;6.624130530286961;6.624130530286961;4.5285791836…
163;5.555429995689736;0.5584524596875785;5.555429995689736;0.5584524596875785;0.7547725776834132;265.32;250.19999999999996;265.13274548;100.0;0.0;0.1357056992241367;-0.36822311517783723;0.36822311517783723;0.1357056992241367;1.1;1.95;2.75;2.1445650124364035;711.7906044908642;13.7862462825598;10.952006771579603;10.952006771579603;9.881341395361318;6.4839277498559555;6.4839277498559555;4.3775316803…
164;5.555429995689736;0.5584524596875785;5.555429995689736;0.5584524596875785;0.7547725776834132;265.32;250.19999999999996;265.13274548;100.0;0.0;0.13568735158843165;-0.36822369050405623;0.36822369050405623;0.13568735158843165;1.05;1.85;2.65;2.144565012436403;711.7906044908642;13.7862462825598;10.952006771579603;10.952006771579603;9.881341395361318;6.473861643114618;6.473861643114618;4.4042541793…
165;5.586487094455168;0.6032356229528847;5.586487094455168;0.6032356229528847;0.7601124690433122;264.332;248.20399999999995;264.137496512;100.0;0.0;0.04271739437329055;-0.38325615120462153;0.38325615120462153;0.04271739437329055;0.95;1.75;2.55;2.144565012436403;710.0036038994289;13.7862462825598;11.082143445269272;11.082143445269272;9.881341395361318;6.603998316804286;6.603998316804286;4.57195807…
166;5.54308431667739;0.5428274596875786;5.54308431667739;0.5428274596875786;0.742690945585826;266.308;252.19599999999997;266.127994448;100.0;0.0;0.1618325322358195;-0.3681665343232366;0.3681665343232366;0.1618325322358195;1.0;1.8;2.6;2.1445650124364035;713.1908599862954;13.7862462825598;10.821870097889935;10.821870097889935;9.881341395361318;6.34372496942495;6.34372496942495;4.239985007417168;4.2…
167;5.651074026832955;0.43474348072562363;5.651074026832955;0.43474348072562363;0.7817346408273539;266.304;252.19199999999995;266.116761068;100.0;0.0;0.22157977889913658;-0.47586270262995806;0.47586270262995806;0.22157977889913658;1.05;1.85;2.65;2.144565012436403;715.4002449653011;13.7862462825598;10.860255062043466;10.860255062043466;9.881341395361318;6.363107532348089;6.363107532348089;4.282484…
168;5.82259820556628;0.0632117136978243;5.82259820556628;0.0632117136978243;0.7668097269405014;279.347;262.21099999999996;279.148395544;106.0;0.0;0.1342437268838657;-0.36799186313980986;0.36799186313980986;0.1342437268838657;1.1428571428571428;1.9047619047619047;2.6666666666666665;2.1028558446576935;739.9983299547129;14.656489770562878;11.822250259582683;11.822250259582683;10.237183443017884;6.88…
169;6.065653761121835;-0.3118002409297056;6.065653761121835;0.3118002409297056;0.7732081369581473;293.37399999999997;274.22200000000004;293.164045608;112.0;0.0;0.13425365151817362;-0.36771346703644636;0.36771346703644636;0.13425365151817362;1.0909090909090908;1.8181818181818181;2.5454545454545454;2.0832023760340572;777.906331183391;15.579139501373252;12.744899990393057;12.744899990393057;10.52778…
170;6.335914532096892;-0.004010508524397771;6.335914532096892;0.004010508524397771;0.5517211818013636;355.4450000000001;334.2770000000001;355.17969567200004;134.0;0.0;0.13424407867348026;-0.36796867137240746;0.36796867137240746;0.13424407867348026;0.9259259259259259;1.7037037037037037;2.5185185185185186;1.5834511486543281;1018.4691080212623;18.476480726871788;14.916108386717362;14.916108386717362…
171;5.6699593166773905;0.5875411785084405;5.6699593166773905;0.5875411785084405;0.7916866864638785;279.347;262.21099999999996;279.148395544;106.0;0.0;0.1365629288512441;-0.35787988187137165;0.35787988187137165;0.1365629288512441;1.0952380952380953;1.8571428571428572;2.619047619047619;2.194645503057726;741.9983299547129;14.656489770562878;11.899220367079561;11.899220367079561;10.292024997884276;6.…
172;4.748510015117158;0.8201601473922903;4.748510015117158;0.8201601473922903;0.7018063925871716;279.34700000000004;262.21099999999996;279.148395544;106.0;0.0;0.13423398648114382;-0.36826127548084897;0.36826127548084897;0.13423398648114382;1.0;1.8095238095238095;2.619047619047619;2.0603361623380474;727.0737869820127;14.493353063746348;11.874656502389978;11.874656502389978;10.381341395361318;6.919…
173;4.979074074074074;0.9723204837490554;4.979074074074074;0.9723204837490554;0.7881355753723092;305.3850000000001;286.23300000000006;305.164045608;116.0;0.0;0.13682287343157154;-0.3547620393162643;0.3547620393162643;0.13682287343157154;0.9565217391304348;1.826086956521739;2.739130434782609;1.8669705507113408;794.8759355971197;15.484916895309068;12.94319044144958;12.94319044144958;11.415816237971…
174;6.165653761121835;0.21483208406819476;6.165653761121835;0.21483208406819476;0.7880057849496869;305.38500000000005;286.233;305.16404560800004;116.0;0.0;0.13683204152204378;-0.35453056423528306;0.35453056423528306;0.13683204152204378;1.0869565217391304;1.9130434782608696;2.739130434782609;1.8723987984512787;818.0147100007134;15.6480536021256;12.890784198642283;12.890784198642283;11.309663088089…
175;5.548919424263941;0.6632276759035417;5.548919424263941;0.6632276759035417;0.7014932407063215;279.347;262.21099999999996;279.148395544;106.0;0.0;0.13418991254871523;-0.36948958093428746;0.36948958093428746;0.13418991254871523;1.0476190476190477;1.8571428571428572;2.6666666666666665;2.0603361623380483;727.0737869820127;14.493353063746348;11.65911355276615;11.65911355276615;10.381341395361318;6.…
176;8.97509462929647;0.06323562295288543;8.97509462929647;0.06323562295288543;0.7563459244235713;266.304;252.19199999999995;266.116761068;100.0;0.0;0.13426919947415897;-0.3945450340531309;0.3945450340531309;0.13426919947415897;1.05;1.85;2.65;2.144565012436403;715.4002449653011;13.7862462825598;10.821870097889935;10.821870097889935;9.881341395361318;6.381841118667593;6.381841118667593;4.3391858425…
177;11.736620618939341;0.022750272948686145;11.736620618939341;0.022750272948686145;0.7789347330458745;305.341;290.221;305.1276601;114.0;0.0;0.23914111442845065;-0.35278456598485647;0.35278456598485647;0.23914111442845065;1.0869565217391304;1.9130434782608696;2.739130434782609;1.888564644283557;865.246542414027;15.6480536021256;12.437225169540348;12.437225169540348;11.309663088089318;7.4793532182…
178;6.063918223931752;-0.3141459199420513;6.063918223931752;0.3141459199420513;0.7732081369581473;293.37399999999997;274.22200000000004;293.164045608;112.0;0.0;0.1342547659987512;-0.3677134597411885;0.3677134597411885;0.1342547659987512;1.1363636363636365;1.9545454545454546;2.6818181818181817;2.0832023760340572;777.906331183391;15.579139501373252;12.744899990393057;12.744899990393057;10.527788004…
179;6.068987094455168;-0.3351850145922568;6.068987094455168;0.3351850145922568;0.6837491452480325;308.38900000000007;288.22900000000004;308.17494464;118.0;0.0;0.13425366421784593;-0.38368378428287686;0.38368378428287686;0.13425366421784593;1.173913043478261;2.0;2.739130434782609;2.0967715302554826;837.8514706867919;16.44938298937633;13.244899990393057;13.244899990393057;10.921634854885395;7.41726…
180;6.123570946241817;-0.3312903864930832;6.123570946241817;0.3153017852891584;0.6285785389146105;350.47000000000014;324.2620000000001;350.221894832;136.0;0.0;0.1342536642220826;-0.3678847730140235;0.3678847730140235;0.1342536642220826;1.1538461538461537;1.9615384615384615;2.6923076923076925;2.0358047165550475;898.1871491785496;18.733840039752504;15.744899990393057;15.744899990393057;12.315481705…
181;14.023679374527589;-0.4089397911942554;14.023679374527589;0.38992524092970493;0.7743717025440264;311.364;293.22;311.154623796;118.0;0.0;0.15035935142805645;-0.3677134533542347;0.3677134533542347;0.15035935142805645;1.173913043478261;1.9130434782608696;2.652173913043478;2.120926776596335;841.751605216682;16.44938298937633;13.04551419421266;13.04551419421266;10.938471607291003;7.313490781010122…
182;6.253412497200525;-0.34191426699280525;6.253412497200525;0.34191426699280525;0.7666497615427649;327.819;309.67500000000007;327.125073256;118.0;0.0;0.13425471336652406;-0.36771346017409184;0.36771346017409184;0.13425471336652406;1.173913043478261;1.9130434782608696;2.652173913043478;2.120926776596335;841.751605216682;16.44938298937633;13.04551419421266;13.801443140231113;10.938471607291003;7.3…
183;6.0897689874592835;-0.3158511668556314;6.0897689874592835;0.3158511668556314;0.7740342961569396;307.40100000000007;286.233;307.17969567200004;118.0;0.0;0.13425385501933215;-0.3677134657077105;0.3677134657077105;0.13425385501933215;1.1304347826086956;1.8695652173913044;2.608695652173913;2.1209267765963347;836.1798234919762;16.44938298937633;13.66754972120343;13.66754972120343;10.93847160729100…
184;13.205321904626558;-0.4341530192323837;13.205321904626558;0.29456532921810696;0.4644754478691068;452.5180000000002;428.3260000000003;452.19607400800004;170.0;0.0;0.2606756118628219;-0.3605392102164652;0.3605392102164652;0.2606756118628219;0.8529411764705882;1.588235294117647;2.411764705882353;1.6275098984390752;1510.551794371229;23.39661226763952;19.052580241190757;19.052580241190757;16.50804…
185;13.172335793515447;-0.47723691945914104;13.172335793515447;0.23592335390946495;0.44494415109086444;472.93600000000015;451.7680000000002;472.14145159200007;170.0;0.0;0.260675617774505;-0.3604950576835501;0.3604950576835501;0.260675617774505;0.9117647058823529;1.6764705882352942;2.5;1.617095144767073;1516.6668222985295;23.396612267639522;18.430544714199986;19.18647366021844;16.508040390846983;1…
186;13.161267811796009;-0.4680012807592171;13.161267811796009;0.2498638930880992;0.44494415109086444;472.9360000000002;451.76800000000026;472.14145159200007;170.0;0.0;0.2606756104079243;-0.3605378041824059;0.3605378041824059;0.2606756104079243;0.9117647058823529;1.6764705882352942;2.5;1.6062526841030011;1516.6668222985295;23.396612267639526;18.43054471419999;19.186473660218443;16.491203638441373;…
187;13.153398298764458;-0.46157955054449684;13.153398298764458;0.2590995317880238;0.4449441510908643;472.93600000000026;451.76800000000026;472.14145159200007;170.0;0.0;0.26067561038038145;-0.36049653449300895;0.36049653449300895;0.26067561038038145;0.9117647058823529;1.6764705882352942;2.5;1.597228366863779;1516.6668222985295;23.396612267639526;18.430544714199986;19.18647366021844;16.491203638441…
188;13.161267811796009;-0.46800128075921665;13.161267811796009;0.2498638930880992;0.44494415109086444;472.9360000000002;451.7680000000002;472.14145159200007;170.0;0.0;0.2606756104090203;-0.35933081683528556;0.35933081683528556;0.2606756104090203;0.8823529411764706;1.6176470588235294;2.4411764705882355;1.6073526866078927;1516.6668222985293;23.396612267639526;18.43054471419999;19.186473660218443;16…
189;13.187330911933184;-0.43501516964810594;13.187330911933184;0.29294779331485676;0.4644754478691068;452.5180000000002;428.32600000000025;452.19607400800004;170.0;0.0;0.26067561038587217;-0.36032405583191895;0.36032405583191895;0.26067561038587217;0.8529411764705882;1.588235294117647;2.411764705882353;1.6073526866078927;1510.551794371229;23.39661226763952;19.052580241190757;19.052580241190757;16…
190;13.208723265170775;-0.42952338960275394;13.208723265170775;0.30123199588477334;0.48102687658214277;452.5180000000003;428.32600000000025;452.196074008;170.0;0.0;0.2606756113498129;-0.34990229256616906;0.34990229256616906;0.2606756113498129;0.7941176470588235;1.4705882352941178;2.264705882352941;1.6169315797567712;1510.5517943712289;23.396612267639522;19.077144105880343;19.077144105880343;16.50…
191;13.342596721960899;-0.42633461409254925;13.342596721960899;0.19127931066776926;0.4505120372613638;480.57200000000023;452.34800000000024;480.22737413600004;182.0;0.0;0.2606756113637249;-0.3443293680045791;0.3443293680045791;0.2606756113637249;0.8333333333333334;1.5;2.25;1.6203252658454552;1559.1139909099181;24.973962536829145;20.654494375069966;20.654494375069966;17.418723993369937;12.32648772…
192;13.23169425912391;-0.4325354833291344;13.23169425912391;0.2979912551440329;0.4644754478691068;452.51800000000026;428.3260000000002;452.19607400800004;170.0;0.0;0.26067579565745497;-0.35808778839986644;0.35808778839986644;0.26067579565745497;0.8235294117647058;1.5;2.2941176470588234;1.626574831266499;1510.5517943712289;23.396612267639522;19.052580241190753;19.052580241190753;16.50804039084698;…
193;13.162400951121189;-0.4323628957755925;13.162400951121189;0.29753472222222177;0.4762159776879862;438.4910000000002;416.3150000000003;438.18042394400004;164.0;0.0;0.2606756113498129;-0.34990229256616906;0.34990229256616906;0.2606756113498129;0.8484848484848485;1.5454545454545454;2.3636363636363638;1.6469111219362198;1479.0748400326804;22.526368779636442;18.129930510380387;18.129930510380387;16…
194;13.160394183538122;-0.3741095574032067;13.160394183538122;0.3733391410844511;0.4817743692909585;437.5030000000002;414.31900000000024;437.18517497600004;164.0;0.0;0.25913807973108355;-0.3605392181371766;0.3605392181371766;0.25913807973108355;0.8181818181818182;1.4848484848484849;2.272727272727273;1.6031999175819778;1460.1115252687468;22.526368779636442;18.260067184070053;18.260067184070053;16.…
195;13.14080234680343;-0.4088317796254304;13.14080234680343;0.33049125514403266;0.4817743692909586;437.5030000000001;414.3190000000002;437.18517497600016;164.0;0.0;0.2606735968472244;-0.36053921021657914;0.36053921021657914;0.2606735968472244;0.8484848484848485;1.5454545454545454;2.3636363636363638;1.6031999175819782;1460.111525268747;22.526368779636442;18.26006718407005;18.26006718407005;16.0973…
196;13.231694259123913;-0.4325354833291335;13.231694259123913;0.2979912551440329;0.4644754478691068;452.51800000000014;428.3260000000002;452.19607400800004;170.0;0.0;0.26067579138489916;-0.3605392102164547;0.3605392102164547;0.26067579138489916;0.8823529411764706;1.6470588235294117;2.4705882352941178;1.6324859192546701;1510.551794371229;23.39661226763952;19.052580241190757;19.052580241190757;16.5…
197;14.294384516981468;-0.5566019988242206;14.294384516981468;0.12789866255144022;0.4604937272211401;456.4810000000002;435.3130000000002;456.17100213200007;170.0;0.0;0.26067562501616615;-0.360539210216465;0.360539210216465;0.26067562501616615;0.9117647058823529;1.6764705882352942;2.5;1.620807447098443;1516.6668222985295;23.396612267639522;18.430544714199986;18.430544714199986;16.491203638441373;1…
198;13.172335793515446;-0.47723691945914104;13.172335793515446;0.23592335390946517;0.4449441510908643;472.93600000000026;451.76800000000026;472.14145159200007;170.0;0.0;0.2606756177206469;-0.36053921021646507;0.36053921021646507;0.2606756177206469;0.9117647058823529;1.6764705882352942;2.5;1.620807447098443;1516.6668222985295;23.396612267639522;18.430544714199986;19.186473660218436;16.491203638441…
199;13.205321904626558;-0.4341530192323837;13.205321904626558;0.2945653292181072;0.4644754478691068;452.51800000000014;428.3260000000002;452.19607400800004;170.0;0.0;0.2606756118015694;-0.3605392102164652;0.3605392102164652;0.2606756118015694;0.8823529411764706;1.6470588235294117;2.4705882352941178;1.6208074470984433;1510.551794371229;23.396612267639522;19.052580241190757;19.052580241190757;16.49…
200;13.339195361416682;-0.43096424372218034;13.339195361416682;0.292279732102513;0.4340640357968499;480.5720000000003;452.3480000000003;480.22737413600004;182.0;0.0;0.2606756118130508;-0.3605392102164652;0.3605392102164652;0.2606756118130508;0.8888888888888888;1.6388888888888888;2.4166666666666665;1.6294998573052824;1559.1139909099181;24.973962536829145;20.629930510380383;20.629930510380383;17.40…
201;13.402225839811743;-0.4344718967834045;13.402225839811743;0.10774657770847385;0.4217612864187603;494.5990000000004;464.35900000000026;494.24302420000004;188.0;0.0;0.26067561181886845;-0.3605392102164652;0.3605392102164652;0.26067561181886845;0.8648648648648649;1.5945945945945945;2.3513513513513513;1.6387892305041953;1601.995115253964;25.89661226763952;21.552580241190753;21.552580241190753;17.…
202;14.15372701223052;-0.5287651696481059;14.15372701223052;0.17049881372302012;0.4604937272211401;456.4810000000002;435.3130000000002;456.17100213200007;170.0;0.0;0.2606756104923174;-0.3605392102164652;0.3605392102164652;0.2606756104923174;0.9117647058823529;1.6764705882352942;2.5;1.6162621944025792;1516.6668222985295;23.396612267639526;18.43054471419999;18.43054471419999;16.491203638441373;11.0…
203;13.161267811796009;-0.4680012807592171;13.161267811796009;0.24986389308809942;0.44494415109086444;472.9360000000002;451.7680000000002;472.14145159200007;170.0;0.0;0.26067561043642;-0.3605392102164652;0.3605392102164652;0.26067561043642;0.9117647058823529;1.6764705882352942;2.5;1.6162621944025792;1516.6668222985295;23.396612267639526;18.43054471419999;19.186473660218443;16.491203638441373;11.0…
204;13.326206166795888;-0.3969633677876818;13.326206166795888;0.2277679807766384;0.519873935279732;356.7880000000001;342.6760000000001;356.084016968;126.0;0.0;0.1815357280471123;-0.4427599580753759;0.4427599580753759;0.1815357280471123;1.16;2.0;2.76;1.8748883918171146;1070.071572536707;17.551677284948287;13.571833771999158;14.327762718017611;12.041713895658196;7.782990928685314;8.160955401694542;…
205;10.762733645940266;-0.17227064436885842;10.762733645940266;0.03916362223901859;0.4659431624832745;403.442;382.2740000000001;403.164439532;152.0;0.0;0.238332168154714;-0.49299368000628735;0.49299368000628735;0.238332168154714;1.0333333333333334;1.9;2.8;1.6501396753444957;1301.160896554503;20.405048436076804;16.48597273722677;16.48597273722677;14.580520035918415;10.175691987718753;10.1756919877…
206;4.70459372637944;0.6104166666666667;4.70459372637944;0.6104166666666667;0.7189390313571752;254.33699999999996;236.19299999999996;254.15314657599998;98.0;0.0;0.1389922191304169;-0.34609001229271474;0.34609001229271474;0.1389922191304169;1.263157894736842;2.1052631578947367;2.9473684210526314;2.0115294347680055;731.1025651946965;12.819626477379408;11.186575769191117;11.186575769191117;9.3433365…
207;6.537572987235507;0.03862641314135362;6.537572987235507;0.03862641314135362;0.3788531699016797;527.0210000000003;495.77300000000037;526.1982977719999;196.0;0.0;0.23092311505863508;-0.49332351037052524;0.49332351037052524;0.23092311505863508;1.0810810810810811;1.945945945945946;2.810810810810811;1.2966604389157022;1247.183851844398;25.028522490749566;20.710229701204742;21.466158647223196;18.24…
208;4.920234574928839;0.3998458039064654;4.920234574928839;0.3998458039064654;0.40381989680739283;468.60900000000015;436.3530000000002;468.27499302400014;180.0;0.0;0.22879491462690263;-0.36896471545672505;0.36896471545672505;0.22879491462690263;0.8;1.5142857142857142;2.257142857142857;1.2607013063406385;1270.0425872481906;23.61430892837647;20.190988783578014;20.190988783578014;17.22547932606128;1…
209;12.452949095156889;-3.65254485281767;12.452949095156889;0.10720295834383142;0.7414814883691502;346.41600000000005;328.27200000000005;346.12119481600007;126.0;0.0;0.2420968916311673;-0.36647608402159193;0.36647608402159193;0.2420968916311673;1.1666666666666667;1.9166666666666667;2.625;2.028297961443107;1004.2213380764808;17.53516942700323;13.555051137718804;14.37154771864653;11.13877833720401;…
210;12.034771877886957;-0.09048248929201241;12.034771877886957;0.05518040858318618;0.9284511020269033;312.3770000000001;292.21700000000004;312.16985925999995;120.0;0.0;0.23636046628260954;-0.35397915931185986;0.35397915931185986;0.23636046628260954;1.565217391304348;2.391304347826087;3.1739130434782608;1.849797986294539;748.3535718086019;16.396976746569035;13.359494738657975;13.359494738657975;11…
211;12.234132176851055;-0.31835938843473;12.234132176851055;0.08341405300989102;0.5919050948373368;470.6220000000002;432.31800000000015;470.3117724560001;186.0;0.0;0.27440111345985146;-0.34316221253179297;0.34316221253179297;0.27440111345985146;1.1470588235294117;1.911764705882353;2.6176470588235294;1.9629840852388525;991.4236201659206;24.880104409694464;21.47446964861563;21.47446964861563;16.051…
212;13.494777189280464;-0.5144476376548821;13.494777189280464;0.011094794755508453;0.37181515830250284;472.70900000000006;460.6130000000001;471.001011384;144.0;0.0;0.1414383438166924;-0.3792023441716684;0.3792023441716684;0.1414383438166924;1.2413793103448276;2.103448275862069;2.8275862068965516;1.7755030710866322;1237.765655846328;20.38010440969447;14.671306466541443;17.0132319516746;14.04604519…
213;13.564714221402705;-0.520695323818434;13.564714221402705;0.01931160910683638;0.2844277143464875;469.35100000000034;450.19900000000024;468.10322818800006;162.0;0.0;0.14143834381669243;-0.3792538126824594;0.3792538126824594;0.14143834381669243;1.125;1.9375;2.6875;1.7193077107586747;1328.3037359191005;22.664561460070644;17.138306433414584;18.65016432545149;15.494733598291512;9.992016514505933;10…
214;13.52488135594713;-0.5082760579118732;13.52488135594713;0.003919735382647449;0.37618539979220744;485.74800000000016;470.62800000000016;484.0214124800001;150.0;0.0;0.1414383438166924;-0.3792754609046129;0.3792754609046129;0.1414383438166924;1.2333333333333334;2.066666666666667;2.7666666666666666;1.7544612419202175;1296.8816824266619;21.250347897697548;15.74865673573107;18.090582220864228;14.43…
215;13.488261837435715;-1.4985193146063571;13.488261837435715;0.016675123558004046;0.20899168749505564;563.5630000000001;534.3310000000004;563.1903795079999;214.0;0.0;0.3360817801262557;-0.5079661964682541;0.5079661964682541;0.3360817801262557;0.8780487804878049;1.5365853658536586;2.1707317073170733;1.5995699016134495;1480.8622037282173;29.844206024832225;21.99555482068727;21.99555482068727;19.48…
216;9.526414499759593;0.431268982774214;9.526414499759593;0.431268982774214;0.5774884301595454;420.5460000000001;396.35400000000016;420.18446376800006;154.0;0.0;0.2273384353403195;-0.37015059819190205;0.37015059819190205;0.2273384353403195;1.2333333333333334;2.1333333333333333;2.933333333333333;1.6155324170756653;1063.1085901774522;20.924074484064487;17.06660151984452;17.883098100772248;14.673366…
217;12.797251066605947;-1.7742729380749351;12.797251066605947;0.0754246287643443;0.08727041949615721;624.5920000000004;588.3040000000004;624.205420452;242.0;0.0;0.33073297934010387;-0.504259893074049;0.504259893074049;0.33073297934010387;0.8181818181818182;1.5;2.159090909090909;1.5219036978486047;1301.5247605549514;32.128663075208394;23.48803729125571;23.48803729125571;20.887156906157262;13.71856…
218;4.569814814814815;0.6185185185185182;4.569814814814815;0.6185185185185182;0.6837168568152397;240.31;224.18199999999996;240.13749651199998;92.0;0.0;0.13754744181301734;-0.34613674444938275;0.34613674444938275;0.13754744181301734;1.1666666666666667;2.0555555555555554;2.9444444444444446;1.9581571194553145;688.0212629491165;11.949382989376328;10.239362173691159;10.239362173691159;8.93265299037757…
219;4.8059259259259255;0.6231018518518517;4.8059259259259255;0.6231018518518517;0.7221277948279571;254.337;236.19299999999998;254.15314657599998;98.0;0.0;0.137547776532404;-0.3461367422790028;0.3461367422790028;0.137547776532404;1.263157894736842;2.1052631578947367;2.9473684210526314;2.002826214377543;731.1025651946966;12.819626477379408;11.186575769191117;11.186575769191117;9.343336592900531;7.1…
220;5.4533626228269085;0.5560185185185184;5.4533626228269085;0.5560185185185184;0.7054685455911968;241.294;226.17399999999995;241.1215121;92.0;0.0;0.18566628117651948;-0.3543177517156145;0.3543177517156145;0.18566628117651948;1.2222222222222223;2.111111111111111;3.0;1.9581571194553145;691.2663754469531;11.949382989376328;10.147610464155022;10.147610464155022;8.932652990377571;6.646641268954418;6.…
221;4.510149281934996;0.6150462962962959;4.510149281934996;0.6150462962962959;0.7080687441193351;240.30999999999997;224.182;240.13749651199998;92.0;0.0;0.1389920812411405;-0.34609001318901533;0.34609001318901533;0.1389920812411405;1.1666666666666667;2.0555555555555554;2.9444444444444446;1.9581571194553147;688.0212629491166;11.949382989376328;10.263926038380742;10.263926038380742;8.932652990377571…
222;13.456038359788359;-4.4592285525321245;13.456038359788359;0.14270833333333388;0.7222859932864554;308.30699999999996;293.18699999999995;308.12488114000007;116.0;0.0;0.44929586808632194;-0.3460900121781254;0.44929586808632194;0.3460900121781254;1.1818181818181819;1.9545454545454546;2.6818181818181817;2.0496087384781307;824.3989189624255;15.319626477379408;11.820469188218798;11.820469188218798;1…
223;4.407777777777778;0.5502314814814813;4.407777777777778;0.5502314814814813;0.7121493951553206;241.298;226.17799999999997;241.13274547999998;92.0;0.0;0.17947141427744348;-0.34485119661572894;0.34485119661572894;0.17947141427744348;1.1666666666666667;2.0555555555555554;2.9444444444444446;1.9581571194553145;689.6088750476521;11.949382989376328;10.133789364691076;10.133789364691076;8.9326529903775…
224;11.196602409206747;-1.0954907659967879;11.196602409206747;0.017790306000984746;0.42154166608025795;432.9120000000002;407.7120000000002;432.1676663400001;160.0;0.0;0.33670930873763916;-0.4776007842093316;0.4776007842093316;0.33670930873763916;1.2333333333333334;1.9666666666666666;2.533333333333333;2.057143228603237;1066.1215776366619;21.99927104214099;17.21805300198677;17.973981948005225;14.20…
225;9.642998216159743;-0.1417674477198292;9.642998216159743;0.00043514406068489997;0.5608864758432107;388.90300000000013;363.70300000000015;388.1778371000001;144.0;0.0;0.22660622309569692;-0.39423183678761164;0.39423183678761164;0.22660622309569692;1.1851851851851851;1.962962962962963;2.5925925925925926;2.0672707324236796;923.7039169680075;19.551677284948283;15.939941385212576;16.695870331231028;…
226;14.684480572675263;-3.7358481886600683;14.684480572675263;0.0046418313456833005;0.6506391929352348;455.5110000000002;433.33500000000015;455.131505404;166.0;0.0;0.2541505691597338;-0.49138940588513874;0.49138940588513874;0.2541505691597338;1.15625;1.90625;2.59375;1.6578018412423683;1307.5619537873597;23.043241116511005;17.63110588259473;18.44760246352246;15.146885611180736;9.909784184414615;11…
227;12.262197184429327;-0.44591847232720205;12.262197184429327;0.03655221193415614;0.435391786991985;332.319;320.223;332.090940244;122.0;0.0;0.2783549867496244;-0.32138949598758276;0.32138949598758276;0.2783549867496244;1.04;1.76;2.56;1.8491349586944257;1036.0602614632812;17.388540578131757;12.892674754287766;12.892674754287766;12.147867045540844;7.549493986910484;7.549493986910484;5.521168482683…
228;12.915024605725362;-0.33082058582284035;12.915024605725362;0.14494282923922697;0.6156275596664318;450.52400000000017;428.3480000000002;450.14740956400004;164.0;0.0;0.27481607531928315;-0.4967419760705023;0.4967419760705023;0.27481607531928315;1.25;2.09375;2.90625;1.326716938604586;1173.9777774965999;22.078775022443743;17.498833334115407;18.315329915043133;15.635361590784806;10.291614978692015…
229;14.317047624426774;-0.1436335418941237;14.317047624426774;0.1436335418941237;0.25539161499059365;561.0850000000002;531.8530000000003;560.197903848;204.0;0.0;0.2941184003481263;-0.45060076467866267;0.45060076467866267;0.2941184003481263;0.8780487804878049;1.7073170731707317;2.5121951219512195;1.3310342318045967;1709.0439093367356;27.76057329831844;22.51634683459013;23.272275780608584;20.136162…
230;8.882416453551995;0.49635543749180133;8.882416453551995;0.49635543749180133;0.46209745665236324;370.4370000000001;356.32500000000005;370.08883206800004;130.0;0.0;0.27668666311483975;-0.4112195533924917;0.4112195533924917;0.27668666311483975;0.8148148148148148;1.4814814814814814;2.1481481481481484;1.4028483481961185;1067.882037177482;18.476480726871788;14.240660974389618;15.057157555317344;13.…
231;13.308861628485555;-0.4175810781017659;13.308861628485555;0.3163206653001236;0.4427527766455909;388.4270000000002;375.3230000000002;388.079410256;136.0;0.0;0.27668666311483975;-0.4112195533924917;0.4112195533924917;0.27668666311483975;0.9642857142857143;1.75;2.5;1.4463225301664617;1137.291771402766;19.346724214874865;14.54127517820922;15.357771759136947;13.724677988261847;8.38421938274755;9.3…
232;5.69743634530386;0.5178940108435615;5.69743634530386;0.5178940108435615;0.47153119019447604;345.4270000000001;330.3070000000001;345.09358310000005;122.0;0.0;0.27668666311483975;-0.4112195533924917;0.4112195533924917;0.27668666311483975;0.72;1.44;2.2;1.41102841444521;937.6192045060845;16.899130457682162;13.370797648079288;14.187294229007014;12.38214273316075;7.894280079303333;8.879878638956821…
233;11.079129927626187;-0.18121780584540015;11.079129927626187;0.18121780584540015;0.7239364141974933;326.38100000000003;312.269;326.08374668799996;116.0;0.0;0.2766866737233994;-0.41121807216058137;0.41121807216058137;0.2766866737233994;1.2173913043478262;2.0434782608695654;2.8260869565217392;1.7011934676553746;804.6046262596915;16.070703332935974;12.39229459259502;13.208791173522746;11.203509938…
234;11.104736857898297;-0.2027563791971605;11.104736857898297;0.2027563791971605;0.7033826100052805;351.3910000000001;338.2870000000001;351.0789956560001;124.0;0.0;0.2766866792852502;-0.41121807214620787;0.41121807214620787;0.2766866792852502;1.32;2.2;3.0;1.6984055786971741;947.9613070928318;17.648053602125596;13.262157918905352;14.078654499833078;12.135361590784806;7.332077129026581;8.3176756886…
235;11.198573806137766;-0.20041281250637955;11.198573806137766;0.20041281250637955;0.4354124097280807;427.48900000000015;410.3530000000001;427.1102957840001;152.0;0.0;0.27668667374374945;-0.4112180721605559;0.4112180721605559;0.27668667374374945;1.096774193548387;1.903225806451613;2.6774193548387095;1.4216381941353837;1261.4594209648799;21.631181265251033;16.571558995663857;17.388055576591583;15.…
236;13.411404378355474;-0.5978800028910338;13.411404378355474;0.20502478747695507;0.3830516659769047;424.42800000000017;410.31600000000014;424.06931974800005;150.0;0.0;0.2766866667480943;-0.45359502028952303;0.45359502028952303;0.2766866667480943;0.7666666666666667;1.5;2.3;1.2543447011928572;1191.2406506747636;20.501424753254117;15.471065553143179;16.287562134070903;14.63616292858424;9.0568294733…
237;9.449453568266572;0.2210330664034703;9.449453568266572;0.2210330664034703;0.370669517423438;443.48400000000015;426.3480000000002;443.0939770240001;158.0;0.0;0.2766866667480944;-0.4967199667710069;0.4967199667710069;0.2766866667480944;0.96875;1.78125;2.59375;1.2604355323208571;1311.8215386872037;21.91563831562721;17.070598493088546;17.887095074016273;15.729009285911419;9.770827297954192;10.756…
238;5.798590918244146;0.23708007957148314;5.798590918244146;0.23708007957148314;0.38666418850818657;418.47400000000016;400.3300000000002;418.09872805599997;150.0;0.0;0.2766866667480943;-0.4967678183520195;0.4967678183520195;0.2766866667480943;0.8333333333333334;1.5333333333333334;2.3;1.2303467989840633;1156.8039927895031;20.338288046437587;16.200735166778212;17.01723174770594;14.780320880927674;9…
239;10.971588529187835;-0.3921237888726856;10.971588529187835;0.07573110822007778;0.22836455586448914;433.44500000000016;418.3250000000002;433.07324158;154.0;0.0;0.2766866667480943;-0.45359502028952303;0.45359502028952303;0.2766866667480943;0.9032258064516129;1.7096774193548387;2.5483870967741935;1.2465637838928836;1256.2534047911395;21.20853153444066;16.056197052742036;16.872693633669762;15.1529…
240;9.062372183184053;0.22844304801528748;9.062372183184053;0.22844304801528748;0.41087637095919255;413.45800000000014;398.3380000000002;413.08341234000005;146.0;0.0;0.2766866667480943;-0.45359502028952303;0.45359502028952303;0.2766866667480943;0.8666666666666667;1.7;2.566666666666667;1.2497638593237501;1245.2905856260577;20.338288046437587;15.73970047181431;16.556197052742036;14.780320880927674;…
241;11.247158943076705;-0.3686445465700974;11.247158943076705;0.08938129927593597;0.22836455586448903;433.4450000000003;418.3250000000002;433.07324158;154.0;0.0;0.27668666674809467;-0.45359502028952303;0.45359502028952303;0.27668666674809467;0.9354838709677419;1.7096774193548387;2.5483870967741935;1.2658853583701064;1256.2534047911392;21.208531534440663;16.056197052742036;16.872693633669762;15.16…
242;5.819873042204843;0.4758324084248162;5.819873042204843;0.4758324084248162;0.4128522111724099;402.4750000000002;384.3310000000002;402.10381343600005;144.0;0.0;0.27668666674793385;-0.48614683023637123;0.48614683023637123;0.27668666674793385;0.7241379310344828;1.4482758620689655;2.2758620689655173;1.2491958269588535;1110.6933354854723;19.468044558434507;15.576943926690525;16.39344050761825;14.34…
243;13.429409918521678;-0.5973655995988529;13.429409918521678;0.4055113477191403;0.3702238655301713;438.45500000000015;422.32700000000017;438.08496981200005;156.0;0.0;0.27668666674793385;-0.48614683023637123;0.48614683023637123;0.27668666674793385;0.7419354838709677;1.4516129032258065;2.225806451612903;1.2510767201839228;1207.7311315866473;21.208531534440667;16.178172334329727;16.994668915257453;…
244;9.46191894222779;0.4382963302930838;9.46191894222779;0.4382963302930838;0.35812641617631735;457.51100000000014;438.35900000000015;457.109627088;164.0;0.0;0.2766866667479339;-0.4967199667710069;0.4967199667710069;0.2766866667479339;0.9393939393939394;1.7272727272727273;2.515151515151515;1.256326223197751;1328.4841158616375;22.622745096813755;17.777705274275096;18.59420185520282;16.229009285911…
245;5.829840918244146;0.4669695720345073;5.829840918244146;0.4669695720345073;0.37402957326222874;432.5010000000002;412.3410000000002;432.11437812;156.0;0.0;0.27668666674793385;-0.4967678183520195;0.4967678183520195;0.27668666674793385;0.8064516129032258;1.4838709677419355;2.225806451612903;1.2284329503054838;1173.1709001494532;21.045394827624133;16.907841947964762;17.72433852889249;15.2803208809…
246;8.921767993661902;0.4542938350730561;8.921767993661902;0.4542938350730561;0.39774608362577796;427.4850000000001;410.3490000000002;427.09906240400005;152.0;0.0;0.27668666674793385;-0.48614683023637123;0.48614683023637123;0.27668666674793385;0.8064516129032258;1.4838709677419355;2.225806451612903;1.2344157522255528;1244.5572239048297;21.045394827624133;16.446807253000856;17.263303833928582;15.2…
247;10.985338529187835;-0.39073874732143876;10.985338529187835;0.07624551151225867;0.2207237316443605;447.4720000000002;430.33600000000024;447.088891644;160.0;0.0;0.27668666674793385;-0.48614683023637123;0.48614683023637123;0.27668666674793385;0.875;1.65625;2.46875;1.243456926793841;1272.8793353428869;21.915638315627206;16.763303833928582;17.579800414856308;15.652999680989847;9.856936567261842;10…
248;11.262394400140419;-0.36710133669355427;11.262394400140419;0.08995800054467873;0.2207237316443605;447.4720000000003;430.33600000000024;447.088891644;160.0;0.0;0.27668666674793424;-0.48614683023637123;0.48614683023637123;0.27668666674793424;0.90625;1.65625;2.46875;1.2617307254349357;1272.8793353428869;21.91563831562721;16.763303833928582;17.579800414856308;15.669836433395455;9.86291963140555;1…
249;9.073622183184051;0.45110741323278813;9.073622183184051;0.45110741323278813;0.39774608362577796;427.4850000000001;410.34900000000016;427.0990624040001;152.0;0.0;0.27668666674793385;-0.48614683023637123;0.48614683023637123;0.27668666674793385;0.8387096774193549;1.6451612903225807;2.4838709677419355;1.246765961372323;1261.8072239048297;21.045394827624133;16.446807253000856;17.263303833928582;15…
250;5.707404221343165;0.5090311744532525;5.707404221343165;0.5090311744532525;0.43704220355829293;375.45300000000015;358.3170000000001;375.104147784;134.0;0.0;0.27668666311483975;-0.4967678183520195;0.4967678183520195;0.27668666311483975;0.8148148148148148;1.4814814814814814;2.1481481481481484;1.394043732835588;999.8032742839621;18.476480726871788;14.701695669353525;15.51819225028125;13.313994385…
251;9.02999692320895;0.49316901565153315;9.02999692320895;0.49316901565153315;0.4620974566523633;370.4370000000001;356.3250000000001;370.088832068;130.0;0.0;0.27668666311483975;-0.4112195533924917;0.4112195533924917;0.27668666311483975;0.8888888888888888;1.7037037037037037;2.4814814814814814;1.4204984500888576;1085.132037177482;18.476480726871788;14.24066097438962;15.057157555317346;13.3139943857…
252;11.201354745172054;-0.3660147787724557;11.201354745172054;0.09641325789271615;0.25963688789057754;390.42400000000015;376.3120000000002;390.078661308;138.0;0.0;0.2766866631148401;-0.4112195533924917;0.4112195533924917;0.2766866631148401;0.9285714285714286;1.6785714285714286;2.4285714285714284;1.4472364771712192;1097.9110039194516;19.346724214874865;14.557157555317346;15.373654136245072;13.7035…
253;14.678297167632486;-0.5618455968385556;14.678297167632486;0.06999244980700992;0.4247710407577386;410.81500000000005;397.7110000000001;410.08582853600007;144.0;0.0;0.15104901108116656;-0.3792233983204612;0.3792233983204612;0.15104901108116656;1.103448275862069;1.9655172413793103;2.689655172413793;1.7755030710866322;1234.1794261540851;20.380104409694468;14.801443140231111;15.557372086249567;14.…
254;12.613907155454775;-0.45289351851851856;12.613907155454775;0.0023291971109431486;0.4107241951190603;354.40200000000016;332.2260000000001;354.146723804;136.0;0.0;0.1928524067041545;-0.507966250779788;0.507966250779788;0.1928524067041545;1.1153846153846154;1.7692307692307692;2.3461538461538463;2.420543315368263;856.9604422024913;19.267220234572115;14.984046302131157;14.984046302131157;12.328606…
255;5.669779643606754;0.19818058704963448;5.669779643606754;0.19818058704963448;0.4917300765774159;374.4080000000002;356.2640000000001;374.160357196;140.0;0.0;0.24914070738136787;-0.4209471473495465;0.4209471473495465;0.24914070738136787;1.2142857142857142;2.107142857142857;2.892857142857143;1.6714414446780606;1296.013866998305;19.250347897697555;15.632981747790994;15.632981747790994;13.597356788…
256;5.6809701980665395;0.19600427850968938;5.6809701980665395;0.19600427850968938;0.4759529699978899;388.4350000000002;368.27500000000015;388.17600726000006;146.0;0.0;0.24914070738136787;-0.4209471473495465;0.4209471473495465;0.24914070738136787;1.1379310344827587;2.0;2.7586206896551726;1.656649802245418;1343.549843878321;20.120591385700628;16.555631478601367;16.555631478601367;13.991203638441377…
257;5.906471534009829;0.16306519180786605;5.906471534009829;0.16306519180786605;0.6621176234986874;366.4210000000001;344.2450000000001;366.16919056399996;140.0;0.0;0.22143163563798898;-0.4967681832691336;0.4967681832691336;0.22143163563798898;0.8888888888888888;1.6296296296296295;2.2962962962962963;1.7104701830491753;913.6004321515765;19.225403871315223;15.306888316660862;15.306888316660862;13.08…
258;11.761512188208616;-0.22096938775510178;11.761512188208616;0.19842309145880543;0.8017953366456415;236.29599999999996;224.2;236.061948624;84.0;0.0;0.3409454709782021;-0.2549305868394517;0.3409454709782021;0.2549305868394517;1.1875;1.875;2.4375;2.3951927163072493;580.0222979455237;11.543605595440512;8.920136970712731;9.736633551640457;7.7195453528128395;5.069566321117245;5.842962983251217;3.406…
259;13.156996367782655;-5.205634083477608;13.156996367782655;0.0037808478150609393;0.15962362495426638;617.485;595.3090000000002;617.114495184;230.0;0.0;0.44977297463895094;-0.5079661964682541;0.5079661964682541;0.44977297463895094;0.7954545454545454;1.4090909090909092;1.9772727272727273;1.5990243165436837;1644.9425907592438;32.507342731648755;22.161867931959257;22.161867931959257;20.577313721507…
260;13.373483398282279;-1.4992146439467924;13.373483398282279;0.018618710413651485;0.17493164132971178;587.5810000000001;558.3490000000004;587.179146128;222.0;0.0;0.3382607097418335;-0.5079661964682541;0.5079661964682541;0.3382607097418335;0.7441860465116279;1.3953488372093024;2.046511627906977;1.2601885456494275;1625.273021681385;30.576256832401096;22.765990592409683;22.765990592409683;20.544621…
261;13.384396415973796;-0.3184859746367683;13.384396415973796;0.3038700974216846;0.47908911749352767;452.5580000000003;424.3340000000003;452.221226136;172.0;0.0;0.25914994522385876;-0.3499023004568569;0.3499023004568569;0.25914994522385876;0.9411764705882353;1.6176470588235294;2.3823529411764706;1.6489768054903158;1518.2282416515036;23.559748974456053;19.76006718407005;19.76006718407005;16.435560…
262;12.953344878556935;-1.5132802928888138;12.953344878556935;0.0018433949605136668;0.17435706351725455;522.4660000000002;500.29000000000036;522.127444904;196.0;0.0;0.3382986577833262;-0.5079661964682541;0.5079661964682541;0.3382986577833262;0.8157894736842105;1.4736842105263157;2.1052631578947367;1.5159273544381866;1411.436534018442;27.559748974456053;19.542375953278086;19.542375953278086;18.061…
263;12.55457278281683;-0.3657090891912318;12.55457278281683;0.36570908919123135;0.49438553763767124;327.34299999999996;314.23900000000003;327.10077665600005;120.0;0.0;0.2591390380255868;-0.3605392181075604;0.3605392181075604;0.2591390380255868;0.6;1.04;1.52;1.8501633235407031;1115.878149138809;16.96589084732138;13.089999272823986;13.089999272823986;12.237183443017884;7.967649367222367;7.967649367…
264;10.34082955404384;-0.22789068405139812;10.34082955404384;0.10206790123456755;0.6382565718397077;287.702;277.622;287.03492086;100.0;0.0;0.1375976458404824;-0.5077401647018824;0.5077401647018824;0.1375976458404824;1.0;1.8;2.55;2.3142383110232267;817.5679540631722;14.27565640300939;10.208270739336442;10.964199685354897;9.558550648063802;5.856351195271675;6.234315668280903;4.389849683717301;4.826…
265;12.577165375409422;-0.33154242252456534;12.577165375409422;0.33154242252456534;0.3782916855399328;325.3270000000001;314.2390000000001;325.085126592;118.0;0.0;0.25916400276120977;-0.3527703397612779;0.3527703397612779;0.25916400276120977;0.6;1.04;1.52;2.0363860452799045;1297.578775518183;16.70637782332754;12.935298734444734;12.935298734444734;12.237183443017885;8.062948828843115;8.062948828843…
266;13.558928041337168;-0.5253839164998977;13.558928041337168;0.13333187541481095;0.06827994402758585;835.9259999999998;790.5659999999997;835.35542816;316.0;0.0;0.271893423497274;-0.3605392181075536;0.3605392181075536;0.271893423497274;0.6451612903225806;1.1774193548387097;1.7903225806451613;0.9346657445667959;2988.409797963268;43.81853304059085;34.751589152063175;34.751589152063175;29.7481315892…
267;13.05551901396463;-0.3418592943886052;13.05551901396463;0.3387696575543797;0.47899033509986927;426.52000000000027;400.3120000000002;426.205576072;162.0;0.0;0.25913916236015994;-0.34990230046248505;0.34990230046248505;0.25913916236015994;0.8125;1.375;2.03125;1.7209468834561177;1403.9968864472032;22.4050484360768;18.552960402883503;18.552960402883503;15.452397498181158;10.828006791560572;10.828…
268;13.3461655233857;-0.5315739954658671;13.3461655233857;0.10860915384960768;0.1446331900505333;643.6600000000001;614.4280000000001;643.2179316480001;240.0;0.0;0.3542362105290207;-0.4643416239906684;0.4643416239906684;0.3542362105290207;0.7708333333333334;1.3958333333333333;2.1458333333333335;1.1502841261997747;2366.0446797416926;33.68914100752345;26.08114107912436;26.08114107912436;23.121432593…
269;13.570237724144235;-0.4175175117901839;13.570237724144235;0.3860415465033069;0.29344716631913004;485.5470000000002;462.36300000000034;485.18517497600004;180.0;0.0;0.2648281219085222;-0.3238436535843031;0.3238436535843031;0.2648281219085222;0.7567567567567568;1.4324324324324325;2.054054054054054;1.520309836999987;1489.3921799521506;25.61430892837647;20.075006077530453;20.075006077530453;18.097…
270;14.300717454426419;-1.7997367057586702;14.300717454426419;0.03835903831484666;0.13086691560190733;638.5890000000004;612.3810000000002;638.164893032;238.0;0.0;0.28085398538216655;-0.505751278967843;0.505751278967843;0.28085398538216655;0.7659574468085106;1.425531914893617;2.127659574468085;1.4894416144543454;2311.25354350417;32.8856579091596;24.155413014075677;24.155413014075677;22.63313671073…
271;13.717175945230148;-1.7329330960779379;13.717175945230148;0.032438402830268;0.14718089131717163;548.5080000000003;524.3160000000004;548.1543283479999;206.0;0.0;0.27638244046771815;-0.5057512789678585;0.5057512789678585;0.27638244046771815;0.85;1.5;2.175;1.7377447943838833;1909.1155611607398;28.195423464847618;20.860413377663683;20.860413377663683;19.20481501800577;12.523539216020012;12.523539…
272;12.323103370402738;-0.1596528103540531;12.323103370402738;0.1596528103540531;0.5414788188369277;367.41200000000015;350.2760000000001;367.14331016400007;136.0;0.0;0.25515880876147895;-0.324091690848079;0.324091690848079;0.25515880876147895;0.8214285714285714;1.6785714285714286;2.5;1.5030775082701735;1084.0994148478183;19.183587508058334;14.910143114808129;14.910143114808129;13.775989583278102;…
273;13.948425945230149;-1.7334269232384318;13.948425945230149;0.0503550694969348;0.15537895675589217;562.5350000000001;536.3270000000003;562.1699784119999;212.0;0.0;0.27657703767719305;-0.5057512789678585;0.5057512789678585;0.27657703767719305;0.8292682926829268;1.4634146341463414;2.1219512195121952;1.733992280921665;1941.9205889692032;29.065666952850695;21.80762697316364;21.80762697316364;19.577…
274;13.985327872667789;-1.7824387587654187;13.985327872667789;0.010443236750956597;0.13800610211245765;590.5450000000003;564.3370000000003;590.164893032;222.0;0.0;0.28084516491726946;-0.505751278967843;0.505751278967843;0.28084516491726946;0.8837209302325582;1.5348837209302326;2.2093023255813953;1.6884734290692986;2028.5992656148128;30.47988051522379;22.475768449314096;22.475768449314096;20.59866…
275;5.8130196943842325;0.532456538170824;5.8130196943842325;0.532456538170824;0.718971891926913;277.3310000000001;262.21099999999996;277.13274548;104.0;0.0;0.2272295571828149;-0.39866671336347714;0.39866671336347714;0.2272295571828149;1.0952380952380953;2.0;2.8095238095238093;1.9179899135866552;755.6241737548544;14.656489770562878;11.615143478396135;11.615143478396135;10.220346690612276;6.5881514…
276;12.776086647046728;-0.06923330922026638;12.776086647046728;0.06923330922026638;0.5221024868388213;395.4660000000001;374.2980000000001;395.17461029200007;148.0;0.0;0.25750570228134145;-0.32384388285376314;0.32384388285376314;0.25750570228134145;0.9666666666666667;1.8;2.566666666666667;1.5929444134579334;1162.5958563923873;20.924074484064487;16.78000644111846;16.78000644111846;14.61419354072962…
277;13.990748791035136;-1.813524393216438;13.990748791035136;0.010761769328688997;0.13072235129677626;601.5280000000004;578.3440000000004;601.1444919359999;224.0;0.0;0.28084559434514783;-0.505751278967843;0.505751278967843;0.28084559434514783;0.9090909090909091;1.5681818181818181;2.25;1.6655628389167147;2126.190052075744;31.186987296410337;22.422982044814056;22.422982044814056;21.09866186812312;1…
278;12.37504498038006;-0.20028017240998652;12.37504498038006;0.20028017240998652;0.48081957965710664;401.85700000000014;385.72900000000016;401.10433781200004;142.0;0.0;0.2551588214489952;-0.32275433475418486;0.32275433475418486;0.2551588214489952;0.9310344827586207;1.793103448275862;2.586206896551724;1.5500077364530314;1136.2748875892132;20.05383099606141;15.21075731862773;15.966686264646183;14.1…
279;14.37154564372683;-1.7994772985362257;14.37154564372683;0.008574988173202236;0.12159427862217548;654.5880000000003;628.3800000000003;654.1598076520002;244.0;0.0;0.33518085367972866;-0.505751278967843;0.505751278967843;0.33518085367972866;0.7916666666666666;1.4375;2.1041666666666665;1.471235544583357;2361.4912604335445;33.75590139716268;24.52527634038601;24.52527634038601;23.02698356085112;14.…
280;12.617147108843536;-0.4716241496598632;12.617147108843536;0.05026848702443987;0.27338473207867425;357.32500000000016;346.23700000000014;357.07495583200006;130.0;0.0;0.25916402246333964;-0.5057512789707301;0.5057512789707301;0.25916402246333964;0.6296296296296297;1.0740740740740742;1.5185185185185186;2.0262069297293728;1393.3530872437375;18.446864799333692;13.675025387065398;13.675025387065398…
281;14.324938133438764;-1.7730752203908906;14.324938133438764;0.008178880879062156;0.12372228946620553;640.6050000000002;612.3810000000002;640.1805430959998;240.0;0.0;0.27640189346952343;-0.5079555016013483;0.5079555016013483;0.27640189346952343;0.7659574468085106;1.446808510638298;2.1702127659574466;1.4648514327567714;2292.627424992526;32.88565790915961;24.32413483110869;24.32413483110869;22.616…
282;4.549319412950365;0.540864984882842;4.549319412950365;0.540864984882842;0.6244606257257385;314.35200000000003;300.24;314.127994448;116.0;0.0;0.22722164831296632;-0.32409137094912543;0.32409137094912543;0.22722164831296632;0.9166666666666666;1.9166666666666667;2.75;1.6105321263612458;934.6622086691289;16.192023676495616;12.74162147696493;12.74162147696493;11.88214273316075;7.4725453613937365;7…
283;5.352813733518099;0.6408261421852692;5.352813733518099;0.6408261421852692;0.7574940736488872;360.2110000000001;346.0990000000001;359.02693878800005;112.0;0.0;0.16241567020986147;-0.4928420696142627;0.4928420696142627;0.16241567020986147;1.0;1.7727272727272727;2.5;2.0930883166710235;823.5951342117369;15.526733258565956;12.130340129264253;13.716336668378956;10.707039898056804;6.603406226315655;…
284;13.327145022616842;-0.339734434719172;13.327145022616842;0.2908643398181636;0.3398490976404237;500.60200000000026;472.3780000000003;500.22122613600004;188.0;0.0;0.25913916417590005;-0.34990230046248505;0.34990230046248505;0.25913916417590005;0.7631578947368421;1.368421052631579;2.1052631578947367;1.3375921703064766;1758.4782796427367;25.802389661575337;21.224168799207803;21.224168799207803;18…
285;13.098910196412;-0.37648481460485406;13.098910196412;0.05958016483810069;0.445005782152572;441.4870000000002;418.3030000000003;441.16885621600005;166.0;0.0;0.25913916242235824;-0.39367709319422733;0.39367709319422733;0.25913916242235824;0.8484848484848485;1.393939393939394;1.9696969696969697;1.6757150034837516;1459.0116267462834;22.526368779636446;17.95277252491009;17.95277252491009;16.152198…
286;12.967466203471215;-1.4919445276669616;12.967466203471215;0.04694583871423874;0.21275611686776907;534.5210000000001;508.3130000000004;534.1638304119999;202.0;0.0;0.3360817801262557;-0.5079661964682544;0.5079661964682544;0.3360817801262557;0.7692307692307693;1.435897435897436;2.076923076923077;1.4489032981609542;1426.8829601927143;28.2668557556426;20.54834122518732;20.54834122518732;18.5614584…
287;12.545968994079113;-0.3877895880574449;12.545968994079113;0.37523431594860157;0.750397966895032;332.3590000000001;316.2310000000001;332.116092372;124.0;0.0;0.25913780981968637;-0.4967454457955363;0.4967454457955363;0.25913780981968637;0.96;1.72;2.52;2.0198702207005743;1059.7434439184551;17.551677284948287;13.868110889598182;13.868110889598182;12.096555450524589;7.887032617987113;7.88703261798…
288;13.761339831218645;-1.0212465835601894;13.761339831218645;0.0006668591449443539;0.12842166004711095;659.6520000000002;626.388;659.222742256;250.0;0.0;0.3382500759308599;-0.5079661964682541;0.5079661964682541;0.3382500759308599;0.8958333333333334;1.5833333333333333;2.25;1.350383590318469;1857.3208163707568;34.749983418768025;26.206478592614918;26.206478592614918;22.739109764055748;14.915580547…
289;13.309051452403308;-0.5334697689144854;13.309051452403308;0.14269257111068012;0.37007627877930144;524.6210000000003;492.36500000000035;524.2423555040001;200.0;0.0;0.4097802224773797;-0.4436888134557034;0.4436888134557034;0.4097802224773797;0.8461538461538461;1.3846153846153846;2.0;1.4163185013738122;1675.639515726391;27.473962536829145;22.6539140341874;22.6539140341874;18.620012157643057;13.3…
290;13.204120063215104;-4.589007134740459;13.204120063215104;0.2128122631437026;0.32664106219834843;459.4470000000002;438.27900000000017;459.16822317200007;172.0;0.0;0.46072944771754154;-0.42822961112874164;0.46072944771754154;0.42822961112874164;1.0909090909090908;1.9090909090909092;2.696969696969697;1.585690654780286;1244.49410169276;23.42407448406448;17.388620812025426;17.388620812025426;15.86…
291;10.05982426303855;-0.7420696334089187;10.05982426303855;0.006326530612244863;0.40662777227241287;292.243;280.147;292.058302724;110.0;0.0;0.20045069752261915;-0.5041530024970605;0.5041530024970605;0.20045069752261915;0.6190476190476191;1.0;1.380952380952381;2.4353561189300437;688.4633471509218;15.309036597829;10.660443964215958;10.660443964215958;9.913591357920932;6.0307983752553005;6.03079837…
292;13.171520528063756;-3.8475705467665553;13.171520528063756;0.009285299908562417;0.17275268235164845;570.5760000000004;544.3680000000003;570.130816032;210.0;0.0;0.33825007593098627;-0.5079661964682541;0.5079661964682541;0.33825007593098627;0.85;1.5;2.125;1.5251283479150892;1562.2875745877693;29.189505486452973;21.1187657198924;21.935262300820128;18.835226212806326;12.050921529489623;13.94233306…
293;12.965010701911071;-1.4519721866234432;12.965010701911071;0.03888897825225346;0.25002095265967256;507.49500000000035;482.29500000000036;507.1529313799999;192.0;0.0;0.3360817801262299;-0.5079661964682541;0.5079661964682541;0.3360817801262299;0.8648648648648649;1.5405405405405406;2.189189189189189;1.4641453912434506;1327.4779350623367;26.689505486452973;19.548341225187315;19.548341225187315;17.…
294;13.656642829278258;-1.5147215048570863;13.656642829278258;0.19557048899806873;0.23809578084108252;584.4120000000004;561.2280000000003;583.0913054360001;206.0;0.0;0.26151953404404205;-0.39356669060336064;0.39356669060336064;0.26151953404404205;0.925;1.575;2.25;1.7182072378234357;1913.0145389579548;28.19542346484762;21.18294982764613;22.69480771968304;19.20481501800577;12.563648552391479;13.319…
295;12.956359184719037;-1.4797692196990468;12.956359184719037;0.052808577718597816;0.24230860516606392;492.48000000000036;468.28800000000035;492.14203234799993;186.0;0.0;0.33818408064822914;-0.5079666452409738;0.5079666452409738;0.33818408064822914;0.8333333333333334;1.5;2.138888888888889;1.5430636429780167;1304.5661466208915;25.982398705266426;19.048341225187322;19.048341225187322;17.15077480093…
296;12.248810699310997;-0.03522401753309734;12.248810699310997;0.03522401753309734;0.770773758794448;380.5390000000001;356.3470000000001;380.13406800800004;136.0;0.0;0.2288630105929113;-0.4442624585278635;0.4442624585278635;0.2288630105929113;1.36;2.12;2.8;1.5117083373451787;714.3014370477902;17.863596551749424;14.795005066356987;16.427998228212438;11.914834803611857;8.470213537472668;10.27230867…
297;9.9805078420257;0.19595710506424835;9.9805078420257;0.19595710506424835;0.644739512621921;305.13500000000005;296.06300000000005;303.995973008;90.0;0.0;0.22001843046252673;-0.5072256170110534;0.5072256170110534;0.22001843046252673;1.2777777777777777;2.111111111111111;2.888888888888889;2.3387786210971155;738.0206568900091;12.698306133819765;9.183706874646857;10.769703413761562;8.66470379794645;…
298;13.417852255199051;-0.9367866020367164;13.417852255199051;0.024970341203901514;0.16465021455920612;559.5350000000004;534.3350000000004;559.17031276;210.0;0.0;0.3382500759308599;-0.5079661964682541;0.5079661964682541;0.3382500759308599;0.9024390243902439;1.6097560975609757;2.268292682926829;1.3465533801894711;1626.6830168706385;29.258419587205324;21.682875230500645;21.682875230500645;19.617101…
299;13.3295231735664;-0.9438727698371705;13.3295231735664;0.0018961261337584467;0.14672494218689705;545.5080000000003;522.3240000000004;545.1546626959998;204.0;0.0;0.3382500759308599;-0.5079661964682541;0.5079661964682541;0.3382500759308599;0.875;1.6;2.275;1.339775570069674;1564.2191906955425;28.38817609920224;20.73566163500069;20.73566163500069;19.223254446010248;12.19964295146041;12.19964295146…
300;12.622825592624961;-0.2505324399836828;12.622825592624961;0.2505324399836828;0.4964060658881545;397.43800000000005;378.28600000000006;397.15387484800016;148.0;0.0;0.2589250238703169;-0.49592423962333615;0.49592423962333615;0.2589250238703169;0.9333333333333333;1.8;2.6333333333333333;1.509804361468624;1164.8638661710813;20.760937777247953;16.241041136082366;16.241041136082366;14.72467798826184…
301;13.150687194730422;-0.9865116587260594;13.150687194730422;0.020541070915025772;0.19575337400297313;534.5210000000003;508.3130000000004;534.1638304119998;202.0;0.0;0.33825007593098627;-0.5079661964682541;0.5079661964682541;0.33825007593098627;0.8205128205128205;1.4871794871794872;2.128205128205128;1.5118283700254003;1426.8829601927146;28.266855755642602;20.80226913896468;20.80226913896468;18.5…
302;13.339103131724467;-0.3416538766319539;13.339103131724467;0.31055905721129395;0.33702675333273463;515.6170000000003;486.38500000000033;515.232125168;194.0;0.0;0.25913916414451665;-0.34990230046248505;0.34990230046248505;0.25913916414451665;0.7948717948717948;1.4102564102564104;2.1025641025641026;1.2880995753131783;1770.5358105209016;26.509496442761883;21.801138906704683;21.801138906704683;19.…
303;12.948094721909122;-1.4856863794623607;12.948094721909122;0.058302533392513345;0.21186571424159345;493.4680000000003;470.28400000000033;493.137281316;186.0;0.0;0.33823235209319535;-0.5079666452408762;0.5079666452408762;0.33823235209319535;0.8611111111111112;1.5277777777777777;2.1666666666666665;1.5430636429780165;1310.7366765076367;25.982398705266426;18.841234444000772;18.841234444000772;17.1…
304;13.345020291487783;-0.3357367168686405;13.345020291487783;0.33007625045781364;0.3135909909348243;514.6290000000002;484.38900000000035;514.2368762000001;194.0;0.0;0.25913916414451665;-0.34990230046248505;0.34990230046248505;0.25913916414451665;0.717948717948718;1.2820512820512822;1.9743589743589745;1.2880995753131783;1767.6804450565096;26.509496442761886;21.931275580394352;21.931275580394352;1…
305;13.673895292899289;-1.0126594832139812;13.673895292899289;0.002490304183350389;0.12842166004711095;659.6520000000003;626.3880000000001;659.2227422559998;250.0;0.0;0.3382500759308599;-0.5079661964682541;0.5079661964682541;0.3382500759308599;0.8958333333333334;1.5833333333333333;2.25;1.3235248675556341;1857.3208163707563;34.749983418768025;26.206478592614918;26.206478592614918;22.72227301165014…
306;5.949156478230853;0.5218701184177374;5.949156478230853;0.5218701184177374;0.7904963744612047;282.73400000000004;271.646;282.067224032;98.0;0.0;0.22722125914886623;-0.3241161215088293;0.3241161215088293;0.22722125914886623;1.0;1.95;2.75;1.8842502733595334;715.8289932133509;13.7862462825598;10.493107951405362;11.249036897423817;9.809663088089316;6.071791907826393;6.44975638083562;4.142535665767…
307;12.400704531338757;-0.33971320350592626;12.400704531338757;0.07147495135405846;0.3021466962408843;490.65100000000024;460.4110000000002;490.17084744;178.0;0.0;0.2300751470615659;-0.4442624585278635;0.4442624585278635;0.2300751470615659;1.121212121212121;1.8181818181818181;2.4545454545454546;1.4478221047128386;1023.7634514795493;23.846724214874857;18.998833334115407;20.63182649597086;15.7617013…
308;13.246390881344885;-0.3301613208287091;13.246390881344885;0.3236441425871437;0.4419482252945555;466.58500000000026;436.3450000000003;466.2368762;178.0;0.0;0.25913916414451665;-0.34990230046248505;0.34990230046248505;0.25913916414451665;0.8;1.3428571428571427;1.9714285714285715;1.5320932945918866;1512.2587871031428;24.2668557556426;20.414767722449305;20.414767722449305;16.935560745775543;12.42…
309;13.514832902217577;-1.0512650075964716;13.514832902217577;0.00786251416985917;0.15213439217970195;618.6390000000001;584.3670000000003;618.221345288;236.0;0.0;0.3385309020259707;-0.5079661964682541;0.5079661964682541;0.3385309020259707;0.7777777777777778;1.4666666666666666;2.1555555555555554;1.291464097063279;1574.4607967466945;32.0868467119515;24.323401604550895;24.323401604550895;21.61710129…
310;12.92081902630198;-0.002676813009154122;12.92081902630198;0.002676813009154122;0.4880340142942996;378.435;360.2910000000001;378.148061196;140.0;0.0;0.2521334307265546;-0.34788013574648363;0.34788013574648363;0.2521334307265546;1.0;1.6896551724137931;2.4482758620689653;1.985050289825884;1544.588195854489;19.697941654890254;15.99001157404039;15.99001157404039;14.219545352812846;9.80096020565769…
311;13.037998230255742;-1.5056624528533924;13.037998230255742;0.013835617385165033;0.14378398948740917;549.5320000000003;522.3160000000004;549.1634960639999;208.0;0.0;0.33825007589083717;-0.5079661964682541;0.5079661964682541;0.33825007589083717;0.75;1.4;2.05;1.5539846037223939;1441.1316365326297;28.973962536829145;21.163696296837728;21.163696296837728;19.061458403461774;12.532946703442404;12.532…
312;13.042049156181669;-3.630165734522628;13.042049156181669;0.04690231678330403;0.16931148000557047;599.5700000000003;574.3700000000003;599.10974624;220.0;0.0;0.33825062230353703;-0.5079661964682541;0.5079661964682541;0.33825062230353703;0.8333333333333334;1.4761904761904763;2.0952380952380953;1.598736479211546;1658.3784286680877;30.7668557556426;21.68133438704277;22.497830967970494;19.768565184…
313;13.4370322845085;-1.1771725094861163;13.4370322845085;0.009689116002181697;0.11305429068754648;636.6100000000002;604.3540000000004;636.1955244640001;242.0;0.0;0.3414023889256646;-0.5079661964682541;0.5079661964682541;0.3414023889256646;0.8043478260869565;1.4565217391304348;2.0869565217391304;1.4850193121810213;1654.269935336117;33.75841958720532;25.02701401035626;25.02701401035626;21.66663011…
314;13.037998230255742;-1.5056624528533924;13.037998230255742;0.013835617385165033;0.14378398948740917;549.5320000000003;522.3160000000004;549.1634960639999;208.0;0.0;0.33825007589083717;-0.5079661964682541;0.5079661964682541;0.33825007589083717;0.75;1.4;2.05;1.5539846037223939;1441.1316365326297;28.973962536829145;21.163696296837728;21.163696296837728;19.061458403461774;12.532946703442404;12.532…
315;13.124830139327912;-1.0829468439112444;13.124830139327912;0.0042484794623853794;0.189160031889792;536.4930000000003;512.3010000000004;536.1430949679999;202.0;0.0;0.3382986577833262;-0.5079661964682541;0.5079661964682541;0.3382986577833262;0.8205128205128205;1.4871794871794872;2.128205128205128;1.5215750519235338;1428.416979516021;28.266855755642602;20.503410648241992;20.503410648241992;18.599…
316;13.081332510149249;-1.5033829989942677;13.081332510149249;0.0022146229196824407;0.18911880901212147;547.5160000000002;522.3160000000004;547.147846;206.0;0.0;0.33826053147715324;-0.5079661964682541;0.5079661964682541;0.33826053147715324;0.775;1.425;2.075;1.3667624122977569;1507.2595347991307;28.714449512835305;20.904183272843888;20.904183272843888;19.04462165105617;12.516109951036798;12.516109…
317;13.042049156181669;-3.630165734522628;13.042049156181669;0.04690231678330403;0.16931148000557047;599.5700000000003;574.3700000000003;599.10974624;220.0;0.0;0.33825062230353703;-0.5079661964682541;0.5079661964682541;0.33825062230353703;0.8333333333333334;1.4761904761904763;2.0952380952380953;1.598736479211546;1658.3784286680877;30.7668557556426;21.68133438704277;22.497830967970494;19.768565184…
318;5.985767948125751;0.6919177007222643;5.985767948125751;0.6919177007222643;0.7420412197327098;272.7390000000001;259.635;272.082874096;96.0;0.0;0.14308967788478696;-0.34310829173469465;0.34310829173469465;0.14308967788478696;1.2105263157894737;2.0526315789473686;2.8421052631578947;2.1022157220728923;748.2858207752273;13.405412915006313;10.659143009957273;11.415071955975728;9.147867045540842;5.9…
319;13.434580809468976;-1.5066987524817244;13.434580809468976;0.013003570060061476;0.17181060625030317;589.5970000000002;558.3490000000003;589.1947961919998;224.0;0.0;0.3382710550197781;-0.5079661964682541;0.5079661964682541;0.3382710550197781;0.8372093023255814;1.4651162790697674;2.0697674418604652;1.4388785151528838;1638.0375622127196;31.429992462459133;23.619726222467712;23.619726222467712;20.…
320;6.028357500628724;0.6905455299403715;6.028357500628724;0.6905455299403715;0.5737108942020689;294.74500000000006;283.65700000000004;294.067224032;102.0;0.0;0.16528267551823325;-0.3411033144877576;0.3411033144877576;0.16528267551823325;1.0476190476190477;1.9523809523809523;2.857142857142857;1.8872713850099316;899.6931521398237;14.233840039752504;10.968544086715777;11.724473032734233;10.30966308…
321;13.024109341366852;-1.5158665344860454;13.024109341366852;0.010855740639526212;0.18619329537459825;551.5040000000002;526.3040000000003;551.14276062;208.0;0.0;0.3382515912716756;-0.507966196468254;0.507966196468254;0.3382515912716756;0.85;1.525;2.175;1.5539846037223943;1442.5726807175797;28.973962536829145;20.864837806115045;20.864837806115045;19.061458403461774;12.11029697263203;12.1102969726…
322;13.007098356042931;-1.52478585895482;13.007098356042931;0.021586108289086248;0.15919888772955393;551.5040000000002;526.3040000000003;551.14276062;208.0;0.0;0.3382502632506243;-0.5079661964682541;0.5079661964682541;0.3382502632506243;0.825;1.475;2.075;1.5493120938299703;1459.0663232145066;29.137099243645675;20.774046599154214;20.774046599154214;18.993310056039913;12.073919340850832;12.07391934…
323;12.969931196279617;-1.5284857833690302;12.969931196279617;0.007889349883362096;0.17084478947720036;537.4770000000003;514.2930000000003;537.1271105559999;202.0;0.0;0.3382517237450471;-0.5079661964682541;0.5079661964682541;0.3382517237450471;0.7948717948717948;1.435897435897436;2.051282051282051;1.5367745346442772;1442.0502187169125;28.42999246245913;20.066939817967672;20.066939817967672;18.455…
324;13.034817921022112;-3.598399931348997;13.034817921022112;0.07084919368853515;0.16141866565491933;599.5700000000003;574.3700000000002;599.1097462399998;220.0;0.0;0.3382507827226002;-0.5079661964682541;0.5079661964682541;0.3382507827226002;0.8333333333333334;1.4523809523809523;2.0238095238095237;1.5899493177716872;1675.2126403265756;30.929992462459126;21.844471093859305;22.66096767478703;19.666…
325;13.218928409620148;-1.5068722280192117;13.218928409620148;0.010657891047716417;0.17879800534965087;576.5580000000003;548.3340000000004;576.1743950959999;218.0;0.0;0.33825210865791683;-0.5079661964682541;0.5079661964682541;0.33825210865791683;0.8571428571428571;1.5238095238095237;2.1666666666666665;1.3922978529180159;1562.3940782765935;30.291799782024924;22.351396868343844;22.351396868343844;1…
326;13.290988594805334;-1.505219532424208;13.290988594805334;0.013053724381049792;0.17869546207571366;576.5580000000001;548.3340000000003;576.1743950959999;218.0;0.0;0.33826120981662156;-0.5079661964682541;0.5079661964682541;0.33826120981662156;0.8095238095238095;1.4523809523809523;2.0714285714285716;1.3998607165619041;1537.7495303666822;30.12866307520839;22.188260161527307;22.188260161527307;20.…
327;4.461410462333081;0.781391723356009;4.461410462333081;0.781391723356009;0.7326207183867564;252.321;236.19299999999996;252.13749651199998;96.0;0.0;0.16457873615950905;-0.34114825104195945;0.34114825104195945;0.16457873615950905;1.1578947368421053;2.0;2.789473684210526;2.0632641342950113;699.3810169980501;13.405412915006313;11.281178536948046;11.281178536948046;9.147867045540842;6.2890616226378…
328;4.701966017888637;0.8572250566893425;4.701966017888637;0.8572250566893425;0.7485123514081211;278.359;260.215;278.153146576;106.0;0.0;0.16460010000767375;-0.34114809801344687;0.34114809801344687;0.16460010000767375;1.1904761904761905;2.0952380952380953;3.0;1.7991437279204607;759.4519302610069;14.233840039752504;12.109605661694237;12.109605661694237;10.309663088089318;7.496168403824378;7.496168…
329;13.213159220960563;-1.0758606761107898;13.213159220960563;0.004742621563670557;0.1771231891805339;550.5200000000002;524.3120000000004;550.1587450319998;208.0;0.0;0.33851064477787224;-0.5079661964682541;0.5079661964682541;0.33851064477787224;0.85;1.525;2.175;1.5212192317862259;1445.4071475737167;28.973962536829152;21.21051742942854;21.21051742942854;19.099463205922557;12.216352747892266;12.216…
330;13.018932675569559;-1.515896970065931;13.018932675569559;0.005057182669251148;0.1591334156237942;550.5200000000002;524.3120000000004;550.158745032;208.0;0.0;0.3382502581819033;-0.5079661964682541;0.5079661964682541;0.3382502581819033;0.85;1.5;2.1;1.5493120938299703;1461.900790070643;29.13709924364568;20.904183272843884;20.904183272843884;18.993310056039917;12.165939865297856;12.16593986529785…
331;13.031053785811299;-1.5107644936697187;13.031053785811299;0.0014899383728195215;0.16771629648189978;550.5200000000003;524.3120000000004;550.1587450320001;208.0;0.0;0.3382509280248694;-0.5079661964682541;0.5079661964682541;0.3382509280248694;0.85;1.525;2.175;1.5539846037223939;1445.4071475737164;28.973962536829145;20.95658951565118;20.95658951565118;19.061458403461774;12.240053484628952;12.240…
332;13.018932675569559;-1.515896970065931;13.018932675569559;0.005057182669251148;0.1591334156237942;550.5200000000002;524.3120000000004;550.158745032;208.0;0.0;0.3382502581819033;-0.5079661964682541;0.5079661964682541;0.3382502581819033;0.85;1.5;2.1;1.5493120938299703;1461.900790070643;29.13709924364568;20.904183272843884;20.904183272843884;18.993310056039917;12.165939865297856;12.16593986529785…
333;13.18827811371462;-0.2803045214999573;13.18827811371462;0.2803045214999573;0.7379111468744611;256.284;243.17999999999998;256.112424636;96.0;0.0;0.14309030535293402;-0.34310829173466406;0.34310829173466406;0.14309030535293402;1.2105263157894737;2.0526315789473686;2.8421052631578947;2.1022157220728923;748.2858207752273;13.405412915006313;10.659143009957273;10.659143009957273;9.147867045540842;5…
334;12.969931196279617;-1.5284857833690302;12.969931196279617;0.007889349883362096;0.17084478947720036;537.4770000000003;514.2930000000003;537.1271105559999;202.0;0.0;0.3382517237450471;-0.5079661964682541;0.5079661964682541;0.3382517237450471;0.7948717948717948;1.435897435897436;2.051282051282051;1.5367745346442772;1442.0502187169125;28.42999246245913;20.066939817967672;20.066939817967672;18.455…
335;13.434580809468976;-1.5066987524817244;13.434580809468976;0.013003570060061476;0.17181060625030317;589.5970000000002;558.3490000000003;589.1947961919998;224.0;0.0;0.3382710550197781;-0.5079661964682541;0.5079661964682541;0.3382710550197781;0.8372093023255814;1.4651162790697674;2.0697674418604652;1.4388785151528838;1638.0375622127196;31.429992462459133;23.619726222467712;23.619726222467712;20.…
336;6.065808449366719;0.6815418037049533;6.065808449366719;0.6815418037049533;0.5320749377261692;334.81000000000006;319.69000000000005;334.09852416;118.0;0.0;0.14312556028527731;-0.3395139889341391;0.3395139889341391;0.14312556028527731;1.0;1.8333333333333333;2.625;1.839944016772449;1008.4935471299857;16.518297090128677;13.045894355905403;13.801823301923859;11.720346690612278;7.634644419067771;8.…
337;13.031053785811299;-1.5107644936697187;13.031053785811299;0.0014899383728195215;0.16771629648189978;550.5200000000003;524.3120000000004;550.1587450320001;208.0;0.0;0.3382509280248694;-0.5079661964682541;0.5079661964682541;0.3382509280248694;0.85;1.525;2.175;1.5539846037223943;1445.4071475737164;28.973962536829145;20.95658951565118;20.95658951565118;19.061458403461774;12.240053484628952;12.240…
338;13.162558038468934;-0.34984949040324165;13.162558038468934;0.06016954312589151;0.4563838007713655;454.5300000000002;428.3220000000003;454.200490692;172.0;0.0;0.25913916242235824;-0.3749756599691926;0.3749756599691926;0.25913916242235824;0.8823529411764706;1.4411764705882353;2.0294117647058822;1.6447684806717429;1475.8370077344;23.23347556082299;19.00555892941013;19.00555892941013;16.652198343…
339;13.052161211888755;-1.535086430572356;13.052161211888755;0.04071910492208253;0.15113431538176084;578.5300000000002;552.3220000000003;578.1536596519999;218.0;0.0;0.3382504672056607;-0.5079661964682541;0.5079661964682541;0.3382504672056607;0.8095238095238095;1.4523809523809523;2.0476190476190474;1.5762039865036304;1559.8848804300128;30.714449512835305;22.02797451293158;22.02797451293158;19.9039…
340;13.139951650512733;-6.021181657877666;13.139951650512733;0.031923600318194856;0.1592081081338096;624.5460000000002;601.3620000000003;624.102550596;228.0;0.0;0.515990761951008;-0.5079661964682541;0.515990761951008;0.5079661964682541;0.8372093023255814;1.4651162790697674;2.0697674418604652;1.5428285440373104;1668.9900631760593;31.689505486452973;21.752659138920084;22.56915571984781;20.085226212…
341;13.012496531313271;-1.2870144936697188;13.012496531313271;0.010098098818194012;0.22127974284136803;536.5370000000004;508.3130000000004;536.1794804759999;204.0;0.0;0.3382504763487674;-0.5079661964682541;0.5079661964682541;0.3382504763487674;0.8974358974358975;1.5897435897435896;2.2564102564102564;1.514525820563445;1365.2762708401076;28.103719048826065;20.755448006373864;20.755448006373864;18.6…
342;12.916896254165373;-0.8171963120520116;12.916896254165373;0.03628745044851933;0.2147598963777216;517.4940000000004;494.31000000000034;517.1485146959999;194.0;0.0;0.3382500583124972;-0.5079661964682541;0.5079661964682541;0.3382500583124972;0.8421052631578947;1.5526315789473684;2.263157894736842;1.3697726868753268;1531.4982956993776;26.97396253682915;19.827413344536826;19.827413344536826;18.223…
343;13.291302836794152;-0.3484689842774811;13.291302836794152;0.06303991349626203;0.41907764012308585;510.59400000000045;480.3540000000004;510.22670544000005;194.0;0.0;0.25913916242235824;-0.3787927080002262;0.3787927080002262;0.25913916242235824;0.7368421052631579;1.3157894736842106;1.9473684210526316;1.3977510520160397;1590.3337739614535;25.639252954758806;21.18944794012014;21.18944794012014;18…
344;13.31663547462913;-3.7080923765058214;13.31663547462913;0.10433612389961588;0.31316491850059724;580.6660000000002;552.4420000000002;580.178040996;212.0;0.0;0.25913916242235824;-0.37493458875155733;0.37493458875155733;0.25913916242235824;0.7619047619047619;1.3095238095238095;1.9285714285714286;1.3335048669527607;2006.5183986235213;28.84635973594535;22.61705514674985;23.43355172767757;20.403816…
345;12.760053818869654;-1.2388772640598933;12.760053818869654;0.027649782224013597;0.29096472494900955;478.4570000000002;456.2810000000003;478.1376156639999;180.0;0.0;0.3382986236141875;-0.5079661964682541;0.5079661964682541;0.3382986236141875;0.8857142857142857;1.542857142857143;2.2;1.5017385523566689;1265.8743558973279;25.11215521726335;18.264264336503892;18.264264336503892;16.740091198415858;1…
346;13.172395905992703;-0.9279270026414024;13.172395905992703;0.008669032236402474;0.17512199309388365;536.5370000000004;508.31300000000044;536.1794804759999;204.0;0.0;0.3382500759311218;-0.5079661964682541;0.5079661964682541;0.3382500759311218;0.8717948717948718;1.564102564102564;2.230769230769231;1.4985583723519011;1365.2762708401076;28.103719048826072;20.793832970527397;20.793832970527397;18.6…
347;13.115439122031834;-0.35993136980330287;13.115439122031834;0.06483045687410871;0.4454661665899563;440.5030000000002;416.31100000000026;440.184840628;166.0;0.0;0.25913916242235824;-0.37498372850353817;0.37498372850353817;0.25913916242235824;0.8484848484848485;1.393939393939394;1.9696969696969697;1.6757150034837507;1459.011626746283;22.526368779636442;18.082909198599758;18.082909198599758;16.15…
348;13.312918473452521;-0.35935247479259025;13.312918473452521;0.3519051479892028;0.364976511115563;512.6100000000004;480.3540000000003;512.242355504;196.0;0.0;0.2591391624223581;-0.3777304188120249;0.3777304188120249;0.2591391624223581;0.6578947368421053;1.1842105263157894;1.7894736842105263;1.5083028829810425;1546.4187371637593;26.06190268556918;21.612097670930513;21.612097670930513;18.61419354…
349;13.29277256761689;-0.385014967909296;13.29277256761689;0.08356247645375192;0.38831008874571343;528.6090000000004;496.3530000000004;528.237270124;202.0;0.0;0.2591391624224622;-0.395044541915071;0.395044541915071;0.2591391624224622;0.6923076923076923;1.1538461538461537;1.641025641025641;1.4816679838940359;1454.1322912270143;26.769009466755723;21.766418047617023;21.766418047617023;19.15219834319…
350;12.855195565867914;-3.2715072121003517;12.855195565867914;0.2445334271475148;0.3937542380190674;454.5080000000001;432.33200000000016;454.131090804;166.0;0.0;0.25920015354070336;-0.4961101803235333;0.4961101803235333;0.25920015354070336;1.0625;1.78125;2.5;1.816544515497311;1357.6531929509174;22.880104409694475;17.584039430859747;18.400536011787473;15.297843614797708;9.921086231839098;11.812497…
351;13.035110850699324;-0.3665474353321574;13.035110850699324;0.3622674576539111;0.4793987496623971;424.50400000000013;400.31200000000024;424.189926008;160.0;0.0;0.2591392035298924;-0.33182297760386903;0.33182297760386903;0.2591392035298924;0.875;1.59375;2.40625;1.7223541668118227;1392.2537755382127;22.241911729260266;18.13031067207313;18.13031067207313;15.541713895658198;10.714126529393944;10.71…
352;13.508444211796032;-1.5888079491055682;13.508444211796032;0.2632348880910389;0.23096425461060538;501.4950000000003;478.31100000000043;501.153600076;188.0;0.0;0.2615195266087732;-0.3935668664194299;0.3935668664194299;0.2615195266087732;0.8648648648648649;1.5135135135135136;2.2432432432432434;1.7074538681972917;1785.4250162862952;25.747829707654915;19.620686725043026;19.620686725043026;17.84544…
353;12.644601206223232;-0.4692143539514573;12.644601206223232;0.049982127977708624;0.6653091136642285;381.8190000000002;365.69100000000014;381.088019052;136.0;0.0;0.2591397455008755;-0.39630626409078024;0.39630626409078024;0.2591397455008755;1.037037037037037;1.7777777777777777;2.5185185185185186;1.9900641363160847;1100.79993399515;18.96589084732138;14.27622433751348;15.032153283531933;13.1133922…
354;13.307720452477964;-0.8516170309568574;13.307720452477964;0.007783284003379576;0.20811220264719354;550.5640000000004;520.3240000000004;550.1951305399999;210.0;0.0;0.338250928025131;-0.5079661964682541;0.5079661964682541;0.338250928025131;0.875;1.5;2.1;1.5491479110929736;1359.8587611097137;28.810825830012618;21.970410615115128;21.970410615115128;19.226784405860382;12.563460615288653;12.5634606…
355;13.312584548703205;-0.35404367502153344;13.312584548703205;0.0034216217351130673;0.3292408110025577;530.6280000000004;500.3880000000004;530.23179082;200.0;0.0;0.25913916242235824;-0.3749752507653341;0.3749752507653341;0.25913916242235824;0.75;1.325;1.975;1.3246222122963294;1779.671994814212;27.0534665171319;22.099417056544805;22.099417056544805;19.669836433395446;13.798583755281536;13.7985837…
356;12.957497374625802;-1.05336389319193;12.957497374625802;0.014892922766877925;0.18681375580086826;522.5100000000003;496.30200000000036;522.1638304119999;198.0;0.0;0.338250928025131;-0.5079661964682541;0.5079661964682541;0.338250928025131;0.8157894736842105;1.4210526315789473;2.0526315789473686;1.5303317687078508;1328.2063980371854;27.39661226763952;20.04834122518732;20.04834122518732;18.150774…
357;13.150687194730422;-0.9865116587260594;13.150687194730422;0.020541070915025772;0.19575337400297313;534.5210000000003;508.3130000000004;534.1638304119998;202.0;0.0;0.33825007593098627;-0.5079661964682541;0.5079661964682541;0.33825007593098627;0.8205128205128205;1.4871794871794872;2.128205128205128;1.5118283700254003;1426.8829601927146;28.266855755642602;20.80226913896468;20.80226913896468;18.5…
358;9.723160463157306;0.1772683940171318;9.723160463157306;0.1772683940171318;0.5231356006518556;337.7700000000001;325.67400000000004;337.07303768400004;118.0;0.0;0.18628410425420647;-0.507942904352811;0.507942904352811;0.18628410425420647;1.0416666666666667;1.9166666666666667;2.75;1.8564791660881916;1030.357661109721;16.518297090128677;12.362971277715694;13.118900223734148;11.70350993820667;7.21…
359;4.390005353993449;0.6610936318972034;4.390005353993449;0.6610936318972034;0.534302447434027;302.34100000000007;288.229;302.127994448;112.0;0.0;0.16820600144332384;-0.33945221320561186;0.33945221320561186;0.16820600144332384;0.6956521739130435;1.3043478260869565;1.9565217391304348;1.7198004506350677;872.1214030612748;15.484916895309068;12.192493747585761;12.192493747585761;11.39897948556636;7.…
360;12.239800878684807;-0.21833569538926656;12.239800878684807;0.09899990551776217;0.6324008444714241;295.3019999999999;282.198;295.10692465600005;110.0;0.0;0.27007386220610496;-0.4929816195742235;0.4929816195742235;0.27007386220610496;1.2727272727272727;2.090909090909091;2.8636363636363638;2.023740385399115;862.567803052779;15.267220234572113;11.550853985284963;11.550853985284963;10.647867045540…
361;12.693095080624841;-0.32445625472411166;12.693095080624841;0.3208016817838246;0.32273048449505004;336.35000000000014;324.2540000000001;336.089877624;122.0;0.0;0.25916200392144656;-0.35398056014594265;0.35398056014594265;0.25916200392144656;0.6153846153846154;1.3076923076923077;2.1538461538461537;2.0262505002070155;1443.125660756301;17.413484604514085;13.589999272823986;13.589999272823986;12.7…
362;6.04571398452256;0.5532158079281098;6.04571398452256;0.5532158079281098;0.41291803616606554;351.8010000000001;337.6890000000001;351.09992112800006;124.0;0.0;0.18790073803209945;-0.39872678258583705;0.39872678258583705;0.18790073803209945;0.96;1.8;2.6;1.7215444762252987;1026.7931297453379;17.225403871315223;12.993107951405364;13.749036897423817;12.186673185801064;7.531216751685501;7.9091812246…
363;13.912331399675061;-1.4279670571932475;13.912331399675061;0.19475676506701078;0.1578349787881989;669.6430000000003;638.3950000000002;669.195858812;252.0;0.0;0.3027080678803365;-0.46294990826845195;0.46294990826845195;0.3027080678803365;0.7346938775510204;1.3061224489795917;1.9591836734693877;1.607400046623955;2266.9907711120136;34.8856579091596;27.097818666754094;27.097818666754094;23.3828256…
364;6.074683498253978;0.5712404992861344;6.074683498253978;0.5712404992861344;0.4712836228955897;379.8550000000001;361.7110000000001;379.13122125600006;136.0;0.0;0.18790073803209945;-0.3776594306954535;0.3776594306954535;0.18790073803209945;0.9629629629629629;1.7777777777777777;2.5185185185185186;1.6720292529074594;1073.0682529441797;18.80275414050485;14.862971277715694;15.61890022373415;13.09735…
365;6.04761469845735;0.5758819916855633;6.04761469845735;0.5758819916855633;0.49165132761113506;336.78600000000006;323.6820000000001;336.08902209600006;118.0;0.0;0.18628409577027316;-0.39871040594848844;0.39871040594848844;0.18628409577027316;1.0416666666666667;1.9166666666666667;2.75;1.8564791660881916;1026.4575265798308;16.518297090128677;12.493107951405362;13.249036897423817;11.70350993820667;…
366;6.047060549593178;0.5845861678004538;6.047060549593178;0.5845861678004538;0.49165132761113506;336.78600000000006;323.68200000000013;336.089022096;118.0;0.0;0.18628408493507712;-0.3987282447471119;0.3987282447471119;0.18628408493507712;1.0416666666666667;1.875;2.6666666666666665;1.8379922990152595;1009.2075265798311;16.518297090128677;12.493107951405362;13.249036897423817;11.70350993820667;7.2…
367;6.060790104531525;0.5882834414630052;6.060790104531525;0.5882834414630052;0.5686718730961793;351.79700000000014;337.6850000000001;351.088687748;124.0;0.0;0.18628408499843416;-0.4967678029341116;0.4967678029341116;0.18628408499843416;1.08;1.92;2.68;1.806729814620458;1029.2631920005983;17.225403871315223;13.3240059726796;14.079934918698054;12.241514740667457;7.604914052786484;7.982878525795711;…
368;6.045489519325566;0.5751340073066267;6.045489519325566;0.5751340073066267;0.4652909552499681;371.231;359.1350000000001;370.0500497440001;124.0;0.0;0.16820600148450376;-0.33940680859788064;0.33940680859788064;0.16820600148450376;0.8;1.44;2.08;1.7134239794791162;999.9267402930097;17.225403871315223;12.793722155224964;14.305580047261873;12.186673185801064;7.438393300692976;8.194322246711431;5.29…
369;6.055384136215688;0.5677056913300302;6.055384136215688;0.5677056913300302;0.4499006118589443;385.25800000000015;371.1460000000002;384.06569980800003;130.0;0.0;0.18788755590468217;-0.36569109848863623;0.36569109848863623;0.18788755590468217;0.9615384615384616;1.7692307692307692;2.576923076923077;1.6337823278997694;1062.4322407118084;17.932510652501772;13.500828936411512;15.012686828448421;12.6…
370;6.028943772425984;0.36624511841773777;6.028943772425984;0.36624511841773777;0.5152906007762706;372.21500000000003;361.1270000000001;371.03406533200007;124.0;0.0;0.23517099697954927;-0.43798371472678993;0.43798371472678993;0.23517099697954927;0.96;1.76;2.56;1.7367449132102175;1050.084973725304;17.225403871315223;12.701970445688827;14.213828337725737;12.186673185801064;7.339772144059166;8.09570…
371;12.913036169200192;-0.5378207671957671;12.913036169200192;0.28184460821365587;0.19604408927472508;409.23200000000014;399.1520000000002;408.01808092;136.0;0.0;0.2761877589506045;-0.35155193675563046;0.35155193675563046;0.2761877589506045;0.7142857142857143;1.1428571428571428;1.5714285714285714;2.017077314479791;1431.5345826704108;19.31710828733677;14.06109100677352;15.57294889881043;13.4860710…
372;13.313827591043047;-1.4711918409339038;13.313827591043047;0.040765752288570045;0.1797445435593629;517.4940000000003;494.31000000000034;517.1485146959999;194.0;0.0;0.2859335799051942;-0.3935666906034238;0.3935666906034238;0.2859335799051942;0.9473684210526315;1.605263157894737;2.3157894736842106;1.6788745967329959;1804.711192831103;26.454936488841458;20.028935015506885;20.028935015506885;18.38…
373;12.6803972803113;-0.05170965608465594;12.6803972803113;0.05170965608465594;0.3261792840890074;380.2340000000001;369.14600000000013;379.0279173320001;126.0;0.0;0.25213331439042797;-0.3515634574316105;0.3515634574316105;0.25213331439042797;0.7692307692307693;1.3461538461538463;2.0;2.001686495528465;1427.868982615211;17.576621311330616;13.33538563280662;14.847243524843531;12.647867045540846;8.27…
374;13.206188702154162;-1.3488281578063328;13.206188702154162;0.15008181346204408;0.2656768685327404;487.51200000000017;462.3120000000003;487.17433552;184.0;0.0;0.2521334413541185;-0.3935666906034238;0.3935666906034238;0.2521334413541185;1.0555555555555556;1.8055555555555556;2.5833333333333335;1.651323966527137;1685.6234960227325;24.7144495128353;19.433366315229655;19.433366315229655;17.545243855…
375;13.26258835241207;-0.4362202411113214;13.26258835241207;0.3236220173458628;0.3426628816141292;531.5690000000004;502.3370000000004;531.211783648;202.0;0.0;0.25914019787398146;-0.37720543859466454;0.37720543859466454;0.25914019787398146;0.6153846153846154;1.0256410256410255;1.4615384615384615;1.4541682371079623;1440.60954276041;26.605872759939192;21.428214090165493;21.428214090165493;19.2203466…
376;13.217305853317757;-0.37744641928804934;13.217305853317757;0.3774464192880489;0.3868996966453111;485.54000000000036;458.32400000000035;485.195070964;184.0;0.0;0.2591391624224622;-0.37720641433956476;0.37720641433956476;0.2591391624224622;0.5833333333333334;1.0;1.4722222222222223;1.5477222301612483;1385.6598984151049;24.484552416379554;19.866025584707874;19.866025584707874;17.72034669061227;12…
377;13.18127269005245;-0.42563236033113294;13.18127269005245;0.336238714621651;0.37807271664538095;487.51600000000036;462.3160000000003;487.1855689000001;184.0;0.0;0.25914019787398146;-0.3772054385946646;0.3772054385946646;0.25914019787398146;0.6666666666666666;1.1111111111111112;1.5833333333333333;1.547722230161249;1391.1996505887762;24.484552416379554;19.605752237328538;19.605752237328538;17.72…
378;13.201680853317757;-0.4052241970658266;13.201680853317757;0.3640164923994287;0.38408267728922796;486.52800000000036;460.32000000000033;486.1903199319999;184.0;0.0;0.2591401895995355;-0.37720641433956476;0.37720641433956476;0.2591401895995355;0.6944444444444444;1.2777777777777777;2.0277777777777777;1.547722230161249;1388.6387611764676;24.484552416379554;19.735888911018208;19.735888911018208;17…
379;13.029173888334935;-1.5188508726616756;13.029173888334935;0.05393853246886371;0.12100260337479334;571.5380000000004;546.3380000000003;571.147846;214.0;0.0;0.3379734072980489;-0.507966645168253;0.507966645168253;0.3379734072980489;0.7142857142857143;1.3571428571428572;1.9761904761904763;1.5381908328146086;1625.579162555776;30.38817609920224;21.851777030036587;21.851777030036587;20.044621651056…
380;13.29900394038937;-1.441740537778897;13.29900394038937;0.22210089887398676;0.23112428376228858;556.4020000000002;533.2180000000002;555.0963908159999;196.0;0.0;0.2521334487693523;-0.39356669060336064;0.39356669060336064;0.2521334487693523;1.0263157894736843;1.763157894736842;2.5;1.6891335681821942;1794.7284217146303;26.45493648884146;20.034594722868857;21.546452614905768;18.36661106055424;12.1…
381;13.113970930964978;-0.5333016817838241;13.113970930964978;0.30930839002267585;0.32956483962859734;368.35200000000015;356.25600000000014;368.090940244;134.0;0.0;0.2808376647694799;-0.3527703313256637;0.3527703313256637;0.2808376647694799;0.75;1.2142857142857142;1.6785714285714286;1.93208818092485;1399.286733526657;18.990834873703708;14.368110889598182;14.368110889598182;13.702708600407238;8.75…
382;13.03438222166827;-4.038866223205754;13.03438222166827;0.0001863389303129459;0.10775455788950454;607.5930000000001;582.3930000000003;607.1148316199999;222.0;0.0;0.3379556742082109;-0.5079666451883922;0.5079666451883922;0.3379556742082109;0.7674418604651163;1.3953488372093024;2.0;1.5671500277528574;1764.034559016231;31.310825830012607;22.168273610964317;22.984770191892043;20.36791828325743;12.…
383;13.03438222166827;-4.038866223205754;13.03438222166827;0.0001863389303129459;0.10775455788950454;607.5930000000001;582.3930000000003;607.1148316199999;222.0;0.0;0.3379556742082109;-0.5079666451883922;0.5079666451883922;0.3379556742082109;0.7674418604651163;1.3953488372093024;2.0;1.5671500277528574;1764.034559016231;31.310825830012607;22.168273610964317;22.984770191892043;20.36791828325743;12.…
384;11.880680272108844;-0.41192460317460333;11.880680272108844;0.07609634826152711;0.5057919708796222;324.1380000000001;314.05800000000005;323.00178666;98.0;0.0;0.29649315994445263;-0.3692819604106293;0.3692819604106293;0.29649315994445263;1.368421052631579;2.1578947368421053;2.8421052631578947;2.1742970368749774;658.042864079797;13.568549621822843;9.71058875018926;11.296585289303962;9.0585506480…
385;12.737201882585328;-0.4449866564445386;12.737201882585328;0.23468634521709952;0.569284312989743;422.91600000000005;399.73200000000014;422.150953656;154.0;0.0;0.2748965460831646;-0.35030057189896835;0.35030057189896835;0.2748965460831646;1.0666666666666667;1.8666666666666667;2.6333333333333333;1.787402220622325;1162.974426451034;21.250347897697548;16.90636101120315;17.662289957221603;14.435560…
386;12.696328254327442;-0.4043592943886052;12.696328254327442;0.2892542464516674;0.6107305469570404;388.471;364.2790000000001;388.18992600800004;148.0;0.0;0.2748965409225153;-0.3503433200636363;0.3503433200636363;0.2748965409225153;0.9655172413793104;1.6896551724137931;2.4482758620689653;1.7859506088940744;1096.5231431015;20.38010440969447;16.605746807383547;16.605746807383547;14.041713895658196;…
387;12.758828254327444;-0.4159333684626796;12.758828254327444;0.27548014176847135;0.4568889179886794;411.4650000000002;390.29700000000014;411.16952491200004;154.0;0.0;0.2748965409225154;-0.3503433200636363;0.3503433200636363;0.2748965409225154;0.9354838709677419;1.7419354838709677;2.5483870967741935;1.530347615726077;1286.275476108413;21.208531534440663;16.78501121045238;16.78501121045238;15.2035…
388;9.661773936324352;0.05969230284706417;9.661773936324352;0.05969230284706417;0.7155862084720104;372.8600000000001;351.6920000000002;372.14653697200004;136.0;0.0;0.2292934312901594;-0.3942348603898049;0.3942348603898049;0.2292934312901594;1.3461538461538463;2.230769230769231;3.0;1.8072483823917833;927.185359810729;18.0956473593183;14.560881567079472;15.316810513097927;12.6902031456512;8.8224803…
389;13.156085911509793;-1.5156998432204525;13.156085911509793;0.007696209724314063;0.1413245210078141;569.5220000000002;546.3380000000003;569.1321959359998;212.0;0.0;0.338273693780733;-0.5079661964682366;0.5079661964682366;0.338273693780733;0.7380952380952381;1.4047619047619047;2.0714285714285716;1.404721628926948;1722.330221976867;30.128663075208394;21.644670248850044;21.644670248850044;20.04462…
390;13.214812763361646;-1.516361962440264;13.214812763361646;0.00578925082556192;0.1413245210078141;569.522;546.3380000000003;569.1321959359998;212.0;0.0;0.33859092303344995;-0.5079661964682541;0.5079661964682541;0.33859092303344995;0.7380952380952381;1.4047619047619047;2.0714285714285716;1.4177440978740221;1722.3302219768673;30.128663075208397;21.644670248850044;21.644670248850044;20.04462165105…
391;13.156085911509793;-1.5156998432204525;13.156085911509793;0.007696209724314063;0.1413245210078141;569.5220000000002;546.3380000000003;569.1321959359998;212.0;0.0;0.338273693780733;-0.5079661964682366;0.5079661964682366;0.338273693780733;0.7380952380952381;1.4047619047619047;2.0714285714285716;1.404721628926948;1722.330221976867;30.128663075208394;21.644670248850044;21.644670248850044;20.04462…
392;13.031053785811299;-1.5107644936697187;13.031053785811299;0.0014899383728195215;0.16771629648189978;550.5200000000003;524.3120000000004;550.1587450320001;208.0;0.0;0.3382509280248694;-0.5079661964682541;0.5079661964682541;0.3382509280248694;0.85;1.525;2.175;1.5539846037223943;1445.4071475737164;28.973962536829145;20.95658951565118;20.95658951565118;19.061458403461774;12.240053484628952;12.240…
393;6.287901333258025;0.12358512003668909;6.287901333258025;0.12358512003668909;0.6157739152423912;385.9030000000001;361.7110000000001;385.17817144800006;142.0;0.0;0.22657089229922314;-0.3498077168612588;0.3498077168612588;0.22657089229922314;1.2592592592592593;2.111111111111111;2.888888888888889;1.7096619131612742;938.9529077861018;18.80275414050485;15.321154914458807;16.077083860477263;13.13536…
394;6.1248927179224655;0.2409323069473681;6.1248927179224655;0.2409323069473681;0.6157739152423911;385.90300000000013;361.7110000000001;385.17817144800006;142.0;0.0;0.2265163577995131;-0.35130935604864955;0.35130935604864955;0.2265163577995131;1.2962962962962963;2.185185185185185;2.962962962962963;1.6891079210199371;938.9529077861018;18.80275414050485;15.321154914458807;16.077083860477263;13.1185…
395;12.763264982722504;-0.4019027562177808;12.763264982722504;0.2933283205257411;0.594847009000277;402.49800000000005;376.29000000000013;402.2055760720001;154.0;0.0;0.2748965419217931;-0.3503353063487731;0.3503353063487731;0.2748965419217931;1.0333333333333334;1.8333333333333333;2.6;1.7874022206223246;1156.9772514230374;21.250347897697544;17.52839653819392;17.52839653819392;14.435560745775549;10.…
396;13.288587273722705;-1.5143035521821913;13.288587273722705;0.16084826677584618;0.20950237650445522;570.3850000000002;549.2170000000002;569.075655372;200.0;0.0;0.25916414488757933;-0.39356669060336064;0.39356669060336064;0.25916414488757933;0.9230769230769231;1.5897435897435896;2.282051282051282;1.71056571694851;1878.329219706605;27.325179976844538;20.23573623214617;21.747594124183077;18.777294…
397;14.835912745263395;-0.5973635160814308;14.835912745263395;0.0779155381288319;0.5614878444434998;370.3840000000001;351.23200000000014;370.144118688;140.0;0.0;0.24709419379715053;-0.4889256093223477;0.4889256093223477;0.24709419379715053;1.2962962962962963;2.111111111111111;2.888888888888889;1.7464477060552703;1133.0928532873993;19.12902755413791;15.15452383226109;15.15452383226109;12.935560745…
398;14.097148381058638;-0.8742244143530005;14.097148381058638;0.06479829907679857;0.5563851580963048;401.4420000000002;384.30600000000015;401.11218760400004;144.0;0.0;0.2540512427165481;-0.37769935151609685;0.37769935151609685;0.2540512427165481;1.1785714285714286;2.0357142857142856;2.7857142857142856;1.4202664309631718;991.243995062925;19.5098609216914;14.706975215022748;15.523471795950474;13.58…
399;5.66567791005291;0.2949720075766249;5.66567791005291;0.2949720075766249;0.5696410597308675;304.353;288.225;304.132411132;114.0;0.0;0.1815348660213697;-0.44276093935829425;0.44276093935829425;0.1815348660213697;0.9565217391304348;1.7826086956521738;2.5652173913043477;1.8742455313675146;953.4939290027511;15.81119030894213;12.970605364359955;12.970605364359955;11.237183443017884;7.57767618648646…
400;13.322080739735185;-0.7598920540438403;13.322080739735185;0.003567229360880164;0.4058424794083466;466.5410000000003;440.33300000000025;466.20049069199996;176.0;0.0;0.25213344334664906;-0.37479134115424917;0.37479134115424917;0.25213344334664906;1.0571428571428572;1.7714285714285714;2.5142857142857142;1.722908301157929;1748.012574540526;23.63709924364568;19.884238585850483;19.884238585850483;1…
401;13.52317898904996;-0.5431808936134128;13.52317898904996;0.04533731722045675;0.30544279229061383;454.29200000000014;440.1800000000003;453.05594364800004;154.0;0.0;0.211376100096874;-0.6184539565277124;0.6184539565277124;0.211376100096874;1.096774193548387;1.903225806451613;2.6451612903225805;1.756873805873982;1339.7748991193607;21.957454678884094;15.864391969074227;17.376249861111138;14.956728…
402;13.15149269314213;-0.6759034678171767;13.15149269314213;0.12493354322242411;0.5706345117127315;474.56500000000017;444.3250000000002;474.23793882;182.0;0.0;0.2564773412554499;-0.3689661533411903;0.3689661533411903;0.2564773412554499;1.0;1.7142857142857142;2.4;1.231227252970968;1185.5560091344685;24.363232072819912;20.029742632406965;20.029742632406965;17.02920844090216;11.807714081869197;11.80…
403;6.404663926320881;0.46536222173751274;6.404663926320881;0.46536222173751274;0.38054764810376734;460.58500000000026;432.3610000000003;460.23754489600003;174.0;0.0;0.14955328564461282;-0.3818881099304885;0.3818881099304885;0.14955328564461282;0.9142857142857143;1.7428571428571429;2.5428571428571427;1.2708164031935922;1529.7165514018973;23.35479590438263;19.638962702463466;19.638962702463466;17.…
404;6.500371000251953;0.03642492336440739;6.500371000251953;0.03642492336440739;0.712714440062533;385.90300000000013;361.71100000000007;385.178171448;142.0;0.0;0.23382709815416247;-0.38166367288858216;0.38166367288858216;0.23382709815416247;1.2592592592592593;2.074074074074074;2.814814814814815;1.8852174772366066;954.3812037770876;18.96589084732138;15.345718779148392;16.101647725166846;13.0797186…
405;12.983820085168507;-1.5182817017363772;12.983820085168507;0.010773436112777368;0.17076329395225895;536.4930000000003;512.3010000000004;536.143094968;202.0;0.0;0.3382510794582911;-0.5079661964682541;0.5079661964682541;0.3382510794582911;0.8205128205128205;1.4615384615384615;2.076923076923077;1.5367745346442765;1444.8846855730492;28.429992462459133;20.197076491657338;20.197076491657338;18.45530…
406;12.707753313713397;-0.24807590181285888;12.707753313713397;0.24807590181285888;0.47139012200685043;411.4650000000001;390.2970000000002;411.16952491200004;154.0;0.0;0.25892502632693565;-0.49592423962333615;0.49592423962333615;0.25892502632693565;1.0;1.8709677419354838;2.6774193548387095;1.5554357817684081;1211.5144326670277;21.631181265251037;17.16369086689274;17.16369086689274;15.135361590784…
407;12.769432004283193;-0.7438293825760758;12.769432004283193;0.01876700680272103;0.6095989367593202;401.8460000000001;381.6860000000002;401.10300041999994;146.0;0.0;0.1965913933844352;-0.5073732324029954;0.5073732324029954;0.1965913933844352;1.1785714285714286;1.9285714285714286;2.642857142857143;1.9967325788263288;1109.8816324905747;19.999271042140986;15.223437933013438;15.979366879031893;13.36…
408;12.283103370402738;-0.2221528103540531;12.283103370402738;0.2221528103540531;0.5544067968871129;368.4000000000001;352.2720000000001;368.13855913200007;136.0;0.0;0.2567254399095927;-0.32409169084802597;0.32409169084802597;0.2567254399095927;0.8214285714285714;1.6428571428571428;2.4285714285714284;1.503077508270173;1086.068110049595;19.18358750805833;14.780006441118461;14.780006441118461;13.775…
409;13.273445693937008;-0.3391152427808828;13.273445693937008;0.12322509868144738;0.4272074732236867;494.5950000000004;464.3550000000003;494.23179082;188.0;0.0;0.25913916242235824;-0.37496551066477285;0.37496551066477285;0.25913916242235824;0.7567567567567568;1.3243243243243243;1.945945945945946;1.4249916732991663;1570.2445474588094;24.93214617357226;20.781199649656276;20.781199649656276;18.16983…
410;11.97497050654983;-0.5642464663974491;11.97497050654983;0.5058812818084453;0.3750960475524908;436.9030000000001;415.7350000000002;436.14145159200007;158.0;0.0;0.41163925529033263;-0.44358684143999927;0.44358684143999927;0.41163925529033263;1.064516129032258;1.8387096774193548;2.5483870967741935;1.617559171941225;1230.9689042094326;22.009860921691388;17.232254263143464;17.988183209161917;14.78…
411;13.3122735001398;-0.3666796834339012;13.3122735001398;0.3666796834339008;0.3806788121486207;526.6370000000003;492.36500000000035;526.258005568;202.0;0.0;0.2591391624224622;-0.37826876112613655;0.37826876112613655;0.2591391624224622;0.6666666666666666;1.1025641025641026;1.564102564102564;1.4922242585829315;1466.0069792145914;26.932146173572253;22.482341158933593;22.482341158933593;19.024877143…
412;13.506496805994576;-1.3652681991624342;13.506496805994576;0.008851035234531679;0.1462126475640556;556.5270000000003;532.3350000000004;556.148180348;208.0;0.0;0.3382986577830664;-0.5079661964682541;0.5079661964682541;0.3382986577830664;0.8048780487804879;1.4878048780487805;2.1707317073170733;1.3741878217404007;1675.5282884472804;29.25841958720532;21.327213165347008;21.327213165347008;19.633938…
413;12.919159239135254;-1.4896501712945336;12.919159239135254;0.03296143858012579;0.22010836965686628;495.48400000000026;470.28400000000033;495.15293137999987;188.0;0.0;0.3379552204422934;-0.5079666451884434;0.5079666451884434;0.3379552204422934;0.8611111111111112;1.4722222222222223;2.0277777777777777;1.8017642790574495;1276.2621602083489;26.568185142893334;19.503990989124553;19.503990989124553;1…
414;13.018932675569559;-1.515896970065931;13.018932675569559;0.005057182669251148;0.1591334156237942;550.5200000000002;524.3120000000004;550.158745032;208.0;0.0;0.3382502581819033;-0.5079661964682541;0.5079661964682541;0.3382502581819033;0.85;1.5;2.1;1.5493120938299703;1461.900790070643;29.13709924364568;20.904183272843884;20.904183272843884;18.993310056039917;12.165939865297856;12.16593986529785…
415;12.953344878556935;-1.5132802928888138;12.953344878556935;0.0018433949605136668;0.17435706351725455;522.4660000000002;500.29000000000036;522.127444904;196.0;0.0;0.3382986577833262;-0.5079661964682541;0.5079661964682541;0.3382986577833262;0.8157894736842105;1.4736842105263157;2.1052631578947367;1.5159273544381866;1411.436534018442;27.559748974456053;19.542375953278086;19.542375953278086;18.061…
416;12.730813946977968;-1.0819297996976573;12.730813946977968;0.3040244708994708;0.297334916248848;396.2330000000001;385.14500000000015;395.02283195200005;132.0;0.0;0.2542161528906861;-0.36932515724359916;0.36932515724359916;0.2542161528906861;0.8148148148148148;1.3703703703703705;2.0;2.0085198947670464;1464.9878780674344;18.446864799333692;13.652842716309658;15.164700608346568;13.058550648063806…
417;11.207105165565247;-0.11145553144248876;11.207105165565247;0.11145553144248876;0.7685095433428664;319.3680000000001;302.232;319.143310164;120.0;0.0;0.2272295595102301;-0.3262605183722251;0.3262605183722251;0.2272295595102301;1.125;2.0;2.75;1.8750993705386563;864.2929042385065;16.94094682093905;13.446041499670372;13.446041499670372;11.614193540729627;7.503600483220377;7.503600483220377;5.34307…
418;13.611563612993674;-0.5128036622232595;13.611563612993674;0.00910510803660003;0.2781627580552508;557.8590000000002;534.6750000000003;556.090160736;180.0;0.0;0.1414383438166924;-0.37920217702608316;0.37920217702608316;0.1414383438166924;1.2285714285714286;2.057142857142857;2.8;1.5808454946462556;1398.5409701979922;24.949018510446816;19.187054001101;21.528979486234157;16.833738893542467;10.8582…
419;12.961609341366852;-1.5073631331255004;12.961609341366852;0.010502284051831845;0.19899141253758848;521.4780000000003;498.2940000000004;521.1321959359999;196.0;0.0;0.3382500759308601;-0.5079661964682541;0.5079661964682541;0.3382500759308601;0.7894736842105263;1.4473684210526316;2.0789473684210527;1.5159273544381866;1407.2660041316967;27.559748974456053;19.74948273446463;19.74948273446463;18.06…
420;12.769432004283193;-0.7438293825760762;12.769432004283193;0.01876700680272081;0.6095989367593202;401.8460000000001;381.6860000000002;401.10300041999994;146.0;0.0;0.1965913933844352;-0.5073732324029954;0.5073732324029954;0.1965913933844352;1.1785714285714286;1.9285714285714286;2.642857142857143;1.9967325788263282;1109.8816324905747;19.999271042140986;15.223437933013438;15.979366879031893;13.36…
421;13.448727758594769;-0.5108031197111853;13.448727758594769;0.10495749723744563;0.09520078598261417;713.7989999999999;674.487;713.307415348;270.0;0.0;0.2718934222300738;-0.3605392181075536;0.3605392181075536;0.2718934222300738;0.7547169811320755;1.3773584905660377;2.0943396226415096;1.074892931797145;2474.0077522122947;37.387811620272714;29.741426727720096;29.741426727720096;25.47727464143373;1…
422;12.912466222600152;-0.40926348471487306;12.912466222600152;0.060281123853627605;0.5069376836630873;397.43400000000025;378.28200000000015;397.142641468;148.0;0.0;0.2591392035299367;-0.39630626409078024;0.39630626409078024;0.2591392035299367;0.8666666666666667;1.6;2.433333333333333;1.806894303970931;1345.0894445854904;20.664561460070644;16.130310672073133;16.130310672073133;14.68587184800163;9.…
423;13.302950044314699;-1.0680337675695954;13.302950044314699;0.01674910934396756;0.19975370104866574;563.5590000000004;534.3270000000003;563.1791461279998;214.0;0.0;0.33877705317288087;-0.5079661964682541;0.5079661964682541;0.33877705317288087;0.8048780487804879;1.4634146341463414;2.097560975609756;1.5242374667800114;1472.601866284932;29.84420602483223;22.287867698618165;22.287867698618165;19.45…
424;12.490966553287983;-0.4203387188208614;12.490966553287983;0.3212528344671204;0.7291502095688847;336.7780000000001;323.6740000000001;336.066555336;118.0;0.0;0.2591387165591074;-0.3499023004760496;0.3499023004760496;0.2591387165591074;0.875;1.5;2.25;2.074305232786518;1046.4563364388507;16.844570503761737;12.837827072143547;13.593756018162;11.57538740046941;7.469625482939639;7.847589955948867;5.…
425;13.007098356042931;-1.52478585895482;13.007098356042931;0.021586108289086026;0.15919888772955393;551.5040000000002;526.3040000000003;551.14276062;208.0;0.0;0.3382502632506243;-0.5079661964682541;0.5079661964682541;0.3382502632506243;0.825;1.475;2.075;1.5493120938299698;1459.0663232145066;29.137099243645675;20.774046599154214;20.774046599154214;18.993310056039913;12.073919340850832;12.07391934…
426;13.201412492096114;-3.6666666666666665;13.201412492096114;0.07405843201478035;0.283482464023296;564.6640000000001;532.4080000000004;564.204255744;210.0;0.0;0.26142732314937295;-0.3749659489279921;0.3749659489279921;0.26142732314937295;0.9;1.375;1.875;5.950474492271257e-07;1740.5351504832297;28.603719048826065;22.62473099180163;23.441227572729357;19.008040390846972;12.962050747627757;14.810362…
427;12.983820085168507;-1.5182817017363772;12.983820085168507;0.010773436112777368;0.17076329395225895;536.4930000000003;512.3010000000004;536.143094968;202.0;0.0;0.3382510794582911;-0.5079661964682541;0.5079661964682541;0.3382510794582911;0.8205128205128205;1.4615384615384615;2.076923076923077;1.5367745346442765;1444.8846855730492;28.429992462459133;20.197076491657338;20.197076491657338;18.45530…
428;13.214303504102382;-1.5123906032503733;13.214303504102382;0.0013232046312958712;0.16409484655220816;564.5470000000003;536.3230000000004;564.1743950959999;214.0;0.0;0.3385183045920488;-0.5079661964682541;0.5079661964682541;0.3385183045920488;0.9024390243902439;1.5609756097560976;2.1951219512195124;1.5965342646999763;1495.4719615547845;29.89661226763952;21.879239246461555;21.879239246461555;19.…
429;12.994979944431602;-1.3582644936697184;12.994979944431602;0.013711021432041504;0.19445638829466183;534.5210000000003;508.3130000000004;534.1638304119999;202.0;0.0;0.3382509280245618;-0.5079661964682541;0.5079661964682541;0.3382509280245618;0.8717948717948718;1.5128205128205128;2.1538461538461537;1.5333383880929974;1395.7811902377807;28.103719048826065;20.586726189340848;20.586726189340848;18.…
430;4.440279667422525;0.9033333333333333;4.440279667422525;0.9033333333333333;0.7434962752401387;264.332;248.20399999999995;264.137496512;100.0;0.0;0.14310011779867646;-0.34282656648187676;0.34282656648187676;0.14310011779867646;1.0;1.85;2.75;1.8467223438072387;745.7627901650451;13.363596551749426;11.186955930883864;11.186955930883864;9.915816237971965;7.081401758703787;7.081401758703787;5.226121…
431;12.839942674700186;-1.3490109033446995;12.839942674700186;0.05077519795111907;0.29072846556243737;489.48000000000036;466.29600000000033;489.14236669599995;184.0;0.0;0.3379709408956412;-0.5079661964682541;0.5079661964682541;0.3379709408956412;0.8055555555555556;1.4444444444444444;2.111111111111111;1.426954799282119;1314.6052466381996;25.819261998449893;19.00975608184397;19.00975608184397;17.24…
432;13.224248708742756;-0.35094057067271334;13.224248708742756;0.01384511211892181;0.4158681076454225;369.38000000000017;354.2600000000001;369.11134134;136.0;0.0;0.26186418523668953;-0.3945155066923322;0.3945155066923322;0.26186418523668953;0.75;1.2142857142857142;1.6785714285714286;1.9183296394529743;1365.5607500814535;18.99083487370371;14.743939487817746;14.743939487817746;13.702708600407238;9.…
433;13.488301579752907;-0.5225491484761731;13.488301579752907;0.021467833529544622;0.3841520908647958;427.27000000000015;414.16600000000017;426.056277996;144.0;0.0;0.14143834381669243;-0.3793516032153927;0.3793516032153927;0.14143834381669243;1.103448275862069;1.9310344827586208;2.6551724137931036;1.7755030710866322;1234.1794261540851;20.38010440969447;14.801443140231111;16.313301032268022;14.046…
434;12.821397840839698;-1.4825565413933346;12.821397840839698;0.082323425365453;0.1800869414221225;466.44200000000023;444.2660000000003;466.12638228399993;176.0;0.0;0.3378971173743729;-0.5079666452523369;0.5079666452523369;0.3378971173743729;0.7647058823529411;1.411764705882353;2.0294117647058822;1.6683907522846342;1206.6288839872245;24.827698166887174;17.893640686808066;17.893640686808066;16.184…
435;12.381821145124716;-0.40792611489040076;12.381821145124716;0.007754629629629806;0.6318329361180623;270.24000000000007;260.15999999999997;270.05282342000004;100.0;0.0;0.20375050286477933;-0.507966244667516;0.507966244667516;0.20375050286477933;0.9;1.6;2.3;2.314178645953313;846.5071386809369;14.27565640300939;10.199589251754983;10.199589251754983;9.558550648063804;5.8295138221293;5.829513822129…
436;10.454349962207104;-0.08497401738473132;10.454349962207104;0.03942617787855873;0.7514291313369701;301.72900000000004;289.633;301.050570924;106.0;0.0;0.13759764787507453;-0.5069599549014056;0.5069599549014056;0.13759764787507453;1.1428571428571428;1.9523809523809523;2.6666666666666665;2.275892559940184;833.1101913815005;14.982763184195939;11.169305434300346;11.925234380318802;10.09655545052458…
437;13.563827591043047;-1.4218091248845204;13.563827591043047;0.29076575228857005;0.2706689948918643;515.5220000000003;490.32200000000034;515.1692501399999;194.0;0.0;0.2615195266087732;-0.3935666906034238;0.3935666906034238;0.2615195266087732;0.9473684210526315;1.605263157894737;2.3157894736842106;1.6788745967329957;1802.8357331175005;26.45493648884146;20.58172142000693;20.58172142000693;18.38344…
438;13.029609587688778;-1.5315621250168008;13.029609587688778;0.034272058702309094;0.17338913847242682;563.5150000000003;538.3150000000004;563.1427606199999;212.0;0.0;0.33825045738348314;-0.5079661964682541;0.5079661964682541;0.33825045738348314;0.8048780487804879;1.4390243902439024;2.024390243902439;1.5685184444931035;1538.4226329527355;30.00734273164875;21.52797451293158;21.52797451293158;19.36…
439;13.156085911509793;-1.5156998432204525;13.156085911509793;0.007696209724314063;0.1413245210078141;569.5220000000002;546.3380000000003;569.1321959359998;212.0;0.0;0.338273693780733;-0.5079661964682366;0.5079661964682366;0.338273693780733;0.7380952380952381;1.4047619047619047;2.0714285714285716;1.404721628926948;1722.330221976867;30.128663075208394;21.644670248850044;21.644670248850044;20.04462…
440;11.857843285462334;-0.3316203703703702;11.857843285462334;0.2455910651297557;0.7773177877885272;256.714;247.64199999999997;256.007326208;84.0;0.0;0.3454420114978422;-0.2549291912092676;0.3454420114978422;0.2549291912092676;1.1875;1.875;2.5;2.5662322050292334;584.8567648016605;11.543605595440512;8.298101443721958;9.870526970668138;7.736382105218446;4.683546422982989;5.991465568941811;3.1103157…
441;12.898041961667676;-1.7628813992108678;12.898041961667676;0.06489174894575056;0.08623148217926827;638.6190000000003;600.3150000000004;638.2210705159999;248.0;0.0;0.33073297934363716;-0.504259893074049;0.504259893074049;0.33073297934363716;0.8666666666666667;1.6;2.2888888888888888;1.524846562132217;1318.2619807154704;32.83576985639494;24.44907198621961;24.44907198621961;21.42516170861805;14.10…
442;12.38478969438378;-1.8543166133170923;12.38478969438378;0.10761471140897294;0.07198766384827546;640.5910000000002;604.3030000000002;640.200335072;248.0;0.0;0.3303579479040289;-0.504259893074049;0.504259893074049;0.3303579479040289;0.7555555555555555;1.4222222222222223;2.088888888888889;1.454763516724537;1317.1906086591541;32.83576985639494;23.642357667942214;23.642357667942214;21.387156906157…
443;12.844079900478711;-0.5013006166315006;12.844079900478711;0.0036394032921813757;0.4641170707401445;396.39900000000017;376.23900000000015;396.13213636;150.0;0.0;0.26896489048458977;-0.5073750377393699;0.5073750377393699;0.26896489048458977;1.1724137931034482;1.8275862068965518;2.4482758620689653;1.7066730826232417;1020.4571060118534;20.706377823327532;15.791726552928859;15.791726552928859;13.8…
444;12.136962273737165;-0.644988425925926;12.136962273737165;0.20499713928781382;0.6886399166770817;329.37800000000004;310.226;329.104541708;122.0;0.0;0.34168535986571585;-0.4646274035395929;0.4646274035395929;0.34168535986571585;1.1363636363636365;1.8181818181818181;2.4545454545454546;2.0936421291534697;653.3682183949115;16.112519696192862;12.447984778775435;13.264481359703161;10.524075805453151…
445;12.349213356638952;-0.6675352471235405;12.349213356638952;0.18529424449608412;0.713626110158429;352.36800000000017;336.2400000000001;352.072907232;128.0;0.0;0.3458559855855876;-0.46462740230688804;0.46462740230688804;0.3458559855855876;1.125;1.8333333333333333;2.5;2.39688532241387;863.3346104236857;17.689869965382485;13.182886644565105;13.999383225492831;11.472764210436896;7.238582586677245;8…
446;12.288190070411392;-0.6370946449567481;12.288190070411392;0.19296916845472434;0.7136261101584291;352.36800000000005;336.24000000000007;352.072907232;128.0;0.0;0.34585562136318776;-0.4646274023068881;0.4646274023068881;0.34585562136318776;1.0416666666666667;1.6666666666666667;2.25;2.309924171928842;846.0846104236857;17.689869965382485;13.182886644565105;13.999383225492831;11.472764210436896;7.…
447;12.840057769429734;-0.25134648096841183;12.840057769429734;0.2085949692905238;0.3018895550888145;512.0330000000004;480.78500000000037;511.22626451200006;190.0;0.0;0.26058070928941396;-0.3823808869783066;0.3823808869783066;0.26058070928941396;1.25;2.0833333333333335;2.8333333333333335;1.363238244601996;1386.7045608739095;25.070338854006458;20.35844453348846;21.114373479506913;17.51237168849655…
448;11.806728080120937;-0.500394515831023;11.806728080120937;0.06713886789283596;0.7075092343077907;293.326;278.20599999999996;293.11642672000005;110.0;0.0;0.2530771000537272;-0.3734236104505687;0.3734236104505687;0.2530771000537272;0.9090909090909091;1.5454545454545454;2.227272727272727;1.8202107488571069;837.4139503295257;15.526733258565956;12.037212868323945;12.037212868323945;10.6647037979464…
449;14.048399877983558;-0.586096676324851;14.048399877983558;0.1467910930059202;0.47999967731984866;387.4140000000001;369.2700000000001;387.138305036;144.0;0.0;0.25307710227077224;-0.37342361044368183;0.37342361044368183;0.25307710227077224;0.896551724137931;1.5862068965517242;2.3448275862068964;1.5927257130071473;1230.7489935146698;20.380104409694475;15.64722814890205;15.64722814890205;14.041713…
450;13.195772035487492;-1.421391172209624;13.195772035487492;0.2560435300663477;0.2375645206562922;501.4950000000003;478.3110000000004;501.153600076;188.0;0.0;0.2591641374527359;-0.3935666906034238;0.3935666906034238;0.2591641374527359;0.9459459459459459;1.6216216216216217;2.3513513513513513;1.6721020207621287;1768.4838212708812;25.58469300083838;19.63450782450697;19.63450782450697;17.95592745803…
451;12.812316704459562;-1.634375;12.812316704459562;0.08944444444444422;0.5834484189169316;331.28000000000003;318.17600000000004;331.069201756;124.0;0.0;0.25579982299168164;-0.5073334609038392;0.5073334609038392;0.25579982299168164;1.2083333333333333;1.8333333333333333;2.375;2.3691528947229585;909.4912751986103;17.97217330464553;12.706684755924204;12.706684755924204;11.100983966751292;6.884816792…
452;12.634142888636937;-4.860343679138323;12.634142888636937;0.1343518518518514;0.39227431975172805;307.209;303.177;306.98746126800006;106.0;0.0;0.4164104183196335;-0.6170728822403103;0.6170728822403103;0.4164104183196335;1.4;2.0;2.45;2.902168357025614;740.0934915585561;15.240122497076651;9.301612869915791;10.118109450843518;9.124916223326121;4.841237768938804;5.65773434986653;3.664333749153485;4…
453;12.334925264001466;0.050377406724012364;12.334925264001466;0.050377406724012364;0.4308003006043404;427.53300000000013;406.3650000000002;427.1466812920001;154.0;0.0;0.24609990046037206;-0.36116594469844754;0.36116594469844754;0.24609990046037206;1.2903225806451613;2.129032258064516;2.935483870967742;1.5109765693469346;1368.1384376427181;21.37166824125719;17.1053666456908;17.921863226618527;15.…
454;12.084052658100276;-0.5077247627446038;12.084052658100276;0.08902096750852184;0.4911526680485165;375.45300000000003;358.31700000000006;375.1041477840001;134.0;0.0;0.2530771022707184;-0.3734236104436819;0.3734236104436819;0.2530771022707184;1.0;1.7777777777777777;2.5185185185185186;1.5747167388050978;1130.2812072206998;18.80275414050485;14.60016169716706;15.416658278094785;13.131030293135236;8…
455;12.191736693029252;-1.6215891938348654;12.191736693029252;0.017339144776394866;0.1552946410151066;478.45000000000016;452.2420000000003;478.1475116519999;184.0;0.0;0.330732804412997;-0.504259893074049;0.504259893074049;0.330732804412997;0.9411764705882353;1.6176470588235294;2.264705882352941;1.5645477258617648;1019.9711216426875;24.827698166887174;17.89036217337994;17.89036217337994;16.1887796…
456;13.119579982680095;-1.0394702518855443;13.119579982680095;0.046910994528446937;0.23718854851299132;507.4950000000004;482.29500000000036;507.15293137999987;192.0;0.0;0.338244948553638;-0.5079666452408762;0.5079666452408762;0.338244948553638;0.8648648648648649;1.5405405405405406;2.189189189189189;1.548135700396158;1327.4779350623367;26.689505486452976;19.802269138964675;19.802269138964675;17.68…
457;12.961609341366852;-1.5073631331255004;12.961609341366852;0.010502284051831845;0.19899141253758848;521.4780000000003;498.2940000000004;521.1321959359999;196.0;0.0;0.3382500759308601;-0.5079661964682541;0.5079661964682541;0.3382500759308601;0.7894736842105263;1.4473684210526316;2.0789473684210527;1.5159273544381866;1407.2660041316967;27.559748974456053;19.74948273446463;19.74948273446463;18.06…
458;13.127844445490013;-1.0294702518855445;13.127844445490013;0.064200116582664;0.2742597738182808;506.50700000000046;480.2990000000004;506.1576824119999;192.0;0.0;0.338244948553638;-0.5079666452409738;0.5079666452409738;0.338244948553638;0.8378378378378378;1.5135135135135136;2.1621621621621623;1.548135700396158;1321.2539598031374;26.689505486452976;20.009375920151225;20.009375920151225;17.688779…
459;12.939830259099203;-1.4916035392256737;12.939830259099203;0.08329113436565772;0.2414089236949499;494.45200000000034;472.27600000000035;494.1212969039999;186.0;0.0;0.3383107418248929;-0.5079622349131785;0.5079622349131785;0.3383107418248929;0.7777777777777778;1.4166666666666667;2.0555555555555554;1.5430636429780167;1306.0467205717441;25.982398705266426;18.749482734464635;18.749482734464635;17.…
460;12.811129377676995;-0.4791118669690104;12.811129377676995;0.03912603930461134;0.7997926896202181;354.4020000000001;332.2260000000001;354.146723804;136.0;0.0;0.17392865005792613;-0.5079666065471224;0.5079666065471224;0.17392865005792613;1.2692307692307692;1.9615384615384615;2.576923076923077;2.093159172748686;860.9604422024913;18.844570503761737;15.074837509091983;15.074837509091983;12.4010859…
461;13.031053785811299;-1.5107644936697187;13.031053785811299;0.0014899383728195215;0.16771629648189978;550.5200000000003;524.3120000000004;550.1587450320001;208.0;0.0;0.3382509280248694;-0.5079661964682541;0.5079661964682541;0.3382509280248694;0.85;1.525;2.175;1.5539846037223939;1445.4071475737164;28.973962536829145;20.95658951565118;20.95658951565118;19.061458403461774;12.240053484628952;12.240…
462;13.276678376275862;-1.8600950471203836;13.276678376275862;0.1343154911839437;0.06219652631416328;770.7340000000005;724.3660000000003;770.2633292520002;300.0;0.0;0.3307329806954882;-0.504259893074049;0.504259893074049;0.3307329806954882;0.6481481481481481;1.2222222222222223;1.8518518518518519;1.4273153073848521;1589.5327940302652;39.429627983529606;29.085712409131474;29.085712409131474;25.5475…
463;12.671164002699168;-1.7512338356422055;12.671164002699168;0.06453159549757403;0.08727041949615721;624.5920000000003;588.3040000000004;624.205420452;242.0;0.0;0.3307328057682323;-0.504259893074049;0.504259893074049;0.3307328057682323;0.7727272727272727;1.4090909090909092;2.090909090909091;1.4525421952144348;1301.5247605549514;32.128663075208394;23.488037291255715;23.488037291255715;20.84915210…
464;11.913141076911888;-0.2583819678264121;11.913141076911888;0.2583819678264121;0.596215525532836;326.38100000000003;312.269;326.08374668799996;116.0;0.0;0.27631703110369127;-0.49676588840616837;0.49676588840616837;0.27631703110369127;1.173913043478261;1.9130434782608696;2.652173913043478;1.6721868915530278;786.9221742903321;16.233840039752504;12.290760620408557;13.107257201336283;11.16903509559…
465;14.715778638745565;-0.7104675734185111;14.715778638745565;0.03696703038423799;0.38640322735333443;458.4240000000002;442.2960000000003;458.11904681199997;168.0;0.0;0.26744012980086856;-0.45345311323781107;0.45345311323781107;0.26744012980086856;1.0;1.8235294117647058;2.6176470588235294;1.368237490992455;1575.715335483486;23.656125291633362;17.458004777064723;17.458004777064723;16.4912036384413…
466;11.894765841521792;-1.075564793818762;11.894765841521792;0.033374905517762565;0.487482554371565;338.3230000000001;324.211;338.101504928;126.0;0.0;0.25307746224647376;-0.5079547565254018;0.5079547565254018;0.25307746224647376;1.08;1.76;2.4;1.913253686598647;993.5770026247567;17.974327015758657;12.892674754287766;12.892674754287766;11.96923425058676;7.322461692221559;7.322461692221559;5.3438427…
467;12.917415884523916;-0.34102996990855616;12.917415884523916;0.15950759007306625;0.7213691654938148;330.384;315.264;330.08382694000005;118.0;0.0;0.3409664150512812;-0.2549305839510565;0.3409664150512812;0.2549305839510565;0.9130434782608695;1.608695652173913;2.3043478260869565;1.7779807690340625;894.8379570819307;16.233840039752504;12.31460930166701;13.131105882594737;11.131030293135234;7.22636…
468;11.985848245057474;-1.6151088434183125;11.985848245057474;0.017339144776395088;0.1552946410151066;478.45000000000016;452.2420000000003;478.1475116519999;184.0;0.0;0.3303579478987299;-0.504259893074049;0.504259893074049;0.3303579478987299;0.8823529411764706;1.5588235294117647;2.235294117647059;1.5154011705542112;1021.9711216426876;24.827698166887174;17.89036217337994;17.89036217337994;16.15077…
469;12.06386747291509;-0.5332198759133282;12.06386747291509;0.10539837797684126;0.5087665330223383;359.3850000000001;342.2490000000001;359.1269914040001;134.0;0.0;0.2530771023161424;-0.4627278141348142;0.4627278141348142;0.2530771023161424;0.9629629629629629;1.7407407407407407;2.4814814814814814;1.5747167388050978;1127.5263197185363;18.80275414050485;14.60016169716706;14.60016169716706;13.1310302…
470;13.416215186246681;-0.30106530075602644;13.416215186246681;0.20076695956160173;0.38594382148899153;473.37100000000004;455.22700000000015;472.0368725160001;148.0;0.0;0.2611814070246895;-0.34700109493609466;0.34700109493609466;0.2611814070246895;1.3103448275862069;2.1724137931034484;2.9655172413793105;1.54740012892812;1172.4250089955356;20.380104409694475;15.28470564590512;17.68719876594755;14.…
471;12.961609341366852;-1.5073631331255004;12.961609341366852;0.010502284051831845;0.19899141253758848;521.4780000000003;498.2940000000004;521.1321959359999;196.0;0.0;0.3382500759308601;-0.5079661964682541;0.5079661964682541;0.3382500759308601;0.7894736842105263;1.4473684210526316;2.0789473684210527;1.5159273544381866;1407.2660041316967;27.559748974456053;19.74948273446463;19.74948273446463;18.06…
472;13.083107713394508;-0.34178207381309833;13.083107713394508;0.3318873351809861;0.4893602228940295;424.50400000000013;400.3120000000002;424.189926008;160.0;0.0;0.25913916318046115;-0.3605392181075536;0.3605392181075536;0.25913916318046115;0.84375;1.5;2.28125;1.5838365055415096;1416.160256283427;21.819261998449893;17.89020385775972;17.89020385775972;15.614193540729632;11.065144518333213;11.06514…
473;13.139951650512733;-6.021181657877666;13.139951650512733;0.031923600318194856;0.1592081081338096;624.5460000000002;601.3620000000003;624.102550596;228.0;0.0;0.515990761951008;-0.5079661964682541;0.515990761951008;0.5079661964682541;0.8372093023255814;1.4651162790697674;2.0697674418604652;1.5428285440373104;1668.9900631760593;31.689505486452973;21.752659138920084;22.56915571984781;20.085226212…
474;13.449137686038057;-0.927020917985317;13.449137686038057;0.02516294887177617;0.16465021455920612;559.5350000000003;534.3350000000003;559.17031276;210.0;0.0;0.3382500759308599;-0.5079661964682541;0.5079661964682541;0.3382500759308599;0.9024390243902439;1.6097560975609757;2.268292682926829;1.3516649658289728;1626.6830168706388;29.258419587205317;21.682875230500642;21.682875230500642;19.63393804…
475;12.921335722517597;-4.420323585069934;12.921335722517597;0.0;0.585802140215094;401.8240000000001;382.67200000000014;401.1342559480001;146.0;0.0;0.41598551158859143;-0.35283086323766993;0.41598551158859143;0.35283086323766993;1.2222222222222223;2.0;2.6666666666666665;2.6133306969805546e-06;910.6555595633336;18.7338400397525;14.416418050188776;15.232914631116502;12.418364763461993;8.03148870881…
476;13.171436795027162;-0.3310413330723576;13.171436795027162;0.32480116738053266;0.49269063959444287;438.53100000000023;412.32300000000026;438.205576072;166.0;0.0;0.25913916414451665;-0.34990230046248505;0.34990230046248505;0.25913916414451665;0.7575757575757576;1.303030303030303;1.9696969696969697;1.5973866916515567;1464.0831645728806;22.689505486452973;18.83741745325968;18.83741745325968;16.02…
477;12.349255007558579;-0.32893235071806504;12.349255007558579;0.3237183484504913;0.7401648257842649;308.362;296.266;308.061948624;108.0;0.0;0.2598884311465143;-0.3499022964694393;0.3499022964694393;0.2598884311465143;1.0;1.7727272727272727;2.5454545454545454;2.0639444730756833;948.3678505293393;15.267220234572113;11.790760620408555;12.607257201336282;10.66470379794645;6.848461184134327;7.7281139…
478;9.826417945864193;0.0;9.826417945864193;0.0;0.5665142977450034;384.82300000000015;367.6870000000001;384.09891808400005;138.0;0.0;0.22864399616328862;-0.5079418742232517;0.5079418742232517;0.22864399616328862;1.037037037037037;1.8888888888888888;2.7037037037037037;1.7999984246014437e-06;1108.7113908670724;17.5098609216914;14.330691857964954;15.14718843889268;12.792826335683712;8.46820957199158…
479;12.694149650103384;-0.43653483770051227;12.694149650103384;0.0;0.1710432506506446;500.42200000000025;478.24600000000027;499.0677580440001;160.0;0.0;0.2748965409225153;-0.37871648195109786;0.37871648195109786;0.2748965409225153;1.064516129032258;1.7741935483870968;2.5161290322580645;2.7224963991550536e-06;1173.1178005782185;21.087211190881018;16.552380062000942;19.081948696024444;14.5417138956…
480;9.685229950591602;0.0;9.685229950591602;0.0;0.7687001782620533;349.84300000000013;333.7150000000001;349.065175432;120.0;0.0;0.16187068827288922;-0.507941874223498;0.507941874223498;0.16187068827288922;1.1304347826086956;1.9565217391304348;2.739130434782609;1.5624989043758028e-06;817.9454923191614;14.940946820939052;12.30612799327537;13.939121155130822;10.809663088089318;7.184648666324689;8.06…
481;13.210291248654343;-0.3292239164822137;13.210291248654343;0.3225559883171718;0.4683592209841939;452.5580000000003;424.33400000000023;452.221226136;172.0;0.0;0.25913916414451665;-0.34990230046248505;0.34990230046248505;0.25913916414451665;0.8235294117647058;1.3823529411764706;2.0294117647058822;1.5603264044911949;1480.8808629422936;23.39661226763952;19.54452423444623;19.54452423444623;16.56288…
482;12.476428099017383;-0.39487575585789814;12.476428099017383;0.3644935752078613;0.5623662286703123;317.3480000000001;302.228;317.11642672000005;118.0;0.0;0.25913780150644655;-0.39871114081386627;0.39871114081386627;0.25913780150644655;0.9583333333333334;1.7083333333333333;2.5;2.049733040558268;1043.7014489366873;16.844570503761737;13.037212868323945;13.037212868323945;11.5585506480638;7.5633353…
483;13.108099362719951;-4.578989263002993;13.108099362719951;0.21347306206433236;0.41197414343308214;402.3510000000001;388.2390000000001;402.110373948;148.0;0.0;0.4607294477175415;-0.42822961112874164;0.4607294477175415;0.42822961112874164;1.0344827586206897;1.8620689655172413;2.689655172413793;1.5809276016744183;1146.0063330501157;20.432510652501765;14.742736603776201;14.742736603776201;13.92065…
484;13.280009635680424;-0.3226219002648125;13.280009635680424;0.31473153162907863;0.42145329834661344;478.5960000000002;448.3560000000003;478.23687620000004;182.0;0.0;0.25913916414451665;-0.34990230046248505;0.34990230046248505;0.25913916414451665;0.7777777777777778;1.3611111111111112;2.0277777777777777;1.350314216558085;1560.366960484625;24.38817609920224;20.536088066008947;20.536088066008947;17…
485;12.29532559262496;-0.1996528103540529;12.29532559262496;0.1996528103540529;0.5544067968871129;368.40000000000015;352.2720000000001;368.138559132;136.0;0.0;0.25527199333801287;-0.3240916908480789;0.3240916908480789;0.25527199333801287;0.8214285714285714;1.6785714285714286;2.5;1.503077508270173;1086.068110049595;19.183587508058334;14.780006441118461;14.780006441118461;13.775989583278102;8.59734…
486;13.00888683023819;-4.573031102527473;13.00888683023819;0.2056315087763505;0.6519530067660732;364.302;352.206;364.094723884;134.0;0.0;0.4607294477175415;-0.42822961112874164;0.4607294477175415;0.42822961112874164;1.0;1.7692307692307692;2.5;1.7858227747244748;877.4015465941732;18.570703332935967;13.112599930086533;13.112599930086533;12.437490172930891;7.394133349861667;7.394133349861667;5.11876…
487;10.785321413620892;-0.4450112853783481;10.785321413620892;0.009526246193815258;0.5861212844966496;293.286;282.198;293.09127459200005;108.0;0.0;0.27100364408398575;-0.3239118255529317;0.3239118255529317;0.27100364408398575;1.0454545454545454;1.8636363636363635;2.6363636363636362;1.8727174787550083;807.7928892501698;15.363596551749426;11.37885365482382;11.37885365482382;10.720346690612274;6.471…
488;13.125114480977576;-0.3332865121357187;13.125114480977576;0.3276406735533721;0.4937915400090471;424.50400000000013;400.31200000000024;424.189926008;160.0;0.0;0.25913916414451665;-0.34990230046248505;0.34990230046248505;0.25913916414451665;0.78125;1.34375;2.03125;1.6280529031806275;1432.8403229553187;21.8192619984499;17.890203857759722;17.890203857759722;15.63103029313524;11.082926320388415;11…
489;9.035442040035502;0.0;9.035442040035502;0.0;0.6180643386739496;358.83700000000016;339.6850000000002;358.142120288;130.0;0.0;0.22634220279215245;-0.3528308632376519;0.3528308632376519;0.22634220279215245;1.32;2.16;2.88;2.2533313844906553e-06;898.7763737058547;16.940946820939054;13.729738226661054;14.546234807588778;11.74504470051759;7.688148797050618;7.688148797050618;5.131678588845309;5.13167…
490;13.119118317179403;-5.314753050030358;13.119118317179403;0.0206678293117315;0.1768559910155992;588.4910000000002;565.3070000000002;588.1355649759998;220.0;0.0;0.4710327667681526;-0.5079661964682541;0.5079661964682541;0.4710327667681526;0.8095238095238095;1.4523809523809523;2.0714285714285716;1.5219959286692624;1532.1556651058002;30.766855755642595;21.436162557992358;21.436162557992358;19.7559…
491;10.784294128939761;-0.4463313037438219;10.784294128939761;0.007790709003732799;0.5861212844966496;293.286;282.198;293.09127459200005;108.0;0.0;0.27100364408398575;-0.32391181959917437;0.32391181959917437;0.27100364408398575;1.0909090909090908;2.0;2.772727272727273;1.8727174787550083;807.7928892501698;15.363596551749426;11.37885365482382;11.37885365482382;10.720346690612274;6.471564840741869;6…
492;11.908675908613652;-0.5303964843385558;11.908675908613652;0.10678475333049886;0.5816604848662174;495.54000000000036;466.30800000000033;495.223017028;190.0;0.0;0.4108341653113853;-0.4527356094655235;0.4527356094655235;0.4108341653113853;1.0;1.7222222222222223;2.388888888888889;1.4989371715485076;1231.631286592916;25.070338854006458;20.3454788899492;20.3454788899492;17.567213243362943;11.933438…
493;13.12039418353812;-0.4366095574032076;13.12039418353812;0.29049125514403284;0.4774001293705332;438.49100000000027;416.3150000000002;438.180423944;164.0;0.0;0.26067561038027964;-0.3605392102164652;0.3605392102164652;0.26067561038027964;0.8181818181818182;1.5151515151515151;2.3333333333333335;1.6031999175819778;1462.326418666157;22.526368779636446;18.129930510380383;18.129930510380383;16.097356…
494;13.037673681387155;-0.3973373068363142;13.037673681387155;0.36945614974384755;0.46067752288364466;425.4880000000002;402.3040000000002;425.173941596;160.0;0.0;0.25913807204534073;-0.4922186441499105;0.4922186441499105;0.25913807204534073;0.84375;1.53125;2.3125;1.7265693531062345;1397.994000533886;22.24191172926027;17.93702499035053;17.93702499035053;15.52487714325259;10.49845387325549;10.49845…
495;12.980795374508848;-0.327337306836315;12.980795374508848;0.3259333684626795;0.4631158602268498;429.5450000000002;406.3610000000002;429.1510979760001;156.0;0.0;0.2591386853025799;-0.34678365865473704;0.34678365865473704;0.2591386853025799;0.9032258064516129;1.5806451612903225;2.3548387096774195;1.70089707459155;1359.6278582390735;21.53480494807372;17.51399509784741;18.330491678775132;15.041713…
496;11.996301594136675;0.03743052297928018;11.996301594136675;0.03743052297928018;0.5633612679268556;361.4490000000002;338.2650000000001;361.190260356;138.0;0.0;0.22722164602609668;-0.32602025060531464;0.32602025060531464;0.22722164602609668;1.037037037037037;1.9259259259259258;2.740740740740741;1.6684981959851692;882.5051486954379;18.899130457682162;15.35181889360619;15.35181889360619;13.2415147…
497;12.601978886863897;-0.39284940056269435;12.601978886863897;0.36834503863273693;0.6498664735062933;375.4280000000001;354.2600000000001;375.158291532;142.0;0.0;0.25913768822146716;-0.4922421199277044;0.4922421199277044;0.25913768822146716;0.9642857142857143;1.75;2.5714285714285716;1.774117095340008;1095.1098630442395;19.672997628507925;15.782324451971277;15.782324451971277;13.541713895658196;9.…
498;13.180802346803429;-0.35293097781914473;13.180802346803429;0.3463317796254304;0.48140934121705303;436.5150000000002;412.3230000000002;436.189926008;164.0;0.0;0.25913806372018855;-0.36893113635768554;0.36893113635768554;0.25913806372018855;0.7575757575757576;1.4242424242424243;2.212121212121212;1.6031999175819776;1457.5506358564385;22.526368779636446;18.39020385775972;18.39020385775972;16.0973…
499;14.53453336739953;-0.9771436163862137;14.53453336739953;0.09542447332820103;0.2386790484828784;531.9470000000002;507.75500000000034;531.1484883680001;194.0;0.0;0.24679236270041088;-0.48892365344158567;0.48892365344158567;0.24679236270041088;1.2432432432432432;2.054054054054054;2.810810810810811;1.7112067429382747;1356.396852413317;26.52636877963644;19.89261993882968;20.648548884848132;17.8329…
500;14.513700034066195;-0.6359283838522665;14.513700034066195;0.03209954429283668;0.32427766550334114;513.9570000000002;488.75700000000035;513.15791018;188.0;0.0;0.24679236270041088;-0.48892365344158567;0.48892365344158567;0.24679236270041088;1.2777777777777777;2.111111111111111;2.888888888888889;1.7048387818516129;1304.9248650347654;25.656125291633362;19.592005735010076;20.34793468102853;17.4222…
501;10.978738573384206;-0.9780749886170164;10.978738573384206;0.20223515344817722;0.7682376642496829;292.298;280.202;292.096025624;108.0;0.0;0.33525673710136206;-0.47763832599459877;0.47763832599459877;0.33525673710136206;1.0909090909090908;2.0;2.772727272727273;1.8727174787550087;806.0058886587344;15.363596551749426;11.470605364359956;11.470605364359956;10.720346690612274;6.560540614303689;6.560…
502;13.032973501943907;-4.5797390618453235;13.032973501943907;0.1946479486856474;0.5356919600789245;397.75900000000007;385.6630000000001;397.06050256400005;140.0;0.0;0.4607294477175415;-0.42822961112874164;0.4607294477175415;0.42822961112874164;1.037037037037037;1.7777777777777777;2.4814814814814814;1.7864473859339405;922.490119027689;19.440946820939047;13.5433508075958;14.299279753614256;12.8313…
503;4.476056311413454;0.5764380196523056;4.476056311413454;0.5764380196523056;0.7723916492842496;248.28900000000002;236.19299999999996;248.106196384;92.0;0.0;0.22722045475304162;-0.3241699220079972;0.3241699220079972;0.22722045475304162;0.8421052631578947;1.736842105263158;2.526315789473684;1.8857244485488145;653.2604193900753;12.916002794556722;10.192493747585761;10.192493747585761;9.41581623797…
504;5.8130430559633295;0.5202949565832866;5.8130430559633295;0.5202949565832866;0.5442245722138515;358.405;340.2610000000001;358.154209196;134.0;0.0;0.22722257124386658;-0.49165664047685986;0.49165664047685986;0.22722257124386658;1.0;2.0;2.8518518518518516;1.4199747778913547;988.3065646625757;18.313344020055254;14.564083329801887;14.564083329801887;13.365305980755142;8.55796560948734;8.5579656094…
505;13.05551901396463;-0.34185929438860563;13.05551901396463;0.3387696575543797;0.47029551634796773;423.51600000000013;398.3160000000002;423.19467704;160.0;0.0;0.25913817636516945;-0.3467836586699406;0.3467836586699406;0.25913817636516945;0.78125;1.4375;2.21875;1.7223541668118223;1389.328358149304;22.241911729260266;18.2604473457628;18.2604473457628;15.541713895658198;10.854329309824951;10.854329…
506;13.064071869488536;-0.45179474258839325;13.064071869488536;0.2711689814814815;0.48949008876797157;425.44800000000015;406.29600000000016;425.148789468;158.0;0.0;0.26067561038035014;-0.37777386720696426;0.37777386720696426;0.26067561038035014;0.84375;1.5625;2.40625;1.6340611726660277;1432.1351283323104;21.656125291633366;17.09096520534429;17.09096520534429;15.70350993820667;10.468138888005939;1…
507;12.939412154554198;-0.41510003512934435;12.939412154554198;0.3181894316368521;0.47617536712718445;413.48100000000017;390.2970000000002;413.18517497600004;156.0;0.0;0.26074187605024146;-0.34678365070721395;0.34678365070721395;0.26074187605024146;0.9354838709677419;1.6451612903225807;2.4516129032258065;1.70089707459155;1358.8304099938603;21.534804948073724;17.475610133693877;17.475610133693877;…
508;12.737114232668887;-0.34745053564227457;12.737114232668887;0.34184387335180966;0.6789413574650103;386.4550000000001;364.27900000000017;386.174275944;146.0;0.0;0.25913767991537323;-0.3689490841585738;0.3689490841585738;0.25913767991537323;0.8620689655172413;1.6206896551724137;2.4482758620689653;1.618684735384795;1152.4040449436416;19.957454678884098;16.235503319380467;16.235503319380467;14.114…
509;12.439824364355875;-0.25790299931852756;12.439824364355875;0.25790299931852756;0.5214683536433741;392.4220000000001;376.29400000000015;392.13855913200007;144.0;0.0;0.25516028946792657;-0.324091690848079;0.324091690848079;0.25516028946792657;0.9333333333333333;1.7666666666666666;2.533333333333333;1.4841855423510752;1216.4035472173514;20.76093777724796;15.780006441118461;15.780006441118461;14.7…
510;12.568074080164767;-0.5319898027244501;12.568074080164767;0.36656227485637705;0.37789774764385986;483.57200000000034;454.3400000000003;483.22703978799996;184.0;0.0;0.2542580347241612;-0.4922519393995219;0.4922519393995219;0.2542580347241612;1.0277777777777777;1.75;2.4722222222222223;1.3977006133323653;1364.2080485314045;25.070338854006458;20.40036628210279;20.40036628210279;17.474366886035767…
511;10.254977324263038;-0.7914956538170823;10.254977324263038;0.06296296296296244;0.45414524338206697;338.31200000000007;320.16800000000006;338.10016753599996;130.0;0.0;0.2004506974881948;-0.504153002507745;0.504153002507745;0.2004506974881948;0.625;0.9583333333333334;1.25;2.8960151934637555;704.1483319048914;18.01614337901555;13.068692254679823;13.068692254679823;11.32780492029403;6.847294956183…
512;12.968969878556935;-1.503280292888814;12.968969878556935;0.010502284051832067;0.2065212981432879;521.4820000000002;498.29800000000034;521.143429316;196.0;0.0;0.3360817801262557;-0.5079661964682541;0.5079661964682541;0.3360817801262557;0.7105263157894737;1.263157894736842;1.8157894736842106;1.5159273544381866;1413.3716024521714;27.559748974456053;19.634127662814226;19.634127662814226;18.061458…
513;13.120206281880161;-1.5007644936697184;13.120206281880161;0.013835617385165033;0.20029814071890076;549.5360000000003;522.3200000000004;549.1747294439999;208.0;0.0;0.3360817801262557;-0.5079661964682541;0.5079661964682541;0.3360817801262557;0.75;1.375;2.025;1.553984603722395;1447.342216007446;28.973962536829145;21.04834122518732;21.04834122518732;19.061458403461774;12.338902213596317;12.338902…
514;12.953344878556935;-1.5132802928888138;12.953344878556935;0.0018433949605136668;0.17435706351725455;522.4660000000002;500.29000000000036;522.127444904;196.0;0.0;0.3382986577833262;-0.5079661964682541;0.5079661964682541;0.3382986577833262;0.8157894736842105;1.4736842105263157;2.1052631578947367;1.5159273544381866;1411.436534018442;27.559748974456053;19.542375953278086;19.542375953278086;18.061…
515;13.612208116692244;-0.5146035758707115;13.612208116692244;0.011614963886788843;0.5622795259572684;336.19300000000004;324.09700000000004;335.027997584;112.0;0.0;0.14181784072684436;-0.4858991165242977;0.4858991165242977;0.14181784072684436;1.1363636363636365;1.9545454545454546;2.772727272727273;1.9280911624253554;838.0019278162382;15.689869965382487;11.685507727698138;13.197365619735047;10.558…
516;13.746667710267722;-0.5656950803992653;13.746667710267722;0.05895278333805054;0.46169771405897764;405.25600000000003;390.13600000000014;404.0494613;138.0;0.0;0.24091608821929095;-0.4858991135684919;0.4858991135684919;0.24091608821929095;1.2592592592592593;2.037037037037037;2.7777777777777777;1.9069686764197564;1053.5763126552542;19.551677284948283;14.248456556541253;15.760314448578162;12.8462…
517;13.793703651534432;-0.5491055742264257;13.793703651534432;0.04539906432978613;0.5627890202516908;419.28300000000013;402.1470000000002;418.065111364;144.0;0.0;0.220670706825269;-0.48589911512589457;0.48589911512589457;0.220670706825269;1.2857142857142858;2.0714285714285716;2.7857142857142856;1.6094361061629336;1089.433799211348;19.999271042140986;14.955563337727801;16.46742122976471;13.3462443…
518;13.031053785811299;-1.5107644936697187;13.031053785811299;0.0014899383728195215;0.16771629648189978;550.5200000000003;524.3120000000004;550.1587450320001;208.0;0.0;0.3382509280248694;-0.5079661964682541;0.5079661964682541;0.3382509280248694;0.85;1.525;2.175;1.5539846037223939;1445.4071475737164;28.973962536829145;20.95658951565118;20.95658951565118;19.061458403461774;12.240053484628952;12.240…
519;12.951841203471213;-1.501944527666961;12.951841203471213;0.036945838714238954;0.18440281552458268;535.5050000000003;510.3050000000004;535.147846;202.0;0.0;0.337908584145342;-0.5079661964682544;0.5079661964682544;0.337908584145342;0.8205128205128205;1.4871794871794872;2.128205128205128;1.4489032981609544;1424.1930042568217;28.2668557556426;20.456589515651178;20.456589515651178;18.5614584034617…
520;13.35423817649474;-0.8375101310292512;13.35423817649474;0.02631661735197066;0.8411897366294981;376.40700000000015;354.2310000000001;376.171082384;144.0;0.0;0.25658098861742057;-0.3269660790007498;0.3269660790007498;0.25658098861742057;1.1851851851851851;1.7777777777777777;2.3333333333333335;1.88686607491019;908.0262488588053;20.14589989101247;15.906010306701523;15.906010306701523;12.407739299…
521;10.782974110574289;-0.44806684093390503;10.782974110574289;0.005445029991386852;0.5861212844966496;293.28600000000006;282.19800000000004;293.09127459200005;108.0;0.0;0.27100364408403543;-0.32391105290266625;0.32391105290266625;0.27100364408403543;0.9545454545454546;1.8636363636363635;2.6363636363636362;1.8727174787550087;807.7928892501698;15.363596551749426;11.37885365482382;11.37885365482382…
522;13.05334040974057;-0.3768773336418534;13.05334040974057;0.11025675084290065;0.177567004481823;457.5590000000003;434.37500000000034;457.157245976;166.0;0.0;0.2591391623601371;-0.37871648195109786;0.37871648195109786;0.2591391623601371;0.9393939393939394;1.5151515151515151;2.1818181818181817;1.6700248865104803;1476.7590819124891;23.112155217263346;18.091345367037036;18.907841947964762;15.952397…
523;13.221423683770482;-1.06586067611079;13.221423683770482;0.011676344271632999;0.2063582361774214;549.5320000000003;522.3160000000004;549.1634960639998;208.0;0.0;0.33851064477787224;-0.5079661964682541;0.5079661964682541;0.33851064477787224;0.825;1.5;2.15;1.5212192317862256;1441.13163653263;28.973962536829152;21.417624210615088;21.417624210615088;19.099463205922557;12.509245966705718;12.5092459…
524;13.338872955528466;-1.0671676541489188;13.338872955528466;0.005590641306075561;0.11771251959945002;578.5740000000002;548.3340000000003;578.19004516;220.0;0.0;0.3385207365901344;-0.5079661964682541;0.5079661964682541;0.3385207365901344;0.8571428571428571;1.5476190476190477;2.2142857142857144;1.5062373495514605;1479.4195658522985;30.388176099202244;22.62473099180163;22.62473099180163;20.0994632…
525;13.133094602137827;-1.0729468439112446;13.133094602137827;0.01659415847473089;0.22289847970445942;535.5050000000003;510.3050000000004;535.1478459999998;202.0;0.0;0.3382500759308601;-0.5079661964682541;0.5079661964682541;0.3382500759308601;0.7948717948717948;1.4615384615384615;2.1025641025641026;1.5215750519235338;1424.1930042568217;28.266855755642602;20.71051742942854;20.71051742942854;18.599…
526;13.018932675569559;-1.515896970065931;13.018932675569559;0.005057182669251148;0.1591334156237942;550.5200000000002;524.3120000000004;550.158745032;208.0;0.0;0.3382502581819033;-0.5079661964682541;0.5079661964682541;0.3382502581819033;0.85;1.5;2.1;1.5493120938299703;1461.900790070643;29.13709924364568;20.904183272843884;20.904183272843884;18.993310056039917;12.165939865297856;12.16593986529785…
527;12.992859341366852;-1.5116148338057729;12.992859341366852;0.00017672829384740574;0.17119247271636767;536.4930000000003;512.3010000000004;536.143094968;202.0;0.0;0.33825173652651186;-0.5079661964682541;0.5079661964682541;0.33825173652651186;0.8461538461538461;1.5128205128205128;2.1538461538461537;1.5338871979678363;1428.416979516021;28.266855755642595;20.24948273446463;20.24948273446463;18.561…
528;13.30556534235974;-1.1764317687453743;13.30556534235974;0.009370774267251969;0.11721231194188314;594.5290000000002;568.3210000000004;594.1485742719999;224.0;0.0;0.34140238441070125;-0.5079661964682541;0.5079661964682541;0.34140238441070125;0.813953488372093;1.4883720930232558;2.13953488372093;1.5036829976199269;1561.7711309218516;31.25841958720532;22.527014010356265;22.527014010356265;20.4553…
529;12.969931196279617;-1.5284857833690302;12.969931196279617;0.007889349883362096;0.17084478947720036;537.4770000000003;514.2930000000003;537.1271105559999;202.0;0.0;0.3382517237450471;-0.5079661964682541;0.5079661964682541;0.3382517237450471;0.7948717948717948;1.435897435897436;2.051282051282051;1.5367745346442772;1442.0502187169125;28.42999246245913;20.066939817967672;20.066939817967672;18.455…
530;13.035683415440928;-1.5073631331255009;13.035683415440928;0.009720391047716603;0.18136842037074374;567.5720000000002;542.3720000000003;567.119917;208.0;0.0;0.33825059678350466;-0.5079661964682541;0.5079661964682541;0.33825059678350466;0.85;1.525;2.175;1.5539846037223939;1447.4071475737164;28.973962536829145;20.864837806115045;21.68133438704277;19.061458403461774;12.11029697263203;13.264997511…
531;13.347032677750688;-1.0726719006005874;13.347032677750688;0.004876926892781075;0.16144409874844418;578.5740000000004;548.3340000000003;578.1900451599998;220.0;0.0;0.33853055874817295;-0.5079661964682541;0.5079661964682541;0.33853055874817295;0.8571428571428571;1.5238095238095237;2.1666666666666665;1.51400422953832;1493.964392112595;30.551312806018775;22.787867698618165;22.787867698618165;19.9…
532;13.024109341366852;-1.5158665344860454;13.024109341366852;0.010855740639526212;0.18619329537459825;551.5040000000002;526.3040000000003;551.14276062;208.0;0.0;0.3382515912716756;-0.507966196468254;0.507966196468254;0.3382515912716756;0.85;1.525;2.175;1.5539846037223943;1442.5726807175797;28.973962536829145;20.864837806115045;20.864837806115045;19.061458403461774;12.11029697263203;12.1102969726…
533;12.961609341366852;-1.5073631331255004;12.961609341366852;0.010502284051831845;0.19899141253758848;521.4780000000003;498.2940000000004;521.1321959359999;196.0;0.0;0.3382500759308601;-0.5079661964682541;0.5079661964682541;0.3382500759308601;0.7894736842105263;1.4473684210526316;2.0789473684210527;1.5159273544381866;1407.2660041316967;27.559748974456053;19.74948273446463;19.74948273446463;18.06…
534;4.692706758629377;0.8455063066893425;4.692706758629377;0.8455063066893425;0.7296551718116391;343.228;328.10800000000006;342.04800858000004;106.0;0.0;0.16460010001891046;-0.3411237549646892;0.3411237549646892;0.16460010001891046;1.1904761904761905;2.0952380952380953;3.0;1.7991437279204607;764.9387985622626;14.233840039752504;11.487570134703464;13.073566673818169;10.309663088089318;7.1851506403…
535;13.373483398282279;-1.4992146439467924;13.373483398282279;0.018618710413651485;0.17493164132971178;587.5810000000001;558.3490000000004;587.179146128;222.0;0.0;0.3382607097418335;-0.5079661964682541;0.5079661964682541;0.3382607097418335;0.7441860465116279;1.3953488372093024;2.046511627906977;1.2601885456494275;1625.273021681385;30.576256832401096;22.765990592409683;22.765990592409683;20.544621…
536;12.556755007558579;-0.32067617787855873;12.556755007558579;0.11877362055933505;0.781353403182917;302.713;291.625;302.03458651200003;106.0;0.0;0.20375135895873261;-0.506892742491818;0.506892742491818;0.20375135895873261;1.2380952380952381;2.0476190476190474;2.761904761904762;2.3052356426246585;883.0696387627602;14.982763184195939;11.091374824228156;11.847303770246612;10.096555450524587;6.18365…
537;12.967189932331976;-0.35260003512934657;12.967189932331976;0.34585582535483295;0.47520914862486224;412.4930000000001;388.30100000000016;412.189926008;156.0;0.0;0.25913916139610443;-0.3605392181075536;0.3605392181075536;0.25913916139610443;0.8709677419354839;1.5483870967741935;2.3225806451612905;1.70089707459155;1356.382745741237;21.53480494807372;17.605746807383547;17.605746807383547;15.04171…
538;4.348473167044595;0.8240277777777778;4.348473167044595;0.8240277777777778;0.748612198029966;317.1900000000001;304.08600000000007;316.03235851600004;96.0;0.0;0.1430895219606823;-0.3431082917347022;0.3431082917347022;0.1430895219606823;1.2105263157894737;2.0526315789473686;2.8421052631578947;2.1022157220728923;748.2858207752273;13.405412915006313;10.659143009957273;12.245139549071979;9.14786704…
539;13.007098356042931;-1.52478585895482;13.007098356042931;0.021586108289086248;0.15919888772955393;551.5040000000002;526.3040000000003;551.14276062;208.0;0.0;0.3382502632506243;-0.5079661964682541;0.5079661964682541;0.3382502632506243;0.825;1.475;2.075;1.5493120938299703;1459.0663232145066;29.137099243645675;20.774046599154214;20.774046599154214;18.993310056039913;12.073919340850832;12.07391934…
540;4.33411186696901;0.840787037037037;4.33411186696901;0.840787037037037;0.7197184804076178;238.29399999999998;224.18199999999996;238.12184644799999;90.0;0.0;0.14308903764273373;-0.34310829173472535;0.34310829173472535;0.14308903764273373;1.0555555555555556;1.8333333333333333;2.611111111111111;2.120533368537112;685.5854153932232;12.535169427003234;10.358528806137672;10.358528806137672;8.75402019…
541;6.048662571539856;0.7157037089527173;6.048662571539856;0.7157037089527173;0.7458109639013597;298.777;283.657;298.09852416000007;106.0;0.0;0.16460010002383246;-0.3411133223359762;0.3411133223359762;0.16460010002383246;1.1904761904761905;2.0952380952380953;3.0;1.7991437279204607;764.9387985622626;14.233840039752504;11.487570134703464;12.24349908072192;10.309663088089318;7.185150640328992;7.5631…
542;13.007098356042931;-1.52478585895482;13.007098356042931;0.021586108289086248;0.15919888772955393;551.5040000000002;526.3040000000003;551.14276062;208.0;0.0;0.3382502632506243;-0.5079661964682541;0.5079661964682541;0.3382502632506243;0.825;1.475;2.075;1.5493120938299703;1459.0663232145066;29.137099243645675;20.774046599154214;20.774046599154214;18.993310056039913;12.073919340850832;12.07391934…
543;9.419206519040124;0.27427713214915617;9.419206519040124;0.27427713214915617;0.7577317478081562;267.332;250.19599999999997;267.137162164;102.0;0.0;0.15626803133734016;-0.507966229595772;0.507966229595772;0.15626803133734016;1.1;1.85;2.6;2.148658288866618;716.1701187704487;13.94938298937633;11.427062745197274;11.427062745197274;9.792024997884276;6.902578882903334;6.902578882903334;4.88253568777…
544;13.035683415440928;-1.5073631331255009;13.035683415440928;0.009720391047716603;0.18136842037074374;567.5720000000002;542.3720000000003;567.119917;208.0;0.0;0.33825059678350466;-0.5079661964682541;0.5079661964682541;0.33825059678350466;0.85;1.525;2.175;1.5539846037223939;1447.4071475737164;28.973962536829145;20.864837806115045;21.68133438704277;19.061458403461774;12.11029697263203;13.264997511…
545;13.081539426249023;-1.5076392225224697;13.081539426249023;0.010383588680610956;0.17341354985703666;563.5590000000003;534.3270000000003;563.179146128;214.0;0.0;0.3382502530213069;-0.5079661964682541;0.5079661964682541;0.3382502530213069;0.8292682926829268;1.4634146341463414;2.048780487804878;1.5643236721342002;1489.1466925452287;30.00734273164875;22.197076491657338;22.197076491657338;19.365988…
546;13.046244052125441;-1.5395308750168002;13.046244052125441;0.01515786840188138;0.16739611481026653;579.5140000000002;554.3140000000003;579.13767524;218.0;0.0;0.3382504759674009;-0.5079661964682541;0.5079661964682541;0.3382504759674009;0.8095238095238095;1.4523809523809523;2.0476190476190474;1.5762039865036304;1556.9190782263693;30.714449512835305;21.936222803395445;21.936222803395445;19.903993…
547;13.031053785811299;-1.5107644936697187;13.031053785811299;0.0014899383728195215;0.16771629648189978;550.5200000000003;524.3120000000004;550.1587450320001;208.0;0.0;0.3382509280248694;-0.5079661964682541;0.5079661964682541;0.3382509280248694;0.85;1.525;2.175;1.5539846037223939;1445.4071475737164;28.973962536829145;20.95658951565118;20.95658951565118;19.061458403461774;12.240053484628952;12.240…
548;13.290988594805334;-1.505219532424208;13.290988594805334;0.013053724381049792;0.17869546207571366;576.5580000000001;548.3340000000003;576.1743950959999;218.0;0.0;0.33826120981662156;-0.5079661964682541;0.5079661964682541;0.33826120981662156;0.8095238095238095;1.4523809523809523;2.0714285714285716;1.3998607165619041;1537.7495303666822;30.12866307520839;22.188260161527307;22.188260161527307;20.…
549;12.755643896447467;-0.2402595112118917;12.755643896447467;0.09830735071806451;0.7862128834554566;315.75600000000003;301.644;315.06622098799994;112.0;0.0;0.20044196617533325;-0.5069576089745532;0.5069576089745532;0.20044196617533325;1.2272727272727273;2.0;2.6818181818181817;2.382537900534864;931.0707477606994;15.853006672199017;12.130340129264251;12.886269075282705;10.507239053047547;6.6728477…
550;12.427609599395314;-0.383317901234568;12.427609599395314;0.02803287981859448;0.7184898389933717;288.68600000000004;279.614;288.01893644800003;100.0;0.0;0.2037513568842109;-0.5076781707019543;0.5076781707019543;0.2037513568842109;1.1;1.9;2.65;2.347125395373199;867.3667791553739;14.27565640300939;10.130340129264251;10.886269075282705;9.558550648063802;5.794889260883935;6.172853733893162;4.32688…
551;12.994792217813051;-0.4913863343691378;12.994792217813051;0.08998015873015919;0.710392018231355;373.79200000000014;357.66400000000016;373.071700292;134.0;0.0;0.32517573488108586;-0.506957605775841;0.506957605775841;0.32517573488108586;1.2307692307692308;2.0;2.6538461538461537;2.3717281519575932;1057.7142153530276;18.844570503761734;14.153943491378527;14.90987243739698;12.439090705625683;7.711…
552;6.0072719967489085;0.6240223013073545;6.0072719967489085;0.6240223013073545;0.7869935859921958;315.76000000000005;301.648;315.07745436799996;112.0;0.0;0.1624156702098615;-0.4928420696142627;0.4928420696142627;0.1624156702098615;1.0;1.7727272727272727;2.5;2.0930883166710235;823.5951342117369;15.526733258565956;12.130340129264253;12.886269075282707;10.707039898056804;6.603406226315655;6.9813706…
553;13.081332510149249;-1.5033829989942677;13.081332510149249;0.0022146229196824407;0.18911880901212147;547.5160000000002;522.3160000000004;547.147846;206.0;0.0;0.33826053147715324;-0.5079661964682541;0.5079661964682541;0.33826053147715324;0.775;1.425;2.075;1.3667624122977569;1507.2595347991307;28.714449512835305;20.904183272843888;20.904183272843888;19.04462165105617;12.516109951036798;12.516109…
554;12.695385608993114;-1.177303189985819;12.695385608993114;0.054230546469322016;0.3512532432148031;462.45800000000025;440.28200000000027;462.1427010439999;174.0;0.0;0.3380194919213749;-0.5079661964682541;0.5079661964682541;0.3380194919213749;0.8823529411764706;1.5588235294117647;2.235294117647059;1.439956516344662;1223.0164995501289;24.241911729260266;17.894401010193558;17.894401010193558;16.32…
555;13.074831217113413;-1.272043023462264;13.074831217113413;0.02695985949527313;0.26685677461990975;534.5210000000003;508.3130000000004;534.163830412;202.0;0.0;0.33916569216497094;-0.5079661964682541;0.5079661964682541;0.33916569216497094;0.9230769230769231;1.641025641025641;2.358974358974359;1.3506711779241327;1414.441425833162;27.68106931801569;20.58672618934085;20.58672618934085;18.7232544460…
556;13.281609341366854;-1.3440978270030521;13.281609341366854;0.05131861058244369;0.26960459994441877;517.5340000000003;490.3180000000004;517.173666824;196.0;0.0;0.3379911830913874;-0.5079661964682541;0.5079661964682541;0.3379911830913874;0.868421052631579;1.5263157894736843;2.1578947368421053;1.5159273544381862;1403.9857987802848;27.55974897445605;20.855055543464715;20.855055543464715;18.0614584…
557;12.943382148288354;-0.8583891502984209;12.943382148288354;0.02711400582610013;0.2174825932369794;506.5110000000004;480.30300000000034;506.1689157919999;192.0;0.0;0.33825092802482065;-0.5079661964682541;0.5079661964682541;0.33825092802482065;0.8648648648648649;1.5405405405405406;2.2162162162162162;1.514580799005838;1299.2314657508562;26.526368779636442;19.678477898876988;19.678477898876988;17.…
558;12.982634265419257;-1.4207644936697184;12.982634265419257;0.010250813819584703;0.19074791513037265;535.5090000000002;510.30900000000037;535.15907938;202.0;0.0;0.3382509280922381;-0.5079661964682541;0.5079661964682541;0.3382509280922381;0.9743589743589743;1.6666666666666667;2.3333333333333335;1.5333383880929974;1399.2502779948165;28.103719048826065;20.45658951565118;20.45658951565118;18.650774…
559;13.171520528063756;-3.8475705467665553;13.171520528063756;0.009285299908562417;0.17275268235164845;570.5760000000004;544.3680000000003;570.130816032;210.0;0.0;0.33825007593098627;-0.5079661964682541;0.5079661964682541;0.33825007593098627;0.85;1.5;2.125;1.5251283479150892;1562.2875745877693;29.189505486452973;21.1187657198924;21.935262300820128;18.835226212806326;12.050921529489623;13.94233306…
560;13.006746451923132;-0.8540396080123711;13.006746451923132;0.022835896611671513;0.268053326128742;488.45200000000017;468.2920000000003;488.1219655999999;182.0;0.0;0.3381834985201273;-0.5079661964682541;0.5079661964682541;0.3381834985201273;0.8333333333333334;1.5555555555555556;2.3055555555555554;1.360546344282032;1430.601869508383;25.559748974456053;18.64794876227817;18.64794876227817;17.24009…
561;13.137744545448486;-1.333589861996175;13.137744545448486;0.010163119282952549;0.16869143538113857;551.5040000000002;526.3040000000003;551.1427606199999;208.0;0.0;0.3412227947673134;-0.5079661964682541;0.5079661964682541;0.3412227947673134;0.825;1.5;2.15;1.5031251172976796;1442.5726807175802;28.973962536829152;20.864837806115048;20.864837806115048;19.044621651056165;12.129299373862423;12.12929…
562;12.92827600803352;-1.0024375846519844;12.92827600803352;0.02270404413755589;0.2501846128550428;502.4790000000004;480.3030000000004;502.1376156639999;188.0;0.0;0.3382500759309089;-0.5079661964682541;0.5079661964682541;0.3382500759309089;0.8648648648648649;1.5405405405405406;2.189189189189189;1.5047306066131054;1402.3040390936585;26.689505486452976;19.341234444000772;19.341234444000772;17.68877…
563;13.417852255199051;-0.9367866020367164;13.417852255199051;0.024970341203901514;0.16465021455920612;559.5350000000004;534.3350000000004;559.17031276;210.0;0.0;0.3382500759308599;-0.5079661964682541;0.5079661964682541;0.3382500759308599;0.9024390243902439;1.6097560975609757;2.268292682926829;1.3465533801894711;1626.6830168706385;29.258419587205324;21.682875230500645;21.682875230500645;19.617101…
564;13.3295231735664;-0.9438727698371705;13.3295231735664;0.0018961261337584467;0.14672494218689705;545.5080000000003;522.3240000000004;545.1546626959998;204.0;0.0;0.3382500759308599;-0.5079661964682541;0.5079661964682541;0.3382500759308599;0.875;1.6;2.275;1.339775570069674;1564.2191906955425;28.38817609920224;20.73566163500069;20.73566163500069;19.223254446010248;12.19964295146041;12.19964295146…
565;13.449137686038057;-0.927020917985317;13.449137686038057;0.02516294887177617;0.16465021455920612;559.5350000000003;534.3350000000003;559.17031276;210.0;0.0;0.3382500759308599;-0.5079661964682541;0.5079661964682541;0.3382500759308599;0.9024390243902439;1.6097560975609757;2.268292682926829;1.3516649658289728;1626.6830168706388;29.258419587205317;21.682875230500642;21.682875230500642;19.63393804…
566;13.305385694883466;-0.8840837860498756;13.305385694883466;0.022254019628590305;0.1629921024007475;528.5170000000003;504.3250000000004;528.153265728;198.0;0.0;0.3382986577833257;-0.5079661964682541;0.5079661964682541;0.3382986577833257;0.7692307692307693;1.4615384615384615;2.1794871794871793;1.3421908025893412;1576.2155506474185;27.681069318015695;20.41896487488314;20.41896487488314;18.7232544…
567;13.031053785811299;-1.5107644936697187;13.031053785811299;0.0014899383728195215;0.16771629648189978;550.5200000000003;524.3120000000004;550.1587450320001;208.0;0.0;0.3382509280248694;-0.5079661964682541;0.5079661964682541;0.3382509280248694;0.85;1.525;2.175;1.5539846037223939;1445.4071475737164;28.973962536829145;20.95658951565118;20.95658951565118;19.061458403461774;12.240053484628952;12.240…
568;12.965010701911071;-1.4519721866234432;12.965010701911071;0.03888897825225346;0.25002095265967256;507.49500000000035;482.29500000000036;507.1529313799999;192.0;0.0;0.3360817801262299;-0.5079661964682541;0.5079661964682541;0.3360817801262299;0.8648648648648649;1.5405405405405406;2.189189189189189;1.4641453912434506;1327.4779350623367;26.689505486452973;19.548341225187315;19.548341225187315;17.…
569;12.90077600803352;-1.4281870182350997;12.90077600803352;0.030638741001475234;0.2388031900230701;505.4790000000004;482.29500000000036;505.137281316;190.0;0.0;0.33811045078412927;-0.5079661964682541;0.5079661964682541;0.33811045078412927;0.8108108108108109;1.5135135135135136;2.189189189189189;1.4709517330645283;1381.1242215941143;26.689505486452973;19.3796194081543;19.3796194081543;17.650774800…
570;13.363367554293898;-0.8637787151387435;13.363367554293898;0.027817312607626876;0.20664136003359998;532.5490000000003;504.3250000000004;532.184565856;202.0;0.0;0.3382986577833003;-0.5079661964682541;0.5079661964682541;0.3382986577833003;0.7948717948717948;1.4871794871794872;2.2051282051282053;1.3242858371739599;1427.3818866624451;27.68106931801569;20.937990922870828;20.937990922870828;18.72325…
571;13.068831563589075;-0.9104472265252628;13.068831563589075;0.02168561111542955;0.1943573483925516;536.5370000000004;508.3130000000004;536.1794804759999;204.0;0.0;0.338250928025131;-0.5079661964682541;0.5079661964682541;0.338250928025131;0.8974358974358975;1.5897435897435896;2.2564102564102564;1.5384964420427558;1365.2762708401076;28.10371904882607;21.009375920151225;21.009375920151225;18.68877…
572;13.201412492096113;-0.3480320738130984;13.201412492096113;0.07405843201478102;0.4573972811321401;468.55700000000024;440.33300000000025;468.216140756;178.0;0.0;0.25913916242235824;-0.3749659489279921;0.3749659489279921;0.25913916242235824;0.8571428571428571;1.4;1.9714285714285715;1.6218321693193112;1507.2156221544203;24.103719048826065;19.95277252491009;19.95277252491009;17.008040390846975;12.…
573;13.119118317179403;-5.314753050030358;13.119118317179403;0.0206678293117315;0.1768559910155992;588.4910000000002;565.3070000000002;588.1355649759998;220.0;0.0;0.4710327667681526;-0.5079661964682541;0.5079661964682541;0.4710327667681526;0.8095238095238095;1.4523809523809523;2.0714285714285716;1.5219959286692624;1532.1556651058002;30.766855755642595;21.436162557992358;21.436162557992358;19.7559…
574;13.321178120240862;-0.34229740453447266;13.321178120240862;0.09110113798605801;0.4088930227823512;523.6370000000004;490.37300000000033;523.2583399160001;200.0;0.0;0.25913916242235824;-0.3749654943632897;0.3749654943632897;0.25913916242235824;0.7692307692307693;1.3333333333333333;1.9487179487179487;1.3685286668691765;1621.703595009048;26.50949644276188;22.228413245156233;22.228413245156233;19.…
575;13.239192530316025;-0.48662797368290467;13.239192530316025;0.04887193253049649;0.14610015047328503;591.6720000000003;558.4080000000002;591.2594025359999;224.0;0.0;0.26747475726171777;-0.3605392181075536;0.3605392181075536;0.26747475726171777;0.9090909090909091;1.6136363636363635;2.3863636363636362;1.2708624247648508;1973.9093346990874;30.957090199954582;24.73126430337702;24.73126430337702;21.…
576;12.929507254117228;-0.14280062490789236;12.929507254117228;0.14280062490789236;0.38941616262964607;493.6150000000003;462.3670000000003;493.25900861200006;188.0;0.0;0.2551591618569856;-0.3238440024866884;0.3238440024866884;0.2551591618569856;0.972972972972973;1.7837837837837838;2.5405405405405403;1.2352995604028638;1350.5562649808833;25.614308928376474;21.185403673361527;21.185403673361527;18.…
577;13.350928629818421;-0.2668584265662186;13.350928629818421;0.2668584265662186;0.780833681551191;353.4010000000001;333.2410000000001;353.16518848000004;134.0;0.0;0.31616228863115325;-0.4667712042093239;0.4667712042093239;0.31616228863115325;1.1153846153846154;1.8846153846153846;2.6153846153846154;1.8573428926212259;887.2000675281655;17.932510652501772;14.522296423736123;14.522296423736123;12.75…
578;13.128556028545828;-0.5113781085630225;13.128556028545828;0.06128039005113317;0.23303298038637152;521.5330000000004;498.3490000000004;521.169918836;194.0;0.0;0.35423620925290067;-0.4643416239940407;0.4643416239940407;0.35423620925290067;0.9230769230769231;1.6153846153846154;2.3846153846153846;1.4032822012999757;1869.0869374108897;27.258419587205324;21.070978654781293;21.070978654781293;18.850…
579;13.370864801196898;-0.2873091458805741;13.370864801196898;0.22783200008398397;0.7612309172508952;368.41200000000015;347.24400000000014;368.164854132;140.0;0.0;0.3161622886310668;-0.46677120420932394;0.46677120420932394;0.3161622886310668;1.0740740740740742;1.8148148148148149;2.5185185185185186;1.8292046488829508;917.9860760588685;18.802754140504845;15.046860288425707;15.046860288425707;13.152…
