# Supplementary material for: Evaluating High-Variance Leaves as Uncertainty Measure for Random Forest Regression
Source: Molecules. 2021 Oct 28;26(21):6514. doi: 10.3390/molecules26216514 (PMC8588039; doi:10.3390/molecules26216514)
Supplement: Supplementary file 1 [file molecules-26-06514-s001.zip › supplementary_materials/data_sets/cortes-ciriano/Q92731/descriptors/rdkit/X.csv]

id;MaxEStateIndex;MinEStateIndex;MaxAbsEStateIndex;MinAbsEStateIndex;qed;MolWt;HeavyAtomMolWt;ExactMolWt;NumValenceElectrons;NumRadicalElectrons;MaxPartialCharge;MinPartialCharge;MaxAbsPartialCharge;MinAbsPartialCharge;FpDensityMorgan1;FpDensityMorgan2;FpDensityMorgan3;BalabanJ;BertzCT;Chi0;Chi0n;Chi0v;Chi1;Chi1n;Chi1v;Chi2n;Chi2v;Chi3n;Chi3v;Chi4n;Chi4v;HallKierAlpha;Ipc;Kappa1;Kappa2;Kappa3;Lab…
0;10.173837625640932;-0.35420462841931966;10.173837625640932;0.336379375607899;0.40444182090558756;484.6840000000003;444.3640000000003;484.30897852000004;190.0;0.0;0.11888315559793106;-0.5079559973201259;0.5079559973201259;0.11888315559793106;0.8888888888888888;1.6111111111111112;2.3055555555555554;1.4165639827133172;1149.7780625760993;25.122745096813755;22.04205333791818;22.04205333791818;17.446…
1;10.188794501192213;-0.35791943378591107;10.188794501192213;0.3368597687650603;0.40444182090558756;484.68400000000025;444.3640000000003;484.3089785199999;190.0;0.0;0.11888315559793107;-0.5079559973201259;0.5079559973201259;0.11888315559793107;0.9166666666666666;1.6944444444444444;2.4444444444444446;1.4361002773229345;1167.0280625760993;25.12274509681375;22.042053337918176;22.042053337918176;17.4…
2;10.149419723733018;-0.45693681851758106;10.149419723733018;0.25815413810957355;0.5257828860278042;458.6020000000003;424.33000000000027;458.256942948;178.0;0.0;0.11888315559793126;-0.5079559973201259;0.5079559973201259;0.11888315559793126;0.8529411764705882;1.6176470588235294;2.3823529411764706;1.4208737699148877;1124.4745606413571;23.54539482762413;19.91191666422851;19.91191666422851;16.5358618…
3;10.091639289821575;-0.3857203597118366;10.091639289821575;0.31740112243220264;0.4983570151018753;463.0210000000003;431.7730000000003;462.207405912;172.0;0.0;0.11888315559793121;-0.5079559973201259;0.5079559973201259;0.11888315559793121;0.9393939393939394;1.6666666666666667;2.393939393939394;1.4445539739564282;1093.8851732969845;22.83828804643758;19.13556076055123;19.891489706569683;16.035861837…
4;13.654654751504886;-0.46682155018802707;13.654654751504886;0.2371853037461309;0.5102515182240835;460.5930000000003;427.3290000000003;460.25260651600007;178.0;0.0;0.12285931417949521;-0.5079559973201259;0.5079559973201259;0.12285931417949521;0.9117647058823529;1.6470588235294117;2.3823529411764706;1.4133899643818582;1109.9794481435204;23.545394827624126;19.842667541737775;19.842667541737775;16.5…
5;10.007390651314337;0.11495364362202332;10.007390651314337;0.11495364362202332;0.5695539357007714;428.5760000000002;396.3200000000002;428.246378264;166.0;0.0;0.1188827896712307;-0.5079560003773369;0.5079560003773369;0.1188827896712307;0.84375;1.625;2.40625;1.353314780384279;1013.3621833602679;21.75250160881067;18.619403607107802;18.619403607107802;15.775989583278102;11.864111168205579;11.8641111…
6;10.183284859318935;-0.37643795230442967;10.183284859318935;0.3301931020983937;0.46830847809473514;485.6720000000003;446.3600000000003;485.304227488;190.0;0.0;0.11888315559793118;-0.5079559973201259;0.5079559973201259;0.11888315559793118;0.9166666666666666;1.6944444444444444;2.4444444444444446;1.4361002773229343;1170.6930894519428;25.12274509681375;21.91191666422851;21.91191666422851;17.44654543…
7;10.091338119190375;-0.3383257074064707;10.091338119190375;0.3349208509675563;0.5403679353039014;442.60300000000024;408.3310000000002;442.26202832800004;172.0;0.0;0.11888315559793106;-0.5079559973201259;0.5079559973201259;0.11888315559793106;0.8787878787878788;1.6363636363636365;2.393939393939394;1.4051183411486075;1060.7397956024513;22.67515133962105;19.542053337918176;19.542053337918176;16.142…
8;13.634593023109822;-0.4650854390769159;13.634593023109822;0.23776200501487366;0.555101189909894;446.56600000000026;415.31800000000027;446.2369564520001;172.0;0.0;0.12285931417949521;-0.5079559973201259;0.5079559973201259;0.12285931417949521;0.9393939393939394;1.6666666666666667;2.393939393939394;1.4445539739564282;1093.8851732969845;22.83828804643758;19.13556076055123;19.13556076055123;16.03586…
9;10.107210224077633;-0.38745647082294776;10.107210224077633;0.3180521640988694;0.45668818146553436;477.04800000000034;443.78400000000033;476.223055976;178.0;0.0;0.11888315559793106;-0.5079559973201259;0.5079559973201259;0.11888315559793106;0.9117647058823529;1.6470588235294117;2.3823529411764706;1.4133899643818582;1109.9794481435204;23.545394827624126;19.842667541737775;20.59859648775623;16.5358…
10;10.110282104497998;-0.4044676827151119;10.110282104497998;0.31459163286056024;0.45668818146553436;477.04800000000034;443.7840000000003;476.22305597600007;178.0;0.0;0.11888315559793114;-0.5079559973201259;0.5079559973201259;0.11888315559793114;0.9411764705882353;1.7352941176470589;2.5;1.420873769914888;1127.2294481435204;23.54539482762413;19.842667541737775;20.598596487756232;16.535861837179894…
11;13.376107277813176;-0.22986097988578091;13.376107277813176;0.011435185185184604;0.7409335386947943;319.3790000000001;301.235;319.13724241600005;120.0;0.0;0.12273024025398317;-0.5079560003773369;0.5079560003773369;0.12273024025398317;0.9166666666666666;1.6666666666666667;2.4166666666666665;1.8558198365116687;845.4725288605507;16.518297090128677;13.19215872584738;13.19215872584738;11.72034669061…
12;10.698624548584867;-0.7990979702066014;10.698624548584867;0.15568924792139072;0.7743931627126872;284.399;260.20699999999994;284.177630008;112.0;0.0;0.12534963875653432;-0.5079560292304695;0.5079560292304695;0.12534963875653432;1.3333333333333333;2.142857142857143;2.857142857142857;2.0194711543164083;609.7277479901798;15.08757566981053;12.946468954877707;12.946468954877707;10.027752420299091;8.…
13;12.0873259952129;-0.8593043745275883;12.0873259952129;0.0915046296296298;0.6608930987563588;353.50600000000014;322.2580000000001;353.23547923200005;140.0;0.0;0.07850220641402646;-0.39245814994960515;0.39245814994960515;0.07850220641402646;1.0384615384615385;1.7692307692307692;2.5384615384615383;1.759488486019887;898.7449151212228;18.535169427003233;16.39406271207041;16.39406271207041;12.166468…
14;14.17159712020321;-0.44403445161607213;14.17159712020321;0.15298775534948938;0.4262182390272081;501.5980000000003;469.34200000000027;501.23153672399997;192.0;0.0;0.1498796124734932;-0.5078224193437045;0.5078224193437045;0.1498796124734932;0.8918918918918919;1.6756756756756757;2.4864864864864864;1.2841827256733318;1295.0601942495166;25.1916591975661;20.919057308352095;20.919057308352095;18.1529…
15;12.262576530612243;-0.5856393298059965;12.262576530612243;0.12492992249275359;0.5259174981644993;333.1700000000001;323.0900000000001;332.00069953999997;110.0;0.0;0.3445728970589743;-0.507309062418803;0.507309062418803;0.3445728970589743;0.9545454545454546;1.6818181818181819;2.4545454545454546;1.995192905245284;874.9070910026825;15.689869965382487;11.215791545152772;12.727649437189681;10.558550…
16;14.17159712020321;-0.44403445161607213;14.17159712020321;0.15298775534948938;0.4262182390272081;501.5980000000003;469.34200000000027;501.23153672399997;192.0;0.0;0.1498796124734932;-0.5078224193437045;0.5078224193437045;0.1498796124734932;0.8918918918918919;1.6756756756756757;2.4864864864864864;1.2841827256733318;1295.0601942495166;25.1916591975661;20.919057308352095;20.919057308352095;18.1529…
17;10.071520772634832;-0.3074304243302266;10.071520772634832;0.1957982956954476;0.6072068080242239;429.51600000000025;402.3000000000002;429.19400834399994;164.0;0.0;0.14988043877804313;-0.507822411666092;0.507822411666092;0.14988043877804313;0.96875;1.78125;2.59375;1.5624764031537652;1150.5728731063034;22.07877502244374;18.375802417413208;18.375802417413208;15.597356788324024;10.927341725778698;1…
18;10.071066431745674;-0.27218259976421977;10.071066431745674;0.2019960198122992;0.45049988916786776;483.60800000000035;450.3440000000003;483.240958536;186.0;0.0;0.1498769246348667;-0.5078224193437045;0.5078224193437045;0.1498769246348667;0.8611111111111112;1.6666666666666667;2.5;1.268096253264888;1241.6852936703208;24.321415709563023;20.618443104532492;20.618443104532492;17.75915283087249;13.165…
19;14.072502184847512;-1.0880895691609975;14.072502184847512;0.01011196145124682;0.5349136833190146;390.245;376.1330000000001;389.0497956480001;132.0;0.0;0.2551049806805283;-0.35583390102727075;0.35583390102727075;0.2551049806805283;1.2307692307692308;2.0384615384615383;2.8461538461538463;1.8705696532865754;1109.8475682463968;18.214813991764814;13.713350105815847;15.225207997852756;12.39672116395…
20;13.34985943142689;-0.8019019274376424;13.34985943142689;0.027083805744520184;0.5177190559033127;464.3150000000003;446.1710000000003;463.04192015599995;150.0;0.0;0.2939919733397756;-0.5079643138395236;0.5079643138395236;0.2939919733397756;0.9;1.5;2.1;1.8630828455635424;1149.3201378508286;21.413484604514082;16.04165533990197;17.62765187901667;14.363081100704115;9.291308492042937;10.0843067616002…
21;12.216784297052154;-0.4597260015117153;12.216784297052154;0.15263560586973313;0.5898356072377875;294.30600000000004;280.19399999999996;294.089208928;110.0;0.0;0.34304751669802486;-0.507309062418803;0.507309062418803;0.34304751669802486;0.9090909090909091;1.5909090909090908;2.3181818181818183;1.919843761915454;822.1148095914493;15.526733258565956;11.945461158787808;11.945461158787808;10.6858718…
22;10.10096211395779;-0.33148248638553546;10.10096211395779;0.18728632191056005;0.4427853608019229;499.6070000000003;466.3430000000003;499.23587315599997;192.0;0.0;0.1498804777893822;-0.5078224193437045;0.5078224193437045;0.1498804777893822;0.8918918918918919;1.6756756756756757;2.4864864864864864;1.3155787939678905;1293.4505537750797;25.1916591975661;21.242234344620183;21.242234344620183;18.19100…
23;10.128293819734484;-0.3896363034679231;10.128293819734484;0.16778657716309597;0.4862061346377873;503.6200000000003;474.38800000000026;503.176644028;186.0;0.0;0.14988047631777432;-0.5078224193437045;0.5078224193437045;0.14988047631777432;0.8888888888888888;1.6111111111111112;2.388888888888889;1.3084673645503484;1283.3220657674087;24.484552416379554;19.982341158933593;20.798837739861316;17.65299…
24;10.128293819734484;-0.3896363034679231;10.128293819734484;0.16778657716309597;0.4862061346377873;503.6200000000003;474.38800000000026;503.176644028;186.0;0.0;0.14988047631777432;-0.5078224193437045;0.5078224193437045;0.14988047631777432;0.8888888888888888;1.6111111111111112;2.388888888888889;1.3084673645503484;1283.3220657674087;24.484552416379554;19.982341158933593;20.798837739861316;17.65299…
25;10.074275593571471;-0.3934092603090624;10.074275593571471;0.16261675065406078;0.5842177058170661;445.5150000000002;418.2990000000002;445.1889229639999;170.0;0.0;0.14988047631777432;-0.5078224193437045;0.5078224193437045;0.14988047631777432;0.9090909090909091;1.606060606060606;2.3333333333333335;1.5752541716290176;1199.6336326678668;22.949018510446816;18.74566574372354;18.74566574372354;15.9912…
26;10.713178321810645;-0.9130603138325968;10.713178321810645;0.07575403200885433;0.5180164145314337;446.45500000000015;424.2790000000002;446.13655304399987;168.0;0.0;0.3063065797060628;-0.5078224193437045;0.5078224193437045;0.3063065797060628;0.9393939393939394;1.6363636363636365;2.3636363636363638;1.581637707929818;1243.9952805509845;22.949018510446816;17.653914034187405;17.653914034187405;15.99…
27;10.713178321810645;-0.9130603138325968;10.713178321810645;0.07575403200885433;0.5180164145314337;446.45500000000015;424.2790000000002;446.13655304399987;168.0;0.0;0.3063065797060628;-0.5078224193437045;0.5078224193437045;0.3063065797060628;0.9393939393939394;1.6363636363636365;2.3636363636363638;1.581637707929818;1243.9952805509845;22.949018510446816;17.653914034187405;17.653914034187405;15.99…
28;11.79439313383249;-0.4831613264247647;11.79439313383249;0.12079439147076387;0.4997853488745019;499.5190000000004;474.31900000000036;499.1631021399999;188.0;0.0;0.22930029246338207;-0.5078224193437045;0.5078224193437045;0.22930029246338207;0.8378378378378378;1.5135135135135136;2.2432432432432434;1.311227615488536;1410.6677308454603;25.517932611199157;19.97637588702436;19.97637588702436;17.97436…
29;10.599674573545876;-0.24831916099773288;10.599674573545876;0.05809245611824965;0.4369451492655643;394.51100000000014;364.2710000000002;394.21440944;154.0;0.0;0.16080179056299673;-0.5078228278054988;0.5078228278054988;0.16080179056299673;0.9655172413793104;1.6206896551724137;2.2758620689655173;2.0907842837080386;961.2740276950487;21.129027554137906;17.61976808603731;17.61976808603731;13.7569279…
30;10.17304831128967;-0.4208569165856326;10.17304831128967;0.16402597518086415;0.532426516596282;500.59500000000037;468.33900000000034;500.23112212399997;192.0;0.0;0.15001007314984635;-0.5078224193437045;0.5078224193437045;0.15001007314984635;0.8918918918918919;1.6486486486486487;2.4594594594594597;1.3233987803672138;1329.297069966577;25.35479590438263;21.02130646396969;21.02130646396969;18.04684…
31;10.17304831128967;-0.4208569165856326;10.17304831128967;0.16402597518086415;0.532426516596282;500.59500000000037;468.33900000000034;500.23112212399997;192.0;0.0;0.15001007314984635;-0.5078224193437045;0.5078224193437045;0.15001007314984635;0.8918918918918919;1.6486486486486487;2.4594594594594597;1.3233987803672138;1329.297069966577;25.35479590438263;21.02130646396969;21.02130646396969;18.04684…
32;12.259807886117411;-0.9936983672069652;12.259807886117411;0.07756056623751362;0.6717915620532764;341.77200000000005;329.6760000000001;341.01247116400003;116.0;0.0;0.32833099312616765;-0.5063948695308623;0.5063948695308623;0.32833099312616765;1.4545454545454546;2.1363636363636362;2.727272727272727;2.2896109820228165;687.8108117955803;16.43879310982592;11.70038446227659;13.27280998922277;10.3454…
33;14.122708171241271;-0.44998409961117414;14.122708171241271;0.14792810281200386;0.44893278639161055;475.5600000000003;445.3200000000003;475.21588665999997;182.0;0.0;0.1498796124734932;-0.5078224193437045;0.5078224193437045;0.1498796124734932;0.9714285714285714;1.7428571428571429;2.5142857142857142;1.5023625384831265;1233.9292213785993;24.36323207281991;20.090630183605903;20.090630183605903;17.0…
34;10.008240535455785;-0.27711296401276586;10.008240535455785;0.19509608949703616;0.607206808024224;429.5160000000002;402.3000000000002;429.19400834399994;164.0;0.0;0.1498769246348667;-0.5078224193437045;0.5078224193437045;0.1498769246348667;0.96875;1.78125;2.59375;1.5584258137903422;1150.5728731063034;22.07877502244374;18.375802417413208;18.375802417413208;15.597356788324024;10.927341725778698;1…
35;10.03982844635544;-0.2781322477593222;10.03982844635544;0.19693636727481367;0.47586032678459667;457.5700000000003;426.32200000000023;457.225308472;176.0;0.0;0.1498769246348667;-0.5078224193437045;0.5078224193437045;0.1498769246348667;0.9411764705882353;1.7352941176470589;2.5294117647058822;1.4835671402875945;1180.989920241529;23.492988584816832;19.790015979786304;19.790015979786304;16.67336639…
36;10.03982844635544;-0.2781322477593222;10.03982844635544;0.19693636727481367;0.47586032678459667;457.5700000000003;426.32200000000023;457.225308472;176.0;0.0;0.1498769246348667;-0.5078224193437045;0.5078224193437045;0.1498769246348667;0.9411764705882353;1.7352941176470589;2.5294117647058822;1.4835671402875945;1180.989920241529;23.492988584816832;19.790015979786304;19.790015979786304;16.67336639…
37;12.169271541950113;-0.4112566137566136;12.169271541950113;0.1673471148994241;0.5674069106167876;278.3070000000001;264.19499999999994;278.094294308;104.0;0.0;0.3430432263624951;-0.507309062418803;0.507309062418803;0.3430432263624951;0.9047619047619048;1.5714285714285714;2.3333333333333335;1.964809912860337;804.3113163598657;14.819626477379408;11.537212868323945;11.537212868323945;10.14786704554…
38;10.286487517846645;-0.2163312547241123;10.286487517846645;0.0876797787016037;0.5781734646724401;326.392;304.216;326.15180918399994;126.0;0.0;0.16090573122846394;-0.5078228278054988;0.5078228278054988;0.16090573122846394;1.1666666666666667;1.9583333333333333;2.7083333333333335;1.97444876386393;788.4661249140909;17.26722023457211;13.912661304850763;13.912661304850763;11.452397498181156;8.1103179…
39;10.04127105842408;-0.4205697541362228;10.04127105842408;0.09148588477825226;0.5073449657508886;432.47200000000015;408.2800000000002;432.1572884879999;164.0;0.0;0.14988047631762674;-0.5078224193437045;0.5078224193437045;0.14988047631762674;0.875;1.59375;2.34375;1.6134363773809877;1165.4346673460172;22.07877502244374;17.452772524910092;17.452772524910092;15.63536159078481;10.667204935051721;10.6…
40;10.140062797478087;-0.39473848405087364;10.140062797478087;0.166181069309991;0.532426516596282;500.5950000000003;468.33900000000034;500.23112212399997;192.0;0.0;0.14988047631777432;-0.5078224193437045;0.5078224193437045;0.14988047631777432;0.8648648648648649;1.5675675675675675;2.324324324324324;1.2772560074986763;1312.0470699665775;25.354795904382634;21.021306463969687;21.021306463969687;18.04…
41;11.35118355284245;-0.47782412656420625;11.35118355284245;0.12342830466786414;0.5709659171840329;446.45500000000015;424.2790000000002;446.13655304399987;168.0;0.0;0.3433803920819763;-0.5078224193437045;0.5078224193437045;0.3433803920819763;0.9696969696969697;1.6666666666666667;2.393939393939394;1.5958331060684006;1243.9952805509845;22.94901851044682;17.907841947964762;17.907841947964762;16.0292…
42;10.140062797478087;-0.39473848405087364;10.140062797478087;0.166181069309991;0.532426516596282;500.5950000000003;468.33900000000034;500.23112212399997;192.0;0.0;0.14988047631777432;-0.5078224193437045;0.5078224193437045;0.14988047631777432;0.8648648648648649;1.5675675675675675;2.324324324324324;1.2772560074986763;1312.0470699665775;25.354795904382634;21.021306463969687;21.021306463969687;18.04…
43;6.727137383666271;-0.2908787448889365;6.727137383666271;0.2908787448889365;0.3646514869534353;513.6340000000004;478.3540000000003;513.25152322;198.0;0.0;0.14988047779669236;-0.4966240334925648;0.4966240334925648;0.14988047779669236;0.7894736842105263;1.4736842105263157;2.210526315789474;1.3206288755367428;1309.9252588174184;25.898765978752643;22.203269039584086;22.203269039584086;18.7290092859…
44;10.074275593571471;-0.3934092603090624;10.074275593571471;0.16261675065406078;0.5842177058170661;445.5150000000002;418.2990000000002;445.1889229639999;170.0;0.0;0.14988047631777432;-0.5078224193437045;0.5078224193437045;0.14988047631777432;0.9090909090909091;1.606060606060606;2.3333333333333335;1.5752541716290176;1199.6336326678668;22.949018510446816;18.74566574372354;18.74566574372354;15.9912…
45;10.142701519497397;-0.4021144944688422;10.142701519497397;0.1633343432466534;0.3891702927361421;501.6230000000002;466.34300000000036;501.25152322;194.0;0.0;0.14988047631777432;-0.5078224193437045;0.5078224193437045;0.14988047631777432;0.8648648648648649;1.5135135135135136;2.189189189189189;1.461375209035439;1287.4505537750795;26.10371904882607;21.90036628210279;21.90036628210279;17.81257084348…
46;10.142701519497397;-0.4021144944688422;10.142701519497397;0.1633343432466534;0.3891702927361421;501.6230000000002;466.34300000000036;501.25152322;194.0;0.0;0.14988047631777432;-0.5078224193437045;0.5078224193437045;0.14988047631777432;0.8648648648648649;1.5135135135135136;2.189189189189189;1.461375209035439;1287.4505537750795;26.10371904882607;21.90036628210279;21.90036628210279;17.81257084348…
47;10.159858522506507;-0.41484987648768357;10.159858522506507;0.16583041938501597;0.4862061346377869;503.6200000000005;474.3880000000004;503.17664402799994;186.0;0.0;0.15001007314984635;-0.5078224193437045;0.5078224193437045;0.15001007314984635;0.9166666666666666;1.6944444444444444;2.5277777777777777;1.3548912259205108;1300.5720657674085;24.484552416379554;19.982341158933593;20.79883773986132;17.…
48;10.008240535455785;-0.27711296401276586;10.008240535455785;0.19509608949703616;0.607206808024224;429.5160000000002;402.3000000000002;429.19400834399994;164.0;0.0;0.1498769246348667;-0.5078224193437045;0.5078224193437045;0.1498769246348667;0.96875;1.78125;2.59375;1.5584258137903422;1150.5728731063034;22.07877502244374;18.375802417413208;18.375802417413208;15.597356788324024;10.927341725778698;1…
49;10.179138580296662;-0.39195111828273843;10.179138580296662;0.17234134024479908;0.4368912240958777;499.6070000000005;466.34300000000036;499.23587315599997;192.0;0.0;0.1498782802747562;-0.5078224193534022;0.5078224193534022;0.1498782802747562;0.8108108108108109;1.5405405405405406;2.324324324324324;1.3248354837429086;1293.4505537750797;25.191659197566096;20.988306430842826;20.988306430842826;18.1…
50;10.126692401335331;-0.3013426526742733;10.126692401335331;0.20303285965992224;0.49051211245988613;469.58100000000024;438.33300000000025;469.225308472;180.0;0.0;0.14988043877804313;-0.507822411666092;0.507822411666092;0.14988043877804313;0.8857142857142857;1.7142857142857142;2.5714285714285716;1.2958070588609336;1227.3588398712068;23.614308928376477;19.911336323345946;19.911336323345946;17.2591…
51;13.129927143696985;-0.18322630595448097;13.129927143696985;0.18322630595448097;0.7114619568838307;357.54200000000014;322.26200000000006;357.27801274;144.0;0.0;0.2448724297726985;-0.3981813980384667;0.3981813980384667;0.2448724297726985;1.2692307692307692;1.9615384615384615;2.5384615384615383;2.4101724450528117;672.2100876261239;19.43035694138864;17.225340895037395;17.225340895037395;12.1676115…
52;10.145018156528026;-0.3884788960605161;10.145018156528026;0.16951668096932426;0.4368912240958777;499.6070000000004;466.34300000000036;499.23587315599997;192.0;0.0;0.14988047631777432;-0.5078224193437045;0.5078224193437045;0.14988047631777432;0.8108108108108109;1.5135135135135136;2.27027027027027;1.2841827256733316;1291.4505537750797;25.1916591975661;20.988306430842826;20.988306430842826;18.152…
53;10.113876288015916;-0.3861640812457017;10.113876288015916;0.16836327843183874;0.5193086090028354;471.5530000000003;442.3210000000003;471.204573028;180.0;0.0;0.14988047631777432;-0.5078224193437045;0.5078224193437045;0.14988047631777432;0.8571428571428571;1.5714285714285714;2.342857142857143;1.3397731788957605;1260.5638034372257;23.777445635193008;19.57409286846973;19.57409286846973;17.15299968…
54;10.113876288015916;-0.3861640812457017;10.113876288015916;0.16836327843183874;0.5193086090028354;471.5530000000003;442.3210000000003;471.204573028;180.0;0.0;0.14988047631777432;-0.5078224193437045;0.5078224193437045;0.14988047631777432;0.8571428571428571;1.5714285714285714;2.342857142857143;1.3397731788957605;1260.5638034372257;23.777445635193008;19.57409286846973;19.57409286846973;17.15299968…
55;10.161160605839841;-0.41209505555104453;10.161160605839841;0.16713250271834945;0.476750176223955;485.5800000000004;454.3320000000003;485.22022309199997;186.0;0.0;0.15001007314984635;-0.5078224193437045;0.5078224193437045;0.15001007314984635;0.8611111111111112;1.6388888888888888;2.4722222222222223;1.3548912259205108;1294.2467967578527;24.484552416379554;20.281199649656276;20.281199649656276;17.…
56;10.161160605839841;-0.41209505555104453;10.161160605839841;0.16713250271834945;0.476750176223955;485.5800000000004;454.3320000000003;485.22022309199997;186.0;0.0;0.15001007314984635;-0.5078224193437045;0.5078224193437045;0.15001007314984635;0.8611111111111112;1.6388888888888888;2.4722222222222223;1.3548912259205108;1294.2467967578527;24.484552416379554;20.281199649656276;20.281199649656276;17.…
57;13.141854870034434;-0.16781389098849453;13.141854870034434;0.16781389098849453;0.6948705794299249;359.5580000000001;322.26200000000006;359.293662804;146.0;0.0;0.2448724283339212;-0.39844339931538186;0.39844339931538186;0.2448724283339212;1.1153846153846154;1.8076923076923077;2.3846153846153846;2.3612183232029236;622.0585294310652;19.430356941388638;17.43244767622394;17.43244767622394;12.167611…
58;10.142263335591387;-0.3025000600816803;10.142263335591387;0.20368390132658898;0.45049988916786776;483.60800000000035;450.34400000000034;483.240958536;186.0;0.0;0.14988043877804313;-0.507822411666092;0.507822411666092;0.14988043877804313;0.8611111111111112;1.6666666666666667;2.5;1.2711517831148382;1241.6852936703206;24.32141570956302;20.618443104532492;20.618443104532492;17.75915283087249;13.16…
59;10.126692401335331;-0.3013426526742733;10.126692401335331;0.20303285965992224;0.49051211245988613;469.58100000000024;438.33300000000025;469.225308472;180.0;0.0;0.14988043877804313;-0.507822411666092;0.507822411666092;0.14988043877804313;0.8857142857142857;1.7142857142857142;2.5714285714285716;1.2958070588609336;1227.3588398712068;23.614308928376477;19.911336323345946;19.911336323345946;17.2591…
60;10.159858522506507;-0.41484987648768357;10.159858522506507;0.16583041938501597;0.4862061346377869;503.6200000000005;474.3880000000004;503.17664402799994;186.0;0.0;0.15001007314984635;-0.5078224193437045;0.5078224193437045;0.15001007314984635;0.9166666666666666;1.6944444444444444;2.5277777777777777;1.3548912259205108;1300.5720657674085;24.484552416379554;19.982341158933593;20.79883773986132;17.…
61;10.071066431745674;-0.27218259976421977;10.071066431745674;0.2019960198122992;0.45049988916786776;483.60800000000035;450.3440000000003;483.240958536;186.0;0.0;0.1498769246348667;-0.5078224193437045;0.5078224193437045;0.1498769246348667;0.8611111111111112;1.6666666666666667;2.5;1.268096253264888;1241.6852936703208;24.321415709563023;20.618443104532492;20.618443104532492;17.75915283087249;13.165…
62;10.057177542856785;-0.27102519235681233;10.057177542856785;0.20141931854355644;0.49051211245988613;469.5810000000003;438.3330000000003;469.225308472;180.0;0.0;0.1498769246348667;-0.5078224193437045;0.5078224193437045;0.1498769246348667;0.8857142857142857;1.7142857142857142;2.5714285714285716;1.2926250688251335;1227.3588398712068;23.614308928376474;19.911336323345946;19.911336323345946;17.25915…
63;10.142263335591387;-0.3025000600816803;10.142263335591387;0.20368390132658898;0.45049988916786776;483.60800000000035;450.34400000000034;483.240958536;186.0;0.0;0.14988043877804313;-0.507822411666092;0.507822411666092;0.14988043877804313;0.8611111111111112;1.6666666666666667;2.5;1.2711517831148382;1241.6852936703206;24.32141570956302;20.618443104532492;20.618443104532492;17.75915283087249;13.16…
64;10.12944722227197;-0.3873214886531091;10.12944722227197;0.1689399797005815;0.476750176223955;485.5800000000003;454.33200000000033;485.220223092;186.0;0.0;0.14988047631777432;-0.5078224193437045;0.5078224193437045;0.14988047631777432;0.8333333333333334;1.5555555555555556;2.3333333333333335;1.3084673645503486;1276.9967967578532;24.484552416379554;20.281199649656276;20.281199649656276;17.65299968…
65;10.057177542856785;-0.27102519235681233;10.057177542856785;0.20141931854355644;0.49051211245988613;469.5810000000003;438.3330000000003;469.225308472;180.0;0.0;0.1498769246348667;-0.5078224193437045;0.5078224193437045;0.1498769246348667;0.8857142857142857;1.7142857142857142;2.5714285714285716;1.2926250688251335;1227.3588398712068;23.614308928376474;19.911336323345946;19.911336323345946;17.25915…
66;12.733293038697981;-0.9588414115646251;12.733293038697981;0.1326157407407409;0.7331458267090526;351.4900000000001;322.25800000000004;351.21982916800005;138.0;0.0;0.14089976673732757;-0.3882622973812546;0.3882622973812546;0.14089976673732757;1.1153846153846154;1.8461538461538463;2.6153846153846154;1.7722608644300342;940.8309442751527;18.535169427003233;16.27774713784469;16.27774713784469;12.166…
67;10.145018156528026;-0.3884788960605161;10.145018156528026;0.16951668096932426;0.4368912240958777;499.6070000000004;466.34300000000036;499.23587315599997;192.0;0.0;0.14988047631777432;-0.5078224193437045;0.5078224193437045;0.14988047631777432;0.8108108108108109;1.5135135135135136;2.27027027027027;1.2841827256733316;1291.4505537750797;25.1916591975661;20.988306430842826;20.988306430842826;18.152…
68;10.139235843602856;-0.38662558318156215;10.139235843602856;0.1696191417067059;0.3948484054746379;499.60700000000037;466.34300000000036;499.235873156;192.0;0.0;0.14988047631762663;-0.5078224193437045;0.5078224193437045;0.14988047631762663;0.8378378378378378;1.5675675675675675;2.3513513513513513;1.2591988196438695;1293.4505537750797;25.1916591975661;20.988306430842822;20.988306430842822;18.15299…
69;10.139235843602856;-0.38662558318156215;10.139235843602856;0.1696191417067059;0.3948484054746379;499.60700000000037;466.34300000000036;499.235873156;192.0;0.0;0.14988047631762663;-0.5078224193437045;0.5078224193437045;0.14988047631762663;0.8378378378378378;1.5675675675675675;2.3513513513513513;1.2591988196438695;1293.4505537750797;25.1916591975661;20.988306430842822;20.988306430842822;18.15299…
70;11.762341426128938;-0.46709791452801963;11.762341426128938;0.11472227402262192;0.3588481667738968;513.5460000000005;486.3300000000004;513.1787522039999;194.0;0.0;0.22918119401279385;-0.5078224193437045;0.5078224193437045;0.22918119401279385;0.8421052631578947;1.5263157894736843;2.263157894736842;1.2589595827615885;1427.4554671780413;26.225039392385707;20.683482668210907;20.683482668210907;18.4…
71;11.762341426128938;-0.46709791452801963;11.762341426128938;0.11472227402262192;0.3588481667738968;513.5460000000005;486.3300000000004;513.1787522039999;194.0;0.0;0.22918119401279385;-0.5078224193437045;0.5078224193437045;0.22918119401279385;0.8421052631578947;1.5263157894736843;2.263157894736842;1.2589595827615885;1427.4554671780413;26.225039392385707;20.683482668210907;20.683482668210907;18.4…
72;10.01831187475061;-0.42945864302511216;10.01831187475061;0.04797625423107599;0.5856935676142514;418.44500000000016;396.26900000000023;418.141638424;158.0;0.0;0.14988047631788812;-0.5078224193437045;0.5078224193437045;0.14988047631788812;0.8709677419354839;1.5806451612903225;2.3225806451612905;1.6636114031039024;1149.1738540358517;21.371668241257193;16.745665743723542;16.745665743723542;15.1353…
73;10.122526807047057;-0.40121037754199795;10.122526807047057;0.16201956447566812;0.5429330755366302;487.5520000000003;458.32000000000033;487.199487648;186.0;0.0;0.14988047631777432;-0.5078224193437045;0.5078224193437045;0.14988047631777432;0.8333333333333334;1.5555555555555556;2.3333333333333335;1.3084673645503486;1279.421931237519;24.484552416379554;19.982341158933593;19.982341158933593;17.6529…
74;10.122526807047057;-0.40121037754199795;10.122526807047057;0.16201956447566812;0.5429330755366302;487.5520000000003;458.32000000000033;487.199487648;186.0;0.0;0.14988047631777432;-0.5078224193437045;0.5078224193437045;0.14988047631777432;0.8333333333333334;1.5555555555555556;2.3333333333333335;1.3084673645503486;1279.421931237519;24.484552416379554;19.982341158933593;19.982341158933593;17.6529…
75;10.071520772634832;-0.3074304243302266;10.071520772634832;0.1957982956954476;0.6072068080242239;429.51600000000025;402.3000000000002;429.19400834399994;164.0;0.0;0.14988043877804313;-0.507822411666092;0.507822411666092;0.14988043877804313;0.96875;1.78125;2.59375;1.5624764031537652;1150.5728731063034;22.07877502244374;18.375802417413208;18.375802417413208;15.597356788324024;10.927341725778698;1…
76;11.79439313383249;-0.4831613264247647;11.79439313383249;0.12079439147076387;0.4997853488745019;499.5190000000004;474.31900000000036;499.1631021399999;188.0;0.0;0.22930029246338207;-0.5078224193437045;0.5078224193437045;0.22930029246338207;0.8378378378378378;1.5135135135135136;2.2432432432432434;1.311227615488536;1410.6677308454603;25.517932611199157;19.97637588702436;19.97637588702436;17.97436…
77;10.170476972436337;-0.34671774715651016;10.170476972436337;0.1888998630269254;0.4427853608019228;499.60700000000037;466.3430000000003;499.2358731559999;192.0;0.0;0.14988047632508444;-0.507822411666092;0.507822411666092;0.14988047632508444;0.8918918918918919;1.6756756756756757;2.4864864864864864;1.3128992823786425;1293.4505537750797;25.1916591975661;21.24223434462018;21.24223434462018;18.191004…
78;10.170476972436337;-0.34671774715651016;10.170476972436337;0.1888998630269254;0.4427853608019228;499.60700000000037;466.3430000000003;499.2358731559999;192.0;0.0;0.14988047632508444;-0.507822411666092;0.507822411666092;0.14988047632508444;0.8918918918918919;1.6756756756756757;2.4864864864864864;1.3128992823786425;1293.4505537750797;25.1916591975661;21.24223434462018;21.24223434462018;18.191004…
79;10.10096211395779;-0.33148248638553546;10.10096211395779;0.18728632191056005;0.4427853608019229;499.6070000000003;466.3430000000003;499.23587315599997;192.0;0.0;0.1498804777893822;-0.5078224193437045;0.5078224193437045;0.1498804777893822;0.8918918918918919;1.6756756756756757;2.4864864864864864;1.3155787939678905;1293.4505537750797;25.1916591975661;21.242234344620183;21.242234344620183;18.19100…
80;10.12944722227197;-0.3873214886531091;10.12944722227197;0.1689399797005815;0.476750176223955;485.5800000000003;454.33200000000033;485.220223092;186.0;0.0;0.14988047631777432;-0.5078224193437045;0.5078224193437045;0.14988047631777432;0.8333333333333334;1.5555555555555556;2.3333333333333335;1.3084673645503486;1276.9967967578532;24.484552416379554;20.281199649656276;20.281199649656276;17.65299968…
81;14.122708171241271;-0.44998409961117414;14.122708171241271;0.14792810281200386;0.44893278639161055;475.5600000000003;445.3200000000003;475.21588665999997;182.0;0.0;0.1498796124734932;-0.5078224193437045;0.5078224193437045;0.1498796124734932;0.9714285714285714;1.7428571428571429;2.5142857142857142;1.5023625384831265;1233.9292213785993;24.36323207281991;20.090630183605903;20.090630183605903;17.0…
82;10.12944722227197;-0.3873214886531091;10.12944722227197;0.1689399797005815;0.476750176223955;485.5800000000003;454.33200000000033;485.220223092;186.0;0.0;0.14988047631777432;-0.5078224193437045;0.5078224193437045;0.14988047631777432;0.8333333333333334;1.5555555555555556;2.3333333333333335;1.3084673645503486;1276.9967967578532;24.484552416379554;20.281199649656276;20.281199649656276;17.65299968…
83;12.477079329466832;-0.9368339411890294;12.477079329466832;0.056875202843851724;0.5868482142254279;472.62500000000034;436.3370000000003;472.26135963199994;184.0;0.0;0.14350133694640244;-0.5079560321952997;0.5079560321952997;0.14350133694640244;0.8857142857142857;1.6285714285714286;2.3714285714285714;1.329714080316663;1230.5393968586523;24.750347897697544;21.06393044412665;21.06393044412665;16.5…
84;13.025323417947426;-0.4235303944108506;13.025323417947426;0.03030470521541906;0.4843337144772066;414.4980000000002;384.2580000000002;414.20423867999995;162.0;0.0;0.3088869511033921;-0.46877442517408435;0.46877442517408435;0.3088869511033921;1.1666666666666667;1.9666666666666666;2.6666666666666665;1.4890873051174243;907.3722284431035;21.10408352775558;17.99309533822369;17.99309533822369;14.2059…
85;13.048981256904476;-1.361417274522363;13.048981256904476;0.20324994855134038;0.3985574276320107;532.6770000000005;492.35700000000037;532.2824889999999;208.0;0.0;0.3236714695171653;-0.5079560321952997;0.5079560321952997;0.3236714695171653;0.8974358974358975;1.6153846153846154;2.3333333333333335;1.3039562624239482;1297.2676642142676;27.578775022443736;23.294640587427473;23.294640587427473;18.663…
86;13.36013866431188;-3.5866464615808735;13.36013866431188;0.219154483517499;0.41548972813320695;543.7290000000003;506.4330000000004;543.2443296639999;204.0;0.0;0.2431791122398637;-0.5079560321952997;0.5079560321952997;0.2431791122398637;0.8717948717948718;1.641025641025641;2.4358974358974357;1.1635811522281172;1565.0133134359771;27.156125291633362;22.72879340684898;23.5452899877767;18.5981403338…
87;12.096362276392039;-0.7405855011757794;12.096362276392039;0.07312763762912544;0.7065099046715073;390.52300000000014;360.28300000000013;390.21949481999997;152.0;0.0;0.11537061826422049;-0.5079560321952997;0.5079560321952997;0.11537061826422049;0.9310344827586207;1.793103448275862;2.689655172413793;1.3653493421889262;981.9138872699114;19.802754140504845;17.15568215366279;17.15568215366279;13.993…
88;12.854162662800167;-1.149125607855697;12.854162662800167;0.15321779543644443;0.43363780389910456;502.65100000000035;464.3470000000003;502.2719243159999;196.0;0.0;0.31979218519922;-0.5079560321952997;0.5079560321952997;0.31979218519922;1.0;1.7837837837837838;2.5405405405405403;1.3104408217603742;1281.9347111815728;26.16456146007064;22.17928551577706;22.17928551577706;17.625812982322007;13.97507…
89;12.642079329466831;-1.163014496744586;12.642079329466831;0.21935669146369885;0.5753672624855904;485.6240000000003;450.3440000000003;485.2566086;188.0;0.0;0.32666998074723336;-0.5079560321952997;0.5079560321952997;0.32666998074723336;1.0833333333333333;1.8888888888888888;2.6666666666666665;1.3053576159459646;1279.8220165533414;25.294317972067564;21.218250820813157;21.218250820813157;17.24309748…
90;13.646561069128605;-0.08344303011736254;13.646561069128605;0.0;0.27828333569692765;510.0550000000004;481.83100000000036;509.142757056;182.0;0.0;0.19462757823117607;-0.5079662370651968;0.5079662370651968;0.19462757823117607;0.8857142857142857;1.5714285714285714;2.2857142857142856;2.887994706103687e-06;1295.2939536968536;23.492988584816832;19.275234377747047;20.908227539602496;16.58052003591841;…
91;13.725200294534709;-0.4805933484504916;13.725200294534709;0.0244561823201237;0.33616137391814316;378.40300000000013;359.25100000000015;378.13797068800005;142.0;0.0;0.2690750386776031;-0.37776798981862103;0.37776798981862103;0.2690750386776031;1.0714285714285714;1.75;2.357142857142857;1.851262758392667;985.4235210336137;20.0956473593183;15.262583220552461;15.262583220552461;13.41872399336994;8.…
92;9.457332608969514;0.043055555555555625;9.457332608969514;0.043055555555555625;0.8512851843353879;254.32899999999998;236.18499999999995;254.130679816;98.0;0.0;0.11509594033475619;-0.5079666361935898;0.5079666361935898;0.11509594033475619;0.631578947368421;1.0;1.368421052631579;2.082751697681299;501.3208656982536;13.294682450997078;10.841656469263114;10.841656469263114;9.20514391246633;6.7970547…
93;13.832387260333585;-1.0177341231992092;13.832387260333585;0.10368537705613812;0.19170571506331385;527.6420000000002;498.41000000000037;527.176644028;194.0;0.0;0.32782119128145304;-0.5079662370651968;0.5079662370651968;0.32782119128145304;0.9473684210526315;1.6842105263157894;2.3947368421052633;1.4188968447962005;1464.93959155224;26.48455241637955;20.9299349161263;21.746431497054026;18.47436688…
94;9.51288816452507;0.027430555555555625;9.51288816452507;0.027430555555555625;0.8498106993450173;268.35599999999994;248.19599999999994;268.14632988;104.0;0.0;0.11509594033475619;-0.5079666361935898;0.5079666361935898;0.11509594033475619;0.6;1.0;1.4;2.0799122197278623;515.8721469716291;14.001789232183626;11.548763250449662;11.548763250449662;9.705143912466328;7.297054786778343;7.297054786778343;5…
95;14.289753073148983;-7.935273231049258;14.289753073148983;0.018718398548932536;0.2339926332633764;630.4850000000001;603.2690000000002;630.180346964;238.0;0.0;0.45964729419971206;-0.5079560321952997;0.5079560321952997;0.45964729419971206;0.8095238095238095;1.4047619047619047;2.0;1.5455127959285138;1224.870084464907;31.949382989376318;21.876514961942707;21.876514961942707;18.879558623201767;13.05…
96;14.165082565568834;-7.920275358659875;14.165082565568834;0.03370270878288961;0.21913659293443735;644.5120000000002;615.2800000000002;644.1959970280001;244.0;0.0;0.45964729419971206;-0.5079560321952997;0.5079560321952997;0.45964729419971206;0.7906976744186046;1.3953488372093024;2.0;1.4768955507820443;1241.5003798752543;32.65648977056286;22.583621743129257;22.583621743129257;19.379558623201767;1…
97;14.324301684260094;-7.928937526832927;14.324301684260094;0.030400204394837704;0.2263035502749856;644.5120000000001;615.2800000000002;644.1959970280001;244.0;0.0;0.45964729419971206;-0.4967576087280766;0.4967576087280766;0.45964729419971206;0.8372093023255814;1.441860465116279;2.0232558139534884;1.5411673237372163;1241.5003798752543;32.656489770562864;22.83754965690661;22.83754965690661;19.4175…
98;14.195609436243576;-7.91463687160403;14.195609436243576;0.002870661457786694;0.2117997872651817;658.5389999999999;627.2910000000002;658.211647092;250.0;0.0;0.45964729419971206;-0.4967576087280766;0.4967576087280766;0.45964729419971206;0.8181818181818182;1.4318181818181819;2.022727272727273;1.4744709273124428;1258.1431468072249;33.36359655174941;23.54465643809316;23.54465643809316;19.9175634256…
99;13.897952463528018;-6.079988865105161;13.897952463528018;0.11742030436294537;0.3448304589517284;494.4910000000001;465.25900000000024;494.20557770799996;190.0;0.0;0.43138933581895456;-0.5079560321952997;0.5079560321952997;0.43138933581895456;0.9705882352941176;1.6470588235294117;2.2941176470588234;1.4924211211774696;939.5630405068252;25.15648977056287;18.815834905073896;18.815834905073896;15.62…
100;13.72904658221928;-6.3558045069256135;13.72904658221928;0.09099813922482558;0.35079803794056047;494.4910000000002;465.2590000000002;494.205577708;190.0;0.0;0.45936429355529723;-0.4967576087280766;0.4967576087280766;0.45936429355529723;1.0588235294117647;1.7647058823529411;2.411764705882353;1.5296146018634813;957.0728155111522;25.156489770562867;19.069762818851252;19.069762818851252;15.6675634…
101;13.600354334202757;-6.336233445200274;13.600354334202757;0.05670458384608845;0.3194874753747578;508.51800000000026;477.2700000000002;508.221227772;196.0;0.0;0.45936429348035496;-0.4967576087280766;0.4967576087280766;0.45936429348035496;1.0285714285714285;1.7428571428571429;2.4;1.4619690167355828;972.9372525653994;25.863596551749414;19.7768696000378;19.7768696000378;16.167563425662557;12.03324…
102;14.022622971108166;-6.1088246819297725;14.022622971108166;0.03538792831947557;0.3708429784073158;480.4640000000001;453.2480000000002;480.18992764399997;184.0;0.0;0.43138935200617273;-0.5079560321952997;0.5079560321952997;0.43138935200617273;1.0;1.6666666666666667;2.303030303030303;1.5680847659481216;923.7209143020323;24.449382989376325;18.10872812388735;18.10872812388735;15.129558623201772;11…
103;13.694497971108165;-6.362974976216271;13.694497971108165;0.06016609189972266;0.3694045908504025;480.4640000000001;453.2480000000002;480.18992764399997;184.0;0.0;0.45936429355529723;-0.5079560321952997;0.5079560321952997;0.45936429355529723;1.0303030303030303;1.7272727272727273;2.393939393939394;1.5342152480256241;941.2306893063592;24.449382989376325;18.10872812388735;18.10872812388735;15.1295…
104;13.569827463528018;-6.342569149416602;13.569827463528018;0.07389351864865956;0.3372190730329976;494.4910000000001;465.25900000000024;494.20557770799996;190.0;0.0;0.45936429348035496;-0.5079560321952997;0.5079560321952997;0.45936429348035496;1.0;1.7058823529411764;2.3823529411764706;1.4631159472587347;957.0728155111522;25.15648977056287;18.815834905073896;18.815834905073896;15.629558623201772;…
105;12.169554587724438;-0.9136036181447893;12.169554587724438;0.22090616339128255;0.6395257442251705;429.60400000000027;394.3240000000002;429.26677936000004;168.0;0.0;0.15580410919281665;-0.37766120681062115;0.37766120681062115;0.15580410919281665;1.09375;1.84375;2.53125;1.6691166225706535;1066.6143469067176;22.67299762850792;19.87122510328662;19.87122510328662;15.270805714029754;12.1750281020378…
106;12.210193688586546;-0.4078306878306879;12.210193688586546;0.1675504955068452;0.5674069106167875;278.307;264.19499999999994;278.094294308;104.0;0.0;0.34305300831489594;-0.507309062418803;0.507309062418803;0.34305300831489594;0.9523809523809523;1.6666666666666667;2.4761904761904763;1.9870458944618403;821.5613163598658;14.819626477379408;11.537212868323945;11.537212868323945;10.147867045540842;6…
107;10.372486615016378;-0.08827338960275544;10.372486615016378;0.08827338960275544;0.7571697435556861;272.38800000000003;248.19599999999994;272.177630008;108.0;0.0;0.11537061826422038;-0.5079560321952997;0.5079560321952997;0.11537061826422038;1.15;2.0;2.85;1.7111998765070122;538.2198018097886;13.905412915006313;12.178519762446586;12.178519762446586;9.593172145670254;8.092631572702832;8.0926315727…
108;12.952335946914921;-5.542129730703802;12.952335946914921;0.019499233983250264;0.1265427129787013;606.7820000000005;559.4060000000004;606.316607464;234.0;0.0;0.4527318597141327;-0.6163437338250591;0.6163437338250591;0.4527318597141327;0.926829268292683;1.5853658536585367;2.292682926829268;1.1482195558305013;988.5703683111383;29.838288046437572;24.240363570662094;25.05686015158982;19.3321540101…
109;12.184661801091725;-0.2869918692785758;12.184661801091725;0.011894408226253539;0.57184598442043;416.5830000000002;384.32700000000017;416.20213050399997;158.0;0.0;0.30600791251121784;-0.45844787307461593;0.45844787307461593;0.30600791251121784;1.0689655172413792;1.8275862068965518;2.5172413793103448;1.5572210087099814;817.6983003627336;20.60408352775558;17.791953828946372;18.608450409874102;13…
110;12.26195320682604;-0.0321535257621568;12.26195320682604;0.0321535257621568;0.7778844237760112;270.37200000000007;248.19599999999994;270.161979944;106.0;0.0;0.13855567934776142;-0.5079560321952997;0.5079560321952997;0.13855567934776142;1.2;2.05;2.9;1.7284412573952113;576.7809963203815;13.905412915006313;12.062204188220864;12.062204188220864;9.593172145670254;7.9451867937222;7.9451867937222;7.2…
111;12.097713057445201;-0.390552721088435;12.097713057445201;0.18487101656293592;0.5674069106167876;278.3070000000001;264.19499999999994;278.094294308;104.0;0.0;0.3430320226149856;-0.5079435058517014;0.5079435058517014;0.3430320226149856;0.9523809523809523;1.7619047619047619;2.5714285714285716;1.8886575111611652;821.5613163598658;14.819626477379408;11.537212868323946;11.537212868323946;10.1141935…
112;12.2452130574452;-0.4889323507180656;12.2452130574452;0.16731957623371807;0.5898356072377875;294.30600000000004;280.194;294.089208928;110.0;0.0;0.34682043186750977;-0.5079435058517014;0.5079435058517014;0.34682043186750977;0.9545454545454546;1.7272727272727273;2.5454545454545454;1.903860547013391;839.3648095914491;15.526733258565956;11.945461158787808;11.945461158787808;10.669035095596021;6.7…
113;10.900913172225685;-0.11286874041079087;10.900913172225685;0.11286874041079087;0.30252932965078283;496.8200000000004;440.3720000000003;496.42803103200004;204.0;0.0;0.11537079656145627;-0.507956030715;0.507956030715;0.11537079656145627;0.8888888888888888;1.5555555555555556;2.25;1.3058670959994687;830.4708214534805;25.87166824125719;24.144775088697465;24.144775088697465;17.185396298545264;15.68…
114;13.313519699826273;-4.7228349473975735;13.313519699826273;0.004130159779961673;0.7215539424406572;420.36800000000005;409.2800000000001;420.03916249200006;148.0;0.0;0.41953043771313864;-0.4928223282809059;0.4928223282809059;0.41953043771313864;1.103448275862069;1.8275862068965518;2.413793103448276;1.9512566557534512;1074.0995373327746;21.181433796945203;14.663800351174336;15.480296932102062;13…
115;10.121870717904791;-0.3443725705961911;10.121870717904791;0.33549936336425046;0.5015899882340069;456.63000000000034;420.34200000000027;456.2776783919999;178.0;0.0;0.11888315559793106;-0.5079559973201259;0.5079559973201259;0.11888315559793106;0.8823529411764706;1.6176470588235294;2.3529411764705883;1.413389964381858;1103.6541791339644;23.545394827624133;20.464703068728554;20.464703068728554;16…
116;9.441707608969514;-0.06805555555555531;9.441707608969514;0.06805555555555531;0.8601356117003883;256.34499999999997;236.18499999999995;256.14632988;100.0;0.0;0.11509594031317942;-0.507966636193631;0.507966636193631;0.11509594031317942;0.6842105263157895;1.0;1.263157894736842;2.53221757807614;474.6934524532024;13.880468888623982;11.42744290689002;11.42744290689002;9.119357474839425;6.7112683491…
117;13.74744609046557;-0.04519270645713647;13.74744609046557;0.04519270645713647;0.36272567586357;472.61000000000024;444.38600000000025;472.182063756;174.0;0.0;0.19462558241171665;-0.5079662370651968;0.5079662370651968;0.19462558241171665;0.8529411764705882;1.5;2.1470588235294117;1.4733418683512873;1318.5325354104157;23.819261998449896;19.36198131794926;20.178477898876988;16.401887240964328;11.59…
118;10.06121171206727;-0.19538365796527768;10.06121171206727;0.02849062997036489;0.47455414075855007;459.58600000000024;426.3220000000003;459.240958536;178.0;0.0;0.1311273246403076;-0.5079666421364096;0.5079666421364096;0.1311273246403076;0.8529411764705882;1.5294117647058822;2.264705882352941;1.3604707999767824;1090.1183929195804;23.492988584816832;19.6907886043882;19.6907886043882;16.5805200359…
119;10.156733254017384;-0.19080032463194452;10.156733254017384;0.04237951885925417;0.4172637433344409;473.6130000000003;438.33300000000025;473.2566086;184.0;0.0;0.1311376465290756;-0.5079666421363885;0.5079666421363885;0.1311376465290756;0.8571428571428571;1.542857142857143;2.257142857142857;1.3853825186945765;1106.2053481245266;24.200095366003378;20.397895385574746;20.397895385574746;17.11852483…
120;13.859238276585097;-0.1078678847217256;13.859238276585097;0.024226305564945205;0.22721839576671013;569.0820000000001;543.8820000000002;568.12235596;200.0;0.0;0.25352722255338556;-0.5079662370651968;0.5079662370651968;0.25352722255338556;0.75;1.45;2.15;1.220309208035056;1722.9630527442603;27.80238966157533;21.380244888991225;22.952670415937405;19.368213736153116;12.866952559349947;14.061413613…
121;13.843913257688648;-0.06562732474889788;13.843913257688648;0.06562732474889788;0.23092156403046699;541.0720000000002;515.8720000000004;540.12744134;190.0;0.0;0.19462558241178368;-0.5079662370651968;0.5079662370651968;0.19462558241178368;0.7105263157894737;1.263157894736842;1.868421052631579;1.2501931685871064;1604.8498154262104;26.225039392385707;20.47199659852736;22.04442212547354;18.4575301…
122;13.813600128272956;-0.10608460237525641;13.813600128272956;0.10061519445383427;0.28380587555387776;524.5980000000004;500.40600000000035;524.140592868;190.0;0.0;0.28916762346204267;-0.5079662370651968;0.5079662370651968;0.28916762346204267;0.8157894736842105;1.5263157894736843;2.210526315789474;1.2446721175836695;1614.267758468889;26.22503939238571;20.333178437256233;21.14967501818396;18.47436…
123;9.373034139581758;0.26399229444864414;9.373034139581758;0.26399229444864414;0.6702240584951494;210.23600000000002;200.15599999999998;210.07931294;78.0;0.0;0.11588851097144683;-0.5079405500887535;0.5079405500887535;0.11588851097144683;1.0;1.8125;2.625;2.19278979639956;628.7325666252442;10.957819157813608;8.537793209206509;8.537793209206509;7.8264998404949235;5.066411891827456;5.066411891827456…
124;13.74440447881382;-0.0422871355970198;13.74440447881382;0.0422871355970198;0.3503536430672363;472.6100000000003;444.3860000000003;472.182063756;174.0;0.0;0.19462558241171665;-0.5079662370651968;0.5079662370651968;0.19462558241171665;0.8823529411764706;1.5588235294117647;2.235294117647059;1.4618376673312745;1304.2462770078716;23.656125291633366;19.19884461113273;20.015341192060458;16.529208440…
125;9.953042777826909;-0.2206697947965539;9.953042777826909;0.011435120337450533;0.4333064526525089;477.62600000000026;446.37800000000027;477.1973794719999;178.0;0.0;0.140005394245646;-0.5079666337506689;0.5079666337506689;0.140005394245646;0.9117647058823529;1.5588235294117647;2.264705882352941;1.3635850437194794;1124.14798614402;23.70853153444066;19.607473063289337;20.423969644217063;16.3869799…
126;6.416793161436435;-0.028676048995764036;6.416793161436435;0.028676048995764036;0.4910680293441592;429.56000000000023;398.31200000000024;429.230393852;166.0;0.0;0.11888052857541256;-0.49675606756065843;0.49675606756065843;0.11888052857541256;0.875;1.625;2.375;1.3896617220564529;1012.6072958581044;21.75250160881068;18.704609703852146;18.704609703852146;15.813994385738887;11.601229215555891;11.6…
127;6.058084131226719;0.3015796829266344;6.058084131226719;0.3015796829266344;0.4259696579577825;445.6280000000002;414.3800000000002;445.207550232;166.0;0.0;0.11888051272609707;-0.4967570691693421;0.4967570691693421;0.11888051272609707;0.875;1.625;2.375;1.3896617220564529;1015.3621833602679;21.75250160881068;18.704609703852146;19.521106284779872;15.813994385738887;11.601229215555891;12.6499840055…
128;14.932292092427229;-0.6438131920323598;14.932292092427229;0.17126011597363977;0.4477194912651706;477.5760000000001;445.3200000000002;477.23153672399997;184.0;0.0;0.17147439979366183;-0.5079666421364094;0.5079666421364094;0.17147439979366183;0.9142857142857143;1.6;2.3142857142857145;1.3860634143684365;1142.593404896928;24.363232072819912;19.9914028082078;19.9914028082078;17.00804039084698;12.4…
129;13.853295973738032;-0.39286043802225645;13.853295973738032;0.08407915309861247;0.1419564909112429;551.6240000000001;526.4240000000004;551.1514919;200.0;0.0;0.2690752686632524;-0.5079662370651968;0.5079662370651968;0.2690752686632524;0.75;1.3;1.875;1.2182011077934265;1705.7684391456676;27.802389661575333;21.35774230194582;22.174238882873546;19.368213736153116;12.812601347033493;13.629097927961…
130;10.06121171206727;-0.19538365796527768;10.06121171206727;0.02849062997036489;0.47455414075855007;459.58600000000024;426.3220000000003;459.240958536;178.0;0.0;0.1311273246403076;-0.5079666421364096;0.5079666421364096;0.1311273246403076;0.8529411764705882;1.5294117647058822;2.264705882352941;1.3604707999767824;1090.1183929195804;23.492988584816832;19.6907886043882;19.6907886043882;16.5805200359…
131;9.934839829981104;-0.21374142545499009;9.934839829981104;0.026058156159617596;0.47259650325362884;463.59900000000016;434.36700000000025;463.18172940799997;172.0;0.0;0.14000539424561298;-0.5079666337506689;0.5079666337506689;0.14000539424561298;0.9393939393939394;1.606060606060606;2.3333333333333335;1.354888657187238;1080.2804233093527;22.785881803630286;18.684823332478967;19.501319913406693;1…
132;10.0300131971187;-0.22570111828273842;10.0300131971187;0.05880809028782563;0.4745541407585502;459.58600000000024;426.3220000000003;459.240958536;178.0;0.0;0.13113079604417285;-0.5079666421364096;0.5079666421364096;0.13113079604417285;0.8529411764705882;1.5294117647058822;2.264705882352941;1.3622721100780628;1090.1183929195804;23.492988584816832;19.6907886043882;19.6907886043882;16.58052003591…
133;13.865710821621628;-0.09714941719007109;13.865710821621628;0.05679221295357295;0.2457924408000889;548.6640000000004;520.4400000000004;548.176978376;200.0;0.0;0.25347397590304166;-0.5079662370651968;0.5079662370651968;0.25347397590304166;0.725;1.35;2.025;1.2159889371125598;1699.2480468054316;27.802389661575333;22.002280415982;22.818776996909726;19.368213736153116;13.177970322845335;13.99446690…
134;13.857464293843853;-0.10653213323945399;13.857464293843853;0.0018497623550686182;0.22721839576671013;569.0820000000001;543.8820000000003;568.1223559599999;200.0;0.0;0.25347538714403023;-0.5079662370651968;0.5079662370651968;0.25347538714403023;0.725;1.35;2.025;1.2159889371125592;1705.713052744261;27.802389661575333;21.380244888991225;22.952670415937405;19.368213736153116;12.866952559349947;14…
135;9.934839829981104;-0.21374142545499009;9.934839829981104;0.026058156159617596;0.47259650325362884;463.59900000000016;434.36700000000025;463.18172940799997;172.0;0.0;0.14000539424561298;-0.5079666337506689;0.5079666337506689;0.14000539424561298;0.9393939393939394;1.606060606060606;2.3333333333333335;1.354888657187238;1080.2804233093527;22.785881803630286;18.684823332478967;19.501319913406693;1…
136;13.86862099263448;-0.09709690966503559;13.86862099263448;0.060218138879498895;0.24579244080008936;548.6640000000002;520.4400000000004;548.176978376;200.0;0.0;0.2534836840554956;-0.5079662370651968;0.5079662370651968;0.2534836840554956;0.75;1.45;2.15;1.2203092080350562;1716.4980468054318;27.802389661575337;22.002280415982;22.818776996909726;19.368213736153116;13.177970322845335;13.994466903773…
137;13.861409705752862;-0.10951796947620585;13.861409705752862;0.06302260186124142;0.22721839576671013;569.0820000000001;543.8820000000003;568.1223559599999;200.0;0.0;0.25498896960196876;-0.5079662370651968;0.5079662370651968;0.25498896960196876;0.775;1.45;2.15;1.2247948465099585;1722.9630527442607;27.802389661575333;21.38024488899123;22.952670415937405;19.385050488558722;12.872935623493655;14.06…
138;14.962811468479515;-0.6458405554719826;14.962811468479515;0.16946656685585526;0.419741719254554;491.60300000000024;457.3310000000003;491.24718678799996;190.0;0.0;0.17147439979366183;-0.5079666421364094;0.5079666421364094;0.17147439979366183;1.0;1.6944444444444444;2.361111111111111;1.3941898190149278;1196.820811945556;25.396612267639522;21.024783003027405;21.024783003027405;17.31257084348729;1…
139;14.965577421878844;-0.645910354224817;14.965577421878844;0.1694075851340815;0.41163438200389374;491.6030000000002;457.3310000000003;491.2471867879999;190.0;0.0;0.17147439979366183;-0.5079666421364094;0.5079666421364094;0.17147439979366183;1.0;1.6944444444444444;2.361111111111111;1.4035446313290696;1196.820811945556;25.396612267639526;21.024783003027405;21.024783003027405;17.329407595892896;12…
140;14.954783441908198;-0.6431621503656932;14.954783441908198;0.17183681724238253;0.41145915819888523;491.6030000000001;457.33100000000024;491.2471867879999;190.0;0.0;0.17147439979366183;-0.5079666421364094;0.5079666421364094;0.17147439979366183;0.8888888888888888;1.5555555555555556;2.25;1.364484833165475;1156.8164572056803;25.070338854006454;20.698509589394348;20.698509589394348;17.5080403908469…
141;14.90980074294626;-0.6444642336990267;14.90980074294626;0.170683414704897;0.4887128842281541;463.54900000000015;433.30900000000025;463.21588665999997;178.0;0.0;0.17147439979366183;-0.5079666421364094;0.5079666421364094;0.17147439979366183;0.9411764705882353;1.6176470588235294;2.323529411764706;1.4147947631912623;1126.3930986418566;23.656125291633362;19.284296027021252;19.284296027021252;16.50…
142;14.931213030287669;-0.645025576291619;14.931213030287669;0.170181053834078;0.4574633185101206;477.57600000000036;445.32000000000033;477.23153672399997;184.0;0.0;0.17147439979366183;-0.5079666421364094;0.5079666421364094;0.17147439979366183;0.9714285714285714;1.6857142857142857;2.3714285714285714;1.3873566601634288;1164.549331756387;24.526368779636442;20.15453951502433;20.15453951502433;16.901…
143;10.047322823178382;-0.19422625055787024;10.047322823178382;0.02947682326425083;0.5176426164067416;445.5590000000002;414.3110000000002;445.225308472;172.0;0.0;0.1311273246403076;-0.5079666421364096;0.5079666421364096;0.1311273246403076;0.8787878787878788;1.5454545454545454;2.272727272727273;1.3886849267941859;1074.0564480501537;22.785881803630286;18.98368182320165;18.98368182320165;16.08052003…
144;9.937606068626463;-0.2151304455692089;9.937606068626463;0.027075388669905553;0.47259650325362895;463.59900000000016;434.3670000000002;463.181729408;172.0;0.0;0.1400053942631838;-0.5079666337506689;0.5079666337506689;0.1400053942631838;0.9393939393939394;1.606060606060606;2.3333333333333335;1.3648047098808878;1080.280423309353;22.785881803630282;18.684823332478963;19.50131991340669;16.04684653…
145;13.872180680809553;-0.09702618775365468;13.872180680809553;0.068921842583203;0.24579244080008936;548.6640000000002;520.4400000000003;548.176978376;200.0;0.0;0.25374345560132755;-0.5079662370651968;0.5079662370651968;0.25374345560132755;0.775;1.45;2.15;1.2247948465099574;1716.4980468054318;27.802389661575333;22.002280415982;22.818776996909726;19.385050488558722;13.183953386989042;14.0004499679…
146;13.87044936369362;-0.07097212517361817;13.87044936369362;0.07097212517361817;0.26862283821887567;536.6570000000003;508.43300000000033;536.188211756;196.0;0.0;0.225383740395859;-0.5079662370651968;0.5079662370651968;0.225383740395859;0.7692307692307693;1.3846153846153846;2.051282051282051;1.2466033110223365;1651.23770663555;27.095282880388787;21.756408508949175;22.5729050898769;18.851376983747…
147;9.947762210262193;-0.2169936446163001;9.947762210262193;0.028845521927752582;0.44244819394475726;477.62600000000026;446.37800000000027;477.197379472;178.0;0.0;0.14000539424561298;-0.5079666337506689;0.5079666337506689;0.14000539424561298;1.0;1.7058823529411764;2.411764705882353;1.3342805420202855;1118.2549591846073;23.656125291633366;19.555066820482043;20.37156340140977;16.457530133630158;11.…
148;9.94776221026219;-0.2169936446163001;9.94776221026219;0.028845521927752582;0.44244819394475726;477.6260000000002;446.3780000000002;477.19737947199997;178.0;0.0;0.14000539424561298;-0.5079666337506689;0.5079666337506689;0.14000539424561298;1.0;1.7058823529411764;2.411764705882353;1.3342805420202855;1118.254959184607;23.656125291633362;19.555066820482043;20.37156340140977;16.457530133630158;11.…
149;14.697345933500092;-0.6931787808856054;14.697345933500092;0.13360336407114337;0.41772700008633123;495.6160000000002;465.37600000000026;495.18795766;184.0;0.0;0.18160084326846626;-0.5079556345133198;0.5079556345133198;0.18160084326846626;1.1142857142857143;1.9142857142857144;2.6285714285714286;1.364218659201054;1188.0748427974736;24.526368779636442;19.855681024301646;20.672177605229372;16.8850…
150;13.480946816998404;-0.7714872685185188;13.480946816998404;0.0285771499958003;0.5872288155600907;429.03900000000016;420.97500000000014;426.885495536;112.0;0.0;0.2269934272919822;-0.5054681221757757;0.5054681221757757;0.2269934272919822;1.2272727272727273;1.9545454545454546;2.590909090909091;2.3169631315615753;921.0269388365881;16.016143379015546;10.90029035393647;14.072283432165879;10.43475940…
151;9.969052792944066;-0.21884430611342598;9.969052792944066;0.030410773239507582;0.3900604871397643;491.6530000000003;458.38900000000024;491.2130295359999;184.0;0.0;0.14000539424561304;-0.5079666337506689;0.5079666337506689;0.14000539424561304;0.9142857142857143;1.5714285714285714;2.257142857142857;1.3537093263529827;1126.4236440934953;24.363232072819912;20.26217360166859;21.078670182596316;16.9…
152;13.322826961031327;-0.7084545986604522;13.322826961031327;0.11445525741160734;0.6972177962729077;323.117;315.05300000000005;321.96408443599995;96.0;0.0;0.16503295891730035;-0.507897340065242;0.507897340065242;0.16503295891730035;1.0526315789473684;1.8421052631578947;2.5789473684210527;2.199406868816269;779.7022793957799;13.568549621822843;9.522706042619989;11.108702581734693;9.041713895658194…
153;9.941768121995077;-0.21530828300353955;9.941768121995077;0.027602537901648683;0.442344099643908;477.6260000000002;446.3780000000002;477.19737947199997;178.0;0.0;0.14000539424558023;-0.5079666337506689;0.5079666337506689;0.14000539424558023;0.9705882352941176;1.6764705882352942;2.3823529411764706;1.3070313669507256;1130.14798614402;23.708531534440663;19.607473063289337;20.423969644217063;16.36…
154;9.947762210262193;-0.2169936446163001;9.947762210262193;0.028845521927752582;0.44244819394475726;477.6260000000002;446.3780000000002;477.19737947199997;178.0;0.0;0.14000539424561298;-0.5079666337506689;0.5079666337506689;0.14000539424561298;1.0;1.7058823529411764;2.411764705882353;1.3342805420202852;1118.254959184607;23.656125291633362;19.555066820482043;20.37156340140977;16.457530133630158;1…
155;9.94205647262945;-0.21461957776937957;9.94205647262945;0.027023834197945185;0.451915705488344;477.62600000000026;446.3780000000003;477.19737947199997;178.0;0.0;0.14000539424558023;-0.5079666337506689;0.5079666337506689;0.14000539424558023;0.8823529411764706;1.5294117647058822;2.235294117647059;1.3068794060811944;1108.254959184607;23.656125291633362;19.555066820482047;20.37156340140977;16.4575…
156;13.373567701772068;-0.7242885749979002;13.373567701772068;0.054246924078273695;0.7482212784485404;274.247;263.15899999999993;274.06413705200004;102.0;0.0;0.1764133507408204;-0.5077954469054854;0.5077954469054854;0.1764133507408204;1.1;1.9;2.6;2.1940678318200586;791.9130042381025;14.27565640300939;10.552989860074627;10.552989860074627;9.57971869811898;5.876901237445693;5.876901237445693;4.3432…
157;9.937606068626463;-0.2151304455692089;9.937606068626463;0.027075388669905553;0.4725965032536289;463.59900000000016;434.3670000000002;463.181729408;172.0;0.0;0.1400053942631838;-0.5079666337506689;0.5079666337506689;0.1400053942631838;0.9393939393939394;1.606060606060606;2.3333333333333335;1.3648047098808878;1080.280423309353;22.785881803630282;18.684823332478963;19.50131991340669;16.046846531…
158;9.92913409234836;-0.21136735860806954;9.92913409234836;0.024236468429809976;0.4828114934769164;463.5990000000001;434.3670000000002;463.18172940799997;172.0;0.0;0.14000539424558023;-0.5079666337506689;0.5079666337506689;0.14000539424558023;0.9696969696969697;1.696969696969697;2.4242424242424243;1.3248980169976863;1086.2804233093527;22.78588180363029;18.684823332478963;19.50131991340669;16.0468…
159;10.06316052415752;-0.2473111049337604;10.06316052415752;0.0783825589647893;0.4424481939447574;477.6260000000002;446.37800000000027;477.197379472;178.0;0.0;0.14000770500483734;-0.5079556345134156;0.5079556345134156;0.14000770500483734;1.0294117647058822;1.8235294117647058;2.5588235294117645;1.3410182935488246;1135.504959184607;23.656125291633366;19.555066820482043;20.37156340140977;16.45753013…
160;9.957934866812405;-0.21554839824410577;9.957934866812405;0.027569215830399063;0.4153187365348331;477.6260000000002;446.3780000000002;477.197379472;178.0;0.0;0.1400053942632152;-0.5079666337506689;0.5079666337506689;0.1400053942632152;0.9411764705882353;1.6176470588235294;2.323529411764706;1.3701457765514102;1096.3939039606673;23.492988584816832;19.39193011366551;20.208426694593236;16.58485133…
161;14.691561468479517;-0.6805627776942054;14.691561468479517;0.16238039905540136;0.41772700008633135;495.6160000000002;465.37600000000026;495.18795766;184.0;0.0;0.18160084320168;-0.5079666337506686;0.5079666337506686;0.18160084320168;1.0571428571428572;1.7714285714285714;2.4571428571428573;1.357542242596342;1170.8248427974734;24.526368779636442;19.855681024301646;20.672177605229372;16.8850504885…
162;9.957934866812405;-0.21554839824410577;9.957934866812405;0.027569215830399063;0.4153187365348331;477.6260000000002;446.3780000000002;477.197379472;178.0;0.0;0.1400053942632152;-0.5079666337506689;0.5079666337506689;0.1400053942632152;0.9411764705882353;1.6176470588235294;2.323529411764706;1.3701457765514102;1096.3939039606673;23.492988584816832;19.39193011366551;20.208426694593236;16.58485133…
163;9.82488599143361;-0.07641408415217898;9.82488599143361;0.07641408415217898;0.7420086278509974;299.7130000000001;289.633;299.03492086;104.0;0.0;0.14033068211839303;-0.5079662131566289;0.5079662131566289;0.14033068211839303;1.1428571428571428;1.8571428571428572;2.5238095238095237;2.234810617589395;859.8448533196545;14.982763184195939;10.799061946297268;11.554990892315724;10.096555450524587;6.20…
164;9.949869603679597;-0.06927979049236321;9.949869603679597;0.0605554954738754;0.5955138459686959;415.53300000000013;386.3010000000002;415.214743788;160.0;0.0;0.11888052857541256;-0.5079544916862077;0.5079544916862077;0.11888052857541256;0.9032258064516129;1.6774193548387097;2.4516129032258065;1.3834579209595486;996.7499492275192;21.04539482762413;17.74357500888824;17.74357500888824;15.275989583…
165;9.969052792944066;-0.21884430611342598;9.969052792944066;0.030410773239507582;0.3900604871397643;491.6530000000003;458.38900000000024;491.2130295359999;184.0;0.0;0.14000539424561304;-0.5079666337506689;0.5079666337506689;0.14000539424561304;0.9142857142857143;1.5714285714285714;2.257142857142857;1.3537093263529827;1126.4236440934953;24.363232072819912;20.26217360166859;21.078670182596316;16.9…
166;9.996165899975892;0.24574068065906074;9.996165899975892;0.24574068065906074;0.519838621366801;431.6010000000002;402.36900000000026;431.191900168;160.0;0.0;0.11888051272609707;-0.5079554928696808;0.5079554928696808;0.11888051272609707;0.9032258064516129;1.6774193548387097;2.4516129032258065;1.3834579209595486;999.5048367296827;21.04539482762413;17.74357500888824;18.560071589815966;15.275989583…
167;9.930703584183766;-0.2119581146533711;9.930703584183766;0.024701321822985456;0.4725965032536289;463.5990000000002;434.36700000000025;463.181729408;172.0;0.0;0.14000539424558023;-0.5079666337506689;0.5079666337506689;0.14000539424558023;0.9696969696969697;1.696969696969697;2.4242424242424243;1.3346815201705955;1086.2804233093527;22.785881803630282;18.684823332478963;19.50131991340669;16.063683…
168;9.569742305770895;0.15758522401920705;9.569742305770895;0.15758522401920705;0.550325639304997;277.27899999999994;266.1909999999999;277.07389321200003;102.0;0.0;0.22744004355665942;-0.5079435186235892;0.5079435186235892;0.22744004355665942;0.8571428571428571;1.6666666666666667;2.5714285714285716;1.9911043823766355;972.2691367730685;14.396976746569035;10.946041499670372;10.946041499670372;10.20…
169;10.11550107079869;0.1403783488704129;10.11550107079869;0.1403783488704129;0.5463028693740604;291.30600000000004;278.202;291.08954327600003;108.0;0.0;0.22744382933374885;-0.5078199716458874;0.5078199716458874;0.22744382933374885;0.9545454545454546;1.8181818181818181;2.6818181818181817;2.0299253252079272;1017.625483547563;15.267220234572113;11.868691230480746;11.868691230480746;10.6141935407296…
170;9.944869935466926;-0.21663442319331594;9.944869935466926;0.028642246218455236;0.433306452652509;477.62600000000026;446.37800000000027;477.197379472;178.0;0.0;0.14000539424558023;-0.5079666337506689;0.5079666337506689;0.14000539424558023;0.9705882352941176;1.6764705882352942;2.3823529411764706;1.3253091498181644;1130.14798614402;23.708531534440656;19.607473063289337;20.423969644217063;16.38697…
171;9.941757634634875;-0.2118399095613901;9.941757634634875;0.02467924909237129;0.4239812064951544;477.62600000000026;446.37800000000027;477.19737947199997;178.0;0.0;0.14000539424558023;-0.5079666337506689;0.5079666337506689;0.14000539424558023;0.9705882352941176;1.7058823529411764;2.4411764705882355;1.2977075876716055;1102.3939039606669;23.492988584816832;19.39193011366551;20.208426694593236;16.…
172;9.947762210262193;-0.2169936446163001;9.947762210262193;0.02884552192775236;0.44244819394475726;477.6260000000002;446.3780000000002;477.19737947199997;178.0;0.0;0.14000539424561298;-0.5079666337506689;0.5079666337506689;0.14000539424561298;1.0;1.7058823529411764;2.411764705882353;1.3342805420202855;1118.254959184607;23.656125291633362;19.555066820482043;20.37156340140977;16.457530133630158;11…
173;9.94205647262945;-0.2146195777693798;9.94205647262945;0.027023834197944963;0.451915705488344;477.6260000000002;446.3780000000003;477.19737947199997;178.0;0.0;0.14000539424558023;-0.5079666337506689;0.5079666337506689;0.14000539424558023;0.8823529411764706;1.5294117647058822;2.235294117647059;1.3068794060811944;1108.254959184607;23.656125291633362;19.555066820482047;20.37156340140977;16.457530…
174;9.930703584183764;-0.2119581146533711;9.930703584183764;0.024701321822985678;0.4725965032536289;463.5990000000002;434.36700000000025;463.181729408;172.0;0.0;0.14000539424558023;-0.5079666337506689;0.5079666337506689;0.14000539424558023;0.9696969696969697;1.696969696969697;2.4242424242424243;1.3346815201705955;1086.2804233093527;22.785881803630282;18.684823332478963;19.50131991340669;16.063683…
175;9.92913409234836;-0.21136735860807;9.92913409234836;0.024236468429809976;0.4828114934769164;463.5990000000001;434.3670000000002;463.18172940799997;172.0;0.0;0.14000539424558023;-0.5079666337506689;0.5079666337506689;0.14000539424558023;0.9696969696969697;1.696969696969697;2.4242424242424243;1.324898016997686;1086.2804233093527;22.78588180363029;18.684823332478963;19.50131991340669;16.04684653…
176;9.522571176618797;0.18743622448979624;9.522571176618797;0.18743622448979624;0.7055245298968756;305.127;296.055;303.97350624800004;90.0;0.0;0.1487551032521017;-0.5079662131566289;0.5079662131566289;0.1487551032521017;0.8888888888888888;1.6111111111111112;2.3333333333333335;2.188697505696073;713.7323504876931;12.698306133819765;9.222091838800388;10.808088377915093;8.631030293135234;5.3478621350…
177;11.597833308866859;-0.16897581254724092;11.597833308866859;0.02847789115646293;0.6948498266915866;268.26800000000003;256.17199999999997;268.073558864;100.0;0.0;0.16320796079742658;-0.507966213156629;0.507966213156629;0.16320796079742658;1.0;1.7;2.35;2.220111878198251;797.2049785711157;14.27565640300939;10.752375656255024;10.752375656255024;9.541713895658194;6.113004043810549;6.113004043810549…
178;9.811907911312673;0.20475961211441018;9.811907911312673;0.20475961211441018;0.7508681134673186;283.327;266.1909999999999;283.120843404;108.0;0.0;0.22682793673225374;-0.5079661965497235;0.5079661965497235;0.22682793673225374;1.0476190476190477;1.8095238095238095;2.5238095238095237;2.0789476906180435;759.55131062842;14.819626477379408;11.835311035661137;11.835311035661137;10.169035095596021;7.0…
179;9.669793398841017;0.11185752078609257;9.669793398841017;0.11185752078609257;0.7420184590243248;265.26800000000003;254.17999999999992;265.07389321200003;98.0;0.0;0.13882241804671616;-0.507966213156629;0.507966213156629;0.13882241804671616;1.0;1.75;2.45;2.172059510243279;810.0945344251651;14.11251969619286;10.498447742477667;10.498447742477667;9.669035095596021;6.089593477515145;6.0895934775151…
180;9.931254003493645;-0.20651772591752815;9.931254003493645;0.020120481140745827;0.5128896212807472;461.5830000000001;434.36700000000025;461.16607934399997;170.0;0.0;0.14000539424558023;-0.5079666337506689;0.5079666337506689;0.14000539424558023;0.8787878787878788;1.5757575757575757;2.3333333333333335;1.185451339410176;1123.8632307395367;22.36323207281991;18.26217360166859;19.078670182596316;16.1…
181;9.468126732174351;0.10236678004535182;9.468126732174351;0.10236678004535182;0.690538101650296;260.676;251.60399999999996;260.024021828;90.0;0.0;0.1531658765747769;-0.5079662131566289;0.5079662131566289;0.1531658765747769;0.8888888888888888;1.6111111111111112;2.3333333333333335;2.188697505696073;713.7323504876931;12.698306133819765;9.222091838800388;9.978020784818844;8.631030293135234;5.347862…
182;13.345913380784413;-0.7580462910472832;13.345913380784413;0.04325307592172645;0.7081048450142;269.231;261.1669999999999;269.048821336;98.0;0.0;0.16503295892088027;-0.5078915076306897;0.5078915076306897;0.16503295892088027;1.1;1.9;2.6;2.2274264456136597;861.4165090213177;14.27565640300939;10.09195516511072;10.09195516511072;9.57971869811898;5.738135599499877;5.738135599499877;4.300326324602262…
183;13.332086220290584;-0.6967358486604518;13.332086220290584;0.1613302574116069;0.694255379502717;258.248;247.15999999999994;258.069222432;96.0;0.0;0.16503295889368777;-0.5079290170946942;0.5079290170946942;0.16503295889368777;1.0526315789473684;1.8421052631578947;2.5789473684210527;2.199406868816269;774.4018893704584;13.568549621822843;10.144741569610762;10.144741569610762;9.041713895658194;5.7…
184;9.9738920382968;0.14065665154950913;9.9738920382968;0.14065665154950913;0.5688735611788165;303.317;290.21299999999997;303.08954327600003;112.0;0.0;0.2268464448110856;-0.5079661965497235;0.5079661965497235;0.2268464448110856;0.7391304347826086;1.4782608695652173;2.217391304347826;1.9313245117445021;972.856033107219;15.81119030894213;12.100742038049624;12.100742038049624;11.203509938206668;7.18…
185;9.491122055303602;0.05008786848072644;9.491122055303602;0.05008786848072644;0.3775022538894655;270.244;260.164;270.0640568;100.0;0.0;0.17070083273726222;-0.5079425059236495;0.5079425059236495;0.17070083273726222;1.05;1.8;2.6;2.252420126938466;808.0391603187907;14.11251969619286;10.185768152291036;10.185768152291036;9.685871848001629;5.780460492084068;5.780460492084068;4.227766236947911;4.2277…
186;9.38778872197027;0.019208238851096127;9.38778872197027;0.019208238851096127;0.6944940585905227;252.22899999999998;244.16499999999994;252.053492116;92.0;0.0;0.1707012389779554;-0.507918365892622;0.507918365892622;0.1707012389779554;1.0526315789473684;1.7894736842105263;2.5789473684210527;2.282765997565616;815.1594080134996;13.405412915006313;9.661204287601452;9.661204287601452;9.18587184800162…
187;9.934667737465356;0.13959645586629765;9.934667737465356;0.13959645586629765;0.5503256393049971;277.279;266.191;277.07389321200003;102.0;0.0;0.22744365897767743;-0.5078199716458874;0.5078199716458874;0.22744365897767743;0.8571428571428571;1.6666666666666667;2.5714285714285716;2.017510004897863;972.2691367730685;14.396976746569035;10.946041499670372;10.946041499670372;10.220346690612278;6.52874…
188;9.731344009826152;-0.2840017951625091;9.731344009826152;0.08563040648358156;0.5717049878332023;243.21799999999996;234.14599999999996;243.053157768;90.0;0.0;0.23071686018023163;-0.5078798209116124;0.5078798209116124;0.23071686018023163;1.0;1.8333333333333333;2.6666666666666665;2.224354165711058;732.9344905628288;12.698306133819765;9.16120428760145;9.16120428760145;8.647867045540842;5.258333086…
189;9.492571176618796;-0.03277210884353732;9.492571176618796;0.03277210884353732;0.6944940585905227;252.229;244.16499999999994;252.053492116;92.0;0.0;0.22688311712534073;-0.5079661965497235;0.5079661965497235;0.22688311712534073;1.0526315789473684;1.7894736842105263;2.473684210526316;2.2186370818244603;797.9094080134997;13.405412915006313;9.661204287601452;9.661204287601452;9.169035095596021;5.50…
190;9.910603269085412;-0.07743055555555522;9.910603269085412;0.020087868480725968;0.6235649626436395;257.24499999999995;246.15699999999995;257.068807832;96.0;0.0;0.17070293037318554;-0.507820173936206;0.507820173936206;0.17070293037318554;1.0;1.7894736842105263;2.5789473684210527;2.27500167836984;776.4571668979432;13.568549621822843;10.083854018411825;10.083854018411825;9.058550648063802;5.673859…
191;10.148297981229529;0.1558269744358316;10.148297981229529;0.1558269744358316;0.7477129065941659;297.35400000000004;278.20199999999994;297.136493468;114.0;0.0;0.17070061930270536;-0.5078201739364773;0.5078201739364773;0.17070061930270536;1.0454545454545454;1.8636363636363635;2.590909090909091;2.2187723926174856;820.5554872531003;15.689869965382487;12.757960766471513;12.757960766471513;10.634560…
192;13.364308442512808;-0.8041844083312337;13.364308442512808;0.09042900184765212;0.7483542489874172;289.23699999999997;280.165;289.05504958800003;106.0;0.0;0.22695226689512576;-0.5078570432679473;0.5078570432679473;0.22695226689512576;1.1428571428571428;1.9523809523809523;2.6666666666666665;2.203504697080663;855.4911695910577;14.982763184195939;10.547269907309571;10.547269907309571;10.0797186981…
193;13.409787985416592;-0.7425447478374061;13.409787985416592;0.038876553707903216;0.7510700862272326;283.258;273.17799999999994;283.0644714;104.0;0.0;0.16503295889375502;-0.5079282092804264;0.5079282092804264;0.16503295889375502;1.1428571428571428;1.9523809523809523;2.6666666666666665;2.1850601274185166;877.0948533196547;14.982763184195939;10.799061946297268;10.799061946297268;10.07971869811898;…
194;9.513992425673973;0.14545062778197737;9.513992425673973;0.14545062778197737;0.6860826882319842;241.24599999999998;230.15799999999993;241.073893212;90.0;0.0;0.17070043599491488;-0.5078201739364987;0.5078201739364987;0.17070043599491488;1.0555555555555556;1.8888888888888888;2.6666666666666665;2.218505275227043;730.9823504876931;12.698306133819765;9.713990692101493;9.713990692101493;8.6478670455…
195;13.86914666792643;-0.6265169648106161;13.86914666792643;0.05706301965230565;0.7442234454416038;285.27400000000006;273.178;285.080121464;106.0;0.0;0.22982371346470765;-0.5078570560467671;0.5078570560467671;0.22982371346470765;1.1428571428571428;1.9523809523809523;2.6666666666666665;2.2315161284300586;852.0945285251852;14.982763184195939;11.169305434300346;11.169305434300346;10.079718698118981;…
196;9.454633618879651;0.16734105988074277;9.454633618879651;0.16734105988074277;0.6703514313766259;227.21899999999997;218.14699999999996;227.058243148;84.0;0.0;0.16728970971949292;-0.5079662293728017;0.5079662293728017;0.16728970971949292;0.8823529411764706;1.588235294117647;2.3529411764705883;2.2300971526736753;670.6973648267208;11.828062645816686;8.79134096129112;8.79134096129112;8.237183443017…
197;9.71514030612245;-0.11964994331065726;9.71514030612245;0.03703189300411447;0.6111482774425125;243.218;234.14599999999996;243.053157768;90.0;0.0;0.23057388060886627;-0.5078224987762966;0.5078224987762966;0.23057388060886627;0.8888888888888888;1.6111111111111112;2.388888888888889;2.1898465980388626;732.9344905628288;12.698306133819765;9.16120428760145;9.16120428760145;8.631030293135234;5.252350…
198;9.499831426423238;0.15202470185605144;9.499831426423238;0.15202470185605144;0.5503256393049971;277.279;266.191;277.07389321200003;102.0;0.0;0.17070043747648253;-0.5079435246999068;0.5079435246999068;0.17070043747648253;0.7619047619047619;1.4761904761904763;2.380952380952381;1.9331563516233674;972.2691367730685;14.396976746569035;10.946041499670372;10.946041499670372;10.20350993820667;6.521620…
199;9.859469324766945;-0.15286470143612974;9.859469324766945;0.13849846728814996;0.7514375351931282;281.267;270.179;281.068807832;104.0;0.0;0.1777532394598692;-0.5079662131566286;0.5079662131566286;0.1777532394598692;1.1428571428571428;1.8571428571428572;2.4761904761904763;2.2827468464805647;856.5997408218179;14.982763184195939;11.122238982565356;11.122238982565356;10.134560252985372;6.1675088628…
200;13.29504918325355;-0.7484545986604523;13.29504918325355;0.051955257411607336;0.7142863123955782;324.105;317.04900000000004;322.959333404;96.0;0.0;0.22698087137821646;-0.5078376924458313;0.5078376924458313;0.22698087137821646;1.1578947368421053;1.9473684210526316;2.6842105263157894;2.199406868816269;784.8995319687522;13.568549621822843;9.392569368930321;10.978565908045026;9.041713895658194;5.3…
201;9.833039198589343;0.1468831346690298;9.833039198589343;0.1468831346690298;0.5503256393049971;277.279;266.191;277.07389321200003;102.0;0.0;0.1707004374767506;-0.5078201739364987;0.5078201739364987;0.1707004374767506;0.8571428571428571;1.7142857142857142;2.619047619047619;1.9579641553343539;972.2691367730685;14.396976746569035;10.946041499670372;10.946041499670372;10.220346690612278;6.527603403…
202;9.537162226001511;0.12653061224489837;9.537162226001511;0.12653061224489837;0.7116659262641382;320.14200000000005;310.062;318.98440528;96.0;0.0;0.22714447875535668;-0.507955771298298;0.507955771298298;0.22714447875535668;1.105263157894737;1.894736842105263;2.6315789473684212;2.2311029754367437;779.7022793957799;13.568549621822843;10.014604895921094;11.600601435035799;9.041713895658194;5.63439…
203;9.483308792678383;0.1632747018560512;9.483308792678383;0.1632747018560512;0.5503256393049971;277.279;266.191;277.07389321200003;102.0;0.0;0.2268302402233068;-0.5079435246995656;0.5079435246995656;0.2268302402233068;0.7619047619047619;1.4761904761904763;2.380952380952381;1.886397451143195;972.2691367730685;14.396976746569035;10.946041499670372;10.946041499670372;10.186673185801062;6.5167770966…
204;9.483308792678383;0.15202470185605144;9.483308792678383;0.15202470185605144;0.5503256393049971;277.279;266.191;277.07389321200003;102.0;0.0;0.22683152771755066;-0.5079435246995656;0.5079435246995656;0.22683152771755066;0.7619047619047619;1.4761904761904763;2.380952380952381;1.886397451143195;972.2691367730685;14.396976746569035;10.946041499670372;10.946041499670372;10.186673185801062;6.516777…
205;9.331737843285463;0.15560752078609252;9.331737843285463;0.15560752078609252;0.6703514313766259;227.219;218.14699999999996;227.058243148;84.0;0.0;0.22681221699345153;-0.5079661965497235;0.5079661965497235;0.22681221699345153;0.8823529411764706;1.588235294117647;2.3529411764705883;2.1429384367848137;670.6973648267208;11.828062645816686;8.79134096129112;8.79134096129112;8.220346690612276;5.11207…
206;9.592079259057975;0.14633522401920707;9.592079259057975;0.14633522401920707;0.5503256393049971;277.279;266.1909999999999;277.07389321200003;102.0;0.0;0.17070082762732292;-0.5079435187496834;0.5079435187496834;0.17070082762732292;0.8095238095238095;1.5714285714285714;2.4285714285714284;2.0432136189528385;972.2691367730685;14.396976746569035;10.946041499670372;10.946041499670372;10.220346690612…
207;9.787753212396069;-0.10320105820105763;9.787753212396069;0.0352799298731834;0.6111482774425125;243.21799999999996;234.14599999999996;243.053157768;90.0;0.0;0.16729220645967843;-0.5079380388704469;0.5079380388704469;0.16729220645967843;0.8888888888888888;1.6111111111111112;2.388888888888889;2.2782746673781524;732.9344905628288;12.698306133819765;9.161204287601452;9.161204287601452;8.6478670455…
208;9.761460065507684;0.18681122448979615;9.761460065507684;0.18681122448979615;0.7367276318073253;269.3;254.17999999999995;269.10519334;102.0;0.0;0.22682821078376939;-0.5079661965497235;0.5079661965497235;0.22682821078376939;1.0;1.7;2.35;2.1945798705226394;757.2380749490691;14.27565640300939;11.29134096129112;11.29134096129112;9.541713895658194;6.472118897863015;6.472118897863015;5.1038396471686…
209;10.009598293020911;-0.1762133356428992;10.009598293020911;0.14470988704123644;0.70194277075917;283.327;266.191;283.120843404;108.0;0.0;0.22682410193595745;-0.5078199716459222;0.5078199716459222;0.22682410193595745;1.0;1.7619047619047619;2.4761904761904763;2.140926592601748;812.5035517439761;15.198306133819766;12.213990692101493;12.213990692101493;9.842355158540423;6.7787432248889505;6.7787432…
210;9.325626732174351;0.14435752078609299;9.325626732174351;0.14435752078609299;0.6703514313766259;227.219;218.14699999999996;227.058243148;84.0;0.0;0.2268135044878393;-0.5079661965497235;0.5079661965497235;0.2268135044878393;0.8823529411764706;1.588235294117647;2.3529411764705883;2.142938436784814;670.6973648267208;11.828062645816686;8.79134096129112;8.79134096129112;8.220346690612276;5.11207655…
211;13.723353843852355;-0.6324995275888134;13.723353843852355;0.032780612244898144;0.7142863123955782;324.105;317.04900000000004;322.959333404;96.0;0.0;0.22985233574931568;-0.5078559412823911;0.5078559412823911;0.22985233574931568;1.105263157894737;1.894736842105263;2.6315789473684212;2.2311029754367437;784.8995319687522;13.568549621822843;9.392569368930321;10.978565908045026;9.041713895658194;5.…
212;9.548126732174351;0.047227891156462753;9.548126732174351;0.047227891156462753;0.6524700566076009;251.24099999999999;242.16899999999995;251.058243148;92.0;0.0;0.22688122747485792;-0.5079661965497235;0.5079661965497235;0.22688122747485792;1.0526315789473684;1.7894736842105263;2.473684210526316;2.2186370818244603;794.6090179881784;13.405412915006313;9.79134096129112;9.79134096129112;9.1690350955…
213;9.91602166792643;0.1541260393046111;9.91602166792643;0.1541260393046111;0.5661030041475196;309.34600000000006;298.25800000000004;309.045964212;108.0;0.0;0.22684719757239855;-0.5079661965497235;0.5079661965497235;0.22684719757239855;0.9545454545454546;1.7727272727272727;2.5;1.9363043421429325;940.1215063438392;15.104083527755582;11.354289790134235;12.170786371061961;10.703509938206668;6.673911…
214;9.704906777525824;0.15269085411942585;9.704906777525824;0.15269085411942585;0.7109445825774792;267.28400000000005;254.17999999999995;267.08954327600003;100.0;0.0;0.22682823335329017;-0.5079661965497235;0.5079661965497235;0.22682823335329017;1.1;1.85;2.55;2.1642078843629355;772.2663631722303;14.11251969619286;10.705554523664215;10.705554523664215;9.669035095596021;6.19879319640995;6.1987931964…
215;9.965936870118416;0.13959645586629765;9.965936870118416;0.13959645586629765;0.5503256393049971;277.279;266.191;277.07389321200003;102.0;0.0;0.17070082770194533;-0.5078201739364533;0.5078201739364533;0.17070082770194533;0.8095238095238095;1.619047619047619;2.5238095238095237;2.070960483954546;972.2691367730686;14.396976746569035;10.946041499670372;10.946041499670372;10.237183443017884;6.533586…
216;13.286911900562693;-0.7199737549340723;13.286911900562693;0.07137655370790363;0.6910629035599553;245.209;237.14499999999995;245.048821336;90.0;0.0;0.1707004491920276;-0.5078201739364985;0.5078201739364985;0.1707004491920276;1.0555555555555556;1.8888888888888888;2.6666666666666665;2.218505275227043;736.1796030606654;12.698306133819765;9.09195516511072;9.09195516511072;8.647867045540842;5.22256…
217;10.931166642200193;-0.04152210884353713;10.931166642200193;0.04152210884353713;0.687664127112066;255.229;246.15699999999995;255.053157768;94.0;0.0;0.22684890732289809;-0.5079661965497235;0.5079661965497235;0.22684890732289809;1.0526315789473684;1.7894736842105263;2.473684210526316;2.209309590859715;758.9620544001067;13.405412915006313;9.699589251754983;9.699589251754983;9.169035095596021;5.55…
218;10.073195861678006;-0.03863425925925901;10.073195861678006;0.020087868480725746;0.6235649626436395;257.24499999999995;246.15699999999995;257.068807832;96.0;0.0;0.17070293046767526;-0.507820173936206;0.507820173936206;0.17070293046767526;1.0526315789473684;1.8421052631578947;2.6315789473684212;2.2800672750664095;776.4571668979434;13.568549621822843;10.083854018411825;10.083854018411825;9.07538…
219;9.625037340438675;0.17839026517147016;9.625037340438675;0.17839026517147016;0.5503256393049971;277.279;266.191;277.07389321200003;102.0;0.0;0.1672897126233893;-0.5079435246999068;0.5079435246999068;0.1672897126233893;0.7619047619047619;1.4761904761904763;2.380952380952381;1.9523897687179408;972.2691367730686;14.396976746569035;10.946041499670372;10.946041499670372;10.20350993820667;6.52162033…
220;9.360265792531004;0.08102366255144111;9.360265792531004;0.08102366255144111;0.702820311383845;261.66400000000004;253.59999999999997;261.019270796;90.0;0.0;0.2283283820111346;-0.5079105749031444;0.5079105749031444;0.2283283820111346;1.0;1.7222222222222223;2.5;2.189846598038863;736.1796030606654;12.698306133819765;9.09195516511072;9.847884111129176;8.631030293135234;5.217725461393564;5.59568993…
221;9.350778848576468;0.008492798353910258;9.350778848576468;0.008492798353910258;0.7028203113838449;261.664;253.59999999999997;261.019270796;90.0;0.0;0.22686716721682135;-0.5078199716459222;0.5078199716459222;0.22686716721682135;1.0555555555555556;1.8888888888888888;2.6666666666666665;2.1573256343626177;736.1796030606654;12.698306133819765;9.09195516511072;9.847884111129176;8.631030293135234;5.2…
222;9.739993463460275;0.14640486714530776;9.739993463460275;0.14640486714530776;0.5131087886283652;356.175;346.095;354.98440528;108.0;0.0;0.17070043747655847;-0.5078201739364987;0.5078201739364987;0.17070043747655847;0.9090909090909091;1.7272727272727273;2.590909090909091;1.946734988737607;1023.1972652722689;15.267220234572113;11.246655703489973;12.832652242604677;10.631030293135236;6.63325230676…
223;9.532571176618795;-0.24096114680440062;9.532571176618795;0.029727891156463127;0.6558368624771596;257.245;246.15699999999995;257.068807832;96.0;0.0;0.22683021709977225;-0.5079661965497235;0.5079661965497235;0.22683021709977225;1.0;1.736842105263158;2.4210526315789473;2.1822989924378264;731.0358207752272;13.405412915006313;9.868311068788;9.868311068788;9.169035095596021;5.698524381499062;5.6985…
224;9.869725371630134;0.08745937263794468;9.869725371630134;0.08745937263794468;0.5796284861446891;293.278;282.19;293.068807832;108.0;0.0;0.22684947467413447;-0.5079661965497235;0.5079661965497235;0.22684947467413447;0.9090909090909091;1.7272727272727273;2.4545454545454546;1.9363043421429327;936.8763938460028;15.104083527755582;11.354289790134235;11.354289790134235;10.703509938206668;6.6739114317…
225;13.817634322247418;-0.9968230347694631;13.817634322247418;0.0658333333333323;0.7521325601794572;289.237;280.165;289.05504958800003;106.0;0.0;0.23282609538046511;-0.5078570574211753;0.5078570574211753;0.23282609538046511;1.0476190476190477;1.6666666666666667;2.2857142857142856;2.297317859393686;847.7215005040878;15.14589989101247;10.599676150116869;10.599676150116869;9.99040230064194;5.9369644…
226;9.494057525800851;0.17881456286218222;9.494057525800851;0.17881456286218222;0.55362644522333;261.28;250.19199999999995;261.078978592;96.0;0.0;0.22744129437117813;-0.5078199716458874;0.5078199716458874;0.22744129437117813;0.9;1.75;2.7;2.008508811418173;919.2367859479315;13.526733258565956;10.57617817336004;10.57617817336004;9.809663088089318;6.388469760472304;6.388469760472304;4.69775468040851…
227;9.482571176618796;0.12493622448979624;9.482571176618796;0.12493622448979624;0.7196607647210026;306.115;298.051;304.96875521600003;90.0;0.0;0.22687450511479482;-0.5079661965497235;0.5079661965497235;0.22687450511479482;1.0;1.7222222222222223;2.4444444444444446;2.188697505696073;718.9296030606654;12.698306133819765;9.09195516511072;10.677951704225425;8.631030293135234;5.217725461393563;6.010723…
228;13.810134322247418;-0.9856967540102459;13.810134322247418;0.046658688166623774;0.7521325601794572;289.237;280.165;289.05504958800003;106.0;0.0;0.2299311541333221;-0.5078570574212812;0.5078570574212812;0.2299311541333221;1.0952380952380953;1.8571428571428572;2.5714285714285716;2.267759752281348;870.9715005040879;15.14589989101247;10.599676150116869;10.599676150116869;9.99040230064194;5.9369644…
229;9.765325491307635;0.12267001553707968;9.765325491307635;0.12267001553707968;0.6703514313766259;227.219;218.14699999999996;227.058243148;84.0;0.0;0.17070292878255475;-0.507820173936206;0.507820173936206;0.17070292878255475;1.0;1.8235294117647058;2.6470588235294117;2.285333651602299;687.9473648267207;11.828062645816686;8.79134096129112;8.79134096129112;8.25402019542349;5.122902865219136;5.12290…
230;9.563682287729907;0.06472789115646305;9.563682287729907;0.06472789115646305;0.7377972114274075;257.24500000000006;246.15699999999995;257.068807832;96.0;0.0;0.22702516542003914;-0.5079661965497231;0.5079661965497231;0.22702516542003914;1.0526315789473684;1.7894736842105263;2.473684210526316;2.1822989924378264;731.0358207752272;13.405412915006313;10.122238982565356;10.122238982565356;9.16903509…
231;13.796800988914082;-0.6380267384731668;13.796800988914082;0.026322278911565133;0.7455999718992706;271.247;261.167;271.0644714;100.0;0.0;0.22982371145267189;-0.5078570574212813;0.5078570574212813;0.22982371145267189;1.15;1.95;2.65;2.2491341205975472;823.341844632661;14.27565640300939;10.29906194629727;10.29906194629727;9.579718698118981;5.831315553118906;5.831315553118906;4.270538451986488;4.2…
232;9.325626732174351;0.14435752078609299;9.325626732174351;0.14435752078609299;0.6703514313766259;227.219;218.14699999999996;227.058243148;84.0;0.0;0.17070043457559228;-0.5079662293728019;0.5079662293728019;0.17070043457559228;0.8823529411764706;1.588235294117647;2.3529411764705883;2.20521304982861;670.6973648267208;11.828062645816686;8.79134096129112;8.79134096129112;8.237183443017882;5.1169198…
233;9.690008818342152;0.1283852985638705;9.690008818342152;0.1283852985638705;0.735346014312277;332.153;322.07300000000004;330.98440528000003;100.0;0.0;0.226845887730347;-0.5079661965497235;0.5079661965497235;0.226845887730347;1.05;1.8;2.5;2.1919980472373664;790.7338827913061;14.11251969619286;10.246655703489973;11.832652242604677;9.66903509559602;5.868969583053088;6.784645111844778;4.24179393312…
234;9.629793398841018;0.04935752078609257;9.629793398841018;0.04935752078609257;0.7437114979189827;266.25600000000003;256.17599999999993;266.06914218000003;98.0;0.0;0.22682884732500494;-0.5079661965497235;0.5079661965497235;0.22682884732500494;1.1;1.85;2.55;2.172059510243279;813.4911754910373;14.11251969619286;10.368311068788;10.368311068788;9.669035095596021;5.959456803825477;5.959456803825477;4…
235;9.73920382968002;0.20046863189720354;9.73920382968002;0.20046863189720354;0.757325796481741;269.3;254.17999999999992;269.10519334;102.0;0.0;0.2268279367240064;-0.5079661965497235;0.5079661965497235;0.2268279367240064;1.05;1.8;2.5;2.141279761746993;744.2530151607184;14.11251969619286;11.12820425447459;11.12820425447459;9.669035095596021;6.5894033966687715;6.5894033966687715;4.769035715353937;4…
236;13.2250260351054;-0.738330236415554;13.2250260351054;0.07137655370790363;0.6910629035599553;245.209;237.14499999999995;245.048821336;90.0;0.0;0.22691987080570925;-0.5078199716459222;0.5078199716459222;0.22691987080570925;1.0555555555555556;1.8888888888888888;2.6666666666666665;2.1573256343626177;736.1796030606654;12.698306133819765;9.09195516511072;9.09195516511072;8.631030293135234;5.2177254…
237;9.731344009826152;-0.2840017951625091;9.731344009826152;0.07438040648358157;0.5717049878332023;243.218;234.14599999999996;243.053157768;90.0;0.0;0.23071814763835988;-0.5078199716456971;0.5078199716456971;0.23071814763835988;1.0;1.8333333333333333;2.6666666666666665;2.2243541657110577;732.9344905628287;12.698306133819765;9.161204287601452;9.161204287601452;8.647867045540842;5.258333086782637;5…
238;9.420955110439238;-0.2383302364155533;9.420955110439238;0.09606791173259488;0.5717049878332023;243.218;234.14599999999993;243.053157768;90.0;0.0;0.22695210407312053;-0.5078199716459221;0.5078199716459221;0.22695210407312053;0.8888888888888888;1.7222222222222223;2.5;2.1573256343626177;732.9344905628288;12.698306133819765;9.161204287601452;9.161204287601452;8.631030293135234;5.252350022638929;5…
239;9.622848954396574;0.15972789115646324;9.622848954396574;0.15972789115646324;0.704922818582258;320.142;310.062;318.98440528000003;96.0;0.0;0.22682871680083572;-0.5079661965497235;0.5079661965497235;0.22682871680083572;1.0526315789473684;1.7894736842105263;2.473684210526316;2.182298992437826;734.2809332730637;13.405412915006313;9.799061946297268;11.385058485411973;9.169035095596021;5.6495578573…
240;9.724976930587049;0.13959645586629765;9.724976930587049;0.13959645586629765;0.5503256393049971;277.279;266.1909999999999;277.07389321200003;102.0;0.0;0.1707008277010187;-0.5079431357237163;0.5079431357237163;0.1707008277010187;0.8095238095238095;1.619047619047619;2.5238095238095237;2.063441983668513;972.2691367730685;14.396976746569035;10.946041499670372;10.946041499670372;10.220346690612278;…
241;9.569742305770895;0.14633522401920707;9.569742305770895;0.14633522401920707;0.5503256393049971;277.27899999999994;266.1909999999999;277.07389321200003;102.0;0.0;0.22744133104524994;-0.5079435186235892;0.5079435186235892;0.22744133104524994;0.8571428571428571;1.6666666666666667;2.5714285714285716;1.9911043823766355;972.2691367730685;14.396976746569035;10.946041499670372;10.946041499670372;10.2…
242;9.467117425673973;0.13619136852271851;9.467117425673973;0.13619136852271851;0.7196607647210027;306.11500000000007;298.05100000000004;304.968755216;90.0;0.0;0.17070044010914923;-0.5078201739364987;0.5078201739364987;0.17070044010914923;1.0555555555555556;1.8888888888888888;2.6666666666666665;2.218505275227043;736.1796030606654;12.698306133819765;9.09195516511072;10.677951704225425;8.6478670455…
243;10.243819523179642;0.1586664806086706;10.243819523179642;0.1586664806086706;0.7092454134794015;311.3810000000001;290.21299999999997;311.152143532;120.0;0.0;0.17070061930846203;-0.5078201739364773;0.5078201739364773;0.17070061930846203;0.9565217391304348;1.6956521739130435;2.4347826086956523;2.204076296671509;835.9921622634646;16.396976746569035;13.46506754765806;13.46506754765806;11.134560252…
244;9.71514030612245;-0.11964994331065726;9.71514030612245;0.03703189300411447;0.6111482774425125;243.218;234.14599999999996;243.053157768;90.0;0.0;0.23057259314963677;-0.5078798209116128;0.5078798209116128;0.23057259314963677;0.8888888888888888;1.6111111111111112;2.388888888888889;2.189846598038863;732.9344905628288;12.698306133819765;9.161204287601452;9.161204287601452;8.631030293135234;5.25235…
245;13.411803596068566;-0.7463719083312335;13.411803596068566;0.0797098870412365;0.7187230921221667;285.274;273.178;285.080121464;106.0;0.0;0.22693459965770493;-0.5078689903973601;0.5078689903973601;0.22693459965770493;1.2380952380952381;2.0476190476190474;2.761904761904762;2.1778001536873277;838.8995259079353;14.982763184195939;11.006168727483816;11.006168727483816;10.07971869811898;6.3044420995…
246;13.86695916792643;-0.6286585621903085;13.86695916792643;0.06053524187452797;0.7187230921221667;285.27400000000006;273.178;285.080121464;106.0;0.0;0.22980606550333518;-0.5078689903972547;0.5078689903972547;0.22980606550333518;1.1904761904761905;2.0;2.7142857142857144;2.2052121704956944;838.8995259079353;14.982763184195939;11.006168727483816;11.006168727483816;10.079718698118981;6.3044420995812…
247;12.333264833711262;-0.21380574452002987;12.333264833711262;0.034126039304611;0.7264935718348384;253.25699999999998;242.16899999999993;253.073893212;94.0;0.0;0.1960411045106774;-0.5079662447064426;0.5079662447064426;0.1960411045106774;0.8421052631578947;1.4736842105263157;2.1578947368421053;2.1689439288842056;714.6705877361969;13.568549621822843;9.921477634980787;9.921477634980787;9.0753874004…
248;13.398324265554605;-0.7405629241289413;13.398324265554605;0.1751931307162189;0.5520892042329302;295.269;285.18899999999996;295.0644714;108.0;0.0;0.22744304689083109;-0.5079435186235892;0.5079435186235892;0.22744304689083109;1.0;1.8636363636363635;2.727272727272727;1.9856923282197736;984.197265272269;15.267220234572113;11.246655703489973;11.246655703489973;10.614193540729628;6.628409063916522;…
249;13.751951451877048;-0.6951058201058202;13.751951451877048;0.028148148148148033;0.7090699458761663;270.21900000000005;263.16299999999995;270.04407030400006;98.0;0.0;0.22986094751167901;-0.5078559412823911;0.5078559412823911;0.22986094751167901;1.15;1.95;2.65;2.2579084438858663;864.7168990466389;14.27565640300939;9.961818491421054;9.961818491421054;9.579718698118981;5.607998925810209;5.60799892…
250;11.947138864422413;-0.5862906273620558;11.947138864422413;0.0961952003023423;0.7218789426072083;299.2820000000001;286.178;299.07937251600003;112.0;0.0;0.34165900601874666;-0.5079661965497235;0.5079661965497235;0.34165900601874666;1.1818181818181819;1.9090909090909092;2.590909090909091;2.1423331454386316;835.613492786742;15.689869965382487;11.737594054215768;11.737594054215768;10.5797186981189…
251;9.40778872197027;0.14595190854119489;9.40778872197027;0.14595190854119489;0.6860826882319842;241.24599999999998;230.15799999999996;241.073893212;90.0;0.0;0.17070061635913278;-0.5079558042274605;0.5079558042274605;0.17070061635913278;1.0;1.7222222222222223;2.5;2.252948565608563;730.9823504876931;12.698306133819765;9.713990692101493;9.713990692101493;8.647867045540842;5.5335864677420945;5.53358…
252;12.715861205593349;-0.23348167044595614;12.715861205593349;0.10363116234147962;0.806277940952485;314.3620000000001;300.25;314.061279928;112.0;0.0;0.19520099582153458;-0.5079662447459776;0.5079662447459776;0.19520099582153458;1.0;1.6818181818181819;2.3181818181818183;2.2462744069681504;791.0513913691884;15.853006672199017;11.829345763751904;12.64584234467963;10.524075805453153;6.80091834292033…
253;12.599931500377929;-0.24422241118669685;12.599931500377929;0.11437190308222034;0.7934049068971035;300.33500000000004;288.23900000000003;300.04562986400003;106.0;0.0;0.19520081626481461;-0.5079662447459776;0.5079662447459776;0.19520081626481461;0.9523809523809523;1.619047619047619;2.238095238095238;2.255054077901753;775.6091401750477;15.14589989101247;11.122238982565356;11.938735563493083;10.0…
254;12.66330640589569;-0.03551870748299302;12.66330640589569;0.03551870748299302;0.9015552601992597;298.363;284.251;298.066365308;106.0;0.0;0.19492575479053706;-0.5079662447459777;0.5079662447459777;0.19492575479053706;0.9523809523809523;1.619047619047619;2.2857142857142856;2.2037763759974682;745.1305794733357;14.982763184195939;11.459482437441572;12.275979018369299;10.113392202930193;6.660644878…
255;10.52386432350718;-0.13654782900814633;10.52386432350718;0.056398337112622654;0.6850967388935448;297.31;282.19;297.10010796;112.0;0.0;0.1332655910644026;-0.5079662447066711;0.5079662447066711;0.1332655910644026;0.9090909090909091;1.5909090909090908;2.227272727272727;2.27327259726469;804.1538051121638;15.853006672199017;11.907276373824095;11.907276373824095;10.524075805453153;6.867436279378452…
256;12.383264833711262;-0.13568074452002987;12.383264833711262;0.06884826152683354;0.8454133831282333;317.1380000000001;308.06600000000003;315.97350624800004;94.0;0.0;0.19506717257117476;-0.5079662447467826;0.5079662447467826;0.19506717257117476;0.8421052631578947;1.4736842105263157;2.1578947368421053;2.168943928884206;714.6705877361969;13.568549621822845;9.722091838800388;11.308088377915093;9.07…
257;12.424375944822373;-0.28818074452002995;12.424375944822373;0.10548537624926557;0.7485337790139992;333.13700000000006;324.06500000000005;331.96842086800007;100.0;0.0;0.19520938593992432;-0.5079662447467824;0.5079662447467824;0.19520938593992432;0.9;1.55;2.2;2.2210939733878257;760.1881355801092;14.438793109825921;10.09195516511072;11.677951704225425;9.486071002992368;5.789994518411653;6.5829927…
258;13.027693688586545;-0.27246031746031774;13.027693688586545;0.10561376711178339;0.6645049470676381;330.33900000000006;316.22700000000003;330.08920892799995;122.0;0.0;0.19467859758305373;-0.5079662447652489;0.5079662447652489;0.19467859758305373;0.64;1.28;1.96;2.0629865998806234;1015.7666288112099;17.551677284948283;13.100742038049624;13.100742038049624;12.058550648063802;7.761695884429999;7.76…
259;13.509058818749924;-0.7362563688026647;13.509058818749924;0.10269024419276929;0.6907104857949935;313.71500000000003;304.6430000000001;313.030584428;108.0;0.0;0.16491696145855003;-0.506370498756043;0.506370498756043;0.16491696145855003;0.9545454545454546;1.6818181818181819;2.3636363636363638;2.31053297169204;947.5222947240117;15.853006672199017;11.13902161684571;11.894950562864166;10.507239053…
260;9.618540741799219;0.09049134016937055;9.618540741799219;0.09049134016937055;0.668442677574346;284.742;271.638;284.060407336;100.0;0.0;0.1343266799884354;-0.5079558198359398;0.5079558198359398;0.1343266799884354;0.9;1.7;2.45;2.206820889968832;809.4393321982078;14.27565640300939;10.891193817526151;11.647122763544607;9.5585506480638;6.272947177952702;6.6509116509619295;4.833809912164036;5.211774…
261;10.145946732892451;0.03550821941354987;10.145946732892451;0.03550821941354987;0.4982382173082629;483.6560000000003;446.36000000000024;483.2885774240001;188.0;0.0;0.11714410359544584;-0.5079560003773369;0.5079560003773369;0.11714410359544584;0.6666666666666666;1.4166666666666667;2.1666666666666665;1.2363112648646484;1180.679959425484;24.48455241637955;21.019796070016948;21.019796070016948;17.6…
262;13.47790553181787;-0.6506970164609054;13.47790553181787;0.1813221014862434;0.7139463893050618;280.298;267.19399999999996;280.089957876;104.0;0.0;0.16491695573462542;-0.5079207985742212;0.5079207985742212;0.16491695573462542;0.9047619047619048;1.619047619047619;2.3333333333333335;2.22335999122492;853.2064079563519;14.982763184195939;11.175650867902325;11.175650867902325;10.07971869811898;6.463…
263;9.597429630688108;0.0644282400321965;9.597429630688108;0.0644282400321965;0.6464162606412595;305.16;295.08000000000004;304.00578492;100.0;0.0;0.1343266799885513;-0.5079106244409199;0.5079106244409199;0.1343266799885513;0.8;1.6;2.35;2.206820889968832;812.9262004994636;14.27565640300939;10.269158290535378;11.781016182572289;9.5585506480638;5.961929414457315;6.717858360475771;4.498734840939525;5…
264;10.114390019929488;0.03758256697740747;10.114390019929488;0.03758256697740747;0.5798404494006387;455.60200000000026;422.33800000000025;455.25727729600004;176.0;0.0;0.11714410359544584;-0.5079560003773369;0.5079560003773369;0.11714410359544584;0.7352941176470589;1.5;2.235294117647059;1.2665566352926314;1150.2922359063657;23.070338854006458;19.605582507643856;19.605582507643856;16.6361629285842…
265;9.41657810193254;0.31014917695473265;9.41657810193254;0.31014917695473265;0.6508509739558498;220.271;208.17499999999995;220.088815004;82.0;0.0;0.11571653299731541;-0.5079435247000664;0.5079435247000664;0.11571653299731541;0.5882352941176471;1.2941176470588236;2.1176470588235294;2.1741914832749125;656.6888797821837;11.664925939000156;9.298066556585843;9.298066556585843;8.326499840494924;5.6103…
266;9.495037163013354;0.2612811266481905;9.495037163013354;0.2612811266481905;0.6719414448095347;236.26999999999998;224.17399999999995;236.083729624;88.0;0.0;0.11571688517976973;-0.5079662449308826;0.5079662449308826;0.11571688517976973;0.5;1.1111111111111112;1.8888888888888888;2.148559778835166;699.8688045254797;12.535169427003234;9.667929882896177;9.667929882896177;8.720346690612276;5.744648543…
267;13.369456457743796;-0.9946267951625092;13.369456457743796;0.15923362411998832;0.6967514665384341;272.25;262.16999999999996;272.064886;100.0;0.0;0.18732217750424854;-0.5079435247000664;0.5079435247000664;0.18732217750424854;0.65;1.25;1.95;2.1705478777225338;789.6762004994637;14.27565640300939;10.269158290535378;10.269158290535378;9.541713895658193;5.955946350313607;5.955946350313607;4.53473175…
268;13.461732692311696;-0.6708551954732511;13.461732692311696;0.11007210148624336;0.6594853756495901;278.282;267.19399999999996;278.07430781200003;102.0;0.0;0.16491695574555176;-0.5078969306153012;0.5078969306153012;0.16491695574555176;0.9047619047619048;1.619047619047619;2.3333333333333335;2.2313293801782845;891.5942942570208;14.982763184195939;10.968544086715777;10.968544086715777;10.0797186981…
269;13.3916272396368;-0.6608004920075026;13.3916272396368;0.030180126177601352;0.6805708442233819;288.705;278.625;288.03533546;100.0;0.0;0.16491695572406748;-0.5063713110437513;0.5063713110437513;0.16491695572406748;0.8;1.45;2.2;2.177718643178328;814.9262004994636;14.27565640300939;10.269158290535378;11.025087236553833;9.558550648063802;5.961929414457315;6.339893887466543;4.500776362238342;4.8787…
270;13.035972222222222;-0.3082936507936509;13.035972222222222;0.10561376711178316;0.6645049470676382;330.3390000000001;316.2270000000001;330.089208928;122.0;0.0;0.19812962881826227;-0.5079662447652489;0.5079662447652489;0.19812962881826227;0.64;1.28;1.96;2.061476900352267;1015.7666288112099;17.551677284948287;13.100742038049622;13.100742038049622;12.058550648063802;7.761695884429999;7.76169588442…
271;12.558820389266819;-0.09172241118669677;12.558820389266819;0.08750850340136074;0.8854938215790028;284.336;272.24;284.050715244;100.0;0.0;0.19505860673424882;-0.5079662447459777;0.5079662447459777;0.19505860673424882;0.9;1.55;2.2;2.200605145166741;729.8872465421786;14.27565640300939;10.752375656255024;11.56887223718275;9.613392202930193;6.073111253186188;7.297856124577778;4.514133186271962;5.3…
272;14.214331853111615;-0.7807929334285151;14.214331853111615;0.061632705551355915;0.6744675468900023;306.69499999999994;297.623;306.025913648;106.0;0.0;0.1649169692979003;-0.5063694050912644;0.5063694050912644;0.1649169692979003;0.7619047619047619;1.4285714285714286;2.142857142857143;2.2548058842060676;862.5101704801502;15.14589989101247;10.569772494354979;11.325701440373434;9.96923425058676;6.0…
273;9.419332922869177;0.2680198948010999;9.419332922869177;0.2680198948010999;0.6719414448095347;236.26999999999998;224.17399999999995;236.083729624;88.0;0.0;0.11571653299731541;-0.5079662449308826;0.5079662449308826;0.11571653299731541;0.5;1.0555555555555556;1.8333333333333333;2.129552203110137;699.8688045254796;12.535169427003234;9.667929882896177;9.667929882896177;8.720346690612276;5.744648543…
274;13.441732692311696;-0.6955465534979426;13.441732692311696;0.030072101486243286;0.70901360661916;279.27;269.18999999999994;279.06955678;102.0;0.0;0.16491695574561674;-0.5078956553906785;0.5078956553906785;0.16491695574561674;0.9047619047619048;1.619047619047619;2.3333333333333335;2.2313293801782845;897.1660759817266;14.982763184195939;10.83840741302611;10.83840741302611;10.07971869811898;6.240…
275;13.490746061548279;-0.6800363756613759;13.490746061548279;0.14113691630105785;0.6594853756495901;278.282;267.19399999999996;278.07430781200003;102.0;0.0;0.16491696142296858;-0.5079427550147172;0.5079427550147172;0.16491696142296858;0.9047619047619048;1.7142857142857142;2.4285714285714284;2.2655968400463053;891.5942942570208;14.982763184195939;10.968544086715777;10.968544086715777;10.079718698…
276;10.046438312730979;0.14507356491979495;10.046438312730979;0.14507356491979495;0.629286587013716;427.59200000000027;394.32800000000015;427.2623626760001;166.0;0.0;0.11537445643814147;-0.5079560003773369;0.5079560003773369;0.11537445643814147;0.875;1.65625;2.40625;1.480165242039673;1050.0324553912656;22.07877502244374;19.114398837773876;19.114398837773876;15.63536159078481;11.823934533490206;11…
277;13.412460572970133;-1.0195967883037984;13.412460572970133;0.029037980818283238;0.6744675468900025;306.69500000000005;297.623;306.025913648;106.0;0.0;0.1873221775042487;-0.5063713110437513;0.5063713110437513;0.1873221775042487;0.8095238095238095;1.4761904761904763;2.142857142857143;2.201033948604695;839.26017048015;15.14589989101247;10.56977249435498;11.325701440373436;9.96923425058676;6.06757…
278;10.351058168522997;0.2600234630478695;10.351058168522997;0.2600234630478695;0.5066601697601959;312.368;296.24;312.115029752;116.0;0.0;0.12354778709149715;-0.5079662449308826;0.5079662449308826;0.12354778709149715;0.5416666666666666;1.25;2.0;1.9048266741785989;1003.2261109502665;16.518297090128677;12.977330959654681;12.977330959654681;11.720346690612276;7.8279818773043806;7.8279818773043806;5.…
279;13.46605470352359;-0.7112863756613759;13.46605470352359;0.08558136074550227;0.70901360661916;279.27;269.19;279.06955678;102.0;0.0;0.1649169614584542;-0.5079427450544948;0.5079427450544948;0.1649169614584542;0.9047619047619048;1.7142857142857142;2.4285714285714284;2.2655968400463053;897.1660759817266;14.982763184195939;10.838407413026108;10.838407413026108;10.07971869811898;6.240570911558973;6…
280;13.553486993939737;-0.21748920824810192;13.553486993939737;0.04291703409758907;0.6113705529965126;416.5400000000002;387.3080000000002;416.226391768;160.0;0.0;0.12285931205287667;-0.5079560003773369;0.5079560003773369;0.12285931205287667;0.8387096774193549;1.5161290322580645;2.225806451612903;1.5042345595948394;1039.8365162724576;21.37166824125719;17.967799446093526;17.967799446093526;15.08052…
281;9.735258848795105;-0.09898139645614368;9.735258848795105;0.09898139645614368;0.6971639668322586;295.7250000000001;285.645;295.04000623999997;102.0;0.0;0.13564821459041632;-0.5079662449308825;0.5079662449308825;0.13564821459041632;0.8571428571428571;1.5238095238095237;2.1904761904761907;2.2713720452899446;879.9160759817266;14.982763184195939;10.838407413026108;11.594336359044563;10.09655545052…
282;13.874405584250162;-0.8502543671789702;13.874405584250162;0.05656370098289254;0.6744675468900023;306.69500000000005;297.62300000000005;306.025913648;106.0;0.0;0.13715531800122643;-0.5077456685951941;0.5077456685951941;0.13715531800122643;0.8571428571428571;1.5238095238095237;2.1904761904761907;2.254109360967492;839.2601704801502;15.14589989101247;10.569772494354977;11.325701440373432;9.969234…
283;12.253264833711262;-0.3388057445200301;12.253264833711262;0.021429516250944136;0.7307801804517837;254.24099999999999;244.16099999999994;254.0579088;94.0;0.0;0.19775372075107267;-0.5079662446433988;0.5079662446433988;0.19775372075107267;0.7368421052631579;1.368421052631579;2.0526315789473686;2.168943928884206;711.4254752383604;13.568549621822845;9.79134096129112;9.79134096129112;9.075387400469…
284;12.302654478458049;-0.5271390778533636;12.302654478458049;0.028611111111111365;0.6376293203970703;270.24;260.15999999999997;270.05282342;100.0;0.0;0.2013478461551035;-0.5079662446433985;0.5079662446433985;0.2013478461551035;0.8;1.45;2.1;2.21949392363192;756.5784951056723;14.438793109825921;10.161204287601452;10.161204287601452;9.486071002992368;5.824619079657019;5.824619079657019;4.4870612039…
285;14.03114024313429;-0.37826388888888896;14.03114024313429;0.045169838111757565;0.6871858793449729;254.26000000000002;243.17199999999994;254.074307812;94.0;0.0;0.13128068505232834;-0.5079662449306893;0.5079662449306893;0.13128068505232834;0.6842105263157895;1.368421052631579;2.1052631578947367;2.20439303684017;748.5388329818609;13.405412915006313;9.968544086715777;9.968544086715777;9.1310302931…
286;13.484736807538034;-0.7205165466392323;13.484736807538034;0.15819950345202827;0.6907104857949935;313.71500000000003;304.6430000000001;313.030584428;108.0;0.0;0.16491695574571058;-0.506323196974924;0.506323196974924;0.16491695574571058;0.9090909090909091;1.5909090909090908;2.272727272727273;2.2762786706618154;947.5222947240117;15.853006672199019;11.13902161684571;11.894950562864164;10.50723905…
287;12.986582577475435;-0.11996031746031766;12.986582577475435;0.07080351893843995;0.743087087381942;314.34000000000003;300.228;314.094294308;116.0;0.0;0.19453662141666303;-0.5079662447652492;0.5079662447652492;0.19453662141666303;0.5833333333333334;1.2083333333333333;1.9166666666666667;2.0198600568615097;967.7255129649753;16.681433796945207;12.730878711739292;12.730878711739292;11.64786704554084…
288;12.595861205593348;-0.19744000377928939;12.595861205593348;0.022031368102796156;0.8717581297103761;347.1640000000001;336.0760000000001;345.984070932;106.0;0.0;0.19520951473988565;-0.5079662447467824;0.5079662447467824;0.19520951473988565;1.0476190476190477;1.7142857142857142;2.3333333333333335;2.225250042871377;775.6091401750477;15.14589989101247;11.052989860074625;12.63898639918933;10.024075…
289;13.821186276979928;-0.8188626438229616;13.821186276979928;0.1317079039553788;0.6967514665384341;272.25;262.16999999999996;272.064886;100.0;0.0;0.1371553179488282;-0.5079435247000659;0.5079435247000659;0.1371553179488282;0.65;1.25;1.95;2.2252163316291824;789.6762004994637;14.27565640300939;10.269158290535378;10.269158290535378;9.541713895658193;5.955946350313608;5.955946350313608;4.53064871380…
290;12.547376700680273;-0.046259448223733735;12.547376700680273;0.046259448223733735;0.8854938215790029;284.33600000000007;272.24;284.050715244;100.0;0.0;0.1949255750745922;-0.5079662447459777;0.5079662447459777;0.1949255750745922;0.9;1.55;2.2;2.2157095758313767;729.8872465421787;14.27565640300939;10.752375656255024;11.56887223718275;9.613392202930193;6.073111253186189;7.297856124577778;4.5141331…
291;13.70226210778159;-0.6020776643990928;13.70226210778159;0.2088017878052153;0.6871858793449729;254.25999999999996;243.17199999999994;254.074307812;94.0;0.0;0.17209904973760934;-0.5079662449308826;0.5079662449308826;0.17209904973760934;0.7368421052631579;1.4210526315789473;2.1578947368421053;2.168113140340551;748.5388329818608;13.405412915006313;9.968544086715777;9.968544086715777;9.14786704554…
292;13.526319469171199;-0.6556700102880655;13.526319469171199;0.1608128422269841;0.6513970264538265;292.30899999999997;279.205;292.089957876;108.0;0.0;0.1649169557455518;-0.5078969293672901;0.5078969293672901;0.1649169557455518;0.9090909090909091;1.6363636363636365;2.3636363636363638;2.232767172188719;933.2985402698394;15.689869965382487;11.891193817526151;11.891193817526151;10.57971869811898;6.7…
293;9.640227984597573;0.012453788729041682;9.640227984597573;0.012453788729041682;0.6464162606412595;305.1600000000001;295.08000000000004;304.00578492;100.0;0.0;0.13438185690927487;-0.5079662449307859;0.5079662449307859;0.13438185690927487;0.75;1.45;2.15;2.2482588945560806;795.6762004994637;14.27565640300939;10.269158290535378;11.781016182572289;9.5585506480638;5.961929414457315;6.717858360475769…
294;13.437905531817869;-0.7000797325102879;13.437905531817869;0.02132210148624325;0.7014084387465631;282.27;271.18199999999996;282.069222432;104.0;0.0;0.1649169557347305;-0.5079187563164063;0.5079187563164063;0.1649169557347305;0.9047619047619048;1.619047619047619;2.3333333333333335;2.22335999122492;856.0233021788943;14.982763184195939;10.87679237717964;10.87679237717964;10.07971869811898;6.29134…
295;9.736778995548837;0.2532461472243219;9.736778995548837;0.2532461472243219;0.6719414448095347;236.26999999999998;224.17399999999995;236.083729624;88.0;0.0;0.1228994526190072;-0.5079438968562656;0.5079438968562656;0.1228994526190072;0.6666666666666666;1.4444444444444444;2.2777777777777777;2.196112248742018;717.1188045254797;12.535169427003234;9.667929882896177;9.667929882896177;8.73718344301788…
296;13.53106241957297;-0.6283782123960695;13.53106241957297;0.23669247185661346;0.7196958609109156;282.314;267.19399999999996;282.10560794;106.0;0.0;0.16491695704742662;-0.507943347049668;0.507943347049668;0.16491695704742662;0.9047619047619048;1.7142857142857142;2.4285714285714284;2.232997936794873;824.8064288577024;14.982763184195939;11.598300598712699;11.598300598712699;10.07971869811898;6.827…
297;12.674750094482237;-0.08098167044595583;12.674750094482237;0.08098167044595583;0.9015552601992596;298.363;284.251;298.066365308;106.0;0.0;0.19505878645178815;-0.5079662447459777;0.5079662447459777;0.19505878645178815;0.9523809523809523;1.619047619047619;2.2857142857142856;2.189017495627792;745.1305794733357;14.982763184195939;11.459482437441572;12.275979018369299;10.113392202930193;6.66064487…
298;14.20752913202318;-0.494004629629629;14.20752913202318;0.011348261526833214;0.6805708442233819;288.70500000000004;278.625;288.03533546;100.0;0.0;0.13443604885913518;-0.5079662449306893;0.5079662449306893;0.13443604885913518;0.85;1.55;2.25;2.2482588945560806;797.6762004994637;14.27565640300939;10.269158290535378;11.025087236553833;9.5585506480638;5.961929414457315;6.339893887466542;4.501726373…
299;12.50096655328798;-0.027576058201057796;12.50096655328798;0.027576058201057796;0.908919551896426;331.16500000000013;320.0770000000001;329.989156312;100.0;0.0;0.19493414323109892;-0.5079662447467826;0.5079662447467826;0.19493414323109892;1.05;1.75;2.4;2.1521882653500226;729.8872465421786;14.27565640300939;10.683126533764295;12.269123072878998;9.613392202930193;6.038486691940823;6.8314849614981…
300;12.759602544721593;-0.43393187830687796;12.759602544721593;0.06069818555929696;0.49560271449897936;362.8120000000001;347.6920000000001;362.07097202;128.0;0.0;0.3439802496049657;-0.5078219983469955;0.5078219983469955;0.3439802496049657;0.9230769230769231;1.6538461538461537;2.3846153846153846;2.012048107368148;1129.8532799979305;18.0956473593183;13.776984660898972;14.532913606917427;12.61419354…
301;9.73599710254472;0.2612811266481905;9.73599710254472;0.2612811266481905;0.6719414448095347;236.26999999999998;224.17399999999995;236.083729624;88.0;0.0;0.1228994526187579;-0.5079662449308826;0.5079662449308826;0.1228994526187579;0.6666666666666666;1.3888888888888888;2.1666666666666665;2.1626264238700452;699.8688045254796;12.535169427003234;9.667929882896177;9.667929882896177;8.737183443017884…
302;13.348623124410462;-0.6358304988662125;13.348623124410462;0.2184517311158729;0.6871858793449729;254.26;243.17199999999994;254.074307812;94.0;0.0;0.16491695572397388;-0.5079435247000664;0.5079435247000664;0.16491695572397388;0.6842105263157895;1.3157894736842106;2.1052631578947367;2.1431351325005914;765.7888329818609;13.405412915006313;9.968544086715776;9.968544086715776;9.131030293135234;5.85…
303;13.257064593396247;-0.5343926919941531;13.257064593396247;0.10602811341378326;0.7672238872225758;354.4250000000001;331.24100000000004;354.174356196;136.0;0.0;0.17831440033886128;-0.3433224258570968;0.3433224258570968;0.17831440033886128;1.1538461538461537;1.8461538461538463;2.5384615384615383;1.5661790332275483;891.234941051446;18.10408352775558;15.329010742013521;15.329010742013521;12.417252…
304;13.966440434198372;-0.9437863756613758;13.966440434198372;0.012600393667312915;0.7113656320377376;297.26000000000005;288.188;297.06013496800006;108.0;0.0;0.1651333260070241;-0.5079427450544945;0.5079427450544945;0.1651333260070241;0.9090909090909091;1.6818181818181819;2.409090909090909;2.3127184653154282;945.5222947240117;15.853006672199017;11.13902161684571;11.13902161684571;10.4904023006419…
305;10.062796762528489;0.03489738179222246;10.062796762528489;0.03489738179222246;0.6772130663831325;415.53700000000026;386.3050000000002;415.2259771680001;160.0;0.0;0.11714410359544584;-0.5079560003773369;0.5079560003773369;0.11714410359544584;0.7419354838709677;1.4838709677419355;2.225806451612903;1.5138265305473215;1058.5021586570397;21.371668241257193;17.906911894894588;17.906911894894588;15.…
306;9.49170382968002;0.30806636852271807;9.49170382968002;0.30806636852271807;0.6508509739558498;220.27100000000002;208.17499999999995;220.088815004;82.0;0.0;0.11571688517976952;-0.5079435217867616;0.5079435217867616;0.11571688517976952;0.5882352941176471;1.3529411764705883;2.176470588235294;2.1939062740037145;656.6888797821834;11.664925939000156;9.298066556585844;9.298066556585844;8.326499840494…
307;9.580166256202512;0.0892902084821281;9.580166256202512;0.0892902084821281;0.7000643272733652;261.28000000000003;250.19199999999992;261.078978592;96.0;0.0;0.11703848056894191;-0.5079662449308825;0.5079662449308825;0.11703848056894191;0.75;1.45;2.15;2.2233568164746;829.9731981982876;14.11251969619286;10.537793209206509;10.537793209206509;9.669035095596021;6.134922008387693;6.134922008387693;4.5…
308;9.275338075057592;0.30049923364407505;9.275338075057592;0.30049923364407505;0.6508509739558498;220.271;208.17499999999995;220.088815004;82.0;0.0;0.11511840987413813;-0.5079662449308826;0.5079662449308826;0.11511840987413813;0.5882352941176471;1.2352941176470589;2.0;2.142700825343183;653.6888797821836;11.664925939000156;9.298066556585844;9.298066556585844;8.326499840494924;5.610358143698109;5.…
309;9.495819056017469;0.2532461472243219;9.495819056017469;0.2532461472243219;0.6719414448095347;236.27000000000004;224.17399999999995;236.083729624;88.0;0.0;0.11571688517989381;-0.5079438968562658;0.5079438968562658;0.11571688517989381;0.5555555555555556;1.2777777777777777;2.111111111111111;2.181614402564008;717.1188045254797;12.535169427003234;9.667929882896177;9.667929882896177;8.7203466906122…
310;9.659494959906215;0.2406328010747203;9.659494959906215;0.2406328010747203;0.6842973155671592;315.166;304.078;313.994241692;94.0;0.0;0.12990840168076123;-0.5079662449308826;0.5079662449308826;0.12990840168076123;0.7368421052631579;1.4210526315789473;2.1578947368421053;2.168113140340551;748.5388329818608;13.405412915006313;9.968544086715777;11.554540625830482;9.147867045540842;5.856280511286035…
311;13.498347918649145;-0.7037127057613175;13.498347918649145;0.006964935550793916;0.6633095398551576;358.1660000000001;349.09400000000016;356.98006884800003;108.0;0.0;0.16491695574568752;-0.5067039862171437;0.5067039862171437;0.16491695574568752;0.9090909090909091;1.5909090909090908;2.272727272727273;2.2762786706618154;947.5222947240117;15.853006672199019;11.13902161684571;12.725018155960415;10.…
312;9.84014004367179;0.26185956790123455;9.84014004367179;0.26185956790123455;0.6719414448095347;236.26999999999998;224.17399999999995;236.083729624;88.0;0.0;0.12289874416570468;-0.5079435247000661;0.5079435247000661;0.12289874416570468;0.6666666666666666;1.3888888888888888;2.2222222222222223;2.1985474700366274;717.1188045254797;12.535169427003234;9.667929882896175;9.667929882896175;8.73718344301…
313;10.110929812317032;0.030638122532963274;10.110929812317032;0.030638122532963274;0.5629651715024381;457.6180000000003;422.3380000000002;457.27292736000004;178.0;0.0;0.11714410359544584;-0.5079560003773369;0.5079560003773369;0.11714410359544584;0.7941176470588235;1.5294117647058822;2.235294117647059;1.4187862421899742;1120.4745606413571;23.65612529163337;20.19136894527076;20.19136894527076;16.4…
314;13.486888036856922;-1.0700826719576721;13.486888036856922;0.026363253749617677;0.7113656320377376;297.26;288.188;297.06013496800006;108.0;0.0;0.18732217755007008;-0.5079427450544948;0.5079427450544948;0.18732217755007008;0.8636363636363636;1.5;2.1363636363636362;2.2873986750872026;922.2722947240117;15.853006672199017;11.13902161684571;11.13902161684571;10.49040230064194;6.3462198147302535;6.3…
315;13.494078371324042;-0.6305388374485597;13.494078371324042;0.2525721014862432;0.7196958609109156;282.314;267.19399999999996;282.10560794;106.0;0.0;0.16491695572899948;-0.5079329134795448;0.5079329134795448;0.16491695572899948;0.9047619047619048;1.619047619047619;2.3333333333333335;2.2002436325707877;824.8064288577024;14.982763184195939;11.598300598712699;11.598300598712699;10.07971869811898;6.…
316;10.068460882175422;0.15369615445147522;10.068460882175422;0.15369615445147522;0.6061261327241133;439.60300000000024;406.3390000000002;439.262362676;170.0;0.0;0.11537445643814147;-0.5079560003773369;0.5079560003773369;0.11537445643814147;0.7575757575757576;1.606060606060606;2.4545454545454546;1.308068364690262;1097.6096622558978;22.200095366003378;19.235719181333522;19.235719181333522;16.25915…
317;10.043956736767258;0.14505775020701028;10.043956736767258;0.14505775020701028;0.6292865870137163;427.5920000000002;394.3280000000002;427.262362676;166.0;0.0;0.11537445643814147;-0.5079560003773369;0.5079560003773369;0.11537445643814147;0.875;1.65625;2.375;1.468636144495327;1050.032455391265;22.078775022443736;19.114398837773884;19.114398837773884;15.635361590784807;11.862050682732852;11.86205…
318;9.490986237087427;0.26231764928193546;9.490986237087427;0.26231764928193546;0.6719414448095347;236.27;224.17399999999995;236.083729624;88.0;0.0;0.11571653299731573;-0.5079438968562658;0.5079438968562658;0.11571653299731573;0.5555555555555556;1.2222222222222223;2.0555555555555554;2.1620739754156304;717.1188045254797;12.535169427003234;9.667929882896177;9.667929882896177;8.720346690612276;5.744…
319;14.002766223007924;-0.8634382611069122;14.002766223007924;0.018981743932141137;0.7113656320377376;297.26000000000005;288.188;297.06013496800006;108.0;0.0;0.17343210848900711;-0.5048804560050674;0.5048804560050674;0.17343210848900711;0.8636363636363636;1.5909090909090908;2.272727272727273;2.31053297169204;945.5222947240117;15.853006672199017;11.13902161684571;11.13902161684571;10.5072390530475…
320;13.813686276979926;-0.8683304988662128;13.813686276979926;0.07895833333333369;0.6967514665384341;272.25;262.16999999999996;272.064886;100.0;0.0;0.16513332020221635;-0.5079435247000662;0.5079435247000662;0.16513332020221635;0.7;1.4;2.2;2.1956887373258205;812.9262004994636;14.27565640300939;10.269158290535378;10.269158290535378;9.541713895658194;5.955946350313607;5.955946350313607;4.52969870303…
321;13.510904240560626;-0.6542072940287225;13.510904240560626;0.18891469407883577;0.7139463893050618;280.298;267.19399999999996;280.089957876;104.0;0.0;0.16491695853273192;-0.5079431466019209;0.5079431466019209;0.16491695853273192;0.9047619047619048;1.7142857142857142;2.4285714285714284;2.2572185765615913;853.2064079563521;14.982763184195939;11.175650867902323;11.175650867902323;10.07971869811898…
322;9.442337038095516;0.1522791540603592;9.442337038095516;0.1522791540603592;0.6798338152051283;270.715;259.62699999999995;270.044757272;94.0;0.0;0.11660630672730313;-0.5079435247000662;0.5079435247000662;0.11660630672730313;0.6842105263157895;1.3157894736842106;2.1052631578947367;2.1732549228580327;765.7888329818609;13.405412915006313;9.968544086715777;10.724473032734231;9.131030293135234;5.850…
323;9.970084303692122;0.3182311937359652;9.970084303692122;0.3182311937359652;0.28977377164277446;470.6380000000002;440.39800000000025;470.2027992;174.0;0.0;0.11888203391247427;-0.5079128907895387;0.5079128907895387;0.11888203391247427;0.8529411764705882;1.6470588235294117;2.4705882352941178;1.2343617847482626;1425.8906994418212;22.907202147189928;19.372951359192413;20.18944794012014;16.759152830…
324;9.463448149206627;0.2787629451076419;9.463448149206627;0.2787629451076419;0.6782631674942474;250.297;236.18499999999995;250.099379688;94.0;0.0;0.11571653299734275;-0.5079558198359398;0.5079558198359398;0.11571653299734275;0.6842105263157895;1.3157894736842106;2.1052631578947367;2.173254922858033;760.301964680605;13.405412915006313;10.59057961370655;10.59057961370655;9.131030293135236;6.161315…
325;10.026109514545038;0.14556739208028868;10.026109514545038;0.14556739208028868;0.6750254850053542;413.5650000000001;382.3170000000001;413.2467126120001;160.0;0.0;0.11537445643814147;-0.5079560003773369;0.5079560003773369;0.11537445643814147;0.8387096774193549;1.6129032258064515;2.3548387096774195;1.495619506844917;1034.1070130087749;21.371668241257193;18.40729205658733;18.40729205658733;15.097…
326;10.132057844003562;0.036494412707435364;10.132057844003562;0.036494412707435364;0.5420603445459689;469.62900000000025;434.3490000000003;469.2729273600001;182.0;0.0;0.11714410359544584;-0.5079560003773369;0.5079560003773369;0.11714410359544584;0.6857142857142857;1.4285714285714286;2.1714285714285713;1.2581923277650326;1164.474062746831;23.777445635193004;20.312689288830402;20.312689288830402;1…
327;9.373221811758068;0.2039198381117575;9.373221811758068;0.2039198381117575;0.8049396616172004;240.25799999999995;228.16199999999995;240.078644244;90.0;0.0;0.13324519132136164;-0.5079662478941289;0.5079662478941289;0.13324519132136164;0.8888888888888888;1.6111111111111112;2.388888888888889;1.921544730867292;612.1358825395816;12.535169427003234;9.628584416167334;9.628584416167334;8.7203466906122…
328;13.301509037840692;-0.6743926919941534;13.301509037840692;0.18332373843806882;0.7324359514159273;378.44700000000023;355.26300000000015;378.17435619599996;144.0;0.0;0.17924058290109193;-0.3385841703234227;0.3385841703234227;0.17924058290109193;1.1785714285714286;1.8571428571428572;2.5;1.5478245121588898;974.5313038636006;19.518297090128673;15.89792484276587;15.89792484276587;13.493261928358045…
329;9.772619959906216;0.13646613440805377;9.772619959906216;0.13646613440805377;0.7385895741361623;266.296;252.18399999999994;266.09429430800003;100.0;0.0;0.1677796729241979;-0.5079662449308826;0.5079662449308826;0.1677796729241979;0.8;1.5;2.2;2.161738564362375;761.0371696824095;14.11251969619286;10.998827904170414;10.998827904170414;9.685871848001627;6.279670710477216;6.279670710477216;4.6007256…
330;11.045914499561686;-0.5854217968179003;11.045914499561686;0.18064751783276334;0.5520556562185379;281.267;270.179;281.068807832;104.0;0.0;0.31793698609241017;-0.5079662449308826;0.5079662449308826;0.31793698609241017;0.8571428571428571;1.5238095238095237;2.1904761904761907;2.195703329614872;840.7699454844769;14.982763184195939;10.854289790134235;10.854289790134235;10.058550648063802;6.25605344…
331;9.684981071017326;-0.0434721371968847;9.684981071017326;0.0434721371968847;0.6971639668322587;295.7250000000001;285.64500000000004;295.04000623999997;102.0;0.0;0.13437416656460419;-0.5079662449308014;0.5079662449308014;0.13437416656460419;0.9047619047619048;1.619047619047619;2.2857142857142856;2.3052078249485537;879.9160759817266;14.982763184195939;10.838407413026108;11.594336359044563;10.096…
332;13.800352943646596;-0.4600663475266653;13.800352943646596;0.09077640149519639;0.6871858793449729;254.26000000000002;243.17199999999994;254.074307812;94.0;0.0;0.13420480042603142;-0.5079435247000662;0.5079435247000662;0.13420480042603142;0.6842105263157895;1.3157894736842106;2.1052631578947367;2.1732549228580327;765.7888329818609;13.405412915006313;9.968544086715777;9.968544086715777;9.1310302…
333;9.942067136016599;0.3137421795391464;9.942067136016599;0.3137421795391464;0.29744258750477437;444.6000000000002;416.3760000000002;444.187149136;164.0;0.0;0.11888203389329058;-0.5079128907895387;0.5079128907895387;0.11888203389329058;0.9375;1.71875;2.5;1.449311390537879;1363.7433067173695;22.078775022443736;18.544524234446225;19.36102081537395;15.673366393245594;11.241297326522396;12.057793907…
334;10.130731322380534;0.26195209338188685;10.130731322380534;0.26195209338188685;0.30303534515569014;472.6100000000001;444.3860000000002;472.18206375600005;174.0;0.0;0.11888203391247427;-0.5079406728485893;0.5079406728485893;0.11888203391247427;0.8235294117647058;1.588235294117647;2.411764705882353;1.280022691019338;1462.6501142836244;23.070338854006458;19.0357079043162;19.852204485243927;16.652…
335;9.91391557037945;0.3121427346141177;9.91391557037945;0.3121427346141177;0.3855854307917893;416.5460000000002;392.35400000000016;416.15584900799996;152.0;0.0;0.11888202880105554;-0.5079128907895387;0.5079128907895387;0.11888202880105554;0.9666666666666667;1.7666666666666666;2.566666666666667;1.5366886554675476;1332.5600154028887;20.664561460070647;17.130310672073133;17.946807253000856;14.59735…
336;13.239006605901446;-0.49330472903119005;13.239006605901446;0.14741137041236252;0.7902526370193711;340.3980000000001;319.2300000000001;340.158706132;130.0;0.0;0.1773507826298732;-0.34662930341103626;0.34662930341103626;0.1773507826298732;1.16;1.92;2.68;1.6030913279669694;849.0811496979438;17.070703332935974;14.295630547193912;14.295630547193912;12.112721870796165;8.931599452608674;8.9315994526…
337;9.952078763525916;0.3115439509376112;9.952078763525916;0.3115439509376112;0.3663444394665422;458.58300000000014;432.37500000000017;458.16641369200005;168.0;0.0;0.11888203407351523;-0.5079128907895387;0.5079128907895387;0.11888203407351523;0.9393939393939394;1.7575757575757576;2.606060606060606;1.2612611941462621;1414.6686481077636;22.200095366003378;18.36698608728318;19.183482668210907;16.259…
338;13.644759896654355;-0.08553784187126512;13.644759896654355;0.08553784187126512;0.32562372133518147;473.59400000000034;446.37800000000027;473.16607934399997;174.0;0.0;0.19462757823117607;-0.5079662370651968;0.5079662370651968;0.19462757823117607;1.0294117647058822;1.7647058823529411;2.4705882352941178;1.3898983672821303;1311.001164510035;23.656125291633366;19.030122794099714;19.84661937502744;…
339;13.666074303599107;-0.08611149719555211;13.666074303599107;0.08611149719555211;0.3187403850446769;473.5940000000002;446.3780000000002;473.166079344;174.0;0.0;0.19462757823120921;-0.5079662370651968;0.5079662370651968;0.19462757823120921;0.9705882352941176;1.6470588235294117;2.3529411764705883;1.4209459343552446;1305.001164510035;23.656125291633362;19.030122794099714;19.84661937502744;16.49120…
340;12.409173280423282;-0.47342309145880646;12.409173280423282;0.1150173590505481;0.7293655709760668;304.345;288.217;304.109944372;114.0;0.0;0.3385811846828551;-0.5079661787853607;0.5079661787853607;0.3385811846828551;0.7391304347826086;1.2173913043478262;1.6956521739130435;1.9010664700518936;725.5017561402777;16.070703332935974;12.423964214272075;12.423964214272075;11.237183443017882;7.337642027…
341;12.36114276266062;-0.47819160997732424;12.36114276266062;0.16913699282386174;0.5805129912509492;308.333;292.205;308.104858992;116.0;0.0;0.34682073381327444;-0.5079435058517014;0.5079435058517014;0.34682073381327444;1.0;1.7826086956521738;2.608695652173913;1.8796762019612783;854.8674693421698;16.233840039752504;12.652567939974356;12.652567939974356;11.169035095596021;7.339303307073863;7.339303…
342;12.153965419501134;-0.43208994708994664;12.153965419501134;0.16114876779198606;0.549416858844451;343.1760000000001;332.08800000000014;341.989156312;104.0;0.0;0.343044217454079;-0.507309062418803;0.507309062418803;0.343044217454079;0.9047619047619048;1.5714285714285714;2.3333333333333335;1.9648099128603365;809.8830980845715;14.819626477379408;10.915177341333173;12.501173880447878;10.1478670455…
343;11.94286328420257;-0.45861489040060355;11.94286328420257;0.16224687740109855;0.4472893601984473;290.31800000000004;276.20599999999996;290.094294308;108.0;0.0;0.3356883634159945;-0.5073090624188256;0.5073090624188256;0.3356883634159945;0.8636363636363636;1.5909090909090908;2.409090909090909;1.8289790352449726;835.6830399628791;15.363596551749426;11.769263675892823;11.769263675892823;10.7371834…
344;12.432943016712859;-0.47292642983119104;12.432943016712859;0.1058447059881733;0.3957277138993625;390.3950000000001;372.25100000000015;390.121571676;146.0;0.0;0.30658135091952354;-0.5016991993111083;0.5016991993111083;0.30658135091952354;1.0344827586206897;1.7586206896551724;2.4827586206896552;1.563005222577997;1217.652500354847;20.38010440969447;15.80092304475163;15.80092304475163;14.10088674…
345;12.194649628369866;-0.5379725292894932;12.194649628369866;0.04606605939488362;0.4742101247876947;385.2170000000001;372.11300000000017;384.01095437600003;120.0;0.0;0.27464175393947604;-0.507272463601598;0.507272463601598;0.27464175393947604;1.0;1.7083333333333333;2.4583333333333335;1.8097573137130913;954.1467799130833;17.10408352775558;12.401356241869225;13.98735278098393;11.541713895658196;7.…
346;9.930100600956159;-0.20927254685416674;9.930100600956159;0.022435295955561152;0.47248282166776473;463.59900000000016;434.3670000000002;463.18172940799997;172.0;0.0;0.14000539424558023;-0.5079666337506689;0.5079666337506689;0.14000539424558023;0.8484848484848485;1.5454545454545454;2.303030303030303;1.3235110610307366;1064.4843944005738;22.622745096813755;18.521686625662433;19.33818320659016;16…
347;13.846075500608467;-0.05162481432780597;13.846075500608467;0.05162481432780597;0.24925109156716962;520.6540000000003;492.43000000000035;520.182063756;190.0;0.0;0.19462558241171665;-0.5079662370651968;0.5079662370651968;0.19462558241171665;0.7631578947368421;1.4473684210526316;2.1578947368421053;1.2255001602125712;1569.6793101237754;26.061902685569176;20.878489175894305;21.69498575682203;18.54…
348;10.068717179737575;-0.20124155668032007;10.068717179737575;0.023850537256020488;0.4746681731770213;459.58600000000024;426.3220000000003;459.240958536;178.0;0.0;0.13112732465790675;-0.5079666421364096;0.5079666421364096;0.13112732465790675;0.9117647058823529;1.5588235294117647;2.264705882352941;1.4017868723304923;1105.9794481435204;23.656125291633366;19.853925311204726;19.853925311204726;16.47…
349;9.941757634634877;-0.2118399095613901;9.941757634634877;0.02467924909237129;0.4239812064951544;477.62600000000026;446.37800000000027;477.19737947199997;178.0;0.0;0.14000539424558023;-0.5079666337506689;0.5079666337506689;0.14000539424558023;0.9705882352941176;1.7058823529411764;2.4411764705882355;1.2977075876716055;1102.3939039606669;23.492988584816832;19.39193011366551;20.208426694593236;16.…
350;10.005425159235152;0.0;10.005425159235152;0.0;0.48943022862141855;450.0220000000002;417.7660000000003;449.21215694399996;168.0;0.0;0.11888050449349954;-0.5079560290160312;0.5079560290160312;0.11888050449349954;0.875;1.625;2.375;2.4499961865229664e-06;999.7007758484903;21.04539482762413;18.45068179007479;19.267178371002515;15.275989583278102;11.596334473083608;11.596334473083608;8.882884250119…
351;12.587652903754094;-0.5142592592592599;12.587652903754094;0.05920729402872227;0.7785717484065329;342.39100000000013;320.21500000000003;342.146723804;132.0;0.0;0.17392025201480832;-0.5079666065471224;0.5079666065471224;0.17392025201480832;1.12;1.8;2.44;2.020862927169106;792.7240789304443;18.13746372257519;14.320909595314626;14.320909595314626;11.863081100704113;8.430467453433199;8.430467453433…
352;12.615131487780296;-0.5272978080120947;12.615131487780296;0.07839710884353712;0.7647471683008047;342.3910000000001;320.2150000000001;342.146723804;132.0;0.0;0.17392025516975265;-0.5079666065471224;0.5079666065471224;0.17392025516975265;1.08;1.72;2.32;2.0846769791223556;815.4606492487551;18.35300667219902;14.536452544938454;14.536452544938454;11.653685662454272;8.221072015183358;8.221072015183…
353;12.664669949208639;-0.5086653748454799;12.664669949208639;0.040835511673804836;0.5955976302869072;370.44500000000016;344.23700000000014;370.17802393200003;144.0;0.0;0.17392025200880137;-0.5079666065471224;0.5079666065471224;0.17392025200880137;1.0;1.7037037037037037;2.4074074074074074;1.8795628598619933;810.4431167751917;19.38854057813175;15.571986450871192;15.571986450871192;13.0072390530475…
354;13.881559533206214;-5.13615060555415;13.881559533206214;0.016521733821066364;0.2718650834232939;550.5030000000002;526.3110000000001;550.180345328;206.0;0.0;0.4330583705073959;-0.5079662294304368;0.5079662294304368;0.4330583705073959;0.8205128205128205;1.4615384615384615;2.076923076923077;1.5784164852774878;1441.1467546670735;27.78588180363029;20.558002997031494;20.558002997031494;18.503169766…
355;12.70195987654321;-0.5543302259175282;12.70195987654321;0.07032486142605188;0.6529035925910954;362.3810000000001;344.2370000000001;362.1154236759999;136.0;0.0;0.17392046771211359;-0.5079666065471224;0.5079666065471224;0.17392046771211359;0.9259259259259259;1.6296296296296295;2.3333333333333335;1.7834219574010015;993.4617651357327;18.965890847321383;14.423203890886583;14.423203890886583;13.024…
356;12.772723469063326;-0.510490047240832;12.772723469063326;0.03243357421300952;0.353148370170988;426.5530000000003;392.28100000000023;426.24062418799997;168.0;0.0;0.17392025200880137;-0.5079666065471224;0.5079666065471224;0.17392025200880137;0.8709677419354839;1.4838709677419355;2.129032258064516;1.6484221504139565;872.3563283595014;22.216967702877934;18.40041357561738;18.40041357561738;15.0072…
357;12.726196754210719;-0.5096353240234708;12.726196754210719;0.0357508264376043;0.464524687708295;398.49900000000025;368.2590000000002;398.20932406000003;156.0;0.0;0.17392025200880137;-0.5079666065471224;0.5079666065471224;0.17392025200880137;0.9310344827586207;1.5862068965517242;2.2758620689655173;1.76054888553146;841.3397907189332;20.80275414050484;16.986200013244286;16.986200013244286;14.0072…
358;13.803842489280802;-5.138053861648254;13.803842489280802;0.030433962165112627;0.3351064650376157;510.4380000000002;490.27800000000025;510.1490452;190.0;0.0;0.4330583705073959;-0.5079662294304368;0.5079662294304368;0.4330583705073959;0.8888888888888888;1.5;2.0555555555555554;1.9469569629223928;1361.368702150351;26.250347897697544;19.022469091098742;19.022469091098742;16.84137372418031;10.59907…
359;12.535305807508188;-0.5160071806500379;12.535305807508188;0.07027210884353696;0.7993517144826462;328.36400000000003;308.204;328.13107374;126.0;0.0;0.17392025357929494;-0.5079666065471224;0.5079666065471224;0.17392025357929494;1.125;1.7916666666666667;2.4166666666666665;2.070774488562301;777.3344235819732;17.43035694138864;13.613802814128078;13.613802814128078;11.363081100704113;7.930467453433…
360;13.332643186138856;-4.534986129482657;13.332643186138856;0.07650462962962945;0.7014773116091536;334.297;321.193;334.0929123160001;124.0;0.0;0.4179916594941668;-0.50782253327331;0.50782253327331;0.4179916594941668;1.1666666666666667;1.9166666666666667;2.5416666666666665;2.3642323879514353;929.4657341449177;17.48276318419594;12.378413247727991;12.378413247727991;11.324717068335381;7.02614905502…
361;9.975988515350569;0.2431813259431903;9.975988515350569;0.2431813259431903;0.29912275738748;475.6100000000003;446.37800000000027;475.18172940799997;176.0;0.0;0.1533639228214633;-0.5079128739560007;0.5079128739560007;0.1533639228214633;0.8529411764705882;1.5588235294117647;2.2941176470588234;1.3373341105947385;1227.9935727405812;23.329851878000305;19.32802078224709;20.144517363174817;16.6910044…
362;9.927549580547996;0.2183791109275337;9.927549580547996;0.2183791109275337;0.32314014023234094;461.5830000000002;434.3670000000002;461.16607934399997;170.0;0.0;0.15336392281431585;-0.5079662369423845;0.5079662369423845;0.15336392281431585;0.7878787878787878;1.4848484848484849;2.242424242424242;1.334911652183282;1211.5940200843654;22.622745096813755;18.36698608728318;19.183482668210907;16.15299…
363;13.463840445170437;-0.2816208890724665;13.463840445170437;0.20093614687982964;0.31825248086252383;463.5740000000001;437.3660000000002;463.1617429119999;170.0;0.0;0.15336391368218286;-0.5079128739560007;0.5079128739560007;0.15336391368218286;0.8787878787878788;1.606060606060606;2.3636363636363638;1.3349116521832816;1214.8391325822022;22.62274509681376;18.297736964792456;19.114233545720182;16.1…
364;9.924216247214662;0.2601542538757142;9.924216247214662;0.2601542538757142;0.3348194761615649;445.5840000000001;418.3680000000002;445.17116472399994;164.0;0.0;0.15336388600856837;-0.5079128739560007;0.5079128739560007;0.15336388600856837;0.84375;1.59375;2.375;1.3244649552269676;1164.9634211421449;21.75250160881068;17.997122760972854;18.81361934190058;15.759152830872496;11.201670635836429;12.01…
365;9.94407850616783;0.24093614687982923;9.94407850616783;0.24093614687982923;0.3076440158279981;460.59900000000016;432.3750000000002;460.1820637559999;170.0;0.0;0.15336390671893285;-0.5079128739560007;0.5079128739560007;0.15336390671893285;0.8787878787878788;1.606060606060606;2.3636363636363638;1.334911652183282;1212.839132582202;22.622745096813755;18.49712276097285;19.313619341900576;16.1529996…
366;10.023989607526234;0.24400679644523438;10.023989607526234;0.24400679644523438;0.21013446840867012;523.0980000000002;491.85000000000025;522.174391532;188.0;0.0;0.15336390672584688;-0.5079128739560007;0.5079128739560007;0.15336390672584688;0.9166666666666666;1.6666666666666667;2.4166666666666665;1.3235838485542113;1268.4239191408008;24.744065440373397;20.211950527165545;21.78437605411173;17.691…
367;13.560748029928224;-0.6550200512303681;13.560748029928224;0.36843560406511355;0.4207829116108734;281.286;269.19;281.08520684399997;104.0;0.0;0.16491731734777476;-0.5048804559905518;0.5048804559905518;0.16491731734777476;0.9523809523809523;1.7142857142857142;2.4285714285714284;2.2838480083225012;843.3128740823252;14.819626477379408;10.993107951405362;10.993107951405362;10.202708600407234;6.385…
368;9.34836321605216;0.2594513531869236;9.34836321605216;0.2594513531869236;0.4181589716981256;269.325;258.23699999999997;269.051049592;94.0;0.0;0.11511842301663987;-0.5079662448790319;0.5079662448790319;0.11511842301663987;1.0;1.7894736842105263;2.526315789473684;2.226800586507604;744.4314920885984;13.242276208189782;9.946041499670372;10.762538080598098;9.292024997884274;5.764366503216425;6.6440…
369;9.327240530866973;0.23261249264270578;9.327240530866973;0.23261249264270578;0.41622962186465057;253.257;242.16899999999995;253.073893212;94.0;0.0;0.1428588515726118;-0.5079662449085021;0.5079662449085021;0.1428588515726118;1.0;1.7894736842105263;2.526315789473684;2.226800586507604;741.6766045864349;13.242276208189782;9.946041499670372;9.946041499670372;9.292024997884274;5.764366503216425;5.76…
370;9.342799508692366;0.23366281389098864;9.342799508692366;0.23366281389098864;0.4179444024250907;252.273;240.17699999999994;252.089877624;94.0;0.0;0.11522803348835571;-0.5079643106797478;0.5079643106797478;0.11522803348835571;1.0;1.736842105263158;2.473684210526316;2.260726311905989;742.4314920885984;13.242276208189782;10.062357073896091;10.062357073896091;9.292024997884274;5.8632859161694295;5…
371;13.62184271856891;-0.6786514760225077;13.62184271856891;0.3842510183085579;0.42900613133094956;284.28999999999996;271.186;284.096105876;106.0;0.0;0.16638607408726655;-0.5048787155300554;0.5048787155300554;0.16638607408726655;1.1904761904761905;1.9523809523809523;2.6666666666666665;2.363158208216229;852.849416027349;14.982763184195939;11.285621008526068;11.285621008526068;10.130228955335802;6.…
372;12.271641628873772;-0.3358427815570668;12.271641628873772;0.013132978500041581;0.7466878503044883;261.277;246.15699999999993;261.10010796;100.0;0.0;0.26144544547779086;-0.5079399611420221;0.5079399611420221;0.26144544547779086;1.0;1.631578947368421;2.3157894736842106;1.89922503386516;546.3769879381306;13.568549621822843;10.373315838121922;10.373315838121922;9.075387400469408;6.466493496776160…
373;12.176227796674226;-0.4846390778533636;12.176227796674226;0.05370695809187942;0.7627277699793408;255.22899999999998;246.15699999999995;255.053157768;94.0;0.0;0.26578155832827705;-0.5079643104256252;0.5079643104256252;0.26578155832827705;0.7368421052631579;1.3157894736842106;2.0;2.0962392603153583;691.0921942003433;13.568549621822843;9.69958925175498;9.69958925175498;9.075387400469408;5.585683…
374;12.277018691735954;-0.43882700302343136;12.277018691735954;0.0402954482986948;0.8486295674858405;269.256;258.16799999999995;269.06880783200006;100.0;0.0;0.26578155833476724;-0.5079399593145498;0.5079399593145498;0.26578155833476724;0.95;1.6;2.25;2.040077275607093;706.3134947433756;14.27565640300939;10.660623946718887;10.660623946718887;9.613392202930193;5.974448993918078;5.974448993918078;4.3…
375;12.48961506361804;-0.5005862622826907;12.48961506361804;0.06625378688104111;0.8793555700168453;299.28200000000004;286.178;299.079372516;112.0;0.0;0.26591035193597484;-0.507939959314411;0.507939959314411;0.26591035193597484;0.9090909090909091;1.6363636363636365;2.3181818181818183;2.11041135134536;784.1007877520734;15.853006672199017;11.991521967993124;11.991521967993124;10.562080607913936;6.50…
376;13.78708807539796;-0.6100885758371668;13.78708807539796;0.01732423631861013;0.6059172473395886;421.42400000000015;401.2640000000002;421.13255096;158.0;0.0;0.33963654701942453;-0.5078224110770954;0.5078224110770954;0.33963654701942453;1.1290322580645162;1.8709677419354838;2.5806451612903225;1.6488857949955804;1156.8861807949656;21.957454678884098;16.67083151101632;16.67083151101632;14.97356554…
377;12.473808067464411;-0.5685902089766628;12.473808067464411;0.04662261638407017;0.6063662265891321;417.4610000000002;394.27700000000016;417.157622836;158.0;0.0;0.33963654701942453;-0.5078224110770954;0.5078224110770954;0.33963654701942453;1.064516129032258;1.7741935483870968;2.4516129032258065;1.6294519959;1133.5788760679054;21.957454678884098;17.292867038007095;17.292867038007095;14.9567287958…
378;14.3175035272501;-4.406344490685744;14.3175035272501;0.09928416300710707;0.24232889325427576;556.6280000000003;525.3800000000003;556.233762892;210.0;0.0;0.4159196565458348;-0.4964530699420344;0.4964530699420344;0.4159196565458348;0.926829268292683;1.5609756097560976;2.268292682926829;1.4996871456886185;1596.3924335529935;29.20009536600337;22.988198891925155;22.988198891925155;19.6682003162317…
379;13.256212732277188;0.003833521601413814;13.256212732277188;0.003833521601413814;0.18026830010797107;539.7200000000004;498.3920000000004;539.314792172;210.0;0.0;0.22423078388247264;-0.5079666452521835;0.5079666452521835;0.22423078388247264;1.0;1.775;2.55;1.2767546813769037;1375.09152787533;27.735629271936112;23.494651864444805;23.494651864444805;19.563683283512802;14.680215130312462;14.6802151…
380;13.270110815363974;0.004927204253537987;13.270110815363974;0.004927204253537987;0.1580399882453671;553.7470000000003;510.4030000000004;553.330442236;216.0;0.0;0.22423078388247264;-0.5079666452521835;0.5079666452521835;0.22423078388247264;0.975609756097561;1.7560975609756098;2.5365853658536586;1.2495163109368983;1391.718022057332;28.44273605312266;24.20175864563135;24.20175864563135;20.0636832…
381;13.539125114687394;0.018591404879906737;13.539125114687394;0.018591404879906737;0.12225390254238867;629.8450000000005;582.4690000000002;629.361742364;244.0;0.0;0.22423089192348353;-0.5079666452521835;0.5079666452521835;0.22423089192348353;0.851063829787234;1.553191489361702;2.3191489361702127;1.1657888800321559;1722.411649683251;32.425863716248095;27.535723587079435;27.535723587079435;23.0300…
382;9.565024532846502;0.30392267257887773;9.565024532846502;0.30392267257887773;0.8231613906650328;255.317;238.18099999999995;255.125928784;98.0;0.0;0.11716396400165587;-0.507966642239431;0.507966642239431;0.11716396400165587;1.0;1.6842105263157894;2.4210526315789473;1.922750020732457;592.1979703531083;13.405412915006313;10.874656502389978;10.874656502389978;9.131030293135236;6.452387937641051;6.…
383;9.660546074796615;0.3076199462414291;9.660546074796615;0.3076199462414291;0.8791226042793565;269.344;250.19199999999995;269.141578848;104.0;0.0;0.11716413436889139;-0.507966642239431;0.507966642239431;0.11716413436889139;1.05;1.75;2.45;1.9415560074363405;606.8871109583483;14.11251969619286;11.581763283576526;11.581763283576526;9.669035095596021;7.0285088893444785;7.0285088893444785;5.34423158…
384;12.095614974384814;-3.4322816016838824;12.095614974384814;0.006822089947089438;0.8894007872620159;319.38200000000006;302.246;319.08782902400003;116.0;0.0;0.23177698087110896;-0.507966642239354;0.507966642239354;0.23177698087110896;1.0454545454545454;1.6818181818181819;2.3181818181818183;2.0503054265712177;799.3955609155831;15.905412915006313;12.099401373781568;12.915897954709294;10.3423551585…
385;9.47690283972481;0.10429894179894172;9.47690283972481;0.10429894179894172;0.6972876775479863;271.34100000000007;258.23699999999997;271.066699656;96.0;0.0;0.11716947987663834;-0.5079666390702733;0.5079666390702733;0.11716947987663834;1.0;1.6842105263157894;2.4210526315789473;1.952508396156873;637.0938758768986;13.405412915006313;10.128584416167335;10.945080997095062;9.131030293135236;6.0498907…
386;13.528129626759485;0.01791224287378257;13.528129626759485;0.01791224287378257;0.143147149242474;615.8180000000004;570.4580000000002;615.3460923;238.0;0.0;0.22423089192348353;-0.5079666452521835;0.5079666452521835;0.22423089192348353;0.8478260869565217;1.5434782608695652;2.3043478260869565;1.1903897702982082;1705.287767629731;31.71875693506155;26.828616805892892;26.828616805892892;22.530009778…
387;13.27011081536397;0.004927204253537765;13.27011081536397;0.004927204253537765;0.1580399882453671;553.7470000000002;510.4030000000004;553.330442236;216.0;0.0;0.2242307830873052;-0.5079666452521835;0.5079666452521835;0.2242307830873052;1.0;1.7804878048780488;2.5609756097560976;1.2334320697835413;1391.718022057332;28.44273605312266;24.201758645631347;24.201758645631347;20.046846531107196;15.1742…
388;9.72874464600655;-0.0772222222222223;9.72874464600655;0.0772222222222223;0.8576258365400466;270.372;248.19599999999994;270.161979944;106.0;0.0;0.11800077780804863;-0.507966636193631;0.507966636193631;0.11800077780804863;0.85;1.4;1.9;2.5837862966804446;580.8672594694658;14.75071237662706;12.350092637700394;12.350092637700394;9.530041077362384;7.127935015818105;7.127935015818105;5.3373534015454…
389;10.104012135718484;-0.1047222222222226;10.104012135718484;0.1047222222222226;0.7891267299553851;312.4530000000001;284.229;312.208930136;124.0;0.0;0.1209050432157128;-0.5074070147689951;0.5074070147689951;0.1209050432157128;0.6521739130434783;0.9130434782608695;1.1304347826086956;2.742498739242598;619.106808021527;17.361442840636293;15.118041830131515;15.118041830131515;10.762091884931264;8.37…
390;9.789388797963834;-0.03083333333333349;9.789388797963834;0.03083333333333349;0.7990381769155543;283.415;258.2149999999999;283.19361442;112.0;0.0;0.11800077780806738;-0.5076869246945404;0.5076869246945404;0.11800077780806738;0.9047619047619048;1.4285714285714286;1.9047619047619047;2.631241987485392;588.5097676763606;15.620955864630139;13.402879042200436;13.402879042200436;9.940724679885344;7.6…
391;10.20890383469478;-0.06819444444444467;10.20890383469478;0.06819444444444467;0.4791793722291254;368.56100000000015;332.2730000000001;368.271530392;148.0;0.0;0.11827253706002003;-0.5076759542156002;0.5076759542156002;0.11827253706002003;0.6666666666666666;1.0740740740740742;1.4074074074074074;2.680743569207326;669.5988817289423;19.863596551749417;17.515383055630053;17.515383055630053;13.016734…
392;9.772859872344;-0.08638888888888907;9.772859872344;0.08638888888888907;0.8446107260544865;284.399;260.20699999999994;284.177630008;112.0;0.0;0.11800077780806757;-0.5076869246945404;0.5076869246945404;0.11800077780806757;0.7619047619047619;1.1428571428571428;1.4285714285714286;2.631241987485392;586.5097676763606;15.620955864630139;13.272742368510768;13.272742368510768;9.940724679885344;7.54460…
393;9.887250304442766;-0.06902777777777791;9.887250304442766;0.06902777777777791;0.7284584901918276;312.45300000000003;284.229;312.208930136;124.0;0.0;0.11800077782965514;-0.507686924694499;0.507686924694499;0.11800077782965514;0.7391304347826086;1.1304347826086956;1.434782608695652;2.6642778344567892;614.0369416394341;17.035169427003233;14.686955930883864;14.686955930883864;10.940724679885344;8.…
394;9.979595983455111;-0.06652777777777796;9.979595983455111;0.06652777777777796;0.5849818774863002;340.50700000000006;308.25100000000003;340.240230264;136.0;0.0;0.11800077782969473;-0.507686924694499;0.507686924694499;0.11800077782969473;0.72;1.12;1.44;2.639933877258098;641.734132606615;18.44938298937633;16.10116949325696;16.10116949325696;11.940724679885344;9.544601682484771;9.544601682484771;7…
395;9.788484872344;0.02472222222222209;9.788484872344;0.02472222222222209;0.8464052226157318;282.383;260.20699999999994;282.161979944;110.0;0.0;0.11800077782969477;-0.507686924694499;0.507686924694499;0.11800077782969477;0.7619047619047619;1.1904761904761905;1.5714285714285714;2.145503725707003;613.7617256514026;15.035169427003234;12.686955930883864;12.686955930883864;10.026511117512246;7.6303881…
396;9.844040427899555;0.009097222222222312;9.844040427899555;0.009097222222222312;0.821532320799976;296.41;272.21799999999996;296.177630008;116.0;0.0;0.11800077782969477;-0.507686924694499;0.507686924694499;0.11800077782969477;0.7272727272727273;1.1818181818181819;1.5909090909090908;2.1480165624160334;628.6017541173308;15.742276208189782;13.394062712070411;13.394062712070411;10.526511117512248;8.…
397;10.00216772358367;-0.08805555555555578;10.00216772358367;0.08805555555555578;0.7566736682839144;312.4530000000001;284.229;312.208930136;124.0;0.0;0.11827253703838199;-0.5076759542156416;0.5076759542156416;0.11827253703838199;0.6956521739130435;1.0869565217391304;1.391304347826087;2.636551977485012;614.0369416394341;17.035169427003233;14.686955930883864;14.686955930883864;11.016734284806914;8.…
398;9.556098041068278;-0.050694444444444375;9.556098041068278;0.050694444444444375;0.7846753322789288;284.39899999999994;260.20699999999994;284.177630008;112.0;0.0;0.11509594033471665;-0.5079666361935898;0.5079666361935898;0.11509594033471665;0.6666666666666666;1.0;1.2857142857142858;2.555227651523627;501.6251543670071;15.294682450997078;12.841656469263116;12.841656469263116;10.119357474839425;7.…
399;9.648443720080625;-0.04819444444444421;9.648443720080625;0.04819444444444421;0.6498519277431077;312.4530000000001;284.229;312.208930136;124.0;0.0;0.11509594033475617;-0.5079666361935898;0.5079666361935898;0.11509594033475617;0.6521739130434783;1.0;1.3043478260869565;2.5214458328243596;528.7435639749775;16.708896013370172;14.255870031636212;14.255870031636212;11.119357474839425;8.7112683491514…
400;10.116558155682434;-0.0706944444444444;10.116558155682434;0.0706944444444444;0.6084870849382955;340.50700000000006;308.25100000000003;340.240230264;136.0;0.0;0.11827253705998039;-0.5076759542156002;0.5076759542156002;0.11827253705998039;0.68;1.08;1.4;2.686707981841909;641.734132606615;18.44938298937633;16.101169493256958;16.101169493256958;12.016734284806915;9.665922026044415;9.66592202604441…
401;12.669689048458888;0.14237664819013984;12.669689048458888;0.14237664819013984;0.8954384418024505;309.365;290.213;309.136493468;118.0;0.0;0.22962199046782156;-0.5079666422394009;0.5079666422394009;0.22962199046782156;1.0;1.6956521739130435;2.391304347826087;1.7115804632159641;749.7100841301208;15.97432701575866;12.774468624416564;12.774468624416564;11.11419354072963;8.038077000645542;8.0380770…
402;13.805235114398881;-0.2686870461532611;13.805235114398881;0.04671995877230839;0.13357482139396978;640.8280000000002;596.4760000000002;640.341341268;246.0;0.0;0.22454755533991685;-0.5079413875556102;0.5079413875556102;0.22454755533991685;0.9166666666666666;1.6666666666666667;2.4583333333333335;1.1105796667113474;2020.670042745183;33.03659418025733;27.837052974330167;27.837052974330167;23.44069…
403;13.971986821766762;-2.014957010582011;13.971986821766762;0.07287163013353481;0.4707041457313695;500.5510000000003;472.32700000000034;500.19473661599983;190.0;0.0;0.41835537280405166;-0.4966129955326897;0.4966129955326897;0.41835537280405166;0.972972972972973;1.6486486486486487;2.3513513513513513;1.4528201198975927;1318.9833473120975;25.992988584816832;20.730683962494464;20.730683962494464;17.…
404;13.675012575941508;-2.2366832579225107;13.675012575941508;0.028535489749414333;0.4010584613346467;533.3580000000002;513.1980000000002;532.07681892;186.0;0.0;0.41834503149312385;-0.42160523842352066;0.42160523842352066;0.41834503149312385;0.9444444444444444;1.5277777777777777;2.138888888888889;1.650821199133546;1318.5244086634168;26.034804948073717;18.93448144204093;20.446339334077837;17.10189…
405;13.282972667216182;0.005846435707625108;13.282972667216182;0.005846435707625108;0.1402552154885002;567.7740000000001;522.4140000000004;567.3460923;222.0;0.0;0.2242307830873052;-0.5079666452521835;0.5079666452521835;0.2242307830873052;0.9761904761904762;1.7619047619047619;2.5476190476190474;1.2065001911644968;1408.3650757780545;29.149842834309204;24.908865426817897;24.908865426817897;20.546846…
406;13.282972667216184;0.00584643570762533;13.282972667216184;0.00584643570762533;0.1402552154885002;567.7740000000003;522.4140000000004;567.3460922999999;222.0;0.0;0.22423078388247264;-0.5079666452521835;0.5079666452521835;0.22423078388247264;0.9523809523809523;1.7380952380952381;2.5238095238095237;1.22232570115862;1408.3650757780547;29.149842834309204;24.908865426817897;24.908865426817897;20.56…
407;12.834391061980346;0.06249616822037485;12.834391061980346;0.06249616822037485;0.4345375815614893;382.5070000000002;356.29900000000015;382.20451345199996;146.0;0.0;0.22423076359487992;-0.35428213698407307;0.35428213698407307;0.22423076359487992;0.896551724137931;1.5517241379310345;2.310344827586207;1.4873364688549087;1083.6192683465997;20.05383099606141;16.689822671867898;16.689822671867898;14…
408;12.845988858123597;0.023278061224490054;12.845988858123597;0.023278061224490054;0.39951856832459137;398.5060000000002;372.2980000000002;398.19942807199993;152.0;0.0;0.22423076359488012;-0.5079666452521835;0.5079666452521835;0.22423076359488012;0.9666666666666667;1.6666666666666667;2.433333333333333;1.4648562938181444;1130.892195919208;20.924074484064487;17.059685998178228;17.059685998178228;1…
409;13.175239486497395;0.007541949416984162;13.175239486497395;0.007541949416984162;0.22162903836862746;525.6930000000003;486.38100000000037;525.299142108;204.0;0.0;0.22423076374422818;-0.5079666452521835;0.5079666452521835;0.22423076374422818;1.0256410256410255;1.794871794871795;2.5641025641025643;1.267350010296159;1358.485507725515;27.028522490749566;22.787545083258255;22.787545083258255;19.046…
410;13.189137569584178;0.008635632069108112;13.189137569584178;0.008635632069108112;0.18026830010797135;539.7200000000003;498.3920000000004;539.3147921719999;210.0;0.0;0.22423076374422818;-0.5079666452521835;0.5079666452521835;0.22423076374422818;1.025;1.8;2.575;1.2405975115150394;1375.09152787533;27.735629271936112;23.4946518644448;23.4946518644448;19.546846531107196;14.674232066168754;14.674232…
411;13.201999421436387;0.0095548635231959;13.201999421436387;0.0095548635231959;0.1580399882453671;553.7470000000003;510.4030000000004;553.330442236;216.0;0.0;0.22423076374422818;-0.5079666452521835;0.5079666452521835;0.22423076374422818;1.0;1.7804878048780488;2.5609756097560976;1.2137968556540433;1391.718022057332;28.44273605312266;24.20175864563135;24.20175864563135;20.046846531107196;15.174232…
412;13.150795042052948;0.006691609280929933;13.150795042052948;0.006691609280929933;0.2415984048554942;511.6660000000003;474.37000000000035;511.28349204400007;198.0;0.0;0.22423076374422818;-0.5079666452521835;0.5079666452521835;0.22423076374422818;1.0526315789473684;1.8157894736842106;2.5789473684210527;1.2775032213800155;1341.8998523486846;26.32141570956302;22.08043830207171;22.08043830207171;18…
413;12.328450018896447;-0.4771390778533633;12.328450018896447;0.060946239606953334;0.7779212531112003;269.256;258.16799999999995;269.068807832;100.0;0.0;0.2657908962114921;-0.507953880280848;0.507953880280848;0.2657908962114921;0.85;1.45;2.15;2.1393256253764714;751.5338876080508;14.438793109825921;10.622238982565356;10.622238982565356;9.486071002992368;6.00235002263893;6.00235002263893;4.64639162…
414;12.429240913958177;-0.7276232993197278;12.429240913958177;0.00010742105484218278;0.5275605700504004;314.253;304.17300000000006;314.05388604;116.0;0.0;0.2966344704639256;-0.5079399593142924;0.5079399593142924;0.2966344704639256;1.0869565217391304;1.7826086956521738;2.4347826086956523;2.1558456928870284;861.0407609049976;16.72325016020209;11.846983853956946;11.846983853956946;10.934759407976111…
415;12.484762849584278;-0.41639833711262253;12.484762849584278;0.0677859848918656;0.8477637594449902;348.15200000000004;338.0720000000001;346.9793199;106.0;0.0;0.2667983501091853;-0.5079643104256252;0.5079643104256252;0.2667983501091853;1.0952380952380953;1.7619047619047619;2.380952380952381;2.1224817897377037;755.0140888404636;15.14589989101247;10.961238150538488;12.547234689653193;10.0240758054…
416;12.355617441421012;-0.5071390778533631;12.355617441421012;0.04554080582850473;0.7862563280643937;334.125;326.0609999999999;332.963669836;100.0;0.0;0.2667983481353063;-0.5079643104256252;0.5079643104256252;0.2667983481353063;0.9;1.55;2.2;2.1419553168705514;739.584277633372;14.438793109825921;10.000203455574583;11.586199994689288;9.486071002992368;5.691332259143542;6.484330528700894;4.312266561…
417;10.522203115814229;-0.06890354675820953;10.522203115814229;0.06404525699168584;0.6702993180061789;302.458;272.21799999999996;302.2245802;122.0;0.0;0.060554974779184395;-0.39255142379986985;0.39255142379986985;0.060554974779184395;0.9545454545454546;1.7727272727272727;2.6363636363636362;1.5447810251347756;525.8002857699712;15.11251969619286;13.79984010600623;13.79984010600623;10.5611326151187;…
418;10.522203115814229;-0.06890354675820975;10.522203115814229;0.06404525699168606;0.6702993180061789;302.458;272.21799999999996;302.2245802;122.0;0.0;0.060554974779184395;-0.39255142379986985;0.39255142379986985;0.060554974779184395;0.9545454545454546;1.7727272727272727;2.6363636363636362;1.5447810251347756;525.8002857699712;15.11251969619286;13.79984010600623;13.79984010600623;10.5611326151187;…
419;12.316699600753985;-0.44677912677416654;12.316699600753985;0.10144644431846839;0.6757139008033993;316.441;288.217;316.20384475599997;126.0;0.0;0.14215527994581256;-0.39255142379986957;0.39255142379986957;0.14215527994581256;1.1304347826086956;1.9565217391304348;2.782608695652174;1.5686636515280845;595.6942062760743;15.982763184195939;14.000981615283544;14.000981615283544;10.971816217641662;9.…
420;12.316699600753985;-0.44677912677416654;12.316699600753985;0.10144644431846861;0.6757139008033993;316.44100000000003;288.217;316.20384475599997;126.0;0.0;0.14215527994581256;-0.39255142379986957;0.39255142379986957;0.14215527994581256;1.1304347826086956;1.9565217391304348;2.782608695652174;1.5686636515280845;595.6942062760743;15.982763184195939;14.000981615283544;14.000981615283544;10.9718162…
421;12.321454855862097;-0.1192947425883939;12.321454855862097;0.038279504703115697;0.5484352073701451;316.4410000000001;288.217;316.20384475599997;126.0;0.0;0.3064719389857441;-0.46199712229393086;0.46199712229393086;0.3064719389857441;1.173913043478261;2.0434782608695654;2.9130434782608696;1.5616424149504127;581.4358604704929;15.819626477379408;14.091772822244371;14.091772822244371;11.0274591103…
422;10.493814484126984;-0.15459799120265405;10.493814484126984;0.10029100529100554;0.7225937367242894;302.4580000000001;272.21799999999996;302.2245802;122.0;0.0;0.059619433880409536;-0.39279626995792843;0.39279626995792843;0.059619433880409536;1.1363636363636365;1.9545454545454546;2.727272727272727;1.716052374334821;509.8366336695184;15.535169427003234;13.79984010600623;13.79984010600623;10.50982…
423;10.54616016313933;-0.1404256556017469;10.54616016313933;0.09289645796590285;0.7108569685172034;316.48500000000007;284.229;316.240230264;128.0;0.0;0.05961943388042856;-0.39279626994722966;0.39279626994722966;0.05961943388042856;1.0869565217391304;1.9130434782608696;2.6956521739130435;1.729879830519418;535.9596591801886;16.242276208189782;14.670083594009308;14.670083594009308;11.009821020102443…
424;11.868980401963356;-0.10832984273956536;11.868980401963356;0.07509826152683297;0.7419229780809984;300.44200000000006;272.21799999999996;300.208930136;120.0;0.0;0.1552208230292698;-0.39255142539208276;0.39255142539208276;0.1552208230292698;1.1818181818181819;2.0;2.772727272727273;1.7276214949962423;547.9104984355639;15.535169427003234;13.683524531780508;13.683524531780508;10.509821020102445;9.…
425;10.553217776308054;-0.12682021342487637;10.553217776308054;0.08411945179306324;0.6670426783488407;314.469;284.229;314.2245802;126.0;0.0;0.0608758012336883;-0.3925514237873029;0.3925514237873029;0.0608758012336883;1.0;1.8695652173913044;2.739130434782609;1.5720360873668433;578.3906439920497;15.819626477379408;14.247433863198934;14.247433863198934;11.0611326151187;9.804875025293986;9.8048750252…
426;10.482268744312847;-0.04228817607289859;10.482268744312847;0.04228817607289859;0.6735528500147651;286.459;256.21899999999994;286.22966558;116.0;0.0;0.059619239340420425;-0.3925514254046628;0.3925514254046628;0.059619239340420425;1.0476190476190477;1.8571428571428572;2.6666666666666665;1.688349640425365;503.9678039378517;14.828062645816686;13.697925972127019;13.697925972127019;9.94916084832262…
427;10.549276171709884;-0.07272837350173234;10.549276171709884;0.07272837350173234;0.6747385339778792;312.497;280.241;312.24531564399996;126.0;0.0;0.059619433898579946;-0.39255142378726815;0.39255142378726815;0.059619433898579946;1.2608695652173914;2.0869565217391304;2.8260869565217392;1.7338815695842973;570.5218142603832;16.242276208189782;14.85262651050627;14.85262651050627;11.04782582256323;9.…
428;11.05208838474937;-0.9057280512513648;11.05208838474937;0.11404490268329548;0.5297471686542807;322.4920000000001;292.252;322.22966557999996;128.0;0.0;0.13033569025402839;-0.37703386822507257;0.37703386822507257;0.13033569025402839;1.2916666666666667;2.0416666666666665;2.75;1.7611065469506106;676.6392798483666;17.164925939000156;15.145519729319721;15.145519729319721;11.399760888227238;9.616454…
429;10.959092261904761;-0.5032447693583606;10.959092261904761;0.07941535178886405;0.7108569685172034;316.4850000000001;284.229;316.240230264;128.0;0.0;0.06754692883528012;-0.39279626995792843;0.39279626995792843;0.06754692883528012;1.1304347826086956;1.8695652173913044;2.608695652173913;1.7241086343272625;548.044823834248;16.457819157813606;14.722489836816603;14.722489836816603;10.839100716447415…
430;10.480329125490112;-0.04617706496178764;10.480329125490112;0.04617706496178764;0.6735528500147651;286.45899999999995;256.21899999999994;286.22966558;116.0;0.0;0.059619430744020666;-0.3925514237998568;0.3925514237998568;0.059619430744020666;1.0952380952380953;1.9047619047619047;2.7142857142857144;1.7152342946532568;515.9314560383046;14.828062645816686;13.861062678943549;13.861062678943549;9.94…
431;10.53716120244394;-0.5437362344629211;10.53716120244394;0.10592886537331014;0.7108569685172033;316.4850000000001;284.229;316.240230264;128.0;0.0;0.06570260277175351;-0.39255142378730307;0.39255142378730307;0.06570260277175351;1.1304347826086956;1.9130434782608696;2.652173913043478;1.7160671184931462;548.044823834248;16.457819157813606;14.722489836816603;14.722489836816603;10.82308095117164;9.…
432;9.419138934380335;0.3201648715041574;9.419138934380335;0.3201648715041574;0.7666562514246021;218.683;207.59499999999997;218.049842652;76.0;0.0;0.11802328781409792;-0.5076865322488188;0.5076865322488188;0.11802328781409792;1.0;1.7333333333333334;2.4;2.4983516911769215;491.64466822833543;10.836498814253964;8.366629952836567;9.122558898855022;7.164703797946449;4.721990111013096;5.099954584022324…
433;9.165747025674875;0.2845015537079032;9.165747025674875;0.2845015537079032;0.8068181977997064;200.237;188.14099999999996;200.083729624;76.0;0.0;0.1184013055083298;-0.5079662449309224;0.5079662449309224;0.1184013055083298;0.8;1.2666666666666666;1.7333333333333334;2.32758411997621;429.09806165346146;10.673362107437434;8.474264039480829;8.474264039480829;7.292024997884274;4.728713643537612;4.7287…
434;9.165064169186193;0.22980442176870763;9.165064169186193;0.22980442176870763;0.7598118168058723;195.22099999999998;186.14899999999994;195.068413908;72.0;0.0;0.11511842131485817;-0.5079662448858993;0.5079662448858993;0.11511842131485817;0.9333333333333333;1.6;2.2666666666666666;2.5475438661656717;508.8043166810065;10.673362107437434;8.013229344516922;8.013229344516922;7.308861750289881;4.595931…
435;9.156217123680747;0.2502703241790545;9.156217123680747;0.2502703241790545;0.7233384691882264;219.671;209.59099999999995;219.04509162;76.0;0.0;0.11511840990412285;-0.5079662449308258;0.5079662449308258;0.11511840990412285;0.9333333333333333;1.5333333333333334;2.1333333333333333;2.452797331194705;479.48083455551574;10.836498814253964;7.943980222026193;8.699909168044648;7.164703797946449;4.51066…
436;9.284407281431092;0.3214640022675739;9.284407281431092;0.3214640022675739;0.7200216083845385;184.23799999999997;172.14199999999997;184.088815004;70.0;0.0;0.11538334321658794;-0.5079558198359801;0.5079558198359801;0.11538334321658794;0.9285714285714286;1.6428571428571428;2.2857142857142856;2.5278040316309602;432.24348041097005;9.966255326250886;8.066015749016966;8.066015749016966;6.77085694782…
437;12.882714317208364;-0.254097222222222;12.882714317208364;0.2131046863189725;0.7281486993314413;188.201;179.12899999999996;188.063743128;70.0;0.0;0.12332613729265281;-0.5079662449307295;0.5079662449307295;0.12332613729265281;0.8571428571428571;1.5714285714285714;2.2142857142857144;2.4434555043419284;434.3296467381503;9.966255326250886;7.443980222026192;7.443980222026192;6.7540201954234895;4.30…
438;10.144620211269421;0.2625287946506296;10.144620211269421;0.2625287946506296;0.279589590971384;486.6370000000002;456.3970000000003;486.19771382000005;180.0;0.0;0.11888203391247427;-0.5079406728485893;0.5079406728485893;0.11888203391247427;0.8;1.542857142857143;2.342857142857143;1.252887206171088;1477.4610704427125;23.777445635193004;19.742814685502747;20.559311266430473;17.152999680989847;12.4…
439;9.845155160829764;-0.3257010582010582;9.845155160829764;0.07246905077713128;0.7443881295377444;271.272;258.16799999999995;271.084457896;102.0;0.0;0.15293691087116282;-0.5079662325807975;0.5079662325807975;0.15293691087116282;1.0;1.7;2.4;2.1169817742994232;691.7648558151777;14.27565640300939;10.738554556791078;10.738554556791078;9.541713895658194;6.149953541586952;6.149953541586952;4.615636159…
440;12.15380007558579;-0.4054629629629629;12.15380007558579;0.023322520366170663;0.7758923269337552;239.23;230.15799999999993;239.058243148;88.0;0.0;0.2657815249026287;-0.5079399593145498;0.5079399593145498;0.2657815249026287;0.8333333333333334;1.5;2.2222222222222223;2.1316150820378583;649.3436095054086;12.698306133819765;9.32972592544465;9.32972592544465;8.681540550352056;5.4513929556993235;5.45…
441;12.020909549004788;-0.4103472222222224;12.020909549004788;0.018822541362224054;0.6318329361180623;270.24000000000007;260.15999999999997;270.05282342000004;100.0;0.0;0.19657915449196256;-0.5079662131563947;0.5079662131563947;0.19657915449196256;0.85;1.55;2.25;2.2893972855172393;846.5071386809369;14.27565640300939;10.199589251754983;10.199589251754983;9.541713895658196;5.836610841560529;5.83661…
442;12.67918023910698;-0.37111117119279147;12.67918023910698;0.03528524117813303;0.8407404103244579;381.4720000000001;354.25600000000014;381.194008344;148.0;0.0;0.17295472965302516;-0.5078223810503747;0.5078223810503747;0.17295472965302516;1.1071428571428572;1.8571428571428572;2.607142857142857;1.395955955287068;826.9960097135266;19.509860921691395;16.265071953403975;16.265071953403975;13.6141935…
443;13.120846905773647;-0.38037043045205055;13.120846905773647;0.0676926485855407;0.7393763807671623;409.52600000000007;378.2780000000002;409.225308472;160.0;0.0;0.17349393478006953;-0.5078223810502918;0.5078223810502918;0.17349393478006953;1.1;1.8333333333333333;2.533333333333333;1.45612477527911;871.2174040118282;21.087211190881018;17.8424222225936;17.8424222225936;14.524877143252587;11.0171584…
444;13.502259887633056;-0.580080798601063;13.502259887633056;0.04707114175421112;0.5363181264183485;459.54200000000014;430.3100000000003;459.20457302799997;176.0;0.0;0.177637284421406;-0.5079666388842768;0.5079666388842768;0.177637284421406;0.8529411764705882;1.5294117647058822;2.264705882352941;1.3680511756069054;1136.4629939751787;23.49298858481683;19.021686625662436;19.021686625662436;16.58052…
445;13.472592465108491;-0.49410196262222694;13.472592465108491;0.022590607769213955;0.5560153316430125;443.54300000000023;414.31100000000026;443.209658408;170.0;0.0;0.17763250513102607;-0.5079666388842768;0.5079666388842768;0.17763250513102607;0.8787878787878788;1.5757575757575757;2.3333333333333335;1.350188212976211;1087.640060799148;22.622745096813755;18.651823299352106;18.651823299352106;16.18…
446;13.502259887633056;-0.580080798601063;13.502259887633056;0.04707114175421112;0.5363181264183485;459.54200000000014;430.3100000000003;459.20457302799997;176.0;0.0;0.177637284421406;-0.5079666388842768;0.5079666388842768;0.177637284421406;0.8529411764705882;1.5294117647058822;2.264705882352941;1.3680511756069054;1136.4629939751787;23.49298858481683;19.021686625662436;19.021686625662436;16.58052…
447;12.37685185185185;-0.6346296296296299;12.37685185185185;0.06481481481481444;0.5794952297659434;270.23999999999995;260.15999999999997;270.05282342000004;100.0;0.0;0.20147269602940907;-0.5077973188636857;0.5077973188636857;0.20147269602940907;0.75;1.3;1.95;2.3956753300539084;725.8362617815494;14.601929816642452;10.467538444186104;10.467538444186104;9.396754605515328;5.888469760472304;5.88846976…
448;13.997911815070697;-0.5841492037408968;13.997911815070697;0.039585318156711846;0.39326027659767226;501.6230000000002;466.3430000000003;501.25152321999997;194.0;0.0;0.17791744029984874;-0.5079666388842768;0.5079666388842768;0.17791744029984874;0.918918918918919;1.6216216216216217;2.324324324324324;1.4148849536892996;1215.5958130760664;25.777445635193008;21.358549918845906;21.358549918845906;18…
449;12.172074829931972;-0.32361111111111085;12.172074829931972;0.05821449567481274;0.628686275140444;240.214;232.14999999999995;240.04225873599998;88.0;0.0;0.19415555535454665;-0.5079410371785428;0.5079410371785428;0.19415555535454665;0.6111111111111112;1.0;1.3888888888888888;2.3147588544522666;639.4353339687134;12.861442840636295;9.175025387065398;9.175025387065398;8.575387400469408;5.3315296293…
450;9.943750914427847;-0.20255297013459006;9.943750914427847;0.09121549769523285;0.5303232213070667;445.55900000000025;414.3110000000002;445.225308472;172.0;0.0;0.13087175118780695;-0.5079666421478315;0.5079666421478315;0.13087175118780695;0.8181818181818182;1.5151515151515151;2.272727272727273;1.3256724244260687;1058.2604191413745;22.622745096813755;18.82054511638512;18.82054511638512;16.1529996…
451;9.930100600956159;-0.20927254685416674;9.930100600956159;0.022435295955561152;0.47248282166776473;463.59900000000016;434.3670000000002;463.18172940799997;172.0;0.0;0.14000539424558023;-0.5079666337506689;0.5079666337506689;0.14000539424558023;0.8484848484848485;1.5454545454545454;2.303030303030303;1.3235110610307366;1064.4843944005738;22.622745096813755;18.521686625662433;19.33818320659016;16…
452;13.479832166544622;-0.48925931934093936;13.479832166544622;0.005270314377422647;0.5560153316430126;443.5430000000002;414.31100000000026;443.209658408;170.0;0.0;0.17763724721830607;-0.5078223810267601;0.5078223810267601;0.17763724721830607;0.9090909090909091;1.6666666666666667;2.4242424242424243;1.3565656669289075;1090.6400607991482;22.622745096813755;18.651823299352106;18.651823299352106;16.1…
453;9.56160561435318;-0.14458994708994766;9.56160561435318;0.14458994708994766;0.9007201174403282;283.327;266.191;283.120843404;108.0;0.0;0.14912756451943418;-0.507966232580775;0.507966232580775;0.14912756451943418;1.0476190476190477;1.7619047619047619;2.4761904761904763;2.053078503891712;676.9346179821557;14.819626477379408;11.782904792853842;11.782904792853842;10.169035095596021;7.0476848796310…
454;12.0932138133031;-0.5393150037792898;12.0932138133031;0.008106995884774149;0.4785965928491851;268.224;260.15999999999997;268.03717335600004;98.0;0.0;0.3476613493090302;-0.5078220136114817;0.5078220136114817;0.3476613493090302;0.8;1.4;2.1;2.3224066117453703;1038.8652947796463;13.853006672199017;10.083273677529261;10.083273677529261;9.631030293135236;5.943902065084786;5.943902065084786;4.556630…
455;9.515653784547183;-0.6133276643990928;9.515653784547183;0.1554013195932391;0.8337539430686206;269.29999999999995;254.17999999999995;269.10519334;102.0;0.0;0.14952779106583255;-0.5079662325683161;0.5079662325683161;0.14952779106583255;0.95;1.6;2.3;2.1308046125196842;687.3682147493055;14.328062645816686;11.29134096129112;11.29134096129112;9.454326925336499;6.362076558222284;6.362076558222284;5.…
456;12.740013572440311;-0.48740746748908803;12.740013572440311;0.1289038828879543;0.7962832107714799;397.4710000000001;370.25500000000017;397.18892296399997;154.0;0.0;0.17670736046738905;-0.507678567022182;0.507678567022182;0.17670736046738905;1.103448275862069;1.8275862068965518;2.5517241379310347;1.421323860253867;873.5820867807287;20.38010440969447;16.63493527971431;16.63493527971431;14.024877…
457;12.355945294784581;-0.30838907785336356;12.355945294784581;0.018930461073318527;0.5116161123907693;268.224;260.15999999999997;268.03717335600004;98.0;0.0;0.23540095093746172;-0.5078219803002828;0.5078219803002828;0.23540095093746172;0.75;1.3;2.0;2.289711113558006;1038.8652947796463;13.853006672199017;10.083273677529261;10.083273677529261;9.631030293135236;5.943902065084786;5.943902065084786;4…
458;12.472666288737717;-0.406639266817838;12.472666288737717;0.03213907785336345;0.515733962607338;293.23400000000004;286.178;293.03242232400004;106.0;0.0;0.23540216657534505;-0.5078890612546937;0.5078890612546937;0.23540216657534505;0.9090909090909091;1.7272727272727273;2.5;2.3115065396901477;1176.7560577543422;15.430356941388643;10.953137003839593;10.953137003839593;10.57971869811898;6.33417552…
459;13.72309322096639;-0.5859141319343966;13.72309322096639;0.06327484545791462;0.5010678443513419;473.56900000000024;442.32100000000025;473.22022309199997;182.0;0.0;0.1779066570937329;-0.5079666388842768;0.5079666388842768;0.1779066570937329;0.9142857142857143;1.6;2.3142857142857145;1.3933071841193652;1182.9440460218257;24.363232072819915;19.94433635647281;19.94433635647281;16.99120363844137;12.…
460;9.793075869140326;0.2938247508158498;9.793075869140326;0.2938247508158498;0.783109096498043;326.48000000000013;296.24;326.2245802;130.0;0.0;0.11537061826430486;-0.5079560321952997;0.5079560321952997;0.11537061826430486;1.2916666666666667;2.125;2.9166666666666665;1.6197282629164205;661.9338030382575;16.896976746569035;14.96297681282276;14.96297681282276;11.541860550653999;9.674934143220812;9.6…
461;12.610223178280085;0.04762212458190129;12.610223178280085;0.04762212458190129;0.8013197382965427;342.47900000000004;312.23900000000003;342.21949481999997;136.0;0.0;0.3089925067707282;-0.5079560321952997;0.5079560321952997;0.3089925067707282;1.28;2.12;2.92;1.5772388569884275;667.2362202631543;17.60408352775558;15.46201631024745;15.46201631024745;12.041860550653997;10.027138023795706;10.0271380…
462;9.790117289258669;0.43466450552647373;9.790117289258669;0.43466450552647373;0.6812404800399661;310.4810000000001;280.241;310.22966558;124.0;0.0;0.11537061826430486;-0.5079560321952997;0.5079560321952997;0.11537061826430486;1.3043478260869565;2.130434782608696;2.9130434782608696;1.6558893343997108;643.3728670342255;16.189869965382485;14.808656436136253;14.808656436136253;11.041860550653999;9.5…
463;9.852352520357535;0.1361969062316286;9.852352520357535;0.1361969062316286;0.6819681403315467;340.50700000000006;308.25100000000003;340.240230264;136.0;0.0;0.11537061826422043;-0.5079560321952997;0.5079560321952997;0.11537061826422043;1.12;1.96;2.72;1.5085169676540169;697.3332476561721;17.39697674656903;15.924011507786664;15.924011507786664;11.944125776974152;10.440761308019507;10.440761308019…
464;9.706043461959318;0.22652702979339834;9.706043461959318;0.22652702979339834;0.7705469171561066;284.399;260.20699999999994;284.177630008;112.0;0.0;0.11537061826430486;-0.5079560321952997;0.5079560321952997;0.11537061826430486;1.2857142857142858;2.142857142857143;2.9523809523809526;1.6920491541714147;603.5839588012087;14.61251969619286;12.678519762446584;12.678519762446584;10.131176948131039;8.…
465;9.257652378852775;0.33561292726967373;9.257652378852775;0.33561292726967373;0.751977424703709;220.31199999999998;200.15199999999996;220.14632988;88.0;0.0;0.11509519413365978;-0.5079666423239083;0.5079666423239083;0.11509519413365978;1.0;1.75;2.4375;2.0160140929910946;318.01215574170385;11.380468888623982;9.60116949325696;9.60116949325696;7.792024997884274;6.191118355726864;6.191118355726864;4…
466;6.587226880685273;-0.1277588813303101;6.587226880685273;0.1277588813303101;0.3712730614132527;411.3320000000001;391.17200000000014;410.09526862;142.0;0.0;0.12047562052786019;-0.496686979279792;0.496686979279792;0.12047562052786019;0.9642857142857143;1.7142857142857142;2.4285714285714284;1.879314773289432;1119.3676839131379;19.672997628507925;15.59238046675783;17.10423835879474;13.562881945713…
467;12.498517573696144;-0.27782407407407406;12.498517573696144;0.09894085411942566;0.5175857402924892;284.29200000000003;276.22799999999995;284.01432973600004;98.0;0.0;0.21380580490570467;-0.5076781657558006;0.5076781657558006;0.21380580490570467;1.1;1.9;2.75;2.3464542656154364;1042.4749352540832;13.853006672199017;10.083273677529261;10.899770258456988;9.647867045540844;5.949885129228495;6.766381…
468;13.190563271604939;-0.623201058201059;13.190563271604939;0.017675507045998184;0.6536563507686635;348.35400000000004;332.2260000000001;348.099773612;130.0;0.0;0.17763728442139168;-0.5079666388842768;0.5079666388842768;0.17763728442139168;0.6923076923076923;1.2307692307692308;1.8461538461538463;1.8568747654253053;960.6965394017723;18.25878406613483;13.66369086689274;13.66369086689274;12.5248771…
469;13.120846905773647;-0.38037043045205055;13.120846905773647;0.0676926485855407;0.7393763807671623;409.52600000000007;378.2780000000002;409.225308472;160.0;0.0;0.17349393478006953;-0.5078223810502918;0.5078223810502918;0.17349393478006953;1.1;1.8333333333333333;2.533333333333333;1.45612477527911;871.2174040118282;21.087211190881018;17.8424222225936;17.8424222225936;14.524877143252587;11.0171584…
470;12.416778628117914;-0.5421853741496598;12.416778628117914;0.0008780024355417027;0.4584037415012911;284.223;276.159;284.032087976;104.0;0.0;0.23915571939840008;-0.5078219803002827;0.5078219803002827;0.23915571939840008;0.8095238095238095;1.5238095238095237;2.3333333333333335;2.306081256495097;1086.34861988415;14.723250160202095;10.453137003839593;10.453137003839593;10.041713895658196;6.0841755…
471;12.416778628117914;-0.5421853741496594;12.416778628117914;0.006205593348450833;0.4584037415012911;284.22300000000007;276.159;284.032087976;104.0;0.0;0.23915571091317941;-0.5079370085619591;0.5079370085619591;0.23915571091317941;0.8095238095238095;1.5714285714285714;2.380952380952381;2.3181853011056575;1086.34861988415;14.723250160202095;10.453137003839593;10.453137003839593;10.041713895658196…
472;12.555987811791383;-0.46463907785336356;12.555987811791383;0.0008780024355417027;0.4584037415012911;284.223;276.159;284.032087976;104.0;0.0;0.302263005486452;-0.5078219947618599;0.5078219947618599;0.302263005486452;0.8095238095238095;1.5238095238095237;2.3333333333333335;2.3133185357235493;1086.34861988415;14.723250160202095;10.453137003839593;10.453137003839593;10.041713895658196;6.084175529…
473;12.333517573696145;-0.2292129629629629;12.333517573696145;0.05814856806920332;0.5206227636421619;252.225;244.16099999999994;252.042258736;92.0;0.0;0.23540092109699165;-0.5078219802081829;0.5078219802081829;0.23540092109699165;0.8421052631578947;1.631578947368421;2.526315789473684;2.332718306121072;991.4665420418846;12.982763184195939;9.71341035121893;9.71341035121893;9.237183443017884;5.80961…
474;12.394350907029478;-0.4630092592592592;12.394350907029478;0.005225812547241082;0.5116161123907693;268.224;260.15999999999997;268.03717335600004;98.0;0.0;0.23915568955721245;-0.5076781655723205;0.5076781655723205;0.23915568955721245;0.9;1.65;2.5;2.3464542656154372;1038.8652947796463;13.853006672199017;10.083273677529261;10.083273677529261;9.647867045540844;5.949885129228495;5.949885129228495;4…
475;9.794804556612497;-0.014404821986442107;9.794804556612497;0.014404821986442107;0.676492254720992;413.58300000000014;382.3350000000002;413.202464852;156.0;0.0;0.1361759958623382;-0.5079197921473971;0.5079197921473971;0.1361759958623382;1.103448275862069;1.8620689655172413;2.586206896551724;1.4050242649152505;802.2731129018155;20.21696770287794;17.3424222225936;18.158918803521328;14.09735678832…
476;12.988255018056606;-4.928535446586041;12.988255018056606;0.05454077695893211;0.780211341480799;400.1940000000001;387.09000000000003;399.00817541600003;126.0;0.0;0.47091312000955815;-0.5079560003770438;0.5079560003770438;0.47091312000955815;1.1666666666666667;1.8333333333333333;2.4583333333333335;2.118012110267608;774.3953893282148;17.482763184195935;12.347549089390792;13.933545628505497;11.26…
477;9.948689633676686;-0.14051309863043282;9.948689633676686;0.11547475695449227;0.4485015525597188;477.6260000000002;446.37800000000027;477.19737947199997;178.0;0.0;0.13625155967493874;-0.5079666452092014;0.5079666452092014;0.13625155967493874;0.8823529411764706;1.6176470588235294;2.3823529411764706;1.2916897199323152;1080.5651787138358;23.3298518780003;19.228793406848983;20.04528998777671;16.63…
478;9.940430973846055;0.027817400235780276;9.940430973846055;0.027817400235780276;0.5230113019826039;453.6480000000003;418.3680000000002;453.23376498;172.0;0.0;0.1359376731333085;-0.5079197921528108;0.5079197921528108;0.1359376731333085;0.96875;1.75;2.53125;1.25231154168629;874.9702408273637;21.752501608810675;18.877956128526336;19.694452709454062;15.742316078466887;12.359144893424235;13.23879770…
479;9.863329767622828;-0.19852519235681254;9.863329767622828;0.04613899965926427;0.5246283026076242;437.56100000000015;410.34500000000014;437.16607934399997;162.0;0.0;0.14309250987709463;-0.5079197905718683;0.5079197905718683;0.14309250987709463;1.032258064516129;1.8709677419354838;2.6451612903225805;1.2941686103478167;983.2664100048331;21.04539482762413;17.405371051436713;18.22186763236444;15.25…
480;9.833551139617157;0.29087962962962943;9.833551139617157;0.29087962962962943;0.7544744743638062;315.4160000000001;294.248;315.1623142920001;120.0;0.0;0.11537406129941082;-0.5079560036125663;0.5079560036125663;0.11537406129941082;0.875;1.5833333333333333;2.3333333333333335;1.754206727633866;813.8882879981134;16.355160383312146;13.598651303214323;13.598651303214323;11.809663088089316;8.485071534…
481;9.99181971705828;0.11611105102943076;9.99181971705828;0.11611105102943076;0.6144743866685958;414.54900000000015;384.3090000000002;414.23072819999993;160.0;0.0;0.11888278967123085;-0.5079560003773369;0.5079560003773369;0.11888278967123085;0.8709677419354839;1.6451612903225807;2.4193548387096775;1.383457920959549;997.5048367296827;21.04539482762413;17.912296825921256;17.912296825921256;15.27598…
482;14.019429556100588;-0.7095955249124561;14.019429556100588;0.14923045846500904;0.4457159274586262;481.5890000000001;453.36500000000024;481.17230759599994;178.0;0.0;0.16807077658011566;-0.5079666337506689;0.5079666337506689;0.16807077658011566;0.9411764705882353;1.6470588235294117;2.3823529411764706;1.343033797703744;1116.7240469416429;23.492988584816832;18.822300829482035;19.63879741040976;16.…
483;10.011540667723608;0.025502585420965618;10.011540667723608;0.025502585420965618;0.4721073100382263;467.6750000000004;430.37900000000025;467.249415044;178.0;0.0;0.13619699290702925;-0.5079197921473773;0.5079197921473773;0.13619699290702925;0.9090909090909091;1.6363636363636365;2.393939393939394;1.285218456241643;888.5155463649096;22.45960838999722;19.58506290971288;20.401559490640608;16.259152…
484;13.441541980099672;-0.20767957633262513;13.441541980099672;0.018763604745782425;0.6036039473230791;442.5590000000002;412.31900000000024;442.22564281999996;170.0;0.0;0.2541444287670954;-0.5079560003770107;0.5079560003770107;0.2541444287670954;0.9393939393939394;1.696969696969697;2.4545454545454546;1.3887968158757342;1091.8851732969847;22.622745096813755;18.82054511638512;18.82054511638512;16.1…
485;14.12882300231935;-0.5107562629620255;14.12882300231935;0.2424969035570932;0.5551011899098938;446.56600000000026;415.3180000000002;446.2369564520001;172.0;0.0;0.12477211720460855;-0.5079559973201259;0.5079559973201259;0.12477211720460855;0.9696969696969697;1.7575757575757576;2.515151515151515;1.452718593078134;1111.1351732969845;22.838288046437583;19.13556076055123;19.13556076055123;16.035861…
486;10.094711170241942;-0.40273157160400075;10.094711170241942;0.3139405911938935;0.49835701510187524;463.0210000000003;431.7730000000002;462.20740591200007;172.0;0.0;0.11888315559793128;-0.5079559973201259;0.5079559973201259;0.11888315559793128;0.9696969696969697;1.7575757575757576;2.515151515151515;1.452718593078134;1111.1351732969845;22.838288046437583;19.13556076055123;19.891489706569686;16.0…
487;10.167713925062877;-0.3747018411933183;10.167713925062877;0.32954206043172696;0.5090177278033143;471.6450000000003;434.3490000000003;471.288577424;184.0;0.0;0.11888315559793132;-0.5079559973201259;0.5079559973201259;0.11888315559793132;0.9428571428571428;1.7142857142857142;2.4571428571428573;1.4651659397879526;1154.5181358873722;24.415638315627206;21.20480988304196;21.20480988304196;16.946545…
488;10.027274295481835;-0.23843259976421982;10.027274295481835;0.07098613969871215;0.5152706408276584;449.5720000000002;422.3560000000002;449.166079344;166.0;0.0;0.14000770500480453;-0.5079556345134156;0.5079556345134156;0.14000770500480453;0.90625;1.6875;2.46875;1.3578291298723821;1065.67696053721;21.915638315627213;17.81457984447589;18.631076425403613;15.652999680989847;11.059800868959494;11.93…
489;10.110933934289493;-0.21510588018750054;10.110933934289493;0.027620481140745667;0.43832662472168127;477.6260000000003;446.3780000000003;477.19737947199997;178.0;0.0;0.1400206905637396;-0.5079666337506689;0.5079666337506689;0.1400206905637396;0.9117647058823529;1.6176470588235294;2.3529411764705883;1.349930817835702;1110.5000716824438;23.492988584816835;19.444336356472807;20.260832937400533;16…
490;10.106299783648737;-0.3426364594850795;10.106299783648737;0.3348483216975837;0.5467190612093759;442.6030000000003;408.33100000000024;442.26202832799993;172.0;0.0;0.11888315559793121;-0.5079559973201259;0.5079559973201259;0.11888315559793121;0.9090909090909091;1.6363636363636365;2.3636363636363638;1.444553973956428;1087.609662255898;22.838288046437583;19.757596287542004;19.757596287542004;16.0…
491;10.005425159235152;0.2827777176960977;10.005425159235152;0.2827777176960977;0.5602116243394665;413.56100000000015;382.31300000000016;413.235479232;160.0;0.0;0.11888050449349954;-0.5079560290160312;0.5079560290160312;0.11888050449349954;0.8709677419354839;1.6451612903225807;2.4193548387096775;1.3834579209595486;993.2808614704834;21.04539482762413;18.042433499610926;18.042433499610926;15.275989…
492;10.133848789476964;-0.4552007074064699;10.133848789476964;0.2575030964429068;0.5664958467836106;444.5750000000003;412.31900000000024;444.241292884;172.0;0.0;0.11888315559793142;-0.5079559973201259;0.5079559973201259;0.11888315559793142;0.8787878787878788;1.6363636363636365;2.393939393939394;1.452718593078134;1108.380285794821;22.838288046437583;19.20480988304196;19.20480988304196;16.035861837…
493;14.072730094234213;-3.803371848219777;14.072730094234213;0.1898950205217551;0.3499509020677054;528.6740000000003;496.41800000000035;528.208278504;196.0;0.0;0.24347303995999509;-0.5079560082282727;0.5079560082282727;0.24347303995999509;0.8421052631578947;1.605263157894737;2.3947368421052633;1.3188089549438724;1546.211205862155;26.114308928376474;21.291742235692098;22.108238816619824;18.4863330…
494;9.776987761166604;0.2284722222222222;9.776987761166604;0.2284722222222222;0.7473379537424306;307.418;290.282;307.10308516400005;110.0;0.0;0.11537446409904503;-0.5079560003470558;0.5079560003470558;0.11537446409904503;1.0;1.8636363636363635;2.6363636363636362;1.850919613038327;767.393985109086;14.940946820939052;12.145092274112386;12.961588855040112;10.826499840494924;7.496429592171328;8.37608…
495;14.66104209242723;-0.6785354142545825;14.66104209242723;0.16417394817318653;0.44571592745862626;481.5890000000001;453.3650000000002;481.172307596;178.0;0.0;0.18160084320168;-0.5079666337506686;0.5079666337506686;0.18160084320168;0.9117647058823529;1.6176470588235294;2.3529411764705883;1.3479369154492586;1116.7240469416429;23.492988584816835;18.822300829482035;19.63879741040976;16.580520035918…
496;10.106909053446431;-0.3400618185175819;10.106909053446431;0.33557189263422305;0.49546874241775496;456.6300000000002;420.3420000000002;456.27767839200004;178.0;0.0;0.11888315559793106;-0.5079559973201259;0.5079559973201259;0.11888315559793106;0.8529411764705882;1.588235294117647;2.323529411764706;1.3808675264300665;1074.719286165357;23.382258120807595;20.249160119104722;20.249160119104722;16.6…
497;12.931639791719157;-4.915225261400857;12.931639791719157;0.04726426681783824;0.8740703447744856;321.29800000000006;307.186;321.097663348;120.0;0.0;0.4709131200094844;-0.5079560003770438;0.5079560003770438;0.4709131200094844;1.1304347826086956;1.826086956521739;2.4782608695652173;2.1153078568202854;728.3634931007887;16.61251969619286;12.04693488557119;12.04693488557119;10.876028663351637;7.122…
498;10.221528692205624;-0.24542334050496062;10.221528692205624;0.002696979176714409;0.4383266247216815;477.62600000000026;446.3780000000003;477.19737947199997;178.0;0.0;0.14002418958834636;-0.5079666337506689;0.5079666337506689;0.14002418958834636;0.9117647058823529;1.6176470588235294;2.3529411764705883;1.3522246298242617;1110.5000716824438;23.492988584816835;19.44433635647281;20.260832937400533;…
499;14.661042092427229;-0.6785354142545825;14.661042092427229;0.16417394817318653;0.445715927458626;481.58900000000017;453.3650000000002;481.172307596;178.0;0.0;0.18160084320168;-0.5079666337506686;0.5079666337506686;0.18160084320168;0.9117647058823529;1.6176470588235294;2.3529411764705883;1.3479369154492586;1116.7240469416429;23.492988584816835;18.822300829482035;19.63879741040976;16.58052003591…
500;9.98767360103739;-0.24567777882758057;9.98767360103739;0.0769357876938146;0.5814646748233209;423.53400000000016;398.3340000000002;423.15042927999997;156.0;0.0;0.14000770500480453;-0.5079556345134156;0.5079556345134156;0.14000770500480453;0.9333333333333333;1.7;2.433333333333333;1.6216591837737189;1006.3426966769691;21.08721119088102;16.9861527197297;17.802649300657425;14.491203638441375;9.821…
501;12.955755018056603;-4.968658903376166;12.955755018056603;0.019271345112118254;0.8404124901877859;337.2970000000001;323.18500000000006;337.092577968;126.0;0.0;0.47091312000974517;-0.507966620190284;0.507966620190284;0.47091312000974517;1.0416666666666667;1.6666666666666667;2.2916666666666665;2.118012110267608;771.6405018260514;17.482763184195935;12.416798211881522;12.416798211881522;11.2698755…
502;13.740342055685463;-3.728670412089769;13.740342055685463;0.19360370952764727;0.525541728720336;492.6410000000002;460.3850000000002;492.20827850399996;184.0;0.0;0.24345076953879347;-0.5079560082282727;0.5079560082282727;0.24345076953879347;0.9428571428571428;1.6571428571428573;2.3714285714285714;1.4349385554253584;1267.3143606208628;24.415638315627202;20.05969142812322;20.876188009050946;16.91…
503;13.714856259515143;-0.7051270948973591;13.714856259515143;0.026312396898243717;0.47895646011300563;489.5680000000002;458.32000000000033;489.215137712;188.0;0.0;0.17778000526423302;-0.5078228287313173;0.5078228287313173;0.17778000526423302;0.9444444444444444;1.6666666666666667;2.4166666666666665;1.4136913524875983;1218.9340840828927;25.070338854006458;20.352584646936673;20.352584646936673;17.5…
504;13.661072718320888;-0.664432650452915;13.661072718320888;0.0015239280847547665;0.4789564601130057;489.56800000000027;458.32000000000033;489.21513771199994;188.0;0.0;0.17763966129886613;-0.5078223810267601;0.5078223810267601;0.17763966129886613;0.9444444444444444;1.6944444444444444;2.4444444444444446;1.4004276036683747;1218.934084082893;25.070338854006458;20.352584646936673;20.352584646936673;…
505;13.724860038804636;-0.5917474652677299;13.724860038804636;0.04863492776244116;0.46579099625462694;487.59600000000023;454.33200000000033;487.2358731559999;188.0;0.0;0.1776376306707715;-0.5078223810267601;0.5078223810267601;0.1776376306707715;0.9166666666666666;1.6111111111111112;2.3055555555555554;1.411804328467664;1223.6892459452943;25.233475560822992;20.866986087283184;20.866986087283184;17.…
506;14.650255055390193;-0.8289983772175453;14.650255055390193;0.008691115873690647;0.508039099232325;477.5320000000002;449.3080000000002;477.19515121599994;182.0;0.0;0.18060958226507723;-0.5079666388842765;0.5079666388842765;0.18060958226507723;0.9142857142857143;1.6;2.3142857142857145;1.3933071841193656;1189.2195570629124;24.363232072819915;19.32230082948204;19.32230082948204;16.991203638441373;…
507;10.003351550233619;-0.5119048219864419;10.003351550233619;0.0697468787156621;0.34157783885765536;474.5570000000002;444.31700000000023;474.21547205999997;182.0;0.0;0.1362957541418299;-0.5079666389480001;0.5079666389480001;0.1362957541418299;0.8571428571428571;1.542857142857143;2.257142857142857;1.3992421658967777;1170.956959798741;24.20009536600338;19.507865526198486;19.507865526198486;17.1185…
508;13.88198210985528;-0.5844326504529151;13.88198210985528;0.050326058897452564;0.45003369734300097;487.5960000000002;454.3320000000003;487.23587315599997;188.0;0.0;0.17791726022244744;-0.5079666388842768;0.5079666388842768;0.17791726022244744;0.9166666666666666;1.6111111111111112;2.3055555555555554;1.4083974763097673;1199.2589496032274;25.07033885400646;20.651443137659356;20.651443137659356;17.…
509;11.307562024923621;-0.8339238536479152;11.307562024923621;0.088182252865322;0.4837649481048926;461.5580000000003;430.3100000000003;461.22022309199997;178.0;0.0;0.1333882199441792;-0.5079666420404111;0.5079666420404111;0.1333882199441792;0.8235294117647058;1.5;2.235294117647059;1.362272110078063;1092.7842634862304;23.492988584816835;19.138002199888156;19.138002199888156;16.580520035918415;12.0…
510;14.15578179176508;-0.5847797414498077;14.15578179176508;0.02750340205693913;0.28145411385676555;529.6770000000002;490.36500000000035;529.282823348;206.0;0.0;0.17791744173975002;-0.5079666388842768;0.5079666388842768;0.17791744173975002;0.8974358974358975;1.6153846153846154;2.3333333333333335;1.40739645482541;1248.3360272996506;27.1916591975661;22.772763481219;22.772763481219;19.02920844090215…
511;13.638648776521945;-0.6703585763788411;13.638648776521945;0.06866959898653002;0.45719149393930614;493.98700000000025;465.76300000000026;493.16560067599994;182.0;0.0;0.17915078081945338;-0.5079666388842768;0.5079666388842768;0.17915078081945338;0.9142857142857143;1.6;2.3142857142857145;1.3933071841193656;1189.2195570629124;24.363232072819915;19.32230082948204;20.078229775500493;16.991203638441…
512;14.941399181138106;-0.6452792128793903;14.941399181138106;0.16996892772667382;0.44782573144352045;477.57600000000025;445.32000000000033;477.23153672399997;184.0;0.0;0.17147439979366183;-0.5079666421364094;0.5079666421364094;0.17147439979366183;0.9714285714285714;1.6285714285714286;2.3142857142857145;1.416892926184434;1158.549331756387;24.526368779636442;20.15453951502433;20.15453951502433;16.…
513;14.962811468479511;-0.645840555471983;14.962811468479511;0.16946656685585504;0.419741719254554;491.60300000000024;457.3310000000003;491.24718678799996;190.0;0.0;0.17147439979366183;-0.5079666421364094;0.5079666421364094;0.17147439979366183;1.0;1.6944444444444444;2.361111111111111;1.3941898190149273;1196.8208119455558;25.396612267639522;21.024783003027405;21.024783003027405;17.31257084348729;1…
514;9.836353536785083;0.1505353130181779;9.836353536785083;0.1505353130181779;0.757325796481741;269.3;254.17999999999992;269.10519334;102.0;0.0;0.17070043600067458;-0.5078201739364987;0.5078201739364987;0.17070043600067458;1.1;1.95;2.75;2.129620580190583;761.5030151607184;14.11251969619286;11.12820425447459;11.12820425447459;9.685871848001629;6.594246639521916;6.594246639521916;4.805134866099716;…
515;10.065950941092215;-0.19985253656610125;10.065950941092215;0.024867769766308445;0.4746681731770213;459.58600000000024;426.32200000000023;459.240958536;178.0;0.0;0.1311273246403403;-0.5079666421364096;0.5079666421364096;0.1311273246403403;0.9117647058823529;1.5588235294117647;2.264705882352941;1.3918103785510771;1105.9794481435204;23.65612529163337;19.853925311204726;19.853925311204726;16.4912…
516;11.965888864422414;-0.08101284958427768;11.965888864422414;0.03921863189720365;0.7092723772019818;282.295;268.183;282.089208928;106.0;0.0;0.16600626971422183;-0.507966213156629;0.507966213156629;0.16600626971422183;1.0476190476190477;1.7619047619047619;2.4285714285714284;2.193482470618904;812.6724326110063;14.982763184195939;11.459482437441572;11.459482437441572;10.07971869811898;6.6736642155…
517;9.909955435878054;0.07482048374905537;9.909955435878054;0.07482048374905537;0.7249646268201883;344.16400000000004;334.08399999999995;342.98440528;104.0;0.0;0.13996544953300988;-0.5079662131566289;0.5079662131566289;0.13996544953300988;1.1428571428571428;1.8571428571428572;2.5238095238095237;2.234810617589395;859.8448533196545;14.982763184195939;10.799061946297268;12.385058485411973;10.0965554…
518;9.786158824640967;-0.08493055555555529;9.786158824640967;0.026208427815569868;0.6111482774425125;243.218;234.14599999999996;243.053157768;90.0;0.0;0.17070292893520395;-0.5078225332125303;0.5078225332125303;0.17070292893520395;0.8888888888888888;1.6111111111111112;2.388888888888889;2.252948565608563;732.9344905628288;12.698306133819765;9.16120428760145;9.16120428760145;8.647867045540842;5.2571…
519;13.844698090140149;-0.09736861598069857;13.844698090140149;0.05271813887949928;0.2635921808037188;534.6370000000003;508.42900000000037;534.1613283119999;194.0;0.0;0.2534736413054314;-0.5079662370651968;0.5079662370651968;0.2534736413054314;0.6923076923076923;1.358974358974359;2.051282051282051;1.2310645504818358;1653.0824547640332;26.932146173572253;21.079630685171622;21.89612726609935;18.974…
520;9.38204798122953;0.019316263542454415;9.38204798122953;0.019316263542454415;0.7028203113838449;261.664;253.59999999999997;261.019270796;90.0;0.0;0.1707004419063158;-0.5078201739364987;0.5078201739364987;0.1707004419063158;1.0555555555555556;1.8888888888888888;2.6666666666666665;2.218505275227043;736.1796030606654;12.698306133819765;9.09195516511072;9.847884111129174;8.647867045540842;5.222568…
521;13.2250260351054;-0.738330236415554;13.2250260351054;0.08262655370790362;0.6910629035599553;245.209;237.14499999999995;245.048821336;90.0;0.0;0.22691858331211756;-0.5078798209117531;0.5078798209117531;0.22691858331211756;1.0555555555555556;1.8888888888888888;2.6666666666666665;2.1573256343626177;736.1796030606654;12.698306133819765;9.09195516511072;9.09195516511072;8.631030293135234;5.2177254…
522;13.872180680809553;-0.5389274448178512;13.872180680809553;0.08486601203662314;0.14190176237060687;579.6340000000004;554.4340000000005;579.14640652;210.0;0.0;0.2816456632749631;-0.5079662370651968;0.5079662370651968;0.2816456632749631;0.8095238095238095;1.4761904761904763;2.1666666666666665;1.2119794421197205;1824.1749406477268;29.379739930764963;22.265990592409686;23.08248717333741;20.2957340…
523;14.931213030287669;-0.6450255762916195;14.931213030287669;0.170181053834078;0.4574633185101208;477.57600000000025;445.3200000000003;477.23153672399997;184.0;0.0;0.17147439979366183;-0.5079666421364094;0.5079666421364094;0.17147439979366183;0.9714285714285714;1.6857142857142857;2.3714285714285714;1.3873566601634288;1164.549331756387;24.526368779636446;20.15453951502433;20.15453951502433;16.901…
524;9.650495559334844;0.12007227891156513;9.650495559334844;0.12007227891156513;0.7395451919139757;267.284;254.17999999999995;267.08954327600003;100.0;0.0;0.2271158536150932;-0.507955771298298;0.507955771298298;0.2271158536150932;1.15;1.95;2.65;2.2491341205975472;817.9452035667888;14.27565640300939;10.921097473288041;10.921097473288041;9.579718698118981;6.142333316614293;6.142333316614293;4.60561…
525;9.889769935752078;-0.10743055555555525;9.889769935752078;0.06324546485260707;0.6392851262784155;322.11400000000003;314.05;320.963669836;96.0;0.0;0.17070293454158442;-0.507820173936206;0.507820173936206;0.17070293454158442;1.0;1.7894736842105263;2.5789473684210527;2.2750016783698404;781.6544194709157;13.568549621822843;9.461818491421052;11.047815030535757;9.058550648063802;5.362842168663354;6.…
526;9.603682287729907;0.12722789115646305;9.603682287729907;0.12722789115646305;0.7359721218757089;256.257;244.16099999999994;256.073558864;96.0;0.0;0.17641332993284606;-0.5079662131566287;0.5079662131566287;0.17641332993284606;0.9473684210526315;1.6842105263157894;2.3684210526315788;2.1822989924378264;725.7354307499058;13.405412915006313;10.252375656255024;10.252375656255024;9.169035095596021;5.…
527;9.758774880322498;-0.06104371378180873;9.758774880322498;0.06104371378180873;0.743228246309299;290.702;279.614;290.03458651200003;102.0;0.0;0.1779205612160589;-0.5079662131566286;0.5079662131566286;0.1779205612160589;1.1;1.8;2.45;2.2415678614405454;774.6630042381024;14.27565640300939;10.552989860074625;11.30891880609308;9.596555450524587;5.8828843015894;6.260848774598627;4.312258844384279;4.6…
528;11.715888864422414;-0.6210128495842786;11.715888864422414;0.10187809691777971;0.7031012064741147;285.25500000000005;274.167;285.06372245200004;106.0;0.0;0.3413933269407217;-0.5079661965497235;0.5079661965497235;0.3413933269407217;1.1428571428571428;1.8571428571428572;2.5238095238095237;2.193482470618904;819.9463015036976;14.982763184195939;11.03048727302922;11.03048727302922;10.07971869811898…
529;13.86164666792643;-0.6357762240698757;13.86164666792643;0.036229686318972165;0.7185106066801108;350.1430000000001;341.07100000000014;348.974983468;106.0;0.0;0.22982371929435771;-0.5078570520641905;0.5078570520641905;0.22982371929435771;1.1428571428571428;1.9523809523809523;2.6666666666666665;2.231516128430059;857.4911695910577;14.982763184195939;10.547269907309573;12.133266446424278;10.079718…
530;9.95335237033703;-0.21462727532952508;9.95335237033703;0.027094416342703154;0.39758024293919136;491.65300000000025;458.3890000000003;491.213029536;184.0;0.0;0.14000539424558023;-0.5079666337506689;0.5079666337506689;0.14000539424558023;0.9714285714285714;1.6857142857142857;2.4;1.277900213389661;1132.4236440934958;24.36323207281991;20.26217360166859;21.078670182596316;16.957530133630158;12.364…
531;9.926680462067273;-0.20759044808873495;9.926680462067273;0.02117631018608579;0.4236408006512238;463.59900000000016;434.36700000000025;463.18172940799997;172.0;0.0;0.1400053942454327;-0.5079666337506689;0.5079666337506689;0.1400053942454327;0.8787878787878788;1.5757575757575757;2.3333333333333335;1.303195352978297;1064.4843944005738;22.622745096813752;18.521686625662433;19.33818320659016;16.15…
532;13.415813072142438;-0.774412937242799;13.415813072142438;0.045290112958763507;0.7319141951213566;354.1310000000001;345.05899999999997;352.96989808800004;108.0;0.0;0.22717169507546592;-0.5065419846989331;0.5065419846989331;0.22717169507546592;1.2380952380952381;2.0;2.6666666666666665;2.2502002722149768;846.5965569991289;15.14589989101247;10.72346739020456;12.309463929319264;10.007239053047545;…
533;13.424331590660955;-0.7633211162551448;13.424331590660955;0.008459887041236902;0.716647168520602;350.1430000000001;341.07100000000014;348.974983468;106.0;0.0;0.22699239154585926;-0.5066637461882605;0.5066637461882605;0.22699239154585926;1.2380952380952381;2.0;2.6666666666666665;2.2741720226178654;872.9715005040879;15.14589989101247;10.599676150116869;12.185672689231573;10.007239053047545;5.94…
534;13.865710821621631;-0.4913031401912691;13.865710821621631;0.054298685350925524;0.14190176237060687;579.6340000000002;554.4340000000003;579.1464065200001;210.0;0.0;0.26897153634352367;-0.5079662370651968;0.5079662370651968;0.26897153634352367;0.7619047619047619;1.380952380952381;2.0238095238095237;1.1889234423147208;1806.9249406477263;29.379739930764956;22.265990592409683;23.08248717333741;20.…
535;13.443590849920216;-0.734412937242799;13.443590849920216;0.017209887041236493;0.7159557586422849;353.14300000000003;343.063;351.97464912000004;108.0;0.0;0.1775556045065893;-0.5066033331000652;0.5066033331000652;0.1775556045065893;1.1428571428571428;1.9047619047619047;2.5714285714285716;2.2502002722149768;841.2961669738075;15.14589989101247;10.853604063894227;12.439600603008932;10.007239053047…
536;9.85196129377677;-0.21448003275384142;9.85196129377677;0.05848191539990566;0.6353503819630393;277.663;269.599;277.01418541600003;96.0;0.0;0.1707029363623945;-0.507820173936206;0.507820173936206;0.1707029363623945;1.0;1.7894736842105263;2.5789473684210527;2.2750016783698404;781.6544194709157;13.568549621822843;9.461818491421052;10.217747437439508;9.058550648063802;5.362842168663354;5.740806641…
537;9.354741958511799;0.008492798353910258;9.354741958511799;0.008492798353910258;0.702820311383845;261.66400000000004;253.59999999999997;261.019270796;90.0;0.0;0.22686587972283428;-0.5078798209117532;0.5078798209117532;0.22686587972283428;1.0555555555555556;1.8888888888888888;2.6666666666666665;2.1573256343626177;736.1796030606654;12.698306133819765;9.09195516511072;9.847884111129176;8.631030293…
538;9.809904342807933;0.13961711702332247;9.809904342807933;0.13961711702332247;0.513108788628365;356.1750000000001;346.0950000000001;354.98440528;108.0;0.0;0.22744201062849667;-0.5078199716458874;0.5078199716458874;0.22744201062849667;0.9545454545454546;1.8181818181818181;2.6818181818181817;2.0137990920013973;1023.1972652722689;15.267220234572113;11.246655703489974;12.832652242604679;10.63103029…
539;9.486830435878055;-0.03266408415217903;9.486830435878055;0.03266408415217903;0.7028203113838449;261.664;253.59999999999997;261.019270796;90.0;0.0;0.22681356891057128;-0.5079661965497235;0.5079661965497235;0.22681356891057128;1.0555555555555556;1.7777777777777777;2.5;2.157902763852676;679.9296030606653;12.698306133819765;9.09195516511072;9.847884111129176;8.631030293135234;5.217725461393563;5.…
540;13.840253645695705;-0.10247065679702505;13.840253645695705;0.012718138879499463;0.2860276492848584;535.6250000000002;510.42500000000035;535.15657728;194.0;0.0;0.25358682488295087;-0.5079662370651968;0.5079662370651968;0.25358682488295087;0.7435897435897436;1.4102564102564104;2.1025641025641026;1.231064550481836;1656.747481639877;26.932146173572253;20.949494011481956;21.765990592409683;18.9743…
541;10.0300131971187;-0.22570111828273842;10.0300131971187;0.05880809028782563;0.4745541407585502;459.58600000000024;426.3220000000003;459.240958536;178.0;0.0;0.13113079604417285;-0.5079666421364096;0.5079666421364096;0.13113079604417285;0.8529411764705882;1.5294117647058822;2.264705882352941;1.3622721100780628;1090.1183929195804;23.492988584816832;19.6907886043882;19.6907886043882;16.58052003591…
542;9.250022518266565;0.22368848156546606;9.250022518266565;0.22368848156546606;0.7126351591726621;244.681;235.60899999999998;244.040340588;84.0;0.0;0.14024010997066977;-0.5079642937281645;0.5079642937281645;0.14024010997066977;1.0;1.7058823529411764;2.411764705882353;2.2350150640698;673.4522523288844;11.828062645816686;8.83840741302611;9.594336359044563;8.25402019542349;5.182126901740074;5.56009…
543;13.37514177584614;-1.1119930503065427;13.37514177584614;0.027484042999915248;0.7521325601794572;289.237;280.165;289.05504958800003;106.0;0.0;0.22705868184052982;-0.5078570574213865;0.5078570574213865;0.22705868184052982;1.0952380952380953;1.7619047619047619;2.380952380952381;2.2421634169058775;847.7215005040878;15.14589989101247;10.599676150116867;10.599676150116867;9.990402300641938;5.936964…
544;9.91621171206727;-0.20811513944675974;9.91621171206727;0.021449102661675212;0.5152706408276585;449.5720000000001;422.3560000000002;449.16607934399997;166.0;0.0;0.14000539424558023;-0.5079666337506689;0.5079666337506689;0.14000539424558023;0.875;1.5625;2.3125;1.3502307981807;1048.4269605372099;21.91563831562721;17.814579844475887;18.631076425403613;15.652999680989847;11.059800868959494;11.9394…
545;13.268030150331738;-0.7633002295568432;13.268030150331738;0.10564505123036816;0.7126365766658965;279.654;272.598;279.00984898400003;96.0;0.0;0.22691993522851503;-0.506307925037022;0.506307925037022;0.22691993522851503;1.105263157894737;1.894736842105263;2.6315789473684212;2.1701201730312496;745.8995319687523;13.568549621822843;9.392569368930323;10.148498314948776;9.041713895658194;5.323374364…
546;9.770050515461772;0.10776243070434965;9.770050515461772;0.10776243070434965;0.6829069510404866;340.1760000000001;330.0960000000001;338.98949066;102.0;0.0;0.1299555158089181;-0.5079662449308014;0.5079662449308014;0.1299555158089181;0.9047619047619048;1.619047619047619;2.2857142857142856;2.3052078249485537;879.9160759817266;14.982763184195939;10.838407413026108;12.424403952140812;10.09655545052…
547;9.934667737465356;0.13959645586629765;9.934667737465356;0.13959645586629765;0.5503256393049971;277.279;266.1909999999999;277.07389321200003;102.0;0.0;0.22744595955443567;-0.5078199716458874;0.5078199716458874;0.22744595955443567;0.8571428571428571;1.6666666666666667;2.5238095238095237;2.0189881318654814;972.2691367730685;14.396976746569035;10.946041499670372;10.946041499670372;10.220346690612…
548;13.86690558425016;-0.8933004920075025;13.86690558425016;0.03833097127740004;0.6744675468900024;306.695;297.62300000000005;306.025913648;106.0;0.0;0.16513332020231117;-0.506371311043751;0.506371311043751;0.16513332020231117;0.8095238095238095;1.5714285714285714;2.3333333333333335;2.2256657078372295;862.5101704801502;15.14589989101247;10.569772494354979;11.325701440373432;9.96923425058676;6.067…
549;9.485135392004981;0.200725393667313;9.485135392004981;0.200725393667313;0.6798338152051284;270.7150000000001;259.62699999999995;270.044757272;94.0;0.0;0.11576983832168306;-0.5079662449307859;0.5079662449307859;0.11576983832168306;0.6842105263157895;1.368421052631579;2.1052631578947367;2.20439303684017;748.5388329818609;13.405412915006313;9.968544086715777;10.724473032734231;9.131030293135236;…
550;9.957618929730902;0.3177167904437841;9.957618929730902;0.3177167904437841;0.3116544176306692;456.61100000000016;428.38700000000017;456.187149136;168.0;0.0;0.11888203391247427;-0.5079128907895387;0.5079128907895387;0.11888203391247427;0.8787878787878788;1.696969696969697;2.5454545454545454;1.2612611941462621;1411.1995603507278;22.20009536600338;18.665844578005867;19.482341158933593;16.25915283…
551;14.037942964222726;-0.7558229402872259;14.037942964222726;0.014048268884127246;0.6967514665384341;272.25;262.16999999999996;272.064886;100.0;0.0;0.16491696929780247;-0.5079416952529667;0.5079416952529667;0.16491696929780247;0.7;1.45;2.2;2.214637775630942;812.9262004994636;14.27565640300939;10.269158290535378;10.269158290535378;9.541713895658193;5.955946350313607;5.955946350313607;4.5296987030…
552;9.532571176618797;0.029727891156462904;9.532571176618797;0.029727891156462904;0.6945497072455165;251.241;242.16899999999993;251.058243148;92.0;0.0;0.1523366878097903;-0.5079662131566289;0.5079662131566289;0.1523366878097903;0.9473684210526315;1.6842105263157894;2.3684210526315788;2.2186370818244603;794.6090179881784;13.405412915006313;9.79134096129112;9.79134096129112;9.169035095596021;5.6324…
553;13.569264580066799;-0.6607141019988243;13.569264580066799;0.1760008618792892;0.6513970264538265;292.30899999999997;279.205;292.089957876;108.0;0.0;0.16491696142297677;-0.507942755009995;0.507942755009995;0.16491696142297677;0.9090909090909091;1.7272727272727273;2.4545454545454546;2.2771077293365876;933.2985402698394;15.689869965382487;11.891193817526151;11.891193817526151;10.57971869811898;6.…
554;13.953107100865036;-0.5583165364911393;13.953107100865036;0.0718185006631975;0.70901360661916;279.27000000000004;269.19;279.06955678;102.0;0.0;0.13420554495120762;-0.5079427450544945;0.5079427450544945;0.13420554495120762;0.9047619047619048;1.619047619047619;2.3333333333333335;2.295184161741362;897.1660759817266;14.982763184195939;10.83840741302611;10.83840741302611;10.079718698118981;6.24057…
555;13.281641261442848;-0.7464963886789284;13.281641261442848;0.045589516670866415;0.7142863123955782;324.105;317.04900000000004;322.959333404;96.0;0.0;0.22691960430192756;-0.5066885830436757;0.5066885830436757;0.22691960430192756;1.105263157894737;1.894736842105263;2.6315789473684212;2.1701201730312496;745.8995319687523;13.568549621822843;9.392569368930323;10.978565908045026;9.041713895658194;5.…
556;12.371821145124716;-0.09021778155706706;12.371821145124716;0.09021778155706706;0.8454133831282333;317.13800000000003;308.06600000000003;315.97350624800004;94.0;0.0;0.1949341413244688;-0.5079662447467826;0.5079662447467826;0.1949341413244688;0.8421052631578947;1.4736842105263157;2.1578947368421053;2.18365874208626;714.6705877361969;13.568549621822843;9.722091838800388;11.308088377915093;9.0753…
557;9.888243890148651;0.11412603930461107;9.888243890148651;0.11412603930461107;0.5841165353725642;310.33400000000006;300.254;310.04121318;108.0;0.0;0.22684870019485376;-0.5079661965497235;0.5079661965497235;0.22684870019485376;1.0;1.8181818181818181;2.5454545454545454;1.9363043421429325;943.6083746450951;15.104083527755582;11.224153116444565;12.040649697372292;10.703509938206668;6.53370865134687…
558;9.59590450995213;0.11847789115646279;9.59590450995213;0.11847789115646279;0.7325288936578408;253.257;242.16899999999995;253.073893212;94.0;0.0;0.22684587988863808;-0.5079661965497235;0.5079661965497235;0.22684587988863808;1.0526315789473684;1.7894736842105263;2.473684210526316;2.209309590859715;756.9067768726219;13.405412915006313;9.998447742477667;9.998447742477667;9.169035095596021;5.725666…
559;13.83383802595112;-1.3735671243806167;13.83383802595112;0.046658688166623774;0.7521325601794572;289.237;280.165;289.05504958800003;106.0;0.0;0.22993745998331946;-0.5078570574212812;0.5078570574212812;0.22993745998331946;1.1428571428571428;1.9047619047619047;2.619047619047619;2.2713471426925116;870.9715005040879;15.14589989101247;10.599676150116869;10.599676150116869;10.007239053047545;5.94294…
560;9.57442551546177;0.08939823317348594;9.57442551546177;0.08939823317348594;0.6798338152051283;270.715;259.62699999999995;270.044757272;94.0;0.0;0.13432667998840733;-0.5079662449308826;0.5079662449308826;0.13432667998840733;0.7368421052631579;1.4210526315789473;2.1578947368421053;2.168113140340551;748.5388329818608;13.405412915006313;9.968544086715777;10.724473032734233;9.147867045540842;5.8562…
561;9.848310027714788;0.09130427479633862;9.848310027714788;0.09130427479633862;0.6940491730980334;299.326;282.19;299.115758024;114.0;0.0;0.22695223275055018;-0.5078199716459221;0.5078199716459221;0.22695223275055018;1.1363636363636365;2.0;2.8181818181818183;1.9348131145585272;794.4533160854112;15.526733258565956;12.243559326125;12.243559326125;10.669035095596021;7.228649285902242;7.2286492859022…
562;13.318135603006635;-0.7980462910472832;13.318135603006635;0.09814814814814832;0.7090699458761663;270.219;263.16299999999995;270.04407030400006;98.0;0.0;0.22698948338176023;-0.5078318578538525;0.5078318578538525;0.22698948338176023;1.2;2.0;2.7;2.2274264456136597;864.7168990466389;14.27565640300939;9.961818491421052;9.961818491421052;9.57971869811898;5.607998925810209;5.607998925810209;4.138592…
563;9.643682287729908;0.18972789115646305;9.643682287729908;0.18972789115646305;0.7354237580952644;255.27300000000002;242.16899999999995;255.089543276;96.0;0.0;0.22682793455534392;-0.5079661965497235;0.5079661965497235;0.22682793455534392;1.0526315789473684;1.7894736842105263;2.473684210526316;2.1822989924378264;728.9805432477424;13.405412915006313;10.421097473288041;10.421097473288041;9.16903509…
564;11.125611086644636;-1.2089758125472405;11.125611086644636;0.09571759259259305;0.6614484917233622;271.22800000000007;262.15599999999995;271.04807238800004;100.0;0.0;0.3392302946199904;-0.5079661965497235;0.5079661965497235;0.3392302946199904;1.05;1.75;2.4;2.220111878198251;804.2923691878724;14.27565640300939;10.069452578065317;10.069452578065317;9.541713895658194;5.70647416787086;5.70647416787…
565;9.972911312673217;0.21217611723293617;9.972911312673217;0.21217611723293617;0.7267800378096724;295.338;278.202;295.120843404;112.0;0.0;0.22682821516445706;-0.5079661965497235;0.5079661965497235;0.22682821516445706;0.9545454545454546;1.6818181818181819;2.409090909090909;1.854242460342079;814.2145931158036;15.104083527755582;12.119768086037311;12.119768086037311;10.703509938206668;7.63391494041…
566;10.95894441997797;0.020977891156462647;10.95894441997797;0.020977891156462647;0.6880061795954622;254.241;244.16099999999994;254.0579088;94.0;0.0;0.15346243941411056;-0.507966213156629;0.507966213156629;0.15346243941411056;0.9473684210526315;1.6842105263157894;2.3684210526315788;2.209309590859715;753.6616643747853;13.405412915006313;9.82972592544465;9.82972592544465;9.169035095596021;5.6832572…
567;10.097009725491453;0.03054476471233314;10.097009725491453;0.03054476471233314;0.6077972306694166;443.59100000000035;410.3270000000002;443.25727729600004;172.0;0.0;0.11714410359544584;-0.5079560003773369;0.5079560003773369;0.11714410359544584;0.7575757575757576;1.4848484848484849;2.1818181818181817;1.4572973678803427;1104.380285794821;22.949018510446816;19.484262164084214;19.484262164084214;15…
568;9.675119959906215;-0.0024227544808350654;9.675119959906215;0.0024227544808350654;0.7000643272733652;261.28000000000003;250.19199999999992;261.078978592;96.0;0.0;0.13349602068488706;-0.5079662449308826;0.5079662449308826;0.13349602068488706;0.8;1.5;2.2;2.1941627927451295;829.9731981982876;14.11251969619286;10.537793209206509;10.537793209206509;9.685871848001627;6.1409050725314005;6.14090507253…
569;13.472428298479887;-0.7825790895061735;13.472428298479887;0.08232714999580049;0.6194325893994198;433.0270000000001;424.96300000000014;430.8804101559999;114.0;0.0;0.22717279500007162;-0.5053429796359918;0.5053429796359918;0.22717279500007162;1.2272727272727273;1.9545454545454546;2.590909090909091;2.29383548680321;894.4156016446783;16.016143379015546;11.024081594024159;14.196074672253568;10.434…
570;9.705314940791132;0.14921863189720352;9.705314940791132;0.14921863189720352;0.7376498101074335;267.28400000000005;254.17999999999995;267.08954327600003;100.0;0.0;0.2268458819006799;-0.5079661965497235;0.5079661965497235;0.2268458819006799;1.05;1.8;2.5;2.1919980472373664;785.3372417254338;14.11251969619286;10.868691230480746;10.868691230480746;9.669035095596021;6.228101962006722;6.228101962006…
571;13.512597222569266;-0.7649431531872006;13.512597222569266;0.014478405559755325;0.5765474661913488;311.2680000000001;301.18800000000005;311.05938602;114.0;0.0;0.22695584096082438;-0.507854609142662;0.507854609142662;0.22695584096082438;1.0434782608695652;1.9130434782608696;2.652173913043478;1.9374565768639904;1005.0406981155087;15.97432701575866;11.654903993953836;11.654903993953836;11.1141935…
572;9.552571176618796;0.2256352880658441;9.552571176618796;0.2256352880658441;0.6794448518802955;240.25799999999998;228.16199999999995;240.078644244;90.0;0.0;0.1374891460464854;-0.507966213156629;0.507966213156629;0.1374891460464854;0.8888888888888888;1.6111111111111112;2.3333333333333335;2.1886975056960725;708.4319604623718;12.698306133819765;9.844127365791161;9.844127365791161;8.631030293135234…
573;9.780950491307635;-0.024024943310657187;9.780950491307635;0.013009679180314704;0.6703514313766259;227.21899999999997;218.14699999999996;227.058243148;84.0;0.0;0.16701817117609766;-0.5078225332125303;0.5078225332125303;0.16701817117609766;1.0;1.8235294117647058;2.6470588235294117;2.272402235381501;687.9473648267207;11.828062645816686;8.79134096129112;8.79134096129112;8.25402019542349;5.1229028…
574;9.525010944192491;0.10014300936424014;9.525010944192491;0.10014300936424014;0.7437114979189827;266.256;256.17599999999993;266.06914218000003;98.0;0.0;0.17070062281616372;-0.50795500391921;0.50795500391921;0.17070062281616372;1.1;1.85;2.65;2.2312043872805676;830.7411754910374;14.11251969619286;10.368311068788;10.368311068788;9.685871848001629;5.964300046678622;5.964300046678622;4.3879839231059…
575;11.347833308866857;-0.7089758125472405;11.347833308866857;0.06715587469555762;0.6593843925158868;270.244;260.16399999999993;270.0640568;100.0;0.0;0.2522129495191455;-0.5079661965497235;0.5079661965497235;0.2522129495191455;1.1;1.8;2.45;2.220111878198251;805.9020096623092;14.27565640300939;10.199589251754983;10.199589251754983;9.541713895658194;5.771542504715694;5.771542504715694;4.27172321223…
576;13.461521524511243;-0.7167072940287225;13.461521524511243;0.0778035829677246;0.7014084387465631;282.27;271.18199999999996;282.069222432;104.0;0.0;0.16491695859009323;-0.5079431305498302;0.5079431305498302;0.16491695859009323;0.9047619047619048;1.7142857142857142;2.4285714285714284;2.2572185765615913;856.0233021788945;14.982763184195939;10.87679237717964;10.87679237717964;10.07971869811898;6.2…
577;9.4382769081768;0.07974828986282834;9.4382769081768;0.07974828986282834;0.6798338152051284;270.71500000000003;259.62699999999995;270.044757272;94.0;0.0;0.1337109738884985;-0.5079435247000664;0.5079435247000664;0.1337109738884985;0.6842105263157895;1.3157894736842106;2.1052631578947367;2.1431351325005914;765.7888329818609;13.405412915006313;9.968544086715776;10.724473032734231;9.13103029313523…
578;13.819479292306465;-0.03461342883240426;13.819479292306465;0.03461342883240426;0.3173988564798408;498.6480000000003;468.4080000000003;498.19771382;184.0;0.0;0.19462558241171665;-0.5079662370651968;0.5079662370651968;0.19462558241171665;0.8055555555555556;1.4722222222222223;2.1666666666666665;1.2663248746349678;1380.4938776447323;24.647689123196088;20.190408442695446;21.00690502362317;17.56368…
579;9.952687052203327;-0.21423525261548382;9.952687052203327;0.02656779803289555;0.4153187365348328;477.6260000000003;446.37800000000027;477.19737947199997;178.0;0.0;0.14000539424561298;-0.5079666337506689;0.5079666337506689;0.14000539424561298;0.9411764705882353;1.6176470588235294;2.323529411764706;1.3520947097077545;1096.393903960667;23.492988584816835;19.391930113665513;20.20842669459324;16.60…
580;9.94205647262945;-0.2146195777693798;9.94205647262945;0.027023834197945185;0.451915705488344;477.62600000000026;446.3780000000003;477.19737947199997;178.0;0.0;0.14000539424558023;-0.5079666337506689;0.5079666337506689;0.14000539424558023;0.8823529411764706;1.5294117647058822;2.235294117647059;1.3068794060811944;1108.254959184607;23.656125291633362;19.555066820482043;20.37156340140977;16.45753…
581;9.371737843285462;0.21810752078609252;9.371737843285462;0.21810752078609252;0.6671474444213955;226.231;216.15099999999995;226.06299418;84.0;0.0;0.13491820960059472;-0.507966213156629;0.507966213156629;0.13491820960059472;0.7647058823529411;1.4705882352941178;2.235294117647059;2.1429384367848137;665.5001122537486;11.828062645816686;8.921477634980787;8.921477634980787;8.220346690612276;5.242213…
582;10.078873321373305;-0.20310475572741127;10.078873321373305;0.022080403998173237;0.4444978296698193;473.6130000000001;438.33300000000025;473.2566086;184.0;0.0;0.1311273246403403;-0.5079666421364096;0.5079666421364096;0.1311273246403403;0.9428571428571428;1.6285714285714286;2.3142857142857145;1.3697266591861312;1144.0230233895354;24.52636877963644;20.72416879920781;20.72416879920781;16.88505048…
583;9.952687052203327;-0.21423525261548382;9.952687052203327;0.02656779803289555;0.4153187365348328;477.6260000000003;446.37800000000027;477.19737947199997;178.0;0.0;0.14000539424561298;-0.5079666337506689;0.5079666337506689;0.14000539424561298;0.9411764705882353;1.6176470588235294;2.323529411764706;1.3520947097077542;1096.393903960667;23.492988584816835;19.391930113665513;20.20842669459324;16.60…
584;10.06024520345947;-0.19747846971918048;10.06024520345947;0.026689457496115843;0.4849421342976298;459.58600000000024;426.3220000000003;459.240958536;178.0;0.0;0.1311273246403076;-0.5079666421364096;0.5079666421364096;0.1311273246403076;0.9117647058823529;1.6176470588235294;2.323529411764706;1.3618145647603357;1111.9794481435206;23.65612529163337;19.85392531120473;19.85392531120473;16.474366886…
585;12.401821145124718;-0.043342781557066834;12.401821145124718;0.043342781557066834;0.8188236000501671;252.26899999999995;240.17299999999994;252.078644244;94.0;0.0;0.19403177899055984;-0.50796624477714;0.50796624477714;0.19403177899055984;0.8421052631578947;1.4736842105263157;2.1578947368421053;2.1836587420862603;709.2739466703247;13.568549621822843;10.344127365791161;10.344127365791161;9.075387…
586;12.121387944066514;-0.2624480347694629;12.121387944066514;0.06251511715797409;0.7150730084505177;268.26800000000003;256.17199999999997;268.073558864;100.0;0.0;0.17361775661520273;-0.5078225194967497;0.5078225194967497;0.17361775661520273;1.05;1.85;2.6;1.879601761608967;753.0261381765572;14.11251969619286;10.536832706631198;10.536832706631198;9.631030293135236;6.159427222474138;6.1594272224741…
587;10.12455848287436;0.2550316781569735;10.12455848287436;0.2550316781569735;0.3550195722763267;474.5820000000001;448.3740000000002;474.16132831199997;174.0;0.0;0.11888203407351523;-0.5079406728485893;0.5079406728485893;0.11888203407351523;0.8823529411764706;1.6470588235294117;2.4705882352941178;1.2800226910193382;1465.628977044987;23.070338854006458;18.736849413593514;19.55334599452124;16.65299…
588;10.116842433491644;0.2613753921131441;10.116842433491644;0.2613753921131441;0.3304554802746543;458.58300000000014;432.3750000000002;458.16641369200005;168.0;0.0;0.11888203391247444;-0.5079406728485893;0.5079406728485893;0.11888203391247444;0.8484848484848485;1.606060606060606;2.4242424242424243;1.3154639055853068;1445.855623706761;22.363232072819912;18.32860112312965;19.145097704057378;16.152…
589;10.081794314979533;0.25562886433536613;10.081794314979533;0.25562886433536613;0.3767244992151836;432.54500000000024;408.35300000000024;432.150763628;158.0;0.0;0.11888202880105554;-0.5079406728485893;0.5079406728485893;0.11888202880105554;0.9032258064516129;1.6451612903225807;2.4193548387096775;1.5589780809056004;1383.4775834454056;21.534804948073724;17.500173998383463;18.31667057931119;14.991…
590;13.505847918649145;-0.6944534465020575;13.505847918649145;0.07636839778253957;0.7050870956526171;293.29699999999997;281.20099999999996;293.085206844;108.0;0.0;0.164916955745635;-0.5076158031254353;0.5076158031254353;0.164916955745635;0.9090909090909091;1.5909090909090908;2.272727272727273;2.2762786706618154;941.9505129993056;15.853006672199017;11.761057143836483;11.761057143836483;10.50723905…
591;9.945153555769684;0.317202387151603;9.945153555769684;0.317202387151603;0.33830941794480124;442.5840000000002;416.3760000000002;442.171499072;162.0;0.0;0.11888203391247444;-0.5079128907895387;0.5079128907895387;0.11888203391247444;0.90625;1.71875;2.5625;1.2967309109170482;1394.5268712257378;21.492988584816832;17.95873779681932;18.775234377747047;15.759152830872498;11.3270837641493;12.14358034…
592;13.193867717012559;-0.47767972903119005;13.193867717012559;0.13178637041236252;0.8046884478562434;326.37100000000004;307.21900000000005;326.143056068;124.0;0.0;0.17764546681745236;-0.346616884573407;0.346616884573407;0.17764546681745236;1.1666666666666667;1.9166666666666667;2.6666666666666665;1.5955810671205215;833.5517237604514;16.363596551749424;13.588523766007365;13.588523766007365;11.6127…
593;13.51737684426898;-0.7439596193415643;13.51737684426898;0.08558951667086623;0.715382277877613;304.28000000000003;295.208;304.064805748;110.0;0.0;0.16491695574569537;-0.5064983666981482;0.5064983666981482;0.16491695574569537;0.782608695652174;1.4782608695652173;2.130434782608696;2.307686962010398;1029.84174944712;16.560113453385565;11.708270739336442;11.708270739336442;11.045243855508332;6.636…
594;9.529888478424734;0.14479946774138708;9.529888478424734;0.14479946774138708;0.7000643272733652;261.28000000000003;250.19199999999995;261.078978592;96.0;0.0;0.11576240578469646;-0.5079662449308014;0.5079662449308014;0.11576240578469646;0.75;1.45;2.15;2.2568185680373154;829.9731981982877;14.11251969619286;10.537793209206507;10.537793209206507;9.669035095596021;6.134922008387694;6.13492200838769…
595;12.413264833711263;-0.08880574452002987;12.413264833711263;0.08880574452002987;0.8188236000501671;252.26899999999998;240.17299999999994;252.078644244;94.0;0.0;0.19416479467936482;-0.50796624477714;0.50796624477714;0.19416479467936482;0.8421052631578947;1.4736842105263157;2.1578947368421053;2.1689439288842056;709.2739466703247;13.568549621822843;10.344127365791161;10.344127365791161;9.07538740…
596;12.46265447845805;-0.2771390778533631;12.46265447845805;0.08300359032501858;0.7427240300621061;268.268;256.17199999999997;268.073558864;100.0;0.0;0.19775768232504384;-0.5079662447771397;0.5079662447771397;0.19775768232504384;0.9;1.55;2.2;2.2194939236319207;754.791494514237;14.438793109825921;10.713990692101493;10.713990692101493;9.486071002992368;6.10101228190704;6.10101228190704;4.7634544062…
597;14.023673610240168;-0.21725233511447262;14.023673610240168;0.00213965524481452;0.6113705529965124;416.54000000000025;387.3080000000002;416.226391768;160.0;0.0;0.12477198139428383;-0.5079560003773369;0.5079560003773369;0.12477198139428383;0.8709677419354839;1.6129032258064515;2.3548387096774195;1.5138265305473217;1057.0865162724579;21.37166824125719;17.967799446093526;17.967799446093526;15.080…
598;10.068306404401767;0.05341590031074106;10.068306404401767;0.05341590031074106;0.6289643606759838;414.5490000000002;384.3090000000002;414.23072820000004;160.0;0.0;0.11714410359544573;-0.5079560003773369;0.5079560003773369;0.11714410359544573;0.7741935483870968;1.4838709677419355;2.225806451612903;1.5138265305473215;1055.0865162724579;21.371668241257193;18.037048568584257;18.037048568584257;15.…
599;9.706369959906215;0.26880178780521513;9.706369959906215;0.26880178780521513;0.6782631674942474;250.297;236.18499999999995;250.099379688;94.0;0.0;0.11862272801628727;-0.5079662449308826;0.5079662449308826;0.11862272801628727;0.7368421052631579;1.4210526315789473;2.1578947368421053;2.168113140340551;743.0519646806048;13.405412915006313;10.59057961370655;10.59057961370655;9.147867045540842;6.167…
600;12.975138888888889;-0.0744973544973544;12.975138888888889;0.0744973544973544;0.7430870873819421;314.34000000000003;300.228;314.094294308;116.0;0.0;0.19440359963233225;-0.5079662447652492;0.5079662447652492;0.19440359963233225;0.5833333333333334;1.2083333333333333;1.9166666666666667;2.033735768322587;967.7255129649753;16.681433796945207;12.730878711739292;12.730878711739292;11.647867045540842;…
601;9.610241841992384;0.17989206033397975;9.610241841992384;0.17989206033397975;0.6717095035923194;284.34;272.24399999999997;284.061948624;100.0;0.0;0.12090501834745145;-0.507964310594761;0.507964310594761;0.12090501834745145;1.05;1.75;2.45;2.314178645953313;854.1167791553738;14.27565640300939;10.738554556791078;11.555051137718804;9.5585506480638;6.064623656901319;6.472871947365182;4.592915935183…
602;13.346647926729581;-0.6900176919941532;13.346647926729581;0.18795336806769858;0.6904218761834939;392.4740000000002;367.27400000000017;392.19000625999996;150.0;0.0;0.17894591630331766;-0.3385965930861825;0.3385965930861825;0.17894591630331766;1.1724137931034482;1.8620689655172413;2.5172413793103448;1.5684669725246523;990.3880392689658;20.225403871315223;16.605031623952417;16.605031623952417;13…
603;10.113382225879187;0.25746914211314387;10.113382225879187;0.25746914211314387;0.28989551096542454;460.5990000000003;432.3750000000003;460.182063756;170.0;0.0;0.11888203389329058;-0.5079406728485893;0.5079406728485893;0.11888203389329058;0.8787878787878788;1.606060606060606;2.3636363636363638;1.4721805330046884;1414.9137606056;22.949018510446816;18.914387560756555;19.73088414168428;16.06721324…
604;12.579493181531872;-0.5076619058117082;12.579493181531872;0.04952853363567611;0.7074521402471287;342.3910000000001;320.2150000000001;342.14672380400003;132.0;0.0;0.17392025200880135;-0.5079666065471224;0.5079666065471224;0.17392025200880135;1.08;1.8;2.48;1.9915314967977653;779.6637891667144;17.974327015758657;14.157772888498096;14.157772888498096;12.007239053047545;8.574625405776631;8.5746254…
605;11.787347748902132;-0.08228817607289862;11.787347748902132;0.08228817607289862;0.7342296115534325;288.4310000000001;260.20699999999994;288.208930136;116.0;0.0;0.1551972904371741;-0.3925514254046628;0.3925514254046628;0.1551972904371741;1.0476190476190477;1.8571428571428572;2.6666666666666665;1.6883496404253648;507.69574308017087;14.828062645816686;13.399067481404334;13.399067481404334;9.94916…
606;9.412102229780801;0.236119352061813;9.412102229780801;0.236119352061813;0.4237822851350942;266.3;252.18799999999996;266.105527688;100.0;0.0;0.11522803633484649;-0.507964310668472;0.507964310668472;0.11522803633484649;1.05;1.75;2.45;2.350938432566902;786.0921292275973;14.11251969619286;10.985006804706467;10.985006804706467;9.719545352812842;6.290018689577435;6.290018689577435;4.612611864484453…
607;12.183467498110355;-0.5125;12.183467498110355;0.030645051230368203;0.7627277699793408;255.22899999999998;246.15699999999993;255.053157768;94.0;0.0;0.26578366837776307;-0.5079399593145497;0.5079399593145497;0.26578366837776307;0.7894736842105263;1.4736842105263157;2.210526315789474;2.125417602215054;708.3421942003434;13.568549621822843;9.699589251754983;9.699589251754983;9.075387400469408;5.58…
608;12.135116685563116;-0.3321390778533633;12.135116685563116;0.09292506508776399;0.7758923269337552;239.23;230.15799999999996;239.058243148;88.0;0.0;0.26564267316989965;-0.5079643104256252;0.5079643104256252;0.26564267316989965;0.7777777777777778;1.2777777777777777;1.7777777777777777;2.0933685365799177;611.3436095054086;12.698306133819765;9.329725925444649;9.329725925444649;8.681540550352056;5.4…
609;9.954409084680227;0.2534361468798296;9.954409084680227;0.2534361468798296;0.2691683993817865;524.4800000000001;498.2720000000002;523.0816767919999;170.0;0.0;0.15336389648498128;-0.5079128739560007;0.5079128739560007;0.15336389648498128;0.8787878787878788;1.606060606060606;2.3636363636363638;1.3349116521832816;1214.8391325822022;22.62274509681376;18.297736964792456;20.700230084834885;16.152999…
610;11.878515802922951;-3.283613845701091;11.878515802922951;0.1808603893040719;0.29067954679849556;523.6760000000003;494.4440000000004;523.148715028;188.0;0.0;0.17501853644202064;-0.5079128739560007;0.5079128739560007;0.17501853644202064;0.9166666666666666;1.6111111111111112;2.3055555555555554;1.3610081688949518;1438.0840553064827;25.122745096813755;20.144517363174817;21.77751052503027;17.364324…
611;9.733250156429268;0.31045945241426853;9.733250156429268;0.31045945241426853;0.9032767931635541;283.371;262.203;283.157228912;110.0;0.0;0.11716413569814783;-0.507966642239431;0.507966642239431;0.11716413569814783;1.0476190476190477;1.7619047619047619;2.4761904761904763;1.9306653325566798;621.6154948023036;14.819626477379408;12.288870064763074;12.288870064763074;10.169035095596021;7.52850888934…
612;10.51397266313933;-0.10682021342487613;10.51397266313933;0.07446192365835258;0.7171933270336913;304.474;272.21799999999996;304.240230264;124.0;0.0;0.05961943073716079;-0.39279668182030353;0.39279668182030353;0.05961943073716079;1.0909090909090908;1.9090909090909092;2.6818181818181817;1.7008828343985694;484.0989161523557;15.535169427003234;14.222489836816603;14.222489836816603;10.5098210201024…
613;12.845988858123597;0.023278061224490054;12.845988858123597;0.023278061224490054;0.39951856832459137;398.5060000000002;372.2980000000002;398.19942807199993;152.0;0.0;0.22423076359488012;-0.5079666452521835;0.5079666452521835;0.22423076359488012;0.9666666666666667;1.6666666666666667;2.433333333333333;1.4648562938181444;1130.892195919208;20.924074484064487;17.059685998178228;17.059685998178228;1…
614;12.845988858123597;0.023278061224490054;12.845988858123597;0.023278061224490054;0.39951856832459137;398.5060000000002;372.2980000000002;398.19942807199993;152.0;0.0;0.22423076359488012;-0.5079666452521835;0.5079666452521835;0.22423076359488012;0.9666666666666667;1.6666666666666667;2.433333333333333;1.4648562938181444;1130.892195919208;20.924074484064487;17.059685998178228;17.059685998178228;1…
615;10.614985276518015;-0.23978317638783908;10.614985276518015;0.060214002267573896;0.7336510122256382;342.52299999999997;308.25100000000003;342.255880328;138.0;0.0;0.06087562337893206;-0.392551423787303;0.392551423787303;0.06087562337893206;1.12;1.92;2.64;1.735105658978819;592.9002104417306;17.81962647737941;15.66164742557203;15.66164742557203;11.975346177491796;10.28803827288838;10.288038272888…
616;9.814776516973486;0.3191837322496598;9.814776516973486;0.3191837322496598;0.9080444680437969;295.38200000000006;274.21399999999994;295.15722891200005;114.0;0.0;0.11716413704943907;-0.507966642239431;0.507966642239431;0.11716413704943907;0.9545454545454546;1.6818181818181819;2.409090909090909;1.6582715410702653;676.3345807618133;15.104083527755582;12.573327115139247;12.573327115139247;10.68667…
617;13.241241498604655;0.002506630044751601;13.241241498604655;0.002506630044751601;0.22162903836862746;525.6930000000003;486.38100000000037;525.2991421080001;204.0;0.0;0.22423078308730526;-0.5079666452521835;0.5079666452521835;0.22423078308730526;1.0256410256410255;1.794871794871795;2.5641025641025643;1.2874432169465884;1358.485507725515;27.02852249074957;22.78754508325825;22.78754508325825;19.0…
618;10.582615530780213;-0.04541126018308583;10.582615530780213;0.007283176387839152;0.7044829009032414;318.5010000000001;284.229;318.255880328;130.0;0.0;0.05961923471041895;-0.39283051825862997;0.39283051825862997;0.05961923471041895;0.6956521739130435;1.4782608695652173;2.347826086956522;1.5001902427218199;490.2332415510398;15.819626477379408;14.714053668379325;14.714053668379325;11.061132615118…
619;13.16765319458418;0.007894891328367626;13.16765319458418;0.007894891328367626;0.19583165517283385;525.6930000000003;486.38100000000037;525.299142108;204.0;0.0;0.22423076374422818;-0.5079666452521835;0.5079666452521835;0.22423076374422818;1.0512820512820513;1.8205128205128205;2.58974358974359;1.2527386396752807;1358.485507725515;27.02852249074957;22.787545083258255;22.787545083258255;19.046846…
620;13.241241498604655;0.002506630044752045;13.241241498604655;0.002506630044752045;0.22162903836862746;525.6930000000003;486.38100000000037;525.299142108;204.0;0.0;0.22423078388247275;-0.5079666452521835;0.5079666452521835;0.22423078388247275;1.0;1.7692307692307692;2.5384615384615383;1.3036628534135608;1358.4855077255152;27.028522490749566;22.78754508325826;22.78754508325826;19.063683283512802;1…
621;9.347816662554216;0.2586541593093723;9.347816662554216;0.2586541593093723;0.4181589716981256;269.32500000000005;258.23699999999997;269.051049592;94.0;0.0;0.1151184155171342;-0.5079662449086693;0.5079662449086693;0.1151184155171342;1.0;1.7894736842105263;2.526315789473684;2.226800586507604;744.4314920885984;13.242276208189782;9.946041499670372;10.762538080598096;9.292024997884274;5.76436650321…
622;9.322321549385492;0.22543774774474667;9.322321549385492;0.22543774774474667;0.41622962186465057;253.257;242.16899999999995;253.07389321199997;94.0;0.0;0.14182483300301046;-0.507966244788058;0.507966244788058;0.14182483300301046;1.0;1.7894736842105263;2.526315789473684;2.226800586507604;741.6766045864349;13.242276208189782;9.946041499670372;9.946041499670372;9.292024997884274;5.764366503216425…
623;12.328450018896447;-0.7955632716049386;12.328450018896447;0.03483985260770961;0.4953181058477781;300.226;292.16200000000003;300.03823597599995;110.0;0.0;0.2966264102605714;-0.5079399593142924;0.5079399593142924;0.2966264102605714;0.9090909090909091;1.5;2.1818181818181817;2.177040332458017;845.2218610799487;16.016143379015546;10.885949158993041;10.885949158993041;10.396754605515328;6.091105192…
624;9.385759049385491;0.25193476630525713;9.385759049385491;0.25193476630525713;0.41656960492475176;263.296;250.19199999999995;263.094628656;98.0;0.0;0.11511841548856784;-0.5079662449087237;0.5079662449087237;0.11511841548856784;0.8;1.5;2.2;2.2711274314275043;776.601925447718;13.94938298937633;10.69249374758576;10.69249374758576;9.792024997884276;6.279881898850457;6.279881898850457;4.539377574225…
625;14.303395170245178;-0.15847791835127434;14.303395170245178;0.04903100605986688;0.15198774327883957;629.8010000000004;586.4570000000003;629.3253568559999;242.0;0.0;0.26238261244050887;-0.5079666452521835;0.5079666452521835;0.26238261244050887;0.851063829787234;1.553191489361702;2.297872340425532;1.2257431366435165;1789.8671572447927;32.589000423064626;27.029758315170202;27.029758315170202;22.9…
626;13.549302451076366;0.019185544244725516;13.549302451076366;0.019185544244725516;0.11253866321295283;643.8720000000004;594.4800000000001;643.377392428;250.0;0.0;0.22423089192348353;-0.5079666452521835;0.5079666452521835;0.22423089192348353;0.8333333333333334;1.5416666666666667;2.3125;1.1413027087695684;1739.553191443389;33.13297049743464;28.24283036826598;28.24283036826598;23.53000977870159;17…
627;12.213134920634921;-0.619537037037037;12.213134920634921;0.06313869992441434;0.6842581149606036;271.228;262.15599999999995;271.04807238800004;100.0;0.0;0.26578581336160123;-0.5079399593145496;0.5079399593145496;0.26578581336160123;0.7;1.3;1.95;2.1367189634114956;732.9746371589354;14.438793109825921;10.069452578065315;10.069452578065315;9.46923425058676;5.719973756245201;5.719973756245201;4.38…
628;12.619915910808768;-0.48912698412698385;12.619915910808768;0.06730169228185079;0.6773455849864918;305.28900000000004;294.201;305.068807832;112.0;0.0;0.2658022403339593;-0.5079399593145283;0.5079399593145283;0.2658022403339593;0.7391304347826086;1.434782608695652;2.260869565217391;1.951395042845544;993.4781865182382;16.13746372257519;11.854289790134235;11.854289790134235;11.07538740046941;7.00…
629;12.619915910808768;-0.4891269841269834;12.619915910808768;0.06730169228185101;0.6773455849864919;305.28900000000004;294.201;305.068807832;112.0;0.0;0.2658022570894391;-0.5079399593145283;0.5079399593145283;0.2658022570894391;0.7391304347826086;1.434782608695652;2.217391304347826;1.9524561267892837;993.4781865182383;16.13746372257519;11.854289790134235;11.854289790134235;11.07538740046941;7.00…
630;10.545145502645504;-0.04673172818510185;10.545145502645504;0.04673172818510185;0.6832664591507847;302.458;272.21799999999996;302.2245802;122.0;0.0;0.06122660953825833;-0.3925514237998696;0.3925514237998696;0.06122660953825833;1.0909090909090908;2.0;2.909090909090909;1.543961089346962;507.83663366951833;14.94938298937633;13.890631312967056;13.890631312967056;10.633612260190134;9.62589508540354…
631;12.266282934087318;-0.07816048332913428;12.266282934087318;0.07816048332913428;0.6893605162853185;300.44200000000006;272.21799999999996;300.208930136;120.0;0.0;0.13955268687291608;-0.3925514237998697;0.3925514237998697;0.13955268687291608;1.0909090909090908;1.9545454545454546;2.8181818181818183;1.5578543811639483;564.0545526897457;15.11251969619286;13.683524531780508;13.683524531780508;10.561…
632;10.53716120244394;-0.5437362344629211;10.53716120244394;0.10592886537331014;0.7108569685172033;316.4850000000001;284.229;316.240230264;128.0;0.0;0.06570260277175351;-0.39255142378730307;0.39255142378730307;0.06570260277175351;1.1304347826086956;1.9130434782608696;2.652173913043478;1.7160671184931466;548.044823834248;16.457819157813606;14.722489836816601;14.722489836816601;10.82308095117164;9.…
633;10.517366162527146;-0.07221873162845416;10.517366162527146;0.07221873162845416;0.6729471578639287;298.46999999999997;268.22999999999996;298.22966557999996;120.0;0.0;0.059619433898579946;-0.39255142378726815;0.39255142378726815;0.059619433898579946;1.2272727272727273;2.0454545454545454;2.8181818181818183;1.7532628957626584;556.254448709139;15.535169427003234;14.145519729319721;14.1455197293197…
634;10.982643940304925;-0.475172495695809;10.982643940304925;0.11338565287226032;0.6407166656614737;312.49700000000007;280.241;312.245315644;126.0;0.0;0.06754692885346927;-0.38960279213442045;0.38960279213442045;0.06754692885346927;1.173913043478261;1.9130434782608696;2.652173913043478;1.7585301636671755;595.0939975629898;16.457819157813606;15.068169460130097;15.068169460130097;10.839100716447415…
635;10.643421980391157;-0.09310871447647884;10.643421980391157;0.09310871447647884;0.6253331032864395;360.541;328.2850000000001;360.24531564399996;142.0;0.0;0.05961943389858;-0.39255142378726815;0.39255142378726815;0.05961943389858;1.0740740740740742;1.8888888888888888;2.6666666666666665;1.5304744931478518;802.757562895141;18.648053602125596;16.53227107526785;16.53227107526785;13.082300665173877;…
636;11.028536706349207;-0.9338003249139164;11.028536706349207;0.06976745559334874;0.5676174080454834;326.4800000000002;296.24;326.2245802;130.0;0.0;0.13033569023574995;-0.39279626995792843;0.39279626995792843;0.13033569023574995;1.25;2.0;2.7083333333333335;1.7291974535503085;628.3713978906729;17.164925939000156;14.799840106006227;14.799840106006227;11.399760888227238;9.613799622758009;9.613799622…
637;10.519305781349884;-0.06832984273956533;10.519305781349884;0.06832984273956533;0.6729471578639287;298.47;268.22999999999996;298.22966557999996;120.0;0.0;0.05961924249275081;-0.39255142539208276;0.39255142539208276;0.05961924249275081;1.1363636363636365;1.9545454545454546;2.727272727272727;1.7276214949962423;544.1103944549571;15.535169427003234;13.98238302250319;13.98238302250319;10.5098210201…
638;9.25866654069035;0.11698869362559883;9.25866654069035;0.11698869362559883;0.7509633308761205;204.65599999999998;195.58399999999997;204.034192588;70.0;0.0;0.1337109738670252;-0.5063948635772781;0.5063948635772781;0.1337109738670252;0.8571428571428571;1.5714285714285714;2.2142857142857144;2.483814803753657;437.32964673815036;9.966255326250886;7.443980222026192;8.199909168044647;6.77085694782909…
639;9.410679688427253;0.2841527368267991;9.410679688427253;0.2841527368267991;0.7796984854737204;268.356;248.19599999999994;268.14632988;104.0;0.0;0.11511803449533185;-0.5079662480135985;0.5079662480135985;0.11511803449533185;0.65;0.95;1.2;2.5215177387949925;536.8202783238603;14.535169427003234;11.92744290689002;11.92744290689002;9.651397005390976;6.961268349151438;6.961268349151438;4.75796161105…
640;9.854156994600718;0.40213451121189236;9.854156994600718;0.40213451121189236;0.8363804388427636;307.437;282.23699999999997;307.19361442;120.0;0.0;0.11537406110986007;-0.5079560036132325;0.5079560036132325;0.11537406110986007;0.9130434782608695;1.6956521739130435;2.4782608695652173;1.7546406112090922;660.7967166437613;15.6480536021256;13.617677351202012;13.617677351202012;11.326499840494924;8.9…
641;12.67918023910698;-0.37111117119279147;12.67918023910698;0.03528524117813303;0.8407404103244579;381.4720000000001;354.25600000000014;381.194008344;148.0;0.0;0.17295472965302516;-0.5078223810503747;0.5078223810503747;0.17295472965302516;1.1071428571428572;1.8571428571428572;2.607142857142857;1.3959559552870677;826.9960097135266;19.509860921691395;16.265071953403975;16.265071953403975;13.614193…
642;9.914038620608466;0.198528739472422;9.914038620608466;0.198528739472422;0.47137976837421625;461.58300000000025;434.36700000000025;461.166079344;170.0;0.0;0.1487240208751687;-0.5079662397281057;0.5079662397281057;0.1487240208751687;0.8181818181818182;1.5151515151515151;2.272727272727273;1.3698653499366997;1135.7878790451325;22.622745096813755;18.366986087283184;19.18348266821091;16.15299968098…
643;9.859005236884606;-0.046812229393849325;9.859005236884606;0.043747890030305436;0.6435911534393509;427.6100000000001;394.34600000000023;427.218114916;162.0;0.0;0.13643627714218276;-0.5079197921419142;0.5079197921419142;0.13643627714218276;1.0666666666666667;1.8;2.5;1.438415528728717;840.4625079737016;21.139617433688315;18.265071953403975;19.0815685343317;14.39799805120625;11.014826866163595;11…
644;10.412778692205624;-0.2439418590234792;10.412778692205624;0.0029804258887327073;0.3937924721255889;491.6530000000002;458.3890000000003;491.21302953599996;184.0;0.0;0.14027029209229624;-0.5079666337506689;0.5079666337506689;0.14027029209229624;0.9142857142857143;1.6285714285714286;2.342857142857143;1.368494251285522;1126.668756591332;24.20009536600338;20.151443137659353;20.96793971858708;17.11…
645;13.629041980099672;-3.71191115283051;13.629041980099672;0.19316370340582267;0.5511480414667489;478.6140000000003;448.3740000000003;478.19262843999996;178.0;0.0;0.24345043223842858;-0.5079560082282727;0.5079560082282727;0.24345043223842858;0.9117647058823529;1.6470588235294117;2.3823529411764706;1.4312930600100815;1223.2447407866518;23.54539482762413;19.137041697312846;19.953538278240572;16.52…
646;9.926767267622827;-0.12329371087533114;9.926767267622827;0.09386100034073519;0.48552391348222784;447.60000000000025;418.3680000000002;447.186814788;166.0;0.0;0.1400053573225278;-0.5079197906328521;0.5079197906328521;0.1400053573225278;0.90625;1.6875;2.46875;1.3120604098866964;1018.8312711173037;21.752501608810675;18.151823299352102;18.96831988027983;15.759152830872495;11.425510468686555;12.30…
647;10.089584247761179;-0.28702009031599585;10.089584247761179;0.00028101829742088746;0.4006434363116752;498.04400000000015;469.82000000000016;497.142757056;178.0;0.0;0.1400089048358223;-0.5079666337506689;0.5079666337506689;0.1400089048358223;0.9411764705882353;1.6470588235294117;2.3823529411764706;1.343033797703744;1116.724046941643;23.492988584816832;18.82230082948204;20.39472635642822;16.5636…
648;13.13636516334929;-3.66435879367179;13.13636516334929;0.10848628957756001;0.7285979321115779;381.4530000000001;362.30100000000016;381.103479088;138.0;0.0;0.24290305609290178;-0.5079666391216174;0.5079666391216174;0.24290305609290178;0.8518518518518519;1.5185185185185186;2.2222222222222223;1.7982253338858516;1063.0955641111605;19.018297090128677;14.486152719729697;15.302649300657425;12.9475268…
649;12.094738520408164;-0.2553779289493572;12.094738520408164;0.008196910179233852;0.7560099167404621;284.267;272.171;284.068473484;106.0;0.0;0.19295526490586873;-0.5079370047634834;0.5079370047634834;0.19295526490586873;1.0476190476190477;1.8571428571428572;2.619047619047619;2.21428159899478;879.4599982883233;14.982763184195939;11.160623946718887;11.160623946718887;10.079718698118981;6.225376479…
650;12.45377944696397;-0.5070313681027974;12.45377944696397;0.06735544217687006;0.8073230643071677;314.337;296.19300000000004;314.115423676;120.0;0.0;0.17392025200282765;-0.5079666065471224;0.5079666065471224;0.17392025200282765;1.1304347826086956;1.826086956521739;2.4782608695652173;2.0677622393371555;748.997528882987;16.560113453385565;12.743559326125;12.743559326125;11.007239053047545;7.574625…
651;13.615635326674287;-5.147160703787687;13.615635326674287;0.08054232804232764;0.4042291924465145;439.31500000000017;428.22700000000015;439.075545912;160.0;0.0;0.4330583705073959;-0.5079662447081418;0.5079662447081418;0.4330583705073959;0.7096774193548387;1.2258064516129032;1.7096774193548387;2.1465731470277767;1260.045379156679;22.551677284948283;15.200007238261787;15.200007238261787;14.447526…
652;9.593369500769393;0.0594190717558325;9.593369500769393;0.0594190717558325;0.6464162606412595;305.16;295.08000000000004;304.00578492;100.0;0.0;0.13432667998840744;-0.506394863577237;0.506394863577237;0.13432667998840744;0.7;1.35;2.1;2.177718643178328;812.9262004994636;14.27565640300939;10.269158290535378;11.781016182572287;9.558550648063802;5.961929414457315;6.717858360475771;4.500776362238342…
653;12.249520660115898;-0.5087962962962971;12.249520660115898;0.09280801209372647;0.7500314210929858;286.28299999999996;272.171;286.08412354800004;108.0;0.0;0.17392005422333912;-0.5079666065471224;0.5079666065471224;0.17392005422333912;1.0952380952380953;1.7619047619047619;2.4285714285714284;2.0585404858192464;718.4374618166504;15.14589989101247;11.329345763751904;11.329345763751904;9.96923425058…
654;10.010224799859124;0.16971219660703762;10.010224799859124;0.16971219660703762;0.6438917800441654;398.55000000000024;368.3100000000002;398.23581357999996;154.0;0.0;0.11537445643814123;-0.5079560003773369;0.5079560003773369;0.11537445643814123;0.8;1.5;2.2333333333333334;1.5027896361932322;991.1314689759449;20.501424753254117;17.667185242273924;17.667185242273924;14.686673185801064;11.1074694333…
655;12.814382814088802;-4.689523520828085;12.814382814088802;0.049259259259259114;0.64889843648947;374.112;367.05600000000004;372.95613984400006;114.0;0.0;0.41947828620818517;-0.5078376924458314;0.5078376924458314;0.41947828620818517;1.0909090909090908;1.8181818181818181;2.5;2.176878932898679;873.6309452567488;16.068549621822843;10.648498314948775;12.23449485406348;10.253038761063381;5.9513388375…
656;13.973940434198369;-0.917112832787436;13.973940434198369;0.0011624664149918473;0.7113656320377376;297.26000000000005;288.188;297.06013496800006;108.0;0.0;0.1371560709307658;-0.5079427450544943;0.5079427450544943;0.1371560709307658;0.8636363636363636;1.5454545454545454;2.1818181818181817;2.341625256043194;922.2722947240117;15.853006672199017;11.13902161684571;11.13902161684571;10.4904023006419…
657;9.510037340438675;0.1771402651714702;9.510037340438675;0.1771402651714702;0.7385895741361623;266.296;252.18399999999994;266.09429430800003;100.0;0.0;0.1298683500751895;-0.5079435247000661;0.5079435247000661;0.1298683500751895;0.75;1.4;2.2;2.1697014064787834;778.2871696824096;14.11251969619286;10.998827904170414;10.998827904170414;9.669035095596021;6.273687646333509;6.273687646333509;4.6308192…
658;9.95335237033703;-0.21462727532952508;9.95335237033703;0.027094416342703154;0.39758024293919136;491.65300000000025;458.3890000000003;491.213029536;184.0;0.0;0.14000539424558023;-0.5079666337506689;0.5079666337506689;0.14000539424558023;0.9714285714285714;1.6857142857142857;2.4;1.277900213389661;1132.4236440934956;24.36323207281991;20.26217360166859;21.078670182596316;16.957530133630158;12.364…
659;13.851772517544246;-0.181078157416797;13.851772517544246;0.014855046987190867;0.23644716198284008;550.6360000000002;524.4280000000003;550.1562429319999;200.0;0.0;0.2572318118735145;-0.5079662370651968;0.5079662370651968;0.2572318118735145;0.725;1.4;2.1;1.2247948465099585;1719.3534122698238;27.802389661575333;21.449494011481956;22.26599059240968;19.385050488558722;12.90756018473902;13.72405676…
660;10.004715157985846;0.15119367808851902;10.004715157985846;0.15119367808851902;0.7114073143374313;399.53800000000024;370.30600000000015;399.231062548;154.0;0.0;0.11537445643814147;-0.5079560003773369;0.5079560003773369;0.11537445643814147;0.7666666666666667;1.5;2.2333333333333334;1.5027896361932322;994.5471113605267;20.501424753254117;17.537048568584257;17.537048568584257;14.686673185801064;10…
661;13.330357781875534;-0.005178668817287235;13.330357781875534;0.005178668817287235;0.22162903836862746;525.6930000000003;486.38100000000037;525.299142108;204.0;0.0;0.22423324540330725;-0.5079666452521835;0.5079666452521835;0.22423324540330725;1.0;1.7692307692307692;2.5384615384615383;1.3257192094527435;1358.4855077255152;27.028522490749566;22.787545083258255;22.787545083258255;19.06368328351280…
662;13.23152848639456;-0.3730498866213161;13.23152848639456;0.03681027966742234;0.733104793603939;360.41300000000007;340.25300000000016;360.1473925;136.0;0.0;0.2576579385419992;-0.5042545771162769;0.5042545771162769;0.2576579385419992;1.037037037037037;1.7777777777777777;2.5555555555555554;1.7749342284377538;972.3017276780968;18.802754140504845;14.92358405257933;14.92358405257933;13.1690350955960…
663;10.499918963261766;-0.09332984273956524;10.499918963261766;0.09332984273956524;0.6580176664625182;318.88800000000003;291.67199999999997;318.175043164;120.0;0.0;0.05961943389858013;-0.39255142378726815;0.39255142378726815;0.05961943389858013;1.2727272727272727;2.090909090909091;2.8636363636363638;1.7532628957626584;562.0545526897456;15.535169427003234;13.523484202328948;14.279413148347402;10.5…
664;9.921540667723608;0.03476184468022492;9.921540667723608;0.03476184468022492;0.5941082727825222;439.6210000000003;406.3570000000002;439.218114916;166.0;0.0;0.1361969929070499;-0.5079197921473773;0.5079197921473773;0.1361969929070499;0.967741935483871;1.7419354838709677;2.5161290322580645;1.2683719544017087;859.4558396973218;21.04539482762413;18.17084934733979;18.987345928267516;15.259152830872…
665;10.060245203459472;-0.19747846971918093;10.060245203459472;0.02668945749611562;0.48494213429762967;459.58600000000024;426.32200000000023;459.24095853600005;178.0;0.0;0.1311273246403076;-0.5079666421364096;0.5079666421364096;0.1311273246403076;0.9117647058823529;1.6176470588235294;2.323529411764706;1.3618145647603357;1111.9794481435206;23.656125291633362;19.85392531120473;19.85392531120473;16.…
666;9.843844324766943;0.09019085411942562;9.843844324766943;0.09019085411942562;0.7336343697218995;335.153;324.065;333.98407093200007;102.0;0.0;0.17755558369824498;-0.5079662131566286;0.5079662131566286;0.17755558369824498;1.1;1.8;2.45;2.2415678614405454;774.6630042381024;14.27565640300939;10.552989860074625;12.13898639918933;9.596555450524587;5.8828843015894;6.675882571146752;4.312258844384279;5…
667;13.29022785870237;-0.5500176919941528;13.29022785870237;0.1809530370790291;0.7343977086813748;368.4520000000001;343.25200000000007;368.19000626;142.0;0.0;0.17805056072176428;-0.3459117519019251;0.3459117519019251;0.17805056072176428;1.1481481481481481;1.8518518518518519;2.5555555555555554;1.5580335216243633;906.8940385107035;18.811190308942123;16.03611752320007;16.03611752320007;12.9004155710…
668;10.099337391442894;0.08255757408309683;10.099337391442894;0.08255757408309683;0.4944024552352412;471.6450000000002;434.3490000000003;471.288577424;184.0;0.0;0.11888278967123082;-0.5079560003773369;0.5079560003773369;0.11888278967123082;0.9142857142857143;1.7142857142857142;2.4857142857142858;1.385147275624444;1122.7004606223634;24.20009536600338;20.989266933418136;20.989266933418136;17.080520…
669;9.634421375031494;0.1524886883765859;9.634421375031494;0.1524886883765859;0.757325796481741;269.3;254.17999999999995;269.10519334;102.0;0.0;0.17070061788196172;-0.5079556179897233;0.5079556179897233;0.17070061788196172;1.05;1.8;2.6;2.198747642747865;761.5030151607183;14.112519696192859;11.128204254474591;11.128204254474591;9.685871848001629;6.594246639521916;6.594246639521916;4.80309334480090…
670;13.804268605791082;-0.2700589282394288;13.804268605791082;0.04779902091186994;0.13410637883753587;640.8280000000002;596.4760000000001;640.3413412680001;246.0;0.0;0.22454755533991685;-0.5079413875556102;0.5079413875556102;0.22454755533991685;1.0;1.7708333333333333;2.5416666666666665;1.1111341811549875;2043.9743340694952;33.19973088707386;28.000189681146697;28.000189681146697;23.334540231341897…
671;13.295796215869267;-0.7307943331653652;13.295796215869267;0.2720214474678766;0.4929835889180346;300.1160000000001;292.052;298.991612076;98.0;0.0;0.16491696653128915;-0.5048804560050199;0.5048804560050199;0.16491696653128915;1.0526315789473684;1.6842105263157894;2.210526315789474;2.544843801178709;636.0817434708651;13.991199352633217;9.43963582066531;10.951493712702222;9.024075805453151;5.1801…
672;11.985718875130402;-0.2543216175359033;11.985718875130402;0.09117350875535424;0.7223330131946335;316.44100000000003;288.217;316.20384475599997;126.0;0.0;0.1552098650773615;-0.3925514253986871;0.3925514253986871;0.1552098650773615;1.1304347826086956;1.9565217391304348;2.782608695652174;1.5885334440648018;595.6942062760743;15.982763184195939;14.000981615283544;14.000981615283544;10.954979465236…
673;12.381821145124716;-0.40792611489040076;12.381821145124716;0.007754629629629806;0.6318329361180623;270.24000000000007;260.15999999999997;270.05282342000004;100.0;0.0;0.20375050286477933;-0.507966244667516;0.507966244667516;0.20375050286477933;0.9;1.6;2.3;2.314178645953313;846.5071386809369;14.27565640300939;10.199589251754983;10.199589251754983;9.558550648063804;5.8295138221293;5.829513822129…
674;10.456777447089948;-0.10830169490635777;10.456777447089948;0.07424933862433902;0.6682777724150977;290.447;260.20699999999994;290.2245802;118.0;0.0;0.05961943072597497;-0.3927966848471336;0.3927966848471336;0.05961943072597497;1.0;1.8095238095238095;2.619047619047619;1.6770410385167394;470.1868120273064;14.828062645816686;13.515383055630055;13.515383055630055;9.949160848322624;9.00616318956710…
675;10.026489489845048;-0.29955032463194486;10.026489489845048;0.0862624564493879;0.4006434363116752;498.0440000000002;469.8200000000002;497.142757056;178.0;0.0;0.15225349197746477;-0.5079666337506689;0.5079666337506689;0.15225349197746477;0.9117647058823529;1.6176470588235294;2.3529411764705883;1.3499308178357017;1116.7240469416429;23.492988584816835;18.822300829482035;20.394726356428215;16.5636…
676;13.850843214856702;-0.11750507293034262;13.850843214856702;0.07213470865416793;0.23644716198284008;550.6360000000001;524.4280000000002;550.156242932;200.0;0.0;0.2536120729999028;-0.5079662370651968;0.5079662370651968;0.2536120729999028;0.675;1.35;2.05;1.2203092080350562;1719.3534122698238;27.80238966157533;21.449494011481956;22.26599059240968;19.368213736153116;12.901577120595313;13.718073701…
677;9.480719324766945;-0.04391408415217857;9.480719324766945;0.04391408415217857;0.7028203113838449;261.664;253.59999999999997;261.019270796;90.0;0.0;0.2268143666370085;-0.5079661965497235;0.5079661965497235;0.2268143666370085;1.0555555555555556;1.7777777777777777;2.5;2.157902763852676;679.9296030606653;12.698306133819765;9.09195516511072;9.847884111129176;8.631030293135234;5.217725461393563;5.59…
678;13.256212732277186;0.003833521601413592;13.256212732277186;0.003833521601413592;0.18026830010797126;539.7200000000001;498.3920000000004;539.314792172;210.0;0.0;0.2242307830873052;-0.5079666452521835;0.5079666452521835;0.2242307830873052;1.025;1.8;2.575;1.2605293506218826;1375.09152787533;27.735629271936116;23.4946518644448;23.4946518644448;19.546846531107196;14.674232066168754;14.674232066168…
679;10.076884425597127;0.24776308674008063;10.076884425597127;0.24776308674008063;0.361285874638172;456.5860000000002;424.3300000000002;456.2412928839999;176.0;0.0;0.11888203391240264;-0.5079662295888367;0.5079662295888367;0.11888203391240264;0.8235294117647058;1.5294117647058822;2.264705882352941;1.3730689911250427;1253.5254681892259;23.492988584816835;19.704809883041964;19.704809883041964;16.58…
680;9.705314940791132;0.14921863189720352;9.705314940791132;0.14921863189720352;0.7376498101074335;267.28400000000005;254.17999999999995;267.08954327600003;100.0;0.0;0.2268458819006799;-0.5079661965497235;0.5079661965497235;0.2268458819006799;1.05;1.8;2.5;2.1919980472373664;785.3372417254338;14.11251969619286;10.868691230480746;10.868691230480746;9.669035095596021;6.228101962006722;6.228101962006…
681;13.853572250916827;-0.4914580708826739;13.853572250916827;0.01641726609529659;0.6805708442233818;288.705;278.625;288.03533546;100.0;0.0;0.13432667998869482;-0.507855991838723;0.507855991838723;0.13432667998869482;0.9;1.7;2.45;2.206820889968832;814.9262004994636;14.27565640300939;10.269158290535378;11.025087236553833;9.5585506480638;5.961929414457315;6.339893887466543;4.498734840939525;4.87669…
682;11.601755127340724;-0.2549093955011945;11.601755127340724;0.09541557611352447;0.22301840396458172;537.0810000000001;507.84900000000044;536.1536560879999;192.0;0.0;0.2387959913159066;-0.5079128739560007;0.5079128739560007;0.2387959913159066;0.972972972972973;1.7027027027027026;2.4324324324324325;1.3307370069927287;1349.1018200095634;25.614308928376474;20.413092036442862;21.985517563389045;18.0…
683;13.354308442512808;-0.753196754010246;13.354308442512808;0.04549692407827366;0.7455999718992706;271.24699999999996;261.167;271.0644714;100.0;0.0;0.22695224617727044;-0.5078570574213865;0.5078570574213865;0.22695224617727044;1.2;2.0;2.7;2.218876468709073;823.341844632661;14.27565640300939;10.299061946297268;10.299061946297268;9.57971869811898;5.831315553118906;5.831315553118906;4.2725799732853…
684;13.795908761652807;-0.8854369803476942;13.795908761652807;0.016180555555555642;0.7792728739095007;273.21899999999994;265.155;273.043735956;100.0;0.0;0.26588030551909325;-0.5079399593144458;0.5079399593144458;0.26588030551909325;0.85;1.45;2.15;2.139325625376471;756.8342776333722;14.438793109825921;10.000203455574582;10.000203455574582;9.486071002992368;5.691332259143543;5.691332259143543;4.311…
685;13.550306909800959;-0.4644675925925925;13.550306909800959;0.16505178780521512;0.473923233907183;231.226;221.14599999999996;231.06955678;86.0;0.0;0.1322121222782908;-0.5079662449307294;0.5079662449307294;0.1322121222782908;1.0;1.6470588235294117;2.235294117647059;2.404061057461438;549.8459624622882;12.25071237662706;8.83840741302611;8.83840741302611;8.202708600407233;4.968864135355071;4.968864…
686;10.892394161792541;-0.8023982765867439;10.892394161792541;0.16553990644696825;0.780040908299524;375.5120000000002;346.28000000000014;375.219829168;146.0;0.0;0.12534963875653438;-0.4889044853390373;0.4889044853390373;0.12534963875653438;1.2142857142857142;2.0357142857142856;2.7857142857142856;1.5684535989486141;897.7541299039995;19.614673407305986;16.871225103286623;16.871225103286623;13.58339…
687;10.914117115273736;-0.8053364505414016;10.914117115273736;0.16041959559433394;0.7383825594446437;389.5390000000002;358.29100000000017;389.235479232;152.0;0.0;0.12534963875653438;-0.48883628285150166;0.48883628285150166;0.12534963875653438;1.2758620689655173;2.1379310344827585;2.896551724137931;1.5690978766088959;956.6660674535215;20.484916895309066;17.793874834096993;17.793874834096993;13.994…
688;10.717143067103384;-1.2852090813177126;10.717143067103384;0.12266723356009068;0.6984559816643073;300.398;276.20599999999996;300.17254462799997;118.0;0.0;0.15092470468280125;-0.5079560292302749;0.5079560292302749;0.15092470468280125;1.3181818181818181;2.090909090909091;2.772727272727273;2.0699037577561223;641.8157605008731;15.957819157813608;13.263926038380742;13.263926038380742;10.44847272395…
689;10.942915249433106;-1.0774544516880833;10.942915249433106;0.212169312169312;0.6984559816643072;300.3980000000001;276.20599999999996;300.17254462799997;118.0;0.0;0.1278074212161316;-0.5079560291244197;0.5079560291244197;0.1278074212161316;1.3181818181818181;2.090909090909091;2.772727272727273;2.093145436002931;641.8157605008732;15.957819157813608;13.263926038380742;13.263926038380742;10.448472…
690;12.572240488788108;-0.5349508692365839;12.572240488788108;0.08154297367094943;0.7347476793341365;340.37500000000006;320.21500000000003;340.1310737399999;130.0;0.0;0.17392046444708648;-0.5079666065471224;0.5079666065471224;0.17392046444708648;1.16;1.84;2.48;2.066701253258222;845.3805016170176;18.13746372257519;14.113802814128078;14.113802814128078;11.863081100704113;8.064442049648761;8.0644420…
691;9.468389392794155;-0.01398148148148226;9.468389392794155;0.01398148148148226;0.8071482299168372;242.27399999999997;228.16199999999995;242.094294308;92.0;0.0;0.1266189714277282;-0.5079666065597269;0.5079666065597269;0.1266189714277282;0.9444444444444444;1.6666666666666667;2.4444444444444446;1.8774584301605768;560.4514391416084;12.535169427003234;9.835691197353881;9.835691197353881;8.7203466906…
692;13.171326793062903;-1.769878028116665;13.171326793062903;0.028342427790930547;0.31234662740205243;432.3810000000002;412.22100000000023;432.1056468399999;164.0;0.0;0.22876176713644367;-0.5077971659448819;0.5077971659448819;0.22876176713644367;0.9032258064516129;1.5806451612903225;2.2580645161290325;1.7936552745698042;1076.315512530759;22.610001506150223;16.219533938748384;16.219533938748384;14…
693;9.842987843285462;0.2824593726379443;9.842987843285462;0.2824593726379443;0.8648961790426127;258.317;240.17299999999994;258.12559443600003;100.0;0.0;0.12206707146565006;-0.5079666452523156;0.5079666452523156;0.12206707146565006;0.9473684210526315;1.6842105263157894;2.3157894736842106;1.901415591499797;532.1903512081909;13.664925939000156;10.965447709350805;10.965447709350805;9.185871848001625…
694;10.090773314486018;0.24827749003226174;10.090773314486018;0.24827749003226174;0.33131053207224853;470.6130000000002;436.3410000000003;470.2569429479999;182.0;0.0;0.11888203391240264;-0.5079662295888367;0.5079662295888367;0.11888203391240264;0.8;1.4857142857142858;2.2;1.34892382065946;1267.9531694318582;24.20009536600338;20.411916664228507;20.411916664228507;17.08052003591841;12.63645920729170…
695;9.978580833690827;0.28213978599527123;9.978580833690827;0.28213978599527123;0.48463664543429363;392.5430000000002;360.28700000000015;392.24637826399993;154.0;0.0;0.11583857171507739;-0.5079662295888577;0.5079662295888577;0.11583857171507739;0.7931034482758621;1.4482758620689655;2.1724137931034484;1.4895105345218678;953.1089621808617;20.21696770287794;17.401374078192692;17.401374078192692;14.1…
696;9.808115994028336;0.26050048420946625;9.808115994028336;0.26050048420946625;0.4992878557950373;457.57000000000033;426.3220000000003;457.225308472;176.0;0.0;0.13035386239878027;-0.5079662480016776;0.5079662480016776;0.13035386239878027;0.8823529411764706;1.588235294117647;2.323529411764706;1.484665793386799;1145.753050267988;23.3298518780003;19.626879272969774;19.626879272969774;16.70784123585…
697;10.003954734517972;0.18327195193939594;10.003954734517972;0.18327195193939594;0.5403642291872515;443.5430000000003;414.31100000000026;443.20965840799994;170.0;0.0;0.13034586939462572;-0.5079662480016776;0.5079662480016776;0.13034586939462572;0.8181818181818182;1.5151515151515151;2.272727272727273;1.4787046622287898;1129.5639037859332;22.622745096813752;18.665844578005867;18.665844578005867;16…
698;13.944107799893107;-0.2842487092176289;13.944107799893107;0.2842487092176289;0.4766859027537955;429.5350000000002;401.31100000000026;429.210407356;164.0;0.0;0.12957814435650536;-0.4924884824567044;0.4924884824567044;0.12957814435650536;0.875;1.65625;2.4375;1.468526141201551;1086.1750548603193;21.752501608810675;18.226732129204805;18.226732129204805;15.775989583278102;11.446902164083353;11.446…
699;11.577589337495958;-1.1877670060969572;11.577589337495958;0.11857286944723788;0.5674047710248876;443.5870000000003;410.3230000000002;443.246043916;172.0;0.0;0.11960792391415248;-0.488836282851307;0.488836282851307;0.11960792391415248;1.0606060606060606;1.878787878787879;2.6363636363636362;1.4163627011969644;1130.7207174798382;23.053830996061407;19.49808326354816;19.49808326354816;15.959310762…
700;10.745499548584867;-0.834812255920887;10.745499548584867;0.04631424792139072;0.6450226629359591;296.40999999999997;272.21799999999996;296.177630008;116.0;0.0;0.12535002770313902;-0.5079560292185366;0.5079560292185366;0.12535002770313902;1.4090909090909092;2.227272727272727;2.9545454545454546;2.0444838577822266;651.4064698367532;15.794682450997078;13.230926005253881;13.230926005253881;10.52775…
701;9.748760488671277;0.2739824391757961;9.748760488671277;0.2739824391757961;0.6017475367417497;413.5170000000002;386.3010000000002;413.199093724;158.0;0.0;0.12665791543569505;-0.5079662480016776;0.5079662480016776;0.12665791543569505;0.8709677419354839;1.6129032258064515;2.3548387096774195;1.4931314026445126;1066.395502992517;21.04539482762413;17.58887447050899;17.58887447050899;15.275989583278…
702;13.960751509718637;-0.31672804806060406;13.960751509718637;0.22562521637965305;0.5248299234710047;445.5340000000003;417.3100000000003;445.205321976;170.0;0.0;0.1295781443567558;-0.5079662480016776;0.5079662480016776;0.1295781443567558;0.9090909090909091;1.6363636363636365;2.393939393939394;1.4787046622287898;1132.8090162837698;22.622745096813752;18.596595455515136;18.596595455515136;16.169836…
703;13.963970058846279;-0.3234668162135137;13.963970058846279;0.2135140563824387;0.5248299234710048;445.53400000000033;417.31000000000023;445.205321976;170.0;0.0;0.12957814442594806;-0.5079440939370221;0.5079440939370221;0.12957814442594806;0.9393939393939394;1.7575757575757576;2.5454545454545454;1.4873565879693127;1150.05901628377;22.62274509681376;18.596595455515136;18.596595455515136;16.169836…
704;13.928735183175053;-0.3215849988333581;13.928735183175053;0.2088274161326289;0.5248299234710048;445.5340000000003;417.3100000000003;445.205321976;170.0;0.0;0.12957814435674306;-0.5079662448979891;0.5079662448979891;0.12957814435674306;0.9090909090909091;1.6363636363636365;2.393939393939394;1.4667759162245602;1132.8090162837698;22.622745096813755;18.596595455515136;18.596595455515136;16.169836…
705;13.364308442512808;-0.8041844083312337;13.364308442512808;0.09042900184765212;0.7483542489874172;289.23699999999997;280.165;289.05504958800003;106.0;0.0;0.22695226689512576;-0.5078570432679473;0.5078570432679473;0.22695226689512576;1.1428571428571428;1.9523809523809523;2.6666666666666665;2.203504697080663;855.4911695910577;14.982763184195939;10.547269907309571;10.547269907309571;10.0797186981…
706;9.743624367159061;0.2736107956954472;9.743624367159061;0.2736107956954472;0.5032041717093814;387.52300000000014;358.2910000000001;387.21982916800005;150.0;0.0;0.11890333123050134;-0.5079662448982517;0.5079662448982517;0.11890333123050134;0.7931034482758621;1.3793103448275863;1.9310344827586208;2.016220012980417;926.707051921062;20.639617433688315;17.429549324488562;17.429549324488562;14.07971…
707;15.284521841143864;-0.34404625430419133;15.284521841143864;0.1724512629125725;0.4396912568925952;417.5240000000001;389.3000000000002;417.210407356;160.0;0.0;0.2512698721918197;-0.5079662449307294;0.5079662449307294;0.2512698721918197;1.064516129032258;1.7741935483870968;2.4516129032258065;1.5982115171024347;1032.8619005109383;21.79431797206756;17.72210752156363;17.72210752156363;15.0628819457…
708;14.503287903124212;-0.2322069213487865;14.503287903124212;0.0;0.7283133485825891;349.87700000000007;324.6770000000001;349.16087032;130.0;0.0;0.12809899221766488;-0.5079662449307294;0.5079662449307294;0.12809899221766488;1.1666666666666667;1.8333333333333333;2.4583333333333335;2.0833313644464104e-06;673.8391081502008;16.39697674656903;13.912706444805126;14.729203025732852;11.096555450524587;8.…
709;13.86164666792643;-0.6357762240698757;13.86164666792643;0.036229686318972165;0.7185106066801108;350.1430000000001;341.07100000000014;348.974983468;106.0;0.0;0.22982371929435771;-0.5078570520641905;0.5078570520641905;0.22982371929435771;1.1428571428571428;1.9523809523809523;2.6666666666666665;2.231516128430059;857.4911695910577;14.982763184195939;10.547269907309573;12.133266446424278;10.079718…
710;14.182265880889393;-5.074361483791048;14.182265880889393;0.132322845804989;0.582866130867229;392.102;386.05400000000003;390.94671803200004;120.0;0.0;0.4223205265306147;-0.5078376924457261;0.5078376924457261;0.4223205265306147;1.1304347826086956;1.826086956521739;2.4782608695652173;2.255955255852005;920.5068707390367;16.93879310982592;10.949112518768377;12.53510905788308;10.680559115991949;6.0…
711;13.515200528354388;-0.7614246346686822;13.515200528354388;0.03281173889308864;0.5765474661913488;311.26800000000003;301.18800000000005;311.05938602;114.0;0.0;0.2269528348230986;-0.5078566564589656;0.5078566564589656;0.2269528348230986;1.0;1.8695652173913044;2.608695652173913;1.9374565768639904;1005.0406981155087;15.97432701575866;11.654903993953836;11.654903993953836;11.114193540729627;6.7664…
712;13.083104738809105;-4.672520943562611;13.083104738809105;0.09631853898966947;0.6488984364894699;374.1120000000001;367.0560000000001;372.956139844;114.0;0.0;0.4168197885245106;-0.507949764321157;0.507949764321157;0.4168197885245106;1.0454545454545454;1.7727272727272727;2.4545454545454546;2.26036764975957;873.6309452567488;16.068549621822843;10.648498314948775;12.23449485406348;10.2530387610633…
713;9.79254505977228;0.25984944254279974;9.79254505977228;0.25984944254279974;0.5421421155690865;443.54300000000023;414.31100000000026;443.20965840800005;170.0;0.0;0.13035386239878027;-0.5079662480016776;0.5079662480016776;0.13035386239878027;0.9090909090909091;1.6363636363636365;2.3333333333333335;1.5137992792230455;1131.5639037859332;22.622745096813752;18.919772491783224;18.919772491783224;16.2…
714;13.946862620829748;-0.3332569736804387;13.946862620829748;0.27437478362034695;0.45035687931659113;447.52500000000026;420.30900000000025;447.200985544;170.0;0.0;0.1295781443566928;-0.49248848245649907;0.49248848245649907;0.1295781443566928;0.8181818181818182;1.5151515151515151;2.272727272727273;1.4787046622287898;1133.5639037859332;22.622745096813752;18.527346333024408;18.527346333024408;16.16…
715;11.362096770807089;-1.1815285257621566;11.362096770807089;0.12330321712018155;0.7832692192100982;338.4470000000001;312.23900000000003;338.18819469199997;132.0;0.0;0.1156942766726375;-0.5079560292302752;0.5079560292302752;0.1156942766726375;1.08;1.84;2.56;1.7742192004865378;772.0967292530006;17.656489770562874;14.650677384328874;14.650677384328874;11.992984267696837;9.277545443623522;9.2775454…
716;13.983242859199606;-0.3160770063939373;13.983242859199606;0.2262019176483958;0.48098038023640977;459.5610000000003;429.3210000000003;459.22097204;176.0;0.0;0.1295781443567558;-0.5079662480016776;0.5079662480016776;0.1295781443567558;0.8823529411764706;1.6176470588235294;2.3823529411764706;1.4448120495115455;1148.9981627658246;23.329851878000298;19.30370223670168;19.30370223670168;16.669836433…
717;12.68626558956916;-0.3929261148904002;12.68626558956916;0.040162037037037246;0.6415005406412236;298.29400000000004;284.182;298.084123548;112.0;0.0;0.20377224100527108;-0.507966244667516;0.507966244667516;0.20377224100527108;0.9090909090909091;1.5454545454545454;2.1818181818181817;2.3986053776419873;936.1510173963055;16.016143379015546;12.04488871337573;12.04488871337573;10.413591357920934;6.6…
718;6.096276551823506;0.6829718600403126;6.096276551823506;0.6829718600403126;0.5471807686816248;397.51800000000026;370.3020000000002;397.20417910400005;152.0;0.0;0.12665791543544458;-0.4925989238930464;0.4925989238930464;0.12665791543544458;0.8;1.5666666666666667;2.3333333333333335;1.485128840467432;1020.2434202593645;20.175151339621053;17.219011144198657;17.219011144198657;14.882142733160752;10…
719;14.043389713751072;-3.294059301471067;14.043389713751072;0.2742363274907642;0.4260145135517968;507.6270000000005;477.38700000000034;507.18795765999994;188.0;0.0;0.1750185256929627;-0.4924884824566249;0.4924884824566249;0.1750185256929627;0.9444444444444444;1.6388888888888888;2.3333333333333335;1.500702724671644;1359.3880373834504;25.122745096813755;20.374126731406765;21.19062331233449;17.3811…
720;10.932635633792255;-1.2914475616525127;10.932635633792255;0.11793688588714746;0.7524279366230276;405.5380000000002;374.29000000000013;405.230393852;158.0;0.0;0.1509247046828013;-0.48883628285130687;0.48883628285130687;0.1509247046828013;1.2666666666666666;2.1;2.8333333333333335;1.6000392364592244;991.2586087613817;21.355160383312143;18.11133191760003;18.11133191760003;14.414799219142907;10.92…
721;9.690008818342152;0.1283852985638705;9.690008818342152;0.1283852985638705;0.735346014312277;332.153;322.07300000000004;330.98440528000003;100.0;0.0;0.226845887730347;-0.5079661965497235;0.5079661965497235;0.226845887730347;1.05;1.8;2.5;2.1919980472373664;790.7338827913061;14.11251969619286;10.246655703489973;11.832652242604677;9.66903509559602;5.868969583053088;6.784645111844778;4.24179393312…
722;9.930100600956159;-0.20927254685416696;9.930100600956159;0.02243529595556093;0.47248282166776473;463.59900000000016;434.3670000000002;463.18172940799997;172.0;0.0;0.14000539424558023;-0.5079666337506689;0.5079666337506689;0.14000539424558023;0.8484848484848485;1.5454545454545454;2.303030303030303;1.3235110610307366;1064.4843944005738;22.622745096813755;18.521686625662433;19.33818320659016;16.…
723;13.03756357867221;-4.916894014550267;13.03756357867221;0.44814814814814796;0.7664984460431404;367.2930000000001;352.1730000000001;367.11193142;138.0;0.0;0.41726100017636236;-0.3506562755227955;0.41726100017636236;0.3506562755227955;1.2;1.76;2.16;3.4541825754039204;675.3149838595723;19.576985790260117;13.534183772964152;13.534183772964152;11.274892792582984;6.9353044703637625;6.935304470363762…
724;13.419451511524926;-4.405712528307076;13.419451511524926;0.06971497858402631;0.7365337264855546;393.84000000000003;374.6880000000001;393.1219599480001;142.0;0.0;0.4162417531691652;-0.3628209065276774;0.4162417531691652;0.3628209065276774;1.2592592592592593;2.0;2.5925925925925926;1.9964761939081948;860.2809330039903;19.60408352775558;14.800727956799983;15.556656902818439;12.791043563524168;8.5…
725;13.624814687330712;-1.4679780568363408;13.624814687330712;0.04598244317612621;0.4870791263226408;479.59800000000024;450.36600000000027;479.17664402799994;178.0;0.0;0.19858476899326702;-0.6107351868730316;0.6107351868730316;0.19858476899326702;0.8823529411764706;1.5588235294117647;2.2941176470588234;1.3604707999767824;1099.0082387454297;23.492988584816835;18.929934916126296;19.746431497054022;…
726;9.725365373544616;-0.12329371087533092;9.725365373544616;0.09386100034073563;0.48552391348222795;447.60000000000014;418.3680000000002;447.186814788;166.0;0.0;0.14000531977744998;-0.5079666337506689;0.5079666337506689;0.14000531977744998;0.875;1.59375;2.375;1.3085744317831505;1015.831271117304;21.75250160881068;18.151823299352106;18.968319880279832;15.759152830872496;11.425510468686555;12.3051…
727;10.9072088372386;-0.9187799456202237;10.9072088372386;0.12763963687326796;0.7180018360911578;296.41;272.21799999999996;296.177630008;116.0;0.0;0.1303358784852834;-0.5079560321952997;0.5079560321952997;0.1303358784852834;1.2272727272727273;2.0454545454545454;2.8181818181818183;1.7217049645427582;658.1613573389167;15.535169427003234;13.178519762446586;13.178519762446586;10.483112013795045;8.503…
728;13.7012035762196;-3.9087335970859924;13.7012035762196;0.04493080338440669;0.5154683710283958;495.5970000000004;466.3650000000003;495.171558648;184.0;0.0;0.19269464610768644;-0.5079666335559998;0.5079666335559998;0.19269464610768644;0.8571428571428571;1.5142857142857142;2.2285714285714286;1.4108532943568999;1268.0285608757351;24.415638315627206;19.338183206590163;20.15467978751789;16.913853369…
729;9.934491655168587;-0.23959000717162726;9.934491655168587;0.00788216436189959;0.4724828216677649;463.59900000000016;434.3670000000002;463.181729408;172.0;0.0;0.140008875897681;-0.5079666337506689;0.5079666337506689;0.140008875897681;0.8484848484848485;1.5454545454545454;2.303030303030303;1.3256724244260687;1064.4843944005738;22.622745096813755;18.521686625662436;19.338183206590163;16.152999680…
730;9.926767267622827;-0.12329371087533092;9.926767267622827;0.09386100034073519;0.48552391348222784;447.60000000000025;418.3680000000002;447.186814788;166.0;0.0;0.1400053573225278;-0.5079197906328521;0.5079197906328521;0.1400053573225278;0.90625;1.6875;2.46875;1.3120604098866964;1018.8312711173037;21.752501608810675;18.151823299352102;18.96831988027983;15.759152830872495;11.425510468686555;12.30…
731;9.526149218946838;-0.133240740740741;9.526149218946838;0.133240740740741;0.758010116365662;253.25699999999998;242.16899999999995;253.073893212;94.0;0.0;0.14914574584807597;-0.507955599384968;0.507955599384968;0.14914574584807597;1.0526315789473684;1.8421052631578947;2.736842105263158;1.8660195296090645;712.3257805967294;12.982763184195939;9.998447742477666;9.998447742477666;9.20350993820667;6…
732;9.75889287813891;-0.13335338456370183;9.75889287813891;0.0698764581845388;0.7317709459745656;257.24499999999995;246.15699999999995;257.068807832;96.0;0.0;0.15252155574384904;-0.5079662325931781;0.5079662325931781;0.15252155574384904;0.9473684210526315;1.6842105263157894;2.4210526315789473;2.0599098898568395;661.8913363750986;13.405412915006313;9.868311068788;9.868311068788;9.131030293135236;5…
733;9.974434418829262;-0.7602721088435374;9.974434418829262;0.085113083698942;0.7178135073663154;364.19500000000005;350.08300000000014;363.01062002799995;114.0;0.0;0.1533532628578971;-0.5076764871444647;0.5076764871444647;0.1533532628578971;1.0454545454545454;1.7727272727272727;2.4545454545454546;2.201213926701605;798.9730824045508;16.068549621822843;11.961818491421052;13.547815030535757;10.27569…
734;9.431706316671143;-0.2094047619047621;9.431706316671143;0.16132724551916522;0.8229885867023609;255.273;242.16899999999995;255.089543276;96.0;0.0;0.14911140389653968;-0.5079662325807978;0.5079662325807978;0.14911140389653968;1.0;1.6842105263157894;2.4210526315789473;2.0631580808905743;646.9403047073903;13.405412915006313;10.368691230480746;10.368691230480746;9.131030293135234;6.009680077170307…
735;9.504410398303797;-0.15847883597883627;9.504410398303797;0.15847883597883627;0.8780260345867641;269.29999999999995;254.17999999999995;269.10519334;102.0;0.0;0.14912729065132116;-0.507966232580775;0.507966232580775;0.14912729065132116;1.05;1.75;2.45;2.0746712554605358;661.9222444262241;14.11251969619286;11.075798011667294;11.075798011667294;9.669035095596021;6.547684879631092;6.547684879631092…
736;9.963191032585875;-0.3007936507936515;9.963191032585875;0.07210098997256242;0.7559291955202072;364.19500000000005;350.08300000000014;363.01062002799995;114.0;0.0;0.15295279692471458;-0.507676489666012;0.507676489666012;0.15295279692471458;1.1363636363636365;1.9090909090909092;2.590909090909091;2.150279950992208;772.9813900040945;15.853006672199017;11.746275541797226;13.332272080911931;10.4904…
737;9.715436569102696;-0.18968253968254012;9.715436569102696;0.17789901002743758;0.8292350004776406;362.22300000000007;346.09500000000014;361.0313554719999;114.0;0.0;0.14940190935345934;-0.5078099422488288;0.5078099422488288;0.14940190935345934;1.2272727272727273;2.0;2.6818181818181817;2.1502799509922075;770.7396342006751;15.853006672199017;12.299061946297268;13.885058485411973;10.49040230064194;…
738;9.642732487470042;-0.24060846560846616;9.642732487470042;0.17081284222698412;0.8166788828907093;348.1960000000001;334.08400000000006;347.015705408;108.0;0.0;0.14938602265341272;-0.5078099422581396;0.5078099422581396;0.14938602265341272;1.1904761904761905;1.9523809523809523;2.6666666666666665;2.1356817064568197;755.4275755184583;15.14589989101247;11.591955165110722;13.177951704225425;9.9523974…
739;9.34544403398029;0.1639198381117577;9.34544403398029;0.1639198381117577;0.8062648302409781;241.246;230.15799999999996;241.073893212;90.0;0.0;0.14869601368487503;-0.5079662325931785;0.5079662325931785;0.14869601368487503;0.9444444444444444;1.6666666666666667;2.4444444444444446;2.0041345961668893;617.436272564903;12.535169427003234;9.498447742477667;9.498447742477667;8.720346690612276;5.5501809…
740;9.573686008239129;-0.08208994708994766;9.573686008239129;0.08208994708994766;0.7710876478788705;267.284;254.17999999999995;267.08954327600003;100.0;0.0;0.14912787169149158;-0.5079556211213563;0.5079556211213563;0.14912787169149158;1.05;1.85;2.75;1.8766321482972272;736.4969983104805;13.689869965382487;10.705554523664215;10.705554523664215;9.70350993820667;6.610798155704484;6.610798155704484;5.…
741;9.917859242462418;-0.2747751322751324;9.917859242462418;0.06538288297667783;0.7914944315298572;285.2989999999999;270.179;285.10010796;108.0;0.0;0.1529527968678966;-0.5079662325807747;0.5079662325807747;0.1529527968678966;1.0476190476190477;1.7619047619047619;2.4285714285714284;2.1282574348627783;706.9620701559468;14.982763184195939;11.445661337977624;11.445661337977624;10.07971869811898;6.687…
742;12.437684240362813;-0.04402777777777778;12.437684240362813;0.04402777777777778;0.5264534839271121;268.29299999999995;260.2289999999999;268.019415116;92.0;0.0;0.2100490129726163;-0.5078219803863914;0.5078219803863914;0.2100490129726163;1.0526315789473684;1.894736842105263;2.789473684210526;2.332718306121072;994.7116545397212;12.982763184195939;9.71341035121893;10.529906932146655;9.237183443017…
743;12.367388983371125;-0.35385204081632593;12.367388983371125;0.015828189300410855;0.5116161123907693;268.22399999999993;260.15999999999997;268.03717335600004;98.0;0.0;0.23553522109766045;-0.5079370085619598;0.5079370085619598;0.23553522109766045;0.75;1.3;2.0;2.2987288173292564;1038.8652947796463;13.853006672199017;10.083273677529263;10.083273677529263;9.631030293135236;5.943902065084787;5.94390…
744;12.512772581254723;-0.5589446334089192;12.512772581254723;0.024465702947845447;0.4412916617223431;363.119;356.063;361.942600044;110.0;0.0;0.2391568008903147;-0.507894893813132;0.507894893813132;0.2391568008903147;0.8636363636363636;1.5909090909090908;2.3636363636363638;2.3283210774527343;1138.093463955795;15.593493648205174;10.753751207659194;12.339747746773899;10.452397498181156;6.1898244326…
745;12.326277872260015;-0.20135204081632652;12.326277872260015;0.0866297136138412;0.5206227636421619;252.22499999999997;244.16099999999994;252.042258736;92.0;0.0;0.23539615626457747;-0.5078219803002828;0.5078219803002828;0.23539615626457747;0.8421052631578947;1.631578947368421;2.526315789473684;2.324671389181475;991.4665420418847;12.982763184195939;9.71341035121893;9.71341035121893;9.237183443017…
746;12.451939247921391;-0.3251483371126225;12.451939247921391;0.0016928067523309664;0.5045581964336218;347.12000000000006;340.0640000000001;345.94768542400004;104.0;0.0;0.23540203242565122;-0.5078948938131325;0.5078948938131325;0.23540203242565122;0.8571428571428571;1.6666666666666667;2.4761904761904763;2.313678796988276;1090.2487544140401;14.723250160202095;10.383887881348862;11.969884420463567;…
747;12.35594529478458;-0.30838907785336334;12.35594529478458;0.009858959015705437;0.5116161123907693;268.224;260.15999999999997;268.03717335600004;98.0;0.0;0.23540094245243492;-0.5079370085619594;0.5079370085619594;0.23540094245243492;0.75;1.45;2.3;2.3031850483207403;1038.8652947796463;13.853006672199017;10.083273677529261;10.083273677529261;9.631030293135236;5.943902065084787;5.943902065084787;4…
748;12.685133219954647;-0.4019973544973545;12.685133219954647;0.021367176627819395;0.5605841419848797;298.25000000000006;288.17;298.04773804;110.0;0.0;0.30226300639635856;-0.5078219947618599;0.5078219947618599;0.30226300639635856;1.0;1.7727272727272727;2.5454545454545454;2.2515476560340986;1102.665744066595;15.430356941388643;11.414171698803498;11.414171698803498;10.579718698118981;6.472941167447…
749;13.646561069128605;-0.08344303011736254;13.646561069128605;0.08344303011736254;0.3186643298109015;473.5940000000003;446.3780000000003;473.166079344;174.0;0.0;0.19462757823117607;-0.5079662370651968;0.5079662370651968;0.19462757823117607;0.8823529411764706;1.588235294117647;2.323529411764706;1.388562281124227;1288.7427847062913;23.492988584816832;18.866986087283184;19.683482668210907;16.580520…
750;12.533499622071052;-0.6404355631141343;12.533499622071052;0.023055555555555607;0.4552248586366707;309.2330000000001;302.177;309.02733694400007;112.0;0.0;0.239156935040799;-0.5078890612546934;0.5078890612546934;0.239156935040799;0.9130434782608695;1.6521739130434783;2.391304347826087;2.3265610517024964;1225.2235727417442;16.30060042939172;11.323000330149926;11.323000330149926;10.99040230064194…
751;12.320987811791383;-0.1741298185941038;12.320987811791383;0.049105023296942774;0.700091545915688;254.241;244.16099999999994;254.0579088;94.0;0.0;0.19999292278803987;-0.507966244667516;0.507966244667516;0.19999292278803987;0.8947368421052632;1.5789473684210527;2.3157894736842106;2.2576735694139014;800.4836768266103;13.405412915006313;9.829725925444652;9.829725925444652;9.147867045540844;5.6892…
752;12.367388983371125;-0.3538520408163264;12.367388983371125;0.015828189300411077;0.5116161123907693;268.224;260.15999999999997;268.03717335600004;98.0;0.0;0.2355352295826911;-0.5079369838557827;0.5079369838557827;0.2355352295826911;0.75;1.45;2.3;2.287193583628486;1038.8652947796463;13.853006672199017;10.083273677529261;10.083273677529261;9.631030293135236;5.943902065084786;5.943902065084786;4.5…
753;5.87098820026174;0.692414393800577;5.87098820026174;0.692414393800577;0.45057267899667747;371.5240000000001;342.29200000000014;371.224914548;144.0;0.0;0.11890333123050092;-0.49226449447092097;0.49226449447092097;0.11890333123050092;0.7142857142857143;1.25;1.7857142857142858;1.9959473772927907;880.7355335102349;19.769373945685235;17.059685998178228;17.059685998178228;13.685871848001627;9.90684…
754;9.914421588610482;-0.16329371087533118;9.914421588610482;0.03136100034073541;0.528286327816486;448.5880000000002;420.36400000000015;448.18206375599993;166.0;0.0;0.1400620681460773;-0.5079197906328001;0.5079197906328001;0.1400620681460773;1.03125;1.875;2.65625;1.3120604098866966;1023.0018010040492;21.752501608810675;18.021686625662433;18.83818320659016;15.759152830872495;11.27524158151421;12.1…
755;9.916767267622827;-0.15107148865310882;9.916767267622827;0.0538610003407356;0.528286327816486;448.5880000000002;420.36400000000015;448.18206375599993;166.0;0.0;0.14000726156974644;-0.5079197906328521;0.5079197906328521;0.14000726156974644;0.96875;1.75;2.53125;1.3120604098866966;1023.0018010040492;21.752501608810675;18.021686625662433;18.83818320659016;15.759152830872495;11.27524158151421;12.1…
756;9.889371434289494;-0.0943585256901458;9.889371434289494;0.0943585256901458;0.47530373757340616;453.62900000000013;426.4130000000001;453.14323572399996;162.0;0.0;0.14080853189412768;-0.5079197906178617;0.5079197906178617;0.14080853189412768;1.032258064516129;1.8709677419354838;2.6451612903225805;1.2941686103478167;984.5115225026697;21.04539482762413;17.405371051436713;19.038364213292166;15.259…
757;9.966540667723608;0.030132215050595157;9.966540667723608;0.030132215050595157;0.5456632509529101;453.6480000000003;418.3680000000002;453.23376498;172.0;0.0;0.13619699290702925;-0.5079197921473773;0.5079197921473773;0.13619699290702925;0.9375;1.6875;2.46875;1.2754143092743455;874.9702408273637;21.752501608810675;18.877956128526336;19.694452709454062;15.759152830872495;12.375981645829842;13.255…
758;9.945934812740049;-0.07439915305220168;9.945934812740049;0.07439915305220168;0.4608481735560912;461.6270000000002;430.37900000000025;461.202464852;172.0;0.0;0.13625155953002957;-0.5079197921470586;0.5079197921470586;0.13625155953002957;0.9393939393939394;1.7272727272727273;2.515151515151515;1.2859906271947878;1034.7679580664117;22.45960838999722;18.85893008053865;19.675426661466375;16.2423160…
759;9.83808529483371;-0.002923340504960459;9.83808529483371;0.002923340504960459;0.5959750953449627;427.61000000000007;394.3460000000002;427.218114916;162.0;0.0;0.1359373108780071;-0.5079197921528108;0.5079197921528108;0.1359373108780071;1.1;1.8666666666666667;2.6;1.409001698436882;817.6434909272864;20.924074484064487;18.049529003780147;18.866025584707874;14.580520035918413;11.19734885087576;12.0…
760;9.977621056490683;0.024416039691562474;9.977621056490683;0.024416039691562474;0.48372853107784153;467.6750000000004;430.37900000000025;467.249415044;178.0;0.0;0.13593767313330848;-0.5079197921528108;0.5079197921528108;0.13593767313330848;0.9393939393939394;1.696969696969697;2.484848484848485;1.2537938513405729;890.5155463649096;22.45960838999722;19.58506290971288;20.401559490640608;16.2423160…
761;13.23922018217986;-4.953078755170934;13.23922018217986;0.050785370000478114;0.7756862046235043;434.4580000000002;409.25800000000015;434.18172732000005;166.0;0.0;0.47091312000974517;-0.5079560003770438;0.5079560003770438;0.47091312000974517;1.064516129032258;1.7741935483870968;2.4516129032258065;1.553412258592889;924.654206752999;22.00986092169139;17.06768718946467;17.06768718946467;14.8255184…
762;9.865237383367795;0.40122916141765375;9.865237383367795;0.40122916141765375;0.8104024300633526;321.46400000000006;294.248;321.209264484;126.0;0.0;0.1153740582634836;-0.5079560036245472;0.5079560036245472;0.1153740582634836;0.9583333333333334;1.75;2.5416666666666665;1.6680919426236218;675.6241998166716;16.355160383312146;14.324784132388558;14.324784132388558;11.809663088089316;9.44557941254304…
763;9.682420883489607;0.3744604014445285;9.682420883489607;0.3744604014445285;0.8831382891134625;267.37199999999996;246.20399999999995;267.162314292;104.0;0.0;0.11537406108751505;-0.5079560036132752;0.5079560036132752;0.11537406108751505;1.1;1.85;2.55;2.043757142338909;591.6221469716293;14.11251969619286;12.082143445269272;12.082143445269272;9.66470379794645;7.300620122400174;7.300620122400174;5.…
764;10.085193193548754;-0.27309970734799394;10.085193193548754;0.03284972712674317;0.4006434363116752;498.04400000000015;469.8200000000003;497.142757056;178.0;0.0;0.14000674761358373;-0.5079666337506689;0.5079666337506689;0.14000674761358373;0.9411764705882353;1.6470588235294117;2.3823529411764706;1.343033797703744;1116.7240469416429;23.492988584816832;18.822300829482035;20.394726356428215;16.563…
765;10.075576711219373;-0.24727595758485066;10.075576711219373;0.07847677131521769;0.3997457526423482;491.6530000000003;458.3890000000003;491.21302953599996;184.0;0.0;0.14000770500480453;-0.5079556345134156;0.5079556345134156;0.14000770500480453;0.9142857142857143;1.6571428571428573;2.4;1.316165229554917;1141.6736440934956;24.363232072819905;20.26217360166859;21.078670182596316;16.974366886035764…
766;9.814383594499937;0.18328703703703697;9.814383594499937;0.18328703703703697;0.7506623843225448;301.389;282.23699999999997;301.1466642280001;114.0;0.0;0.11537445643814122;-0.5079560003773369;0.5079560003773369;0.11537445643814122;0.8260869565217391;1.5217391304347827;2.260869565217391;1.8616606596979737;798.5852601528987;15.6480536021256;12.891544522027775;12.891544522027775;11.326499840494924…
767;12.8609670781893;-4.898876881771227;12.8609670781893;0.03039351851851846;0.8709036426764297;327.3270000000001;315.231;327.054084284;116.0;0.0;0.47091362439203505;-0.507956000346762;0.507956000346762;0.47091362439203505;1.3181818181818181;2.090909090909091;2.727272727272727;2.0934306514098955;697.3082769431018;15.905412915006313;11.3004826376558;12.116979218583527;10.376028663351637;6.60681684…
768;13.898212032379844;-3.7436133684389774;13.898212032379844;0.19636144477164597;0.4223321225763549;520.6950000000003;484.40700000000027;520.239578632;196.0;0.0;0.24345077237658885;-0.5079560082282727;0.5079560082282727;0.24345077237658885;0.9459459459459459;1.6756756756756757;2.3783783783783785;1.420689006359057;1300.4129658047052;25.8298518780003;21.47390499049631;22.290401571424038;17.9518581…
769;10.536471983592147;-0.289127044208664;10.536471983592147;0.16076862928889435;0.47248282166776473;463.59900000000016;434.36700000000025;463.18172940799997;172.0;0.0;0.14014586759023345;-0.5079197906327214;0.5079197906327214;0.14014586759023345;0.9393939393939394;1.7272727272727273;2.515151515151515;1.338020186998613;1081.7343944005738;22.622745096813755;18.521686625662436;19.33818320659016;16.…
770;10.04284522973789;-0.23959000717162726;10.04284522973789;0.07197233299259764;0.4724828216677649;463.5990000000002;434.36700000000025;463.18172940799997;172.0;0.0;0.14000770500480453;-0.5079556345134156;0.5079556345134156;0.14000770500480453;0.8787878787878788;1.6666666666666667;2.4545454545454546;1.3304923244957267;1081.7343944005738;22.622745096813755;18.521686625662436;19.338183206590163;16…
771;10.035924814512978;-0.25347889606051655;10.035924814512978;0.08380665251922492;0.5430583194861756;465.57100000000025;438.3550000000003;465.160993964;172.0;0.0;0.14000770500480453;-0.5079556345134156;0.5079556345134156;0.14000770500480453;0.9090909090909091;1.696969696969697;2.484848484848485;1.3304923244957267;1084.2952838128822;22.62274509681376;18.22282813493975;19.039324715867476;16.152999…
772;10.221528692205624;-0.24393619008923872;10.221528692205624;0.002696979176714409;0.43832662472168127;477.6260000000003;446.3780000000003;477.19737947199997;178.0;0.0;0.1400088815005461;-0.5079666337506689;0.5079666337506689;0.1400088815005461;0.9411764705882353;1.6470588235294117;2.3823529411764706;1.343033797703744;1110.5000716824438;23.492988584816835;19.44433635647281;20.260832937400533;16.…
773;10.055767610018979;-0.24237737293976247;10.055767610018979;0.07438750024292973;0.4423440996439081;477.62600000000026;446.3780000000003;477.197379472;178.0;0.0;0.14000770500480453;-0.5079556345134156;0.5079556345134156;0.14000770500480453;0.9411764705882353;1.7058823529411764;2.4705882352941178;1.3030585572605196;1111.643903960667;23.492988584816832;19.391930113665516;20.20842669459324;16.5468…
774;10.085193193548752;-0.2730997073479937;10.085193193548752;0.03284972712674339;0.4006434363116752;498.04400000000015;469.8200000000002;497.14275705599994;178.0;0.0;0.14000765105661406;-0.5079666337506688;0.5079666337506688;0.14000765105661406;0.9117647058823529;1.6176470588235294;2.3529411764705883;1.3479369154492586;1116.7240469416429;23.492988584816835;18.822300829482035;20.39472635642822;16…
775;9.978539535758731;-0.16866880535756823;9.978539535758731;0.033403706312012726;0.4351800741744024;477.6260000000002;446.37800000000027;477.19737947199997;178.0;0.0;0.1400053942527776;-0.5079197906328521;0.5079197906328521;0.1400053942527776;0.9117647058823529;1.6176470588235294;2.3529411764705883;1.3268519952303044;1080.565178713836;23.3298518780003;19.482721320626343;20.29921790155407;16.6910…
776;10.005425159235152;0.2827777176960977;10.005425159235152;0.2827777176960977;0.5602116243394665;413.56100000000015;382.31300000000016;413.235479232;160.0;0.0;0.11888050449349954;-0.5079560290160312;0.5079560290160312;0.11888050449349954;0.8709677419354839;1.6451612903225807;2.4193548387096775;1.3834579209595486;993.2808614704834;21.04539482762413;18.042433499610926;18.042433499610926;15.275989…
777;10.07384288823622;0.10039156879209177;10.07384288823622;0.10039156879209177;0.536027364654457;472.5850000000003;440.32900000000035;472.236207504;182.0;0.0;0.23080036743389792;-0.5079560082798996;0.5079560082798996;0.23080036743389792;0.8857142857142857;1.7142857142857142;2.5714285714285716;1.22276549038268;1173.799331756387;23.614308928376474;19.98830643084283;19.98830643084283;17.22547932606…
778;12.94886516334929;-0.024656294616612007;12.94886516334929;0.006840513983371599;0.7407533688895683;345.39800000000014;326.2460000000001;345.136493468;130.0;0.0;0.25368263050241824;-0.507966639101308;0.507966639101308;0.25368263050241824;0.8846153846153846;1.5769230769230769;2.3076923076923075;1.7387036765475725;935.3610013853183;18.095647359318303;14.16965613880197;14.16965613880197;12.6141935…
779;14.243027240870646;-3.8385083750527316;14.243027240870646;0.1894544730551786;0.3499509020677054;528.6740000000003;496.4180000000004;528.208278504;196.0;0.0;0.24407042448657945;-0.5079560082282727;0.5079560082282727;0.24407042448657945;0.868421052631579;1.631578947368421;2.4473684210526314;1.3442833908818121;1540.961205862155;26.114308928376474;21.291742235692094;22.10823881661982;18.503169766…
780;12.79775136830061;-4.950561171999665;12.79775136830061;0.0451046915679858;0.8404124901877857;337.2970000000001;323.18500000000006;337.092577968;126.0;0.0;0.4708947727243404;-0.507966639101308;0.507966639101308;0.4708947727243404;1.0416666666666667;1.6666666666666667;2.2916666666666665;2.038060893579706;771.6405018260515;17.482763184195935;12.416798211881522;12.416798211881522;11.2530387610633…
781;10.394980370831364;-0.3558863034679238;10.394980370831364;0.014183562402729999;0.4223043720981835;479.5980000000002;450.36600000000027;479.17664402799994;178.0;0.0;0.14085618333034042;-0.5079666337506686;0.5079666337506686;0.14085618333034042;0.8529411764705882;1.5588235294117647;2.2941176470588234;1.349774189864446;1113.114406467206;23.492988584816832;18.891549951972767;19.708046532900493;16…
782;12.955755018056603;-4.968658903376166;12.955755018056603;0.019271345112118254;0.8404124901877859;337.2970000000001;323.18500000000006;337.092577968;126.0;0.0;0.47091312000974517;-0.507966620190284;0.507966620190284;0.47091312000974517;1.0416666666666667;1.6666666666666667;2.2916666666666665;2.118012110267608;771.6405018260514;17.482763184195935;12.416798211881522;12.416798211881522;11.2698755…
783;11.784186830547139;-0.02860340898448621;11.784186830547139;0.02860340898448621;0.6510449309182255;398.50600000000014;372.2980000000001;398.19942807200005;152.0;0.0;0.24555360407559315;-0.5079560003773369;0.5079560003773369;0.24555360407559315;1.0333333333333334;1.7666666666666666;2.466666666666667;1.6703400987275845;1056.1515237189092;21.087211190881018;17.32435667718122;17.32435667718122;14.…
784;12.097298437893677;-0.5029629629629639;12.097298437893677;0.09336356764928211;0.7421139126791213;272.256;260.15999999999997;272.068473484;102.0;0.0;0.1739092052367824;-0.5079666065471226;0.5079666065471226;0.1739092052367824;1.0;1.7;2.4;1.998909699922766;675.40838289424;14.27565640300939;10.40669603294153;10.40669603294153;9.541713895658196;6.091315503186437;6.091315503186437;4.66335764798229…
785;13.542888417790502;-0.26284508474862434;13.542888417790502;0.07799085151111629;0.45858746425381586;465.5900000000002;437.36600000000027;465.17739297599996;172.0;0.0;0.14000538508495397;-0.5079197906328521;0.5079197906328521;0.14000538508495397;0.9393939393939394;1.6666666666666667;2.4242424242424243;1.3235110610307363;1067.7295068984104;22.622745096813755;18.452437503171705;19.26893408409943;…
786;12.383909052769358;0.030007702126625402;12.383909052769358;0.030007702126625402;0.6106590961878546;440.5430000000003;412.3190000000003;440.209992756;168.0;0.0;0.24623164450826296;-0.5079560003773369;0.5079560003773369;0.24623164450826296;0.9393939393939394;1.696969696969697;2.4545454545454546;1.3884134453548977;1135.5639037859335;22.622745096813755;18.561032092391276;18.561032092391276;16.186…
787;10.04284522973789;-0.23959000717162726;10.04284522973789;0.07197233299259764;0.4724828216677649;463.5990000000002;434.36700000000025;463.18172940799997;172.0;0.0;0.14000770500480453;-0.5079556345134156;0.5079556345134156;0.14000770500480453;0.8787878787878788;1.6666666666666667;2.4545454545454546;1.3304923244957267;1081.7343944005738;22.622745096813755;18.521686625662436;19.338183206590163;16…
788;13.750350424120263;-3.7909560158940114;13.750350424120263;0.1042731353075872;0.4974839178388851;431.51300000000015;410.3450000000002;431.119129152;156.0;0.0;0.24352305664729423;-0.5079666391216174;0.5079666391216174;0.24352305664729423;0.8064516129032258;1.5161290322580645;2.3225806451612905;1.6333054028704355;1375.3237464573822;21.587211190881018;16.64085325810895;17.457349839036677;14.93069…
789;10.11532498850192;-0.24477519235681244;10.11532498850192;0.0020488310285662337;0.4383266247216815;477.6260000000002;446.3780000000003;477.19737947199997;178.0;0.0;0.1400093082165355;-0.5079666337506689;0.5079666337506689;0.1400093082165355;0.9117647058823529;1.6176470588235294;2.3529411764705883;1.3497741898644458;1110.5000716824438;23.492988584816835;19.44433635647281;20.260832937400536;16.5…
790;9.90586885527091;0.23024281934996216;9.90586885527091;0.23024281934996216;0.7540897888382335;331.4150000000001;310.247;331.15722891200005;126.0;0.0;0.11542041114427;-0.5079666391216884;0.5079666391216884;0.11542041114427;0.84;1.56;2.32;1.6837684934680524;858.955514121999;17.225403871315223;13.968514629524655;13.968514629524655;12.186673185801062;8.558686913671972;8.558686913671972;6.682455651…
791;14.599838388723526;-0.51418356240273;14.599838388723526;0.17024367306060362;0.445715927458626;481.5890000000002;453.3650000000003;481.172307596;178.0;0.0;0.1437242298916808;-0.5079666337506686;0.5079666337506686;0.1437242298916808;0.9117647058823529;1.6176470588235294;2.3529411764705883;1.349774189864446;1116.7240469416429;23.492988584816832;18.822300829482035;19.63879741040976;16.56368328351…
792;12.617699387507079;-0.3128104693282914;12.617699387507079;0.24347228230390283;0.7807866713694032;410.51400000000007;380.27400000000017;410.22055744;160.0;0.0;0.41004663660851554;-0.5079560003766628;0.5079560003766628;0.41004663660851554;1.1;1.8666666666666667;2.6;1.5165944516599985;862.0096921001082;20.92407448406449;17.5491488420874;17.5491488420874;14.652198343190413;10.857457771927843;10.8…
793;10.030880544057476;-0.3034171676654547;10.030880544057476;0.07281188249495196;0.4006434363116752;498.0440000000002;469.82000000000033;497.14275705599994;178.0;0.0;0.1400111318698655;-0.5079666337506688;0.5079666337506688;0.1400111318698655;0.9117647058823529;1.6176470588235294;2.3529411764705883;1.349774189864446;1116.7240469416429;23.492988584816832;18.822300829482035;20.39472635642822;16.56…
794;10.246436099613032;-0.2444917456447946;10.246436099613032;0.0035303125100480948;0.3937924721255889;491.65300000000013;458.38900000000024;491.21302953599996;184.0;0.0;0.1400093118565909;-0.5079666337506689;0.5079666337506689;0.1400093118565909;0.9142857142857143;1.6285714285714286;2.342857142857143;1.3640561720940474;1126.668756591332;24.20009536600338;20.151443137659356;20.967939718587083;17.…
795;10.064383662104301;-0.24555930733964537;10.064383662104301;0.07690438562195268;0.25065151703971705;491.65300000000025;458.38900000000035;491.21302953599996;184.0;0.0;0.14000770500480453;-0.5079556345134156;0.5079556345134156;0.14000770500480453;0.8571428571428571;1.6285714285714286;2.4;1.2629904136780246;1111.9195619101426;24.03695865918685;19.858930080538652;20.67542666146638;17.152999680989…
796;10.00999202303046;0.16500560885256;10.00999202303046;0.16500560885256;0.5735836513010261;428.5760000000002;396.3200000000002;428.246378264;166.0;0.0;0.11888216120287508;-0.5079560082798996;0.5079560082798996;0.11888216120287508;0.875;1.65625;2.4375;1.348360230860982;1013.3621833602679;21.752501608810675;18.619403607107802;18.619403607107802;15.759152830872495;11.81028552706571;11.810285527065…
797;10.158266691384874;-0.3524685173082085;10.158266691384874;0.33572833394123225;0.43852663202016084;470.6570000000003;432.3530000000003;470.2933284559999;184.0;0.0;0.11888315559793121;-0.5079559973201259;0.5079559973201259;0.11888315559793121;0.9142857142857143;1.6285714285714286;2.3142857142857145;1.444025505815669;1133.649655635798;24.415638315627206;21.33494655673163;21.33494655673163;16.946…
798;10.075767184934321;-0.33658959629535956;10.075767184934321;0.33426980930088956;0.5859225153423515;428.5760000000002;396.32000000000016;428.24637826400004;166.0;0.0;0.11888315559793121;-0.5079559973201259;0.5079559973201259;0.11888315559793121;0.90625;1.65625;2.40625;1.4377190854699375;1044.7873428934288;21.968044558434503;18.83494655673163;18.83494655673163;15.642014987062542;11.7521688070187…
