# Supplementary material for: Evaluating High-Variance Leaves as Uncertainty Measure for Random Forest Regression
Source: Molecules. 2021 Oct 28;26(21):6514. doi: 10.3390/molecules26216514 (PMC8588039; doi:10.3390/molecules26216514)
Supplement: Supplementary file 1 [file molecules-26-06514-s001.zip › supplementary_materials/data_sets/cortes-ciriano/P18089/descriptors/rdkit/X.csv]

id;MaxEStateIndex;MinEStateIndex;MaxAbsEStateIndex;MinAbsEStateIndex;qed;MolWt;HeavyAtomMolWt;ExactMolWt;NumValenceElectrons;NumRadicalElectrons;MaxPartialCharge;MinPartialCharge;MaxAbsPartialCharge;MinAbsPartialCharge;FpDensityMorgan1;FpDensityMorgan2;FpDensityMorgan3;BalabanJ;BertzCT;Chi0;Chi0n;Chi0v;Chi1;Chi1n;Chi1v;Chi2n;Chi2v;Chi3n;Chi3v;Chi4n;Chi4v;HallKierAlpha;Ipc;Kappa1;Kappa2;Kappa3;Lab…
0;4.306315192743764;0.7999447278911568;4.306315192743764;0.7999447278911568;0.8405283183567286;292.14000000000004;282.06000000000006;291.01195742;86.0;0.0;0.1954538921636757;-0.3542546623124641;0.3542546623124641;0.1954538921636757;1.2352941176470589;2.1176470588235294;2.9411764705882355;2.019849955318147;595.4315262284003;11.664925939000156;8.9432198986407;10.529216437755405;8.34333659290053;5.2…
1;11.075594510391138;-0.9088588382884022;11.075594510391138;0.11357418430335087;0.7210430866196731;337.46300000000014;310.24700000000007;337.204179104;132.0;0.0;0.16230970436950706;-0.3770338698968007;0.3770338698968007;0.16230970436950706;1.24;2.04;2.84;1.531984670087774;801.194381990157;17.449382989376332;15.21652456490737;15.21652456490737;11.91158036151885;9.759733317157632;9.759733317157632;…
2;5.268946208112875;0.4939351851851851;5.268946208112875;0.4939351851851851;0.6530251998867979;187.28599999999997;170.14999999999995;187.136099544;74.0;0.0;0.05983495367503913;-0.29238645564332844;0.29238645564332844;0.05983495367503913;1.3571428571428572;2.0;2.5714285714285716;2.4924781054434817;296.76164352109106;10.38890505706126;8.902879042200434;8.902879042200434;6.736382105218448;4.91370432…
3;2.627060185185185;0.33741745514653143;2.627060185185185;0.33741745514653143;0.5966660766331067;368.52400000000006;340.30000000000007;368.225248896;142.0;0.0;0.06021853476125459;-0.29713306349585733;0.29713306349585733;0.06021853476125459;0.6428571428571429;1.1428571428571428;1.6785714285714286;1.3986674434807926;811.2091445535079;19.0204508012418;16.322265942345926;16.322265942345926;13.8989794…
4;12.169554587724438;-0.9136036181447893;12.169554587724438;0.22090616339128255;0.6395257442251706;429.60400000000027;394.3240000000002;429.26677936000004;168.0;0.0;0.15580410919281665;-0.37766120681062115;0.37766120681062115;0.15580410919281665;1.09375;1.84375;2.53125;1.6691166225706535;1066.6143469067176;22.67299762850792;19.87122510328662;19.87122510328662;15.270805714029754;12.175028102037896…
5;11.553342799476232;-1.0810780009922882;11.553342799476232;0.12859999419153723;0.45541449702144693;531.4400000000003;503.21600000000035;530.148760736;190.0;0.0;0.21906664142055066;-0.4907908063975836;0.4907908063975836;0.21906664142055066;1.1388888888888888;1.9166666666666667;2.5833333333333335;1.217537201434065;1183.1646774789097;25.122745096813755;19.978376919265457;21.490234811302365;17.41545…
6;5.872315526142862;0.1574346272903615;5.872315526142862;0.1574346272903615;0.3292005565604121;412.6380000000002;370.3020000000002;412.32100600408995;166.0;0.0;0.11893880964300918;-0.4911958075713687;0.4911958075713687;0.11893880964300918;0.7666666666666667;1.4;2.0;1.6813925306084734;742.682575428495;22.252866087740184;20.202503286253606;20.202503286253606;13.968875020678812;11.139743251398667;11…
7;12.651604142538764;-0.03125634756601037;12.651604142538764;0.03125634756601037;0.30994100504194505;469.66900000000027;430.35700000000026;469.298079488;184.0;0.0;0.16242164729690728;-0.36545950923880255;0.36545950923880255;0.16242164729690728;0.8571428571428571;1.4;1.9142857142857144;1.2372372975163812;1006.7271730241749;24.675151339621046;21.45106195176753;21.45106195176753;16.897998051206248;1…
8;14.626310956659983;-2.0484715562265623;14.626310956659983;0.14624864284811956;0.2998299344711053;611.7430000000002;570.4150000000002;611.3107694119999;236.0;0.0;0.2828053586386935;-0.49628496382121723;0.49628496382121723;0.2828053586386935;1.1555555555555554;1.9555555555555555;2.7333333333333334;1.1613682016309383;1704.5930248020582;31.249983418768036;26.018027950541555;26.018027950541555;21.61…
9;14.325134810275504;-2.0128029762945885;14.325134810275504;0.16409713003913917;0.3900006041746272;561.6830000000002;522.3710000000003;561.2951193480001;218.0;0.0;0.2828040617777843;-0.4960609585606494;0.4960609585606494;0.2828040617777843;1.2195121951219512;2.0;2.731707317073171;1.3091006887231234;1511.2840774851586;29.00734273164876;24.294413311409954;24.294413311409954;19.474723973039627;14.84…
10;6.0389906147644234;0.3455941358024691;6.0389906147644234;0.3455941358024691;0.7525599819436475;279.8550000000001;253.64699999999996;279.175377512;106.0;0.0;0.040569063607074476;-0.30555259765323806;0.30555259765323806;0.040569063607074476;1.1578947368421053;1.736842105263158;2.1052631578947367;2.3149685830192253;403.77517087358444;14.043605595440512;12.617706808393132;13.373635754411588;8.9540…
11;14.429642149700424;-2.014780567791411;14.429642149700424;0.10608000251177785;0.33095043827531145;654.606;614.2860000000002;653.22128148;230.0;0.0;0.28279448112795713;-0.49606095856065685;0.49606095856065685;0.28279448112795713;1.255813953488372;2.0232558139534884;2.744186046511628;1.3033699013688622;1582.983116196531;30.58469300083838;25.302134296416106;26.88813083553081;20.36857082315698;15.4…
12;14.402179405891527;-2.008219642961255;14.402179405891527;0.11013237519696295;0.371798822744992;575.7100000000002;534.3820000000004;575.310769412;224.0;0.0;0.28279448112795713;-0.49606095856065696;0.49606095856065696;0.28279448112795713;1.2380952380952381;2.0238095238095237;2.761904761904762;1.3001482906989708;1528.1948056394476;29.714449512835305;25.001520092596508;25.001520092596508;19.957887…
13;6.534496962610918;-1.1196550984979576;6.534496962610918;0.2879132870737795;0.4245793739951387;532.4720000000003;501.2240000000004;531.180395212;192.0;0.0;0.21679623264912662;-0.49079080635835937;0.49079080635835937;0.21679623264912662;1.0833333333333333;1.8611111111111112;2.5277777777777777;1.2142040076816267;1136.9912369069489;25.122745096813755;20.517342224301554;22.029200116338462;17.415453…
14;10.53400526792031;-0.9123243957616529;10.53400526792031;0.25968849438433683;0.5295731957656132;300.44200000000006;272.21799999999996;300.208930136;120.0;0.0;0.32806880570998265;-0.47806674460562104;0.47806674460562104;0.32806880570998265;1.1818181818181819;1.8636363636363635;2.4545454545454546;2.7915849583616437;566.514664398947;16.750712376627064;14.440883844661222;14.440883844661222;10.22005…
15;9.450190451668556;-0.08428233721350331;9.450190451668556;0.07140861411649624;0.593334886982252;301.386;278.202;301.167793596;118.0;0.0;0.15716301843356648;-0.5079666452522206;0.5079666452522206;0.15716301843356648;0.8636363636363636;1.5454545454545454;2.227272727272727;1.696357310172498;595.7813056795756;15.94938298937633;12.788870064763074;12.788870064763074;10.541713895658194;7.5651553360365…
16;2.4502314814814814;0.4992705971277398;2.4502314814814814;0.4992705971277398;0.832153892868781;284.42800000000005;264.268;284.13471963999996;104.0;0.0;0.05529021785443341;-0.3380650900563811;0.3380650900563811;0.05529021785443341;0.95;1.45;1.95;2.0315697070684258;563.943928696335;14.11251969619286;12.205934685356963;13.02243126628469;9.66470379794645;6.964614830760478;7.781111411688204;5.460749…
17;10.3943430335097;-0.28009823528176714;10.3943430335097;0.057705098249380526;0.5991758418705173;325.41200000000015;302.22800000000007;325.179026976;126.0;0.0;0.18902602521201764;-0.496131758572685;0.496131758572685;0.18902602521201764;1.4583333333333333;2.2916666666666665;3.0833333333333335;1.8012550294088956;836.2495214577928;16.844570503761737;14.028976879076485;14.028976879076485;11.57971869…
18;13.079194030881997;-0.23795749228483154;13.079194030881997;0.05439226925337981;0.4203393807326807;429.9230000000002;404.7230000000002;429.16193294000004;158.0;0.0;0.2464032596016318;-0.4965382153383477;0.4965382153383477;0.2464032596016318;1.2666666666666666;2.0;2.6666666666666665;1.6279834902777643;955.4206191497616;21.672997628507918;17.0549614351246;17.810890381143054;14.312570843487292;9.8…
19;11.169301804699394;-0.31187108228636107;11.169301804699394;0.06430573057442723;0.8429466679319065;333.4530000000001;310.26900000000006;333.139864596;124.0;0.0;0.30815724545048656;-0.49544484161149205;0.49544484161149205;0.30815724545048656;1.2608695652173914;1.9565217391304348;2.5652173913043477;1.5282094692482782;590.7891906416324;16.2862462825598;13.455670876645469;14.272167457573195;11.0394…
20;14.078675024353686;-1.0325340136054422;14.078675024353686;0.030111961451246838;0.506415253833349;390.245;376.1330000000001;389.0497956480001;132.0;0.0;0.21767514549540043;-0.4944638612731927;0.4944638612731927;0.21767514549540043;1.2692307692307692;2.076923076923077;2.8846153846153846;1.8746567372614373;1123.6599916375346;18.214813991764814;13.6995290063519;15.211386898388811;12.39672116395045…
21;9.410679688427253;0.2841527368267991;9.410679688427253;0.2841527368267991;0.7796984854737204;268.356;248.19599999999994;268.14632988;104.0;0.0;0.11511803449533185;-0.5079662480135985;0.5079662480135985;0.11511803449533185;0.65;0.95;1.2;2.5215177387949925;536.8202783238603;14.535169427003234;11.92744290689002;11.92744290689002;9.651397005390976;6.961268349151438;6.961268349151438;4.757961611057…
22;5.87098820026174;0.692414393800577;5.87098820026174;0.692414393800577;0.45057267899667747;371.5240000000001;342.29200000000014;371.224914548;144.0;0.0;0.11890333123050092;-0.49226449447092097;0.49226449447092097;0.11890333123050092;0.7142857142857143;1.25;1.7857142857142858;1.9959473772927907;880.7355335102349;19.769373945685235;17.059685998178228;17.059685998178228;13.685871848001627;9.906848…
23;5.662748745529228;0.19117109735435833;5.662748745529228;0.19117109735435833;0.7480011175445714;369.4690000000001;342.2530000000001;369.21647510400004;144.0;0.0;0.22641623120761362;-0.49661360213226524;0.49661360213226524;0.22641623120761362;1.1481481481481481;1.8888888888888888;2.5185185185185186;2.3815880718078644;1048.6871818523832;19.714813991764814;17.044508551682984;17.044508551682984;12.…
24;14.32036822564961;-0.48906802664694005;14.32036822564961;0.09701156066956984;0.6528025815874869;391.87800000000016;368.69400000000013;391.157516256;144.0;0.0;0.22736274352632982;-0.4936308068169831;0.4936308068169831;0.22736274352632982;1.2222222222222223;1.9259259259259258;2.5555555555555554;2.2256707063606784;984.125842390752;19.714813991764817;16.09929598842412;16.855224934442578;12.8877791…
25;10.52545414462081;-0.22917230935584132;10.52545414462081;0.03339954269382517;0.5923727353985475;339.4390000000002;314.2390000000001;339.19467704;132.0;0.0;0.18903605590610922;-0.49613164389362496;0.49613164389362496;0.18903605590610922;1.44;2.28;3.04;1.7720356313868573;847.7433556399036;17.551677284948283;14.736083660263033;14.736083660263033;12.117723500579766;9.00765977832688;9.0076597783268…
26;10.571626984126983;-0.22968195122911972;10.571626984126983;0.03273953351108849;0.6562901950705808;353.4660000000001;326.25000000000006;353.21032710400004;138.0;0.0;0.18903605590611572;-0.49613164389362496;0.49613164389362496;0.18903605590611572;1.3461538461538463;2.1538461538461537;2.8846153846153846;1.7960278825314637;892.0383992278535;18.42192077295136;15.68329725576299;15.68329725576299;12.…
27;2.2921732667224934;1.1794357638888888;2.2921732667224934;1.1794357638888888;0.2586149443943417;304.54200000000014;266.23799999999994;304.29987663609;126.0;0.0;0.1682694500299746;-0.20512568184676755;0.20512568184676755;0.1682694500299746;0.5;0.9090909090909091;1.3636363636363635;1.7306980473419376;319.9388418843404;15.719485892920583;14.940566659246306;14.940566659246306;10.931851652578137;9.8…
28;9.12536906750287;0.36268129158866924;9.12536906750287;0.36268129158866924;0.6595426973996898;206.3289999999999;184.15299999999996;206.167065324;84.0;0.0;0.11509484011770371;-0.5079666452523371;0.5079666452523371;0.11509484011770371;0.8666666666666667;1.4666666666666666;2.1333333333333333;2.0706728961148544;250.5461398042022;10.932875131431278;9.706362140564297;9.706362140564297;7.3256985026954…
29;13.588031555635721;0.01534830828209266;13.588031555635721;0.01534830828209266;0.1676472462674973;645.3190000000001;616.087;645.023689788;166.0;0.0;0.19675040898984847;-0.49003067645577386;0.49003067645577386;0.19675040898984847;1.064516129032258;1.7419354838709677;2.3870967741935485;1.8888647726408174;1017.4182948418052;22.380104409694464;18.34173649635359;22.65673307870623;14.993932260492077;…
30;3.4901865499286133;0.7147741874527587;3.4901865499286133;0.7147741874527587;0.9085285470025662;314.49800000000005;288.29;314.18166983199995;118.0;0.0;0.04592148806251048;-0.3608804645839768;0.3608804645839768;0.04592148806251048;1.3636363636363635;2.272727272727273;3.090909090909091;1.7510761828559733;662.4989776151717;15.104083527755582;13.63955445741049;14.456051038338217;10.813193047939455;…
31;6.185873015873016;0.6487843810363648;6.185873015873016;0.6487843810363648;0.6893491457205667;343.4960000000001;318.296;343.17183342;128.0;0.0;0.23924999624975313;-0.4758489264040572;0.4758489264040572;0.23924999624975313;1.3333333333333333;2.1666666666666665;2.9583333333333335;1.494282482605796;829.7330345527392;16.518297090128677;14.494636181681566;15.311132762609292;11.75835149307306;8.95980…
32;5.341120559334845;0.920839002267574;5.341120559334845;0.920839002267574;0.5731348904238733;296.5520000000001;276.39200000000005;296.05093264;94.0;0.0;0.14695129980273047;-0.35739410172993036;0.35739410172993036;0.14695129980273047;0.75;1.0;1.1875;4.041784405967148;200.8589190857419;12.55204176387779;10.355847477601559;13.621833801312464;7.599284072575288;5.5237150319078925;8.490041527096679;3.…
33;10.343964815864618;-0.02074263038548807;10.343964815864618;0.02074263038548807;0.6679896785011673;338.4550000000001;312.247;338.210661452;132.0;0.0;0.2848934055695157;-0.4806997775824474;0.4806997775824474;0.2848934055695157;1.36;2.16;2.92;1.7608642854975334;846.498243142067;17.551677284948283;15.158733391073408;15.158733391073408;12.117723500579766;9.149429407757705;9.149429407757705;6.992289…
34;6.225955582337049;0.24189011715797415;6.225955582337049;0.24189011715797415;0.5153413074594861;399.9660000000002;369.72600000000017;399.20774026000004;150.0;0.0;0.11918917804036422;-0.49674177419421744;0.49674177419421744;0.11918917804036422;1.0714285714285714;1.8571428571428572;2.5714285714285716;2.0327337341247262;1007.8116780923226;20.095647359318303;17.257625744733126;18.013554690751576;13…
35;6.8743154646365205;0.6876784541572301;6.8743154646365205;0.6876784541572301;0.3734283215865668;405.96900000000016;377.7450000000001;405.1859421959999;150.0;0.0;0.11890334730404349;-0.49226405413092245;0.49226405413092245;0.11890334730404349;0.7241379310344828;1.2413793103448276;1.793103448275862;1.8578317330150191;900.4579562850508;20.476480726871788;17.144757252374003;17.90068619839246;14.223…
36;13.070957677264925;-0.24295376833800209;13.070957677264925;0.160976395187705;0.40483351920966737;421.9000000000002;396.70000000000016;421.15684756;156.0;0.0;0.21704507041878912;-0.4929914312691998;0.4929914312691998;0.21704507041878912;1.3793103448275863;2.1379310344827585;2.8620689655172415;1.6402895240845274;860.9949778301599;20.80275414050485;16.27550915408235;17.031438100100804;13.95672879…
37;11.818778242664669;-1.0016490628871997;11.818778242664669;0.19130797833719893;0.3921160309263101;440.4630000000002;420.3030000000002;440.1596885;164.0;0.0;0.33740345579272973;-0.47758226546440086;0.47758226546440086;0.33740345579272973;1.0303030303030303;1.8181818181818181;2.515151515151515;1.5251377806690445;1424.913779430258;22.78588180363029;17.764844677386456;17.764844677386456;16.15219834…
38;12.39130645313681;0.10238567649281904;12.39130645313681;0.10238567649281904;0.7536522811652422;259.393;234.19299999999996;259.19361442;104.0;0.0;0.16644219373578514;-0.3026180962740333;0.3026180962740333;0.16644219373578514;1.1578947368421053;1.7894736842105263;2.3684210526315788;1.9288804066759146;403.77517087358444;13.664925939000156;12.191960700217786;12.191960700217786;9.202708600407234;7.…
39;5.966028255437977;0.3202469135802468;5.966028255437977;0.3202469135802468;0.8240069237957237;274.79499999999996;255.64299999999994;274.123676288;100.0;0.0;0.04783435385076987;-0.30936473198175074;0.30936473198175074;0.04783435385076987;1.105263157894737;1.8421052631578947;2.4210526315789473;2.25847511572667;493.91719964890143;13.664925939000156;11.382757649088871;12.138686595107327;9.164703797…
40;2.4196296296296294;1.0882955404383976;2.4196296296296294;1.0882955404383976;0.8136783893547586;277.41099999999994;254.22699999999992;277.183049736;108.0;0.0;0.0010137632931433648;-0.30909168874709037;0.30909168874709037;0.0010137632931433648;0.8571428571428571;1.380952380952381;1.9047619047619047;2.0659497027232017;602.8929198710238;14.656489770562878;12.971793142952784;12.971793142952784;10.2…
41;5.981337159863946;0.6371103395061728;5.981337159863946;0.6371103395061728;0.8428637069733037;279.3829999999999;258.2149999999999;279.162314292;108.0;0.0;0.127143343491757;-0.4882394427370874;0.4882394427370874;0.127143343491757;1.0;1.7142857142857142;2.5238095238095237;2.065949702723201;608.6208590133429;14.656489770562878;12.672934652230099;12.672934652230099;10.254020195423491;7.408631590874…
42;6.27193117318944;0.8155006508776353;6.27193117318944;0.8155006508776353;0.8178744322781548;314.86;291.67599999999993;314.154976416;116.0;0.0;0.04579088671103562;-0.3409480331776309;0.3409480331776309;0.04579088671103562;1.0;1.7272727272727273;2.5;1.9836353241232163;651.6334849101905;15.526733258565956;13.349377454269264;14.10530640028772;10.647867045540844;7.935569477126923;8.31353395013615;6.…
43;6.209383932070771;0.7975376879146724;6.209383932070771;0.7975376879146724;0.7918053413291346;318.87299999999993;299.721;318.095747288;110.0;0.0;0.056730031151179014;-0.33955085067145824;0.33955085067145824;0.056730031151179014;1.0476190476190477;1.8095238095238095;2.619047619047619;1.9437632658356145;642.4372765270095;14.819626477379408;12.343412182360032;13.915837709306214;10.147867045540844;…
44;2.462962962962963;1.0622685185185183;2.462962962962963;1.0622685185185183;0.8288580486751157;284.428;264.268;284.13471963999996;104.0;0.0;0.05523552387540123;-0.33959375986531565;0.33959375986531565;0.05523552387540123;0.9;1.45;2.0;1.9079557582606885;549.5488048405728;13.94938298937633;12.042797978540431;12.859294559468157;9.754020195423491;7.037045147376665;7.853541728304391;5.34597873903504;…
45;4.449595616024188;0.9330555555555555;4.449595616024188;0.9330555555555555;0.7967911857797699;261.394;242.24199999999996;261.129968608;96.0;0.0;0.12833110927204278;-0.3501949924771408;0.3501949924771408;0.12833110927204278;1.1111111111111112;2.0;2.611111111111111;2.073203426922918;439.327368091218;12.794682450997078;10.912661304850761;11.729157885778488;8.75402019542349;6.085919706374563;6.9655…
46;6.08337962962963;0.016064814814814365;6.08337962962963;0.016064814814814365;0.784550440095116;255.36099999999996;234.19299999999993;255.162314292;100.0;0.0;0.10759604464030842;-0.36745986260344343;0.36745986260344343;0.10759604464030842;0.8421052631578947;1.3157894736842106;1.736842105263158;2.1446055624492195;427.63544259070466;13.501789232183626;11.620528409422803;11.620528409422803;9.270856…
47;9.84423801051642;0.10466808982163389;9.84423801051642;0.10466808982163389;0.7726452656880581;350.46600000000007;324.25800000000004;350.210661452;136.0;0.0;0.16521888336528973;-0.5078847098373888;0.5078847098373888;0.16521888336528973;1.0384615384615385;1.7307692307692308;2.3076923076923075;2.0843828340653126;889.1197010160732;18.89697674656903;16.061976912203345;16.061976912203345;12.236202008…
48;2.2126795162509447;1.2027883504182206;2.2126795162509447;1.2027883504182206;0.7332076636758533;372.5360000000001;342.2960000000001;372.24342438008995;144.0;0.0;0.19895934181831174;-0.37766090538434605;0.37766090538434605;0.19895934181831174;0.6071428571428571;1.0;1.3214285714285714;2.1194679523394435;878.3574784099058;20.258784066134833;17.769844016775387;17.769844016775387;13.363081100704113;…
49;13.015472176708773;-1.000140453170027;13.015472176708773;0.1638602835841496;0.26918868716570793;495.57900000000024;466.3470000000003;495.215806408;188.0;0.0;0.3259640995875271;-0.4917535635872498;0.4917535635872498;0.3259640995875271;0.918918918918919;1.6216216216216217;2.324324324324324;1.3698942961626728;1311.7596929338429;26.036958659186844;20.580010846864376;20.580010846864376;18.008040390…
50;6.666018518518518;0.04648715041572116;6.666018518518518;0.04648715041572116;0.8289288715670489;307.437;282.237;307.19361442;120.0;0.0;0.1079103211026678;-0.3654368745267479;0.3654368745267479;0.1079103211026678;0.8260869565217391;1.3043478260869565;1.7826086956521738;1.5709905337644723;573.3045336730461;15.6480536021256;13.766792779364778;13.766792779364778;11.309663088089318;8.783223112804032…
51;14.169231875027329;-2.045550637859215;14.169231875027329;0.15805317229590843;0.3219693520246347;581.6730000000003;546.3930000000004;581.2638192199998;222.0;0.0;0.2822219509421889;-0.4960612061704145;0.4960612061704145;0.2822219509421889;1.1627906976744187;1.9767441860465116;2.7906976744186047;1.1583137770251237;1716.6716355781018;29.67263314957841;24.233570900165383;24.233570900165383;20.67630…
52;14.184644289993315;-2.030138222893229;14.184644289993315;0.16124864284811946;0.3209243540092228;583.6890000000004;546.3930000000004;583.2794692839999;224.0;0.0;0.28222172918677313;-0.49628521114427443;0.49628521114427443;0.28222172918677313;1.1627906976744187;1.9767441860465116;2.7906976744186047;1.121204166672003;1655.520300009061;29.672633149578413;24.440677681351932;24.440677681351932;20.67…
53;2.4274017384731668;1.1632893990929705;2.4274017384731668;1.1632893990929705;0.5791645622326818;287.406;266.23799999999994;287.167399672;110.0;0.0;0.0015995382446495968;-0.3057312648686364;0.3057312648686364;0.0015995382446495968;0.7272727272727273;1.2272727272727273;1.7727272727272727;1.9631480815500684;705.4815373524832;14.940946820939052;13.04914341214241;13.04914341214241;10.826499840494925…
54;12.58934697026959;0.26479397623246825;12.58934697026959;0.26479397623246825;0.7325276241844828;309.434;290.282;309.11873522800005;112.0;0.0;0.17729496902076006;-0.3057312648500038;0.3057312648500038;0.17729496902076006;1.0454545454545454;1.8181818181818181;2.6363636363636362;1.958174478975456;761.2473019729697;15.104083527755582;12.76334569749818;13.579842278425906;10.737183443017885;7.8371919…
55;2.5466203703703703;0.752742819349962;2.5466203703703703;0.752742819349962;0.798215471558711;310.46600000000007;288.29;310.15036970399996;114.0;0.0;0.05524529316765719;-0.3393118985406798;0.3393118985406798;0.05524529316765719;1.0;1.6363636363636365;2.272727272727273;1.6818332009181534;624.4896887450094;14.940946820939052;13.034361810103153;13.85085839103088;10.809663088089318;8.130804189285133…
56;6.482111678004535;-0.45533273494583004;6.482111678004535;0.45533273494583004;0.7227145221154114;343.8980000000002;317.6900000000001;343.170292132;128.0;0.0;0.11526225596111898;-0.3657745483551897;0.3657745483551897;0.11526225596111898;1.0833333333333333;1.75;2.375;1.7824946153031802;642.6481375315342;16.993353063746348;14.542462956802048;15.298391902820502;11.593172145670254;8.751969156091917;…
57;6.176539767362579;0.7064663118333756;6.176539767362579;0.7064663118333756;0.8001222420891723;326.831;307.679;326.129824288;118.0;0.0;0.1383215959494366;-0.35347061187973944;0.35347061187973944;0.1383215959494366;1.0;1.7826086956521738;2.608695652173913;1.8304332090303406;763.3669443617505;15.81119030894213;13.089484268582675;13.84541321460113;11.20350993820667;7.887311430224071;8.2652759032332…
58;6.289695068961161;0.8081470645088975;6.289695068961161;0.8081470645088975;0.7751246622951562;373.95300000000003;349.7610000000001;373.13794644800004;132.0;0.0;0.05673003116307831;-0.33955084718263834;0.33955084718263834;0.05673003116307831;0.92;1.68;2.52;1.4932356446643806;743.4711667615175;17.225403871315223;14.619052902606182;16.19147842955236;12.20350993820667;8.954408454971631;10.148869508…
59;2.612268518518518;0.494074074074074;2.612268518518518;0.494074074074074;0.7212588245608211;264.372;244.21199999999996;264.16264864;102.0;0.0;0.06723468289128036;-0.3616606726822643;0.3616606726822643;0.06723468289128036;0.9;1.65;2.55;1.9017661245550799;634.8202783238603;13.526733258565956;11.919006738452742;11.919006738452742;9.826499840494925;7.436433325672088;7.436433325672088;5.975738149618…
60;4.6790948601662885;0.431574074074074;4.6790948601662885;0.431574074074074;0.7292796247091089;265.36;246.20799999999997;265.157897608;102.0;0.0;0.13214652050550102;-0.3467456029538682;0.3467456029538682;0.13214652050550102;1.05;1.9;2.85;1.9017661245550799;637.6371725464028;13.526733258565956;11.788870064763074;11.788870064763074;9.826499840494925;7.296230545241081;7.296230545241081;5.8331584232…
61;6.171802913552252;0.4079320987654321;6.171802913552252;0.4079320987654321;0.8058613927728192;306.2360000000001;289.1;305.073804904;104.0;0.0;0.05947699779163679;-0.3129793397487151;0.3129793397487151;0.05947699779163679;0.95;1.7;2.4;2.0462380294045226;624.1371109583482;14.11251969619286;11.366294931098185;12.878152823135094;9.702708600407234;6.914545733218416;7.670474679236871;5.27366039658918…
62;9.480601851851851;-0.6699074074074074;9.480601851851851;0.18017809901738446;0.5101568892419974;183.207;170.10299999999995;183.089543276;72.0;0.0;0.15726145596040403;-0.5042598752600684;0.5042598752600684;0.15726145596040403;1.3076923076923077;2.0;2.5384615384615383;2.835168262488178;288.1883450849283;9.844934982691242;7.358148644444926;7.358148644444926;6.147065707741406;3.993923172611655;3.99…
63;12.56453067748883;-4.329868979425256;12.56453067748883;0.20334561602418733;0.8517964099245682;309.3310000000001;291.187;309.134048856;118.0;0.0;0.41591405457582453;-0.4856952913159904;0.4856952913159904;0.41591405457582453;1.0;1.6363636363636365;2.1818181818181817;2.130456050091155;566.707963548519;16.001789232183626;12.2298579637609;12.2298579637609;10.503349863289461;7.0393007383621145;7.039…
64;3.2262581884605694;1.0216605253212396;3.2262581884605694;1.0216605253212396;0.8299677542138636;263.38399999999996;242.21599999999995;263.167399672;102.0;0.0;-0.0016939398476161739;-0.3194434756330369;0.3194434756330369;0.0016939398476161739;0.9;1.45;2.0;2.1133271211644944;575.6683055943938;13.7862462825598;12.024579547452825;12.024579547452825;9.898178147766926;7.4122841352177495;7.41228413521…
65;3.3093399628369866;0.262685185185185;3.3093399628369866;0.262685185185185;0.8254375445230728;277.41099999999994;254.22699999999995;277.183049736;108.0;0.0;0.020917908670118814;-0.31975136809052407;0.31975136809052407;0.020917908670118814;1.0;1.619047619047619;2.238095238095238;1.8805976481796653;610.8929198710238;14.2862462825598;12.731686328639373;12.731686328639373;10.366138617215372;8.20095…
66;12.375015607355072;-0.5684953441253044;12.375015607355072;0.19890022675736896;0.7729574057454922;354.4500000000001;328.2420000000001;354.19434269199996;138.0;0.0;0.31108605578335624;-0.4687127960577246;0.4687127960577246;0.31108605578335624;1.3076923076923077;2.1538461538461537;3.0;1.5224844729137554;844.8938109892276;17.83613433532446;15.149716881753564;15.149716881753564;12.669035095596023;9…
67;11.927409847826116;-2.0301424320945713;11.927409847826116;0.04055250546661471;0.2029352435128089;917.14;836.4999999999999;916.5395511;370.0;0.0;0.3083348420749508;-0.48108236644604435;0.48108236644604435;0.3083348420749508;0.765625;1.453125;2.09375;1.0915863631988258;1603.346378899455;46.89624778870997;40.42969830331183;40.42969830331183;29.95807806302692;23.79682192780084;23.79682192780084;21…
68;12.666472782218182;-1.2990640136823701;12.666472782218182;0.2925856638951876;0.6257737929632611;359.45100000000014;338.28300000000013;359.13036253200005;132.0;0.0;0.19730089396458736;-0.4931016609993153;0.4931016609993153;0.19730089396458736;1.2;2.04;2.84;1.7194268487317212;845.8837232825952;17.648053602125596;14.319949092739316;15.136445673667042;12.18587184800163;8.081120062086976;9.40005195…
69;5.4837854694474455;0.5814967148369855;5.4837854694474455;0.5814967148369855;0.533467299402327;413.5220000000003;382.27400000000017;413.242689852;162.0;0.0;0.2299670371685982;-0.4964781693320896;0.4964781693320896;0.2299670371685982;0.9;1.5666666666666667;2.1666666666666665;2.2012556846995173;1023.5202912749356;21.836134335324452;18.943940512016816;18.943940512016816;14.404615863015037;10.03222…
70;5.352998432410409;0.5822956129086109;5.352998432410409;0.5822956129086109;0.5476613353880667;399.49500000000023;370.26300000000015;399.227039788;156.0;0.0;0.22996703716358524;-0.4967573960630579;0.4967573960630579;0.22996703716358524;0.9655172413793104;1.6551724137931034;2.2413793103448274;2.1659127554327093;978.0972855681122;20.96589084732138;18.021290781206446;18.021290781206446;13.993932260…
71;12.950800837730176;-0.2801292196333227;12.950800837730176;0.15560385501815577;0.2522504320194255;465.9530000000003;436.7210000000003;465.18306230799993;174.0;0.0;0.217325504621296;-0.4958438460728609;0.4958438460728609;0.217325504621296;1.28125;2.03125;2.71875;1.5461176058429196;926.2026718414435;23.087211190881018;18.26110771373584;19.017036659754293;15.405417200814469;10.445755314969823;10.8…
72;12.404499139161837;-0.36525958119873425;12.404499139161837;0.20068216175359055;0.7072841421335032;357.7930000000001;341.6650000000001;357.0767856719999;128.0;0.0;0.29088929624206433;-0.49654391008594795;0.49654391008594795;0.29088929624206433;0.96;1.6;2.2;1.7901781020800023;864.4446800753022;17.811190308942127;13.707110057571313;14.463039003589769;12.084049995768549;7.490201158729754;7.8681656…
73;13.214733184200625;-0.060266263785383245;13.214733184200625;0.060266263785383245;0.49410392537206094;419.48100000000017;394.28100000000023;419.18450627999994;160.0;0.0;0.2609596762812997;-0.49266362101880334;0.49266362101880334;0.2609596762812997;1.1612903225806452;1.967741935483871;2.774193548387097;1.4128473572336835;1338.403537966909;21.53480494807372;17.974269469425824;17.974269469425824;1…
74;12.506632124652263;-0.27852215348389353;12.506632124652263;0.08852981036283869;0.807475295818907;387.4400000000001;362.2400000000001;387.19065428000005;150.0;0.0;0.2513215704895731;-0.4928420723620361;0.4928420723620361;0.2513215704895731;1.2142857142857142;1.9285714285714286;2.5714285714285716;1.531266863775021;929.8012843766353;19.67299762850792;16.156432224230038;16.156432224230038;13.60088…
75;12.398345087615226;-0.11285907852604993;12.398345087615226;0.11285907852604993;0.7087978852960225;383.40800000000013;362.2400000000002;383.159354152;146.0;0.0;0.2891676511996241;-0.4928420723620361;0.4928420723620361;0.2891676511996241;1.1785714285714286;1.8928571428571428;2.5357142857142856;1.565495165516824;1052.1163881574184;19.672997628507925;15.689812419049648;15.689812419049648;13.600886…
76;13.380036970082898;-0.21172397754855887;13.380036970082898;0.21172397754855887;0.4335379438442805;458.58100000000024;427.33300000000025;458.24818983200004;176.0;0.0;0.2032590590450001;-0.4967682187969759;0.4967682187969759;0.2032590590450001;0.9411764705882353;1.6470588235294117;2.3823529411764706;1.266151137097105;1282.7427847062913;23.3298518780003;19.583154517743935;19.583154517743935;16.67…
77;5.59563470373355;0.29855202364554145;5.59563470373355;0.29855202364554145;0.6744905567941374;336.367;318.223;336.12303447608997;126.0;0.0;0.23080098116659084;-0.49284078100225776;0.49284078100225776;0.23080098116659084;1.0;1.84;2.64;1.7524067385221955;1012.4841662348883;16.965890847321383;14.16562871605281;14.16562871605281;12.279519543128242;8.29333981983898;8.29333981983898;6.268661691710982…
78;5.506064814814815;0.6805555555555558;5.506064814814815;0.6805555555555558;0.5706913849970715;123.15499999999997;114.08299999999997;123.068413908;48.0;0.0;0.1412369048109953;-0.4946015527649382;0.4946015527649382;0.1412369048109953;1.3333333333333333;2.0;2.4444444444444446;3.0065240073265853;197.86256853719752;6.69023444431199;5.294999636411992;5.294999636411992;4.342535255101096;2.728397839480…
79;10.288871250686277;-0.6280337721508362;10.288871250686277;0.2073268910155639;0.3499607634429391;406.48200000000014;380.27400000000017;406.189257312;156.0;0.0;0.1607126398147067;-0.49287002121803875;0.49287002121803875;0.1607126398147067;0.8666666666666667;1.6;2.466666666666667;1.2575379884643594;1108.7174439193616;20.760937777247957;16.92858882191325;16.92858882191325;14.758351493073064;10.028…
80;13.055920353512796;-0.015870950104355686;13.055920353512796;0.015870950104355686;0.5356672820392495;389.4550000000001;366.2710000000002;389.17394159599996;148.0;0.0;0.2609335736176328;-0.4928476204235526;0.4928476204235526;0.2609335736176328;1.206896551724138;2.0689655172413794;2.9310344827586206;1.4063313701094045;1271.8243686817193;19.957454678884098;16.643371448151584;16.643371448151584;14.…
81;2.562827407197447;0.7246987328882166;2.562827407197447;0.7246987328882166;0.6192081845073193;370.58700000000005;344.37900000000013;370.15374083200004;132.0;0.0;0.05635974772832868;-0.33954998872159464;0.33954998872159464;0.05635974772832868;1.08;1.92;2.76;1.630338085741471;746.4259502830744;17.225403871315226;15.072366612563938;16.70535977441939;12.258351493073063;9.187583060770349;11.22882451…
82;13.467871758879259;-4.8803524077096165;13.467871758879259;0.17098684072394388;0.25809239293083736;531.9140000000002;510.74600000000027;531.106035112;192.0;0.0;0.5725975415643693;-0.4790283680193678;0.5725975415643693;0.4790283680193678;1.027027027027027;1.7297297297297298;2.3783783783783785;1.8108838042638056;1478.1709550333758;26.9050484360768;19.674588256354337;20.43051720237279;17.424542610…
83;12.745535497884884;-0.5698675869184535;12.745535497884884;0.0683619629955845;0.29235676951522827;663.0800000000002;648.9680000000002;661.852179048;152.0;0.0;0.25900360274825185;-0.5060008092821509;0.5060008092821509;0.25900360274825185;1.1333333333333333;1.8;2.433333333333333;1.9402256061221341;1175.2355472715938;21.99927104214099;15.510685796207321;21.337540270596875;14.205616355805212;8.6540…
84;10.452097505668934;-0.04041698160745799;10.452097505668934;0.04041698160745799;0.8585249056143486;260.381;236.18899999999994;260.188863388;104.0;0.0;0.12201190512588055;-0.507362976063896;0.507362976063896;0.12201190512588055;1.3157894736842106;2.0;2.526315789473684;2.433487157844272;524.530962684777;14.206742302257043;12.593097803749185;12.593097803749185;8.803549018280203;6.9014518024862435;…
85;13.175457390549832;0.06616608693268211;13.175457390549832;0.06616608693268211;0.5338039023923253;387.4830000000001;362.28300000000013;387.19467704;148.0;0.0;0.26105475815691087;-0.46067902075916195;0.46067902075916195;0.26105475815691087;1.1379310344827587;1.9655172413793103;2.8275862068965516;1.4196085683492392;1299.209258717871;20.120591385700628;17.15777288849809;17.15777288849809;14.008040…
86;5.01073223733938;1.0254454837490554;5.01073223733938;1.0254454837490554;0.8082561901210404;312.44200000000006;292.28200000000004;312.14086764;114.0;0.0;0.13922095478408814;-0.3534446034064637;0.3534446034064637;0.13922095478408814;1.1363636363636365;1.9090909090909092;2.727272727272727;1.8094067663599598;726.0102103648205;15.104083527755582;12.965067547658059;13.781564128585785;10.703509938206…
87;13.12548351827212;-4.60591713382884;13.12548351827212;0.13765103482342833;0.7541053298167572;381.3790000000001;367.2670000000001;381.075882348;136.0;0.0;0.43469853500899064;-0.23250484922259315;0.43469853500899064;0.23250484922259315;1.0;1.5769230769230769;2.076923076923077;2.1606703731576573;1038.3523092746207;19.11251969619286;13.526568173315447;14.343064754243175;12.05368002394561;7.4310115…
88;12.302977371504156;0.10259826152683282;12.302977371504156;0.10259826152683282;0.7585775275817872;245.36599999999996;222.18199999999996;245.177964356;98.0;0.0;0.16644219096535515;-0.30261809627403335;0.30261809627403335;0.16644219096535515;1.1666666666666667;1.7777777777777777;2.388888888888889;1.9295306322538233;390.06291682064716;12.957819157813608;11.484853919031238;11.484853919031238;8.6647…
89;9.741298159695976;0.26938108885529566;9.741298159695976;0.26938108885529566;0.9056709671480019;281.35900000000004;262.20699999999994;281.152812228;108.0;0.0;0.11715623962594243;-0.5078860212629387;0.5078860212629387;0.11715623962594243;1.1428571428571428;1.9523809523809523;2.619047619047619;1.9500928807175926;649.3397259653516;14.656489770562878;12.081763283576526;12.081763283576526;10.2203466…
90;12.995546203852932;0.05338830915490367;12.995546203852932;0.05338830915490367;0.5499454966951638;373.45600000000013;350.2720000000001;373.179026976;142.0;0.0;0.26083795896408113;-0.46067902075916195;0.46067902075916195;0.26083795896408113;1.1428571428571428;2.0;2.892857142857143;1.4043647221275828;1252.1560131853491;19.25034789769755;16.23512315768772;16.23512315768772;13.597356788324024;9.801…
91;13.064157314964042;0.06209201285860755;13.064157314964042;0.06209201285860755;0.5499454966951638;373.45600000000013;350.2720000000001;373.179026976;142.0;0.0;0.2610544768846539;-0.46067902075916195;0.46067902075916195;0.2610544768846539;1.1071428571428572;1.9642857142857142;2.857142857142857;1.4145830080870723;1252.1560131853491;19.25034789769755;16.23512315768772;16.23512315768772;13.61419354…
92;6.164212962962964;0.011435185185184604;6.164212962962964;0.011435185185184604;0.7932087270574181;269.38800000000003;246.20399999999995;269.177964356;106.0;0.0;0.10785139431322038;-0.36744933584056516;0.36744933584056516;0.10785139431322038;0.95;1.6;2.25;2.2287102460666914;521.9512484609888;14.372032720186704;12.543178140233177;12.543178140233177;9.681540550352056;7.050416492909294;7.0504164929…
93;4.432224153945835;1.0251634542705972;4.432224153945835;1.0251634542705972;0.8642279309285194;325.46;298.244;325.22664586400003;128.0;0.0;0.13378504547891001;-0.36875227118197246;0.36875227118197246;0.13378504547891001;0.9583333333333334;1.7916666666666667;2.625;1.3077078293593976;684.8156362023609;16.355160383312146;14.616536866123774;14.616536866123774;11.809663088089318;9.249857635227094;9.2…
94;12.995546203852932;0.05338830915490389;12.995546203852932;0.05338830915490389;0.5499454966951638;373.45600000000013;350.2720000000001;373.179026976;142.0;0.0;0.2608363430692628;-0.46067902075916195;0.46067902075916195;0.2608363430692628;1.1428571428571428;2.0;2.892857142857143;1.4071926027944328;1252.1560131853491;19.25034789769755;16.23512315768772;16.23512315768772;13.614193540729628;9.80703…
95;12.954624057216499;0.04996238322897817;12.954624057216499;0.04996238322897817;0.5499454966951638;373.4560000000002;350.2720000000001;373.179026976;142.0;0.0;0.2608290392207027;-0.46067902075916195;0.46067902075916195;0.2608290392207027;1.1785714285714286;2.0357142857142856;2.9285714285714284;1.39753293987452;1252.1560131853491;19.25034789769755;16.23512315768772;16.23512315768772;13.5973567883…
96;13.19512034581611;-4.609924922614109;13.19512034581611;0.026294379280906943;0.42956440329125045;461.8710000000002;442.7190000000002;461.111789188;166.0;0.0;0.4173826297196318;-0.46067902075916195;0.46067902075916195;0.4173826297196318;1.25;2.03125;2.8125;1.436756446908129;1407.8792957010985;22.620591385700628;17.169630780535;17.92555972655346;15.219365256252168;10.223646605265724;10.6016110782…
97;13.030484475457868;-0.10800057973398514;13.030484475457868;0.10800057973398514;0.47659296688654285;428.31900000000013;409.1670000000001;427.08543220800004;148.0;0.0;0.26091831993686815;-0.46067902075916195;0.46067902075916195;0.26091831993686815;1.2413793103448276;2.0689655172413794;2.9310344827586206;1.4191162082993047;1309.140863125158;20.12059138570063;15.91370183451655;17.42555972655346;14…
98;12.884435092741821;-0.10661169084509603;12.884435092741821;0.018190577878459457;0.5959236013822504;375.4280000000001;354.26000000000016;375.158291532;142.0;0.0;0.26093347866810496;-0.5042410339280214;0.5042410339280214;0.26093347866810496;1.2142857142857142;2.0714285714285716;2.9642857142857144;1.4071926027944328;1255.3355550624765;19.25034789769755;15.68233675318768;15.68233675318768;13.61419…
99;12.974712870519596;0.023388309154903864;12.974712870519596;0.023388309154903864;0.48327130241143623;438.3250000000001;418.1650000000001;437.07388898;142.0;0.0;0.2608658684414984;-0.46067902075916195;0.46067902075916195;0.2608658684414984;1.2142857142857142;2.0714285714285716;2.9642857142857144;1.4043647221275828;1258.09044256464;19.25034789769755;15.613087630696949;17.199084169811652;13.597356…
100;12.93690422854429;-0.031056135289540654;12.93690422854429;0.031056135289540654;0.5275214863568264;393.87400000000014;373.7140000000001;393.12440455999996;142.0;0.0;0.2608778443155094;-0.46067902075916195;0.46067902075916195;0.2608778443155094;1.2142857142857142;2.0714285714285716;2.9642857142857144;1.4043647221275828;1258.09044256464;19.25034789769755;15.613087630696949;16.369016576715403;13.…
101;12.992212870519598;0.04858830915490375;12.992212870519598;0.04858830915490375;0.4127723393538916;485.3250000000001;465.1650000000001;485.06002487999996;142.0;0.0;0.26086353770803206;-0.46067902075916195;0.46067902075916195;0.26086353770803206;1.2142857142857142;2.0714285714285716;2.9642857142857144;1.4043647221275828;1258.09044256464;19.25034789769755;15.613087630696949;17.77058592187327;13.5…
102;12.803747465906627;0.06005465328923165;12.803747465906627;0.06005465328923165;0.5468039116892534;373.456;350.2720000000001;373.1790269760001;142.0;0.0;0.260779614642747;-0.46067902077330863;0.46067902077330863;0.260779614642747;1.1428571428571428;2.0;2.9285714285714284;1.303799524296242;1221.703506490835;19.08721119088102;16.019580208063896;16.019580208063896;13.70350993820667;9.8903673900576…
103;12.86614053096241;0.029019622286216906;12.86614053096241;0.029019622286216906;0.5275214863568265;393.874;373.7140000000001;393.12440456;142.0;0.0;0.26082875870243855;-0.45910280293374645;0.45910280293374645;0.26082875870243855;1.2142857142857142;2.107142857142857;3.0;1.403737351759014;1258.0904425646395;19.25034789769755;15.613087630696949;16.369016576715403;13.61419354072963;9.49601629322892…
104;12.866140530962412;0.029019622286216906;12.866140530962412;0.029019622286216906;0.5275214863568266;393.87399999999997;373.7140000000001;393.12440456;142.0;0.0;0.26082875870243855;-0.46067718078844627;0.46067718078844627;0.26082875870243855;1.25;2.142857142857143;3.0357142857142856;1.4014037354226352;1258.0904425646395;19.25034789769755;15.613087630696949;16.369016576715403;13.597356788324023;…
105;12.843323981630709;0.045888309154903606;12.843323981630709;0.045888309154903606;0.5628703485174625;359.429;338.2610000000001;359.1633769120001;136.0;0.0;0.26082875870243855;-0.46067902075916195;0.46067902075916195;0.26082875870243855;1.1481481481481481;2.0;2.925925925925926;1.397266468451469;1205.3549039646275;18.380104409694475;15.312473426877348;15.312473426877348;13.20350993820667;9.390367…
106;12.859990648297376;0.06646444084214642;12.859990648297376;0.06646444084214642;0.5463143678788708;375.49700000000007;354.3290000000001;375.1405332920001;136.0;0.0;0.26082875870223776;-0.29832647330054474;0.29832647330054474;0.26082875870223776;1.1481481481481481;2.0;2.925925925925926;1.397266468451469;1207.3549039646275;18.380104409694475;15.312473426877348;16.128970007805073;13.20350993820667…
107;13.391455125428823;-0.30288331320204875;13.391455125428823;0.16054179316354666;0.6577452185749304;410.4930000000002;383.27700000000016;410.211804324;158.0;0.0;0.25648037354974157;-0.35589095870673193;0.35589095870673193;0.25648037354974157;1.2;2.033333333333333;2.8666666666666667;1.2328492308842522;1128.1689101168888;20.664561460070647;17.36378432456077;17.36378432456077;14.597356788324023;10…
108;5.862277966742251;0.2783941169060218;5.862277966742251;0.2783941169060218;0.43041976642477925;361.39300000000014;357.3610000000001;359.83724578799996;74.0;0.0;0.1494430203113732;-0.47929809133494716;0.47929809133494716;0.1494430203113732;1.1428571428571428;1.7857142857142858;2.4285714285714284;2.847595352679942;395.02403214117743;10.55204176387779;6.781913502066571;11.207198631298258;6.647065…
109;6.365387412166513;-0.28637833837238613;6.365387412166513;0.28637833837238613;0.4616906207935433;416.1350000000002;402.0230000000002;413.98602378799995;130.0;0.0;0.10225218684250398;-0.36686655566542276;0.36686655566542276;0.10225218684250398;0.96;1.68;2.32;1.8269922473983415;852.287332800423;17.811190308942127;13.002249627770045;16.025965411843863;12.024877143252588;7.489207558424719;9.001065…
110;6.360179078833179;-0.22255117787855916;6.360179078833179;0.22255117787855916;0.5391871956552777;381.6900000000001;366.57000000000005;380.02499614000004;124.0;0.0;0.1022509807681916;-0.3669220090498758;0.3669220090498758;0.1022509807681916;1.0;1.75;2.4166666666666665;1.7958913326646337;788.5333762573995;16.94094682093905;12.701635423950442;14.969422262005807;11.614193540729628;7.38355865525343…
111;6.321508797027976;0.20301546184317343;6.321508797027976;0.20301546184317343;0.350148407155942;429.1340000000001;416.0300000000001;426.98127275600007;134.0;0.0;0.14328082951325222;-0.39057332413050716;0.39057332413050716;0.14328082951325222;1.0;1.7307692307692308;2.3846153846153846;1.8308384336402943;926.1905705417456;18.518297090128673;13.372112954080375;16.395828738154197;12.524877143252588;…
112;6.426845745499845;0.19411548878810736;6.426845745499845;0.19411548878810736;0.47106059758067803;397.7580000000001;382.63800000000003;396.00215252000004;124.0;0.0;0.09458922781992198;-0.3360400174100837;0.3360400174100837;0.09458922781992198;1.0;1.75;2.4166666666666665;1.7958913326646337;788.5333762573995;16.94094682093905;12.701635423950442;15.785918842933533;11.614193540729628;7.383558655253…
113;6.204052395649617;0.6908708900226761;6.204052395649617;0.6908708900226761;0.8093498766353519;313.788;297.66;313.09818981200004;112.0;0.0;0.15264513990783043;-0.45432313146931597;0.45432313146931597;0.15264513990783043;1.0454545454545454;1.8636363636363635;2.727272727272727;1.8840897775171097;738.4339512236613;14.940946820939052;12.05051896354658;12.806447909565035;10.809663088089318;7.4229973…
114;6.23304806696341;0.826227901654489;6.23304806696341;0.826227901654489;0.7947531162646359;310.82800000000015;291.676;310.123676288;112.0;0.0;0.07391936393937205;-0.31609455906276906;0.31609455906276906;0.07391936393937205;0.9545454545454546;1.7727272727272727;2.6363636363636362;1.9778513675729856;740.850445001187;14.940946820939052;12.531920370766228;13.287849316784682;10.826499840494925;7.985…
115;5.978227198286721;0.5915740740740745;5.978227198286721;0.5915740740740745;0.7764264211073745;230.098;221.02599999999998;229.01735264799999;74.0;0.0;0.19550187313429804;-0.3542539915323884;0.3542539915323884;0.19550187313429804;1.2857142857142858;2.0;2.5714285714285716;2.2296355832661514;356.0698580865507;9.966255326250886;7.349406911460385;8.861264803497294;6.770856947829096;4.265369363225611…
116;6.691467151675484;-0.585949074074074;6.691467151675484;0.585949074074074;0.45454498474207145;344.8450000000001;327.70900000000006;344.10802622400007;122.0;0.0;0.12258561028717012;-0.31890279301670854;0.31890279301670854;0.12258561028717012;0.72;1.28;1.8;2.1535836481568715;908.2706613028778;17.11467340730599;13.587346240232787;14.343275186251242;12.331370464613116;8.177435400812115;8.555399873…
117;6.197967984518909;0.878347741874528;6.197967984518909;0.878347741874528;0.7928094140981296;263.793;249.68099999999995;263.053548128;88.0;0.0;0.04505297260104157;-0.2943775234430562;0.2943775234430562;0.04505297260104157;1.2352941176470589;2.1176470588235294;3.0;1.7412251399577947;520.445691001938;11.664925939000156;9.525955098856995;11.098380625803177;8.326499840494924;5.837510849080169;7.095…
118;10.106981933243658;-0.20859174984400441;10.106981933243658;0.20859174984400441;0.5228325262373988;403.5260000000002;374.29400000000015;403.22597716800004;156.0;0.0;0.38076887809673543;-0.4662277180176409;0.4662277180176409;0.38076887809673543;1.1333333333333333;1.9666666666666666;2.8;1.296948835821668;1072.6921932194127;20.664561460070647;17.66083980867195;17.66083980867195;14.597356788324024…
119;13.463657311788422;-0.24386232335118474;13.463657311788422;0.006286248557172636;0.5438612576373346;404.50400000000013;378.2960000000002;404.206405272;154.0;0.0;0.12272961322240376;-0.29713306349585666;0.29713306349585666;0.12272961322240376;0.7;1.2333333333333334;1.7666666666666666;1.4309030833191965;899.0884732838088;20.760937777247957;16.923494349985127;16.923494349985127;14.686673185801062…
120;9.333793146888386;-0.4623370181405895;9.333793146888386;0.05365740740740721;0.5525879470045911;246.097;237.02499999999998;245.012267268;80.0;0.0;0.21497501566014432;-0.4960330618864356;0.4960330618864356;0.21497501566014432;1.4;1.9333333333333333;2.4;2.943989033132734;397.5685257115055;11.422285251880869;7.666863994963421;9.17872188700033;7.002907755397975;4.038583717896817;4.794512663915272;…
121;6.8544340513983375;-0.24590183295540413;6.8544340513983375;0.24590183295540413;0.41216950976615796;231.086;223.022;230.01260161599998;74.0;0.0;0.2060733389506127;-0.3687034142341747;0.3687034142341747;0.2060733389506127;1.4285714285714286;2.0;2.5;2.8524495425812524;355.354070601695;10.55204176387779;7.089893887466542;8.601751779503452;6.609060905280622;3.681137365552286;4.4370663115707405;2.4…
122;9.363400239304022;-0.14763013433755834;9.363400239304022;0.05672690017747728;0.5068092732167305;401.96300000000014;377.7710000000002;401.13286106799995;142.0;0.0;0.18062863372815915;-0.49654346895723017;0.49654346895723017;0.18062863372815915;1.0740740740740742;1.8148148148148149;2.5925925925925926;1.4313383848414705;835.9264744834585;18.802754140504845;15.196403171795808;16.768828698741988;1…
123;6.103936821272228;0.6047758875257074;6.103936821272228;0.6047758875257074;0.6734668284896795;326.469;304.293;326.156517704;120.0;0.0;0.14095184062155833;-0.38250545053252555;0.38250545053252555;0.14095184062155833;1.2608695652173914;2.130434782608696;2.9130434782608696;1.5637043558511707;701.8165943306866;15.6480536021256;13.164118322100075;13.980614903027801;11.309663088089316;8.294281014917…
124;12.944985865643691;-0.3294763246460659;12.944985865643691;0.019254195180803402;0.6555958112061755;379.4350000000001;357.2590000000001;379.169605164;144.0;0.0;0.2988121051321463;-0.4799529087761984;0.4799529087761984;0.2988121051321463;1.1428571428571428;1.9285714285714286;2.6785714285714284;1.3330833283497887;1023.9428311760994;19.509860921691395;15.513860255298843;15.513860255298843;13.61419…
125;12.905095918537544;-0.8005754945035282;12.905095918537544;0.041369162962448414;0.759345285057915;375.8710000000001;352.6870000000001;375.140134876;138.0;0.0;0.16242475251779714;-0.38506878637379266;0.38506878637379266;0.16242475251779714;1.0769230769230769;1.6923076923076923;2.3076923076923075;1.4445792101332058;737.611323693879;18.57070333293597;14.627154049305076;15.383082995323532;12.46014…
126;13.646561069128605;-0.08344303011736254;13.646561069128605;0.08344303011736254;0.3186643298109015;473.5940000000003;446.3780000000003;473.166079344;174.0;0.0;0.19462757823117607;-0.5079662370651968;0.5079662370651968;0.19462757823117607;0.8823529411764706;1.588235294117647;2.323529411764706;1.388562281124227;1288.7427847062913;23.492988584816832;18.866986087283184;19.683482668210907;16.580520…
127;13.433532157493648;0.039806015126181205;13.433532157493648;0.039806015126181205;0.40385846213235976;435.52700000000027;410.3270000000002;435.19467704;164.0;0.0;0.26085220992522784;-0.46067902075916195;0.46067902075916195;0.26085220992522784;0.9393939393939394;1.7575757575757576;2.6666666666666665;1.3028705266383842;1500.710904213778;22.200095366003378;18.406331554012024;18.406331554012024;16.…
128;12.27032772666493;-0.06354110942779179;12.27032772666493;0.06354110942779179;0.690401062854676;371.8720000000002;349.6960000000001;371.15128800400004;136.0;0.0;0.34982791449840644;-0.3689238300897974;0.3689238300897974;0.34982791449840644;1.0;1.8461538461538463;2.6153846153846154;1.2829703462588355;942.2525178703091;17.932510652501772;14.590830362795725;15.34675930881418;12.703509938206668;8.…
129;13.89882954324395;-0.6866052922546426;13.89882954324395;0.21769698245077085;0.42614436881836343;436.2700000000001;427.19800000000015;434.9811447080001;140.0;0.0;0.2808708680402897;-0.26661057398346033;0.2808708680402897;0.26661057398346033;0.9642857142857143;1.7142857142857142;2.4285714285714284;1.8426152821692667;1259.7364896786053;19.836134335324456;13.866147682171144;16.19450215513578;13.4…
130;12.981107831616894;-0.26935267976337585;12.981107831616894;0.09323639707387854;0.4285381976825629;370.4720000000001;343.25600000000003;370.21688970400004;144.0;0.0;0.2862069883390108;-0.4806150138723911;0.4806150138723911;0.2862069883390108;1.0740740740740742;1.8518518518518519;2.5555555555555554;1.406311556894703;724.8517563288179;18.89913045768216;15.572231770015373;15.572231770015373;13.20…
131;13.31063403381377;-4.35061919802757;13.31063403381377;0.18621395855411826;0.7278115473639667;437.5310000000002;411.3230000000001;437.17486811200007;162.0;0.0;0.41598698505793;-0.3950445544207227;0.41598698505793;0.3950445544207227;0.8333333333333334;1.5;2.2;1.4716669756319083;868.9465296058858;21.13961743368832;16.736409006497688;17.552905587425418;14.452839606072642;10.267614864514572;11.084…
132;8.794858222677902;0.08977863802247743;8.794858222677902;0.08977863802247743;0.8048695029648197;383.51700000000017;358.3170000000002;383.16674803999996;142.0;0.0;0.13731652793361715;-0.393980332664247;0.393980332664247;0.13731652793361715;0.9259259259259259;1.6666666666666667;2.4814814814814814;1.5034017677237106;803.5186584789169;18.476480726871788;15.38100736593695;16.197503946864675;13.3476…
133;9.853784328546233;-0.11892164273116634;9.853784328546233;0.11892164273116612;0.7079213197705981;356.0570000000001;350.0090000000001;353.88426115199997;100.0;0.0;0.1476798382751913;-0.5051938869665639;0.5051938869665639;0.1476798382751913;0.6842105263157895;1.0526315789473684;1.4210526315789473;2.4729202264566297;590.611889190195;14.154336059449747;9.123934450259192;12.964146815260737;8.879917…
134;10.365873672094638;0.06312756347516735;10.365873672094638;0.06312756347516735;0.5011488120908636;425.9200000000002;401.7280000000002;425.161852688;156.0;0.0;0.29458663847877353;-0.4801990961924186;0.4801990961924186;0.29458663847877353;0.9;1.6666666666666667;2.5;1.1974406561878872;1193.1500170485929;20.664561460070644;16.577009263331778;17.332938209350228;14.597356788324023;10.330040889648853…
135;5.7975462962962965;-0.08111111111111136;5.7975462962962965;0.08111111111111136;0.7363733909281086;204.22899999999996;192.13299999999998;204.089877624;78.0;0.0;0.18907650703083798;-0.4853263116880222;0.4853263116880222;0.18907650703083798;1.2666666666666666;2.1333333333333333;2.933333333333333;1.8239469192719038;403.3293243874502;10.08757566981053;8.271781865935457;8.271781865935457;7.43265299…
136;4.619205719324768;1.073981376501218;4.619205719324768;1.073981376501218;0.44906441987563717;332.5;324.436;331.95703225600005;98.0;0.0;0.16162023073200005;-0.2287454622908801;0.2287454622908801;0.16162023073200005;0.65;1.1;1.55;1.567779656168075;740.7970847579146;13.363596551749426;10.146222506372377;13.412208830083282;9.882142733160752;5.940539267437425;9.723362343553935;4.061662035885737;8.7…
