# Supplementary material for: Evaluating High-Variance Leaves as Uncertainty Measure for Random Forest Regression
Source: Molecules. 2021 Oct 28;26(21):6514. doi: 10.3390/molecules26216514 (PMC8588039; doi:10.3390/molecules26216514)
Supplement: Supplementary file 1 [file molecules-26-06514-s001.zip › supplementary_materials/data_sets/cortes-ciriano/MMP2/descriptors/rdkit/X.csv]

id;MaxEStateIndex;MinEStateIndex;MaxAbsEStateIndex;MinAbsEStateIndex;qed;MolWt;HeavyAtomMolWt;ExactMolWt;NumValenceElectrons;NumRadicalElectrons;MaxPartialCharge;MinPartialCharge;MaxAbsPartialCharge;MinAbsPartialCharge;FpDensityMorgan1;FpDensityMorgan2;FpDensityMorgan3;BalabanJ;BertzCT;Chi0;Chi0n;Chi0v;Chi1;Chi1n;Chi1v;Chi2n;Chi2v;Chi3n;Chi3v;Chi4n;Chi4v;HallKierAlpha;Ipc;Kappa1;Kappa2;Kappa3;Lab…
0;13.351481612652265;-3.943494632249229;13.351481612652265;0.02667897920135287;0.2514354690477893;495.64200000000034;458.3460000000002;495.24030690399997;190.0;0.0;0.2658980963581949;-0.38130442973473083;0.38130442973473083;0.2658980963581949;0.9705882352941176;1.588235294117647;2.176470588235294;1.2775511023937556;889.6690721917983;24.183587508058327;19.7320773502221;20.548573931149825;16.370158…
1;13.380671033791092;-3.9054163222215146;13.380671033791092;0.049796550112484184;0.3007311547250848;499.6740000000003;458.34600000000023;499.271607032;194.0;0.0;0.2658980963454369;-0.3813044297347309;0.3813044297347309;0.2658980963454369;0.9705882352941176;1.588235294117647;2.176470588235294;1.1893973110648517;806.5649204887595;24.183587508058327;20.251103398209786;21.06759997913751;16.3701588126…
2;13.28711271463009;-3.896251142671718;13.28711271463009;0.04831506863100277;0.330138955294437;445.5820000000002;410.30200000000013;445.22465683999997;172.0;0.0;0.2658980963454369;-0.3813044297347309;0.3813044297347309;0.2658980963454369;1.0333333333333334;1.6666666666666667;2.2666666666666666;1.4547544840755486;693.3303649370401;21.614673407305983;17.68218929745744;18.498685878385167;14.40383231…
3;13.282367737935711;-3.9373056431756246;13.282367737935711;0.02519749771987123;0.2691506812333042;455.5770000000002;422.31300000000016;455.20900677599997;174.0;0.0;0.2658980963581949;-0.38130442973473083;0.38130442973473083;0.2658980963581949;1.0;1.6451612903225807;2.2580645161290325;1.5419823714759127;789.9327087584902;22.321780188492532;17.8702700306563;18.686766611584027;14.903832317450073;11…
4;13.311557159074535;-3.8992273331479077;13.311557159074535;0.04831506863100277;0.3239276416897499;459.60900000000026;422.31300000000016;459.24030690399997;178.0;0.0;0.2658980963454369;-0.3813044297347309;0.3813044297347309;0.2658980963454369;1.0;1.6451612903225807;2.2580645161290325;1.4381511596611893;708.6267124198207;22.32178018849253;18.389296078643987;19.20579265957171;14.903832317450073;11.…
5;13.273478849046823;-3.947509724808276;13.273478849046823;0.01738499771987123;0.24990242362462314;457.54900000000026;426.30100000000016;457.188271332;174.0;0.0;0.2658980963581949;-0.38130442973473083;0.38130442973473083;0.2658980963581949;0.967741935483871;1.5806451612903225;2.193548387096774;1.5419823714759129;791.5911032890207;22.321780188492532;17.571411539933617;18.387908120861344;14.9038323…
6;13.302668270185649;-3.909431414780562;13.302668270185649;0.04050256863100277;0.3062846167789258;461.58100000000036;426.30100000000016;461.21957146;178.0;0.0;0.2658980963454369;-0.3813044297347309;0.3813044297347309;0.2658980963454369;0.967741935483871;1.5806451612903225;2.193548387096774;1.4381511596611891;710.2851069503512;22.32178018849253;18.090437587921304;18.906934168849027;14.903832317450…
7;13.142912999579353;-5.547940012524906;13.142912999579353;0.007654347232719738;0.24829678709717642;466.4690000000001;439.2530000000001;466.15608406399997;176.0;0.0;0.45272822732102447;-0.3813044297347309;0.45272822732102447;0.3813044297347309;1.1;1.6666666666666667;2.1666666666666665;1.8779550877503381;687.1426734384966;22.631545744180546;16.388122651793566;17.204619232721292;13.871957234128798;…
8;13.179370478719152;-5.527709009530417;13.179370478719152;0.06526296251570995;0.22870393523902247;480.49600000000015;451.2640000000001;480.17173412799997;182.0;0.0;0.4527282273146636;-0.3813044297347309;0.4527282273146636;0.3813044297347309;1.064516129032258;1.6451612903225807;2.161290322580645;1.8179623203489073;702.6192511158531;23.33865252536709;17.095229432980116;17.911726013907842;14.371957…
9;13.154735772765763;-4.110440012524907;13.154735772765763;0.013035071359247086;0.35061588665992877;430.48900000000015;401.25700000000006;430.17492768799997;164.0;0.0;0.3886233648412117;-0.3813044297347309;0.3886233648412117;0.3813044297347309;1.1428571428571428;1.75;2.2857142857142856;1.8612989973320662;612.7726167690846;20.83865252536709;15.83930048696166;16.655797067889388;13.121957234128798;9…
10;13.210574129311539;-5.511518369522458;13.210574129311539;0.04658759684429303;0.2093773194999144;494.5230000000002;463.27500000000015;494.18738419199997;188.0;0.0;0.45272822731465184;-0.3813044297347309;0.45272822731465184;0.3813044297347309;1.03125;1.59375;2.125;1.7641194867786452;718.1102764740434;24.045759306553638;17.80233621416666;18.618832795094388;14.871957234128798;10.837884634300009;12…
11;13.219298921003363;-4.074018369522458;13.219298921003363;0.009914670729402886;0.29729626860781855;458.5430000000002;425.2790000000001;458.20622781599997;176.0;0.0;0.38862336483568716;-0.3813044297347309;0.38862336483568716;0.3813044297347309;1.0666666666666667;1.6333333333333333;2.2;1.7557328584014487;643.0455434023517;22.25286608774018;17.253514049334754;18.07001063026248;14.121957234128796;1…
12;13.205410032114473;-4.29624059174468;13.205410032114473;0.0019196487972243936;0.29430799729445206;460.51500000000016;429.2670000000001;460.18549237199994;176.0;0.0;0.41127731957926106;-0.3813044297347309;0.41127731957926106;0.3813044297347309;1.1666666666666667;1.8;2.3666666666666667;1.7557328584014489;644.7973816019281;22.252866087740184;16.95465555861207;17.7711521395398;14.121957234128796;1…
13;13.231304660799282;-4.185865244945333;13.231304660799282;0.006643629148758157;0.27100430830365296;474.54200000000026;441.2780000000002;474.201142436;182.0;0.0;0.3908133780129706;-0.3813044297347309;0.3908133780129706;0.3813044297347309;1.1290322580645162;1.7741935483870968;2.3548387096774195;1.7096050844805752;660.0444869705283;22.95997286892673;17.661762339798617;18.478258920726343;14.6219572…
14;13.202769995383527;-4.199018369522458;13.202769995383527;0.003974218159485954;0.2943079972944519;460.51500000000027;429.26700000000017;460.185492372;176.0;0.0;0.3908133780129706;-0.3813044297347309;0.3908133780129706;0.3813044297347309;1.1666666666666667;1.8;2.3666666666666667;1.7557328584014487;644.7973816019281;22.252866087740184;16.95465555861207;17.771152139539797;14.121957234128796;10.287…
15;13.228664624068333;-4.140865244945333;13.228664624068333;0.004589059786496152;0.27100430830365296;474.54200000000026;441.2780000000002;474.20114243599994;182.0;0.0;0.38870944992189216;-0.38144656288649237;0.38870944992189216;0.38144656288649237;1.1290322580645162;1.7419354838709677;2.3225806451612905;1.7096050844805752;660.0444869705283;22.95997286892673;17.661762339798617;18.478258920726343;1…
16;13.199298921003365;-4.154018369522458;13.199298921003365;0.00661425489043177;0.29430799729445206;460.51500000000016;429.26700000000017;460.18549237199994;176.0;0.0;0.38870944992189216;-0.3814463798929374;0.38870944992189216;0.3814463798929374;1.1666666666666667;1.7666666666666666;2.3333333333333335;1.7557328584014487;644.7973816019281;22.252866087740184;16.95465555861207;17.771152139539797;14.…
17;13.164777329109974;-4.170209009530416;13.164777329109974;0.020415721844293522;0.3181301885247441;446.48800000000017;417.25600000000014;446.16984230799994;170.0;0.0;0.38870944992190715;-0.38143569178511355;0.38870944992190715;0.38143569178511355;1.206896551724138;1.8275862068965518;2.3793103448275863;1.8061854653557454;629.569711534339;21.545759306553638;16.247548777425525;17.06404535835325;13.…
18;13.543158793467235;-6.364169406404359;13.543158793467235;0.012190347589653205;0.2523309550331581;536.4380000000002;512.2460000000002;536.122733248;200.0;0.0;0.3797356155403761;-0.3813044297347309;0.3813044297347309;0.3797356155403761;1.1176470588235294;1.6470588235294117;2.1176470588235294;1.9596696616286715;814.8330448182704;26.001789232183615;17.59340106810164;18.409897649029368;15.565332907…
19;13.27649212680057;-6.4439122347471285;13.27649212680057;0.03400175183485654;0.29752970279224805;504.42100000000016;481.23700000000014;504.116504996;188.0;0.0;0.4594632885641785;-0.3813044297347309;0.4594632885641785;0.3813044297347309;1.09375;1.625;2.09375;1.948009223784431;763.328965536943;24.424438962993996;16.638086325902787;17.454582906830513;14.621957234128798;9.543199376498862;10.9832627…
20;13.06851055324946;-5.6986601471451;13.06851055324946;0.018226139321606105;0.34142607595891533;454.4140000000002;431.23000000000013;454.119698556;170.0;0.0;0.45526592052272963;-0.3813044297347309;0.45526592052272963;0.3813044297347309;1.1724137931034482;1.7241379310344827;2.206896551724138;1.944987602325137;673.1746948762794;21.924438962993996;15.382157379884333;16.19865396081206;13.37195723412…
21;13.074766292459744;-4.225067370103046;13.074766292459744;0.03067043020912097;0.3342364129781468;436.4240000000001;412.232;436.1291203680001;164.0;0.0;0.3296605455789119;-0.3813044297347309;0.3813044297347309;0.3296605455789119;1.2857142857142858;1.8571428571428572;2.357142857142857;1.9460726414544387;634.4423723668708;21.001789232183622;15.081543176064732;15.898039756992459;13.065332907102864;…
22;13.123485772765763;-4.190440012524906;13.123485772765763;0.011711555164612752;0.34170865190057564;432.4610000000001;405.24500000000006;432.15419224400006;164.0;0.0;0.38870944992999434;-0.3813044297347309;0.38870944992999434;0.3813044297347309;1.25;1.8571428571428572;2.392857142857143;1.8612989973320664;614.3593505404504;20.838652525367092;15.540441996238975;16.3569385771667;13.121957234128798;…
23;13.169757802780925;-5.542768369522459;13.169757802780925;0.07056462825462417;0.20857562403869026;496.4950000000002;467.26300000000015;496.16664874799994;188.0;0.0;0.4527282273676566;-0.38130442973473055;0.4527282273676566;0.38130442973473055;1.09375;1.6875;2.21875;1.7641194867786454;719.8621146736197;24.045759306553634;17.503477723443975;18.319974304371705;14.871957234128798;10.454013738826475…
24;13.148652360604054;-4.131025336061029;13.148652360604054;0.031665721844293504;0.3188154985747995;446.48800000000017;417.25600000000014;446.169842308;170.0;0.0;0.3886233768418599;-0.38130442973473055;0.3886233768418599;0.38130442973473055;1.1724137931034482;1.793103448275862;2.3448275862068964;1.8061854653557454;629.569711534339;21.545759306553638;16.247548777425525;17.06404535835325;13.6219572…
25;13.17848259447275;-4.105268369522458;13.17848259447275;0.021335329270597114;0.2946532078584682;460.51500000000016;429.2670000000001;460.18549237199994;176.0;0.0;0.3886233648816383;-0.38130442973473055;0.3886233648816383;0.38130442973473055;1.1333333333333333;1.7333333333333334;2.3;1.7557328584014487;644.7973816019281;22.252866087740184;16.954655558612075;17.7711521395398;14.121957234128796;10.…
26;13.400749157656207;-5.609661301940524;13.400749157656207;0.05851273636176235;0.19606445959605046;525.5400000000002;497.31600000000026;525.172068476;196.0;0.0;0.4527416391383485;-0.288589839632617;0.4527416391383485;0.288589839632617;1.1428571428571428;1.7142857142857142;2.142857142857143;2.0953761377363804;994.9126848206417;26.49335306374634;18.899625740404694;19.716122321332417;16.25249729169…
27;13.341318240865151;-3.97920085223126;13.341318240865151;0.005096256544782074;0.23668332903181344;456.52100000000036;428.29700000000025;456.16787023599994;172.0;0.0;0.2658980963583605;-0.4859130270662058;0.4859130270662058;0.2658980963583605;1.3548387096774193;2.032258064516129;2.5806451612903225;1.647748504638813;890.3363005543578;22.484916895309066;17.358919827720406;18.17541640864813;14.8356…
28;13.393325724032568;-3.977272051442496;13.393325724032568;0.009385578118803473;0.191021157830782;493.5820000000003;462.33400000000023;493.1882713319999;186.0;0.0;0.30212342100192535;-0.46584116543146237;0.46584116543146237;0.30212342100192535;1.2941176470588236;2.0;2.588235294117647;1.5697274509586792;1016.8837442950327;24.606237238868708;19.286954489557445;20.10345107048517;16.297679167567427;…
29;13.601241959249265;-3.993499890269597;13.601241959249265;0.0063071281311626315;0.31823469088143214;468.57600000000025;436.3200000000002;468.20425574399997;178.0;0.0;0.2658163983288463;-0.3833603262707795;0.3833603262707795;0.2658163983288463;1.0625;1.65625;2.15625;1.703123571328783;904.7224894630501;23.35516038331214;18.61881301340699;19.435309594334715;15.246367572551172;10.764485323773146;12…
30;13.037844821924544;-5.59613564474137;13.037844821924544;0.10751500393545843;0.3604248334569069;473.4640000000003;449.2720000000002;473.140768348;176.0;0.0;0.4527416391383485;-0.2885904659465446;0.4527416391383485;0.2885904659465446;1.1935483870967742;1.7741935483870968;2.225806451612903;1.98465374223695;880.4514482414412;23.66492593900015;16.91649807727925;17.73299465820698;14.131176948131035;…
31;12.74932804241891;-3.873977454851268;12.74932804241891;0.17010432413706167;0.5350269726664433;397.4970000000001;370.28100000000006;397.167141964;150.0;0.0;0.26513199863396725;-0.4916899771375664;0.4916899771375664;0.26513199863396725;1.2962962962962963;1.962962962962963;2.4814814814814814;1.5834935255751614;766.6917632857195;19.656489770562874;15.719381053073155;16.53587763400088;12.7523684289…
32;13.172752766663752;-3.8994864234273963;13.172752766663752;0.04269214012765543;0.5212151888576846;392.5180000000001;360.2620000000001;392.1981077439999;152.0;0.0;0.2658980964460197;-0.38130442973473055;0.38130442973473055;0.2658980964460197;1.2692307692307692;1.8461538461538463;2.3461538461538463;1.9865706745208076;572.5507450484324;19.424438962993996;15.992335014838199;16.808831595765923;12.12…
33;14.781726829323242;-4.278380978862358;14.781726829323242;0.01479242070759934;0.21508763338510298;568.6339999999999;532.3460000000002;568.2342541319999;216.0;0.0;0.3887512473906528;-0.49348285503373757;0.49348285503373757;0.3887512473906528;1.0789473684210527;1.6842105263157894;2.1842105263157894;1.6481165624639225;1078.2622467565106;28.35516038331214;21.852179126976957;22.668675707904683;17.60…
34;13.460128713184371;-3.98005753031009;13.460128713184371;0.019627795551099503;0.4716320461958628;508.66600000000017;476.41000000000025;508.18141212399996;186.0;0.0;0.2658981166833805;-0.38130442973442696;0.38130442973442696;0.2658981166833805;1.1176470588235294;1.7352941176470589;2.2941176470588234;1.4501176679305978;1110.9744029135745;24.56226716449869;19.78194972022352;21.414942882078968;16.0…
35;13.366617649803421;-3.945154765903705;13.366617649803421;0.030275385991596737;0.4045645511967065;449.57300000000026;418.3250000000003;449.198442092;170.0;0.0;0.2658980963583605;-0.38130442973473083;0.38130442973473083;0.2658980963583605;1.3225806451612903;2.0;2.5483870967741935;1.665819235464969;920.1333261337697;22.484916895309063;18.13359461544625;18.950091196373975;14.797679167567425;10.767…
36;13.214485794569356;-3.8964411444919658;13.214485794569356;0.0501313303099018;0.31841301588351334;420.57200000000023;384.28400000000016;420.2294078719999;164.0;0.0;0.2658980964460197;-0.38130442973473055;0.38130442973473055;0.2658980964460197;1.2142857142857142;1.8571428571428572;2.4285714285714284;1.8292482756684647;581.2312707445317;20.623109575743268;17.19100562758747;18.007502208515195;13.3…
37;13.730944880313011;-3.956683592528598;13.730944880313011;0.14314059982675742;0.24605602803532978;524.7280000000002;480.37600000000026;524.3032415079999;204.0;0.0;0.2658163983288463;-0.3833603262707795;0.3833603262707795;0.2658163983288463;1.0555555555555556;1.6944444444444444;2.25;1.5893429281777212;922.1578575197199;26.18358750805833;22.11634211687894;22.932838697806666;17.229530820145566;13.…
38;13.1625622248823;-3.8921458459353047;13.1625622248823;0.048965682262385624;0.3663107179345363;392.5180000000001;360.2620000000001;392.1981077439999;152.0;0.0;0.2658980964460197;-0.38130442973473055;0.38130442973473055;0.2658980964460197;1.3076923076923077;1.9230769230769231;2.4615384615384617;1.9445677536713584;551.600408343558;19.208896013370172;15.776792065214373;16.5932886461421;12.33135267…
39;13.362404112919432;-3.953148806495148;13.362404112919432;0.027988338145940928;0.45288911291483214;455.5770000000002;422.3130000000002;455.20900677599997;174.0;0.0;0.2658981166832062;-0.4935885034694602;0.4935885034694602;0.2658981166832062;1.1612903225806452;1.7741935483870968;2.3225806451612905;1.6222524027167733;829.1759704474393;22.484916895309066;18.248949687096662;19.065446268024388;14.79…
40;13.691592038089498;-3.9285324043787457;13.691592038089498;0.2050716714792744;0.4001984775301178;494.65800000000024;456.35400000000027;494.2562913159999;190.0;0.0;0.2658164016942223;-0.4935885034694602;0.4935885034694602;0.2658164016942223;1.088235294117647;1.7058823529411764;2.235294117647059;1.374162461396131;932.6149227156548;24.34672421487486;20.279478823695474;21.095975404623196;16.2640056…
41;13.695463054088492;-3.974996341033655;13.695463054088492;0.12889536762439913;0.3394023780536024;512.6730000000002;472.3530000000003;512.266856;198.0;0.0;0.2658163983288463;-0.4935885034694602;0.4935885034694602;0.2658163983288463;1.0571428571428572;1.6857142857142857;2.2285714285714286;1.6184201117577774;908.4469609171704;25.47648072687178;21.11037684496971;21.926873425897437;16.72953082014556…
42;13.341958630926122;-3.9517001701701386;13.341958630926122;0.029102952973353524;0.48353831877806674;440.5660000000002;408.3100000000002;440.209341124;168.0;0.0;0.2658981166833204;-0.38130442973442696;0.38130442973442696;0.2658981166833204;1.2333333333333334;1.9;2.433333333333333;1.6585642880354543;814.1035103458223;21.777810114122513;17.710564722943133;18.527061303870855;14.297679167567425;10.5…
43;13.348131470432293;-3.9406585035034714;13.348131470432293;0.03270839515022406;0.4880205961025166;440.56600000000014;408.3100000000002;440.20934112399993;168.0;0.0;0.2658980963583606;-0.38130442973473083;0.38130442973473083;0.2658980963583606;1.2666666666666666;1.9333333333333333;2.466666666666667;1.6585642880354545;814.1035103458223;21.77781011412252;17.71056472294313;18.527061303870855;14.297…
44;13.272198273700312;-3.9444182268678785;13.272198273700312;0.019480968052448366;0.24570545433006066;457.5930000000003;422.31300000000016;457.22465684;176.0;0.0;0.2658980963581949;-0.38130442973473083;0.38130442973473083;0.2658980963581949;1.2258064516129032;1.8387096774193548;2.3870967741935485;1.9387196147545174;778.9367809924645;23.07070333293597;18.619193175099735;19.43568975602746;14.635883…
45;13.30138769483914;-3.9063399168401634;13.30138769483914;0.0425985389635799;0.2908964522333678;461.6250000000003;422.31300000000016;461.255956968;180.0;0.0;0.2658980963454369;-0.3813044297347309;0.3813044297347309;0.2658980963454369;1.1935483870967742;1.8064516129032258;2.3548387096774195;1.8093841450725636;697.903628710171;23.070703332935967;19.13821922308742;19.954715804015148;14.635883125018…
46;14.645538126771216;-4.055166369149729;14.645538126771216;0.0333250305657411;0.46826946453898943;459.5400000000003;429.3000000000003;459.18393489999994;174.0;0.0;0.26589811668320634;-0.49322133084170067;0.49322133084170067;0.26589811668320634;1.2580645161290323;1.903225806451613;2.4516129032258065;1.7029682967492605;880.9014079583266;22.648053602125593;17.84245710972971;18.65895369065744;14.708…
47;13.374058820532625;-3.9855212593053797;13.374058820532625;0.009313645759803757;0.4574892951548129;475.99500000000035;445.75500000000034;475.15438435999994;174.0;0.0;0.2658981166832062;-0.49176271956906525;0.49176271956906525;0.2658981166832062;1.2580645161290323;1.903225806451613;2.4516129032258065;1.695547629306898;880.9014079583266;22.648053602125593;17.84245710972971;19.414882636675895;14.7…
48;14.513911058604764;-4.055379767780785;14.513911058604764;0.07808109764413906;0.3536917546515951;516.6360000000003;479.34000000000026;516.241784124;198.0;0.0;0.2658163983288463;-0.4902505825222686;0.4902505825222686;0.2658163983288463;1.1714285714285715;1.8285714285714285;2.3714285714285714;1.6773503453590553;960.7582447021598;25.63961743368831;20.703884267602763;21.52038084853049;16.6402144226…
49;13.331602544812458;-3.960658503503471;13.331602544812458;0.018819506261334995;0.4736507861296;442.5380000000001;412.2980000000002;442.18860567999997;168.0;0.0;0.2658980963583606;-0.4763018469755852;0.4763018469755852;0.2658980963583606;1.3;1.9666666666666666;2.5;1.6585642880354547;815.9313149582514;21.77781011412252;17.411706232220443;18.22820281314817;14.297679167567425;10.266556658168385;11.…
50;14.651511293815812;-4.033121223638675;14.651511293815812;0.019957884890903443;0.5111085931228573;443.54100000000017;413.30100000000016;443.18902028;168.0;0.0;0.26589811668320634;-0.38130442973442696;0.38130442973442696;0.26589811668320634;1.2333333333333334;1.8666666666666667;2.4;1.734629883818085;863.192956319285;21.940946820939043;17.434208819265848;18.250705400193574;14.208362770090385;10.2…
51;13.666420596980348;-3.9510943959322815;13.666420596980348;0.14183391825010605;0.40429520122795254;482.6470000000002;444.34300000000025;482.256291316;186.0;0.0;0.2658163983288463;-0.3833603262707795;0.3833603262707795;0.2658163983288463;1.0909090909090908;1.696969696969697;2.212121212121212;1.6730145251636366;874.6177561014177;24.062267164498685;19.995021773319298;20.811518354247024;15.72953082…
52;13.31773665581129;-3.949655024659084;13.31773665581129;0.02858120975930256;0.5107457154231625;426.5390000000002;396.2990000000002;426.19369105999994;162.0;0.0;0.2658981166833204;-0.38130442973442696;0.38130442973442696;0.2658981166833204;1.2413793103448276;1.896551724137931;2.413793103448276;1.6938827259307487;798.393331135067;21.07070333293597;17.003457941756583;17.81995452268431;13.797679167…
53;13.649998580597426;-3.931918432439042;13.649998580597426;0.149218133551543;0.40285247082267855;488.6760000000002;452.38800000000026;488.21271225199985;182.0;0.0;0.26581637801825553;-0.3833603262707795;0.3833603262707795;0.26581637801825553;1.3125;1.96875;2.53125;1.6796070711406172;857.2959765059155;23.355160383312143;19.248569525403912;20.88156268725936;15.229530820145564;11.333334691226387;13…
54;13.449018720206249;-3.976777536286465;13.449018720206249;0.021053661447261174;0.468550657089539;494.6390000000001;464.3990000000002;494.1657620599999;180.0;0.0;0.2658981166833805;-0.38130442973442696;0.38130442973442696;0.2658981166833805;1.2121212121212122;1.9090909090909092;2.5454545454545454;1.469914324950081;1087.7107236169343;23.639617433688315;18.85929998941315;20.4922931512686;15.780842…
55;13.228033738155073;-3.8985376400364546;13.228033738155073;0.07343751312253244;0.4965323034584452;445.53200000000015;416.3000000000002;445.1846838479999;168.0;0.0;0.2657120625026062;-0.2885901641065309;0.2885901641065309;0.2657120625026062;1.3;1.9333333333333333;2.433333333333333;1.6346781183461012;841.7977092915582;21.99335306374634;17.111031782997763;17.92752836392549;14.088283729317585;10.35…
56;13.325255960377296;-4.001870973369788;13.325255960377296;0.012421990337303956;0.4762226845153678;461.5310000000002;432.2990000000002;461.17959846799994;174.0;0.0;0.2658980963583605;-0.38130442973473083;0.38130442973473083;0.2658980963583605;1.3225806451612903;1.967741935483871;2.4838709677419355;1.6484499970953985;859.7966549860531;22.700459844932887;17.519280073461626;18.335776654389353;14.58…
57;13.30872703475746;-4.021870973369787;13.30872703475746;0.008867013626438602;0.46657811656487425;463.5030000000002;436.2870000000002;463.158863024;174.0;0.0;0.27817330420226843;-0.4857160786943312;0.4857160786943312;0.27817330420226843;1.3548387096774193;2.0;2.5161290322580645;1.6484499970953985;861.6244595984821;22.70045984493289;17.22042158273894;18.036918163666666;14.588283729317585;10.07532…
58;13.295413759690316;-4.013156134239738;13.295413759690316;0.004578005584949585;0.508914806758773;447.50400000000025;420.2880000000001;447.16394840399994;168.0;0.0;0.2658980963583605;-0.38130442973473083;0.38130442973473083;0.2658980963583605;1.3333333333333333;1.9666666666666666;2.466666666666667;1.688015123042171;843.9160079594407;21.99335306374634;16.812173292275077;17.628669873202803;14.0882…
59;13.699901651987275;-5.612068300873387;13.699901651987275;0.06670218112114767;0.29309743589397375;571.5650000000002;541.3250000000004;571.17754778;214.0;0.0;0.4527416391383485;-0.34450974086287045;0.4527416391383485;0.34450974086287045;1.131578947368421;1.7105263157894737;2.1842105263157894;1.3990263245451409;1121.1926004571076;28.148053602125586;20.801908758959325;21.61840533988705;17.51171700…
60;13.69488938094364;-3.9540324301203156;13.69488938094364;0.14216271643604728;0.3755614451881922;496.67400000000043;456.3540000000003;496.2719413799999;192.0;0.0;0.2658163983288463;-0.3833603262707795;0.3833603262707795;0.2658163983288463;1.1176470588235294;1.7352941176470589;2.264705882352941;1.6578588511810826;892.4433182529631;24.769373945685235;20.702128554505844;21.518625135433567;16.267535…
61;13.105689301987585;-4.361287199486956;13.105689301987585;0.010854630404108834;0.3428641192203084;470.5350000000001;445.3350000000001;470.11569855999994;170.0;0.0;0.4459223638751767;-0.49033872819741064;0.49033872819741064;0.4459223638751767;1.2;1.7333333333333334;2.1666666666666665;2.0101227263488526;819.2187597111176;22.579139501373245;16.607202385878193;18.24019554773364;13.985660539285073;9…
62;13.178526935433986;-5.597550575296927;13.178526935433986;0.019288309781748447;0.3048412818317069;501.51800000000026;473.2940000000002;501.172068476;188.0;0.0;0.4527416391383485;-0.2885901665173554;0.4527416391383485;0.2885901665173554;1.1515151515151516;1.7272727272727273;2.1515151515151514;2.040752349142521;910.6230714058859;25.079139501373245;18.330711639652346;19.14720822058007;15.252497291…
63;13.21182804241891;-3.8982830104068236;13.21182804241891;0.09923617292800202;0.4646210140056924;425.55100000000016;394.3030000000001;425.198442092;162.0;0.0;0.26568984782255367;-0.4916899771375664;0.4916899771375664;0.26568984782255367;1.2413793103448276;1.896551724137931;2.3793103448275863;1.6322861308821728;795.9105044905846;21.070703332935967;17.13359461544625;17.950091196373975;13.873688772…
64;13.776106041471508;-4.03142251011975;13.776106041471508;0.03143548676151475;0.510990004972523;447.5040000000002;420.2880000000001;447.16394840399994;168.0;0.0;0.2739885508496326;-0.38130442973473083;0.38130442973473083;0.2739885508496326;1.3333333333333333;1.9666666666666666;2.466666666666667;1.7185847906734482;849.4257829637675;21.99335306374634;16.812173292275077;17.628669873202803;14.175817…
65;13.006465970647518;-3.8423503637566134;13.006465970647518;0.06536021352985655;0.45097352773423166;332.4220000000001;308.23;332.14059286799994;126.0;0.0;0.26589809966024536;-0.3813044297346816;0.3813044297346816;0.26589809966024536;1.3636363636363635;1.9545454545454546;2.4545454545454546;2.2332991642159885;527.4364509500679;16.21733218180745;12.876979943187788;13.693476524115514;10.475510624722…
66;13.343545087445145;-3.9406137483132366;13.343545087445145;0.03148777025085625;0.41472058576937915;435.54600000000016;406.31400000000014;435.18279202800005;164.0;0.0;0.2658980963583605;-0.38130442973473083;0.38130442973473083;0.2658980963583605;1.3333333333333333;2.033333333333333;2.6;1.6823109107259397;890.8097918525423;21.614673407305986;17.26335112744317;18.0798477083709;14.441837119910858;1…
67;13.305583830411468;-3.95812569313336;13.305583830411468;0.022034284775536594;0.3940613114251928;442.5630000000003;416.3550000000002;442.13446193199997;160.0;0.0;0.2658981166833805;-0.38130442973442696;0.38130442973442696;0.2658981166833805;1.3448275862068966;2.0344827586206895;2.6551724137931036;1.6931219952155114;875.5530840087555;20.90756662611944;16.386762205838114;18.019755367693566;13.941…
68;13.332603341600802;-3.971722803260953;13.332603341600802;0.010378491130759837;0.37558000825756216;439.5340000000003;410.3020000000002;439.17770664799997;166.0;0.0;0.2658980963583605;-0.38130442973473083;0.38130442973473083;0.2658980963583605;1.2666666666666666;1.9333333333333333;2.466666666666667;1.6947683306423384;857.0329277067524;21.777810114122513;17.171599417907036;17.988095998834762;14.3…
69;13.719662623574028;-3.956601061123013;13.719662623574028;0.14243181365826962;0.34720472071790426;510.7010000000004;468.3650000000003;510.28759144399993;198.0;0.0;0.2658163983288463;-0.3833603262707795;0.3833603262707795;0.2658163983288463;1.1142857142857143;1.7428571428571429;2.2857142857142856;1.6390790885549138;908.28979072;25.47648072687178;21.40923533569239;22.225731916620116;16.7675356226…
70;14.04735604147151;-4.034360544307785;14.04735604147151;0.03110668857557375;0.4772048135635808;461.5310000000002;432.29900000000015;461.17959846799994;174.0;0.0;0.2742407876215548;-0.38130442973473083;0.38130442973473083;0.2742407876215548;1.3225806451612903;1.967741935483871;2.4838709677419355;1.70343366285373;865.3064299903799;22.700459844932887;17.519280073461626;18.335776654389353;14.675817…
71;13.365298559667366;-3.942877542719889;13.365298559667366;0.03171079144462774;0.2982529243756863;449.57300000000015;418.32500000000016;449.19844209200005;170.0;0.0;0.2658980963583605;-0.38130442973473083;0.38130442973473083;0.2658980963583605;1.3225806451612903;2.032258064516129;2.6129032258064515;1.6524201213911363;906.7050301427838;22.321780188492532;17.97045790862972;18.786954489557445;14.94…
72;13.740002803260273;-4.07264510676392;13.740002803260273;0.025323119921311088;0.25910092352478054;524.6840000000004;484.3640000000003;524.266856;202.0;0.0;0.26585641285519157;-0.4935993380657855;0.4935993380657855;0.26585641285519157;0.9722222222222222;1.5833333333333333;2.138888888888889;1.644138628756313;968.7685040483037;26.183587508058327;21.447240138153177;22.2637367190809;17.2843723750119…
73;13.687542006881731;-4.002397472203515;13.687542006881731;0.11029485466691491;0.2611572639460826;510.6570000000004;472.3530000000003;510.25120593599996;196.0;0.0;0.2658163983288463;-0.3833603262707795;0.3833603262707795;0.2658163983288463;1.0571428571428572;1.6857142857142857;2.2285714285714286;1.654924706328983;952.7313653170152;25.47648072687178;20.740133356966627;21.556629937894353;16.784372…
74;13.203630408419265;-3.9049297659979865;13.203630408419265;0.03499937011841747;0.243268144874404;418.5560000000001;384.28400000000016;418.21375780799997;162.0;0.0;0.2658980964460197;-0.38130442973473055;0.38130442973473055;0.2658980964460197;1.25;1.8928571428571428;2.5;1.8524436334628722;607.9133902915127;20.459972868926734;16.768355896777095;17.58485247770482;13.475510624722073;10.262485861157…
75;13.210789142091798;-3.8597257104551033;13.210789142091798;0.06876787288989683;0.2674548091591759;402.5570000000001;368.2850000000001;402.21884318799994;156.0;0.0;0.2658980963581949;-0.38130442973473083;0.38130442973473083;0.2658980963581949;1.2222222222222223;1.8888888888888888;2.4814814814814814;1.9293671145754376;591.2212675122478;19.75286608774019;16.360107606313232;17.176604187240958;12.97…
76;13.22880572372445;-3.8356327399335606;13.22880572372445;0.0827532123960697;0.33154459335050757;404.5730000000001;368.285;404.234493252;158.0;0.0;0.2658980963454369;-0.3813044297347309;0.3813044297347309;0.2658980963454369;1.1111111111111112;1.7037037037037037;2.2962962962962963;1.8672874519948715;552.4473183060211;19.752866087740188;16.619620630307075;17.436117211234798;12.975510624722071;10.4…
77;13.398173939426165;-3.977106409292833;13.398173939426165;0.01910137826939784;0.25596890669198724;497.6620000000005;458.35000000000036;497.26719034799993;192.0;0.0;0.26589811668343866;-0.38130442973442696;0.38130442973442696;0.26589811668343866;1.0294117647058822;1.6176470588235294;2.2058823529411766;1.5052800065110803;866.2419649070611;24.44310053205217;20.245718467183117;21.06221504811084;16.…
78;13.212762639824223;-3.8937569264918133;13.212762639824223;0.0517723096182916;0.3016121060591248;420.5720000000002;384.2840000000001;420.22940787199997;164.0;0.0;0.2658980964460197;-0.38130442973473055;0.38130442973473055;0.2658980964460197;1.1428571428571428;1.75;2.357142857142857;1.8138473563175497;568.9729249389503;20.459972868926734;17.02786892077094;17.844365501698665;13.475510624722073;10…
79;13.187989397193839;-3.891188295489117;13.187989397193839;0.051503212396069475;0.32570489409922365;406.54500000000013;372.27300000000014;406.21375780799997;158.0;0.0;0.2658980964460197;-0.38130442973473055;0.38130442973473055;0.2658980964460197;1.1851851851851851;1.8148148148148149;2.4074074074074074;1.8672874519948715;554.1991565055976;19.752866087740188;16.32076213958439;17.13725872051212;12.…
80;13.381243111465494;-3.953289295187749;13.381243111465494;0.03115384740520022;0.3071856369674324;468.62000000000035;432.3320000000002;468.24064125199993;180.0;0.0;0.2658981166833204;-0.38130442973442696;0.38130442973442696;0.2658981166833204;1.125;1.8125;2.40625;1.5745056111639797;832.3820771258332;23.02888696967908;18.96164157849969;19.778138159427414;15.441837119910858;11.662562115970466;13.1…
81;13.15952061323055;-3.8882502613010828;13.15952061323055;0.05117441421012847;0.34936776687374554;392.51800000000014;360.26200000000006;392.198107744;152.0;0.0;0.2658980964460197;-0.38130442973473055;0.38130442973473055;0.2658980964460197;1.2307692307692308;1.8846153846153846;2.4615384615384617;1.924547424951624;539.4563540893762;19.04575930655364;15.613655358397843;16.43015193932557;12.47551062…
82;13.197555723724449;-3.876449066464174;13.197555723724449;0.05806185437137801;0.3248594187460788;406.54500000000024;372.27300000000014;406.21375780799997;158.0;0.0;0.26589809634562134;-0.3813044297347309;0.3813044297347309;0.26589809634562134;1.2222222222222223;1.8888888888888888;2.4814814814814814;1.8672874519948715;554.1991565055976;19.752866087740184;16.32076213958439;17.13725872051212;12.97…
83;13.710672889572272;-3.952719117849837;13.710672889572272;0.14421966196631875;0.25259333365561826;510.70100000000036;468.36500000000024;510.28759144400004;198.0;0.0;0.2658163983288463;-0.3833603262707795;0.3833603262707795;0.2658163983288463;1.0285714285714285;1.6857142857142857;2.257142857142857;1.6083710646291112;892.937182516465;25.313344020055247;21.246098628875863;22.06259520980359;16.8736…
84;13.34862153585177;-3.9383486451237117;13.34862153585177;0.03751228925212047;0.32808106469999776;460.6220000000003;428.3660000000002;460.18141212399996;170.0;0.0;0.2658981166833805;-0.38130442973442696;0.38130442973442696;0.2658981166833805;1.2333333333333334;1.9333333333333333;2.566666666666667;1.6161420378113618;799.6017024985271;21.614673407305986;17.508082549397756;19.141075711253208;14.441…
85;13.126462592191759;-3.8848593445578934;13.126462592191759;0.05076685473663489;0.37144024519127056;378.4910000000001;348.25100000000003;378.18245768;146.0;0.0;0.2658980964460197;-0.38130442973473055;0.38130442973473055;0.2658980964460197;1.28;1.92;2.48;1.9853284195936753;524.7430298092723;18.338652525367092;14.906548577211295;15.723045158139021;11.975510624722073;9.112655946896684;10.5527192756…
86;13.204114365699759;-3.8668827399335615;13.204114365699759;0.06275321239606946;0.3248594187460788;406.5450000000002;372.2730000000001;406.21375780799997;158.0;0.0;0.26589809634543704;-0.3814415777310117;0.3814415777310117;0.26589809634543704;1.2222222222222223;1.8888888888888888;2.4814814814814814;1.8672874519948715;554.1991565055976;19.752866087740188;16.32076213958439;17.13725872051212;12.975…
87;14.710273340301072;-4.032482151149577;14.710273340301072;0.017795162368462458;0.3522742176040494;457.56800000000027;425.3120000000001;457.20467034399996;174.0;0.0;0.26589811668320634;-0.38130442973442696;0.38130442973442696;0.26589811668320634;1.1935483870967742;1.8709677419354838;2.4516129032258065;1.6889795729190848;865.7662200924158;22.484916895309063;17.978178893635867;18.794675474563594;1…
88;13.707437935868569;-3.923788656776518;13.707437935868569;0.1576020829494178;0.27824743620399867;495.6860000000004;454.35800000000023;495.276692412;192.0;0.0;0.2658163780180723;-0.3833603262707795;0.3833603262707795;0.2658163780180723;1.1176470588235294;1.7647058823529411;2.323529411764706;1.6354731323112317;874.31711950788;24.6062372388687;20.669128521378983;21.48562510230671;16.37368877248899…
89;13.559177393225584;-5.095088892440089;13.559177393225584;0.07563421201814058;0.3009918655722516;534.6010000000002;501.3370000000004;534.212375816;202.0;0.0;0.4708825038904663;-0.3688862486798232;0.4708825038904663;0.3688862486798232;1.0;1.5833333333333333;2.0833333333333335;1.6763263887403492;1017.1799097578587;26.562267164498685;20.2586717043439;21.075168285271626;16.957692437956357;12.102547…
90;13.584495680262624;-4.035699625639372;13.584495680262624;0.040660388705911155;0.33330709892862176;480.63100000000037;444.3430000000003;480.24064125199993;184.0;0.0;0.26585641284286127;-0.3688862486798232;0.3688862486798232;0.26585641284286127;1.0;1.606060606060606;2.121212121212121;1.665761578981498;918.6750710889827;24.062267164498685;19.62477828531622;20.441274866243944;15.74636757255117;11.…
91;13.654036575324348;-4.042422627340052;13.654036575324348;0.034549277594799976;0.30924435663701244;494.6580000000004;456.35400000000027;494.256291316;190.0;0.0;0.26585641285516864;-0.3688862486798232;0.3688862486798232;0.26585641285516864;0.9705882352941176;1.588235294117647;2.1176470588235294;1.664212709994314;934.6149227156549;24.76937394568523;20.331885066502768;21.148381647430494;16.2843723…
92;13.599801802711601;-4.139015952169984;13.599801802711601;0.10113782793301818;0.28651253223118706;516.6860000000004;480.39800000000025;516.2076268720001;192.0;0.0;0.2658177696518586;-0.3688862486799059;0.3688862486799059;0.2658177696518586;0.9411764705882353;1.5294117647058822;2.0294117647058822;1.6822286046206658;1043.3706452363804;24.984916895309055;19.941274866243944;21.574268028099393;16.04…
93;13.723258592835057;-4.172870118836652;13.723258592835057;0.141137827933018;0.25498760406961685;545.7280000000003;506.41600000000034;545.2341759679999;204.0;0.0;0.28096460469482276;-0.3688862486799059;0.3688862486799059;0.28096460469482276;0.9444444444444444;1.5277777777777777;2.0277777777777777;1.6926145461944293;1092.3083819880153;26.56226716449868;21.388488461743897;23.02148162359935;16.9903…
94;13.568551802711601;-4.179832278700596;13.568551802711601;0.180501110166289;0.24360228669730305;517.6740000000004;482.39400000000023;517.20287584;192.0;0.0;0.27639937199203846;-0.3688862486799059;0.3688862486799059;0.27639937199203846;0.9705882352941176;1.5588235294117647;2.0588235294117645;1.6822286046206658;1045.6298344936101;24.984916895309055;19.51862513543357;21.15161829728902;16.047008835…
95;13.880733117768997;-3.987605568572102;13.880733117768997;0.12034797297209421;0.2927864008419592;528.7190000000002;488.3990000000002;528.2770267600001;202.0;0.0;0.265856383081773;-0.37139278136720216;0.37139278136720216;0.265856383081773;0.8648648648648649;1.4054054054054055;1.945945945945946;1.4160810714637426;1135.7095506053345;26.4680445584345;22.02593107161086;22.842427652538586;17.80201046…
96;13.685048401351057;-3.903991386788276;13.685048401351057;0.22017294462742254;0.3216138061995386;478.65900000000033;440.35500000000025;478.26137669599996;184.0;0.0;0.2658164016942223;-0.36888624867990594;0.36888624867990594;0.2658164016942223;1.0303030303030303;1.6666666666666667;2.212121212121212;1.392521229937467;900.8968362672526;23.476480726871785;19.70809382641508;20.524590407342806;15.908…
97;13.68891941735005;-3.9504553234431854;13.68891941735005;0.14399664077254726;0.2738607277379065;496.6740000000004;456.3540000000002;496.27194138;192.0;0.0;0.2658163983288463;-0.3833603262707795;0.3833603262707795;0.2658163983288463;1.0588235294117647;1.7058823529411764;2.264705882352941;1.6354731323112324;877.1293117371038;24.6062372388687;20.538991847689314;21.35548842861704;16.373688772488993…
98;13.472578596392012;-3.976551174746804;13.472578596392012;0.022991017888742027;0.295730397504956;522.6930000000004;488.4210000000003;522.197062188;192.0;0.0;0.2658981166833805;-0.38130442973442696;0.38130442973442696;0.2658981166833805;1.1428571428571428;1.8285714285714285;2.4571428571428573;1.3975904392848943;1089.3726904885013;24.890694289244877;20.11037684496971;21.743370006825163;16.9081636…
99;14.575224938118987;-3.9891605624832445;14.575224938118987;0.13937060302962645;0.31762937902507615;484.63800000000043;447.34200000000027;484.25195488399993;186.0;0.0;0.2658163982002963;-0.36880198057869074;0.36880198057869074;0.2658163982002963;1.0909090909090908;1.7575757575757576;2.303030303030303;1.6873765025978114;911.0365155895504;24.06226716449869;19.724250979858507;20.540747560786233;15.…
100;14.615786531015953;-4.032695549780633;14.615786531015953;0.0936109658414177;0.2645564993276849;514.6640000000004;475.35200000000026;514.262519568;198.0;0.0;0.2658163983288463;-0.3833603262707795;0.3833603262707795;0.2658163983288463;1.1428571428571428;1.8285714285714285;2.4;1.666374775280513;945.232908213068;25.476480726871777;20.839606051508916;21.65610263243664;16.784372375011955;12.4766702…
101;13.358753994699507;-3.922349285503319;13.358753994699507;0.04434937445861453;0.36568945853260265;439.57800000000026;406.3140000000002;439.214092156;168.0;0.0;0.2658980963583605;-0.38130442973473083;0.38130442973473083;0.2658980963583605;1.2666666666666666;1.9666666666666666;2.533333333333333;1.6445394836649194;798.4356695195337;21.614673407305986;17.67756468981627;18.49406127074399;14.4418371…
102;13.78920247038608;-4.042111951372134;13.78920247038608;0.0290120728713128;0.289122646255888;517.6560000000003;482.3760000000003;517.2471236;196.0;0.0;0.2658564157659856;-0.35397516500160475;0.35397516500160475;0.2658564157659856;1.0;1.6944444444444444;2.2777777777777777;1.4153622581562495;1099.0447709118362;25.597801070431423;20.71287131973148;21.529367900659206;17.408163615099642;12.57155221…
103;13.34023547618099;-3.949015952169986;13.34023547618099;0.03074393228174377;0.3561454453984736;440.5660000000002;408.3100000000002;440.209341124;168.0;0.0;0.2658981166833204;-0.38130442973442696;0.38130442973442696;0.2658981166833204;1.2;1.9;2.466666666666667;1.6445394836649194;800.9906610023038;21.614673407305986;17.5474280161266;18.363924597054325;14.441837119910858;10.662562115970466;12.102…
104;13.327889797168645;-3.964640952169986;13.327889797168645;0.020743932281743538;0.34338076479030544;441.5540000000003;410.3060000000002;441.20459009199993;168.0;0.0;0.2658981166833206;-0.38130442973442696;0.38130442973442696;0.2658981166833206;1.1666666666666667;1.8666666666666667;2.433333333333333;1.6445394836649194;803.1089596701862;21.614673407305986;17.417291342436933;18.233787923364655;14.…
105;13.386869126554718;-3.932147696996634;13.386869126554718;0.043399026468561086;0.3648038317910118;439.57800000000026;406.3140000000002;439.214092156;168.0;0.0;0.2658981166832062;-0.38130442973442696;0.38130442973442696;0.2658981166832062;1.1666666666666667;1.8666666666666667;2.5;1.6840496162800402;815.6856695195337;21.614673407305986;17.67756468981627;18.49406127074399;14.441837119910858;10.80…
106;13.327889797168645;-3.964640952169986;13.327889797168645;0.020743932281743538;0.34338076479030544;441.5540000000003;410.30600000000027;441.204590092;168.0;0.0;0.26589811668332053;-0.38130442973442696;0.38130442973442696;0.26589811668332053;1.1666666666666667;1.8666666666666667;2.433333333333333;1.6445394836649194;803.1089596701862;21.614673407305983;17.417291342436933;18.23378792336466;14.441…
107;13.324610476180988;-3.969424115435293;13.324610476180988;0.018398253269398035;0.34338076479030544;441.5540000000003;410.30600000000027;441.20459009199993;168.0;0.0;0.26589811668343866;-0.38130442973442696;0.38130442973442696;0.26589811668343866;1.1666666666666667;1.8;2.3666666666666667;1.6445394836649194;803.1089596701862;21.614673407305986;17.41729134243693;18.233787923364655;14.441837119910…
108;13.342366811739904;-3.909113347454348;13.342366811739904;0.050848634206769106;0.3613875623553118;445.60700000000026;414.35900000000015;445.170513092;164.0;0.0;0.2658980963584238;-0.38130442973473083;0.38130442973473083;0.2658980963584238;1.3448275862068966;2.0344827586206895;2.6551724137931036;1.6523480637796863;781.520199544346;20.90756662611944;16.931112441900876;18.56410560375633;13.941837…
109;13.323848293221385;-3.9357800141210153;13.323848293221385;0.03724319202989834;0.35241973481168964;446.59500000000025;416.35500000000013;446.16576205999996;164.0;0.0;0.2658981166833805;-0.38130442973442696;0.38130442973442696;0.2658981166833805;1.2758620689655173;1.9655172413793103;2.586206896551724;1.6523480637796863;783.927059775976;20.90756662611944;16.80097576821121;18.433968930066662;13.9…
110;13.618519888711432;-4.007266154101698;13.618519888711432;0.1075740898211135;0.2526719261345305;488.61100000000033;452.32300000000015;488.241703872;188.0;0.0;0.31773264738462215;-0.4080069307934244;0.4080069307934244;0.31773264738462215;1.1515151515151516;1.8484848484848484;2.4545454545454546;1.6409211609697656;862.1511768911341;23.899130457682155;19.532266252394592;20.34876283332232;15.873688…
111;13.319625334358726;-3.974640952169986;13.319625334358726;0.013799487837299118;0.29269654506288545;442.5420000000002;412.3020000000002;442.19983905999993;168.0;0.0;0.26589811668332053;-0.38130442973442696;0.38130442973442696;0.26589811668332053;1.2;1.9;2.466666666666667;1.6445394836649194;804.8607978697627;21.614673407305986;17.210184561250383;18.02668114217811;14.441837119910858;10.2723593355…
112;13.175645581736468;-3.8639447057455274;13.175645581736468;0.062424414210128454;0.34798137107380644;392.51800000000014;360.26200000000006;392.19810774399997;152.0;0.0;0.26589809634543704;-0.3814417591494513;0.3814417591494513;0.26589809634543704;1.2692307692307692;1.9230769230769231;2.5;1.924547424951624;539.4563540893762;19.04575930655364;15.613655358397843;16.43015193932557;12.47551062472207…
113;13.20880572372445;-3.860324097958253;13.20880572372445;0.06622428677623482;0.324859418746079;406.54500000000013;372.2730000000001;406.21375780799997;158.0;0.0;0.2658980963454369;-0.38145244725729055;0.38145244725729055;0.2658980963454369;1.2222222222222223;1.8518518518518519;2.4444444444444446;1.8672874519948715;554.1991565055976;19.752866087740188;16.32076213958439;17.13725872051212;12.97551…
114;13.167989397193837;-3.915879653513809;13.167989397193837;0.010617913832199788;0.31010962976493806;408.5170000000002;376.26100000000014;408.19302236399994;158.0;0.0;0.2658980964460197;-0.38130442973473055;0.38130442973473055;0.2658980964460197;1.2222222222222223;1.8888888888888888;2.4814814814814814;1.8672874519948715;555.6292287802271;19.752866087740188;16.021903648861706;16.838400229789432;1…
115;14.511619864349285;-4.134935776118082;14.511619864349285;0.02933640202139931;0.2501847730478374;534.6260000000004;498.33800000000025;534.2323623120001;204.0;0.0;0.2658163983288463;-0.48761331482504044;0.48761331482504044;0.2658163983288463;1.0833333333333333;1.6944444444444444;2.2222222222222223;1.6998835292771148;973.3132087990338;26.346724214874857;20.841361764605836;21.65785834553356;17.19…
116;14.630273340301073;-4.0524821511495785;14.630273340301073;0.031684051257351076;0.34463106363880486;459.54000000000025;429.3000000000002;459.18393489999994;174.0;0.0;0.26589811668320634;-0.4934890346845304;0.4934890346845304;0.26589811668320634;1.2580645161290323;1.935483870967742;2.5161290322580645;1.6889795729190848;867.6661895431325;22.48491689530906;17.679320402913184;18.49581698384091;14.…
117;14.772467570063984;-4.06806794102108;14.772467570063984;0.09060761540931539;0.31233757916240934;514.6640000000004;475.3520000000004;514.2625195679999;198.0;0.0;0.265816404637587;-0.4934890346845304;0.4934890346845304;0.265816404637587;1.1428571428571428;1.7714285714285714;2.2857142857142856;1.7076799662809694;982.1188863399145;25.85516038331214;21.21828570794927;22.034782288876997;16.45769243…
118;14.7557523107354;-4.074329685688081;14.7557523107354;0.0692229782211069;0.25828984877616606;516.6360000000004;479.3400000000003;516.241784124;198.0;0.0;0.2658163983288465;-0.4934890346845304;0.4934890346845304;0.2658163983288465;1.1428571428571428;1.8285714285714285;2.4;1.6726163091736608;947.3299487111742;25.47648072687178;20.540747560786233;21.357244141713956;16.784372375011955;12.115916142…
119;13.690909010248731;-3.9437886567765204;13.690909010248731;0.14371319406052874;0.27446140451374473;497.65800000000036;458.3460000000003;497.25595696799996;192.0;0.0;0.2658163780180723;-0.49360166437129493;0.49360166437129493;0.2658163780180723;1.1176470588235294;1.7647058823529411;2.323529411764706;1.635473132311232;876.4742897050503;24.606237238868705;20.3702700306563;21.186766611584023;16.37…
120;13.81237891765614;-3.961866586250777;13.81237891765614;0.14073133465009824;0.25273575926232683;518.6800000000004;480.3760000000003;518.256291316;198.0;0.0;0.2658163816659813;-0.49360166437129493;0.49360166437129493;0.2658163816659813;1.1388888888888888;1.8333333333333333;2.4166666666666665;1.3868811236026426;1072.0476397951536;25.597801070431423;20.986965766574766;21.803462347502492;17.391326…
121;12.802109328338933;-3.7723577889046793;12.802109328338933;0.25142294462742254;0.39034319771629195;397.4970000000001;370.2810000000001;397.167141964;150.0;0.0;0.2657145310133117;-0.4935993380657855;0.4935993380657855;0.2657145310133117;1.1851851851851851;1.8148148148148149;2.3333333333333335;1.5810951840369356;753.706703497369;19.493353063746348;15.556244346256625;16.37274092718435;12.94183711…
122;13.24210932833893;-3.8452744555713463;13.24210932833893;0.25142294462742254;0.3761022810634572;425.55100000000016;394.3030000000001;425.198442092;162.0;0.0;0.2657120827954349;-0.4935993380657855;0.4935993380657855;0.2657120827954349;1.1379310344827587;1.7586206896551724;2.310344827586207;1.6297128866121635;782.8396259373807;20.907566626119436;16.970457908629722;17.786954489557445;13.941837119…
123;13.567966754642786;-4.055699625639372;13.567966754642786;0.054549277594799994;0.13780073522866845;482.60700000000037;448.3350000000003;482.23113918799993;184.0;0.0;0.2658564156451713;-0.4935993380657855;0.4935993380657855;0.2658564156451713;1.1515151515151516;1.7575757575757576;2.272727272727273;1.6657615789814983;922.9685551956131;24.062267164498685;18.9950217733193;19.811518354247028;15.746…
124;13.76487068982797;-4.091174753190391;13.76487068982797;0.06621594426146626;0.3040343797945921;524.6840000000004;484.3640000000004;524.2668560000001;202.0;0.0;0.26585641288011064;-0.4935993380657855;0.4935993380657855;0.26585641288011064;1.0277777777777777;1.6111111111111112;2.111111111111111;1.676326388740349;1005.9801829750752;26.562267164498678;21.82591979459353;22.642416375521254;16.957692…
125;13.701840211432911;-4.075948350129167;13.701840211432911;0.055660388705910835;0.2955274119131258;510.65700000000044;472.3530000000003;510.2512059359999;196.0;0.0;0.26585641286758505;-0.4935993380657855;0.4935993380657855;0.26585641286758505;1.0571428571428572;1.6571428571428573;2.1714285714285713;1.6679504931075062;966.2334143165147;25.63961743368831;20.903270063783157;21.71976664471088;16.65…
126;13.567966754642786;-4.055699625639372;13.567966754642786;0.054549277594799994;0.3246145365422938;482.60300000000035;448.3310000000003;482.21990580799996;184.0;0.0;0.26585641284286127;-0.4935993380657855;0.4935993380657855;0.26585641284286127;1.0606060606060606;1.6666666666666667;2.1818181818181817;1.6657615789814983;920.7093659383834;24.062267164498685;19.32591979459354;20.14241637552126;15.7…
127;13.714185890445256;-4.060323350129168;13.714185890445256;0.027882610928132934;0.2953506012016598;508.64100000000036;472.3530000000003;508.23555587199985;194.0;0.0;0.2658564128676311;-0.4935993380657855;0.4935993380657855;0.2658564128676311;1.0571428571428572;1.6857142857142857;2.2285714285714286;1.395264881694471;995.3456083899548;25.05383099606141;20.317483626156257;21.133980207083983;16.818…
128;13.72218013210427;-6.215114611724525;13.72218013210427;0.0650933923079482;0.15228577585086422;648.6229999999999;614.3510000000001;648.205239748;244.0;0.0;0.42630043177492183;-0.4935993380657855;0.4935993380657855;0.42630043177492183;0.9534883720930233;1.4883720930232558;1.9534883720930232;1.6953395425290818;1213.9821535286467;32.269373945685224;23.248027009335395;24.06452359026312;19.93081898…
129;13.616766908963772;-4.692220242651036;13.616766908963772;0.0776407674716657;0.2747270988935008;550.6000000000004;517.3360000000004;550.2072904360001;208.0;0.0;0.3972836648380236;-0.4935993380657855;0.4935993380657855;0.3972836648380236;1.054054054054054;1.6486486486486487;2.1621621621621623;1.6572956196155304;1035.556379173032;27.26937394568523;20.666919994807763;21.48341657573549;17.43081898…
130;13.637507649704517;-4.0624226273400525;13.637507649704517;0.048438166483688594;0.30269105735722845;496.63000000000045;460.3420000000003;496.23555587199985;190.0;0.0;0.26585641285516864;-0.4935993380657855;0.4935993380657855;0.26585641285516864;1.0294117647058822;1.6470588235294117;2.176470588235294;1.664212709994314;936.7119632137612;24.769373945685235;20.03302657578008;20.849523156707807;16.…
131;13.612816291679824;-4.0936726273400525;13.612816291679824;0.0786945192070212;0.24819027066081142;497.61800000000045;462.3380000000003;497.2308048399999;190.0;0.0;0.2658564129135457;-0.4935993380657855;0.4935993380657855;0.2658564129135457;1.088235294117647;1.7058823529411764;2.235294117647059;1.664212709994314;939.0367521186151;24.769373945685235;19.61037684496971;20.426873425897433;16.284372…
132;13.588124933655134;-4.124922627340052;13.588124933655134;0.0013054807929788748;0.2488469886482315;498.60200000000043;464.3300000000003;498.2148204279999;190.0;0.0;0.2658564129585064;-0.4935993380657855;0.4935993380657855;0.2658564129585064;1.0588235294117647;1.6764705882352942;2.2058823529411766;1.664212709994314;938.5046831429756;24.76937394568524;19.480240171280045;20.296736752207767;16.284…
133;13.668989131185999;-4.099234612936759;13.668989131185999;0.08480563031813237;0.26802881541864293;512.6290000000005;476.34100000000035;512.230470492;196.0;0.0;0.2658564129585261;-0.4935993380657855;0.4935993380657855;0.2658564129585261;1.0571428571428572;1.6857142857142857;2.2285714285714286;1.6565988840279442;954.5868308949355;25.47648072687178;20.441274866243944;21.25777144717167;16.78437237…
134;13.907884450116036;-4.122218401359536;13.907884450116036;0.018759637692115527;0.2532346083584395;567.7530000000004;522.3930000000004;567.30905516;220.0;0.0;0.31996547014201393;-0.4935993380657855;0.4935993380657855;0.31996547014201393;1.0;1.564102564102564;2.051282051282051;1.6826079427347698;1054.6434877466668;28.79431797206756;23.92783392847274;24.744330509400466;18.47841838012005;13.974252…
135;13.691423544766243;-4.089553792306038;13.691423544766243;0.08232705537257745;0.3067516876652106;511.64500000000044;474.34900000000033;511.24645490399996;196.0;0.0;0.31897806531865763;-0.4935993380657855;0.4935993380657855;0.31897806531865763;1.0571428571428572;1.6571428571428573;2.1714285714285713;1.6679504931075062;968.6209488700744;25.63961743368831;20.77313339009349;21.589629971021214;16.6…
136;13.80376922377859;-4.100677763499454;13.80376922377859;0.07495744086010592;0.2652714634851054;539.6990000000004;498.3710000000004;539.277755032;208.0;0.0;0.3194800281781416;-0.4935993380657855;0.4935993380657855;0.3194800281781416;1.0;1.5945945945945945;2.108108108108108;1.6669623979581372;998.9035321236548;27.053830996061404;22.187346952466584;23.003843533394306;17.7330607799957;13.195122883…
137;13.536716754642786;-4.096515952169984;13.536716754642786;0.022444519207021285;0.28074936632490005;483.59100000000035;450.3270000000003;483.21515477599996;184.0;0.0;0.31427956991173067;-0.4935993380657855;0.4935993380657855;0.31427956991173067;1.0909090909090908;1.696969696969697;2.212121212121212;1.6657615789814983;922.9685551956131;24.062267164498685;18.903270063783165;19.71976664471089;15.7…
138;13.81376922377859;-4.088332084487108;13.81376922377859;0.05454927759479977;0.29489116511870117;537.6830000000003;498.37100000000027;537.262104968;206.0;0.0;0.3194993619594799;-0.4935993380657855;0.4935993380657855;0.3194993619594799;0.9459459459459459;1.5405405405405406;2.108108108108108;1.3915360384848006;1028.1569214500287;26.468044558434503;21.601560514839683;22.41805709576741;17.818847217…
139;13.859223769233136;-4.0941654178204425;13.859223769233136;0.05454927759479977;0.28868838047081835;551.7100000000003;510.3820000000003;551.277755032;212.0;0.0;0.3194993449764621;-0.4935993380657855;0.4935993380657855;0.3194993449764621;0.9210526315789473;1.5263157894736843;2.1052631578947367;1.3870849467308166;1044.3919472116138;27.17515133962105;22.308667296026233;23.12516387695396;18.3188472…
140;13.847235026587827;-4.244763411647602;13.847235026587827;0.0006347240705755208;0.16226631552526924;580.6640000000003;544.3760000000002;580.231533112;220.0;0.0;0.3266724474250595;-0.4935993380657855;0.4935993380657855;0.3266724474250595;1.025;1.675;2.275;1.404946566859739;1208.1682561298012;28.915638315627202;22.50384353339431;23.320340114322036;19.14021442266852;13.450090034034837;14.89015336…
141;13.8426948436133;-4.114165417820442;13.8426948436133;0.08579927759479977;0.27808823698988466;553.6820000000004;514.3700000000002;553.257019588;212.0;0.0;0.319661039883351;-0.4935993380657855;0.4935993380657855;0.319661039883351;0.9736842105263158;1.5789473684210527;2.1578947368421053;1.3870849467308168;1046.3652656888378;27.17515133962105;22.009808805303543;22.82630538623127;18.31884721762260…
142;13.889813760050398;-4.108118585864519;13.889813760050398;0.06853461710097286;0.2715504974768813;566.7250000000001;524.3890000000004;566.288654064;218.0;0.0;0.31959003534895;-0.4935993380657855;0.4935993380657855;0.31959003534895;0.9230769230769231;1.5128205128205128;2.076923076923077;1.3803575801768737;1076.660162127213;28.045394827624126;23.04877411033964;23.865270691267366;18.71269406773995…
143;13.781141908963772;-4.11123549739548;13.781141908963772;0.08452785254035455;0.26208901129674905;539.6990000000004;498.3710000000004;539.277755032;208.0;0.0;0.31729749101034366;-0.4935993380657855;0.4935993380657855;0.31729749101034366;1.027027027027027;1.6216216216216217;2.135135135135135;1.6572956196155306;1024.6471464457018;27.269373945685228;22.325919794593528;23.142416375521258;17.4308189…
144;13.746703331267621;-4.117006438073304;13.746703331267621;0.06756569267640877;0.21424706246520744;541.6710000000003;502.3590000000003;541.257019588;208.0;0.0;0.316976229474795;-0.4935993380657855;0.4935993380657855;0.316976229474795;1.027027027027027;1.6756756756756757;2.2432432432432434;1.6278900913577286;989.2451637147715;26.89069428924487;21.648381647430494;22.46487822835822;17.784372375011…
145;13.682223877640439;-4.145807112306878;13.682223877640439;0.025103666734021868;0.21573968756086112;522.6240000000004;488.3520000000003;522.214820428;198.0;0.0;0.41022485229832595;-0.4935993380657855;0.4935993380657855;0.41022485229832595;1.1111111111111112;1.75;2.3055555555555554;1.6502054157187522;1039.218490427075;26.183587508058327;20.518625135433574;21.3351217163613;17.284372375011955;12.0…
146;13.793897431359447;-4.13204168020811;13.793897431359447;0.030026718753506154;0.2709427496679101;554.7100000000004;512.3740000000004;554.277420684;214.0;0.0;0.4092724596077778;-0.4935993380657855;0.4935993380657855;0.4092724596077778;1.0263157894736843;1.631578947368421;2.1578947368421053;1.635680727361362;1040.3501032316474;27.976480726871774;22.941274866243937;23.757771447171667;17.930818984…
147;13.645137100780936;-4.706434056168969;13.645137100780936;0.0782558832761755;0.2649491504819291;566.5990000000003;533.3350000000003;566.202205056;214.0;0.0;0.4222595824611548;-0.4935993380657855;0.4935993380657855;0.4222595824611548;1.0526315789473684;1.6578947368421053;2.1842105263157894;1.6356807273613618;1053.764723411841;27.976480726871777;21.075168285271626;21.891664866199353;17.930818984…
148;13.736530581038052;-4.130679064148527;13.736530581038052;0.020052937574368324;0.19020763234049817;538.6670000000005;500.3630000000004;538.2461205559999;206.0;0.0;0.4092635230106016;-0.4935993380657855;0.4935993380657855;0.4092635230106016;1.0810810810810811;1.7297297297297298;2.2972972972972974;1.6320845361053726;1015.9807230056737;26.890694289244877;21.432838697806666;22.249335278734392;17.7…
149;13.659166026400772;-4.173461433294532;13.659166026400772;0.07895854201746855;0.2661022082898339;530.6190000000004;495.33900000000034;530.2210486800001;202.0;0.0;0.409346104758704;-0.4935993380657855;0.4935993380657855;0.409346104758704;1.0555555555555556;1.6944444444444444;2.25;1.6441386287563124;976.6812743532843;26.183587508058327;20.52634612043972;21.342842701367445;17.284372375011955;12.1…
150;13.731078331267621;-4.137414601338611;13.731078331267621;0.005065692676409217;0.241635676822479;542.6550000000003;504.35100000000034;542.241035176;208.0;0.0;0.4093372857963439;-0.4935993380657855;0.4935993380657855;0.4093372857963439;1.0;1.6486486486486487;2.2162162162162162;1.6278900913577288;988.5062886436115;26.890694289244873;21.556629937894357;22.373126518822083;17.784372375011955;12.614…
151;13.936869098791345;-4.1642800924909436;13.936869098791345;0.022985430015789232;0.22261121676461137;584.6950000000002;548.4070000000002;584.2304704919999;220.0;0.0;0.28910457363846614;-0.4935993380657855;0.4935993380657855;0.28910457363846614;1.0;1.6829268292682926;2.317073170731707;1.2421394133578452;1439.3177745978505;29.036958659186844;23.120919431005525;23.93741601193325;19.78517371281139;…
152;13.957445230478587;-4.138238425824277;13.957445230478587;0.08965209668245588;0.21836097060682058;600.763;564.475;600.2076268719999;220.0;0.0;0.265856416374676;-0.4935993380657855;0.4935993380657855;0.265856416374676;1.0;1.6829268292682926;2.317073170731707;1.2421394133578452;1441.459484047927;29.036958659186844;23.120919431005525;24.753912592860978;19.78517371281139;13.987795820304022;16.2443…
153;13.837954192149164;-4.120333375744354;13.837954192149164;0.09029599312992365;0.282822996003277;544.6740000000002;508.38600000000037;544.235555872;206.0;0.0;0.2658564163415536;-0.4935993380657855;0.4935993380657855;0.2658564163415536;0.9473684210526315;1.5789473684210527;2.1578947368421053;1.4124359288564532;1189.8334453042655;27.175151339621042;21.712671140541666;22.52916772146939;18.31884721…
154;13.825608513136817;-4.135958375744353;13.825608513136817;0.05029599312992383;0.2774288229016873;545.6620000000003;510.38200000000035;545.2308048399999;206.0;0.0;0.27194301065518783;-0.4935993380657855;0.4935993380657855;0.27194301065518783;1.0263157894736843;1.7105263157894737;2.289473684210526;1.4124359288564534;1192.394334716574;27.17515133962105;21.582534466851996;22.399031047779722;18.318…
155;13.827954192149164;-4.132679054756698;13.827954192149164;0.06251821535214597;0.2774288229016873;545.6620000000004;510.38200000000035;545.23080484;206.0;0.0;0.26585641634167295;-0.4935993380657855;0.4935993380657855;0.26585641634167295;1.0526315789473684;1.736842105263158;2.3157894736842106;1.4124359288564536;1192.394334716574;27.175151339621046;21.582534466851996;22.399031047779722;18.3188472…
156;13.77811335958106;-4.1329375424110175;13.77811335958106;0.040500074762576554;0.2839664773219788;534.6350000000002;500.36300000000034;534.2148204280002;202.0;0.0;0.2890449370952137;-0.4935993380657855;0.4935993380657855;0.2890449370952137;1.054054054054054;1.7297297297297298;2.2972972972972974;1.4093431080608323;1152.156926621882;26.468044558434496;20.966218892626276;21.782715473554;17.8188472…
157;13.798689491268302;-4.1068958757443506;13.798689491268302;0.0847722556749202;0.2797931557935348;550.7030000000003;516.4310000000004;550.1919768080002;202.0;0.0;0.26585641637467594;-0.4935993380657855;0.4935993380657855;0.26585641637467594;1.054054054054054;1.7297297297297298;2.2972972972972974;1.4093431080608323;1154.298636071958;26.468044558434496;20.966218892626276;22.599212054481725;17.818…
158;13.829689729339247;-4.130333375744352;13.829689729339247;0.06988782986461772;0.2774288229016873;545.6620000000003;510.38200000000035;545.23080484;206.0;0.0;0.2658564163415537;-0.4935993380657855;0.4935993380657855;0.2658564163415537;1.0;1.631578947368421;2.210526315789474;1.4124359288564536;1192.394334716574;27.175151339621046;21.582534466851996;22.399031047779722;18.318847217622604;12.935261…
159;13.743506878099577;-4.021526581421685;13.743506878099577;0.05100627796075563;0.2251960133869323;527.7130000000003;490.4170000000003;527.223611284;196.0;0.0;0.26585640755699363;-0.4935993380657855;0.4935993380657855;0.26585640755699363;1.1142857142857143;1.7142857142857142;2.2285714285714286;1.6679504931075062;970.5210833999645;25.639617433688308;20.77313339009349;22.406126551948937;16.6570511…
160;13.483039033554352;-4.042850041361216;13.483039033554352;0.055382610928133014;0.2382357164127237;468.5760000000003;436.3200000000003;468.20425574399997;178.0;0.0;0.2658564097828322;-0.4935993380657855;0.4935993380657855;0.2658564097828322;1.125;1.75;2.28125;1.6598551618399764;876.055874743656;23.19202367649561;18.403270063783165;19.21976664471089;15.373688772488995;10.991017198621671;12.43108…
161;13.793419482030037;-4.236253868941633;13.793419482030037;0.14479323171851144;0.2468829192436906;570.69;536.4180000000002;570.181806048;210.0;0.0;0.2759432127453669;-0.4935993380657855;0.4935993380657855;0.2759432127453669;1.0;1.6578947368421053;2.210526315789474;1.4342879379175884;1281.3950796437684;27.390694289244873;21.282715473554003;22.915708635409455;18.152180550955936;12.612315919768244…
162;13.858038771103692;-4.0294617771048955;13.858038771103692;0.06652404062137585;0.28828052964343726;531.6790000000002;494.3830000000003;531.251540284;202.0;0.0;0.26585639913859666;-0.4935993380657855;0.4935993380657855;0.26585639913859666;1.054054054054054;1.7297297297297298;2.324324324324324;1.4216216744618704;1158.1347748024052;26.4680445584345;21.596935907198507;22.413432488126233;17.8020104…
163;13.801084038593403;-4.085826231837405;13.801084038593403;0.02555480480568395;0.24283499813514167;534.6390000000005;500.36700000000036;534.2260538080001;202.0;0.0;0.26585639920782117;-0.4935993380657855;0.4935993380657855;0.26585639920782117;1.054054054054054;1.7297297297297298;2.2972972972972974;1.4200077309509178;1198.5405888920445;26.468044558434496;20.927833928472744;21.744330509400466;17.…
164;13.87976110811012;-4.06294593208376;13.87976110811012;0.029444250371942315;0.2588859002675321;585.5540000000001;551.2820000000002;584.162696548;208.0;0.0;0.2658563830818743;-0.4935993380657855;0.4935993380657855;0.2658563830818743;0.9473684210526315;1.5526315789473684;2.1315789473684212;1.4257247042912653;1212.6443347165737;27.33828804643758;21.405651257717004;23.734005730681638;18.2126940677…
165;13.966967260543544;-4.069076740731404;13.966967260543544;0.037479177305678846;0.2363283920228429;576.7160000000001;536.3960000000002;576.26177062;220.0;0.0;0.26585638308204335;-0.4935993380657855;0.4935993380657855;0.26585638308204335;0.9;1.5;2.075;1.43151234945456;1239.8043689016476;28.75250160881067;23.466218892626273;24.282715473554;19.288703672661526;13.683501589333149;15.123564918133786;…
166;13.86701640518865;-4.054616587855848;13.86701640518865;0.043091028527649344;0.2820002553973435;541.6740000000002;506.3940000000003;541.2358902200001;204.0;0.0;0.26585638308177306;-0.4935993380657855;0.4935993380657855;0.26585638308177306;0.9736842105263158;1.5263157894736843;2.0526315789473686;1.4168899420792143;1228.1145791313068;27.175151339621046;21.674286176388133;22.490782757315856;18.34…
167;13.864204192149163;-4.007605568572101;13.864204192149163;0.10645908408320492;0.29169005852673385;530.6910000000001;492.3870000000002;530.256291316;202.0;0.0;0.265856383081773;-0.4935993380657855;0.4935993380657855;0.265856383081773;0.918918918918919;1.4594594594594594;2.0;1.4160810714637426;1138.3238853900968;26.468044558434503;21.727072580888173;22.5435691618159;17.802010465216995;13.0420900…
168;13.846756992883783;-4.028716679683212;13.846756992883783;0.07347297297209399;0.2796688998916961;551.109;515.8290000000002;550.2016689;202.0;0.0;0.26585638308177306;-0.4935993380657855;0.4935993380657855;0.26585638308177306;0.9459459459459459;1.4864864864864864;2.027027027027027;1.4160810714637428;1144.4944152768421;26.468044558434503;21.105037053897405;22.677462580843585;17.802010465216995;12…
169;13.933648636593608;-4.025511904660256;13.933648636593608;0.09411340507085919;0.26016768122370415;559.7330000000002;518.4050000000003;559.282840412;214.0;0.0;0.2658563830817732;-0.4935993380657855;0.4935993380657855;0.2658563830817732;0.9230769230769231;1.4615384615384615;1.9743589743589745;1.411819242272448;1187.8545176231275;28.045394827624126;23.17428617638813;23.990782757315856;18.71269406…
170;13.831146340909495;-4.047605568572101;13.831146340909495;0.043959084083204925;0.2559248007221064;532.6630000000001;496.3750000000002;532.2355558720001;202.0;0.0;0.26585638308177345;-0.5079643172688587;0.5079643172688587;0.26585638308177345;0.918918918918919;1.4594594594594594;2.0;1.4160810714637428;1140.594280746952;26.468044558434503;21.174286176388133;21.99078275731586;17.802010465216995;12…
171;13.903230224322675;-4.641648710930202;13.903230224322675;0.08996859905500987;0.15586426136757714;632.677;596.3890000000001;632.229168752;238.0;0.0;0.4607282355824525;-0.4935993380657855;0.4935993380657855;0.4607282355824525;0.9302325581395349;1.441860465116279;1.930232558139535;1.3945145123603313;1315.7672357280253;31.252501608810668;23.724529032578573;24.5410256135063;20.429837550058572;14.0…
172;13.88652972015651;-4.031558736616178;13.88652972015651;0.07684874457703206;0.26592672833939934;546.69;508.3860000000003;546.251205936;208.0;0.0;0.26585638308177345;-0.4967658898692444;0.4967658898692444;0.26585638308177345;0.8947368421052632;1.4210526315789473;1.9210526315789473;1.4120033212231842;1157.0589156462622;27.17515133962105;22.135320871352036;22.951817452279762;18.34001526767778;13.…
173;13.833944205923268;-4.5218140264249005;13.833944205923268;0.05322943039371797;0.26192228135332757;585.649;551.3770000000002;585.2232748480001;220.0;0.0;0.41739151430559596;-0.4935993380657855;0.4935993380657855;0.41739151430559596;1.025;1.675;2.2;1.4150727905311906;1242.9860998005267;28.968044558434496;22.23082932622619;23.047325907153915;19.013335330622184;13.21883398035773;14.65889730915836…
174;13.851858513136818;-4.0232305685721;13.851858513136818;0.07868130630542702;0.28828052964343726;531.6790000000004;494.3830000000003;531.251540284;202.0;0.0;0.26585638314168286;-0.4935993380657855;0.4935993380657855;0.26585638314168286;1.0;1.6216216216216217;2.189189189189189;1.4160810714637428;1140.8847748024052;26.4680445584345;21.596935907198507;22.41343248812623;17.802010465216995;12.901887…
175;13.874184041144165;-4.047183736616178;13.874184041144165;0.049070966799254156;0.26181182469880404;547.6780000000003;510.38200000000035;547.2464549040001;208.0;0.0;0.26585638314168336;-0.4935993380657855;0.4935993380657855;0.26585638314168336;1.0;1.631578947368421;2.1842105263157894;1.4120033212231846;1159.6198050585706;27.175151339621046;22.00518419766237;22.821680778590093;18.34001526767778;…
176;13.836233513136818;-4.043638731837405;13.836233513136818;0.03868130630542699;0.28289988562583307;532.6670000000005;496.37900000000036;532.2467892520001;202.0;0.0;0.26585639920798854;-0.4935993380657855;0.4935993380657855;0.26585639920798854;1.0;1.6756756756756757;2.2432432432432434;1.4160810714637424;1143.0996681998154;26.4680445584345;21.466799233508837;22.28329581443656;17.802010465216995;1…
177;13.818786313871437;-4.064749842948517;13.818786313871437;0.0056951951943160495;0.2733748522576969;553.0850000000005;519.8210000000004;552.1921668360001;202.0;0.0;0.26585639920798876;-0.4935993380657855;0.4935993380657855;0.26585639920798876;1.027027027027027;1.7027027027027026;2.27027027027027;1.4160810714637426;1149.1569729268756;26.4680445584345;20.844763706518066;22.417189233464242;17.8020…
178;13.934655007143975;-4.088323801342032;13.934655007143975;0.004757341536629989;0.19893306504020947;592.7190000000003;552.3990000000002;592.2679186199999;226.0;0.0;0.26585639920798904;-0.4935993380657855;0.4935993380657855;0.26585639920798904;0.926829268292683;1.6341463414634145;2.2195121951219514;1.379082238283691;1213.7207620640959;29.296471683180684;23.69750937680966;24.514005957737382;19.84…
179;13.936377269726282;-4.055123572687327;13.936377269726282;0.05146451681185171;0.27083658103670594;560.6730000000003;524.3850000000003;560.2304704919999;212.0;0.0;0.26585638308204335;-0.4935993380657855;0.4935993380657855;0.26585638308204335;0.9487179487179487;1.5897435897435896;2.2564102564102564;1.2404979812428034;1255.3967041527121;27.459608389997218;22.173325673812823;22.98982225474055;18.8…
180;13.873663771103693;-4.009053613839591;13.873663771103693;0.10652404062137566;0.29169005852673385;530.6910000000001;492.3870000000002;530.256291316;202.0;0.0;0.26585638308179266;-0.4935993380657855;0.4935993380657855;0.26585638308179266;0.972972972972973;1.6216216216216217;2.2162162162162162;1.42162167446187;1155.573885390097;26.4680445584345;21.727072580888176;22.543569161815903;17.8020104652…
181;13.819548544766246;-4.000887461576217;13.819548544766246;0.10746886299476954;0.30018694838708637;516.6640000000002;480.3760000000002;516.240641252;196.0;0.0;0.26585638308177295;-0.4935993380657855;0.4935993380657855;0.26585638308177295;0.9166666666666666;1.5;2.0833333333333335;1.4153622581562495;1094.914282237442;25.597801070431426;20.804422850077803;21.62091943100553;17.408163615099642;12.63…
182;13.803923544766244;-4.021295624841522;13.803923544766244;0.06746886299476973;0.29574166862375934;517.6520000000003;482.3720000000003;517.23589022;196.0;0.0;0.26585639913857617;-0.4935993380657855;0.4935993380657855;0.26585639913857617;1.0277777777777777;1.7222222222222223;2.3055555555555554;1.4153622581562495;1097.4196696903055;25.597801070431423;20.674286176388133;21.49078275731586;17.408163…
183;13.807202865753897;-4.016512461576215;13.807202865753897;0.07969108521699164;0.29574166862375934;517.6520000000004;482.3720000000003;517.23589022;196.0;0.0;0.26585638314168286;-0.4935993380657855;0.4935993380657855;0.26585638314168286;1.0277777777777777;1.6944444444444444;2.2777777777777777;1.4153622581562495;1097.4196696903055;25.597801070431423;20.674286176388133;21.49078275731586;17.408163…
184;13.771606157934968;-3.984908809312843;13.771606157934968;0.12230257425705227;0.2965919216210434;522.6930000000006;488.4210000000004;522.197062188;192.0;0.0;0.26585638311227794;-0.4935993380657855;0.4935993380657855;0.26585638311227794;1.0285714285714285;1.6857142857142857;2.257142857142857;1.4108479777087883;1059.8439063660553;24.890694289244873;20.057970602162413;21.690963764017862;16.908163…
185;13.791577865753897;-4.036920624841521;13.791577865753897;0.039691085216991606;0.2892428877103074;518.6400000000004;484.3680000000004;518.2311391879999;196.0;0.0;0.2658563992004608;-0.4935993380657855;0.4935993380657855;0.2658563992004608;1.0555555555555556;1.75;2.3333333333333335;1.4153622581562495;1099.5768398874757;25.597801070431423;20.54414950269847;21.360646083626193;17.408163615099642;1…
186;13.921361125540315;-4.076532355336188;13.921361125540315;0.00015829988063487122;0.23175959824306325;557.6730000000001;522.3930000000004;557.2308048399999;210.0;0.0;0.29787074567236066;-0.4935993380657855;0.4935993380657855;0.29787074567236066;1.0256410256410255;1.7179487179487178;2.358974358974359;1.2513427868977;1344.1732746049483;27.45960838999722;22.082534466851996;22.89903104777972;18.874…
187;13.947402792206981;-4.042518749894011;13.947402792206981;0.06682496654730152;0.22724694077466948;573.7410000000001;538.4610000000002;573.2079612199999;210.0;0.0;0.2658564076111419;-0.4935993380657855;0.4935993380657855;0.2658564076111419;1.0256410256410255;1.7179487179487178;2.358974358974359;1.2513427868977;1346.0734091348386;27.45960838999722;22.082534466851996;23.715527628707445;18.8744901…
188;13.871808645776344;-4.052375063146791;13.871808645776344;0.028098744577031765;0.26183578309260586;546.6940000000003;508.3900000000003;546.262439316;208.0;0.0;0.2658564157658713;-0.4935993380657855;0.4935993380657855;0.2658564157658713;1.0;1.631578947368421;2.1842105263157894;1.4120033212231846;1159.6198050585706;27.175151339621046;22.173906014695387;22.99040259562311;18.34001526767778;13.3223…
189;13.82512038267394;-4.662753500613412;13.82512038267394;0.09662577557755925;0.2589787008764813;586.6370000000001;553.3730000000002;586.218523816;220.0;0.0;0.4330385880737937;-0.4935993380657855;0.4935993380657855;0.4330385880737937;1.05;1.7;2.275;1.4337552908382596;1262.4509931979371;28.968044558434496;22.100692652536523;22.91718923346425;19.013335330622184;13.08869730666806;14.528760635468696…
190;13.788298544766244;-4.041703788106828;13.788298544766244;0.027468862994769472;0.2892428877103074;518.6400000000003;484.36800000000034;518.231139188;196.0;0.0;0.2658564157658713;-0.4935993380657855;0.4935993380657855;0.2658564157658713;1.0277777777777777;1.6666666666666667;2.25;1.4153622581562493;1099.5768398874757;25.597801070431423;20.544149502698467;21.360646083626193;17.408163615099642;12.…
191;13.75652771143291;-4.004519778700598;13.75652771143291;0.08433961129408907;0.29238122979999026;523.6810000000004;490.41700000000037;523.192311156;192.0;0.0;0.2658564076110592;-0.4935993380657855;0.4935993380657855;0.2658564076110592;1.1142857142857143;1.8;2.3714285714285714;1.4108479777087881;1062.231440919615;24.890694289244873;19.927833928472747;21.560827090328196;16.908163615099642;11.9756…
192;13.36710932833893;-3.908607788904679;13.36710932833893;0.14031183351631138;0.31344183473182635;440.56600000000014;408.3100000000002;440.20934112399993;168.0;0.0;0.26581605755443105;-0.4935993380657855;0.4935993380657855;0.26581605755443105;1.1666666666666667;1.8;2.3666666666666667;1.6445394836649192;800.9906610023039;21.614673407305986;17.47045790862972;18.286954489557445;14.441837119910858;1…
193;13.339331550561154;-3.948607788904679;13.339331550561154;0.02920072240520022;0.3563112586030756;441.5500000000002;410.3020000000002;441.19335671199997;168.0;0.0;0.2658981166832062;-0.4935993380657855;0.4935993380657855;0.2658981166832062;1.1666666666666667;1.8;2.3666666666666667;1.6445394836649192;800.3356389702503;21.614673407305983;17.378706199093582;18.19520278002131;14.441837119910858;10.…
194;13.411090809820411;-4.183237418534309;13.411090809820411;0.15703703703703709;0.3107803343250843;489.6160000000004;458.36800000000034;489.1603423319999;180.0;0.0;0.26578365494024153;-0.4935993380657855;0.4935993380657855;0.26578365494024153;1.125;1.71875;2.25;1.6803068234285212;988.1339038218599;23.407566626119433;18.195202780021308;19.828195941876757;15.148943901097404;10.77534411896828;14.03…
195;13.38562784685745;-3.8819411222380125;13.38562784685745;0.21438590759038534;0.35029014787892737;457.61800000000017;426.3700000000001;457.170513092;168.0;0.0;0.26577682507077477;-0.4935993380657855;0.4935993380657855;0.26577682507077477;1.1666666666666667;1.8;2.3666666666666667;1.6445394836649192;802.2357735001405;21.614673407305986;17.378706199093582;19.011699360949034;14.441837119910858;10.4…
196;13.483039033554352;-3.918700381497272;13.483039033554352;0.16461738907186696;0.34661183637780196;454.5930000000002;420.32100000000014;454.22499118799993;174.0;0.0;0.2658163945781413;-0.4935993380657855;0.4935993380657855;0.2658163945781413;1.096774193548387;1.7096774193548387;2.2580645161290325;1.653525358343249;829.8309924794929;22.484916895309066;18.417671504129675;19.2341680850574;14.83568…
197;13.668519475731223;-3.9239913867882774;13.668519475731223;0.2062840557385337;0.3157524815492206;480.63100000000026;444.3430000000002;480.24064125199993;184.0;0.0;0.2658164016942223;-0.4935993380657855;0.4935993380657855;0.2658164016942223;1.0909090909090908;1.7272727272727273;2.272727272727273;1.392521229937467;903.2843708208122;23.47648072687178;19.409235335692397;20.225731916620123;15.90816…
198;13.60059265222404;-3.9853015011117825;13.60059265222404;0.0864229446274225;0.23864828738911859;478.61500000000024;444.34300000000025;478.2249911879999;182.0;0.0;0.2658164081808682;-0.4935993380657855;0.4935993380657855;0.2658164081808682;1.1515151515151516;1.7878787878787878;2.3333333333333335;1.6547426233856526;928.5935920756418;23.89913045768216;19.202128554505848;20.018625135433574;15.8736…
199;13.717587250989473;-3.9315440606355936;13.717587250989473;0.20253405573853356;0.29162412679418426;494.65800000000036;456.3540000000002;494.2562913159999;190.0;0.0;0.265816398227794;-0.4935993380657855;0.4935993380657855;0.265816398227794;1.088235294117647;1.7352941176470589;2.2941176470588234;1.3785430842761042;919.1866267246688;24.18358750805833;20.116342116878943;20.93283869780667;16.391326…
200;13.679788461325153;-4.24379516728008;13.679788461325153;0.09399756766109157;0.2481609588844677;550.6440000000003;513.3480000000004;550.243675944;210.0;0.0;0.3886716369923479;-0.4935993380657855;0.4935993380657855;0.3886716369923479;1.054054054054054;1.6756756756756757;2.2162162162162162;1.604727161462541;975.0937552751118;27.1062372388687;21.172885266716996;21.98938184764472;17.52013538189572…
201;13.833553638347905;-3.9697132966942132;13.833553638347905;0.1663535001829779;0.2228357658042394;539.7430000000003;494.3830000000003;539.31414054;210.0;0.0;0.26581639827884324;-0.4935993380657855;0.4935993380657855;0.26581639827884324;1.027027027027027;1.6486486486486487;2.189189189189189;1.6135731307692376;938.608987512617;26.890694289244873;22.693312224375816;23.509808805303543;17.8055404250…
202;13.866123656713379;-3.9810631589531673;13.866123656713379;0.15728714215828665;0.235204554918992;553.7260000000002;510.38200000000035;553.293405096;214.0;0.0;0.26581639827884324;-0.4935993380657855;0.4935993380657855;0.26581639827884324;0.9736842105263158;1.5789473684210527;2.1578947368421053;1.336686430136534;985.8860114930724;27.012014632804515;22.515774077212775;23.3322706581405;18.39132686…
203;13.781514720125276;-4.004158252917444;13.781514720125276;0.09934811469544957;0.24453233330935578;520.6560000000004;484.3680000000004;520.2467892519999;198.0;0.0;0.26581640205447593;-0.4935993380657855;0.4935993380657855;0.26581640205447593;1.1388888888888888;1.8333333333333333;2.4166666666666665;1.3868811236026428;1076.7101974451873;25.597801070431426;20.72669241919543;21.543189000123157;17.3…
204;13.826170367508196;-4.010876359913327;13.826170367508196;0.09833833578388518;0.27168024651969536;534.6790000000004;496.37500000000034;534.251205936;204.0;0.0;0.26581640205667045;-0.4935993380657855;0.4935993380657855;0.26581640205667045;1.054054054054054;1.7297297297297298;2.2972972972972974;1.3860778652307317;1134.0716526673364;26.468044558434496;21.687727114159333;22.504223695087056;17.7851…
205;13.781514720125276;-4.004158252917443;13.781514720125276;0.09934811469544957;0.2789156255271744;520.6520000000004;484.3640000000004;520.235555872;198.0;0.0;0.26581640205667045;-0.4935993380657855;0.4935993380657855;0.26581640205667045;1.0833333333333333;1.7777777777777777;2.361111111111111;1.386881123602643;1074.2625331925638;25.59780107043142;20.765077383348963;21.58157396427669;17.391326862…
206;13.837687559631448;-4.0097202385141495;13.837687559631448;0.10303292195168545;0.26795298712041654;534.6830000000003;496.3790000000004;534.262439316;204.0;0.0;0.26581640205448986;-0.4935993380657855;0.4935993380657855;0.26581640205448986;1.1081081081081081;1.7837837837837838;2.3513513513513513;1.3915173509871586;1136.5770401201999;26.468044558434496;21.673906014695383;22.49040259562311;17.8020…
207;14.563349431380345;-4.089845794909548;14.563349431380345;0.05607340915207537;0.28165327860263006;548.6810000000003;511.3850000000004;548.246869504;208.0;0.0;0.265856383081773;-0.4905182870397992;0.4905182870397992;0.265856383081773;1.0;1.605263157894737;2.1842105263157894;1.4359563595959808;1208.4738048298284;27.338288046437576;22.027686784707775;22.844183365635498;18.212694067739953;13.14773…
208;14.387436426264543;-3.9908480152421295;14.387436426264543;0.08992615858518183;0.3037292388841642;458.5560000000002;427.3080000000002;458.19991931199996;174.0;0.0;0.26581605755443105;-0.4905182870397992;0.4905182870397992;0.26581605755443105;1.2580645161290323;1.935483870967742;2.5161290322580645;1.6816432115161801;868.3212115751861;22.484916895309063;17.771072112449318;18.587568693377044;14.8…
209;14.504833781656403;-4.04643380511363;14.504833781656403;0.10110671414073735;0.31233757916240934;514.6640000000004;475.3520000000004;514.2625195679999;198.0;0.0;0.2658164046375869;-0.4905182870397992;0.4905182870397992;0.2658164046375869;1.1428571428571428;1.7714285714285714;2.2857142857142856;1.7011945245090692;982.1188863399145;25.855160383312136;21.21828570794927;22.034782288876997;16.45769…
210;14.49078653101595;-4.052695549780632;14.49078653101595;0.07972207695252886;0.25828984877616584;516.6360000000005;479.3400000000003;516.241784124;198.0;0.0;0.2658163983288463;-0.4905182870397992;0.4905182870397992;0.2658163983288463;1.1428571428571428;1.8285714285714285;2.4;1.666374775280513;947.3299487111742;25.47648072687178;20.540747560786233;21.357244141713956;16.784372375011955;12.1159161…
211;14.55862242946847;-4.073794312588225;14.55862242946847;0.08281660643098698;0.26740271585588404;548.6810000000002;511.38500000000033;548.2468695040001;208.0;0.0;0.26581640190226985;-0.4905182870397992;0.4905182870397992;0.26581640190226985;1.0526315789473684;1.736842105263158;2.3421052631578947;1.4081326761569506;1181.209050176152;27.17515133962105;21.812143835083948;22.628640416011674;18.3020…
212;14.555162221856014;-4.086139991600571;14.555162221856014;0.06240844316568106;0.26383375917389884;549.6690000000002;513.3810000000003;549.242118472;208.0;0.0;0.2658164019024056;-0.4905182870397992;0.4905182870397992;0.2658164019024056;1.1578947368421053;1.894736842105263;2.5;1.4081326761569506;1183.7699395884606;27.17515133962105;21.682007161394278;22.498503742322008;18.302010465216995;13.0329…
213;14.496340482627389;-4.016172089316203;14.496340482627389;0.03069351969562306;0.3209298727811857;498.6210000000003;463.34100000000024;498.23121943999996;190.0;0.0;0.26582800369384135;-0.4905182870397992;0.4905182870397992;0.26582800369384135;1.2352941176470589;2.0;2.676470588235294;1.4499665667226007;985.5726183821761;24.346724214874857;19.709849539511996;20.526346120439722;16.318847217622604;…
214;13.660044812717867;-3.986080323443186;13.660044812717867;0.12010775188365819;0.25710419818000896;499.63400000000036;462.33800000000025;499.24645490399996;192.0;0.0;0.26581639832884646;-0.4776619637875425;0.4776619637875425;0.26581639832884646;1.1470588235294117;1.8529411764705883;2.411764705882353;1.6354731323112324;881.551141140064;24.606237238868697;20.109996683276965;20.926493264204687;16.…
215;13.34222506907967;-3.9423492855033193;13.34222506907967;0.03046048556972547;0.3588523837132636;441.55000000000024;410.3020000000002;441.19335671199997;168.0;0.0;0.2658980963583605;-0.4919796889984452;0.4919796889984452;0.2658980963583605;1.3333333333333333;2.033333333333333;2.6;1.6445394836649194;800.3356389702502;21.614673407305983;17.378706199093582;18.195202780021308;14.441837119910858;10.…
216;13.323706550561152;-3.9690159521699866;13.323706550561152;0.016855043392854707;0.3439631442592819;442.53800000000024;412.29800000000023;442.1886056799999;168.0;0.0;0.2658981166833204;-0.4919770585634939;0.4919770585634939;0.2658981166833204;1.2666666666666666;1.9666666666666666;2.533333333333333;1.6445394836649194;802.8184656147329;21.614673407305983;17.248569525403916;18.065066106331642;14.4…
217;13.656765491730214;-3.990863486708492;13.656765491730214;0.11776207287131246;0.25710419818000896;499.63400000000036;462.33800000000025;499.24645490399996;192.0;0.0;0.2658163983289605;-0.4919770585634939;0.4919770585634939;0.2658163983289605;1.1470588235294117;1.8529411764705883;2.411764705882353;1.6354731323112324;881.551141140064;24.606237238868697;20.109996683276965;20.926493264204687;16.37…
218;13.695010405436436;-4.033367804021837;13.695010405436436;0.04083652487433609;0.34057220455505943;474.5830000000003;444.3430000000003;474.19369105999994;178.0;0.0;0.2664121400855705;-0.4919770585634939;0.4919770585634939;0.2664121400855705;1.121212121212121;1.7878787878787878;2.3333333333333335;1.4550362083727597;1057.2855287448972;23.47648072687178;18.735508749325458;19.55200533025318;15.9081…
219;13.366869126554718;-3.9568390550213253;13.366869126554718;0.02687010084872643;0.35631125860307555;441.55000000000024;410.3020000000002;441.19335671199997;168.0;0.0;0.2658981166832062;-0.4935212743517723;0.4935212743517723;0.2658981166832062;1.2333333333333334;1.9333333333333333;2.566666666666667;1.6840496162800407;817.5856389702502;21.614673407305986;17.378706199093585;18.195202780021308;14.4…
220;13.644419812717869;-4.006488486708491;13.644419812717869;0.10776207287131245;0.24429290181791632;500.6220000000003;464.3340000000002;500.24170387199996;192.0;0.0;0.26581639832896053;-0.476573588285689;0.476573588285689;0.26581639832896053;1.1176470588235294;1.8235294117647058;2.3823529411764706;1.6354731323112324;883.5198363418405;24.606237238868705;19.979860009587295;20.796356590515018;16.37…
221;14.628386766226999;-4.029913520146879;14.628386766226999;0.01806425959068436;0.4914197321673065;443.5410000000002;413.30100000000016;443.18902027999997;168.0;0.0;0.26589811668320634;-0.38130442973442696;0.38130442973442696;0.26589811668320634;1.2333333333333334;1.9;2.466666666666667;1.7190014195138108;849.9979537020353;21.777810114122516;17.27107211244932;18.087568693377047;14.352520722433818…
222;13.855959875138613;-3.985036937569405;13.855959875138613;0.12007887574987142;0.41471410381094953;514.6920000000002;476.38800000000026;514.2613766960001;196.0;0.0;0.265856383081773;-0.37139278136720216;0.37139278136720216;0.265856383081773;0.8888888888888888;1.4166666666666667;1.9444444444444444;1.4390235489909462;1119.368551598648;25.760937777247953;21.31882429042431;22.135320871352036;17.302…
223;13.664146174719662;-3.947886692440488;13.664146174719662;0.1437275435503247;0.3845521795219801;482.6470000000004;444.34300000000025;482.25629131600004;186.0;0.0;0.2658163983288463;-0.3833603262707795;0.3833603262707795;0.2658163983288463;1.0909090909090908;1.7272727272727273;2.272727272727273;1.660782742731833;861.3428747178152;23.899130457682155;19.831885066502768;20.648381647430494;15.87368…
224;13.47257330088621;-3.95515169154787;13.47257330088621;0.03200010917957963;0.42217483967673536;501.6490000000004;466.36900000000026;501.22974222;190.0;0.0;0.2658980963583605;-0.38130442973473083;0.38130442973473083;0.2658980963583605;1.1142857142857143;1.7714285714285714;2.342857142857143;1.4053715082388754;1088.8121127742659;24.890694289244877;20.27985898538822;21.096355566315946;16.908163615…
225;13.454054782367693;-3.9818183582145372;13.454054782367693;0.018394667002708864;0.4215068504463296;502.63700000000034;468.3650000000003;502.22499118799993;190.0;0.0;0.2658981166833204;-0.38130442973442696;0.38130442973442696;0.2658981166833204;1.0571428571428572;1.7142857142857142;2.2857142857142856;1.4053715082388754;1091.6820282037297;24.890694289244877;20.149722311698554;20.966218892626276;…
226;13.455416393820352;-3.9747557414999757;13.455416393820352;0.022832849563445112;0.4164416350168283;508.66600000000034;476.41000000000025;508.18141212399996;186.0;0.0;0.2658981166833805;-0.38130442973442696;0.38130442973442696;0.2658981166833805;1.1764705882352942;1.8529411764705883;2.4705882352941178;1.4194369066716044;1073.035024901326;24.18358750805833;19.403270063783165;21.036263225638617;1…
227;14.511832449383299;-4.030126918777936;14.511832449383299;0.09334186861919558;0.3717096785610605;500.6370000000004;463.34100000000024;500.246869504;192.0;0.0;0.2658163983288463;-0.3833603262707795;0.3833603262707795;0.2658163983288463;1.1764705882352942;1.8529411764705883;2.411764705882353;1.6878445763453214;929.2882139823313;24.76937394568523;20.132499270322366;20.948995851250093;16.284372375…
228;13.356703730149242;-4.057651024870992;13.356703730149242;0.02453154249149936;0.42663255774526637;441.55000000000024;410.3020000000002;441.19335671199997;168.0;0.0;0.26589809647302115;-0.38345336431440835;0.38345336431440835;0.26589809647302115;1.2333333333333334;1.9;2.433333333333333;1.7368972905071156;828.6027066743085;21.830216356929814;17.340321234940053;18.156817815867775;14.2877891214311…
229;13.361758529846899;-3.8797806545006233;13.361758529846899;0.15519138834750312;0.45242791579605335;424.56700000000023;392.31100000000015;424.21442650399996;162.0;0.0;0.2658160372438948;-0.3165894992047264;0.3165894992047264;0.2658160372438948;1.3103448275862069;2.0;2.5517241379310347;1.678144812703529;783.204153913981;20.90756662611944;17.062209618165856;17.878706199093582;13.941837119910858;1…
230;13.33398075206912;-3.9197806545006233;13.33398075206912;0.04408027723639196;0.5107956095241188;425.5510000000002;394.30300000000017;425.198442092;162.0;0.0;0.2658980963583605;-0.38130442973473083;0.38130442973473083;0.2658980963583605;1.3103448275862069;2.0;2.5517241379310347;1.678144812703529;782.8396259373807;20.90756662611944;16.97045790862972;17.786954489557445;13.941837119910858;10.41167…
231;13.663168677239188;-3.89516425238422;13.663168677239188;0.22116361056972522;0.45250162672339267;464.63200000000023;428.3440000000002;464.2457266319999;178.0;0.0;0.26581638138356634;-0.30024475343926316;0.30024475343926316;0.26581638138356634;1.15625;1.84375;2.375;1.4187581785075534;885.0763971528849;22.769373945685235;19.000987045228534;19.81748362615626;15.408163615099644;12.041472235228289;…
232;13.566017316694971;-3.8980932017417413;13.566017316694971;0.19074694390305846;0.4634237079588886;452.62100000000027;416.3330000000002;452.24572663199996;174.0;0.0;0.2658163778896424;-0.3034686117172511;0.3034686117172511;0.2658163778896424;1.1935483870967742;1.8709677419354838;2.3870967741935485;1.6844411634782483;827.5718032222632;22.484916895309063;18.716529994852362;19.533026575780084;14.8…
233;13.66703969323818;-3.9416281890391294;13.66703969323818;0.14498730671484994;0.3870032075982179;482.6470000000004;444.34300000000025;482.256291316;186.0;0.0;0.2658163780181922;-0.3833603262707795;0.3833603262707795;0.2658163780181922;1.2424242424242424;1.9393939393939394;2.484848484848485;1.660782742731833;861.3428747178151;23.89913045768216;19.831885066502768;20.64838164743049;15.873688772488…
234;12.393980752069123;-3.7817713952413627;12.393980752069123;0.28238893261620523;0.5428278044870619;370.47500000000014;344.26700000000017;370.16747631199996;140.0;0.0;0.2622957551634618;-0.3539751681319284;0.3539751681319284;0.2622957551634618;1.32;2.0;2.52;1.9578961925196405;669.8800601476469;18.44938298937633;14.680996088919624;15.49749266984735;11.89541394124727;8.525708584542318;10.028928143…
235;13.783333548743347;-4.014351993838824;13.783333548743347;0.08096519787131284;0.4144924789502523;502.64100000000036;468.36900000000037;502.23622456800007;190.0;0.0;0.26585638314179705;-0.37014986998914884;0.37014986998914884;0.26585638314179705;1.0571428571428572;1.8;2.3714285714285714;1.4394867042741468;1080.7572441374518;24.890694289244873;20.135901212234604;20.95239779316233;16.908163615099…
236;13.764429227755691;-4.039543320369436;13.764429227755691;0.028742975649090674;0.40289563087594027;503.6290000000004;470.36500000000035;503.231473536;190.0;0.0;0.2658564157659856;-0.3539751650016048;0.3539751650016048;0.2658564157659856;1.0285714285714285;1.7142857142857142;2.2857142857142856;1.4394867042741468;1082.612709715372;24.890694289244877;20.005764538544934;20.82226111947266;16.908163…
237;13.315462233550601;-3.9464473211672897;13.315462233550601;0.0304748350595212;0.4926687375109659;426.53900000000016;396.29900000000015;426.19369106;162.0;0.0;0.2658981166833204;-0.38130442973442696;0.38130442973442696;0.2658981166833204;1.2413793103448276;1.9310344827586208;2.4827586206896552;1.678144812703529;785.3224525818633;20.90756662611944;16.840321234940053;17.65681781586778;13.94183711…
238;13.648521174719663;-3.968294855705793;13.648521174719663;0.13138186453797918;0.3720228303484404;483.6350000000004;446.3390000000003;483.25154028399993;186.0;0.0;0.2658163983289605;-0.3833603262707795;0.3833603262707795;0.2658163983289605;1.1818181818181819;1.878787878787879;2.4242424242424243;1.6607827427318327;863.6676636226692;23.89913045768216;19.7017483928131;20.518244973740824;15.8736887…
239;13.329523027776613;-3.885767150001008;13.329523027776613;0.06286551503317384;0.5121171852213876;430.5920000000003;400.3520000000002;430.1596140599999;158.0;0.0;0.2658980963583014;-0.38130442973473083;0.38130442973473083;0.2658980963583014;1.3214285714285714;2.0;2.607142857142857;1.6871695972832077;763.0418666151188;20.200459844932894;16.354142334404;17.987135496259448;13.441837119910858;10.04…
240;13.662581968945675;-3.907614684539513;13.662581968945675;0.16377254451163203;0.3887941713270082;487.68800000000044;450.3920000000003;487.21746328399996;182.0;0.0;0.2658163780181331;-0.3833603262707795;0.3833603262707795;0.2658163780181331;1.25;1.9375;2.53125;1.666507389962057;841.5026791793574;23.19202367649561;19.215569492277048;20.848562654132497;15.373688772488995;11.617695424000825;13.874…
241;13.303116554538258;-3.9620723211672897;13.303116554538258;0.02047483505952119;0.4709786116090632;427.52700000000027;398.2950000000002;427.18894002800005;162.0;0.0;0.26589811668332053;-0.38130442973442696;0.38130442973442696;0.26589811668332053;1.206896551724138;1.896551724137931;2.4482758620689653;1.6781448127035292;787.364784836893;20.907566626119436;16.710184561250383;17.52668114217811;13.9…
242;13.31835575206912;-3.940188817765929;13.31835575206912;0.03173459822404623;0.4988702565864709;426.5390000000003;396.2990000000002;426.19369105999994;162.0;0.0;0.26589809635848527;-0.38130442973473083;0.38130442973473083;0.26589809635848527;1.2758620689655173;1.896551724137931;2.4482758620689653;1.6781448127035292;785.3224525818633;20.90756662611944;16.84032123494005;17.656817815867775;13.9418…
243;13.299837233550601;-3.9668554844325956;13.299837233550601;0.018129156047175465;0.47097861160906324;427.5270000000003;398.2950000000002;427.18894002799993;162.0;0.0;0.26589811668343866;-0.38130442973442696;0.38130442973442696;0.26589811668343866;1.206896551724138;1.8275862068965518;2.3793103448275863;1.6781448127035292;787.364784836893;20.90756662611944;16.710184561250383;17.52668114217811;13.…
244;13.632896174719663;-3.988703018971101;13.632896174719663;0.11903618552563344;0.35483047403289586;484.6230000000003;448.3350000000002;484.2467892519999;186.0;0.0;0.26581639832907855;-0.3833603262707795;0.3833603262707795;0.26581639832907855;1.1515151515151516;1.7878787878787878;2.3333333333333335;1.6607827427318327;865.6363588244458;23.899130457682155;19.571611719123435;20.388108300051158;15.8…
245;13.28303383024575;-3.9484669799329795;13.28303383024575;0.02691439384395755;0.4672284299999842;433.5560000000002;406.3400000000002;433.145360964;158.0;0.0;0.2658981166833806;-0.38130442973442696;0.38130442973442696;0.2658981166833806;1.25;1.9285714285714286;2.5357142857142856;1.6871695972832075;770.1428488961101;20.200459844932894;15.963732313334996;17.596725475190446;13.441837119910858;9.536…
246;13.392458090708487;-3.943116053544219;13.392458090708487;0.027223331706426768;0.3808487455686016;495.6420000000005;458.34600000000023;495.24030690399997;190.0;0.0;0.2658980963454369;-0.3813044297347309;0.3813044297347309;0.2658980963454369;1.1764705882352942;1.8235294117647058;2.411764705882353;1.5165097602998638;909.8957919266081;24.6062372388687;19.947620299845923;20.76411688077365;16.35252…
247;13.680597562437285;-4.010661935013434;13.680597562437285;0.10437769490360127;0.3012819345754533;511.6450000000002;474.3490000000002;511.2464549040001;196.0;0.0;0.2658163983288463;-0.3833603262707795;0.3833603262707795;0.2658163983288463;1.0571428571428572;1.6857142857142857;2.2285714285714286;1.6549247063289827;955.1188998705746;25.47648072687178;20.533026575780084;21.349523156707807;16.78437…
248;13.212276798104615;-3.855632739933562;13.212276798104615;0.06886432350718064;0.3248594187460788;406.5450000000002;372.2730000000001;406.21375780799997;158.0;0.0;0.2658980963454369;-0.38146322895310775;0.38146322895310775;0.2658980963454369;1.2222222222222223;1.8888888888888888;2.4814814814814814;1.8672874519948715;554.1991565055976;19.752866087740188;16.32076213958439;17.13725872051212;12.975…
249;13.827491091175323;-3.9820989033813707;13.827491091175323;0.11975007756393041;0.4486267590313621;500.6650000000003;464.37700000000024;500.245726632;190.0;0.0;0.265856383081773;-0.37139278136720216;0.37139278136720216;0.265856383081773;0.8857142857142857;1.4;1.9142857142857144;1.4600277318435195;1103.0457221826243;25.053830996061407;20.611717509237764;21.42821409016549;16.802010465216995;12.40…
250;13.635677390756374;-3.944948658252455;13.635677390756374;0.1433987453643839;0.41294997152564294;468.62000000000035;432.33200000000016;468.240641252;180.0;0.0;0.2658163983288463;-0.3833603262707795;0.3833603262707795;0.2658163983288463;1.09375;1.71875;2.25;1.6833817304715792;845.5770797430828;23.19202367649561;19.124778285316218;19.941274866243944;15.373688772488995;11.371021350321037;12.81108…
251;13.34254900514287;-3.8635092869792547;13.34254900514287;0.2523682590958025;0.5465219456908796;410.5400000000001;380.3000000000001;410.1987764399999;156.0;0.0;0.265712082724357;-0.3539751650019203;0.3539751650019203;0.265712082724357;1.1785714285714286;1.8571428571428572;2.392857142857143;1.7094137969143635;767.6282937920525;20.200459844932894;16.43207294447619;17.248569525403916;13.4418371199…
252;13.286993449587314;-3.9435092869792547;13.286993449587314;0.030146036873580195;0.5179972391204266;412.51200000000017;384.2880000000001;412.178040996;156.0;0.0;0.2658981166833204;-0.38130442973442696;0.38130442973442696;0.2658981166833204;1.25;1.9285714285714286;2.4642857142857144;1.7094137969143637;769.6706260470822;20.200459844932894;16.133214453753503;16.94971103468123;13.441837119910858;9.…
253;13.604427390756374;-3.9857649847830667;13.604427390756374;0.11870738733969266;0.37445964268785864;470.59600000000023;436.3240000000002;470.231139188;180.0;0.0;0.26581639832907855;-0.3833603262707795;0.3833603262707795;0.26581639832907855;1.15625;1.78125;2.3125;1.6833817304715792;849.7362384510292;23.19202367649561;18.864504937936886;19.681001518864612;15.373688772488995;11.090615789459024;12.…
254;13.24997580920696;-3.94507606318979;13.24997580920696;0.026506834370463972;0.487477130583054;419.52900000000017;394.3290000000001;419.1297109;152.0;0.0;0.2658981166833806;-0.38130442973442696;0.38130442973442696;0.2658981166833806;1.2592592592592593;1.9259259259259258;2.5185185185185186;1.7193231480099884;754.4021124676118;19.493353063746348;15.256625532148448;16.889618694003897;12.9418371199…
255;13.363989306745196;-3.940178019356186;13.363989306745196;0.026894533520485764;0.41301880471588903;481.61500000000046;446.33500000000026;481.22465683999997;184.0;0.0;0.2658980963454369;-0.3813044297347309;0.3813044297347309;0.2658980963454369;1.1818181818181819;1.8181818181818181;2.393939393939394;1.5111155295196739;894.0316280873868;23.899130457682155;19.240513518659377;20.057010099587103;15.…
256;13.21491683483556;-3.8521616655533966;13.21491683483556;0.0709188928694422;0.3248594187460788;406.5450000000002;372.2730000000001;406.21375780799997;158.0;0.0;0.2658980963454369;-0.3817391418850609;0.3817391418850609;0.2658980963454369;1.2222222222222223;1.8888888888888888;2.4814814814814814;1.8672874519948715;554.1991565055976;19.752866087740188;16.32076213958439;17.13725872051212;12.9755106…
257;13.36465504583392;-3.9460392361712935;13.36465504583392;0.032108928784157165;0.23931030209297038;473.6170000000004;442.3690000000003;473.16542771199994;174.0;0.0;0.2658981166832062;-0.38130442973442696;0.38130442973442696;0.2658981166832062;1.1935483870967742;1.8387096774193548;2.4193548387096775;1.609712729723208;819.8218560675065;22.321780188492532;17.786954489557445;19.419947651412897;14.9…
258;13.320091863180231;-3.9363095801204575;13.320091863180231;0.032245957709764905;0.4954720797806387;427.52300000000025;398.29100000000017;427.17770664799997;162.0;0.0;0.2658980963583605;-0.38130442973473083;0.38130442973473083;0.2658980963583605;1.3448275862068966;2.0344827586206895;2.586206896551724;1.6781448127035288;784.6674305498098;20.907566626119436;16.671599417907036;17.488095998834762;1…
259;13.286089523967478;-3.9431011237139484;13.286089523967478;0.028602826997036646;0.5190366622440964;413.4960000000002;386.28000000000014;413.162056584;156.0;0.0;0.2658981166832062;-0.49388743526755685;0.49388743526755685;0.2658981166832062;1.1785714285714286;1.7857142857142858;2.3214285714285716;1.7094137969143635;769.0156040150287;20.20045984493289;15.964492636720488;16.780989217648212;13.4418…
260;13.30743938622643;-4.0178187545679425;13.30743938622643;0.018546115584597844;0.446287440219099;461.5620000000004;434.3460000000003;461.129042204;168.0;0.0;0.2658981166832062;-0.38130442973442696;0.38130442973442696;0.2658981166832062;1.0666666666666667;1.6333333333333333;2.1333333333333333;1.733475957470107;963.5373100183754;21.99335306374634;16.780989217648212;18.413982379503665;14.175817354…
261;13.54778572228206;-5.599088648271411;13.54778572228206;0.06140613466269573;0.29749899583499384;542.5710000000003;511.32300000000026;542.198617572;204.0;0.0;0.4527416391383485;-0.3034686117172511;0.4527416391383485;0.3034686117172511;1.1388888888888888;1.75;2.2222222222222223;1.6344524844184416;1004.2599667816547;26.77781011412251;19.89924557871195;20.715742159639674;16.77013538189572;11.83146…
262;14.833631967597446;-4.012339367966623;14.833631967597446;0.12692489782035676;0.47695253630796763;490.6010000000001;459.35300000000024;490.20500469199993;184.0;0.0;0.2658163982002963;-0.36880166322921604;0.36880166322921604;0.2658163982002963;1.0294117647058822;1.6764705882352942;2.235294117647059;1.4824032496601582;1113.0478044146644;24.346724214874865;19.28257520106045;20.099071781988176;16.…
263;13.562982698520337;-4.197198499637983;13.562982698520337;0.033160855547919255;0.29135004508410345;522.5900000000003;489.32600000000025;522.212375816;198.0;0.0;0.38875124739048933;-0.4935931584167914;0.4935931584167914;0.38875124739048933;1.0857142857142856;1.6857142857142857;2.2;1.5852482558277636;942.833033607014;25.69202367649561;19.7586717043439;20.575168285271626;16.52013538189572;11.7338…
264;13.602619369717583;-3.9415577415092646;13.602619369717583;0.14299118589089033;0.44004556012720564;454.5930000000003;420.32100000000014;454.224991188;174.0;0.0;0.2658163983288463;-0.3833603262707795;0.3833603262707795;0.2658163983288463;1.096774193548387;1.7096774193548387;2.225806451612903;1.7021234115475363;829.8309924794929;22.48491689530906;18.41767150412967;19.234168085057398;14.873688772…
265;13.436156935252267;-3.9513467096899304;13.436156935252267;0.03165504692459753;0.4933222331748861;473.59500000000025;442.34700000000026;473.198442092;178.0;0.0;0.2658980963583605;-0.38130442973473083;0.38130442973473083;0.2658980963583605;1.121212121212121;1.7575757575757576;2.303030303030303;1.4394008205754143;1056.2834662147372;23.476480726871785;18.865645423015128;19.682142003942854;15.9081…
266;13.414408758535846;-3.9704823984822126;13.414408758535846;0.022422934439988218;0.4795410993260484;480.61200000000025;452.3880000000002;480.150111996;174.0;0.0;0.2658981166833805;-0.38130442973442696;0.38130442973442696;0.2658981166833805;1.1875;1.84375;2.4375;1.4553027912144245;1040.3972325179268;22.76937394568524;17.98905650141007;19.62204966326552;15.408163615099644;10.731494008957291;12.98…
267;13.156713206326302;-3.836785036902732;13.156713206326302;0.25196069962230894;0.5797133339094053;382.48600000000005;356.2780000000001;382.167476312;144.0;0.0;0.2657120827955489;-0.35397516501150544;0.35397516501150544;0.2657120827955489;1.2307692307692308;1.8846153846153846;2.3846153846153846;1.7240412256695712;736.5313094754007;18.786246282559798;15.017859382103094;15.83435596303082;12.441837…
268;13.30949098410408;-3.8601183702360644;13.30949098410408;0.25196069962230916;0.5745202451825501;396.5130000000001;368.2890000000001;396.18312637599996;150.0;0.0;0.265712082724357;-0.35397516501150544;0.35397516501150544;0.265712082724357;1.1851851851851851;1.8518518518518519;2.3703703703703702;1.736884637571065;752.0712314739692;19.493353063746344;15.724966163289642;16.541462744217366;12.94183…
269;13.253935428548523;-3.9401183702360654;13.253935428548523;0.029738477400086838;0.5362849759078613;398.4850000000001;372.2770000000001;398.162390932;150.0;0.0;0.2658981166833204;-0.38130442973442696;0.38130442973442696;0.2658981166833204;1.2592592592592593;1.9259259259259258;2.4444444444444446;1.7368846375710651;754.0333727242382;19.493353063746348;15.426107672566957;16.242604253494683;12.9418…
270;13.590669494279703;-3.9002705997522473;13.590669494279703;0.16285134269757284;0.45438596357700656;459.63400000000036;426.37000000000023;459.18616315599996;170.0;0.0;0.2658163780181331;-0.3833603262707795;0.3833603262707795;0.2658163780181331;1.2666666666666666;1.9333333333333333;2.466666666666667;1.707059588464234;810.1632092137622;21.777810114122513;17.801355929903956;19.434349091759405;14.3…
271;13.391568042701492;-3.9789860028624386;13.391568042701492;0.01312630282803351;0.4685509403779836;465.5320000000003;438.3160000000002;465.168204584;174.0;0.0;0.2658981166832062;-0.38130442973442696;0.38130442973442696;0.2658981166832062;1.15625;1.8125;2.375;1.4447482675007826;1040.6875614942066;22.769373945685235;17.858919827720403;18.67541640864813;15.408163615099644;10.610283620718398;12.050…
272;13.392554235995377;-3.977828595455032;13.392554235995377;0.01397664296408796;0.44025814955306736;465.53600000000023;438.3200000000002;465.17943796400004;174.0;0.0;0.2658981166832062;-0.38130442973442696;0.38130442973442696;0.2658981166832062;1.15625;1.8125;2.375;1.4447482675007826;1042.2737911864494;22.769373945685235;17.845098728256456;18.661595309184182;15.408163615099644;10.562652867324996…
273;13.326324170792384;-3.945189241059221;13.326324170792384;0.010539067295991078;0.24759358722896893;483.63100000000026;446.3350000000002;483.24030690399997;186.0;0.0;0.2658980963581949;-0.38130442973473083;0.38130442973473083;0.2658980963581949;1.0606060606060606;1.696969696969697;2.303030303030303;1.5229560392956474;836.2580408153226;23.899130457682155;19.447620299845926;20.264116880773653;15.…
274;13.346487523323082;-3.9186196570604337;13.346487523323082;0.039958970895534573;0.4116694806022669;473.6360000000003;434.3240000000002;473.25595696799996;184.0;0.0;0.2658980963454369;-0.3813044297347309;0.3813044297347309;0.2658980963454369;1.09375;1.71875;2.3125;1.4668288760551902;738.7651122444787;23.192023676495605;19.259539566647064;20.07603614757479;15.314515919973033;12.0926134609337;13.…
275;13.35551359193121;-3.907110931031507;13.35551359193121;0.046614388358893866;0.2931396933954396;487.6630000000004;446.3350000000002;487.27160703199996;190.0;0.0;0.2658980963454369;-0.3813044297347309;0.3813044297347309;0.2658980963454369;1.0606060606060606;1.696969696969697;2.303030303030303;1.4184118224358644;754.1584184430272;23.89913045768215;19.966646347833613;20.783142928761336;15.8145159…
276;13.264324202775647;-3.9179201406456605;13.264324202775647;0.03155397877839494;0.23494248707820745;443.56600000000014;410.30200000000013;443.209006776;170.0;0.0;0.2658980963454369;-0.3813044297347309;0.3813044297347309;0.2658980963454369;1.2666666666666666;1.9;2.466666666666667;1.835294038418393;734.1309888206805;22.200459844932894;17.638219223087425;18.45471580401515;14.280041077362384;10.476…
277;13.359700749955781;-3.9203575172642053;13.359700749955781;0.039823117737703084;0.3807720253101573;487.66300000000047;446.33500000000026;487.27160703199996;190.0;0.0;0.2658980963454369;-0.3813044297347309;0.3813044297347309;0.2658980963454369;1.0606060606060606;1.696969696969697;2.303030303030303;1.4331042639739862;754.1584184430272;23.899130457682155;19.966646347833613;20.78314292876134;15.79…
278;13.367832031152094;-3.9087017070423564;13.367832031152094;0.046504788963580124;0.2700959281646616;501.6900000000005;458.34600000000034;501.28725709599996;196.0;0.0;0.2658980963454369;-0.3813044297347309;0.3813044297347309;0.2658980963454369;1.0294117647058822;1.6764705882352942;2.2941176470588234;1.3884387854569413;769.5777897724125;24.6062372388687;20.67375312902016;21.490249709947886;16.297…
279;13.319044441882749;-3.9399746797110375;13.319044441882749;0.023105076354483334;0.41238295078911363;471.5760000000005;438.3120000000003;471.20392139599994;180.0;0.0;0.2658980963454369;-0.46746868774062406;0.46746868774062406;0.2658980963454369;1.28125;1.96875;2.5625;1.4667752326971168;857.9642818299485;23.19202367649561;18.49406127074399;19.310557851671717;15.297679167567425;11.08286735375785;…
280;13.332082847900363;-3.9255949942820547;13.332082847900363;0.031797474869641906;0.29407080943015057;485.60300000000046;450.3230000000003;485.21957145999994;186.0;0.0;0.2658980963454369;-0.46746868774062406;0.46746868774062406;0.2658980963454369;1.2424242424242424;1.9393939393939394;2.5454545454545454;1.4183252734376948;873.8106140313499;23.899130457682155;19.201168051930537;20.017664632858263;…
281;13.328506517187888;-3.966567903822367;13.328506517187888;0.005297707899356574;0.4301353342033433;485.57800000000043;453.3220000000003;485.19958496399994;184.0;0.0;0.2658980963454369;-0.3813044297347309;0.3813044297347309;0.2658980963454369;1.2121212121212122;1.8181818181818181;2.393939393939394;1.4943818079389743;925.9544784362199;24.06226716449868;18.83402094129243;19.650517522220156;15.7083…
282;13.339883470803546;-3.948854958000035;13.339883470803546;0.0159245839785358;0.30632949904945306;499.60500000000053;465.3330000000003;499.21523502799994;190.0;0.0;0.2658980963454369;-0.3813044297347309;0.3813044297347309;0.2658980963454369;1.1764705882352942;1.7941176470588236;2.3823529411764706;1.4427541800817982;941.9570757115976;24.769373945685228;19.54112772247898;20.357624303406702;16.208…
283;13.36489106933237;-4.780230670490986;13.36489106933237;0.018244006356952225;0.25358337544688936;565.6110000000004;531.3390000000003;565.206956088;214.0;0.0;0.5725963173438694;-0.4057973455182349;0.5725963173438694;0.4057973455182349;1.1578947368421053;1.763157894736842;2.3157894736842106;1.4229794863311733;1053.012660881681;27.976480726871774;21.205304958961296;22.021801539889022;17.892814181…
284;13.330931285706406;-3.936787102612995;13.330931285706406;0.026486974046991962;0.44571406125082064;467.5880000000004;434.32400000000024;467.20900677599997;178.0;0.0;0.2658980963454369;-0.3813044297347309;0.3813044297347309;0.2658980963454369;1.1875;1.8125;2.40625;1.4993841909276227;878.1870450119894;23.192023676495605;18.53340673747283;19.349903318400557;15.314515919973033;11.152208390531753;1…
285;13.34204159508267;-3.9226671686481827;13.34204159508267;0.03483290983611198;0.31764284573236445;481.61500000000046;446.33500000000026;481.22465683999997;184.0;0.0;0.2658980963454369;-0.3813044297347309;0.3813044297347309;0.2658980963454369;1.1515151515151516;1.7878787878787878;2.393939393939394;1.4471214233953675;894.0316280873868;23.89913045768215;19.240513518659377;20.057010099587103;15.814…
286;13.192015084848396;-3.892901317315775;13.192015084848396;0.04151128951821326;0.30473339092947693;405.5170000000002;374.2690000000002;405.19335671199997;156.0;0.0;0.2658980963454369;-0.3813044297347309;0.3813044297347309;0.2658980963454369;1.1851851851851851;1.8148148148148149;2.3703703703703702;1.9111324376538288;610.1582819843223;19.916002794556718;15.906548577211295;16.72304515813902;12.869…
287;13.39414346840973;-3.978998786151902;13.39414346840973;0.008331004282718713;0.191021157830782;493.5820000000003;462.33400000000023;493.188271332;186.0;0.0;0.3050369373064714;-0.46899501717602055;0.46899501717602055;0.3050369373064714;1.2941176470588236;2.0;2.588235294117647;1.5798278398321086;1016.8837442950327;24.606237238868708;19.286954489557445;20.10345107048517;16.33568397002821;11.37461…
288;13.14908332643587;-3.912194735504396;13.14908332643587;0.028556110934982115;0.36578419897645964;392.4740000000001;364.25000000000017;392.1617222359999;150.0;0.0;0.305002021399;-0.468995426806737;0.468995426806737;0.305002021399;1.2692307692307692;1.8846153846153846;2.423076923076923;1.9748047599632987;593.7195164009643;19.208896013370172;15.10769008648861;15.924186667416336;12.369357474839424…
289;13.185070640403952;-3.9011657801256923;13.185070640403952;0.03688830857786907;0.26470935212623453;406.50100000000015;376.26100000000014;406.17737229999994;156.0;0.0;0.3050018403124656;-0.4689954278167348;0.4689954278167348;0.3050018403124656;1.2222222222222223;1.8518518518518519;2.4074074074074074;1.9111324376538283;608.7714600364095;19.916002794556718;15.814796867675158;16.631293448602886;12…
290;13.287352150230106;-3.9915721980941137;13.287352150230106;0.0030443897463336977;0.38154482433726383;427.4790000000002;402.27900000000017;427.14132114;160.0;0.0;0.3373440296596789;-0.46541750880346455;0.46541750880346455;0.3373440296596789;1.103448275862069;1.6896551724137931;2.206896551724138;1.717733059372346;842.7106427037116;21.07070333293597;16.165634145997803;16.98213072692553;13.8525207…
291;13.333341005812493;-3.9524480678398635;13.333341005812493;0.022598881361967527;0.3943133434929962;437.5180000000002;410.3020000000002;437.16205658399997;164.0;0.0;0.2658980963583605;-0.38130442973473083;0.38130442973473083;0.2658980963583605;1.3666666666666667;2.066666666666667;2.6333333333333333;1.6823109107259397;892.7097613032588;21.614673407305986;16.964492636720486;17.780989217648216;14.…
292;13.64540673828105;-5.621471668123789;13.64540673828105;0.01738090451414087;0.25804979731325645;586.58;555.3320000000001;586.1884468119999;220.0;0.0;0.4527416391383485;-0.37487142035147136;0.4527416391383485;0.37487142035147136;1.1282051282051282;1.7435897435897436;2.230769230769231;1.6397055382285362;1116.8119934673928;29.062267164498678;21.215742159639667;22.032238740567394;18.18081898441868…
293;13.263467079765364;-4.380479907820289;13.263467079765364;0.02828577215808048;0.28381141061388027;502.53300000000013;477.33300000000014;502.1055278;182.0;0.0;0.4459223638751767;-0.4903387281970164;0.4903387281970164;0.4459223638751767;1.15625;1.6875;2.125;2.057947642171383;852.3194188406851;23.99335306374634;17.423698966805915;19.056692128661368;14.985660539285071;9.4340569622986;11.6906168720…
294;12.77194308127708;-4.366333448583604;12.77194308127708;0.027294226895693052;0.3230173010916022;472.5070000000001;449.3230000000001;472.094963116;170.0;0.0;0.4459223638751767;-0.490338728209806;0.490338728209806;0.4459223638751767;1.3;1.9;2.4;1.9380530233362205;796.7066790092113;22.36359655174942;16.092800945531682;17.72579410738713;14.063028600709174;9.008528296275637;11.328244436331175;6.526…
295;13.09286344845195;-5.581673940431378;13.09286344845195;0.008961688078451768;0.2910699829085531;502.5020000000003;475.2860000000003;502.15608406399997;188.0;0.0;0.45274163015892466;-0.3846275227661102;0.45274163015892466;0.3846275227661102;1.1818181818181819;1.7575757575757576;2.242424242424242;1.978698847240996;885.1017037142182;24.863596551749414;17.946446872995505;18.762943453923228;15.3298…
296;13.632678012531493;-5.593436725917304;13.632678012531493;0.04753868985049725;0.21693623746331137;560.5820000000002;527.3180000000002;560.197948876;212.0;0.0;0.45274163015892466;-0.38461619242742273;0.45274163015892466;0.38461619242742273;1.0;1.5135135135135136;1.945945945945946;2.110598930711794;972.3360428009449;27.90756662611943;20.691558456642834;21.50805503757056;17.25249729169068;11.7097…
297;13.617053012531493;-5.61384488918261;13.617053012531493;0.05025735087423411;0.2160020786324336;561.5699999999999;529.3140000000002;561.193197844;212.0;0.0;0.4527416391383485;-0.38461619242742273;0.4527416391383485;0.38461619242742273;1.0810810810810811;1.6486486486486487;2.081081081081081;2.1105989307117943;975.5155846780723;27.90756662611943;20.56142178295316;21.377918363880887;17.2524972916…
298;13.348549913066854;-3.9341836050299466;13.348549913066854;0.035460485569725364;0.353768956398753;441.55000000000024;410.3020000000002;441.19335671199997;168.0;0.0;0.2658980963583605;-0.38467807222056105;0.38467807222056105;0.2658980963583605;1.3333333333333333;2.033333333333333;2.6;1.6445394836649194;800.3356389702502;21.614673407305983;17.378706199093582;18.195202780021308;14.441837119910858…
299;13.329127468928501;-3.9604421084313075;13.329127468928501;0.020311833516311495;0.3328632474602822;443.5220000000003;414.2900000000002;443.17262126799994;168.0;0.0;0.2658981166832062;-0.49119381132554857;0.49119381132554857;0.2658981166832062;1.1333333333333333;1.7666666666666666;2.3333333333333335;1.6445394836649194;801.9218686624931;21.614673407305986;17.0798477083709;17.896344289298625;14.4…
300;14.441370062835542;-4.018065932652354;14.441370062835542;0.13565869895727567;0.2911279515986271;500.5930000000003;467.3290000000003;500.21048399599994;190.0;0.0;0.2658164016942223;-0.48811275062554577;0.48811275062554577;0.2658164016942223;1.1470588235294117;1.8235294117647058;2.3823529411764706;1.4170331978489334;973.6069132315766;24.34672421487486;19.410991048789313;20.227487629717036;16.31…
301;13.33202098744702;-3.954183605029947;13.33202098744702;0.021571596680836747;0.34096677718566554;443.52200000000016;414.29000000000013;443.172621268;168.0;0.0;0.2658980963583605;-0.489574157469569;0.489574157469569;0.2658980963583605;1.3;2.0;2.566666666666667;1.6445394836649194;801.9218686624931;21.614673407305986;17.0798477083709;17.896344289298625;14.441837119910858;10.040734034814951;11.480…
302;13.342901573611694;-3.943775441764641;13.342901573611694;0.031885907590385676;0.25586214489675174;459.59000000000026;430.3580000000002;459.14977764799994;168.0;0.0;0.2658981166832062;-0.3838204152517069;0.3838204152517069;0.2658981166832062;1.2;1.8333333333333333;2.4;1.6445394836649194;804.0635781125693;21.614673407305986;17.0798477083709;18.71284087022635;14.441837119910858;9.931827429507074…
303;13.66443309882527;-5.584621123726967;13.66443309882527;0.027992176486832943;0.254153643432084;571.6090000000002;537.3370000000001;571.2139332880001;216.0;0.0;0.45274163015892466;-0.3833603262707795;0.45274163015892466;0.3833603262707795;1.0789473684210527;1.6578947368421053;2.1578947368421053;1.6217974254853433;1036.5211691830739;28.192023676495605;21.14473732405202;21.961233904979746;17.7701…
304;13.643327656648399;-4.192634227785518;13.643327656648399;0.07106229346852366;0.38308992272600945;521.6020000000002;487.3300000000002;521.217126848;198.0;0.0;0.38894060160391153;-0.3833603262707795;0.38894060160391153;0.3833603262707795;1.1428571428571428;1.7428571428571429;2.257142857142857;1.6393150274043957;940.1437167255598;25.69202367649561;19.88880837803357;20.705304958961293;16.52013538…
305;13.673157890517095;-4.147121123726967;13.673157890517095;0.048019587155538446;0.35306706677959293;535.6290000000001;499.3410000000003;535.232776912;204.0;0.0;0.3886349349174547;-0.3833603262707795;0.3886349349174547;0.3833603262707795;1.1388888888888888;1.75;2.2777777777777777;1.6082770281606258;956.2043442971006;26.399130457682155;20.595915159220116;21.41241174014784;17.02013538189572;12.333…
306;13.648808098825269;-5.605029286992273;13.648808098825269;0.01564649747448721;0.25200747486403;572.5970000000001;539.3330000000002;572.209182256;216.0;0.0;0.4527416391383485;-0.3833603262707795;0.4527416391383485;0.3833603262707795;1.1578947368421053;1.7894736842105263;2.289473684210526;1.6217974254853438;1039.2732317132338;28.192023676495605;21.014600650362354;21.831097231290077;17.7701353818…
307;13.557566568982963;-3.94510457346519;13.557566568982963;0.13726921021699146;0.4193250310739946;505.4350000000003;476.2030000000002;504.10420312800005;168.0;0.0;0.2658163983288463;-0.3833603262707795;0.3833603262707795;0.2658163983288463;1.1333333333333333;1.7333333333333334;2.2666666666666666;1.715587546631039;819.8314494881415;21.777810114122516;17.088529195952358;19.491022315994783;14.33568…
308;13.700398981233459;-3.94760162801644;13.700398981233459;0.14693595906643275;0.3958869192320507;494.6580000000003;456.35400000000027;494.2562913159999;190.0;0.0;0.2658163983288463;-0.3833603262707795;0.3833603262707795;0.2658163983288463;1.088235294117647;1.7352941176470589;2.264705882352941;1.3869186608790596;919.1866267246688;24.18358750805833;20.116342116878943;20.93283869780667;16.39132686…
309;13.666039598755944;-3.976780646471805;13.666039598755944;0.12392719632810256;0.2805511307718066;493.6300000000002;458.35000000000025;493.23589022;188.0;0.0;0.2658163983288463;-0.3833603262707795;0.3833603262707795;0.2658163983288463;1.1470588235294117;1.7941176470588236;2.3529411764705883;1.6420395339009515;946.9580904055756;24.6062372388687;19.779098662002728;20.595595242930454;16.3736887724…
310;13.690603445127827;-3.975598936443942;13.690603445127827;0.126472581516492;0.2612402314420295;507.6570000000002;470.3610000000002;507.25154028400004;194.0;0.0;0.2658163983288463;-0.3833603262707795;0.3833603262707795;0.2658163983288463;1.1142857142857143;1.7714285714285714;2.342857142857143;1.6143562467897665;963.0141333676411;25.313344020055254;20.486205443189274;21.302702024117;16.873688772…
311;13.598182004094529;-5.8627731166744095;13.598182004094529;0.0005725792765833848;0.26668564608533324;560.5420000000001;531.3100000000002;560.172796748;210.0;0.0;0.498517022514363;-0.42577138595340575;0.498517022514363;0.42577138595340575;1.027027027027027;1.5945945945945945;2.081081081081081;1.6607198172943944;1024.8607558430006;27.48491689530906;20.008635378453125;20.82513195938085;17.2701353…
312;13.57354729814114;-4.779515557357689;13.57354729814114;0.03405037090611929;0.39412890854499494;510.5350000000002;481.3030000000002;510.175990308;192.0;0.0;0.5725963173324548;-0.40579734890166547;0.5725963173324548;0.40579734890166547;1.088235294117647;1.6764705882352942;2.176470588235294;1.6696729828525327;928.6223678078488;24.98491689530906;18.752706432434668;19.569203013362397;16.0201353818…
313;13.629385654686917;-5.7178515764018645;13.629385654686917;0.0004978454210733396;0.24697099364567313;574.5690000000001;543.3210000000001;574.1884468119999;216.0;0.0;0.4564769300289124;-0.48691750374480575;0.48691750374480575;0.4564769300289124;1.0263157894736843;1.605263157894737;2.1052631578947367;1.6217974254853433;1041.3075265626344;28.192023676495605;20.71574215963967;21.532238740567394;17…
314;13.608280212510046;-4.425273116674409;13.608280212510046;0.046669720421073535;0.3646519578491836;524.5620000000002;493.31400000000025;524.1916403719999;198.0;0.0;0.4220663784715011;-0.48412959032058894;0.48412959032058894;0.4220663784715011;1.0857142857142856;1.6857142857142857;2.2;1.639315027404396;944.8017288087905;25.69202367649561;19.459813213621217;20.27630979454894;16.52013538189572;11.…
315;13.66400507506355;-4.202600127231168;13.66400507506355;0.03898863279911002;0.24318456590738785;552.6160000000001;517.3360000000002;552.2229404999999;210.0;0.0;0.38875124739048933;-0.4935931584167914;0.4935931584167914;0.38875124739048933;1.054054054054054;1.6756756756756757;2.2162162162162162;1.5770757785891485;977.1907957732184;27.1062372388687;20.87402677599431;21.690523356922036;17.5201353…
316;13.670706463952436;-3.999385784516503;13.670706463952436;0.10956952740268955;0.24266724280617732;516.6360000000002;479.34000000000026;516.2417841239999;198.0;0.0;0.2658163983288463;-0.4935974469658009;0.4935974469658009;0.2658163983288463;1.0571428571428572;1.7142857142857142;2.2857142857142856;1.6083710646291112;901.0915277416317;25.31334402005525;20.32520461116241;21.14170119209013;16.87368…
317;13.612331138435971;-5.792995901213566;13.612331138435971;0.006001052029918963;0.18343309030248106;574.6000000000001;545.3680000000003;574.1378905480001;210.0;0.0;0.5338268323898255;-0.3833603262707795;0.5338268323898255;0.3833603262707795;1.027027027027027;1.5945945945945945;2.081081081081081;1.6702746811587208;1147.029874370342;27.48491689530906;19.97745130382626;21.61044446568171;17.2701353…
318;13.720819486931187;-3.99219694057379;13.720819486931187;0.11957507332900175;0.3826675008759852;518.6360000000002;484.3640000000003;518.2199058079999;196.0;0.0;0.2658163983288463;-0.45738191134685097;0.45738191134685097;0.2658163983288463;0.9444444444444444;1.5555555555555556;2.138888888888889;1.3932975352353216;1097.1291756348521;25.597801070431423;20.50556435935512;21.322060940282846;17.3913…
319;13.587321402824337;-4.362848890691021;13.587321402824337;0.045624444980193246;0.300167764656094;526.6030000000003;497.37100000000027;526.153146688;192.0;0.0;0.44592234924201823;-0.3833603262707795;0.44592234924201823;0.3833603262707795;1.1176470588235294;1.7058823529411764;2.2058823529411766;1.6696729828525327;930.522502337739;24.98491689530906;18.752706432434668;20.38569959429012;16.02013538…
320;14.765011569994659;-4.280725127231167;14.765011569994659;0.00467861727820007;0.1799483134442381;570.6059999999999;536.3340000000002;570.213518688;216.0;0.0;0.3887512473906528;-0.49348285503373757;0.49348285503373757;0.3887512473906528;1.105263157894737;1.763157894736842;2.3157894736842106;1.6197258026464287;1042.8337206869014;27.97648072687178;21.174640979813915;21.991137560741638;17.93081898…
321;13.598305447839769;-4.828537517444948;13.598305447839769;0.024450352349771;0.22995568917547887;542.5370000000003;513.3050000000003;542.177052928;204.0;0.0;0.5248619363450859;-0.44900820177650697;0.5248619363450859;0.44900820177650697;1.1388888888888888;1.8055555555555556;2.3333333333333335;1.6082770281606258;966.7360900768505;26.39913045768215;19.607788156705745;20.42428473763347;17.020135381…
322;13.519109268707481;-3.9308864664693055;13.519109268707481;0.143194944835908;0.4717675650927336;426.5390000000003;396.2990000000002;426.19369106;162.0;0.0;0.2658163983288463;-0.3833603262707795;0.3833603262707795;0.2658163983288463;1.103448275862069;1.7241379310344827;2.2758620689655173;1.7220280025311585;773.0490518608658;20.90756662611944;16.78791499213276;17.60441157306048;13.94183711991086…
323;13.503484268707485;-3.9512946297346105;13.503484268707485;0.1308492658235625;0.44292364024833925;427.52700000000027;398.29500000000013;427.18894002800005;162.0;0.0;0.2658163983289605;-0.3833603262707795;0.3833603262707795;0.2658163983289605;1.206896551724138;1.896551724137931;2.4482758620689653;1.7220280025311585;775.0913841158956;20.90756662611944;16.65777831844309;17.474274899370815;13.9418…
324;13.620921849481554;-4.006531360229277;13.620921849481554;0.10792073812230707;0.43531648754955554;467.5480000000003;438.31600000000026;467.1838546480001;176.0;0.0;0.2979611545754011;-0.4234138793065566;0.4234138793065566;0.2979611545754011;1.1875;1.875;2.5;1.470738392000012;1008.6825464782652;22.769373945685235;18.06602660890695;18.882523189834675;15.408163615099646;10.671806128648743;12.11186…
325;13.487859268707483;-3.9717027929999165;13.487859268707483;0.11850358681121675;0.4113218508604952;428.5150000000002;400.2910000000002;428.184188996;162.0;0.0;0.26581639832907855;-0.3833603262707795;0.3833603262707795;0.26581639832907855;1.1724137931034482;1.793103448275862;2.3448275862068964;1.7220280025311585;776.7630313107112;20.90756662611944;16.52764164475342;17.344138225681142;13.94183711…
326;13.291623079216942;-3.9333715459324234;13.291623079216942;0.03191715952382368;0.5228429873115082;413.4960000000002;386.2800000000002;413.16205658399997;156.0;0.0;0.2658980963583605;-0.38130442973473083;0.38130442973473083;0.2658980963583605;1.3571428571428572;2.0357142857142856;2.5714285714285716;1.709413796914364;769.0156040150287;20.200459844932894;15.964492636720488;16.780989217648212;13.4…
327;13.408749527844858;-3.9882174579892493;13.408749527844858;0.010237104747726988;0.47225629819758486;476.55500000000023;448.33100000000024;476.17295561599997;178.0;0.0;0.2658981166833204;-0.49676781829439276;0.49676781829439276;0.2658981166833204;1.0606060606060606;1.696969696969697;2.242424242424242;1.4394008205754143;1061.0698235942975;23.476480726871785;18.436650258602775;19.2531468395305;15…
328;13.39312452784486;-4.008625621254556;13.39312452784486;0.0021085742646187455;0.4543725716887625;477.5430000000003;450.32700000000017;477.168204584;178.0;0.0;0.26589811668343866;-0.4967678182365182;0.4967678182365182;0.26589811668343866;1.0606060606060606;1.6666666666666667;2.212121212121212;1.4394008205754143;1063.3290128515275;23.47648072687178;18.306513584913105;19.12301016584083;15.9081636…
329;13.45273975497124;-4.00391196829727;13.45273975497124;0.00308012828399562;0.4167176953124675;512.6100000000004;484.38600000000025;512.139941236;186.0;0.0;0.2658981166833805;-0.49286955044816605;0.49286955044816605;0.2658981166833805;1.1470588235294117;1.8235294117647058;2.4411764705882355;1.4723349071435947;1123.8917316526158;24.346724214874857;19.02109603196162;20.65408919381707;16.356852020…
330;13.237406502928689;-3.960118370236065;13.237406502928689;0.015849588511197776;0.5057219604999619;400.45700000000016;376.2650000000001;400.141655488;150.0;0.0;0.2658981166833204;-0.4951436651661043;0.4951436651661043;0.2658981166833204;1.2592592592592593;1.9259259259259258;2.4444444444444446;1.7368846375710651;755.6201064956039;19.493353063746344;15.127249181844272;15.943745762771998;12.941837…
331;13.42049712008524;-3.993790007941794;13.42049712008524;0.007844309805369765;0.47225629819758486;476.55500000000023;448.33100000000024;476.17295561599997;178.0;0.0;0.2658981166833204;-0.4961131640064792;0.4961131640064792;0.2658981166833204;1.121212121212121;1.8181818181818181;2.4242424242424243;1.4667458096445802;1078.3198235942975;23.476480726871785;18.436650258602775;19.2531468395305;15.925…
332;13.274381365187642;-4.014427837824753;13.274381365187642;0.018953675058091424;0.4599940784335427;447.53500000000014;422.33500000000015;447.11339214000003;162.0;0.0;0.2658981166832062;-0.38130442973442696;0.38130442973442696;0.2658981166832062;1.0344827586206897;1.5862068965517242;2.0689655172413794;1.7428409700978476;947.2455923459527;21.286246282559794;16.073882436461666;17.706875598317115;1…
333;13.340524388807562;-3.9443216720910903;13.340524388807562;0.028979004088244054;0.3401522343685248;459.5900000000001;430.3580000000002;459.149777648;168.0;0.0;0.2658980963583605;-0.4911177797584603;0.4911177797584603;0.2658980963583605;1.3666666666666667;2.066666666666667;2.6333333333333333;1.6445394836649192;804.0635781125695;21.61467340730599;17.0798477083709;18.71284087022635;14.44183711991…
334;13.35140497497224;-3.933913508825785;13.35140497497224;0.03929331499779298;0.25345781898584624;475.65800000000013;446.42600000000016;475.12693402799994;168.0;0.0;0.2658981166832062;-0.38130442973442696;0.38130442973442696;0.2658981166832062;1.1333333333333333;1.7666666666666666;2.3333333333333335;1.644539483664919;805.208825140296;21.614673407305986;17.0798477083709;19.529337451154074;14.4418…
335;13.416268151573504;-3.9719844781474483;13.416268151573504;0.021876481096254397;0.5087103133910821;466.58500000000026;440.3770000000002;466.13446193199997;168.0;0.0;0.2658981166833805;-0.38130442973442696;0.38130442973442696;0.2658981166833805;1.1612903225806452;1.8064516129032258;2.4193548387096775;1.5018114832579992;1027.0945615425642;22.06226716449869;17.281949720223523;18.91494288207897;14…
336;13.370947956528903;-3.957413013657152;13.370947956528903;0.02623910181113409;0.5057743270517335;441.5500000000003;410.3020000000002;441.19335671199997;168.0;0.0;0.2658981166832062;-0.4907404153481155;0.4907404153481155;0.2658981166832062;1.2;1.8333333333333333;2.3666666666666667;1.7260557197107496;859.2928217893949;21.940946820939047;17.75738585553394;18.573882436461663;14.208362770090387;10.…
337;13.375091836012373;-3.9685025323702283;13.375091836012373;0.020985100638468257;0.5087103133910821;466.58500000000026;440.3770000000002;466.13446193199997;168.0;0.0;0.2658981166833204;-0.38130442973442696;0.38130442973442696;0.2658981166833204;1.2258064516129032;1.935483870967742;2.4838709677419355;1.4555009348633463;1024.0945615425642;22.062267164498692;17.281949720223523;18.914942882078975;1…
338;13.351944017187888;-3.9399012371557025;13.351944017187888;0.026058953574097377;0.4344867185622847;481.61500000000024;446.33500000000026;481.22465683999997;184.0;0.0;0.2658980963454369;-0.3813044297347309;0.3813044297347309;0.2658980963454369;1.1818181818181819;1.7878787878787878;2.3636363636363638;1.4943818079389741;920.0200490569293;24.062267164498692;19.456056468283204;20.27255304921093;15.…
339;13.855818775482497;-4.205215191618163;13.855818775482497;0.04034010129098253;0.2632936056100654;584.6610000000002;549.3810000000002;584.2280258800001;220.0;0.0;0.38875124739048933;-0.4935931584167914;0.4935931584167914;0.38875124739048933;0.925;1.45;1.975;1.3611023907099853;1240.4252103882186;28.968044558434503;22.360965999915855;23.17746258084358;18.94845707462372;13.25548337019546;14.695546…
340;13.563764916090403;-3.93760457346519;13.563764916090403;0.14247754355032494;0.46832295145487385;440.56600000000026;408.31000000000023;440.20934112399993;168.0;0.0;0.2658163983288463;-0.3833603262707795;0.3833603262707795;0.2658163983288463;1.1;1.7;2.2333333333333334;1.715587546631039;814.1035103458223;21.777810114122516;17.71056472294313;18.527061303870855;14.335683970028212;10.31036117854121…
341;13.411509944511526;-3.9553414186846365;13.411509944511526;0.03017226256630101;0.5252687217379585;459.5680000000003;430.3360000000002;459.182792028;172.0;0.0;0.2658981166832062;-0.38130442973442696;0.38130442973442696;0.2658981166832062;0.9375;1.46875;2.0;1.4510628990948755;1040.0443741144002;22.76937394568524;18.158538641828578;18.975035222756304;15.37015881263886;10.813471929667573;12.253535…
342;13.38963551590546;-3.9679137674795153;13.38963551590546;0.022153837217766537;0.5087103133910821;466.5850000000003;440.37700000000024;466.13446193199997;168.0;0.0;0.2658981166833805;-0.38130442973442696;0.38130442973442696;0.2658981166833805;1.1612903225806452;1.8064516129032258;2.4193548387096775;1.4673503044189276;1024.0945615425642;22.06226716449869;17.281949720223523;18.914942882078975;14.…
343;13.828276120231873;-5.6104250230407136;13.828276120231873;0.035779948103743964;0.2659251327033442;605.6300000000001;573.3740000000003;605.2095166040001;226.0;0.0;0.4527416391383485;-0.37014956530475585;0.4527416391383485;0.37014956530475585;1.024390243902439;1.6829268292682926;2.1951219512195124;1.3918028373318954;1307.2727076622475;30.053830996061404;22.37140320059423;23.187899781521956;19.1…
344;13.215080974921342;-3.936165202191988;13.215080974921342;0.029224835059521448;0.5504458730438173;384.45800000000014;360.2660000000001;384.146740868;144.0;0.0;0.2658981166833204;-0.38130442973442696;0.38130442973442696;0.2658981166833204;1.2307692307692308;1.8846153846153846;2.423076923076923;1.7586556324223654;738.4085373022197;18.786246282559798;14.719000891380409;15.535497472308135;12.40383…
345;13.393610354530892;-3.941835865703562;13.393610354530892;0.03459054281533902;0.5191401861499617;465.5970000000003;438.3810000000002;465.13921296399997;168.0;0.0;0.2658980963583605;-0.38130442973473083;0.38130442973473083;0.2658980963583605;1.2258064516129032;1.935483870967742;2.4838709677419355;1.455500934863346;1021.539570059794;22.06226716449869;17.41208639391319;19.04507955576864;14.870158…
346;13.394053538867439;-3.968586653095582;13.394053538867439;0.022096745347487623;0.5087103133910823;466.58500000000015;440.3770000000002;466.13446193199997;168.0;0.0;0.2658981166833805;-0.38130442973442696;0.38130442973442696;0.2658981166833805;1.2258064516129032;1.935483870967742;2.5806451612903225;1.475215703658246;1041.3445615425642;22.062267164498692;17.28194972022352;18.91494288207897;14.87…
347;13.394053538867439;-3.968586653095582;13.394053538867439;0.022096745347487623;0.5087103133910823;466.58500000000015;440.3770000000002;466.13446193199997;168.0;0.0;0.2658981166833805;-0.38130442973442696;0.38130442973442696;0.2658981166833805;1.2258064516129032;1.935483870967742;2.5806451612903225;1.4752157036582465;1041.3445615425642;22.06226716449869;17.281949720223523;18.914942882078975;14.…
348;13.399629968394919;-3.9694381605948164;13.399629968394919;0.022031614101037933;0.5087103133910821;466.5850000000002;440.37700000000024;466.1344619319999;168.0;0.0;0.2658981166833805;-0.38130442973442696;0.38130442973442696;0.2658981166833805;1.1935483870967742;1.8709677419354838;2.5161290322580645;1.4835348960912447;1041.3445615425642;22.062267164498692;17.281949720223523;18.914942882078975;1…
349;13.3827536817424;-3.9548110723151315;13.3827536817424;0.025372374943324782;0.5176194548267292;449.53300000000024;422.3170000000002;449.173289964;168.0;0.0;0.2658980963583605;-0.38130442973473083;0.38130442973473083;0.2658980963583605;1.2258064516129032;1.935483870967742;2.4838709677419355;1.4555009348633463;1022.4849210681274;22.06226716449869;17.398265294449246;18.214761875376972;14.87015881…
350;13.3845634007724;-3.95247253543114;13.3845634007724;0.02680162843301792;0.5158752845428302;449.53300000000024;422.31700000000023;449.173289964;168.0;0.0;0.2658980963583605;-0.38130442973473083;0.38130442973473083;0.2658980963583605;1.1935483870967742;1.903225806451613;2.4516129032258065;1.4555009348633459;1022.4849210681274;22.062267164498692;17.398265294449242;18.21476187537697;14.8701588126…
351;13.36501759757275;-3.98045922046328;13.36501759757275;0.01238106730916022;0.4805587785838938;450.5210000000002;424.3130000000002;450.168538932;168.0;0.0;0.2658981166833204;-0.38130442973442696;0.38130442973442696;0.2658981166833204;1.1612903225806452;1.8709677419354838;2.4193548387096775;1.455500934863346;1024.3127256805562;22.06226716449869;17.268128620759576;18.084625201687302;14.8701588126…
352;13.367780993364992;-3.9752599644523348;13.367780993364992;0.013707545741865612;0.4491256891095394;451.50900000000024;426.3090000000002;451.16378790000005;168.0;0.0;0.2658981166832062;-0.38130442973442696;0.38130442973442696;0.2658981166832062;1.1290322580645162;1.7741935483870968;2.3225806451612905;1.4555009348633463;1025.8229889599465;22.06226716449869;17.13799194706991;17.954488527997636;14…
353;13.30012415765621;-5.621837955690258;13.30012415765621;0.05377650289326641;0.3236935051893965;516.4890000000003;491.28900000000016;516.146582;192.0;0.0;0.4527416481577826;-0.38130442973473083;0.4527416481577826;0.38130442973473083;1.1470588235294117;1.7058823529411764;2.2058823529411766;1.6252185018845422;960.2893926394587;25.20045984493289;18.023036818799643;18.83953339972737;15.838283729317…
354;13.193257627813907;-3.964073365457294;13.193257627813907;0.01167082271384201;0.4753420370317262;450.3150000000001;430.1550000000001;449.03685184000005;144.0;0.0;0.26589811668343877;-0.38130442973442696;0.38130442973442696;0.26589811668343877;1.1923076923076923;1.7692307692307692;2.3076923076923075;1.7586556324223654;745.4959279189763;18.786246282559798;13.966828690699968;16.3693218107424;12.4…
355;13.303403478643865;-5.6292075702027295;13.303403478643865;0.0100334617005442;0.3236935051893965;516.4890000000003;491.28900000000016;516.146582;192.0;0.0;0.45274277484069925;-0.38130442973473083;0.45274277484069925;0.38130442973473083;1.1470588235294117;1.7647058823529411;2.264705882352941;1.6252185018845422;960.2893926394587;25.20045984493289;18.023036818799643;18.83953339972737;15.838283729…
356;13.282298036466994;-4.256527036741303;13.282298036466994;0.049088657003970804;0.48172523458575695;466.48200000000026;441.2820000000002;466.14977555999997;174.0;0.0;0.38899908562339197;-0.38130442973473083;0.38899908562339197;0.38130442973473083;1.2258064516129032;1.8709677419354838;2.3870967741935485;1.6484499970953987;865.1765668578388;22.700459844932887;16.767107872781185;17.583604453708908…
357;13.353233511248622;-3.9347413437401575;13.353233511248622;0.03715283959466875;0.4871193427699216;438.55000000000035;408.3100000000003;438.19369105999994;166.0;0.0;0.2658980963583607;-0.38130442973473083;0.38130442973473083;0.2658980963583607;1.1666666666666667;1.8666666666666667;2.433333333333333;1.3939515211447095;842.4527313236118;21.192023676495612;17.124778285316225;17.94127486624395;14.4…
358;13.284884960125346;-5.637438022877627;13.284884960125346;0.004846825552994538;0.3132763251320836;517.4770000000002;493.28500000000014;517.141830968;192.0;0.0;0.45274277484089076;-0.38130442973442696;0.45274277484089076;0.38130442973442696;1.088235294117647;1.7058823529411764;2.2058823529411766;1.6252185018845422;962.3317248944884;25.20045984493289;17.892900145109973;18.7093967260377;15.838283…
359;13.263779517948475;-4.266943703407969;13.263779517948475;0.06269409918084157;0.45727694386466733;467.47000000000025;443.2780000000002;467.1450245279999;174.0;0.0;0.3889990857140233;-0.38130442973442696;0.3889990857140233;0.38130442973442696;1.1612903225806452;1.8064516129032258;2.3225806451612905;1.6484499970953987;867.1387081081078;22.700459844932887;16.636971199091516;17.453467780019242;14.…
360;13.293609751817172;-4.199938022877626;13.293609751817172;0.05236370660714518;0.4342564226095013;481.4970000000003;455.2890000000002;481.160674592;180.0;0.0;0.3886359262590377;-0.38130442973442696;0.3886359262590377;0.38130442973442696;1.15625;1.8125;2.34375;1.6091502088627074;883.2617221450112;23.407566626119436;17.344077980278062;18.160574561205788;15.088283729317583;10.235752654460027;11.67…
361;13.290893827400446;-4.312082592296857;13.290893827400446;0.06584354920435742;0.31055165804649737;500.47100000000023;476.2790000000002;500.1352683679999;186.0;0.0;0.34006643007096843;-0.4699155753257562;0.4699155753257562;0.34006643007096843;1.2727272727272727;1.9090909090909092;2.4242424242424243;1.6258968178977644;920.3675112542717;24.277810114122513;17.423564124257354;18.24006070518508;15.5…
362;13.26576911084716;-4.478749258963522;13.26576911084716;0.06297754589285964;0.46678410810105186;468.45400000000024;445.27000000000015;468.129040116;174.0;0.0;0.4221336630429922;-0.46691522733971547;0.46691522733971547;0.4221336630429922;1.2580645161290323;1.903225806451613;2.4193548387096775;1.648449997095398;866.8482140526545;22.700459844932887;16.4682493820585;17.284745962986225;14.588283729…
363;13.336704585628787;-3.954741343740156;13.336704585628787;0.023263950705779912;0.47083257639718357;440.5220000000003;412.29800000000023;440.17295561599997;166.0;0.0;0.2658980963583607;-0.47627962871239915;0.47627962871239915;0.2658980963583607;1.2;1.9;2.466666666666667;1.3939515211447095;844.2805359360409;21.192023676495612;16.825919794593542;17.642416375521265;14.4594752101159;10.428352700716…
364;13.35739639687005;-3.9574132622774605;13.35739639687005;0.02315435131046617;0.44279767421673444;454.5490000000003;424.30900000000025;454.1886056799999;172.0;0.0;0.2658980963583607;-0.4765639505326649;0.4765639505326649;0.2658980963583607;1.1935483870967742;1.903225806451613;2.4838709677419355;1.360867794953075;860.1611829626535;21.89913045768216;17.533026575780088;18.34952315670781;14.9594752…
365;13.340236119185104;-4.1115229069298795;13.340236119185104;0.02703207169078592;0.29551857593521164;514.5920000000002;485.3600000000002;514.153146688;188.0;0.0;0.38862336638981027;-0.38130442973442696;0.38862336638981027;0.38130442973442696;1.1818181818181819;1.8484848484848484;2.4545454545454546;1.5373035311086944;895.4846683594184;24.114673407305986;18.141975968425438;19.774969130280887;15.58…
366;14.640105516226999;-4.250418110746107;14.640105516226999;0.010340397637475629;0.3406379745924692;497.51100000000025;470.29500000000024;497.160754844;186.0;0.0;0.3886349349721134;-0.38130442973442696;0.3886349349721134;0.38130442973442696;1.1515151515151516;1.7878787878787878;2.3333333333333335;1.6579738866005962;943.508884171893;24.277810114122513;17.904965531477004;18.72146211240473;15.49896…
367;14.031086607485651;-4.026130154059411;14.031086607485651;0.0008076394137894738;0.5020740409398825;481.5210000000002;456.32100000000025;481.14829834000005;178.0;0.0;0.2658980963583606;-0.38130442973473083;0.38130442973473083;0.2658980963583606;1.1515151515151516;1.8484848484848484;2.4242424242424243;1.4644286935034605;1113.351262679505;23.639617433688315;17.83711731865741;18.653613899585135;15…
368;14.020669940818983;-4.052796820726078;14.020669940818983;0.03680179516439597;0.4911151980624314;482.5090000000002;458.31700000000023;482.143547308;178.0;0.0;0.26589811668332053;-0.38130442973442696;0.38130442973442696;0.26589811668332053;1.0909090909090908;1.7878787878787878;2.3636363636363638;1.4644286935034605;1115.9749799133351;23.639617433688315;17.70698064496774;18.523477225895466;15.780…
369;14.070000599294637;-4.0586233376296414;14.070000599294637;0.04065955309562419;0.48567535304296877;488.53800000000024;466.36200000000014;488.0999682440001;174.0;0.0;0.2658981166833806;-0.38130442973442696;0.38130442973442696;0.2658981166833806;1.1875;1.875;2.5;1.4823291871285715;1096.8877030305343;22.932510652501765;16.96052839705235;18.593521558907803;15.280842415161818;9.965464976853362;12.2…
370;13.857060649721184;-4.045008284547876;13.857060649721184;0.03891460201639596;0.5350350651648457;412.4430000000002;391.27500000000015;412.1216689919999;152.0;0.0;0.2658981166832062;-0.38130442973442696;0.38130442973442696;0.2658981166832062;1.25;1.8928571428571428;2.4285714285714284;1.7670113602848352;887.2990821617669;20.36359655174942;15.096965364389634;15.91346194531736;13.352520722433818;8…
371;14.417871307317554;-4.2802479246161;14.417871307317554;0.03138598885081567;0.3406379745924692;497.51100000000025;470.29500000000024;497.160754844;186.0;0.0;0.3886349494027309;-0.38130442973442696;0.3886349494027309;0.38130442973442696;1.1515151515151516;1.7878787878787878;2.3333333333333335;1.6524426966340253;943.508884171893;24.277810114122516;17.904965531477004;18.72146211240473;15.49896733…
372;14.47499148872345;-4.02799431981538;14.47499148872345;0.018245634232043617;0.4891135931808723;457.52400000000034;429.30000000000024;457.168284836;172.0;0.0;0.2658981166832063;-0.48736081460731323;0.48736081460731323;0.2658981166832063;1.1935483870967742;1.8709677419354838;2.4193548387096775;1.4366924022557894;909.490295857788;22.062267164498685;17.256670672102807;18.073167253030533;14.8701588…
373;14.425051957355347;-4.027615073478966;14.425051957355347;0.018381487389874662;0.4666171206585996;457.52400000000034;429.30000000000024;457.168284836;172.0;0.0;0.2658981166832063;-0.4902285745849662;0.4902285745849662;0.2658981166832063;1.2258064516129032;1.903225806451613;2.4838709677419355;1.42338637985369;909.490295857788;22.062267164498685;17.25667067210281;18.073167253030533;14.8701588126…
374;14.64710694601748;-4.026459156907839;14.64710694601748;0.01666920648803316;0.5138523597732427;469.5600000000002;445.3680000000002;469.114141088;168.0;0.0;0.2658981166832063;-0.38130442973442696;0.38130442973442696;0.2658981166832063;1.1612903225806452;1.8709677419354838;2.4516129032258065;1.4897039532856313;1031.0896740404007;22.062267164498685;16.790050866922417;18.42304402877787;14.88699556…
375;14.518538430182481;-4.276699856394752;14.518538430182481;0.02299218688558513;0.3016428123458999;536.5920000000002;504.3360000000003;536.2080393839999;202.0;0.0;0.3886349494027309;-0.3688019805786903;0.3886349494027309;0.3688019805786903;1.0833333333333333;1.7222222222222223;2.25;1.3919305257164267;1048.683679701011;26.139617433688308;19.935494668075815;20.75199124900354;16.965293827029328;12.…
376;14.525719080220274;-4.002998671362563;14.525719080220274;0.15870184594345882;0.41608795078823724;496.6050000000004;463.3410000000003;496.215569376;188.0;0.0;0.2658164016942224;-0.4902285745849662;0.4902285745849662;0.2658164016942224;1.088235294117647;1.7647058823529411;2.323529411764706;1.241432008753332;1014.1868614551155;23.924074484064487;19.28719980870162;20.103696389629345;16.3364853078…
377;14.489910312268648;-4.490890135836804;14.489910312268648;0.09023041356923245;0.28006471108654957;578.5509999999999;549.3190000000001;578.1797739479999;216.0;0.0;0.4008375119261082;-0.3688019805786903;0.4008375119261082;0.3688019805786903;0.9736842105263158;1.5789473684210527;2.0789473684210527;1.6586488930301386;1082.1520071838318;28.355160383312136;20.28493103672732;21.101427617655045;17.577…
378;14.639532599560331;-4.277385608491987;14.639532599560331;0.0012075556718416092;0.2371400464293546;513.5100000000003;486.2940000000002;513.1556694639999;192.0;0.0;0.3887512473906528;-0.49348285503373757;0.49348285503373757;0.3887512473906528;1.1764705882352942;1.8235294117647058;2.3823529411764706;1.6204548098062073;961.5457762966712;24.98491689530906;18.313213821940867;19.129710402868593;15.9…
379;13.398273372757604;-3.9998343702407344;13.398273372757604;0.0014215122913019407;0.45972476331288503;521.4480000000003;499.2720000000003;520.040867164;174.0;0.0;0.2658981166833806;-0.38130442973442696;0.38130442973442696;0.2658981166833806;1.15625;1.84375;2.46875;1.474665726928852;1096.8877030305343;22.932510652501765;16.96052839705235;20.10537945094471;15.280842415161818;9.965464976853362;12.…
380;13.47016922840282;-3.9851264911620183;13.47016922840282;0.004715460632564339;0.5209011117474368;463.5310000000002;437.32300000000026;463.15772015199997;172.0;0.0;0.2658980963583606;-0.38130442973473083;0.38130442973473083;0.2658980963583606;1.15625;1.875;2.46875;1.458350556984165;1063.2288034936907;22.76937394568523;17.536503114837807;18.352999695765533;15.37015881263886;10.611360771480062;12…
381;13.22287216544612;-4.46402570343638;13.22287216544612;0.013784249811035432;0.5428703663411484;437.4400000000001;415.26400000000007;437.12322646399997;162.0;0.0;0.4159854203031916;-0.38130442973442696;0.4159854203031916;0.38130442973442696;1.1379310344827587;1.7586206896551724;2.310344827586207;1.7660534474376015;848.1146032846437;21.286246282559798;15.483030984097757;16.299527565025485;13.615…
382;13.311448583059267;-4.83166867990106;13.311448583059267;0.04046874901945707;0.20084806460437712;537.5570000000004;507.3170000000003;537.17565596;202.0;0.0;0.5725966576111162;-0.4057748264737935;0.5725966576111162;0.4057748264737935;1.1111111111111112;1.7777777777777777;2.388888888888889;1.4528546130631192;1021.9583477973613;26.39913045768215;19.627954689771673;20.444451270699396;16.9821305794…
383;13.405628377017667;-4.789029127010506;13.405628377017667;0.05538746748721257;0.43069758797118757;530.5250000000002;505.3250000000002;530.1446901799999;196.0;0.0;0.5725966444272599;-0.4057766811424298;0.5725966444272599;0.4057766811424298;1.0833333333333333;1.7777777777777777;2.361111111111111;1.436995183081484;1179.0147746292316;25.976480726871785;19.070543677630457;19.887040258558187;17.0546…
384;13.35736232383363;-4.215970831834543;13.35736232383363;0.04596844081794038;0.32228773444960684;495.52000000000027;467.2960000000002;495.16509127599994;186.0;0.0;0.3887512473906122;-0.4935150947014417;0.4935150947014417;0.3887512473906122;1.1818181818181819;1.8484848484848484;2.4545454545454546;1.6164424648939455;913.8654411702969;24.114673407305983;18.012599618121264;18.82909619904899;15.5882…
385;13.396196999802111;-4.002137770781315;13.396196999802111;0.0004542750606757462;0.48415069921939924;477.56800000000015;454.3840000000002;477.114060836;170.0;0.0;0.2658981166833805;-0.38130442973442696;0.38130442973442696;0.2658981166833805;1.25;1.96875;2.625;1.4768501675931969;1129.24438892819;22.76937394568524;17.22916331572348;18.862156477578928;15.408163615099644;10.144440634927449;12.40100…
386;13.391528939941743;-3.9968077215108315;13.391528939941743;0.002353489995543967;0.4841506992193993;477.5680000000003;454.3840000000003;477.11406083599996;170.0;0.0;0.2658981166833805;-0.38130442973442696;0.38130442973442696;0.2658981166833805;1.1875;1.84375;2.4375;1.462304032570307;1111.9943889281901;22.76937394568524;17.229163315723483;18.86215647757893;15.408163615099644;10.144440634927449;1…
387;13.307902323562821;-4.790172719728581;13.307902323562821;0.033680944670791524;0.20084806460437712;537.5570000000005;507.3170000000003;537.17565596;202.0;0.0;0.5725963035127346;-0.4057992626197391;0.5725963035127346;0.4057992626197391;1.0555555555555556;1.6666666666666667;2.2222222222222223;1.429836848048243;1004.7083477973613;26.399130457682155;19.62795468977167;20.444451270699396;16.98213057…
388;13.29445689749615;-4.800066851669767;13.29445689749615;0.04825184448120212;0.28384508751981535;523.5300000000003;495.30600000000027;523.160005896;196.0;0.0;0.5725963035127346;-0.405799262619739;0.5725963035127346;0.405799262619739;1.0857142857142856;1.6857142857142857;2.2285714285714286;1.4791275296326327;988.4108193843109;25.692023676495605;18.920847908585124;19.73734448951285;16.48213057943…
389;13.240405240302426;-4.004710206970758;13.240405240302426;0.015286268746454557;0.44933895019890974;413.45200000000017;390.2680000000001;413.1256710760001;154.0;0.0;0.33518083742075205;-0.47763923619300885;0.47763923619300885;0.33518083742075205;1.0357142857142858;1.6071428571428572;2.107142857142857;1.7353297572073623;826.811910770081;20.36359655174942;15.204599451033898;16.021096031961623;13.…
390;13.283641581443987;-5.8484714811857454;13.283641581443987;0.04654677673584939;0.35229176134746554;502.4580000000002;479.27400000000017;502.11969855599995;186.0;0.0;0.498517005831296;-0.42577372725483575;0.498517005831296;0.42577372725483575;1.0909090909090908;1.6363636363636365;2.121212121212121;1.673651843236769;940.415119305198;24.49335306374634;17.277344894269742;18.093841475197472;15.3382…
391;13.288250525613371;-4.595046494006389;13.288250525613371;0.07156703136547926;0.3501464998261867;484.4680000000002;460.2760000000002;484.1291203679999;180.0;0.0;0.4607282188996839;-0.42831099388510313;0.4607282188996839;0.42831099388510313;1.1875;1.75;2.25;1.6711529557376836;898.8979243824409;23.57070333293597;16.976730690450143;17.79322727137787;15.03165940229165;10.002537788900424;11.4426011…
392;13.314845232036376;-5.706021629159648;13.314845232036376;0.06194218336663915;0.3282224057874907;516.4850000000002;491.2850000000002;516.13534862;192.0;0.0;0.45647693002867024;-0.48691983019457297;0.48691983019457297;0.45647693002867024;1.1176470588235294;1.6764705882352942;2.176470588235294;1.6252185018845422;956.6613189672495;25.200459844932887;17.98445167545629;18.800948256384018;15.8382837…
393;13.318864506412794;-4.244304814519079;13.318864506412794;0.022858783173763664;0.3243511737155944;498.49500000000023;472.28700000000015;498.1447704319999;186.0;0.0;0.3399996342420595;-0.4870707012511484;0.4870707012511484;0.3399996342420595;1.2121212121212122;1.7878787878787878;2.303030303030303;1.6258968178977644;914.9875993824862;24.277810114122516;17.683837471636693;18.50033405256442;15.531…
394;13.293739789859504;-4.4109714811857454;13.293739789859504;0.028170023410598377;0.4920401635124605;466.4780000000002;441.27800000000013;466.13854218;174.0;0.0;0.4220663783585122;-0.4841319168403636;0.4841319168403636;0.4220663783585122;1.1935483870967742;1.7741935483870968;2.2903225806451615;1.648449997095398;861.6244595984822;22.70045984493289;16.728522729437838;17.545019310365564;14.58828372…
395;13.617438450783439;-4.590435451979282;13.617438450783439;0.07829512810889128;0.3089784411582862;523.5490000000002;494.31700000000023;523.1764049079999;196.0;0.0;0.4607282188996839;-0.42831099388510313;0.4607282188996839;0.42831099388510313;1.0571428571428572;1.6285714285714286;2.1142857142857143;1.406774086030959;1004.4224598249687;25.432510652501765;19.00725982704896;19.823756407976685;16.49…
396;13.622927715029572;-4.406943666696661;13.622927715029572;0.04393372099247772;0.436805550691832;505.5590000000002;475.3190000000002;505.18582671999997;190.0;0.0;0.4220663783585122;-0.4841319168403636;0.4841319168403636;0.4220663783585122;1.0588235294117647;1.6470588235294117;2.1470588235294117;1.3928668151681185;966.4944342544761;24.56226716449869;18.759051866036653;19.57554844696438;16.054610…
397;13.845656612565017;-4.249192205865985;13.845656612565017;0.025316667909370816;0.22293187929174535;610.6709999999999;572.3670000000001;610.2448188159999;232.0;0.0;0.3399996342420595;-0.4870707012511484;0.4870707012511484;0.3399996342420595;1.024390243902439;1.5853658536585367;2.1219512195121952;1.3283564626270155;1105.4784235263755;29.675151339621046;22.82090534975589;23.63740193068362;19.4811…
398;13.33137415765621;-5.581021629159646;13.33137415765621;0.03294108770051274;0.33057105886934657;514.5130000000003;487.2970000000002;514.156084064;192.0;0.0;0.45274163015892466;-0.38130442973473083;0.45274163015892466;0.38130442973473083;1.088235294117647;1.6470588235294117;2.1470588235294117;1.6252185018845424;954.7613495165328;25.200459844932887;18.28331016617898;19.099806747106705;15.8382837…
399;13.66056208282628;-5.577473560938298;13.66056208282628;0.01717739011863295;0.2903258129001853;553.5940000000004;521.3380000000002;553.203368604;208.0;0.0;0.45274163015892466;-0.30024475343926316;0.45274163015892466;0.30024475343926316;0.972972972972973;1.5405405405405406;2.027027027027027;1.3693248520567407;1060.8505507782527;27.06226716449869;20.31383930277779;21.130335883705516;17.304610224…
400;13.312855639137691;-5.589252081834543;13.312855639137691;0.06335983622659991;0.3287106033424931;515.5010000000002;489.2930000000002;515.1513330319999;192.0;0.0;0.4527416301590738;-0.38130442973442696;0.4527416301590738;0.38130442973442696;1.0294117647058822;1.588235294117647;2.088235294117647;1.6252185018845424;957.8065659949762;25.200459844932887;18.15317349248931;18.96967007341704;15.838283…
401;13.291750196960821;-4.19916592563019;13.291750196960821;0.040348420168495824;0.49015920283581477;465.49400000000014;439.2860000000001;465.154526592;174.0;0.0;0.38894060167436845;-0.38130442973442696;0.38894060167436845;0.38130442973442696;1.096774193548387;1.6774193548387097;2.193548387096774;1.6484499970953985;862.7697066262087;22.70045984493289;16.897244546470855;17.71374112739858;14.588283…
402;13.340098949348032;-4.143521629159646;13.340098949348032;0.016412585417928893;0.463810781803869;478.5330000000002;449.30100000000016;478.174927688;180.0;0.0;0.3886349349174547;-0.38130442973473083;0.3886349349174547;0.38130442973473083;1.15625;1.75;2.28125;1.6091502088627077;875.6913467670557;23.407566626119433;17.73448800134707;18.550984582274797;15.088283729317583;10.765267601060925;12.2053…
403;13.669286874518104;-4.139973560938297;13.669286874518104;0.056228509879624466;0.40651329720659246;517.6140000000003;483.3420000000002;517.222212228;196.0;0.0;0.3886349349174547;-0.30024475343926316;0.3886349349174547;0.30024475343926316;1.0285714285714285;1.6285714285714286;2.142857142857143;1.3623225607541254;980.2618696997603;25.26937394568523;19.76501713794588;20.581513718873605;16.5546102…
404;13.321580430829515;-4.151752081834543;13.321580430829515;0.030018027594799657;0.4590643965522106;479.5210000000002;451.29700000000014;479.17017665599997;180.0;0.0;0.38863493491758405;-0.38130442973442696;0.38863493491758405;0.38130442973442696;1.09375;1.6875;2.21875;1.6091502088627077;878.736563245499;23.407566626119433;17.604351327657405;18.42084790858513;15.088283729317583;10.51615821532204…
405;13.52829870841833;-4.4625908161089125;13.52829870841833;0.01626128451074349;0.28875143495797917;560.5609999999999;530.3210000000001;560.1891957600001;210.0;0.0;0.4008375119261082;-0.36888624867990555;0.4008375119261082;0.36888624867990555;0.918918918918919;1.4864864864864864;1.972972972972973;1.6239215969349183;1017.0917915814435;27.484916895309055;19.98431683290772;20.800813413835442;17.1665…
406;13.6073307821391;-6.3472698677512485;13.6073307821391;0.0010485065987895226;0.2246602847225871;613.5240000000002;586.3080000000002;613.149282344;228.0;0.0;0.379735942567768;-0.38130442973442696;0.38130442973442696;0.379735942567768;1.025;1.575;2.075;1.5751135881291143;1125.857388083151;29.98491689530906;20.77266547117048;21.589162052098207;18.53165940229165;11.885566109092304;13.3256294378929…
407;13.341959356603258;-6.429052191175937;13.341959356603258;0.024812678934390542;0.2623158060935811;581.5070000000003;555.2990000000003;581.143054092;216.0;0.0;0.45946329166573296;-0.38130442973442696;0.45946329166573296;0.38130442973442696;1.0;1.5526315789473684;2.0526315789473686;1.5736312016586609;1071.7708369154982;28.407566626119433;19.81735072897163;20.633847309899355;17.588283729317585;11…
408;13.325972791940627;-5.681760608491989;13.325972791940627;0.06599710968173356;0.2998300049363967;531.5000000000002;505.29200000000026;531.1462476519999;198.0;0.0;0.4552662539086793;-0.38130442973442696;0.4552662539086793;0.38130442973442696;1.0571428571428572;1.6285714285714286;2.142857142857143;1.5797529100089762;975.9596494551482;25.907566626119433;18.561421782953175;19.377918363880898;16.33…
409;13.329508671570256;-4.207307637390098;13.329508671570256;0.060793379416697935;0.29350990997669313;513.5100000000003;486.29400000000015;513.155669464;192.0;0.0;0.32967741899890196;-0.38130442973442696;0.38130442973442696;0.32967741899890196;1.1470588235294117;1.7352941176470589;2.264705882352941;1.5827446047566014;934.1321428121757;24.984916895309063;18.260807579133573;19.0773041600613;16.0316…
410;13.307691541940628;-4.373974304056765;13.307691541940628;0.041852347121426936;0.44612527174440797;481.49300000000017;455.28500000000014;481.149441212;180.0;0.0;0.41129457828948046;-0.38130442973442696;0.41129457828948046;0.38130442973442696;1.125;1.71875;2.25;1.6091502088627077;880.5643678579279;23.40756662611944;17.305492836934718;18.121989417862444;15.088283729317583;10.093508484511666;11.5…
411;13.25383614368744;-4.380181918275293;13.25383614368744;0.02986604210742061;0.45854888945190597;480.5050000000003;453.28900000000016;480.15419224400006;180.0;0.0;0.4159098599919819;-0.3813044297347309;0.4159098599919819;0.3813044297347309;1.1875;1.78125;2.3125;1.514123234872165;877.5913162177723;23.40756662611944;17.435629510624384;18.25212609155211;15.098320430449652;10.358637635526327;11.798…
412;13.269526690739593;-4.743388393093483;13.269526690739593;0.030191653050327227;0.4189641366250045;496.5040000000003;469.28800000000024;496.1491068639999;186.0;0.0;0.5725963006628354;-0.40579967065484085;0.5725963006628354;0.40579967065484085;1.1818181818181819;1.7878787878787878;2.3333333333333335;1.4882537911019784;895.2286192223842;24.114673407305986;17.843877801088247;18.660374382015974;15.…
413;13.278030092100138;-4.326721726426816;13.278030092100138;0.022784245642919698;0.3135364622957712;512.5720000000002;485.3560000000002;512.1262632439999;186.0;0.0;0.44592233292815553;-0.3813044297347309;0.44592233292815553;0.3813044297347309;1.2121212121212122;1.8181818181818181;2.3636363636363638;1.4882537911019784;897.3703286724605;24.114673407305986;17.843877801088247;19.4768709629437;15.571…
414;13.823174599978838;-5.612286822857059;13.823174599978838;0.04098828143707722;0.2456664788412582;625.0599999999998;594.82;624.15964522;226.0;0.0;0.4527416391383485;-0.37139166335868;0.4527416391383485;0.37139166335868;1.024390243902439;1.6341463414634145;2.1463414634146343;1.3918028373318945;1310.8823481366844;30.053830996061404;21.87950434729313;23.451929874239312;19.19845707462372;13.0420907…
415;13.04816835611671;-4.205534904702849;13.04816835611671;0.04835818938341374;0.2905680888283028;481.49300000000034;455.28500000000025;481.14944121199994;180.0;0.0;0.38875124739048933;-0.4935931584167914;0.4935931584167914;0.38875124739048933;1.15625;1.75;2.25;1.5455459512668839;895.8783743737871;23.570703332935967;17.214701629973888;18.031198210901614;14.982130579434935;10.152749306040773;11.59…
416;13.783192449087231;-4.209253701172287;13.783192449087231;0.02485327572591456;0.26405953035240076;572.61;541.3620000000002;572.202873752;214.0;0.0;0.38875124739048933;-0.4935931584167914;0.4935931584167914;0.38875124739048933;1.0256410256410255;1.6923076923076923;2.2564102564102564;1.3580946232480258;1201.0114458892156;28.097801070431416;21.17804292172615;21.994539502653875;18.55461022450637;1…
417;13.269732007094852;-4.60865193618326;13.269732007094852;0.04697824071471257;0.34180522399636537;485.4560000000002;462.27200000000016;485.124369336;180.0;0.0;0.46072823558245274;-0.42830865264053225;0.46072823558245274;0.42830865264053225;1.125;1.6875;2.1875;1.6711529557376836;901.7950096097439;23.57070333293597;16.846594016760474;17.663090597688203;15.03165940229165;9.753428403161541;11.19349…
418;13.296326713517857;-5.714252081834545;13.296326713517857;0.04137460333077225;0.3225312959048292;517.4730000000002;493.28100000000023;517.1305975879999;192.0;0.0;0.4564769300289124;-0.48691750374480575;0.48691750374480575;0.4564769300289124;1.0588235294117647;1.6176470588235294;2.1176470588235294;1.6252185018845422;959.6343706074051;25.200459844932887;17.854315001766622;18.670811582694352;15.8…
419;13.300345987894275;-4.2547214811857454;13.300345987894275;0.0029964246635072467;0.316909159269567;499.48300000000023;474.28300000000013;499.14001939999997;186.0;0.0;0.33999963435394376;-0.4870683748020996;0.4870683748020996;0.33999963435394376;1.1515151515151516;1.7272727272727273;2.242424242424242;1.6258968178977646;917.9606510226419;24.277810114122516;17.553700797947027;18.370197378874753;1…
420;13.275221271340985;-4.4213881478524115;13.275221271340985;0.054237309057384664;0.4771023167759659;467.4660000000002;443.2740000000001;467.133791148;174.0;0.0;0.4220663784715011;-0.48412959032058894;0.48412959032058894;0.4220663784715011;1.1290322580645162;1.7096774193548387;2.225806451612903;1.648449997095398;864.5215448257852;22.70045984493289;16.598386055748172;17.414882636675898;14.5882837…
421;13.330946133894486;-4.199260608491987;13.330946133894486;0.03534363853770617;0.32228773444960707;495.5200000000002;467.29600000000016;495.16509127599994;186.0;0.0;0.38875124739048933;-0.4935931584167914;0.4935931584167914;0.38875124739048933;1.121212121212121;1.7272727272727273;2.272727272727273;1.5706340179109726;896.6154411702969;24.114673407305986;18.012599618121268;18.829096199048994;15.5…
422;13.337647522783376;-3.977538249977997;13.337647522783376;0.008662497924231793;0.3257379978764179;459.54000000000025;429.30000000000024;459.1839349;174.0;0.0;0.2658981166832063;-0.4935974469658009;0.4935974469658009;0.2658981166832063;1.1290322580645162;1.7741935483870968;2.3548387096774195;1.609712729723208;821.8218560675065;22.32178018849253;17.463777453289357;18.280274034217083;14.941837119…
423;13.40641594681966;-3.9571767240395492;13.40641594681966;0.028931625182978538;0.4108432411698569;482.60300000000035;448.3310000000002;482.219905808;184.0;0.0;0.2658981166832063;-0.49226212199414676;0.49226212199414676;0.2658981166832063;1.0303030303030303;1.6666666666666667;2.272727272727273;1.323740359240413;889.9660574666775;23.31334402005525;18.947240138153177;19.7637367190809;15.9594752101…
424;13.254262461655276;-4.358651936183259;13.254262461655276;0.05528258449826429;0.3855218624142701;469.5070000000001;447.3310000000001;469.09529746400005;168.0;0.0;0.44592234924201823;-0.38130442973442696;0.44592234924201823;0.38130442973442696;1.1;1.6666666666666667;2.1666666666666665;1.6880151230421714;850.3848749114493;21.99335306374634;15.89127927456162;17.524272436417075;14.088283729317585;…
425;13.326021720914534;-4.392092329701777;13.326021720914534;0.005362654320987259;0.33937370457996124;517.5730000000002;495.39700000000016;517.062283084;180.0;0.0;0.44592234924201823;-0.3688854556194297;0.44592234924201823;0.3688854556194297;1.0625;1.59375;2.0625;1.720343595103929;1039.2430984318166;23.78624628255979;16.70777585548935;19.15726559827253;14.79539051050413;9.55063305793269;13.628560…
426;13.31602830339115;-4.601244528775852;13.31602830339115;0.0809918461568897;0.3356421784042048;501.52400000000017;478.34000000000015;501.10152571599997;180.0;0.0;0.46072823558245274;-0.42830865264053225;0.46072823558245274;0.42830865264053225;1.125;1.6875;2.1875;1.6711529557376836;903.6951441396341;23.57070333293597;16.846594016760474;18.479587178615933;15.03165940229165;9.753428403161541;12.34…
427;13.56967628214215;-4.770707560822821;13.56967628214215;0.11022667476099479;0.4588731853155621;492.52000000000015;465.30400000000014;492.165425624;184.0;0.0;0.5725963173324548;-0.40579734890166547;0.5725963173324548;0.40579734890166547;1.0303030303030303;1.606060606060606;2.090909090909091;1.4233053368500532;952.9074758057304;23.855160383312143;17.921808411160438;18.73830499208816;15.554610224…
428;13.660134059064555;-4.196111819120899;13.660134059064555;0.030779710075024003;0.28496568022489643;534.6010000000002;501.3370000000003;534.212375816;202.0;0.0;0.38875124739048933;-0.4935931584167914;0.4935931584167914;0.38875124739048933;1.0555555555555556;1.6666666666666667;2.1944444444444446;1.3320857157007735;1001.5706499002005;25.976480726871777;20.04312875472008;20.859625335647806;17.0546…
429;13.438480371571238;-3.9167870494060613;13.438480371571238;0.0499137017077671;0.4775414551853268;487.0220000000003;455.7740000000002;486.170368772;178.0;0.0;0.26589809640223694;-0.38130442973473067;0.38130442973473067;0.26589809640223694;1.03125;1.625;2.1875;1.3457550946859769;891.2700157894052;22.769373945685235;18.08009302751508;19.652518554461256;15.370158812638858;11.138237963834827;12.956…
430;13.421196420953954;-3.936628319247331;13.421196420953954;0.03472272948554478;0.4847386566450135;470.56700000000023;439.3190000000002;470.199919312;178.0;0.0;0.26589809640223694;-0.38130442973473067;0.38130442973473067;0.26589809640223694;1.03125;1.625;2.1875;1.3457550946859769;891.2700157894052;22.769373945685235;18.08009302751508;18.896589608442802;15.370158812638858;11.138237963834827;12.57…
431;13.331833048293579;-4.778716002123637;13.331833048293579;0.01865156583044536;0.23102647709674828;551.5840000000003;519.3280000000003;551.1913060239999;208.0;0.0;0.5725963173374056;-0.40579734741669593;0.5725963173374056;0.40579734741669593;1.1081081081081081;1.7297297297297298;2.2972972972972974;1.3903459279441146;1021.0156527520766;27.1062372388687;20.25809136346134;21.074587944389066;17.465…
432;13.339825851742269;-3.9716619210815636;13.339825851742269;0.013786307029418632;0.40976252043713424;437.4820000000001;414.2980000000001;437.14813783600005;162.0;0.0;0.2658981166832063;-0.38130442973442696;0.38130442973442696;0.2658981166832063;1.1333333333333333;1.8;2.3666666666666667;1.4606129960078458;966.4357906777856;21.192023676495612;16.190778351569953;17.007274932497676;14.4763119625215…
433;13.418838844074859;-3.9826996170593207;13.418838844074859;0.012021476789027208;0.4700655508313381;514.4310000000003;489.2310000000002;513.08919726;178.0;0.0;0.2658981166832063;-0.38130442973442696;0.38130442973442696;0.2658981166832063;0.9393939393939394;1.5454545454545454;2.121212121212121;1.457328237150318;1113.3512626795052;23.639617433688315;17.837117318657413;20.165471791622046;15.780842…
434;13.384843277844858;-3.9859536635825967;13.384843277844858;0.006734762566301011;0.519931624014395;463.5310000000001;437.3230000000002;463.15772015199997;172.0;0.0;0.2658981166832063;-0.38130442973442696;0.38130442973442696;0.2658981166832063;0.9375;1.46875;2.0;1.451062899094876;1045.978803493691;22.769373945685235;17.53650311483781;18.352999695765536;15.370158812638858;10.502454166172186;11.94…
435;13.41692359250749;-4.746853117101866;13.41692359250749;0.03500724571577041;0.43772805010200616;529.5370000000003;503.32900000000024;529.1494412119999;196.0;0.0;0.572596303414261;-0.40579929141037185;0.572596303414261;0.40579929141037185;0.9444444444444444;1.4722222222222223;1.9722222222222223;1.41062821282122;1159.0754577477778;25.976480726871785;19.200680351320127;20.017176932247853;17.05461…
436;13.406018046363378;-4.3935661640475425;13.406018046363378;0.00038232879367350314;0.46912387164223895;513.5380000000002;487.3300000000002;513.154526592;190.0;0.0;0.4159102198465056;-0.38130442973473083;0.4159102198465056;0.38130442973473083;1.0571428571428572;1.6571428571428573;2.1714285714285713;1.4338790073542167;1140.4195040153481;25.26937394568524;18.792432060856264;19.60892864178399;16.58…
437;13.386502228462145;-3.9865205570066338;13.386502228462145;0.009580055776177598;0.4962067028686855;480.9740000000001;455.77400000000017;480.12341858;172.0;0.0;0.26589811668332053;-0.38130442973442696;0.38130442973442696;0.26589811668332053;1.03125;1.65625;2.21875;1.4510628990948757;1048.602520727521;22.769373945685235;17.40636644114814;18.97879196809432;15.370158812638858;10.362251385741178;12…
438;13.370877228462145;-4.006928720271938;13.370877228462145;0.0027656232361676913;0.4833403903860081;481.96200000000016;457.77000000000015;481.118667548;172.0;0.0;0.26589811668343877;-0.38130442973442696;0.38130442973442696;0.26589811668343877;1.03125;1.625;2.1875;1.4510628990948757;1050.792984233691;22.769373945685235;17.27622976745847;18.84865529440465;15.370158812638858;10.222048605310171;12.…
439;13.380128713184373;-4.404282434253289;13.380128713184373;0.0506847044489005;0.4598355480582757;520.5550000000002;497.37100000000015;520.106196496;186.0;0.0;0.415910227406543;-0.38130442973442696;0.415910227406543;0.38130442973442696;1.1176470588235294;1.7352941176470589;2.2941176470588234;1.4501176679305972;1123.822878502975;24.56226716449869;17.915843139251205;19.548836301106657;16.081483678…
440;13.378864540848772;-3.980405549202066;13.378864540848772;0.012771121168383637;0.4904598129544977;487.0030000000001;463.8190000000002;486.0798395160001;168.0;0.0;0.2658981166833806;-0.38130442973442696;0.38130442973442696;0.2658981166833806;1.1612903225806452;1.8064516129032258;2.4193548387096775;1.467350304418927;1029.8225006848834;22.06226716449869;16.65991419323275;19.048836301106657;14.870…
441;13.359023271007501;-4.003416726059395;13.359023271007501;0.004512829448900302;0.5025563725047938;470.5480000000001;447.36400000000015;470.1093900560001;168.0;0.0;0.2658981166833806;-0.38130442973442696;0.38130442973442696;0.2658981166833806;1.1612903225806452;1.8064516129032258;2.4193548387096775;1.467350304418927;1029.8225006848834;22.06226716449869;16.65991419323275;18.292907355088204;14.87…
442;13.369227352640156;-3.991582406532769;13.369227352640156;0.004376059439988644;0.43776612828824035;468.55700000000013;444.3650000000002;468.11372648800005;168.0;0.0;0.2658981166833806;-0.507966237029174;0.507966237029174;0.2658981166833806;1.1290322580645162;1.7741935483870968;2.3870967741935485;1.467350304418927;1025.9223661549931;22.06226716449869;16.729163315723483;18.36215647757893;14.8701…
443;13.395819260236525;-4.76279605507803;13.395819260236525;0.051010315391807115;0.4260097729769597;536.5540000000001;513.3700000000002;536.1011111159999;192.0;0.0;0.5725963034413378;-0.40579928346099864;0.5725963034413378;0.40579928346099864;1.1428571428571428;1.7714285714285714;2.342857142857143;1.425345737190766;1142.3549919995696;25.269373945685235;18.324091429715068;19.95708459157052;16.5546…
444;13.389635515905463;-4.029988597411487;13.389635515905463;0.012036698004471713;0.34035629148687113;497.55500000000023;474.37100000000027;497.1038900759999;178.0;0.0;0.26896655755965293;-0.38130442973442696;0.38130442973442696;0.26896655755965293;1.1818181818181819;1.8181818181818181;2.393939393939394;1.4549012966178596;1121.6552650336987;23.639617433688315;17.54565989665121;19.178653058506658;…
445;13.38163753252988;-4.768734019361398;13.38163753252988;0.014577518924230093;0.34803708828422686;562.5670000000001;533.3350000000002;562.1709049279999;210.0;0.0;0.572596303522633;-0.4057992596962655;0.572596303522633;0.4057992596962655;1.1842105263157894;1.8421052631578947;2.4473684210526314;1.258105810297004;1190.33863250913;27.390694289244873;20.44541177327471;21.261908354202436;18.037773472…
446;13.386892160195849;-4.7622987005839335;13.386892160195849;0.003149888246451793;0.24688320271253267;576.5940000000002;545.3460000000002;576.1865549919999;216.0;0.0;0.572596303522633;-0.4057992596962655;0.572596303522633;0.4057992596962655;1.1538461538461537;1.8205128205128205;2.4358974358974357;1.215173878623453;1207.0569407576852;28.09780107043142;21.152518554461256;21.969015135388982;18.5377…
447;13.38416881932871;-4.454607830714209;13.38416881932871;0.05056771797881865;0.4097607309932757;519.5060000000002;495.31400000000014;519.1511725280002;192.0;0.0;0.40935625974082906;-0.38130442973442696;0.40935625974082906;0.38130442973442696;1.1142857142857143;1.7428571428571429;2.3142857142857145;1.4180361611343575;1142.3315812173755;25.26937394568524;18.478992147284135;19.29548872821186;16.55…
448;13.438485948958341;-3.9796124200960006;13.438485948958341;0.016580809630754922;0.41163198309518956;491.5740000000003;462.3420000000002;491.1950880280001;184.0;0.0;0.2658981166832063;-0.38130442973442696;0.38130442973442696;0.2658981166832063;1.1176470588235294;1.7941176470588236;2.411764705882353;1.2368850829725628;1118.6359525744556;23.760937777247957;18.83666255981917;19.653159140746897;16.…
449;13.34679323495082;-4.772075406941836;13.34679323495082;0.03375612317961019;0.24043013827246226;578.5700000000002;549.3380000000002;578.177052928;216.0;0.0;0.5725963035226496;-0.405799259686283;0.5725963035226496;0.405799259686283;1.1794871794871795;1.8461538461538463;2.4615384615384617;1.2151738786234527;1211.4787701606456;28.09780107043142;20.839838964274623;21.656335545202346;18.53777347210…
450;13.819568775482498;-4.223296968588898;13.819568775482498;0.004928185876303504;0.2553416252620712;599.6320000000001;567.3760000000001;599.2025394039999;224.0;0.0;0.38875124739048933;-0.4935931584167914;0.4935931584167914;0.38875124739048933;1.024390243902439;1.6829268292682926;2.2439024390243905;1.3604229642832177;1295.1423439223317;29.675151339621046;22.216427885879675;23.0329244668074;19.465…
451;13.783620472848956;-5.609631294162569;13.783620472848956;0.03477016919217957;0.27360410438538985;591.6030000000001;561.3630000000002;591.19386654;220.0;0.0;0.4527416391383485;-0.3701498699894482;0.4527416391383485;0.3701498699894482;1.05;1.725;2.25;1.390246225133171;1262.754993787434;29.183587508058324;21.448753469783863;22.265250050711593;18.804610224506373;12.792156069583788;14.232219398384…
452;14.73714851820191;-4.040971265169947;14.73714851820191;0.024843809662636662;0.5080846859696532;464.51900000000023;439.31900000000024;464.15296912;172.0;0.0;0.2658981166832063;-0.38130442973442696;0.38130442973442696;0.2658981166832063;1.15625;1.875;2.46875;1.4900557216645829;1068.8525207275209;22.76937394568523;17.40636644114814;18.222863022075867;15.386995565044467;10.358168343143548;11.7982…
453;13.3845634007724;-3.9524725354311383;13.3845634007724;0.026801628433018143;0.5295458675295116;446.5290000000001;420.3210000000002;446.16239093200005;166.0;0.0;0.2658980963583606;-0.38130442973473083;0.38130442973473083;0.2658980963583606;1.1290322580645162;1.8387096774193548;2.4193548387096775;1.4576949577963527;999.8254273136911;21.899130457682155;17.105752237328538;17.922248818256264;14.976…
454;13.355208480791612;-3.972082788693989;13.355208480791612;0.016758219404566344;0.500999825619813;453.5460000000003;430.36200000000025;453.11406083599996;162.0;0.0;0.2658981166833806;-0.38130442973442696;0.38130442973442696;0.2658981166833806;1.2;1.9333333333333333;2.566666666666667;1.4738097044262652;983.4058529330463;21.19202367649561;16.229163315723483;17.86215647757893;14.476311962521507;9.…
455;13.227401146332424;-3.916998535525322;13.227401146332424;0.03762194390305851;0.5327951141427189;448.33900000000006;426.1630000000001;447.046353904;144.0;0.0;0.2658980963583606;-0.38130442973473083;0.38130442973473083;0.2658980963583606;1.3076923076923077;1.9615384615384615;2.5;1.7586556324223654;741.6536498000562;18.786246282559794;14.227102038079304;16.629595158121734;12.403832317450073;8.53…
456;13.208882627813907;-3.9436652021919882;13.208882627813907;0.024016501726187967;0.5041308293324083;449.32700000000006;428.1590000000001;448.04160287200006;144.0;0.0;0.26589811668332053;-0.38130442973442696;0.38130442973442696;0.26589811668332053;1.2307692307692308;1.8846153846153846;2.423076923076923;1.7586556324223654;743.8051783680919;18.786246282559794;14.096965364389636;16.49945848443207;1…
457;13.325767309667366;-3.9610219115785417;13.325767309667366;0.015862770250855807;0.34497387838326765;437.51800000000014;410.3020000000002;437.162056584;164.0;0.0;0.2658980963583606;-0.395385865462369;0.395385865462369;0.2658980963583606;1.3;2.0;2.566666666666667;1.68231091072594;892.7097613032588;21.614673407305983;16.71056472294313;17.527061303870855;14.441837119910858;10.020792486539642;11.46…
458;14.077356041471509;-4.688304792424952;14.077356041471509;0.048599401110738905;0.3283500295689512;515.5010000000002;489.2930000000002;515.151333032;192.0;0.0;0.388857965213773;-0.38130442973473083;0.388857965213773;0.38130442973473083;1.1470588235294117;1.7647058823529411;2.264705882352941;1.6672403820842991;957.8065659949762;25.20045984493289;18.15317349248931;18.969670073417035;15.8222639640…
459;13.200445988695447;-4.48252588788584;13.200445988695447;0.03407868008314474;0.5232410453833614;438.42800000000005;417.2600000000001;438.118475432;162.0;0.0;0.41739151430579763;-0.38130442973442696;0.41739151430579763;0.38130442973442696;1.1724137931034482;1.793103448275862;2.2758620689655173;1.7271479701377888;833.106359088063;21.286246282559794;15.35289431040809;16.169390891335816;13.6151571…
460;13.319028478643865;-5.6087994069374245;13.319028478643865;0.06551204008334932;0.32855206587224983;515.5010000000002;489.2930000000002;515.1513330319999;192.0;0.0;0.4527427655239688;-0.38130442973473083;0.4527427655239688;0.38130442973473083;1.1764705882352942;1.7941176470588236;2.2941176470588234;1.6252185018845424;957.8065659949762;25.20045984493289;18.15317349248931;18.969670073417035;15.83…
461;13.30814470402903;-5.688235347980507;13.30814470402903;0.058266902603446136;0.3441693806235208;513.4850000000001;489.2930000000001;513.1356829680001;190.0;0.0;0.4568982738177965;-0.38130442973473083;0.4568982738177965;0.38130442973473083;1.1764705882352942;1.7941176470588236;2.2941176470588234;1.6696373678892158;1000.420809067916;25.20045984493289;17.893660468495465;18.710157049423195;15.8382…
462;13.178526935433986;-5.597550575296927;13.178526935433986;0.04359386533730425;0.26069591974799955;497.4860000000003;473.2940000000002;497.140768348;184.0;0.0;0.4527416391383485;-0.2885898396238315;0.4527416391383485;0.2885898396238315;1.1515151515151516;1.7575757575757576;2.242424242424242;1.6133312359341232;979.9477551928027;24.49335306374634;17.4854121780316;18.301908758959325;15.33828372931…
463;13.06767989136899;-5.592667762796927;13.06767989136899;0.11469906095154125;0.3512794468143534;485.4750000000003;461.2830000000002;485.140768348;180.0;0.0;0.4527416391383485;-0.28859016410642807;0.4527416391383485;0.28859016410642807;1.1875;1.8125;2.25;1.5916237065753251;925.2767048775465;23.786246282559794;17.0378184208389;17.854315001766626;14.838283729317585;10.175679024449519;11.6157423532…
464;13.218526935433985;-5.593644325296927;13.218526935433985;0.117303227618208;0.33976067264637666;499.5020000000003;473.2940000000002;499.156418412;186.0;0.0;0.4527416391383485;-0.2885901641065309;0.4527416391383485;0.2885901641065309;1.1515151515151516;1.7575757575757576;2.242424242424242;1.612826780558112;939.4420676650424;24.49335306374634;17.744925202025446;18.561421782953172;15.338283729317…
465;13.371304713211766;-5.59450937720004;13.371304713211766;0.11936084078693221;0.32710054776449665;513.5290000000002;485.3050000000002;513.172068476;192.0;0.0;0.4527416391383485;-0.28859016410653104;0.4527416391383485;0.28859016410653104;1.1176470588235294;1.7352941176470589;2.235294117647059;1.6252185018845424;955.6161024888063;25.200459844932887;18.452031983211995;19.26852856413972;15.83828372…
466;13.564542540750187;-5.62602098785168;13.564542540750187;0.021805521068237965;0.24419077099459208;572.553;543.3210000000001;572.172796748;214.0;0.0;0.4527416391383485;-0.38653213602953873;0.4527416391383485;0.38653213602953873;1.0789473684210527;1.6842105263157894;2.1578947368421053;1.6446768869320474;1100.2245584307748;28.355160383312136;20.254707464675768;21.071204045603494;17.68081898441868…
467;13.343526935433987;-5.597969584812495;13.343526935433987;0.02585057910714017;0.2927491782138192;514.5170000000002;487.30100000000016;514.167317444;192.0;0.0;0.4527416391383485;-0.3165894992047264;0.4527416391383485;0.3165894992047264;1.1764705882352942;1.7941176470588236;2.2941176470588234;1.6252185018845424;958.1710939715764;25.20045984493289;18.244925202025446;19.061421782953172;15.83828372…
468;13.31574915765621;-5.601429792424953;13.31574915765621;0.06377650289326664;0.32855206587224983;515.5010000000002;489.2930000000002;515.1513330319999;192.0;0.0;0.4527416391383485;-0.38130442973473083;0.4527416391383485;0.38130442973473083;1.1764705882352942;1.7941176470588236;2.2941176470588234;1.6252185018845424;957.8065659949762;25.20045984493289;18.15317349248931;18.969670073417035;15.83828…
469;13.644937082826278;-5.597881724203604;13.644937082826278;0.09182280132936249;0.29077811152736643;554.5820000000002;523.3340000000002;554.198617572;208.0;0.0;0.4527416391383485;-0.30024475343926316;0.4527416391383485;0.30024475343926316;1.054054054054054;1.6756756756756757;2.1621621621621623;1.3693248520567405;1063.6026133084126;27.062267164498685;20.18370262908812;21.000199210015847;17.304610…
470;13.297230639137691;-5.60966024509985;13.297230639137691;0.03262460333077222;0.32253646116621343;516.4890000000003;491.2890000000002;516.146582;192.0;0.0;0.45274163913851656;-0.38130442973442696;0.45274163913851656;0.38130442973442696;1.1176470588235294;1.7352941176470589;2.235294117647059;1.6252185018845424;960.2893926394587;25.20045984493289;18.023036818799643;18.83953339972737;15.8382837293…
471;13.82186593770156;-4.2101627427598185;13.82186593770156;0.003658680293104677;0.3723766070361143;503.5870000000004;471.3310000000003;503.206562164;190.0;0.0;0.3889415794332791;-0.28859016167393464;0.3889415794332791;0.28859016167393464;1.0588235294117647;1.6470588235294117;2.088235294117647;1.4360917976062937;954.1696453496221;24.56226716449868;19.057910356759333;19.87440693768706;16.037773472…
472;13.197421493257117;-4.207737974241301;13.197421493257117;0.0006365609515417425;0.5139714245474863;449.4950000000002;423.2870000000001;449.15961197200005;168.0;0.0;0.3889415794332791;-0.2885901641065309;0.3889415794332791;0.2885901641065309;1.2333333333333334;1.8666666666666667;2.3666666666666667;1.6346781183461014;844.7707609317138;21.99335306374634;16.488996256006992;17.305492836934718;14.08…
473;13.294643715479339;-4.216527036741301;13.294643715479339;0.027385532144957425;0.4923180954739509;465.49400000000014;439.2860000000001;465.15452659199997;174.0;0.0;0.3889415794332791;-0.38130442973473083;0.3889415794332791;0.38130442973473083;1.2580645161290323;1.903225806451613;2.4193548387096775;1.648449997095399;862.7697066262087;22.700459844932887;16.897244546470855;17.71374112739858;14.58…
474;13.276125196960821;-4.226943703407967;13.276125196960821;0.052694099180841336;0.476731115728814;466.48200000000014;441.2820000000001;466.14977556;174.0;0.0;0.3889415795127768;-0.38130442973442696;0.3889415795127768;0.38130442973442696;1.1935483870967742;1.8387096774193548;2.3548387096774195;1.648449997095399;865.1765668578387;22.700459844932887;16.767107872781185;17.58360445370891;14.58828372…
475;13.299252659648722;-3.996039420663234;13.299252659648722;0.010624938183109167;0.4877883845326081;447.50400000000025;420.2880000000002;447.16394840400005;168.0;0.0;0.2658980963583606;-0.38130442973473083;0.38130442973473083;0.2658980963583606;1.3;1.9666666666666666;2.5;1.6585642880354547;821.0765619859781;21.777810114122513;16.596630342651252;17.413126923578975;14.297679167567425;10.0492487914…
476;13.365579190260966;-3.9191163437401566;13.365579190260966;0.04715283959466876;0.49879334332104797;437.5620000000002;406.3140000000002;437.198442092;166.0;0.0;0.2658980963583606;-0.38130442973473083;0.38130442973473083;0.2658980963583606;1.2;1.9;2.466666666666667;1.39395152114471;839.8977398408417;21.19202367649561;17.25491495900589;18.071411539933617;14.4594752101159;10.929309591914393;12.369…
477;13.390023634705411;-3.9220925342163473;13.390023634705411;0.04715283959466876;0.48667279299178046;451.5890000000002;418.3250000000002;451.21409215600005;172.0;0.0;0.2658980963583606;-0.38130442973473083;0.38130442973473083;0.2658980963583606;1.1935483870967742;1.903225806451613;2.4516129032258065;1.372709954276699;855.6374962781068;21.899130457682155;17.962021740192437;18.778518321120163;14.9…
478;13.414468079149856;-3.925068724692538;13.414468079149856;0.04715283959466876;0.4734549789415863;465.6160000000003;430.33600000000024;465.22974222;178.0;0.0;0.2658980963583606;-0.38130442973473083;0.38130442973473083;0.2658980963583606;1.15625;1.84375;2.4375;1.3592094748838668;869.3978626604253;22.6062372388687;18.669128521378987;19.48562510230671;15.4594752101159;11.929309591914393;13.3693729…
479;15.596691310783573;-4.23040098584059;15.596691310783573;0.03450181153524179;0.3406757968524516;497.51100000000025;470.2950000000002;497.16075484400005;186.0;0.0;0.3886349426996312;-0.3813044297347304;0.3886349426996312;0.3813044297347304;1.1818181818181819;1.8181818181818181;2.3333333333333335;1.6684049754169308;926.0137716740564;24.33021635692981;17.904965531477007;18.721462112404733;15.4342…
480;13.324473949348036;-4.163929792424952;13.324473949348036;0.00891080154629087;0.4596507562333696;479.5210000000002;451.29700000000014;479.17017665599997;180.0;0.0;0.38863494269963095;-0.38130442973473083;0.38863494269963095;0.38130442973473083;1.25;1.90625;2.4375;1.6091502088627074;878.7365632454989;23.40756662611944;17.6043513276574;18.42084790858513;15.088283729317583;10.625064820629918;12.0…
481;13.403689948042055;-3.9375523999509388;13.403689948042055;0.03775250654478235;0.4665686834090107;479.6240000000003;450.39200000000034;479.15486302799997;174.0;0.0;0.2658980963583606;-0.38130442973473083;0.38130442973473083;0.2658980963583606;1.1875;1.90625;2.5;1.3803161273289348;994.6970835193783;22.606237238868705;17.903650225475914;19.536643387331363;15.4594752101159;10.940206234430068;13.3…
482;13.310585060459145;-4.386152014647175;13.310585060459145;0.024165721844293664;0.4498136004394814;481.49300000000017;455.28500000000014;481.149441212;180.0;0.0;0.41129458922635886;-0.38130442973473083;0.41129458922635886;0.38130442973473083;1.28125;1.9375;2.46875;1.6091502088627074;880.564367857928;23.407566626119436;17.305492836934718;18.121989417862444;15.088283729317583;10.202415089819544;1…
483;13.372382112613339;-3.938317187897296;13.372382112613339;0.03520892067272774;0.4530603267823257;453.56100000000026;422.3130000000002;453.19335671199997;172.0;0.0;0.2658980963583606;-0.38130442973473083;0.38130442973473083;0.2658980963583606;1.2258064516129032;1.935483870967742;2.5161290322580645;1.3608677949530752;857.6061914798831;21.899130457682155;17.663163249469754;18.479659830397477;14.9…
484;13.3750771397252;-3.9272422606554085;13.3750771397252;0.04283027723639221;0.5254678852680342;438.55000000000024;408.3100000000002;438.19369106;166.0;0.0;0.2658980963583606;-0.38130442973473083;0.38130442973473083;0.2658980963583606;1.1333333333333333;1.8;2.3666666666666667;1.4335058781315813;840.4527313236118;21.19202367649561;17.124778285316225;17.941274866243948;14.476311962521507;10.707073…
485;13.299220232036376;-5.726429792424953;13.299220232036376;0.05194218336663936;0.323595163304129;517.4730000000003;493.2810000000002;517.130597588;192.0;0.0;0.45647694456928867;-0.4852978376267515;0.4852978376267515;0.45647694456928867;1.2058823529411764;1.8235294117647058;2.323529411764706;1.6252185018845424;959.6343706074051;25.20045984493289;17.854315001766626;18.670811582694352;15.838283729…
486;13.303239506412792;-4.272082592296856;13.303239506412792;0.07410801201427475;0.3188318758109246;499.48300000000023;474.2830000000002;499.14001939999997;186.0;0.0;0.34000118673854846;-0.4854487099549005;0.4854487099549005;0.34000118673854846;1.303030303030303;1.9393939393939394;2.4545454545454546;1.6258968178977642;917.9606510226419;24.277810114122516;17.553700797947023;18.37019737887475;15.53…
487;13.278114789859504;-4.438749258963523;13.278114789859504;0.002255683922766094;0.4818544795295461;467.4660000000002;443.27400000000017;467.133791148;174.0;0.0;0.4220679443748326;-0.48250992091974687;0.48250992091974687;0.4220679443748326;1.2903225806451613;1.935483870967742;2.4516129032258065;1.6484499970953987;864.5215448257852;22.70045984493289;16.59838605574817;17.414882636675895;14.5882837…
488;13.349050264641132;-3.939116343740157;13.349050264641132;0.03326395070577992;0.4873803456282749;439.5340000000003;410.3020000000002;439.17770664799997;166.0;0.0;0.2658980963583606;-0.4916899771375664;0.4916899771375664;0.2658980963583606;1.2333333333333334;1.9333333333333333;2.5;1.3939515211447095;841.7977092915582;21.19202367649561;16.956056468283208;17.77255304921093;14.4594752101159;10.568…
489;13.307945023728198;-4.288929792424952;13.307945023728198;0.038904950869236954;0.451653329736687;481.4930000000002;455.28500000000014;481.14944121199994;180.0;0.0;0.3918594259044819;-0.4916250409497405;0.4916250409497405;0.3918594259044819;1.28125;1.9375;2.46875;1.6091502088627074;880.564367857928;23.407566626119436;17.305492836934718;18.121989417862444;15.088283729317583;10.26431070986339;11.…
490;13.31532113389449;-4.214885608491986;13.31532113389449;0.0476893175500519;0.3140265799322277;496.50800000000027;469.29200000000014;496.16034024400005;186.0;0.0;0.3887512474387681;-0.49197087879293505;0.49197087879293505;0.3887512474387681;1.2121212121212122;1.878787878787879;2.4242424242424243;1.5706340179109728;899.0982678147795;24.114673407305986;17.882462944431595;18.69895952535932;15.5882…
491;13.359183319417046;-3.9460048869180366;13.359183319417046;0.02919492500213905;0.5236365964028216;452.5580000000002;428.36600000000016;452.11881186799997;162.0;0.0;0.2658980963583606;-0.38130442973473083;0.38130442973473083;0.2658980963583606;1.2333333333333334;1.9666666666666666;2.533333333333333;1.4606129960078458;964.8635206780165;21.19202367649561;16.359299989413152;17.9922931512686;14.476…
492;13.356298375754129;-3.9493956123542175;13.356298375754129;0.026709035840425388;0.5260628378689755;435.5060000000002;410.3060000000002;435.15763990000005;162.0;0.0;0.2658980963583606;-0.38130442973473083;0.38130442973473083;0.2658980963583606;1.2333333333333334;1.9666666666666666;2.533333333333333;1.4606129960078458;963.2538802035796;21.19202367649561;16.475615563638872;17.292112144566598;14.4…
493;13.185288096643617;-3.972901313303099;13.185288096643617;0.0045643412323608246;0.513422737737668;405.8640000000001;385.70400000000006;405.08736742;144.0;0.0;0.2658981166833207;-0.38130442973442696;0.38130442973442696;0.2658981166833207;1.1923076923076923;1.8461538461538463;2.3846153846153846;1.758655632422365;745.4959279189763;18.786246282559798;13.966828690699968;15.53925421764615;12.4038323…
494;13.304346025670533;-3.9442703080809927;13.304346025670533;0.01623263112313622;0.14424857977126845;501.6270000000005;470.37900000000036;501.1603423319999;184.0;0.0;0.2927672042626068;-0.3813044297347309;0.3813044297347309;0.2927672042626068;1.1818181818181819;1.878787878787879;2.484848484848485;1.407576946395797;919.6645537729061;23.89913045768216;18.455095965707894;20.088089127563347;15.81451…
495;13.40379954743737;-3.937416546793108;13.40379954743737;0.03784220561885632;0.4665686834090107;479.62400000000025;450.3920000000002;479.154863028;174.0;0.0;0.2658980963583606;-0.38130442973473083;0.38130442973473083;0.2658980963583606;1.21875;1.96875;2.5625;1.3803161273289348;994.6970835193781;22.606237238868705;17.903650225475914;19.536643387331363;15.4594752101159;10.953286318005004;13.27300…
496;14.649143983054516;-4.0262391538469275;14.649143983054516;0.016533353330202116;0.5138523597732427;469.5600000000002;445.3680000000002;469.114141088;168.0;0.0;0.2658981166832063;-0.38130442973442696;0.38130442973442696;0.2658981166832063;1.1612903225806452;1.8709677419354838;2.4516129032258065;1.489703953285631;1031.089674040401;22.062267164498685;16.790050866922417;18.42304402877787;14.886995…
497;13.366127763861488;-3.9377404241081204;13.366127763861488;0.03511208476545247;0.5336837813904958;451.57000000000016;426.3700000000002;451.1235629;162.0;0.0;0.2658980963583606;-0.38130442973473083;0.38130442973473083;0.2658980963583606;1.2333333333333334;1.9666666666666666;2.533333333333333;1.460612996007846;962.3806940335338;21.19202367649561;16.48943666310282;18.12242982495827;14.47631196252…
498;13.34760924534297;-3.964407090774787;13.34760924534297;0.021506642588581926;0.519687304286852;452.55800000000016;428.36600000000016;452.118811868;162.0;0.0;0.26589811668332053;-0.38130442973442696;0.38130442973442696;0.26589811668332053;1.1666666666666667;1.9;2.466666666666667;1.460612996007846;964.8635206780165;21.19202367649561;16.35929998941315;17.9922931512686;14.476311962521507;9.7470701…
499;13.481106986293883;-4.850488850848803;13.481106986293883;0.03520956533440578;0.3601211217957878;499.4390000000002;478.2710000000002;499.10363389199995;184.0;0.0;0.5072901796448858;-0.4210349299599035;0.5072901796448858;0.4210349299599035;0.9696969696969697;1.5454545454545454;2.121212121212121;1.49860099833777;1025.864674272653;24.070703332935967;17.100141768845084;17.91663834977281;15.4334187…
500;13.43306855315718;-3.9954261775312587;13.43306855315718;0.007255475506217968;0.4605599089331213;496.5670000000004;472.3750000000004;496.1086411079999;178.0;0.0;0.2658981166833806;-0.4535950631063622;0.4535950631063622;0.2658981166833806;1.121212121212121;1.8484848484848484;2.5757575757575757;1.2879411873017645;1139.032078863653;23.053830996061407;17.72820281314817;19.36119597500362;15.9426384…
501;13.999836607485651;-4.018629751531536;13.999836607485651;0.012892651645877606;0.5080846859696534;464.5190000000002;439.3190000000002;464.15296912;172.0;0.0;0.26589811668332053;-0.38130442973442696;0.38130442973442696;0.26589811668332053;1.09375;1.78125;2.375;1.466035554370209;1065.852520727521;22.769373945685235;17.40636644114814;18.222863022075867;15.386995565044467;10.368234449884886;11.808…
502;13.419696262499674;-4.030340747065584;13.419696262499674;0.016812325841803144;0.3845454706109652;495.5830000000002;470.38300000000027;495.12462552;178.0;0.0;0.2658981166833805;-0.38130442973442696;0.38130442973442696;0.2658981166833805;1.1515151515151516;1.8181818181818181;2.4545454545454546;1.4967282853934811;1137.3190353414557;23.63961743368832;17.76754827987701;19.40054144173246;15.7976791…
503;13.360975736687866;-3.9440328650289023;13.360975736687866;0.027003232187635895;0.24007664095697856;508.64100000000053;472.35300000000035;508.23555587199996;194.0;0.0;0.2658981110332218;-0.3813044297345114;0.3813044297345114;0.2658981110332218;0.9428571428571428;1.6;2.2;1.1927109575229822;984.5265322062507;24.943100532052163;20.077376811842843;20.89387339277057;16.854956034492915;12.4388264073…
504;13.387918299647787;-3.9712631017604854;13.387918299647787;0.019375157070282922;0.4810994672199338;478.5960000000003;452.38800000000026;478.13446193199997;172.0;0.0;0.2658981166833806;-0.38130442973442696;0.38130442973442696;0.2658981166833806;1.125;1.8125;2.46875;1.4211074020132655;1056.8689771440554;22.6062372388687;17.5140005277924;19.146993689647854;15.4594752101159;10.420833837177467;12.6…
505;13.421280507593597;-3.960988552954435;13.421280507593597;0.02379048702111608;0.38362427234823293;483.59000000000026;454.35800000000035;483.182792028;180.0;0.0;0.2658980963583606;-0.38130442973473083;0.38130442973473083;0.2658980963583606;1.1470588235294117;1.8529411764705883;2.4705882352941178;1.3810782940224067;1142.5324365753625;24.020450801241797;18.942995692204754;19.75949227313248;16.459…
506;13.247411388198273;-3.867288614105217;13.247411388198273;0.06514128081560644;0.5637817533280091;396.5090000000002;368.28500000000014;396.171892996;150.0;0.0;0.26589809634543704;-0.3813044297347309;0.3813044297347309;0.26589809634543704;1.1851851851851851;1.8148148148148149;2.4074074074074074;1.621491455605168;723.7267218797958;19.33021635692981;15.470838070322467;16.28733465125019;12.99314871…
507;13.24448920566043;-3.916935731975189;13.24448920566043;0.022713766061980056;0.37066818255984296;426.5350000000001;396.2950000000002;426.18245768;162.0;0.0;0.2658980964460198;-0.38130442973473055;0.38130442973473055;0.2658980964460198;1.206896551724138;1.8620689655172413;2.4827586206896552;1.5012461643386097;756.435918400306;20.744429919302902;16.586193141972878;17.402689722900604;13.993148714…
508;13.422480457301315;-3.9432175549018065;13.422480457301315;0.03537136107188732;0.47230425798336234;473.5950000000002;442.34700000000026;473.198442092;178.0;0.0;0.2658980963583606;-0.38130442973473083;0.38130442973473083;0.2658980963583606;1.0606060606060606;1.7272727272727273;2.3333333333333335;1.3721353511733065;1029.5291891917316;23.313344020055247;18.650102473391303;19.46659905431903;15.959…
509;13.23586035573912;-3.904487378227231;13.23586035573912;0.04349404150935943;0.5166436266021226;412.5080000000001;384.28400000000016;412.16680761599997;156.0;0.0;0.26589809634562145;-0.3813044297347309;0.3813044297347309;0.26589809634562145;1.2142857142857142;1.8571428571428572;2.4642857142857144;1.5580434030210302;740.9471726650094;20.037323138116356;15.87908636078633;16.695582941714054;13.493…
510;13.405951531681477;-3.963217554901806;13.405951531681477;0.021482472182998258;0.4656509721628345;475.56700000000023;446.33500000000026;475.17770664799997;178.0;0.0;0.2658980963583606;-0.4872950271330996;0.4872950271330996;0.2658980963583606;1.1515151515151516;1.8484848484848484;2.4545454545454546;1.3721353511733068;1031.6262296898378;23.31334402005525;18.351243982668617;19.167740563596347;15.…
511;13.387433013162962;-3.9898842215684733;13.387433013162962;0.007877030006127494;0.4512472863282758;476.55500000000023;448.33100000000024;476.1729556159999;178.0;0.0;0.26589811668332053;-0.4872923963589255;0.4872923963589255;0.26589811668332053;1.0909090909090908;1.7878787878787878;2.393939393939394;1.3721353511733068;1034.3155465712919;23.31334402005525;18.22110730897895;19.037603889906677;15.…
512;13.817773159788437;-5.606866234558321;13.817773159788437;0.01874102695294555;0.25208509571294657;604.6419999999998;571.378;604.214267636;226.0;0.0;0.4527416391383485;-0.29894228588942723;0.4527416391383485;0.29894228588942723;0.975609756097561;1.6097560975609757;2.1463414634146343;1.3688157971654127;1277.0346752804503;29.89069428924487;22.285996924660076;23.102493505587802;19.287773472100763;…
513;13.756286463787504;-4.365063339471819;13.756286463787504;0.04871897445865181;0.30616263839662805;558.648;529.4160000000002;558.1582320680001;202.0;0.0;0.44592234924201823;-0.368885455619345;0.44592234924201823;0.368885455619345;0.9459459459459459;1.5405405405405406;2.081081081081081;1.412421480446433;1164.730307204783;26.683587508058324;20.024102706732386;21.657095868587838;17.537773472100763…
514;13.483132392366858;-3.9979696447260467;13.483132392366858;0.00734705738063135;0.3382852642966694;527.6070000000002;498.3750000000003;527.195088028;196.0;0.0;0.2658981166832063;-0.38130442973442696;0.38130442973442696;0.2658981166832063;1.0;1.6756756756756757;2.324324324324324;1.229265404022917;1317.0324082365344;25.8822581208076;20.231850074204587;21.04834665513231;17.925801705304686;12.11978…
515;13.7959661518613;-5.607131294162569;13.7959661518613;0.006992391414401444;0.27069197570963843;590.6149999999999;559.3670000000001;590.198617572;220.0;0.0;0.4527416391383485;-0.37139304644520077;0.4527416391383485;0.37139304644520077;1.0;1.625;2.15;1.390246225133171;1260.2496063345704;29.183587508058324;21.578890143473526;22.395386724401256;18.804610224506373;12.942424956756133;14.382488285556…
516;13.38029553821472;-3.9624942764766193;13.38029553821472;0.011857527144254032;0.2366538974468232;532.6630000000002;496.3750000000003;532.2355558719998;202.0;0.0;0.2658980963581949;-0.38130442973473083;0.38130442973473083;0.2658980963581949;0.972972972972973;1.6216216216216217;2.2432432432432434;1.2435589496378163;1085.323453367469;26.30490785161797;20.997128190917838;21.813624771845564;17.8701…
517;13.409484959353545;-3.924415966448905;13.409484959353545;0.038678739506680326;0.2814255655944833;536.6950000000003;496.37500000000034;536.266856;206.0;0.0;0.2658980963454369;-0.3813044297347309;0.3813044297347309;0.2658980963454369;0.972972972972973;1.6216216216216217;2.2432432432432434;1.1606930483297813;999.153032172955;26.304907851617962;21.51615423890552;22.332650819833248;17.870158812638…
518;13.387587042017195;-3.951786594388054;13.387587042017195;0.030643906084819372;0.5384777017628497;445.5410000000001;418.3250000000002;445.167141964;166.0;0.0;0.2658981166832063;-0.38130442973442696;0.38130442973442696;0.2658981166832063;0.9032258064516129;1.4838709677419355;2.064516129032258;1.457694957796353;997.2017100798611;21.899130457682155;17.235888911018208;18.052385491945934;14.9763119…
519;13.492144178684297;-3.990857203123411;13.492144178684297;0.014725651210248047;0.3736976339379153;528.6560000000003;500.4320000000003;528.150111996;190.0;0.0;0.2658981166833806;-0.38130442973442696;0.38130442973442696;0.2658981166833806;0.9444444444444444;1.5555555555555556;2.1944444444444446;1.2637049907104605;1297.7322340924295;25.17515133962105;19.668701066171653;21.301694228027106;17.44263…
520;14.764926295979688;-4.034026820725503;14.764926295979688;0.01974176884630996;0.519931624014395;463.5310000000002;437.3230000000002;463.15772015199997;172.0;0.0;0.2658981166832063;-0.38130442973442696;0.38130442973442696;0.2658981166832063;1.03125;1.6875;2.28125;1.4900557216645829;1066.228803493691;22.76937394568523;17.536503114837807;18.352999695765533;15.386995565044467;10.508437230315891;11…
521;13.390480560535714;-3.9455280909866945;13.390480560535714;0.031903669249344624;0.5400652847557253;445.5410000000001;418.3250000000002;445.167141964;166.0;0.0;0.2658980963583606;-0.38130442973473083;0.38130442973473083;0.2658980963583606;1.064516129032258;1.7419354838709677;2.3225806451612905;1.457694957796353;997.2017100798611;21.899130457682155;17.235888911018208;18.052385491945934;14.976311…
522;13.371962042017199;-3.972194757653361;13.371962042017199;0.01829822707247386;0.52517913827692;446.52900000000017;420.32100000000025;446.162390932;166.0;0.0;0.26589811668332053;-0.38130442973442696;0.38130442973442696;0.26589811668332053;1.0;1.6774193548387097;2.2580645161290325;1.457694957796353;999.8254273136911;21.899130457682155;17.105752237328538;17.922248818256268;14.976311962521507;10.2…
523;13.511022028062921;-3.994961587684801;13.511022028062921;0.01371662736892354;0.37369763393791566;528.6560000000002;500.4320000000003;528.1501119960001;190.0;0.0;0.2658981166833806;-0.38130442973442696;0.38130442973442696;0.2658981166833806;0.9722222222222222;1.6388888888888888;2.3333333333333335;1.2935707378349597;1314.9822340924293;25.17515133962105;19.668701066171653;21.301694228027106;17.4…
524;13.362152925236057;-3.963818325884072;13.362152925236057;0.022675379167879983;0.519687304286852;452.55800000000016;428.36600000000016;452.1188118680001;162.0;0.0;0.2658981166833806;-0.38130442973442696;0.38130442973442696;0.2658981166833806;1.1333333333333333;1.8;2.433333333333333;1.4738097044262652;981.3635206780164;21.19202367649561;16.35929998941315;17.9922931512686;14.476311962521507;9.75…
525;13.376023256008963;-4.041421368050605;13.376023256008963;0.024232126973031898;0.4575957128890311;463.5160000000002;438.3160000000002;463.15255452;172.0;0.0;0.27305294311425166;-0.38130442973442696;0.38130442973442696;0.27305294311425166;1.0625;1.71875;2.3125;1.4965190890761508;1122.6693843825444;22.769373945685235;17.383863854102735;18.20036043503046;15.386995565044467;10.306983156362183;11.7…
526;13.477376052602988;-4.023252394795328;13.477376052602988;0.010658977226547739;0.19597126392366018;571.6560000000002;538.3920000000004;571.2100693960001;214.0;0.0;0.2658981166833204;-0.38130442973442696;0.38130442973442696;0.2658981166833204;0.975;1.625;2.2;1.1094118232835903;1332.8961088246156;28.3298518780003;22.120539269312786;22.937035850240513;19.280842415161814;13.454495255954203;14.8945…
527;13.687053012531493;-5.604766349678574;13.687053012531493;0.06127905052248939;0.3125489968584979;547.5460000000002;521.3380000000002;547.156418412;202.0;0.0;0.4527416391383485;-0.28858983457961856;0.4527416391383485;0.28858983457961856;1.054054054054054;1.6486486486486487;2.135135135135135;1.4180067719453584;1218.7759264103688;27.06226716449869;19.64011271641085;20.456609297338577;17.304610224…
528;13.359362417343423;-3.95853078795288;13.359362417343423;0.016849172823464098;0.26463177004122845;503.6210000000003;470.35700000000026;503.20900677599997;190.0;0.0;0.2658980963581949;-0.38130442973473083;0.38130442973473083;0.2658980963581949;1.0571428571428572;1.7428571428571429;2.4285714285714284;1.294085468744973;1086.1742966141228;24.89069428924488;19.76545754504171;20.581954125969435;16.8…
529;13.388551838482247;-3.920452477925164;13.388551838482247;0.03996674373459519;0.3167064752056417;507.6530000000004;470.3570000000003;507.24030690399997;194.0;0.0;0.2658980963454369;-0.3813044297347309;0.3813044297347309;0.2658980963454369;1.0571428571428572;1.7428571428571429;2.4285714285714284;1.2036982669409324;1000.2094524748634;24.890694289244873;20.284483593029393;21.10098017395712;16.870…
530;13.345572658587404;-3.9587525463945057;13.345572658587404;0.015747840814625436;0.27240547982283253;489.59400000000034;458.34600000000023;489.19335671199985;184.0;0.0;0.2658980963581949;-0.38130442973473083;0.38130442973473083;0.2658980963581949;1.088235294117647;1.7941176470588236;2.5;1.3214212540667458;1069.9341533269298;24.183587508058334;19.05835076385516;19.874847344782886;16.386995565044…
531;13.37476207972623;-3.920674236366789;13.37476207972623;0.03886541172575697;0.32595437896654517;493.62600000000043;458.3460000000003;493.2246568399999;188.0;0.0;0.2658980963454369;-0.3813044297347309;0.3813044297347309;0.2658980963454369;1.088235294117647;1.7941176470588236;2.5;1.2273034771549587;984.1773578237891;24.183587508058327;19.577376811842846;20.393873392770573;16.386995565044465;12.2…
532;13.368918978802428;-3.9189075806578253;13.368918978802428;0.03946712953706455;0.32580766434657904;493.6260000000003;458.3460000000003;493.22465683999997;188.0;0.0;0.2658980963454369;-0.3813044297347309;0.3813044297347309;0.2658980963454369;1.0588235294117647;1.6764705882352942;2.264705882352941;1.2053004579585511;959.177357823789;24.183587508058324;19.577376811842846;20.393873392770573;16.370…
533;13.170425327538423;-3.929447095196102;13.170425327538423;0.029942236345104734;0.5471477753582639;370.4310000000001;348.2550000000001;370.13109080400005;138.0;0.0;0.26589811668332053;-0.38130442973442696;0.38130442973442696;0.26589811668332053;1.2;1.88;2.44;1.772264704038862;697.8917177882539;17.916002794556718;13.796351160570035;14.612847741497761;12.00998546733272;8.191218341667689;9.6312816…
534;13.383536116091271;-3.9537925537966117;13.383536116091271;0.025986509486030984;0.5295458675295116;446.5290000000001;420.3210000000002;446.162390932;166.0;0.0;0.2658980963583606;-0.38130442973473083;0.38130442973473083;0.2658980963583606;1.1290322580645162;1.8709677419354838;2.4516129032258065;1.4576949577963527;999.8254273136911;21.899130457682155;17.105752237328538;17.922248818256264;14.9763…
535;13.35388846242614;-3.973818325884072;13.35388846242614;0.015730934723435563;0.500999825619813;453.5460000000003;430.36200000000025;453.11406083599996;162.0;0.0;0.2658981166833806;-0.38130442973442696;0.38130442973442696;0.2658981166833806;1.1666666666666667;1.9;2.533333333333333;1.4738097044262652;983.4058529330463;21.19202367649561;16.229163315723483;17.86215647757893;14.476311962521507;9.61…
536;13.7647161518613;-5.612671460367556;13.7647161518613;0.08353748719414322;0.2720874868533452;592.5910000000002;563.3590000000004;592.189115508;220.0;0.0;0.4527416391383485;-0.3406870426003143;0.4527416391383485;0.3406870426003143;1.025;1.65;2.175;1.390246225133171;1264.9121639846044;29.183587508058324;21.318616796094194;22.13511337702192;18.804610224506373;12.662019395894118;14.102082724694759…
537;13.154800327538423;-3.9498552584614086;13.154800327538423;0.017596557332758778;0.5090958691946711;371.41900000000015;350.2510000000001;371.12633977200005;138.0;0.0;0.26589811668343877;-0.38130442973442696;0.38130442973442696;0.26589811668343877;1.16;1.76;2.32;1.7722647040388624;699.5824673391384;17.916002794556718;13.666214486880367;14.482711067808093;12.00998546733272;8.051015561236683;9.491…
538;13.355271091072998;-3.95071563071969;13.355271091072998;0.025893916893438007;0.5260628378689756;435.50600000000014;410.30600000000015;435.15763990000005;162.0;0.0;0.2658980963583606;-0.38130442973473083;0.38130442973473083;0.2658980963583606;1.2333333333333334;1.9666666666666666;2.533333333333333;1.4606129960078456;963.2538802035796;21.19202367649561;16.475615563638872;17.292112144566598;14.4…
539;13.110683815192743;-3.928296249055179;13.110683815192743;0.02613208091878727;0.5079344985553106;377.44800000000004;358.29600000000005;377.082760708;134.0;0.0;0.2658981166833807;-0.38130442973442696;0.38130442973442696;0.2658981166833807;1.2916666666666667;1.9583333333333333;2.5;1.7799874607633286;666.0205167499222;17.208896013370175;12.919762238964978;14.55275540082043;11.50998546733272;7.542…
