# Supplementary material for: Evaluating High-Variance Leaves as Uncertainty Measure for Random Forest Regression
Source: Molecules. 2021 Oct 28;26(21):6514. doi: 10.3390/molecules26216514 (PMC8588039; doi:10.3390/molecules26216514)
Supplement: Supplementary file 1 [file molecules-26-06514-s001.zip › supplementary_materials/data_sets/cortes-ciriano/Q05397/descriptors/rdkit/X.csv]

id;MaxEStateIndex;MinEStateIndex;MaxAbsEStateIndex;MinAbsEStateIndex;qed;MolWt;HeavyAtomMolWt;ExactMolWt;NumValenceElectrons;NumRadicalElectrons;MaxPartialCharge;MinPartialCharge;MaxAbsPartialCharge;MinAbsPartialCharge;FpDensityMorgan1;FpDensityMorgan2;FpDensityMorgan3;BalabanJ;BertzCT;Chi0;Chi0n;Chi0v;Chi1;Chi1n;Chi1v;Chi2n;Chi2v;Chi3n;Chi3v;Chi4n;Chi4v;HallKierAlpha;Ipc;Kappa1;Kappa2;Kappa3;Lab…
0;13.243859867322412;-0.3380928591299812;13.243859867322412;0.16997731816187422;0.3087842866419352;527.6690000000001;490.3730000000003;527.2896400440001;204.0;0.0;0.3243699907633604;-0.49160760933570297;0.49160760933570297;0.3243699907633604;0.9743589743589743;1.6923076923076923;2.41025641025641;1.3322619189000382;1433.1343290809896;27.407202147189928;23.159879306096634;23.159879306096634;18.7750…
1;12.716442266364254;-0.4100938861923711;12.716442266364254;0.1712264823303653;0.3941533428986845;445.5270000000002;418.3110000000002;445.22262310400004;170.0;0.0;0.3255052884652281;-0.48561019249884385;0.48561019249884385;0.3255052884652281;1.121212121212121;1.9090909090909092;2.606060606060606;1.4524160233369596;1221.9436661167265;23.424074484064487;19.085960436010367;19.085960436010367;15.7750…
2;13.604142536078516;-4.734343845696886;13.604142536078516;0.07385261962341172;0.4449652129709726;507.49800000000016;487.33800000000025;507.13004316;184.0;0.0;0.420946381860192;-0.3651779644585752;0.420946381860192;0.3651779644585752;1.2;1.9714285714285715;2.6857142857142855;1.6089720965246903;1397.1509398889;25.38010440969447;18.51140640958344;19.327902990511166;16.413853369251747;10.17313639806…
3;12.938877380718829;-4.641864625107677;12.938877380718829;0.06593892325417694;0.1703941586464757;637.036;612.844;636.105717828;226.0;0.0;0.41741842768680637;-0.45723690229449804;0.45723690229449804;0.41741842768680637;0.8837209302325582;1.4883720930232558;2.0697674418604652;3.863990895108359e-07;1701.3403194600442;31.78588180363028;22.43867859447477;24.01110412142095;20.150235474470197;12.104389…
4;13.358136071473808;-0.28340782160226596;13.358136071473808;0.28340782160226596;0.5976707218011426;325.34300000000013;309.2150000000001;325.12265497199996;122.0;0.0;0.16091082810124258;-0.49285860194943626;0.49285860194943626;0.16091082810124258;1.125;1.9166666666666667;2.6666666666666665;1.7122479583149193;920.6224967119414;16.681433796945207;13.312883045761216;13.312883045761216;11.69020314565…
5;14.496318394641808;-4.550826875471692;14.496318394641808;0.08978447016665725;0.40308245044985463;445.3760000000001;430.25600000000014;445.11618760000005;164.0;0.0;0.4159855244059726;-0.43687316763515766;0.43687316763515766;0.4159855244059726;1.0625;1.875;2.625;1.466013760294807;1303.0848740926235;22.880104409694468;16.44349795136077;16.44349795136077;15.202528503846562;9.192341584392276;9.19234…
6;14.295476505416982;-0.3689762849584277;14.295476505416982;0.3689762849584277;0.5632684800958033;303.3;293.21999999999997;303.09202354;110.0;0.0;0.17770935609750171;-0.33638073618380643;0.33638073618380643;0.17770935609750171;1.0869565217391304;1.9565217391304348;2.782608695652174;2.029487710657504;980.643961684469;15.81119030894213;11.83840741302611;11.83840741302611;11.258351493073063;6.949750…
7;6.362250645628621;0.6403420256991688;6.362250645628621;0.6403420256991688;0.46691741275747806;309.76;297.66400000000004;309.078123064;108.0;0.0;0.1777093539198225;-0.39870833499163233;0.39870833499163233;0.1777093539198225;1.0454545454545454;1.9090909090909092;2.772727272727273;2.028286039592054;897.0567532219457;15.104083527755582;11.468544086715777;12.224473032734233;10.720346690612278;6.7648…
8;11.399752712264888;-0.13341093124492587;11.399752712264888;0.13341093124492587;0.5046576158261543;351.7970000000001;337.6850000000001;351.088687748;124.0;0.0;0.22074776109507827;-0.33637985203287996;0.33637985203287996;0.22074776109507827;1.16;2.0;2.8;1.946805206191423;1008.2059558690144;17.388540578131753;13.299442107990014;14.055371054008468;12.114193540729628;7.680267982828299;8.058232455837…
9;11.20700856988886;-0.4307415280927187;11.20700856988886;0.015621929327286121;0.4091427344633764;353.769;341.67300000000006;353.0679523040001;124.0;0.0;0.269757359682547;-0.3363659157056909;0.3363659157056909;0.269757359682547;1.16;1.96;2.72;2.0352312910744987;1041.2675152113866;17.551677284948287;13.07755372476421;13.833482670782665;12.041713895658196;7.487548737826831;7.865513210836059;5.59807…
10;11.651443373645755;-0.501498960695389;11.651443373645755;0.17035751028806612;0.6785934283834453;279.303;266.19899999999996;279.112010036;104.0;0.0;0.2504111512682344;-0.36777418423172387;0.36777418423172387;0.2504111512682344;1.1428571428571428;1.9047619047619047;2.5714285714285716;2.1543535818715527;794.8334802380061;14.819626477379408;11.07617817336004;11.07617817336004;10.147867045540844;6.…
11;5.238348182835016;0.8294137377173094;5.238348182835016;0.8294137377173094;0.584263044048975;264.288;252.19199999999998;264.101111004;98.0;0.0;0.13456435301799352;-0.4966869809889417;0.4966869809889417;0.13456435301799352;1.1;2.05;2.95;1.9315586406625633;906.4276911607701;13.526733258565956;10.844127365791161;10.844127365791161;9.847667890550102;6.312117660856584;6.312117660856584;4.60797653828…
12;12.995500970452493;-4.486687375421928;12.995500970452493;0.006864339375520778;0.24050202338361493;547.9650000000001;522.7650000000003;547.1598020000001;200.0;0.0;0.4160450754993624;-0.4557917780876644;0.4557917780876644;0.4160450754993624;1.131578947368421;1.9210526315789473;2.6315789473684212;1.4774886631315536;1450.3307789272033;27.50142475325411;20.512031890420367;21.26796083643882;17.88697…
13;13.109231843667038;-4.680513284712026;13.109231843667038;0.1097866336336657;0.20400897061303128;572.975;548.7830000000002;572.1550509680001;208.0;0.0;0.41741842768680637;-0.49676819992826393;0.49676819992826393;0.41741842768680637;1.0;1.65;2.3;1.4324749670297425;1554.3519982787514;29.02636877963644;21.266339965890474;22.022268911908924;18.938910609065008;11.75292173394608;12.130886206955308;8.…
14;13.16823852472232;-4.889533954765875;13.16823852472232;0.038449493995129425;0.417211654666804;532.5270000000003;505.3110000000002;532.215821384;202.0;0.0;0.5726706891860993;-0.403559803633876;0.5726706891860993;0.403559803633876;1.2105263157894737;1.9736842105263157;2.6578947368421053;1.524737807616523;1352.4091372333885;27.026368779636435;20.624490763895626;20.624490763895626;18.1243434552926…
15;13.573931652785923;-4.599557531190274;13.573931652785923;0.008119821903295854;0.5268310358057857;484.5480000000002;457.3320000000002;484.18682976400004;180.0;0.0;0.4209463768104561;-0.365091132181557;0.4209463768104561;0.365091132181557;1.0606060606060606;1.7575757575757576;2.3636363636363638;1.535694537044371;1088.1691033173104;23.802754140504838;18.35461513636889;19.171111717296615;15.525825…
16;5.400849410681593;0.45384637188208643;5.400849410681593;0.45384637188208643;0.5447391767713566;376.41600000000017;356.25600000000014;376.15354049999996;142.0;0.0;0.24497374876938574;-0.4926335364167723;0.4926335364167723;0.24497374876938574;0.8571428571428571;1.5714285714285714;2.2142857142857144;1.7261091568566092;1084.2969740901735;19.509860921691395;15.839888349787724;15.839888349787724;13.…
17;13.040975051980608;-4.638888888888889;13.040975051980608;0.1535029353839963;0.21610048860345257;658.4800000000002;624.2080000000002;657.163438418;234.0;0.0;0.46647404666265296;-0.49496946082369425;0.49496946082369425;0.46647404666265296;1.0;1.558139534883721;2.0697674418604652;9.34341655915889e-07;1401.5811993958082;31.733475560822985;23.990830257633647;26.39711534067047;20.337268853392604;12.…
18;10.896365899512546;-0.17015786819268164;10.896365899512546;0.17015786819268164;0.5032046522987558;398.6310000000002;356.29500000000013;398.318480584;162.0;0.0;0.11536990779121363;-0.5079560380600304;0.5079560380600304;0.11536990779121363;1.1724137931034482;1.9310344827586208;2.6551724137931036;1.7060051634614344;706.489389835804;21.1814337969452;19.195027620391638;19.195027620391638;13.7190698…
19;12.957782302123482;0.1882669333165361;12.957782302123482;0.1882669333165361;0.45739006706875623;410.6420000000002;368.30600000000015;410.318480584;166.0;0.0;0.13580667715581368;-0.5079560380540228;0.5079560380540228;0.13580667715581368;1.2666666666666666;2.0;2.7;1.6866587617537638;776.8438114899964;22.051677284948276;19.838225070159755;19.838225070159755;14.129753405879443;12.119942942131113;1…
20;13.615917199766855;-0.531082784307962;13.615917199766855;0.04534816207511616;0.5122533417477318;554.544;521.2800000000002;553.1681162760001;196.0;0.0;0.3238582336707737;-0.3395837776106986;0.3395837776106986;0.3238582336707737;1.1111111111111112;1.8333333333333333;2.5;1.7993089528231414;1129.383342709473;26.620591385700624;21.282604658251568;23.610959131216205;16.862099666344;11.74628541139214…
21;11.2064092914393;-0.27695233796171403;11.2064092914393;0.27695233796171403;0.3898534370309841;486.5760000000003;456.3360000000003;486.23793882;186.0;0.0;0.24507273874563038;-0.4960538131867651;0.4960538131867651;0.24507273874563038;1.0555555555555556;1.8333333333333333;2.5833333333333335;1.3703635065531672;1377.204169327011;25.070338854006458;20.47733638959967;20.47733638959967;17.550376490957…
22;11.139428116049032;-0.2599794100291901;11.139428116049032;0.2599794100291901;0.43886874859802627;456.5500000000002;428.3260000000002;456.22737413600004;174.0;0.0;0.24496950894330569;-0.4960538131867651;0.4960538131867651;0.24496950894330569;1.088235294117647;1.8529411764705883;2.588235294117647;1.3053949960496303;1292.4021731400464;23.492988584816832;19.146438368325434;19.146438368325434;16.60…
23;12.216613726401537;-3.4330454721444528;12.216613726401537;0.28077221807269104;0.3561985439793888;533.6580000000002;502.4100000000003;533.220908852;198.0;0.0;0.24496950001347417;-0.3685615340522461;0.3685615340522461;0.24496950001347417;1.0789473684210527;1.7894736842105263;2.473684210526316;1.345763092663081;1559.3515140097034;26.863232072819912;21.410148544753117;22.226645125680847;18.1856917…
24;12.895707169334266;-3.6784852869592704;12.895707169334266;0.19528922175149965;0.2971390294229205;561.7120000000001;526.4320000000002;561.2522089800001;210.0;0.0;0.24496948849184427;-0.3685615340522461;0.3685615340522461;0.24496948849184427;1.05;1.775;2.45;1.319784874055622;1617.6422760564706;28.492988584816825;22.96293494925316;23.779431530180887;18.96527817769893;13.33650853574695;14.81967178…
25;11.132534355285689;-0.26205326526949;11.132534355285689;0.26205326526949;0.43836157755661487;457.5380000000002;430.3220000000003;457.22262310400004;174.0;0.0;0.2449694967395364;-0.4809835507332537;0.4809835507332537;0.2449694967395364;1.0588235294117647;1.8529411764705883;2.5294117647058822;1.2814215560046056;1277.1254916172707;23.492988584816832;19.016301694635764;19.016301694635764;16.584851…
26;11.625403165952804;-3.3753502758498946;11.625403165952804;0.2788989219771647;0.32539890837370955;519.6310000000001;490.3990000000002;519.205258788;192.0;0.0;0.24496948851262973;-0.3685615340522461;0.3685615340522461;0.24496948851262973;1.054054054054054;1.8108108108108107;2.5135135135135136;1.3012435649660885;1525.5737946294232;25.992988584816832;20.46293494925316;21.279431530180887;17.7312979…
27;11.993458721508357;-3.370720646220265;11.993458721508357;0.2783472137592513;0.3561985439793888;533.6580000000004;502.4100000000003;533.220908852;198.0;0.0;0.24496948851263678;-0.3685615340522461;0.3685615340522461;0.24496948851263678;1.105263157894737;1.8421052631578947;2.526315789473684;1.3157192898427836;1559.3515140097034;26.86323207281991;21.410148544753117;22.226645125680843;18.1688549990…
28;11.133144953336254;-0.2638938615504085;11.133144953336254;0.0014093484365802489;0.39377822373562116;456.55000000000024;428.32600000000025;456.227374136;174.0;0.0;0.24496948847516556;-0.39168008529630355;0.39168008529630355;0.24496948847516556;1.088235294117647;1.8823529411764706;2.6176470588235294;1.293040255595094;1292.4021731400464;23.492988584816832;18.892510454548077;18.892510454548077;16.…
29;11.768732719996642;-3.2509984239980416;11.768732719996642;0.27669596494195137;0.39617075972392135;504.6160000000002;476.3920000000003;504.194359756;186.0;0.0;0.24496948846954741;-0.3685615340522461;0.3685615340522461;0.24496948846954741;1.0277777777777777;1.7222222222222223;2.361111111111111;1.2950304604439506;1489.231686465813;25.285881803630282;19.96293494925316;20.779431530180887;17.2581713…
30;11.991887724889821;-3.3133232499222323;11.991887724889821;0.2648031106403883;0.39617075972392174;504.61600000000016;476.3920000000002;504.19435975600004;186.0;0.0;0.24496948849179062;-0.3685615340522461;0.3685615340522461;0.24496948849179062;1.0833333333333333;1.8333333333333333;2.5277777777777777;1.316374411878358;1506.481686465813;25.285881803630286;19.96293494925316;20.779431530180887;17.25…
31;12.176613726401538;-3.4955454721444528;12.176613726401538;0.28385863782577747;0.3517331476332441;534.6460000000002;504.4060000000003;534.21615782;198.0;0.0;0.24496950872338352;-0.3685615340522461;0.3685615340522461;0.24496950872338352;1.105263157894737;1.8421052631578947;2.526315789473684;1.3457630926630813;1561.173528350852;26.863232072819912;21.28001187106345;22.096508451991173;18.1856917514…
32;11.136341696295947;-0.2634396176416469;11.136341696295947;0.2634396176416469;0.43836157755661487;457.5380000000002;430.3220000000002;457.22262310400015;174.0;0.0;0.24497057360270694;-0.49440870599996223;0.49440870599996223;0.24497057360270694;1.1176470588235294;1.911764705882353;2.6470588235294117;1.3053949960496303;1294.3754916172704;23.492988584816835;19.016301694635768;19.016301694635768;16…
33;11.110031179099773;-0.26147143054343314;11.110031179099773;0.26147143054343314;0.4850481824466945;428.5000000000003;404.3080000000002;428.207307388;162.0;0.0;0.24497165597470982;-0.3685615340522461;0.3685615340522461;0.24497165597470982;1.03125;1.78125;2.5;1.2812802974880455;1213.9788267189658;21.915638315627213;17.555266999671865;17.555266999671865;15.652999680989849;10.653837748564785;10.653…
34;11.110347515750366;-0.2610976426840623;11.110347515750366;0.2610976426840623;0.48504818244669445;428.5000000000002;404.3080000000002;428.20730738799995;162.0;0.0;0.24497056096775446;-0.3685615340522461;0.3685615340522461;0.24497056096775446;1.03125;1.84375;2.5625;1.281280297488045;1213.9788267189658;21.91563831562721;17.555266999671865;17.555266999671865;15.652999680989849;10.643771641823447;1…
35;13.682836538811522;-3.7084495958336;13.682836538811522;0.024548741211463332;0.4050682849678953;506.51300000000026;482.3210000000003;506.18779506799996;190.0;0.0;0.5858098281290925;-0.3952582339243606;0.5858098281290925;0.3952582339243606;1.0810810810810811;1.864864864864865;2.6216216216216215;1.1942307616217012;1465.205922555116;25.570338854006454;19.733265335618125;19.733265335618125;17.84326…
36;11.158743177462892;-0.255344255984723;11.158743177462892;0.255344255984723;0.3954015482906877;483.6200000000003;450.3560000000003;483.27465867600006;186.0;0.0;0.2449694884694876;-0.3685615340522461;0.3685615340522461;0.2449694884694876;1.0277777777777777;1.75;2.4166666666666665;1.269966303106922;1320.5343894097507;25.070338854006458;20.892510454548077;20.892510454548077;17.440693381224552;12.4…
37;12.163832871168221;-3.285072498072116;12.163832871168221;0.27538439407916915;0.36552556124671814;545.6690000000002;514.4210000000003;545.2209088520001;202.0;0.0;0.2449694900043987;-0.3685615340522461;0.3685615340522461;0.2449694900043987;1.0512820512820513;1.8205128205128205;2.5384615384615383;1.197943421204552;1641.6966484856398;27.147689123196077;21.747011837936586;22.563508418864313;18.7413…
38;11.165574387115168;-0.25916408793578216;11.165574387115168;0.25916408793578216;0.3770021623367013;477.57200000000023;450.3560000000002;477.2277084840001;180.0;0.0;0.2449695000569034;-0.3685615340522461;0.3685615340522461;0.2449695000569034;0.9722222222222222;1.7777777777777777;2.5833333333333335;1.2073212509301678;1529.9476349539202;24.484552416379554;19.84010421174078;19.84010421174078;17.636…
39;12.2835504547966;-3.443169834389353;12.2835504547966;0.2806235372768431;0.34573315323046505;547.6850000000002;514.4210000000003;547.2365589160001;204.0;0.0;0.24496985560990445;-0.3685615340522461;0.3685615340522461;0.24496985560990445;1.1282051282051282;1.8205128205128205;2.4871794871794872;1.3765780565214327;1608.1793806604292;27.733475560822985;22.33279827556349;23.149294856491217;18.5963753…
40;12.257487354659425;-3.476155945500462;12.257487354659425;0.2879284200142518;0.3309910550192504;568.1030000000003;537.8630000000003;567.1819365;204.0;0.0;0.2449713552078363;-0.3685615340522461;0.3685615340522461;0.2449713552078363;1.1538461538461537;1.8461538461538463;2.5128205128205128;1.376578056521433;1614.4033559196284;27.73347556082299;21.71076274857272;23.2831882755189;18.59637535396391;1…
41;12.869285241874527;-0.5233343962585035;12.869285241874527;0.1488063744016126;0.7562065095068584;363.2480000000001;347.1200000000001;362.070116492;124.0;0.0;0.26825679270576863;-0.34354418629928796;0.34354418629928796;0.26825679270576863;1.3333333333333333;2.0416666666666665;2.7083333333333335;2.0508451499357094;905.6769071053977;17.060113453385565;13.119082359797302;14.630940251834213;11.49883…
42;12.145200056377004;-0.9801210375132989;12.145200056377004;0.01655766371033729;0.6622657251969847;361.82500000000005;341.6650000000001;361.1080858;132.0;0.0;0.25089638403812886;-0.49613637268348404;0.49613637268348404;0.25089638403812886;1.24;1.96;2.6;2.1830183267672205;743.5893541355348;18.2338400397525;13.776604499206226;14.532533445224681;12.028407103102724;7.7200401239988015;8.0980045970080…
43;12.145200056377004;-0.9801210375132989;12.145200056377004;0.01655766371033729;0.6622657251969847;361.82500000000005;341.6650000000001;361.1080858;132.0;0.0;0.25089638403812886;-0.49613637268348404;0.49613637268348404;0.25089638403812886;1.24;1.96;2.6;2.1830183267672205;743.5893541355348;18.2338400397525;13.776604499206226;14.532533445224681;12.028407103102724;7.7200401239988015;8.0980045970080…
44;12.775863567649283;0.019907407407407707;12.775863567649283;0.019907407407407707;0.6793421305093621;279.339;262.203;279.12592878400005;106.0;0.0;0.19612948669812813;-0.34072268519908167;0.34072268519908167;0.19612948669812813;1.0;1.7142857142857142;2.4285714285714284;2.1373820054203914;795.789927880518;14.723250160202095;12.271781865935457;12.271781865935457;10.109060905280623;7.552818364466408…
45;13.388995627599904;-0.4115812647300301;13.388995627599904;0.10698584158946711;0.2059526929544401;580.6860000000003;547.4220000000004;580.226802756;216.0;0.0;0.22919079397735562;-0.49284175650236756;0.49284175650236756;0.22919079397735562;1.170731707317073;2.024390243902439;2.8048780487804876;1.1894925083603096;1476.9764394745976;28.605872759939192;22.807139065750032;23.62363564667776;19.999866…
46;12.667658651423531;-0.4726351095993946;12.667658651423531;0.258339002267574;0.6666129759294206;378.3840000000001;360.2400000000002;378.121571676;142.0;0.0;0.2591377073934543;-0.4926919846844401;0.4926919846844401;0.2591377073934543;0.8214285714285714;1.4642857142857142;2.107142857142857;2.0044175060443203;1117.6534965842477;19.83613433532446;15.582693336646697;15.582693336646697;13.58324865796…
47;13.539379733398839;-4.569701283957653;13.539379733398839;0.041723303518938826;0.633061564748141;456.5380000000001;429.32200000000006;456.1919151440002;170.0;0.0;0.4209463768104561;-0.6266486769598022;0.6266486769598022;0.4209463768104561;1.1935483870967742;1.8709677419354838;2.4516129032258065;1.8615324765870762;958.3777999864092;22.811190308942123;17.902016609842264;18.71851319076999;14.50818…
48;13.568597420473669;-4.570569234688241;13.568597420473669;0.04456280969177828;0.5747950583137182;470.5650000000002;441.3330000000002;470.20756520800006;176.0;0.0;0.4209463768104561;-0.6266401703112692;0.6266401703112692;0.4209463768104561;1.21875;1.90625;2.5;1.8513209057707642;974.490542698036;23.518297090128673;18.609123391028813;19.425619971956536;15.008187045842785;10.432087297155523;12.3553…
49;4.627853363567649;0.5419269652305367;4.627853363567649;0.5419269652305367;0.5867544293804418;366.2220000000001;354.12600000000015;365.02760748400004;112.0;0.0;0.22872614437671143;-0.3230816795673321;0.3230816795673321;0.22872614437671143;0.9565217391304348;1.826086956521739;2.652173913043478;1.7700453490004902;965.0643741171755;15.6480536021256;12.017671816094946;13.603668355209651;11.30966308…
50;13.146761686257259;-4.4703664546499144;13.146761686257259;0.07414918745275889;0.5845093640958621;355.3230000000001;343.2270000000001;355.104480044;130.0;0.0;0.4179033969307743;-0.3235265823942572;0.4179033969307743;0.3235265823942572;0.9230769230769231;1.7307692307692308;2.5;1.7548077054324378;1057.3105035730357;18.148053602125596;13.2736007621134;13.2736007621134;12.520987953494505;7.70989317…
51;11.377675878235332;-0.320554962438828;11.377675878235332;0.1669466135711113;0.30588027443479154;477.91200000000026;457.75200000000024;477.13161518000004;172.0;0.0;0.24320244646886208;-0.48573607307135824;0.48573607307135824;0.24320244646886208;1.2058823529411764;2.088235294117647;2.8529411764705883;1.507090969775785;1311.1789373738552;23.91563831562721;17.863737031046178;18.61966597706463;16.5…
52;4.675559649785841;0.5562556689342406;4.675559649785841;0.5562556689342406;0.6255304359823234;301.353;286.23300000000006;301.13274548;112.0;0.0;0.22733076811136882;-0.3257983407438137;0.3257983407438137;0.22733076811136882;0.8695652173913043;1.6521739130434783;2.4782608695652173;1.739757758276625;959.4925923924696;15.6480536021256;12.639707343085721;12.639707343085721;11.309663088089318;7.38070…
53;4.687157445929091;0.5587122071050643;4.687157445929091;0.5587122071050643;0.618661743925607;315.3800000000001;298.244;315.148395544;118.0;0.0;0.22733077051551395;-0.3257983407438137;0.3257983407438137;0.22733077051551395;0.9166666666666666;1.7083333333333333;2.5;1.7089458736623817;1001.883906655549;16.518297090128677;13.562357073896093;13.562357073896093;11.70350993820667;7.791386011660664;7.7…
54;5.905950163872982;0.5156283068783072;5.905950163872982;0.5156283068783072;0.6015429686867362;335.79800000000006;321.68600000000015;335.093773128;118.0;0.0;0.2273307805274772;-0.3257983407438137;0.3257983407438137;0.2273307805274772;0.9583333333333334;1.75;2.5416666666666665;1.708945873662382;1007.5358793850153;16.518297090128677;12.94032154690532;13.696250492923776;11.70350993820667;7.48036824…
55;5.421813340854805;0.5497024334425131;5.421813340854805;0.5497024334425131;0.5778970342970663;386.4590000000002;364.28300000000013;386.18550932399995;146.0;0.0;0.22733078665132903;-0.3777778199763259;0.3777778199763259;0.22733078665132903;0.9310344827586207;1.7241379310344827;2.5172413793103448;1.3752446545262655;1131.7237016752715;19.63118126525104;16.246246084606106;16.246246084606106;14.2759…
56;4.663047996976568;0.5551677059712776;4.663047996976568;0.5551677059712776;0.5631643723744391;380.24900000000014;366.1370000000002;379.043257548;118.0;0.0;0.22870307714166105;-0.32383681321898095;0.32383681321898095;0.22870307714166105;1.0833333333333333;2.0;2.8333333333333335;1.764604728208103;1010.5358793850153;16.518297090128677;12.940321546905322;14.526318086020025;11.70350993820667;7.49261…
57;4.669239417989418;0.5719345238095239;4.669239417989418;0.5719345238095239;0.4905479379597847;427.2490000000001;413.13700000000006;427.029393448;118.0;0.0;0.228702477916881;-0.3238762773683882;0.3238762773683882;0.228702477916881;1.0833333333333333;2.0;2.7916666666666665;1.7492323859416534;1010.5358793850153;16.518297090128677;12.94032154690532;15.097819838081643;11.70350993820667;7.49261230107…
58;9.500237543559082;0.029246435534244997;9.500237543559082;0.029246435534244997;0.5425751456118225;351.7970000000001;337.6850000000002;351.088687748;124.0;0.0;0.22733160607324457;-0.5063928884995935;0.5063928884995935;0.22733160607324457;1.08;1.92;2.72;1.7074174261605084;1076.200363147899;17.388540578131753;13.310184873215652;14.066113819234106;12.114193540729628;7.620641712581923;7.998606185591…
59;9.899826963578697;0.04537539423993264;9.899826963578697;0.04537539423993264;0.5877387367108909;347.37800000000004;330.242;347.13822478400004;130.0;0.0;0.22733291799250194;-0.5042027935531448;0.5042027935531448;0.22733291799250194;1.0769230769230769;1.9230769230769231;2.6923076923076925;1.679121178421833;1090.4346795352374;18.095647359318303;14.340468690670289;14.340468690670289;12.652198343190…
60;5.4599361641270425;0.5265889025363237;5.4599361641270425;0.5265889025363237;0.5879028712128503;345.40600000000006;326.2540000000001;345.15896022800007;130.0;0.0;0.2273308010443027;-0.49388743378205147;0.49388743378205147;0.2273308010443027;1.0;1.8076923076923077;2.576923076923077;1.6245103977884778;1039.7024633699127;17.932510652501772;14.677712145546504;14.677712145546504;12.741514740667455;8…
61;5.168269497460376;0.5228916288737719;5.168269497460376;0.5228916288737719;0.616314980551631;331.379;314.243;331.14331016400007;124.0;0.0;0.22733080104427303;-0.4967658883837372;0.4967658883837372;0.22733080104427303;0.96;1.76;2.52;1.6693289935896165;1023.6112192711319;17.225403871315223;13.970605364359956;13.970605364359956;12.241514740667457;7.903758447356458;7.903758447356458;5.6021309838183…
62;9.34514495096649;0.21751804047251677;9.34514495096649;0.21751804047251677;0.565787868499433;317.3520000000001;302.2320000000001;317.1276601;118.0;0.0;0.22733080103788603;-0.5079643157845182;0.5079643157845182;0.22733080103788603;0.9583333333333334;1.75;2.5416666666666665;1.708945873662382;1007.5358793850153;16.518297090128677;13.009570669396052;13.009570669396052;11.70350993820667;7.5149928094…
63;9.546539926541662;0.18657909794363658;9.546539926541662;0.18657909794363658;0.60482292194411;317.35200000000003;302.2320000000001;317.1276601;118.0;0.0;0.2273328837222542;-0.5078861343593762;0.5078861343593762;0.2273328837222542;1.0;1.875;2.7083333333333335;1.7247327758870663;1024.7858793850153;16.518297090128677;13.009570669396052;13.009570669396052;11.70350993820667;7.514992809410643;7.51499…
64;12.245713988559407;-0.4007857247837403;12.245713988559407;0.34985979885781426;0.5276026743378783;321.3400000000001;306.22;321.12257472000005;120.0;0.0;0.33161657234242614;-0.3257999571319388;0.33161657234242614;0.3257999571319388;0.8333333333333334;1.5833333333333333;2.3333333333333335;2.060449424626975;1229.6612288135661;17.007707210578268;13.516666173565273;13.516666173565273;11.486071002992…
65;12.494240555324595;-0.21167264708924405;12.494240555324595;0.21167264708924405;0.37319240782040536;476.53700000000026;448.31300000000033;476.21720337599993;182.0;0.0;0.26947744570441257;-0.4926335364441247;0.4926335364441247;0.26947744570441257;1.0285714285714285;1.7714285714285714;2.4285714285714284;1.6553853319421812;1326.0472040673517;24.949018510446813;20.325106747748467;20.325106747748467…
66;12.208800993288776;0.054552918964333896;12.208800993288776;0.054552918964333896;0.29203457299621954;518.6180000000004;484.34600000000034;518.264153568;200.0;0.0;0.22869813657015273;-0.4926335364441247;0.4926335364441247;0.22869813657015273;1.0263157894736843;1.7894736842105263;2.473684210526316;1.5284270369806205;1376.375359817633;27.070338854006454;22.446427091308106;22.446427091308106;18.409…
67;12.082453768817626;-0.9336914685935667;12.082453768817626;0.21110380608229895;0.26009565051401606;522.0340000000003;497.8420000000002;521.140071688;184.0;0.0;0.23907118950605766;-0.45505914603576253;0.45505914603576253;0.23907118950605766;1.1944444444444444;2.0555555555555554;2.861111111111111;1.3419458083145084;1557.4019120721725;25.285881803630286;19.65663024985963;21.22905577680581;17.29184…
68;12.018091487581753;-0.3699007633256717;12.018091487581753;0.021298065126979182;0.4546608737944362;439.4720000000002;414.2720000000002;439.1855689;168.0;0.0;0.30994600194499256;-0.49263353644412483;0.49263353644412483;0.30994600194499256;1.0;1.75;2.34375;1.9322705713949364;1036.827225884138;22.924074484064484;18.338547685519664;18.338547685519664;15.57074320321308;9.841130072582272;9.8411300725…
69;4.627358749055177;0.6085501700680274;4.627358749055177;0.6085501700680274;0.6272291685920585;301.353;286.233;301.13274548000004;112.0;0.0;0.22443541321916446;-0.35008566320935486;0.35008566320935486;0.22443541321916446;0.9130434782608695;1.7826086956521738;2.608695652173913;1.6453971197693555;915.9753200941651;15.484916895309068;12.424164393461893;12.424164393461893;11.398979485566358;7.433386…
70;9.325724353526413;-0.002599855379714411;9.325724353526413;0.002599855379714411;0.5995626156768866;331.3790000000001;314.2430000000001;331.143310164;124.0;0.0;0.22870263537834987;-0.3916791246260041;0.3916791246260041;0.22870263537834987;1.12;2.04;2.84;1.7426771254811049;1026.6112192711316;17.225403871315223;13.7166774505826;13.7166774505826;12.241514740667455;7.973411221181827;7.97341122118182…
71;12.556093634006103;0.06997526402536325;12.556093634006103;0.06997526402536325;0.3401264436262838;501.5870000000004;470.33900000000034;501.237604472;192.0;0.0;0.22869813657016222;-0.4926335364441247;0.4926335364441247;0.22869813657016222;1.027027027027027;1.7837837837837838;2.4864864864864864;1.3912672433348288;1385.9723369185685;25.777445635193004;21.28367054618432;21.28367054618432;18.0715445…
72;5.393678054867561;0.44227229780801247;5.393678054867561;0.44227229780801247;0.5496889131818979;377.4040000000001;358.2520000000001;377.148789468;142.0;0.0;0.22869882686611176;-0.4926335364441247;0.4926335364441247;0.22869882686611176;0.9285714285714286;1.7142857142857142;2.357142857142857;1.7261091568566087;1086.4874375963434;19.509860921691395;15.709751676098056;15.709751676098056;13.72820794…
73;5.457306026557782;0.4162778722600151;5.457306026557782;0.4162778722600151;0.49684825433690055;407.43000000000023;386.2620000000002;407.159354152;154.0;0.0;0.22869815760904397;-0.4944387893361185;0.4944387893361185;0.22869815760904397;0.8666666666666667;1.6;2.2666666666666666;1.7469679106446752;1166.2043535350651;21.08721119088102;17.04064969737229;17.04064969737229;14.67689635309573;9.07638703…
74;12.489635551653118;-0.09913337924701482;12.489635551653118;0.09913337924701482;0.6825981951001429;393.40300000000013;374.25100000000015;393.143704088;148.0;0.0;0.23807798277246808;-0.4926335364441248;0.4926335364441248;0.23807798277246808;1.0344827586206897;1.793103448275862;2.413793103448276;1.688684043391292;1032.9872489295478;20.38010440969447;16.170406209369215;16.170406209369215;14.138891…
75;11.95854611088015;-0.2613948693114665;11.95854611088015;0.2613948693114665;0.4565999873234969;434.45600000000013;412.2800000000002;434.170253184;164.0;0.0;0.2692097865728215;-0.4926335364441247;0.4926335364441247;0.2692097865728215;1.0;1.75;2.40625;1.7197024398102574;1261.6477068944514;22.664561460070647;18.04064969737229;18.04064969737229;15.570743203213082;9.682287892821991;9.682287892821991…
76;5.3944441885008265;0.47988803854875317;5.3944441885008265;0.47988803854875317;0.5375145056869464;382.44500000000016;364.30100000000016;382.109961436;138.0;0.0;0.22869849068158046;-0.4926335364441247;0.4926335364441247;0.22869849068158046;1.037037037037037;1.8148148148148149;2.4444444444444446;1.723790656100314;1050.9507278870024;18.80275414050485;15.093436101872335;15.909932682800061;13.228207…
77;5.3861797256909085;0.4521102607709755;5.3861797256909085;0.4521102607709755;0.5440297339190203;383.43300000000016;366.29700000000014;383.105210404;138.0;0.0;0.22869919126000204;-0.4926335364441247;0.4926335364441247;0.22869919126000204;1.037037037037037;1.8148148148148149;2.4444444444444446;1.7237906561003142;1052.9930601420322;18.80275414050485;14.963299428182667;15.779796009110393;13.2282079…
78;4.779520030234316;0.8022973356009072;4.779520030234316;0.8022973356009072;0.7178352235839686;294.36199999999997;276.21799999999996;294.159294576;112.0;0.0;0.22691636030544304;-0.3381982806963529;0.3381982806963529;0.22691636030544304;1.0;1.8636363636363635;2.6363636363636362;1.7357323534862592;773.6901843866669;14.940946820939052;12.553160582073323;12.553160582073323;10.809663088089316;7.50132…
79;5.412989357626665;0.4843525342235666;5.412989357626665;0.4843525342235666;0.4767878025431318;405.45800000000014;382.27400000000017;405.18008959599996;154.0;0.0;0.2286860150794783;-0.4926335364441247;0.4926335364441247;0.2286860150794783;1.0;1.8;2.466666666666667;1.5922344744048433;1119.189330210391;20.924074484064487;17.123965238471154;17.123965238471154;14.711371195706377;9.49352229044456;9.4…
80;4.637243008314437;0.568501039304611;4.637243008314437;0.568501039304611;0.6239080196390508;301.35300000000007;286.233;301.13274548000004;112.0;0.0;0.2286947109716821;-0.324115058014137;0.324115058014137;0.2286947109716821;1.0;1.9565217391304348;2.782608695652174;1.7512145823603544;959.4925923924696;15.6480536021256;12.63970734308572;12.63970734308572;11.29282633568371;7.386963397905049;7.38696…
81;10.994767342409977;-0.4296646370771553;10.994767342409977;0.010221073252278279;0.44589284736209256;346.3500000000001;332.2380000000001;346.11782368800004;128.0;0.0;0.27102393254671614;-0.3236191945148547;0.3236191945148547;0.27102393254671614;1.1538461538461537;2.0384615384615383;2.8076923076923075;1.7443949332045592;1107.3324847966214;18.0956473593183;13.826067250323778;13.826067250323778;12.…
82;11.067482522894995;-0.8762284396783404;11.067482522894995;0.045668413322842216;0.4309941341035;434.4520000000002;412.27600000000024;434.1590198039999;164.0;0.0;0.3073160911210942;-0.4926335364441247;0.4926335364441247;0.3073160911210942;1.0625;1.8125;2.46875;1.70313202155265;1259.613412045051;22.664561460070644;17.825106747748467;17.825106747748467;15.51590164834669;9.74313814544819;9.74313814…
83;5.349806196021924;0.5026677059712776;5.349806196021924;0.5026677059712776;0.6231767593660394;317.3520000000001;302.2320000000001;317.1276601;118.0;0.0;0.22879802169526234;-0.49457931402851785;0.49457931402851785;0.22879802169526234;1.0;1.875;2.7083333333333335;1.7532189082464615;981.0548391836782;16.355160383312146;13.047955633549583;13.047955633549583;11.847667890550102;7.5053188977445515;7.5…
84;5.926768080181125;0.4403944633408923;5.926768080181125;0.4403944633408923;0.48298444318397327;391.4310000000002;370.26300000000015;391.16443953199996;148.0;0.0;0.22869813660046057;-0.4926335364441247;0.4926335364441247;0.22869813660046057;0.9655172413793104;1.7241379310344827;2.3793103448275863;1.7314924157649074;1147.1605032198759;20.380104409694475;16.339888349787724;16.339888349787724;14.12…
85;11.541879444213482;-0.4882467211633179;11.541879444213482;0.382202590912909;0.47243965221250667;419.4410000000002;398.2730000000002;419.159354152;158.0;0.0;0.24827334737926127;-0.4926335364441247;0.4926335364441247;0.24827334737926127;1.032258064516129;1.7741935483870968;2.4193548387096775;1.7312956132967985;1242.9838359910548;21.957454678884098;17.248136640251587;17.248136640251587;15.0327384…
86;12.1558224982287;-0.29773124035753895;12.1558224982287;0.1350065577155244;0.36204432715482626;539.0800000000003;503.80000000000024;538.24591666;202.0;0.0;0.22882819646279506;-0.4942765761861041;0.4942765761861041;0.22882819646279506;1.1842105263157894;1.9736842105263157;2.763157894736842;1.2064805342860887;1233.3099445572036;26.22503939238571;21.659164122665505;22.41509306868396;18.51237168849…
87;5.4033035026798215;0.4433654048038973;5.4033035026798215;0.4433654048038973;0.5336928406299197;391.43100000000015;370.2630000000002;391.16443953199996;148.0;0.0;0.22869882686612641;-0.4926335364441247;0.4926335364441247;0.22869882686612641;0.896551724137931;1.6551724137931034;2.2758620689655173;1.7194813115639356;1129.9105032198759;20.380104409694475;16.63240140690843;16.63240140690843;14.1220…
88;5.374296936762665;0.7248510609860719;5.374296936762665;0.7248510609860719;0.7146659260354977;281.31899999999996;266.199;281.1276601;106.0;0.0;0.2269875574574977;-0.37777386717330974;0.37777386717330974;0.2269875574574977;1.0476190476190477;1.9523809523809523;2.761904761904762;1.7882772665680389;749.1047822392509;14.070703332935974;11.514195277037226;11.514195277037226;10.415816237971965;6.9990…
89;8.867209049807485;0.4373685709999746;8.867209049807485;0.4373685709999746;0.4357259602460537;429.4800000000002;406.2960000000002;429.18008959599996;162.0;0.0;0.22869813657015278;-0.4926335364441247;0.4926335364441247;0.22869813657015278;1.03125;1.8125;2.5;1.6895723089790706;1267.5246649493427;22.501424753254113;18.12396523847115;18.12396523847115;15.660059600690122;10.039014000216257;10.039014…
90;9.437865423132447;0.39459419879062785;9.437865423132447;0.39459419879062785;0.5205066731479095;401.4260000000002;382.2740000000002;401.14878946799996;150.0;0.0;0.22869814181473738;-0.4926335364441247;0.4926335364441247;0.22869814181473738;1.0;1.7333333333333334;2.4;1.7587176924080647;1234.345805730827;21.08721119088102;16.70975167609806;16.70975167609806;14.67689635309573;9.087890283173417;9.0…
91;11.550413073623579;-0.38579970932382346;11.550413073623579;0.011046506170062642;0.550757806506622;381.81600000000014;361.6560000000001;381.10914842;140.0;0.0;0.3099191929751501;-0.49263353644414665;0.49263353644414665;0.3099191929751501;1.1538461538461537;1.8076923076923077;2.3076923076923075;2.230301948018702;759.9839307878865;19.104083527755577;14.959897486270433;15.715826432288889;12.515100…
92;4.648686696900983;0.5719269652305368;4.648686696900983;0.5719269652305368;0.623908019639051;301.353;286.233;301.13274548000004;112.0;0.0;0.22870246910855488;-0.323877521721246;0.323877521721246;0.22870246910855488;0.9565217391304348;1.826086956521739;2.652173913043478;1.7700453490004902;959.4925923924696;15.6480536021256;12.63970734308572;12.63970734308572;11.309663088089318;7.392946462048757;…
93;4.770632423912755;0.5168766458476057;4.770632423912755;0.5168766458476057;0.3997300746958182;429.48700000000014;410.33500000000026;429.17019360800003;158.0;0.0;0.22870280975800478;-0.32385418337392213;0.32385418337392213;0.22870280975800478;0.7878787878787878;1.6666666666666667;2.5454545454545454;1.3677656963974563;1606.1114996429037;22.200095366003385;17.84353561084414;17.84353561084414;16.24…
94;5.435749212959962;0.4348839605860715;5.435749212959962;0.4348839605860715;0.36020474200719904;458.4820000000002;436.30600000000027;458.18148656399995;172.0;0.0;0.22869813657016216;-0.4926335364441247;0.4926335364441247;0.22869813657016216;1.0;1.8235294117647058;2.5294117647058822;1.4752490851612474;1406.7231960379156;23.492988584816832;18.81128564828452;18.81128564828452;16.67769769089516;10.4…
95;11.6899787436055;-0.3814136248635258;11.6899787436055;0.3814136248635258;0.4365316464971625;434.4520000000001;412.2760000000002;434.159019804;164.0;0.0;0.33734403612149105;-0.4926335364441247;0.4926335364441247;0.33734403612149105;0.9375;1.625;2.21875;1.6829079995357046;1242.363412045051;22.664561460070644;18.07903466152582;18.07903466152582;15.570743203213082;9.674797002207459;9.6747970022074…
96;12.402392482762234;-0.5557985934111331;12.402392482762234;0.14174125592051467;0.3350818626340531;492.4920000000003;468.3000000000004;492.17573248799994;186.0;0.0;0.3246417655360512;-0.4926335364441247;0.4926335364441247;0.3246417655360512;0.9722222222222222;1.7222222222222223;2.388888888888889;1.6372736496962776;1394.4967907083087;25.656125291633362;20.064253059486568;20.064253059486568;17.464…
97;12.556740555324593;-0.10056153597813289;12.556740555324593;0.10056153597813289;0.36562117008727174;475.5490000000003;446.3170000000003;475.22195440799993;182.0;0.0;0.2508656059357016;-0.4926335364441247;0.4926335364441247;0.2508656059357016;1.0285714285714285;1.7714285714285714;2.4285714285714284;1.655385331942181;1323.8323106699415;24.949018510446816;20.455243421438134;20.455243421438134;16.9…
98;12.80826833310237;-0.04204301745961425;12.80826833310237;0.04204301745961425;0.3660407410719144;487.56000000000034;458.3280000000003;487.221954408;186.0;0.0;0.25107096087326425;-0.4926335364441247;0.4926335364441247;0.25107096087326425;1.0;1.75;2.4444444444444446;1.4371687028494242;1369.1955241477892;25.070338854006458;20.576563764997776;20.576563764997776;17.58838129341812;11.9175962820342;11…
99;9.1796300493171;0.4103340209540609;9.1796300493171;0.4103340209540609;0.5205066731479095;401.42600000000016;382.27400000000017;401.14878946799996;150.0;0.0;0.22869813658513438;-0.4926335364441247;0.4926335364441247;0.22869813658513438;1.0;1.7666666666666666;2.433333333333333;1.734911849064168;1234.345805730827;21.08721119088102;16.709751676098055;16.709751676098055;14.660059600690122;9.0819072…
100;5.989864023102289;0.34877545849043123;5.989864023102289;0.34877545849043123;0.47938845087571236;412.83700000000016;395.7010000000001;412.105066084;148.0;0.0;0.23622558472287633;-0.4926335364441247;0.4926335364441247;0.23622558472287633;0.9655172413793104;1.7241379310344827;2.3793103448275863;1.7314924157649079;1154.7884118129116;20.380104409694475;15.88022920622799;16.636158152246445;14.12205…
101;12.86936467274386;-4.39184161347776;12.86936467274386;0.29040244184093433;0.4404259997829309;444.4130000000002;425.26100000000014;444.140925128;166.0;0.0;0.415912069528746;-0.4926335364441247;0.4926335364441247;0.415912069528746;0.90625;1.5625;2.125;1.691634937953339;1228.7438408348444;22.88010440969447;17.39643149962578;17.39643149962578;15.333379663634524;9.42524713079357;9.42524713079357;6…
102;12.355629444213482;-0.17764486931146584;12.355629444213482;0.17764486931146584;0.3467230581245006;462.51000000000033;436.3020000000003;462.2015533119999;176.0;0.0;0.2509010293324613;-0.4926335364441247;0.4926335364441247;0.2509010293324613;1.0588235294117647;1.8235294117647058;2.5;1.6736664025606534;1295.0647307900804;24.078775022443732;19.16235020262468;19.16235020262468;16.57074320321308;10…
103;11.614580471746823;0.020432548593963817;11.614580471746823;0.020432548593963817;0.3903349344928648;461.5220000000003;434.30600000000027;461.206304344;176.0;0.0;0.22869813657015273;-0.4926335364441247;0.4926335364441247;0.22869813657015273;1.0294117647058822;1.7941176470588236;2.4705882352941178;1.6463191168522666;1292.9075605929102;24.07877502244374;19.584999933435057;19.584999933435057;16.55…
104;11.31965722199126;-0.9882467211633179;11.31965722199126;0.1983124955274682;0.46367791242070516;420.4250000000002;400.2650000000002;420.1433697399999;158.0;0.0;0.3352570610118384;-0.4926335364441247;0.4926335364441247;0.3352570610118384;1.032258064516129;1.7741935483870968;2.4193548387096775;1.7312956132967985;1242.9838359910548;21.957454678884098;17.11799996656192;17.11799996656192;15.0327384…
105;6.029864023102289;0.411275458490431;6.029864023102289;0.411275458490431;0.47490772969107053;411.8490000000001;393.7050000000001;411.10981711599993;148.0;0.0;0.22869813663965785;-0.4926335364441247;0.4926335364441247;0.22869813663965785;0.9655172413793104;1.7241379310344827;2.3793103448275863;1.7314924157649074;1152.9606072004826;20.380104409694475;16.010365879917657;16.76629482593611;14.12205…
106;5.436010686205475;0.47804528440801897;5.436010686205475;0.47804528440801897;0.3748366844922114;432.5240000000002;404.30000000000024;432.216140756;166.0;0.0;0.228698136565638;-0.4926335364441247;0.4926335364441247;0.228698136565638;0.9375;1.65625;2.28125;1.645980238762367;1176.7642919289087;22.50142475325411;18.88385842415774;18.88385842415774;15.660059600690122;10.668960593059552;10.668960593…
107;12.212717783665969;-0.503206424758772;12.212717783665969;0.11801639393339314;0.3128525061837502;505.53100000000035;478.3150000000004;505.19613358399994;192.0;0.0;0.3246296660067133;-0.4926335364441247;0.4926335364441247;0.3246296660067133;0.972972972972973;1.7297297297297298;2.4054054054054053;1.5886275626426716;1409.2522218389036;26.36323207281991;20.901496514362783;20.901496514362783;17.947…
108;11.845830471746824;0.05515477081618614;11.845830471746824;0.05515477081618614;0.3535459231136897;475.54900000000026;446.3170000000003;475.221954408;182.0;0.0;0.22869813657015273;-0.4926335364441247;0.4926335364441247;0.22869813657015273;1.0285714285714285;1.8;2.4857142857142858;1.6182091803694478;1309.573930866198;24.785881803630282;20.292106714621603;20.292106714621603;17.05390645080747;11.3…
109;12.637346087708433;-4.363636684184504;12.637346087708433;0.2853146258503403;0.5845093640958622;355.3230000000001;343.2270000000001;355.104480044;130.0;0.0;0.4159120645550984;-0.324124715367827;0.4159120645550984;0.324124715367827;0.9230769230769231;1.7307692307692308;2.423076923076923;1.652688820840075;1040.060503573036;18.1480536021256;13.2736007621134;13.2736007621134;12.504151201088897;7.7…
110;12.584264648295116;-0.23329112781486794;12.584264648295116;0.14180886211863686;0.281239356785263;504.5470000000002;476.3230000000003;504.2121179959999;192.0;0.0;0.25091841542508286;-0.4926335364441247;0.4926335364441247;0.25091841542508286;0.9459459459459459;1.6756756756756757;2.3513513513513513;1.5886920598151284;1409.2522218389036;26.363232072819912;20.99324822389892;20.99324822389892;17.92…
111;10.885413805080159;-0.8575304143689995;10.885413805080159;0.021729994505595762;0.3946730638353858;449.46700000000027;426.2830000000003;449.1699188359999;170.0;0.0;0.30323710781479046;-0.4926335364441247;0.4926335364441247;0.30323710781479046;1.0606060606060606;1.8181818181818181;2.484848484848485;1.6699098860554422;1278.6418679482217;23.371668241257193;18.402076855245348;18.402076855245348;16…
112;12.150274916191268;0.07015477081618582;12.150274916191268;0.07015477081618582;0.3004631645015276;503.60300000000035;470.33900000000034;503.253254536;194.0;0.0;0.22869813657015273;-0.4926335364441247;0.4926335364441247;0.22869813657015273;1.027027027027027;1.7837837837837838;2.4594594594594597;1.5636089291473187;1357.2628030740498;26.36323207281991;21.869456983811226;21.869456983811226;17.9097…
113;11.864062242756258;-0.5117800970651236;11.864062242756258;0.35951766817838293;0.47243965221250667;419.4410000000002;398.2730000000002;419.159354152;158.0;0.0;0.25032944428328363;-0.4926335364441247;0.4926335364441247;0.25032944428328363;1.032258064516129;1.7419354838709677;2.3870967741935485;1.7642744897181672;1242.9838359910545;21.957454678884098;17.248136640251587;17.248136640251587;15.0495…
114;10.913191582857936;-0.8175304143689994;10.913191582857936;0.08422999450559576;0.39214346489615004;448.4790000000002;424.28700000000026;448.17466986799985;170.0;0.0;0.3031777735518392;-0.4926335364441247;0.4926335364441247;0.3031777735518392;1.0606060606060606;1.8181818181818181;2.484848484848485;1.6699098860554424;1276.254333394662;23.37166824125719;18.532213528935017;18.532213528935017;16.01…
115;5.413133072137262;0.4716444633408923;5.413133072137262;0.4716444633408923;0.52275991358063;390.4430000000002;368.26700000000017;390.1691905639999;148.0;0.0;0.22869813657014398;-0.4926335364441247;0.4926335364441247;0.22869813657014398;0.9310344827586207;1.6896551724137931;2.3448275862068964;1.7314924157649074;1144.901313962646;20.380104409694475;16.762538080598098;16.762538080598098;14.122054…
116;12.208546110880148;-3.5753480395848807;12.208546110880148;0.16127545849043123;0.40439056939923024;469.5230000000002;446.3390000000002;469.141989836;172.0;0.0;0.23988486676850396;-0.4926335364441247;0.4926335364441247;0.23988486676850396;0.9696969696969697;1.696969696969697;2.3333333333333335;1.7384718850604413;1392.9715248409996;23.587211190881018;18.487282951989688;19.303779532917414;15.8940…
117;12.000121411783883;-0.00354325449315529;12.000121411783883;0.00354325449315529;0.3903349344928648;461.5220000000003;434.30600000000027;461.206304344;176.0;0.0;0.22869813657016222;-0.4926335364441247;0.4926335364441247;0.22869813657016222;1.0294117647058822;1.7941176470588236;2.4705882352941178;1.6597578514222493;1292.9075605929102;24.07877502244374;19.58499993343506;19.58499993343506;16.55390…
118;12.62279598249212;-0.056818564432200125;12.62279598249212;0.056818564432200125;0.6648731536953802;407.4300000000001;386.2620000000001;407.15935415200005;154.0;0.0;0.23378961963685002;-0.4926335364441248;0.4926335364441248;0.23378961963685002;1.0;1.7666666666666666;2.4;1.712199294587887;1049.2419172221798;21.08721119088102;16.877512990555765;16.877512990555765;14.638891550634943;9.312044404818…
119;13.133295505776532;-4.437356507117683;13.133295505776532;0.24879531210632444;0.4404259997829309;444.4130000000002;425.2610000000002;444.140925128;166.0;0.0;0.4159858361656374;-0.4926335364441247;0.4926335364441247;0.4159858361656374;0.9375;1.65625;2.28125;1.7290875253346456;1245.9938408348446;22.88010440969447;17.39643149962578;17.39643149962578;15.333379663634524;9.42524713079357;9.425247130…
120;5.435394496101982;0.10815838652224086;5.435394496101982;0.10815838652224086;0.43458086932389645;432.5240000000002;404.3000000000002;432.21614075599996;166.0;0.0;0.22869813656563806;-0.4926335364441247;0.4926335364441247;0.22869813656563806;0.875;1.53125;2.09375;1.691634937953339;1215.5098192026603;22.88010440969447;19.262538080598098;19.262538080598098;15.333379663634524;10.358300421279731;10…
121;14.206881057268552;-0.3932883714553428;14.206881057268552;0.30549625038261463;0.5326056204469446;395.3940000000002;377.25000000000017;395.139367656;148.0;0.0;0.22869815435486546;-0.4926335364441247;0.4926335364441247;0.22869815435486546;1.0;1.7586206896551724;2.413793103448276;1.7444064040803668;1152.9606072004826;20.380104409694475;16.010365879917657;16.010365879917657;14.138891550634945;8.6…
122;12.103454745117215;-0.06562658782648834;12.103454745117215;0.06562658782648834;0.3190708703308023;476.5370000000004;448.31300000000033;476.21720337599993;182.0;0.0;0.22869813657016222;-0.4926335364441247;0.4926335364441247;0.22869813657016222;1.0571428571428572;1.8285714285714285;2.5142857142857142;1.6304699173447916;1311.7888242636081;24.78588180363028;19.86945698381123;19.86945698381123;17.…
123;11.641840020534033;-1.0117800970651236;11.641840020534033;0.17847088780391607;0.4636779124207051;420.4250000000002;400.2650000000002;420.1433697399999;158.0;0.0;0.33733090879048405;-0.4926335364441247;0.4926335364441247;0.33733090879048405;1.032258064516129;1.7419354838709677;2.3870967741935485;1.7642744897181672;1242.9838359910548;21.957454678884098;17.117999966561918;17.117999966561918;15.0…
124;13.005547503527232;-0.12404294664940219;13.005547503527232;0.12404294664940219;0.29691296075843265;504.5910000000003;472.3350000000003;504.2485035039999;194.0;0.0;0.2529130293460262;-0.4926335364441247;0.4926335364441247;0.2529130293460262;1.027027027027027;1.7567567567567568;2.4324324324324325;1.637563946081864;1359.5866438033593;26.363232072819905;21.739320310121556;21.739320310121556;17.94…
125;6.1651617307723;0.48748252078609244;6.1651617307723;0.48748252078609244;0.6137697250552575;321.7710000000001;309.67500000000007;321.078123064;112.0;0.0;0.2287358103857192;-0.3227723516936879;0.3227723516936879;0.2287358103857192;0.9565217391304348;1.826086956521739;2.652173913043478;1.7700453490004902;965.0643741171755;15.6480536021256;12.017671816094946;12.773600762113402;11.309663088089318;…
126;12.683364704984456;-0.10050957074759648;12.683364704984456;0.10050957074759648;0.29691296075843265;504.5910000000003;472.3350000000003;504.2485035039999;194.0;0.0;0.25085704399664766;-0.4926335364441247;0.4926335364441247;0.25085704399664766;1.027027027027027;1.7837837837837838;2.4594594594594597;1.5840429490146746;1359.586643803359;26.36323207281991;21.73932031012156;21.73932031012156;17.926…
127;12.738900576740566;-0.09023462743693833;12.738900576740566;0.09023462743693833;0.2683299706779884;518.6180000000003;484.34600000000034;518.264153568;200.0;0.0;0.25085628202731175;-0.4926335364441247;0.4926335364441247;0.25085628202731175;1.0;1.763157894736842;2.4473684210526314;1.5467182101452122;1376.375359817633;27.070338854006454;22.446427091308106;22.446427091308106;18.426585250869643;12.…
128;5.234141017830523;0.5200316515495087;5.234141017830523;0.5200316515495087;0.6231767593660394;317.352;302.23199999999997;317.12766010000007;118.0;0.0;0.22869667327451068;-0.496687731101681;0.496687731101681;0.22869667327451068;1.0416666666666667;2.0;2.8333333333333335;1.7206965993531493;981.0548391836782;16.355160383312146;13.047955633549583;13.047955633549583;11.830831138144495;7.499335833600…
129;11.599674610009693;0.2693130116749558;11.599674610009693;0.2693130116749558;0.6987708176443277;336.3990000000001;316.23900000000003;336.16985926000007;128.0;0.0;0.22416608047410597;-0.3540953589277046;0.3540953589277046;0.22416608047410597;1.2;2.16;2.96;1.4283141299119644;875.6634921683611;17.062267164498696;13.928408839410324;13.928408839410324;12.309663088089318;8.582889449061263;8.58288944…
130;4.665091647770219;0.5502659674981103;4.665091647770219;0.5502659674981103;0.5247346592542542;326.3630000000001;312.2510000000001;326.127994448;120.0;0.0;0.22869575326745187;-0.36111424087317495;0.36111424087317495;0.22869575326745187;0.96;1.96;2.88;1.5502893841642;1172.4357127235035;16.639617433688322;13.217057612275346;13.217057612275346;12.365305980755144;7.964313667094675;7.964313667094675…
131;12.920867798311814;-3.6979824169984004;12.920867798311814;0.1700912581742866;0.33910476637398296;497.5770000000003;470.36100000000033;497.173289964;184.0;0.0;0.24214979683671634;-0.4926335364441247;0.4926335364441247;0.24214979683671634;1.0;1.7142857142857142;2.3714285714285714;1.7573693132255899;1426.9696682730116;25.001424753254103;19.90149651436278;20.717993095290506;16.91087658781995;10.9…
132;5.411567965489738;0.471143182581675;5.411567965489738;0.471143182581675;0.52275991358063;390.44300000000015;368.26700000000017;390.1691905639999;148.0;0.0;0.22869813656563798;-0.4926335364441247;0.4926335364441247;0.22869813656563798;0.896551724137931;1.5862068965517242;2.206896551724138;1.7194813115639356;1127.651313962646;20.380104409694475;16.762538080598098;16.762538080598098;14.122054798…
133;12.293129444213482;-0.288755980422577;12.293129444213482;0.288755980422577;0.3410741017531488;463.49800000000033;438.29800000000034;463.19680227999993;176.0;0.0;0.2695128645837429;-0.4926335364441247;0.4926335364441247;0.2695128645837429;1.0588235294117647;1.8235294117647058;2.5;1.6736664025606534;1296.9201963680005;24.078775022443736;19.032213528935014;19.032213528935014;16.57074320321308;10…
134;12.423798378453846;-0.25357079523739223;12.423798378453846;0.25357079523739223;0.29423029994480027;477.5250000000004;450.3090000000003;477.2124523439999;182.0;0.0;0.2694688829708665;-0.4926335364441247;0.4926335364441247;0.2694688829708665;1.0571428571428572;1.8285714285714285;2.5142857142857142;1.6430840677461138;1313.7044195405922;24.785881803630282;19.73932031012156;19.73932031012156;17.07…
135;12.431190005888192;0.011508710737381467;12.431190005888192;0.011508710737381467;0.27318676688470733;518.6180000000003;484.3460000000003;518.264153568;200.0;0.0;0.22869813657016222;-0.4926335364441247;0.4926335364441247;0.22869813657016222;1.0263157894736843;1.7894736842105263;2.473684210526316;1.5375439172857281;1376.375359817633;27.070338854006454;22.446427091308106;22.446427091308106;18.409…
136;5.426874166208027;0.4222643193079705;5.426874166208027;0.4222643193079705;0.3885394909709484;444.45500000000015;424.2950000000002;444.16583649999995;166.0;0.0;0.22869813657533694;-0.4926335364441247;0.4926335364441247;0.22869813657533694;0.9696969696969697;1.7878787878787878;2.484848484848485;1.5172612960638647;1389.7238390804446;22.785881803630282;18.10417886709797;18.10417886709797;16.19453…
137;12.502712777546817;-0.05537635079294745;12.502712777546817;0.05537635079294745;0.4095218226689193;459.50600000000026;434.30600000000027;459.19065428;174.0;0.0;0.2510709806839264;-0.4926335364441247;0.4926335364441247;0.2510709806839264;1.0294117647058822;1.7941176470588236;2.4705882352941178;1.4679306122074212;1337.6824280092233;23.656125291633362;19.162350202624683;19.162350202624683;16.5883…
138;9.687865423132447;-0.05806065375811564;9.687865423132447;0.05806065375811564;0.48373697089284245;406.4420000000002;384.26600000000025;406.16410518399994;154.0;0.0;0.22869813781729792;-0.4926335364441247;0.4926335364441247;0.22869813781729792;1.0;1.7333333333333334;2.4;1.7469679106446745;1163.9451642778354;21.08721119088102;16.916858457284604;16.916858457284604;14.67689635309573;9.284064642033…
139;12.343228909422923;-0.17381713410216149;12.343228909422923;0.17381713410216149;0.4597687726665206;433.4680000000002;410.28400000000016;433.17500421600005;164.0;0.0;0.25265381682436344;-0.4926335364441247;0.4926335364441247;0.25265381682436344;1.0;1.71875;2.375;1.7598314307482663;1259.613412045051;22.664561460070644;18.170786371061958;18.170786371061958;15.587579955618688;9.818407630655368;9.8…
140;5.443540443218406;0.4444297127202075;5.443540443218406;0.4444297127202075;0.3315386359119574;472.50900000000024;448.31700000000023;472.19713662799995;178.0;0.0;0.22869813657015273;-0.4926335364441247;0.4926335364441247;0.22869813657015273;0.9714285714285714;1.8;2.5142857142857142;1.4331550565408921;1423.7285665866664;24.200095366003378;19.518392429471067;19.518392429471067;17.17769769089516;1…
141;11.790070260572431;-1.0946394674492963;11.790070260572431;0.035125880012243815;0.4629126446630778;421.4130000000001;402.2610000000002;421.13861870799997;158.0;0.0;0.3525008648129026;-0.4926335364441247;0.4926335364441247;0.3525008648129026;1.032258064516129;1.7741935483870968;2.3548387096774195;1.809692775642317;1230.9930252482843;21.957454678884094;16.98786329287225;16.98786329287225;15.0495…
142;12.43718312341652;-4.019583333333332;12.43718312341652;0.06657407407407367;0.1355371118797956;734.6839999999999;701.42;733.119845756;254.0;0.0;0.2940107853786779;-0.4557524928273451;0.4557524928273451;0.2940107853786779;0.9791666666666666;1.6875;2.3125;4.0123333990311975e-07;2155.5542929957264;35.27744563519299;26.307886982757047;29.452738036649404;22.45154706948645;14.27404931096857;18.36145…
143;13.070799008637152;-0.3618383908385223;13.070799008637152;0.044738582371365965;0.5296250020792138;381.4150000000001;361.25500000000017;381.17133648;144.0;0.0;0.21105533470904764;-0.47519440704531235;0.47519440704531235;0.21105533470904764;1.1428571428571428;2.0;2.75;1.6050615040475098;1087.3166653207345;19.672997628507925;15.718433163679515;15.718433163679515;13.491203638441373;8.939053378962…
144;12.452949095156889;-3.65254485281767;12.452949095156889;0.10720295834383142;0.7414814883691502;346.41600000000005;328.27200000000005;346.12119481600007;126.0;0.0;0.2420968916311673;-0.36647608402159193;0.36647608402159193;0.2420968916311673;1.1666666666666667;1.9166666666666667;2.625;2.028297961443107;1004.2213380764808;17.53516942700323;13.555051137718804;14.37154771864653;11.13877833720401;…
145;13.051800324328282;-0.40833073507180573;13.051800324328282;0.02190318095453181;0.2975925310822441;472.5930000000002;440.3370000000003;472.25867426400004;182.0;0.0;0.3244140615421988;-0.34882779565728106;0.34882779565728106;0.3244140615421988;1.0;1.7142857142857142;2.3714285714285714;1.6092813775993167;1373.1847560788328;25.32769816688717;20.984426463823905;20.984426463823905;16.50705895648687…
146;13.232650519815508;-0.41557726876637147;13.232650519815508;0.13496119589931999;0.22096740578366605;549.6790000000003;514.3990000000003;549.28522336;210.0;0.0;0.3244140615422035;-0.3488217310442328;0.3488217310442328;0.3244140615422035;0.975609756097561;1.7560975609756098;2.4634146341463414;1.3361727007578343;1679.1205644875336;29.14768912319608;24.025118024765796;24.025118024765796;19.5795386…
147;13.122131525345047;-0.41412357289858215;13.122131525345047;0.1957396331696999;0.21186888666421252;516.6460000000004;480.35800000000035;516.284889012;200.0;0.0;0.32441406154219876;-0.38166926026412434;0.38166926026412434;0.32441406154219876;1.0526315789473684;1.8157894736842106;2.526315789473684;1.5139119688667404;1412.6102867025343;27.285881803630282;22.64375160984433;22.64375160984433;18.151…
148;12.840920979707054;-0.4044224849158107;12.840920979707054;0.17046338839398656;0.3505024993077737;458.56600000000026;428.32600000000025;458.2430242;176.0;0.0;0.32556721240902065;-0.4967573808298581;0.4967573808298581;0.32556721240902065;1.0;1.7352941176470589;2.3823529411764706;1.5441532483230425;1312.0620376447966;24.457454678884094;20.35428979013423;20.35428979013423;16.134380156424697;11.09…
149;12.758359251311992;-0.4264250359362187;12.758359251311992;0.17528477783076069;0.4040455921747911;445.5270000000002;418.3110000000002;445.22262310400004;170.0;0.0;0.32556721827980123;-0.4951458196035881;0.4951458196035881;0.32556721827980123;1.0606060606060606;1.8181818181818181;2.4545454545454546;1.5275838467760432;1249.4622955173336;23.587211190881018;19.30150338563419;19.30150338563419;15.7…
150;12.873554023103988;-0.40325709900836126;12.873554023103988;0.1713055885219008;0.3002290031439115;465.5610000000001;438.34500000000014;465.2277084840002;176.0;0.0;0.3255672124050486;-0.29191272975268096;0.3255672124050486;0.29191272975268096;0.9714285714285714;1.7714285714285714;2.5428571428571427;1.3603857663447856;1506.8777353285643;24.57877502244374;20.12530590273921;20.12530590273921;16.75…
151;12.863554023103987;-0.415602778020707;12.863554023103987;0.1764076293382275;0.3256441160766652;466.54900000000015;440.3410000000001;466.2229574520001;176.0;0.0;0.3255672124050889;-0.29191272975268096;0.3255672124050889;0.29191272975268096;0.9142857142857143;1.6571428571428573;2.4;1.3603857663447856;1508.699749669713;24.57877502244374;19.995169229049537;19.995169229049537;16.758171396512385;11…
152;12.299882303242693;-0.311287596056941;12.299882303242693;0.0696094522152837;0.22144871796916635;509.3890000000001;492.25300000000016;508.0317068840001;160.0;0.0;0.25003462055419734;-0.5072724636073457;0.5072724636073457;0.25003462055419734;1.125;1.90625;2.6875;1.4837288642125213;1248.0329596435831;22.338288046437583;16.59040290758839;18.992896027630817;15.61419354072963;9.460712850334547;11.2…
153;12.238611079877312;-0.2292278701604098;12.238611079877312;0.15382112586387509;0.25168766827464795;440.5320000000002;420.3720000000002;440.14193026000004;158.0;0.0;0.25003429085606776;-0.27221468765033663;0.27221468765033663;0.25003429085606776;0.96875;1.6875;2.4375;1.4174048343412624;1207.2500157145348;22.012014632804522;17.074625915837707;17.891122496765433;15.809663088089318;9.8874402135569…
154;12.266392339355903;-0.23015327118501694;12.266392339355903;0.15177576740572807;0.23539530229074881;493.3900000000002;476.25400000000025;492.0367922640001;154.0;0.0;0.25003460468210503;-0.2722146849632459;0.2722146849632459;0.25003460468210503;1.032258064516129;1.7741935483870968;2.5161290322580645;1.4738088967832843;1179.873793432828;21.468044558434503;16.220539581278057;18.623032701320486;15…
155;12.252781228244793;-0.24695711206293192;12.252781228244793;0.13816465629461683;0.2596641810810549;448.9390000000002;431.80300000000017;448.0873078440001;154.0;0.0;0.25003460468212474;-0.27221468496324586;0.27221468496324586;0.25003460468212474;1.032258064516129;1.7741935483870968;2.5161290322580645;1.4738088967832843;1179.873793432828;21.468044558434503;16.220539581278057;17.792965108224237;1…
156;4.4501973497732425;0.8151316977408248;4.4501973497732425;0.8151316977408248;0.40428904487396905;423.3390000000002;408.2190000000002;422.0200795800001;128.0;0.0;0.19594173610089;-0.27002966161259756;0.27002966161259756;0.19594173610089;0.8846153846153846;1.6923076923076923;2.4615384615384617;1.716388710487439;1002.7720249754468;17.76937394568524;13.78772742612461;16.19022054616704;12.809663088…
157;13.943731093575067;-0.5891891798918805;13.943731093575067;0.3129220993953139;0.4620649677145717;380.4230000000001;366.3110000000002;380.090723888;134.0;0.0;0.19594341979251154;-0.27002965045613503;0.27002965045613503;0.19594341979251154;0.8888888888888888;1.6666666666666667;2.4074074074074074;1.713564712344843;1052.2869935420704;18.63961743368832;14.08834162994421;14.904838210871937;13.220346…
158;11.739007469736185;-3.374612964012765;11.739007469736185;0.38921296296296304;0.7309646897960062;332.38900000000007;316.2610000000001;332.105544752;120.0;0.0;0.2326655616312535;-0.3651864465011395;0.3651864465011395;0.2326655616312535;1.2608695652173914;2.0869565217391304;2.869565217391304;1.881196592313696;937.1003045090104;16.44938298937633;12.684807649715726;13.501304230643452;10.9653450608…
159;13.243246067622803;-3.4547988895323845;13.243246067622803;0.30504784106786254;0.4117998524517662;505.37300000000016;487.2290000000002;504.03793513600004;160.0;0.0;0.2326655616100123;-0.37799770254188764;0.37799770254188764;0.2326655616100123;1.1935483870967742;1.935483870967742;2.6451612903225805;1.6838189532903218;1358.1152430599109;22.172997628507925;16.59543713411343;18.997930254155857;14.…
160;13.767313568065731;-4.681754866030435;13.767313568065731;0.1813515684051401;0.37660166646604953;428.3890000000001;412.2610000000002;428.126024012;158.0;0.0;0.419415028947236;-0.3550448880757534;0.419415028947236;0.3550448880757534;1.064516129032258;1.7741935483870968;2.4516129032258065;1.8976567744466544;1262.982680018608;22.172997628507925;16.14082246989699;16.14082246989699;14.7742068111185…
161;13.754558747129092;-4.641648754409171;13.754558747129092;0.18495984504913032;0.4527705255388163;411.38700000000006;395.2590000000001;411.13069479200004;152.0;0.0;0.4194150289472927;-0.3550448880757534;0.4194150289472927;0.3550448880757534;1.1;1.9;2.6;1.9085736684250059;1218.5244102266538;21.302754140504845;15.710071592387722;15.710071592387722;14.380359961001208;8.956666930567593;8.9566669305…
162;13.243044118436085;-0.31674411513877554;13.243044118436085;0.23798380601296398;0.48698083702935296;385.4020000000001;369.2740000000001;385.13388835200004;142.0;0.0;0.2526328154345543;-0.35504488806499973;0.35504488806499973;0.2526328154345543;1.1724137931034482;1.9310344827586208;2.6551724137931036;1.847095359654366;1254.6744027808782;20.380104409694475;15.454142646369268;15.454142646369268;1…
163;13.972229842267721;-4.650078483111543;13.972229842267721;0.17010190199944852;0.35516093664027226;495.505;471.31300000000016;495.18820966800007;186.0;0.0;0.419415028947236;-0.3777778199765326;0.419415028947236;0.3777778199765326;1.0833333333333333;1.8055555555555556;2.5;1.559976137541358;1393.2245925838379;25.285881803630282;19.44674700759778;19.44674700759778;17.346686456189992;11.45103201923…
164;13.962229842267721;-4.662424162123889;13.962229842267721;0.19051006526475445;0.37442705312031604;496.4930000000001;473.3090000000002;496.18345863600007;186.0;0.0;0.4194150289472927;-0.37777587955166003;0.4194150289472927;0.37777587955166003;1.0833333333333333;1.8611111111111112;2.5555555555555554;1.5599761375413577;1395.439485981248;25.285881803630286;19.316610333908105;19.316610333908105;17.…
165;13.736638540932372;-4.72953213957413;13.736638540932372;0.14513907021843542;0.3508129672468514;474.4330000000002;455.2810000000002;474.14790232800004;176.0;0.0;0.4194150267710309;-0.3777778199765326;0.4194150267710309;0.3777778199765326;0.9411764705882353;1.6176470588235294;2.264705882352941;1.54768761587501;1307.6936993294128;23.87166824125719;17.717077393962743;17.717077393962743;16.2750081…
166;13.942355456575783;-4.652739221017818;13.942355456575783;0.17907062837888943;0.3705208704800053;493.48900000000026;471.3130000000002;493.172559604;184.0;0.0;0.4194150311389874;-0.4959743193028139;0.4959743193028139;0.4194150311389874;1.1388888888888888;1.9166666666666667;2.638888888888889;1.614148505175901;1452.4749330411198;25.285881803630286;19.316610333908105;19.316610333908105;17.38469125…
167;13.858941654485486;-4.671045894942;13.858941654485486;0.20421626984126973;0.40096451871247984;440.40000000000015;424.2720000000002;440.1260240120001;162.0;0.0;0.41941502895126503;-0.3537191024147518;0.41941502895126503;0.3537191024147518;1.125;1.875;2.59375;1.6853983925065084;1359.1769068441902;22.620591385700628;16.71779257739387;16.71779257739387;15.219365256252171;9.713869873294223;9.71386…
168;13.90077794325132;-4.724886243581456;13.90077794325132;0.11200113378684828;0.3810581872530349;421.34400000000016;408.2400000000002;421.10136673600005;154.0;0.0;0.4194027934305851;-0.37971863011767754;0.4194027934305851;0.37971863011767754;0.9;1.6;2.3;1.7960812983479113;1212.1145006924369;21.465890847321376;15.118259637448503;15.118259637448503;14.21936525625217;8.748232368254312;8.74823236825…
169;13.206680950579413;-0.3112092207402446;13.206680950579413;0.19578567676126335;0.4323534198619188;440.2760000000001;425.1560000000002;439.04440042000004;140.0;0.0;0.25263282068679155;-0.35504488804790885;0.35504488804790885;0.25263282068679155;1.1428571428571428;1.8928571428571428;2.642857142857143;1.8055800145258019;1173.1585649671927;19.672997628507925;14.754756850188869;16.340753389303572;1…
170;13.780471031693976;-4.736280276503265;13.780471031693976;0.073094490110859;0.3899036942814814;494.4740000000002;476.3300000000002;494.11480769600007;178.0;0.0;0.419461694600183;-0.37842064732205966;0.419461694600183;0.37842064732205966;1.1176470588235294;1.8235294117647058;2.4705882352941178;1.7791227440043536;1452.6477639205075;24.67299762850792;17.851366080131882;18.66786266105961;15.947526…
171;13.81692936502731;-4.692891846751199;13.81692936502731;0.008936759889141;0.3542101841833385;555.3800000000001;537.2360000000002;554.034741576;178.0;0.0;0.419461694600183;-0.3784206473220599;0.419461694600183;0.3784206473220599;1.1470588235294117;1.8529411764705883;2.5;1.7791227440043536;1455.892876418344;24.672997628507925;17.851366080131882;20.253859200174315;15.947526874062962;9.78422104148…
172;11.751353148748532;-3.358987964012765;11.751353148748532;0.41839687263794456;0.7456767798581924;331.4010000000001;314.26500000000004;331.110295784;120.0;0.0;0.23266556160994656;-0.3801822279753437;0.3801822279753437;0.23266556160994656;1.2173913043478262;2.0434782608695654;2.8260869565217392;1.8811965923136962;935.7000490135791;16.44938298937633;12.814944323405394;13.63144090433312;10.9653450…
173;11.80546837508598;-3.3671541162761396;11.80546837508598;0.4208534108087685;0.7401256930415445;345.42800000000005;326.27600000000007;345.125945848;126.0;0.0;0.2326655616099535;-0.3799671739081183;0.3799671739081183;0.2326655616099535;1.2916666666666667;2.0833333333333335;2.8333333333333335;1.925775443744043;981.0513830012999;17.319626477379405;13.737594054215768;14.554090635143494;11.376028663…
174;13.216932467802708;-3.4250277989974056;13.216932467802708;0.2901128531623036;0.49072303147593876;425.4890000000002;405.3290000000002;425.13217410000004;154.0;0.0;0.23266556160994656;-0.38018191970296905;0.38018191970296905;0.23266556160994656;1.1;1.8666666666666667;2.6;1.636244982206253;1302.7382849390212;21.30275414050485;16.4249596039835;17.241456184911222;14.325518406134815;9.1807443389928…
175;13.269852577995547;-3.43319395126078;13.269852577995547;0.2893309601581884;0.47242025746026794;439.51600000000025;417.3400000000002;439.147824164;160.0;0.0;0.2326655616099535;-0.3799668653388799;0.3799668653388799;0.2326655616099535;1.1612903225806452;1.903225806451613;2.6129032258064515;1.683818953290322;1350.3464438775277;22.172997628507925;17.34760933479387;18.164105915721596;14.7362020086…
176;11.808732837895898;-3.4241602891156453;11.808732837895898;0.30754629629629626;0.7206704070453186;356.4110000000002;340.2830000000001;356.105544752;128.0;0.0;0.23266556160997642;-0.3791083779318579;0.3791083779318579;0.23266556160997642;1.36;2.16;2.88;1.962043322371282;1067.6636223334028;18.02673325856595;13.684807649715726;14.501304230643452;11.914033465812423;7.394001695192249;9.242313314456…
177;11.980938923888196;-3.4604193228909135;11.980938923888196;0.28043351599899213;0.48183978231271296;432.5090000000002;412.3490000000002;432.13684488;156.0;0.0;0.23266556160997642;-0.3791080679461649;0.3791080679461649;0.23266556160997642;1.1612903225806452;1.935483870967742;2.6451612903225805;1.727456849930174;1390.7961104687104;22.00986092169139;16.99420872647423;17.810705307401953;14.88035996…
178;13.279609235479477;-3.490200124100286;13.279609235479477;0.23004784106786236;0.46346509580416306;450.49900000000014;431.3470000000002;450.1274230680001;162.0;0.0;0.23266556160997642;-0.37910806794616486;0.37910806794616486;0.23266556160997642;1.21875;1.96875;2.65625;1.7236310175121865;1441.8051975863293;22.880104409694468;17.29482293029383;18.111319511221552;15.27420681111856;9.57101780340944…
179;11.996495161504875;-3.4422518773383524;11.996495161504875;0.32020691609977314;0.6033836353451473;438.5570000000002;412.3490000000001;438.18379507200007;162.0;0.0;0.23266556160997642;-0.37910823243571473;0.37910823243571473;0.23266556160997642;1.2903225806451613;2.064516129032258;2.774193548387097;1.673589916565957;1238.609881550103;22.009860921691395;17.72034155564846;18.536838136576186;14.88…
180;12.05376164639263;-3.4689519568845095;12.05376164639263;0.28121582892416197;0.3481130559228298;488.61700000000036;460.39300000000037;488.199445136;180.0;0.0;0.23266556160997642;-0.3791080679461649;0.3791080679461649;0.23266556160997642;1.1714285714285715;1.9428571428571428;2.6285714285714286;1.663034295613455;1486.8031559097276;25.00142475325411;20.038178800844246;20.854675381771973;16.812211…
181;12.000417381938082;-3.469076188003823;12.000417381938082;0.26954874233644044;0.46439503398687365;447.5240000000001;426.35600000000017;447.1477439120001;162.0;0.0;0.23266556160997642;-0.37910806794607155;0.37910806794607155;0.23266556160997642;1.1875;2.0;2.71875;1.7339394598708497;1454.9134881362531;22.880104409694475;17.786721783594935;18.60321836452266;15.27420681111856;9.741832786473829;11.…
182;13.808248809471753;-4.6962802765032645;13.808248809471753;0.09484121288348346;0.37711641346384983;493.4860000000002;474.3340000000003;493.119558728;178.0;0.0;0.4194027934471692;-0.37968741246554505;0.4194027934471692;0.37968741246554505;1.1176470588235294;1.8235294117647058;2.4705882352941178;1.7791227440043536;1450.679068718731;24.67299762850792;17.981502753821548;18.797999334749274;15.94752…
183;5.952817512807592;0.04019368858654526;5.952817512807592;0.04019368858654526;0.6932544010939132;345.4710000000001;326.3190000000001;345.129968608;124.0;0.0;0.1870846779340449;-0.37470390143141963;0.37470390143141963;0.1870846779340449;1.04;1.76;2.48;1.7092077893370197;975.8575379230663;17.388540578131753;14.015335762115466;14.831832343043192;12.114193540729628;8.335439926673942;8.7436882171378…
184;6.1588991546570995;-0.04022250566893426;6.1588991546570995;0.04022250566893426;0.5744714824932851;400.33400000000006;385.21400000000006;399.03637384;130.0;0.0;0.18708467795665915;-0.374703901431385;0.374703901431385;0.18708467795665915;1.0;1.7692307692307692;2.5;1.7187336947349134;1048.1606702706724;18.25878406613483;13.693914438944294;16.02226891190893;12.524877143252587;8.130071066349837;9.…
185;5.3106195221237815;0.15333488179222288;5.3106195221237815;0.15333488179222288;0.42199860924743154;378.47500000000014;356.29900000000015;378.173213324;142.0;0.0;0.11840280554954485;-0.49676780607776017;0.49676780607776017;0.11840280554954485;0.7931034482758621;1.5172413793103448;2.310344827586207;1.602643454056632;1160.9404924518317;19.631181265251037;16.32473683887397;16.32473683887397;14.330…
186;5.046067334341144;0.1975085034013604;5.046067334341144;0.1975085034013604;0.40580818695531123;362.47600000000017;340.30000000000007;362.178298704;136.0;0.0;0.08315509146532395;-0.25737461941520623;0.25737461941520623;0.08315509146532395;0.75;1.4642857142857142;2.25;1.577259324848278;1143.9013057761858;18.92407448406449;15.916488548410108;15.916488548410108;13.775989583278102;9.753324249370158…
187;6.263836065856637;0.11709230914587998;6.263836065856637;0.11709230914587998;0.3369563451606222;417.33900000000017;399.1950000000002;416.084703936;142.0;0.0;0.08315509892446041;-0.2573746128396464;0.2573746128396464;0.08315509892446041;0.7241379310344828;1.4827586206896552;2.2758620689655173;1.584968736116856;1217.9186680986165;19.794317972067567;15.595067225238935;17.106925117275846;14.186673…
188;5.985772332859273;-0.00397993302259203;5.985772332859273;0.00397993302259203;0.7089889397907774;361.4700000000001;342.3180000000001;361.12488322800004;130.0;0.0;0.18708502477769198;-0.49676780607775994;0.49676780607775994;0.18708502477769198;1.0769230769230769;1.8076923076923077;2.5384615384615383;1.7388528728772785;992.3186401902357;18.0956473593183;14.42358405257933;15.240080633507056;12.66…
189;14.684480572675263;-3.7358481886600683;14.684480572675263;0.0046418313456833005;0.6506391929352348;455.5110000000002;433.33500000000015;455.131505404;166.0;0.0;0.2541505691597338;-0.49138940588513874;0.49138940588513874;0.2541505691597338;1.15625;1.90625;2.59375;1.6578018412423683;1307.5619537873597;23.043241116511005;17.63110588259473;18.44760246352246;15.146885611180736;9.909784184414615;11…
190;12.50625857144422;-3.5952557555646485;12.50625857144422;0.1562281207248739;0.7330994004018782;354.3910000000001;340.27900000000017;354.07866130799994;126.0;0.0;0.2673530925758034;-0.3655995067818229;0.3655995067818229;0.2673530925758034;1.12;1.8;2.48;1.8677277272242012;1101.1765727633554;17.767220234572108;13.223572775562003;14.04006935648973;11.891883981397136;7.463533236327461;8.90359656512…
191;12.57154623002343;-3.613859548495365;12.57154623002343;0.11239635540338333;0.6174919269784381;398.4440000000001;380.3000000000001;398.10487605599997;144.0;0.0;0.2673530925758034;-0.39454399553186925;0.39454399553186925;0.2673530925758034;1.1785714285714286;1.8928571428571428;2.607142857142857;1.713479071774982;1152.9316682094307;19.888540578131753;15.007649664245431;15.824146245173157;13.4298…
192;12.911454458824139;-3.6160608532226477;12.911454458824139;0.030900525040136406;0.6145078687225198;466.5630000000003;440.3550000000003;466.167476312;172.0;0.0;0.2673530925758034;-0.3963656917627548;0.3963656917627548;0.2673530925758034;1.121212121212121;1.8181818181818181;2.515151515151515;1.3806817288230242;1292.253347085861;23.164561460070644;18.360640653681205;19.177137234608928;15.89621527…
193;12.678139187267142;-3.5498274191704007;12.678139187267142;0.25322307021982393;0.7089164340645419;353.4470000000001;334.29500000000013;353.119797848;128.0;0.0;0.2673625637607805;-0.2685966768500784;0.2685966768500784;0.2673625637607805;1.0;1.68;2.36;1.9236519767128804;1066.5487058325646;17.76722023457211;14.39229459259502;15.208791173522746;11.92988878385792;8.178607723780495;9.618671052581133…
194;12.794068892482562;-3.5599200117629946;12.794068892482562;0.27113973688649073;0.7045312147984163;367.4740000000001;346.30600000000015;367.135447912;134.0;0.0;0.2673627950777041;-0.26859667347209615;0.26859667347209615;0.2673627950777041;1.0;1.6923076923076923;2.3461538461538463;1.9304994443491683;1082.7441281128881;18.47432701575866;15.099401373781568;15.915897954709294;12.467893586318706;8.7…
195;12.678139187267142;-3.5498274191704016;12.678139187267142;0.25322307021982393;0.7089164340645419;353.4470000000001;334.29500000000013;353.119797848;128.0;0.0;0.26736364568758997;-0.2737636179794089;0.2737636179794089;0.26736364568758997;1.0;1.68;2.36;1.9076541232760316;1066.5487058325646;17.76722023457211;14.39229459259502;15.208791173522746;11.913052031452313;8.178607723780495;9.618671052581…
196;13.00830427485897;-3.685125673527272;13.00830427485897;0.09360439237423379;0.7338058708231467;386.4080000000001;371.28800000000007;386.08488956;138.0;0.0;0.26736256402210784;-0.32199492458732776;0.32199492458732776;0.26736256402210784;1.1111111111111112;1.8148148148148149;2.5185185185185186;1.7700663396676142;1169.8174601246162;19.344570503761734;14.471400574881562;15.287897155809288;12.78573…
197;12.996080635403187;-3.58667222964972;12.996080635403187;0.20707755941882944;0.7675680432981125;372.42500000000007;355.2890000000001;372.105625004;134.0;0.0;0.26736255944470233;-0.3809636528238133;0.3809636528238133;0.26736255944470233;1.1153846153846154;1.8461538461538463;2.576923076923077;1.7081044780048307;1090.8789274868375;18.474327015758657;14.270259065604247;15.086755646531973;12.375047…
198;13.019228783551336;-3.6691624402401293;13.019228783551336;0.11297325102880662;0.7338058708231467;386.4080000000001;371.28800000000007;386.08488956;138.0;0.0;0.26736258546152486;-0.3219727843935724;0.3219727843935724;0.26736258546152486;1.1111111111111112;1.8148148148148149;2.5185185185185186;1.7532781655009755;1169.8174601246162;19.344570503761734;14.471400574881562;15.287897155809288;12.7857…
199;13.003450249915659;-3.591455392915027;13.003450249915659;0.19970794490635768;0.7675680432981125;372.42500000000007;355.2890000000001;372.105625004;134.0;0.0;0.26736258544370134;-0.38094628802504726;0.38094628802504726;0.26736258544370134;1.1153846153846154;1.8461538461538463;2.576923076923077;1.7081044780048307;1090.8789274868375;18.474327015758657;14.270259065604247;15.086755646531973;12.375…
200;13.04072102768913;-3.601909549026477;13.04072102768913;0.18419646804747836;0.7643435425345553;358.3980000000001;343.2780000000001;358.08997494;128.0;0.0;0.26736258546128894;-0.3555038282054426;0.3555038282054426;0.26736258546128894;1.04;1.72;2.44;1.8305779061067218;1074.5273477889004;17.76722023457211;13.5631522844177;14.379648865345425;11.875047228991528;7.556929788505288;8.996993117305927;5…
201;12.656369684881694;-3.56039030415763;12.656369684881694;0.23616627823969116;0.6857233225870483;433.3310000000001;416.19500000000005;432.02555888399996;134.0;0.0;0.26736258544370134;-0.3809463056456843;0.3809463056456843;0.26736258544370134;1.1153846153846154;1.8461538461538463;2.576923076923077;1.7081044780048307;1090.8789274868375;18.474327015758657;14.270259065604247;16.672752185646676;12.3…
202;12.73068941277285;-3.568096197165722;12.73068941277285;0.13653279024204967;0.7048254472128859;410.54300000000006;384.33500000000004;410.177647072;152.0;0.0;0.26736258544370134;-0.3809463135930894;0.3809463135930894;0.26736258544370134;1.0344827586206897;1.7241379310344827;2.3793103448275863;1.6205664275500578;1172.511601959579;20.974327015758657;17.392294592595018;18.208791173522744;13.586372…
203;12.519250298378253;-3.5377440858370677;12.519250298378253;0.21850084799760183;0.7775552082528154;339.42000000000013;322.2840000000001;339.104147784;122.0;0.0;0.2673530925758034;-0.2763174946886629;0.2763174946886629;0.2673530925758034;1.0833333333333333;1.7916666666666667;2.5;1.888091618392059;1020.6723677168409;16.896976746569035;13.445080997095062;14.261577578022788;11.519205181334963;7.781…
204;10.819802567002085;-0.4152683380953377;10.819802567002085;0.062387396004751405;0.28979472849045346;368.3780000000001;356.2820000000001;368.069159244;130.0;0.0;0.2764732727572642;-0.4138712192837233;0.4138712192837233;0.2764732727572642;1.1153846153846154;2.0;2.8846153846153846;1.4327050838418844;1076.4903629878054;17.932510652501772;13.349290450745306;14.165787031673032;12.686673185801062;7.6…
205;12.883634539373904;-0.24640263088061753;12.883634539373904;0.24640263088061753;0.5188723347985081;341.37100000000004;329.27500000000003;341.074659224;120.0;0.0;0.2764732403681362;-0.4138712193681515;0.4138712193681515;0.2764732403681362;1.0;1.8333333333333333;2.7083333333333335;1.435965511960375;965.9401135822723;16.355160383312146;12.463544747326848;13.280041328254574;11.775989583278104;7.25…
206;5.694208238851095;0.4090844189680769;5.694208238851095;0.4090844189680769;0.47163413276939875;402.27700000000016;390.18100000000015;400.99459310400005;120.0;0.0;0.2764732403071272;-0.4138712193682281;0.4138712193682281;0.2764732403071272;1.0;1.8333333333333333;2.7083333333333335;1.435965511960375;965.9401135822723;16.355160383312146;12.463544747326848;14.866037867369279;11.775989583278104;7.2…
207;5.703467498110355;0.41528276607551495;5.703467498110355;0.41528276607551495;0.5194692481552544;337.4080000000001;322.28800000000007;337.09973110000004;120.0;0.0;0.27647324027959347;-0.4138712193682626;0.4138712193682626;0.27647324027959347;1.0;1.8333333333333333;2.7083333333333335;1.435965511960375;960.4532452810165;16.355160383312146;13.08558027431762;13.902076855245346;11.775989583278104;7.…
208;5.699948979591836;0.39941384963841653;5.699948979591836;0.39941384963841653;0.49262709036503893;353.40700000000015;338.28700000000015;353.09464572;126.0;0.0;0.27647324040092397;-0.4967682105075448;0.4967682105075448;0.27647324040092397;1.04;1.88;2.72;1.4111748774712585;980.0532713340824;17.062267164498692;13.493828564781484;14.31032514570921;12.313994385738887;7.679899218425248;8.665497778078…
209;10.662159945637711;-0.4215795170792256;10.662159945637711;0.0684121839341969;0.28979472849045346;368.37800000000016;356.2820000000001;368.06915924399993;130.0;0.0;0.27647324051283645;-0.4138712193679696;0.4138712193679696;0.27647324051283645;1.0769230769230769;1.8846153846153846;2.6923076923076925;1.40553209296341;1059.2403629878054;17.93251065250177;13.349290450745304;14.16578703167303;12.68…
210;6.018674775470698;0.37583968203647133;6.018674775470698;0.37583968203647133;0.46727091390929665;392.27100000000013;381.18300000000016;391.006136332;126.0;0.0;0.2764732469230075;-0.4138712193510928;0.4138712193510928;0.2764732469230075;1.0;1.88;2.76;1.4387359211364563;1032.227293199548;17.225403871315226;12.764158951146449;15.092513424111086;12.186673185801064;7.3621579224053475;9.103685428077…
211;13.197185969076752;-0.8727977891804348;13.197185969076752;0.30481121555345925;0.5086034174611288;359.3610000000001;348.2730000000001;359.065237412;126.0;0.0;0.2764732535372558;-0.4138712193339831;0.4138712193339831;0.2764732535372558;1.0;1.88;2.76;1.4387359211364563;1032.227293199548;17.225403871315226;12.764158951146449;13.580655532074175;12.186673185801064;7.3621579224053475;8.3477564820588…
212;13.599406538504109;-0.23719991677697116;13.599406538504109;0.23719991677697116;0.5188723347985081;341.37100000000004;329.27500000000003;341.0746592240001;120.0;0.0;0.2764749409587915;-0.41387121019876766;0.41387121019876766;0.2764749409587915;1.0;1.8333333333333333;2.75;1.4592576446534817;983.1901135822724;16.355160383312146;12.463544747326848;13.280041328254574;11.79282633568371;7.2624920833…
213;6.147476330796575;0.38905405783712665;6.147476330796575;0.38905405783712665;0.5057506361819539;357.8260000000001;345.7300000000001;357.045108684;120.0;0.0;0.2764740947788119;-0.4138712147695964;0.4138712147695964;0.2764740947788119;1.0;1.8333333333333333;2.75;1.4592576446534817;983.1901135822724;16.355160383312146;12.463544747326848;14.03597027427303;11.79282633568371;7.262492083377776;8.6260…
214;5.704306027966743;0.40585789871504163;5.704306027966743;0.40585789871504163;0.47163413276939875;402.27700000000016;390.18100000000015;400.994593104;120.0;0.0;0.276473885596706;-0.4138712158970246;0.4138712158970246;0.276473885596706;1.0;1.8333333333333333;2.75;1.4592576446534817;983.1901135822724;16.355160383312146;12.463544747326848;14.86603786736928;11.79282633568371;7.262492083377776;9.041…
215;5.719612150415722;0.41511715797430093;5.719612150415722;0.41511715797430093;0.5194692481552544;337.408;322.288;337.0997311000001;120.0;0.0;0.27647340403871473;-0.41387121847783914;0.41387121847783914;0.27647340403871473;1.0;1.8333333333333333;2.75;1.4592576446534817;977.7032452810166;16.355160383312146;13.085580274317621;13.902076855245348;11.79282633568371;7.573509846873162;8.559108406526649…
216;5.712437405517763;0.39159863945578244;5.712437405517763;0.39159863945578244;0.49262709036503893;353.4070000000001;338.2870000000001;353.09464572;126.0;0.0;0.27647548868719446;-0.4964454601724291;0.4964454601724291;0.27647548868719446;1.04;1.88;2.8;1.4520619571341833;997.3032713340826;17.062267164498692;13.493828564781484;14.31032514570921;12.330831138144497;7.685882282568957;8.671480842222444…
217;11.051283090720911;-0.3978572105303706;11.051283090720911;0.0776148980378435;0.2897947284904534;368.37800000000016;356.28200000000015;368.069159244;130.0;0.0;0.27647741140082527;-0.41387119674045764;0.41387119674045764;0.27647741140082527;1.0769230769230769;1.8846153846153846;2.769230769230769;1.4621818187089535;1076.4903629878054;17.932510652501772;13.349290450745306;14.165787031673032;12.70…
218;13.160148932039714;-0.2524274188100635;13.160148932039714;0.2524274188100635;0.5188723347985081;341.3710000000001;329.2750000000001;341.074659224;120.0;0.0;0.276473253435538;-0.4138712193341106;0.4138712193341106;0.276473253435538;1.0416666666666667;1.9583333333333333;2.875;1.4472286143809394;983.1901135822724;16.355160383312146;12.463544747326848;13.280041328254574;11.775989583278104;7.25650…
219;5.981637738433662;0.3940857793734778;5.981637738433662;0.3940857793734778;0.5057506361819539;357.82600000000014;345.7300000000001;357.04510868399996;120.0;0.0;0.2764732468728856;-0.41387121935115556;0.41387121935115556;0.2764732468728856;1.0416666666666667;1.9583333333333333;2.875;1.4472286143809394;983.1901135822724;16.355160383312146;12.463544747326848;14.03597027427303;11.775989583278104;7…
220;5.698262117346939;0.407696890484589;5.698262117346939;0.407696890484589;0.4716341327693988;402.2770000000001;390.1810000000001;400.99459310400005;120.0;0.0;0.2764732452541258;-0.41387121935535554;0.41387121935535554;0.2764732452541258;1.0416666666666667;1.9583333333333333;2.875;1.4472286143809394;983.1901135822724;16.355160383312146;12.463544747326848;14.866037867369279;11.775989583278104;7.2…
221;5.709980867346939;0.4151968904845891;5.709980867346939;0.4151968904845891;0.5194692481552545;337.4080000000001;322.2880000000001;337.09973110000004;120.0;0.0;0.27647324154854735;-0.4138712193649436;0.4138712193649436;0.27647324154854735;1.0416666666666667;1.9583333333333333;2.875;1.4472286143809394;977.7032452810166;16.355160383312146;13.085580274317621;13.902076855245348;11.775989583278104;7…
222;5.705061885865456;0.3960646590796302;5.705061885865456;0.3960646590796302;0.492627090365039;353.40700000000004;338.28700000000003;353.0946457200001;126.0;0.0;0.27647325778349674;-0.4967574248654793;0.4967574248654793;0.27647325778349674;1.08;2.0;2.92;1.4308822491658313;997.3032713340826;17.062267164498696;13.493828564781484;14.31032514570921;12.313994385738887;7.679899218425249;8.665497778078…
223;12.401000023128105;-0.1615758389799966;12.401000023128105;0.04091962868103338;0.4998047644851454;377.4520000000001;354.26800000000014;377.196408356;144.0;0.0;0.25308815295938697;-0.3497989702077472;0.3497989702077472;0.25308815295938697;1.0;1.6785714285714286;2.357142857142857;1.767211627795387;941.2940565591554;19.93251065250177;15.807848819236172;15.807848819236172;13.546045193307766;8.9688…
224;12.718777800905883;-0.12574250564666345;12.718777800905883;0.12574250564666345;0.42822036495952565;405.5060000000002;378.2900000000002;405.227708484;156.0;0.0;0.253107086524659;-0.34926365062317427;0.34926365062317427;0.253107086524659;0.9666666666666667;1.6333333333333333;2.3;1.7499193023231436;971.2298860356991;21.346724214874865;17.222062381609266;17.222062381609266;14.622054798229335;10.0…
225;12.49675498652043;-0.18710417113919786;12.49675498652043;0.015753243504346592;0.4607677209934454;438.4880000000001;412.2800000000002;438.201553312;168.0;0.0;0.25308815295938697;-0.4926335364440306;0.4926335364440306;0.25308815295938697;0.90625;1.53125;2.125;1.8425498485717664;1064.5162350923674;23.087211190881018;18.593436101872335;18.593436101872335;15.443422003275257;9.877492903356496;9.877…
226;12.536754986520432;-0.12460417113919786;12.536754986520432;0.12460417113919786;0.46406912739212886;436.47200000000015;412.2800000000002;436.185903248;166.0;0.0;0.25310743360525434;-0.4926335364440306;0.4926335364440306;0.25310743360525434;0.9375;1.59375;2.21875;1.5460305325008044;1094.0752218124264;22.501424753254113;18.00764966424543;18.00764966424543;15.605218045823731;10.03928894590497;10.…
227;12.814532764298209;-0.15127083780586514;12.814532764298209;0.11760509535619845;0.37973726174221994;466.54200000000026;436.3020000000003;466.23285344;180.0;0.0;0.253107086524659;-0.4926335364440306;0.4926335364440306;0.253107086524659;0.9117647058823529;1.5294117647058822;2.1176470588235294;1.8217957652061452;1095.1173540076509;24.50142475325411;20.00764966424543;20.00764966424543;16.519431608…
228;12.842310542075985;-0.11127083780586489;12.842310542075985;0.11127083780586489;0.4305574235649911;464.52600000000024;436.30200000000025;464.217203376;178.0;0.0;0.25310741379455226;-0.4926335364440306;0.4926335364440306;0.25310741379455226;0.9117647058823529;1.5588235294117647;2.2058823529411766;1.5251282380475164;1124.8071344784219;23.915638315627206;19.421863226618523;19.421863226618523;16.6…
229;12.33411609763154;-0.32687268965771654;12.33411609763154;0.14805343665631532;0.37045187004430336;440.4600000000003;416.2680000000003;440.18081786799996;168.0;0.0;0.2529728495631871;-0.4926335364440306;0.4926335364440306;0.2529728495631871;0.96875;1.625;2.25;1.826728317436454;1053.0459210859146;22.924074484064487;17.87751299055576;17.87751299055576;15.58757995561869;9.603898386992542;9.6038983…
230;12.649308841395715;-0.185391208176235;12.649308841395715;0.185391208176235;0.38778871301348905;467.53000000000026;438.2980000000003;467.22810240800004;180.0;0.0;0.2529377533062219;-0.4926335364440306;0.4926335364440306;0.2529377533062219;0.9411764705882353;1.588235294117647;2.2058823529411766;1.7818539083057785;1098.972819585571;24.501424753254113;19.87751299055576;19.87751299055576;16.443422…
231;11.943977208742652;-0.46951157854660575;11.943977208742652;0.24656919249181186;0.5352833338557306;411.4180000000001;390.2500000000001;411.154268772;156.0;0.0;0.33947434205089544;-0.4926335364440306;0.4926335364440306;0.33947434205089544;0.8666666666666667;1.5;2.1;1.862715482294925;1018.5958136834108;21.509860921691395;16.924334123146572;16.924334123146572;14.587579955618688;8.796489666078227;…
232;11.557815648576884;-3.433937435328995;11.557815648576884;0.23400882884017826;0.5076654597781346;416.46300000000014;396.30300000000017;416.12667411999996;152.0;0.0;0.23160629282326603;-0.49662202493917146;0.49662202493917146;0.23160629282326603;0.8620689655172413;1.5172413793103448;2.1379310344827585;1.8286783802544646;1107.010403757348;20.85516038331214;16.001684392336198;16.818180973263924;1…
233;12.014664339026435;-0.20974648091437476;12.014664339026435;0.20974648091437476;0.5738576076422717;380.4080000000001;360.2480000000001;380.1596885000001;144.0;0.0;0.25263429349828537;-0.49662202493917146;0.49662202493917146;0.25263429349828537;0.9285714285714286;1.6428571428571428;2.3214285714285716;1.8340917568242405;979.3877168793651;19.93251065250177;15.685187811408472;15.685187811408472;13…
234;11.370315648576884;-0.16772854077375943;11.370315648576884;0.16772854077375943;0.5724085994691123;380.40800000000013;360.24800000000016;380.1596885;144.0;0.0;0.23160629281783812;-0.49662202493917146;0.49662202493917146;0.23160629281783812;0.8928571428571429;1.5714285714285714;2.2142857142857144;1.8129615199207174;979.3877168793649;19.932510652501765;15.685187811408474;15.685187811408474;13.58…
235;12.10406354356119;-0.20314935757703845;12.10406354356119;0.20314935757703845;0.5151254769526388;435.48800000000017;410.2880000000001;435.2018876600001;166.0;0.0;0.25263429349828537;-0.49449803954729893;0.49449803954729893;0.25263429349828537;1.03125;1.75;2.46875;1.5259963286419447;1086.6245256422912;22.338288046437583;17.96082853165462;17.96082853165462;15.673366393245592;10.226118291297455;1…
236;12.104896113492256;-0.41703581776704746;12.104896113492256;0.160257018871391;0.3629455160961365;451.48700000000025;426.2870000000002;451.1968022800001;172.0;0.0;0.25263429349828537;-0.49277714066101963;0.49277714066101963;0.25263429349828537;1.0303030303030303;1.7575757575757576;2.4242424242424243;1.8660619415568878;1153.3382987719503;23.79431797206757;18.507649664245427;18.507649664245427;15…
237;11.510356959397726;-3.4110269922967995;11.510356959397726;0.27206422692533816;0.48598381505986304;385.4530000000001;366.3010000000001;385.132093848;140.0;0.0;0.2315621066408319;-0.32649748560687025;0.32649748560687025;0.2315621066408319;0.9259259259259259;1.5555555555555556;2.185185185185185;1.7796642373836884;1023.4617309806357;19.277810114122516;14.546995130974272;15.363491711901998;12.9259…
238;11.959333356461437;-0.19398324638740427;11.959333356461437;0.19398324638740427;0.5384968003966546;349.3980000000001;330.24600000000004;349.16510822800007;132.0;0.0;0.25263429349828537;-0.3550448780875897;0.3550448780875897;0.25263429349828537;1.0;1.6923076923076923;2.3846153846153846;1.7827162671530101;896.0512750923766;18.355160383312146;14.230498550046546;14.230498550046546;12.6902031456511…
239;12.190583356461437;-0.15926102416518217;12.190583356461437;0.15926102416518217;0.5093633563147061;363.4250000000002;342.2570000000001;363.180758292;138.0;0.0;0.2528831486738835;-0.3522503751909806;0.3522503751909806;0.2528831486738835;1.0;1.7037037037037037;2.4074074074074074;1.7699815063473328;911.9415493459827;19.06226716449869;14.937605331233096;14.937605331233096;13.190203145651198;8.5861…
240;11.626388189069448;-3.483568221690644;11.626388189069448;0.07778238378684743;0.41740823943414396;480.9340000000002;459.76600000000025;480.09826645199996;170.0;0.0;0.2328965755400016;-0.4926335364439892;0.4926335364439892;0.2328965755400016;0.84375;1.40625;1.9375;1.912696984238488;1199.5753040255333;23.30275414050484;17.633196617430034;19.205622144376218;15.217189812619806;9.045496906689877;11…
241;11.593384073843112;-3.449338969290095;11.593384073843112;0.2154561917359541;0.4498336407208435;446.4890000000002;424.3130000000002;446.13723880399994;164.0;0.0;0.23156210674100433;-0.4926335364440306;0.4926335364440306;0.23156210674100433;0.8387096774193549;1.4193548387096775;1.967741935483871;1.856230006994566;1146.9499955503552;22.43251065250177;17.332582413610435;18.14907899453816;14.82334…
242;11.683821614230146;-3.474511294392976;11.683821614230146;0.18707656210632395;0.3428073030300721;475.5310000000002;450.3310000000002;475.1637879000001;176.0;0.0;0.23339236992158857;-0.4926335364439696;0.4926335364439696;0.23339236992158857;0.7878787878787878;1.3333333333333333;1.8484848484848484;1.9495640728191026;1212.218439504075;24.00986092169139;18.755232144420805;19.57172872534853;15.7551…
243;11.44900592230169;-3.411014332642432;11.44900592230169;0.052909974174854435;0.41740823943414396;480.93400000000014;459.7660000000002;480.0982664520001;170.0;0.0;0.2328415332126303;-0.4926335364439892;0.4926335364439892;0.2328415332126303;0.8125;1.375;1.90625;1.8641404102564825;1199.5753040255333;23.30275414050484;17.633196617430034;19.205622144376218;15.2003530602142;9.039513842546171;11.3088…
244;11.421797474184151;-3.383185114535436;11.421797474184151;0.26522896195515266;0.4498336407208434;446.48900000000026;424.3130000000003;446.13723880399994;164.0;0.0;0.23150706480803743;-0.4926335364440306;0.4926335364440306;0.23150706480803743;0.8064516129032258;1.3870967741935485;1.935483870967742;1.808249281249686;1146.9499955503552;22.43251065250177;17.332582413610435;18.149078994538165;14.80…
245;11.497043112384336;-3.4038563895753975;11.497043112384336;0.23684933232552297;0.3428073030300721;475.53100000000023;450.33100000000024;475.16378790000005;176.0;0.0;0.23333732736161153;-0.4926335364439696;0.4926335364439696;0.23333732736161153;0.7575757575757576;1.303030303030303;1.8181818181818181;1.9013565345562762;1212.218439504075;24.00986092169139;18.75523214442081;19.571728725348535;15.7…
246;11.64749930018056;-3.4575051215534702;11.64749930018056;0.23165989543965737;0.43679466312267157;460.51600000000025;436.3240000000002;460.152888868;170.0;0.0;0.23182970182765805;-0.4926335364440209;0.4926335364440209;0.23182970182765805;0.8125;1.375;1.90625;1.912696984238488;1193.8473648832141;23.30275414050484;18.25523214442081;19.071728725348535;15.217189812619806;9.356514670185263;11.247926…
247;11.45999930018056;-0.17515437002533218;11.45999930018056;0.17515437002533218;0.49753579164189515;424.4610000000001;400.26900000000023;424.185903248;162.0;0.0;0.23182946613992572;-0.4926335364440209;0.4926335364440209;0.23182946613992572;0.8387096774193549;1.4193548387096775;1.967741935483871;1.9004676872514605;1064.2102629438637;22.380104409694468;17.938735563493083;17.938735563493083;14.9265…
248;11.605832633513893;-0.5871914070623687;11.605832633513893;0.28384952128999763;0.47455385191561356;440.4600000000002;416.26800000000026;440.18081786799996;168.0;0.0;0.4109060509918776;-0.4926335364440209;0.4926335364440209;0.4109060509918776;0.8125;1.40625;1.96875;1.8872810163268354;1082.7834946587138;23.087211190881018;18.346983853956946;18.346983853956946;15.464590053330433;9.477305482083862…
249;12.08499930018056;-0.24922844409940637;12.08499930018056;0.24922844409940637;0.4673600491534411;453.5030000000002;426.2870000000002;453.212452344;174.0;0.0;0.3208808618094644;-0.4926335364440209;0.4926335364440209;0.3208808618094644;0.8484848484848485;1.4242424242424243;1.9696969696969697;1.8821958013306397;1112.472356045847;23.957454678884094;19.385949158993043;19.385949158993043;15.83726885…
250;12.055088319853763;-0.21951157854660552;12.055088319853763;0.21951157854660552;0.5147361760266337;410.4340000000001;388.2580000000001;410.17025318400005;156.0;0.0;0.25263429349828537;-0.4926335364440306;0.4926335364440306;0.25263429349828537;0.9;1.5333333333333334;2.1333333333333333;1.862715482294925;1018.3053196279575;21.509860921691395;17.01608583268271;17.01608583268271;14.587579955618688;…
251;14.317089748321017;-0.5996623090400839;14.317089748321017;0.024757793138440176;0.4667220805674559;449.4460000000002;429.28600000000023;449.16116572000004;168.0;0.0;0.27350788817656974;-0.4556688240770208;0.4556688240770208;0.27350788817656974;1.0909090909090908;1.878787878787879;2.606060606060606;1.3248641401298906;1390.1562038224633;23.11215521726335;17.87179303779071;17.87179303779071;15.85…
252;12.894966825369064;-0.3703091716484572;12.894966825369064;0.17483803332852732;0.33709884509954524;481.5640000000002;454.34800000000024;481.23385648400006;182.0;0.0;0.324349521983439;-0.3817309808309468;0.3817309808309468;0.324349521983439;0.9166666666666666;1.6111111111111112;2.3055555555555554;1.3560921762849643;1541.6452966495767;25.449018510446813;20.519733093739124;20.519733093739124;17.1…
253;12.758163352934275;-0.3287535693289658;12.758163352934275;0.14845187163587514;0.44307113913186186;428.54000000000025;400.3160000000002;428.232459516;164.0;0.0;0.3243495219833128;-0.3076822890251743;0.3243495219833128;0.3076822890251743;0.90625;1.5625;2.15625;1.5314992680897221;1226.9303260303948;22.880104409694475;19.04795563354958;19.04795563354958;15.185691751440954;10.555514617099588;10.55…
254;12.713507705551356;-0.32953546233308106;12.713507705551356;0.14681921857465086;0.47517077926883705;414.5130000000002;388.3050000000002;414.216809452;158.0;0.0;0.3243495219833128;-0.3076822890251973;0.3243495219833128;0.3076822890251973;0.9354838709677419;1.6129032258064515;2.225806451612903;1.5410353199917588;1166.5450188150091;22.0098609216914;18.125305902739207;18.125305902739207;14.7918449…
255;12.703507705551356;-0.3418811413454266;12.703507705551356;0.15192125939097734;0.5053826852715838;415.50100000000015;390.3010000000001;415.2120584200001;158.0;0.0;0.3243495219834038;-0.3076822889701632;0.3243495219834038;0.3076822889701632;0.8709677419354839;1.4838709677419355;2.096774193548387;1.5410353199917588;1168.400484392929;22.00986092169139;17.995169229049537;17.995169229049537;14.7918…
256;12.790924997154253;-0.35391329680020145;12.790924997154253;0.16131284596205075;0.3642086046973524;461.5950000000002;434.3790000000002;461.1997794840001;170.0;0.0;0.3243495086442131;-0.30768413384241977;0.3243495086442131;0.30768413384241977;0.9696969696969697;1.6363636363636365;2.212121212121212;1.5365894061303171;1282.096637536994;23.750347897697548;19.28768228617025;20.18210947717016;15.613…
257;12.773720268895232;-0.37483467358136635;12.773720268895232;0.17045970676642086;0.34279333467194983;483.4030000000002;459.2110000000002;482.1388647480001;170.0;0.0;0.32434952198339756;-0.30768228897386896;0.32434952198339756;0.30768228897386896;0.9393939393939394;1.5757575757575757;2.1515151515151514;1.5365894061303171;1284.2383469870704;23.750347897697548;18.72653431037841;20.23839220241532;1…
258;12.767622931888804;-0.32844235533719646;12.767622931888804;0.14867336259912456;0.44307113913186197;428.5400000000002;400.31600000000014;428.23245951600006;164.0;0.0;0.32434952198333106;-0.30768228901423533;0.32434952198333106;0.30768228901423533;0.90625;1.5625;2.15625;1.5398919312473207;1226.9303260303948;22.880104409694475;19.047955633549584;19.047955633549584;15.202528503846562;10.555514617…
259;12.70803702653901;-0.3363001280759217;12.70803702653901;0.14957122338709494;0.43692605557750647;432.55300000000017;408.36100000000016;432.17323038800004;158.0;0.0;0.3243495085912398;-0.3076841492574566;0.3243495085912398;0.3076841492574566;1.0;1.7096774193548387;2.3225806451612905;1.5410353199917588;1172.5421938430054;22.009860921691395;17.878853654823818;18.695350235751544;14.791844901323602…
260;12.745277252876459;-0.35641303434954197;12.745277252876459;0.15969256317876446;0.49932111739987245;430.51600000000025;404.3080000000002;430.222957452;164.0;0.0;0.32434952203966044;-0.30768227253028196;0.32434952203966044;0.30768227253028196;0.875;1.5;2.09375;1.5398919312473205;1230.4945807897784;22.880104409694475;18.787682286170245;18.787682286170245;15.202528503846562;10.31584961101327;10.3…
261;12.70019752036617;-0.34617024124464524;12.70019752036617;0.15338014340480632;0.44255143330721747;415.4970000000001;390.29700000000014;415.20082504000004;158.0;0.0;0.32434950864574263;-0.44352154324791526;0.44352154324791526;0.32434950864574263;1.0;1.7096774193548387;2.3225806451612905;1.5410353199917588;1168.445153344899;22.0098609216914;18.008990328513487;18.008990328513487;14.79184490132360…
262;12.691162026539011;-0.3575061413454266;12.691162026539011;0.15783841915429075;0.5214123376427451;416.48900000000015;392.29700000000014;416.20730738800006;158.0;0.0;0.3243495220396389;-0.3076822725432804;0.3243495220396389;0.3076822725432804;0.9354838709677419;1.6129032258064515;2.225806451612903;1.5410353199917588;1169.9863982266231;22.00986092169139;17.86503255535987;17.86503255535987;14.791…
263;12.756370359872342;-0.34247296758209367;12.756370359872342;0.15424809413539453;0.48190881323115986;429.52800000000025;402.3120000000002;429.227708484;164.0;0.0;0.32434950864421297;-0.31674732998761984;0.32434950864421297;0.31674732998761984;0.96875;1.65625;2.25;1.5398919312473207;1228.8459213073788;22.880104409694475;18.917818959859915;18.917818959859915;15.202528503846562;10.405854188257571;…
264;12.760038352934277;-0.32606607457797887;12.760038352934277;0.14783773709316894;0.40976351159877905;425.5360000000002;398.3200000000001;425.22156048400007;162.0;0.0;0.3243495085399664;-0.3076841642480172;0.3243495085399664;0.3076841642480172;0.90625;1.625;2.25;1.5338386717016521;1204.0693821074985;22.71696770287794;18.755442576428877;18.755442576428877;15.291844901323602;10.555443933113947;10.…
265;12.78362650720425;-0.3420164878011194;12.78362650720425;0.15709844311168775;0.3753240290032268;440.5510000000003;412.3270000000002;440.23245951599995;168.0;0.0;0.3243495085399664;-0.3837021596069081;0.3837021596069081;0.3243495085399664;0.9090909090909091;1.5757575757575757;2.1818181818181817;1.5229898823795152;1250.3875209757282;23.587211190881025;19.255442576428877;19.255442576428877;15.685…
266;12.76177389012436;-0.32372039556563337;12.76177389012436;0.14718014072128693;0.40976351159877905;425.5360000000002;398.3200000000001;425.22156048400007;162.0;0.0;0.3243495085398741;-0.3076841643036952;0.3243495085398741;0.3076841643036952;0.84375;1.46875;2.09375;1.5338386717016523;1204.0693821074985;22.716967702877945;18.755442576428877;18.755442576428877;15.291844901323602;10.555443933113947…
267;12.879309345690118;-0.37891625143068075;12.879309345690118;0.17702803025925307;0.3679023975338336;486.5760000000002;456.33600000000024;486.23793882000007;186.0;0.0;0.32434950864421264;-0.48079595961195226;0.48079595961195226;0.32434950864421264;0.8611111111111112;1.4722222222222223;2.0277777777777777;1.5281513023096778;1333.7721142563867;25.87166824125719;21.28710194528768;21.28710194528768;1…
268;12.816684528243039;-0.34019907121097526;12.816684528243039;0.1577404738210304;0.3757725741635259;455.5620000000002;426.33000000000027;455.23212516800004;174.0;0.0;0.3243495085399664;-0.4809835605309302;0.4809835605309302;0.3243495085399664;0.9117647058823529;1.588235294117647;2.176470588235294;1.5072690924844494;1268.8525472784997;24.29431797206756;20.086340597703114;20.086340597703114;16.223…
269;12.947661974985166;-0.34439325582926705;12.947661974985166;0.16690218317110328;0.22483647666126777;531.6600000000002;498.39600000000036;531.263425296;202.0;0.0;0.3243495085399664;-0.47278884669523796;0.47278884669523796;0.3243495085399664;0.85;1.55;2.2;1.2341645625834075;1567.9882069850914;28.114308928376474;23.180198724837787;23.180198724837787;19.24133464410678;13.233229915321223;13.2332299…
270;13.7616801447844;-4.659407186815248;13.7616801447844;0.0;0.3809893209587184;537.9700000000001;510.75400000000036;537.175452064;198.0;0.0;0.41939251594297333;-0.4944988226529232;0.4944988226529232;0.41939251594297333;1.027027027027027;1.7567567567567568;2.4324324324324325;3.802492718389564e-06;1236.4344090627012;25.70853153444066;20.185893319335875;21.0023899002636;17.295374861173734;11.230071…
271;13.604142536078516;-4.734343845696885;13.604142536078516;0.0738526196234115;0.19909065563742231;665.6759999999999;639.468;665.133808212;238.0;0.0;0.420946381860192;-0.3651779644585752;0.420946381860192;0.3651779644585752;1.0222222222222221;1.7333333333333334;2.3555555555555556;3.922285035319803e-07;1927.0401494519458;32.99298858481682;23.570116222423117;25.203109384278566;21.01902508477428;12…
272;13.073459801167544;-0.3466206088631001;13.073459801167544;0.03836883321435236;0.3687139446200178;578.666;540.3620000000003;578.274049556;224.0;0.0;0.2732055559755544;-0.5076781659593805;0.5076781659593805;0.2732055559755544;1.0238095238095237;1.7142857142857142;2.380952380952381;1.0705398553882437;1382.7656062693634;29.269009466755726;24.044529664391217;24.044529664391217;20.28242729852621;14…
273;12.604999727537225;-0.5396304173339117;12.604999727537225;0.013684196028171947;0.37629018000017656;454.4390000000003;432.26300000000026;454.148849044;172.0;0.0;0.2732055559524187;-0.5076781659593801;0.5076781659593801;0.2732055559524187;1.2121212121212122;1.9090909090909092;2.5757575757575757;1.5673765185216362;1167.9874915194875;23.53480494807372;17.724538708082303;17.724538708082303;15.7957…
274;12.65602013570049;-0.3337372271941865;12.65602013570049;0.08329333928221128;0.5216587745840847;452.51100000000025;424.28700000000026;452.205969996;174.0;0.0;0.2732055559524187;-0.5076781659593805;0.5076781659593805;0.2732055559524187;1.1515151515151516;1.8484848484848484;2.515151515151515;1.5614879047577337;1118.383301767327;23.53480494807372;18.908042127154577;18.908042127154577;15.795734091…
275;12.675397156725861;-0.3346936501973128;12.675397156725861;0.08145991146664056;0.40917362787180067;466.5380000000002;436.29800000000023;466.22162005999996;180.0;0.0;0.2732055559524187;-0.5076781659593805;0.5076781659593805;0.2732055559524187;1.1470588235294117;1.8529411764705883;2.5294117647058822;1.5400028432580513;1134.707813882674;24.241911729260273;19.538178800844246;19.538178800844246;16.…
276;5.7884645928576655;0.4506503789787524;5.7884645928576655;0.4506503789787524;0.4843817986259079;405.4580000000002;382.27400000000017;405.18008959599996;154.0;0.0;0.22869813657019414;-0.4926335364441247;0.4926335364441247;0.22869813657019414;1.0;1.7666666666666666;2.433333333333333;1.7237260826372638;1163.5806363012352;21.08721119088102;17.04699513097427;17.04699513097427;14.660059600690122;9.3…
277;9.745119971858804;0.35683459240010373;9.745119971858804;0.35683459240010373;0.3788289261994078;530.4560000000004;501.2240000000003;529.1647451480001;190.0;0.0;0.16284061392699467;-0.49511664318909343;0.49511664318909343;0.16284061392699467;1.0;1.75;2.4444444444444446;1.5708066366430862;1272.8949540436163;25.65612529163336;20.606027013663834;22.11788490570074;17.426585250869643;11.677349746412…
278;12.248810699310997;-0.03522401753309734;12.248810699310997;0.03522401753309734;0.770773758794448;380.5390000000001;356.3470000000001;380.13406800800004;136.0;0.0;0.2288630105929113;-0.4442624585278635;0.4442624585278635;0.2288630105929113;1.36;2.12;2.8;1.5117083373451787;714.3014370477902;17.863596551749424;14.795005066356987;16.427998228212438;11.914834803611857;8.470213537472668;10.27230867…
279;12.70793273753997;-3.664094662724757;12.70793273753997;0.08118996765815267;0.5236637958619083;479.94200000000023;457.7660000000002;479.0917841039999;170.0;0.0;0.4142552704893185;-0.422354691626885;0.422354691626885;0.4142552704893185;1.21875;1.9375;2.59375;1.9847231970295023;1351.632571452542;23.62902755413791;17.85412449808053;19.42655002502671;15.0020395344688;9.456517245055014;11.317644965…
280;13.008853458049884;-1.4250992063492072;13.008853458049884;0.02609457671957638;0.3722230564054249;374.3010000000001;360.18900000000014;374.06378202799993;140.0;0.0;0.22871383902719614;-0.5039681041174535;0.5039681041174535;0.22871383902719614;0.8518518518518519;1.4814814814814814;2.111111111111111;2.0663429353347755;1054.2636559330108;19.781574381404035;14.10111194692412;14.10111194692412;12.7…
281;11.416426681783824;-0.9723148148148149;11.416426681783824;0.1669907407407405;0.48654355028802715;226.18399999999994;216.10399999999996;226.04773804;86.0;0.0;0.34468471910161086;-0.503968077707237;0.503968077707237;0.34468471910161086;1.1875;1.8125;2.375;2.796847574052625;478.9329779528758;12.033015715890103;8.643735927081089;8.643735927081089;7.48526966519293;4.497396629563508;4.4973966295635…
282;10.7304119425548;-0.6856916099773243;10.7304119425548;0.06513888888888841;0.5149873855822842;212.20099999999996;200.10499999999996;212.068473484;82.0;0.0;0.20083898933612795;-0.5039697985390758;0.5039697985390758;0.20083898933612795;1.2;1.8;2.2666666666666666;3.538699471742076;397.53460076049606;11.5854219586974;8.442594417803774;8.442594417803774;7.040111220059323;4.245674603892216;4.2456746…
283;11.127121126228268;-0.6843518518518519;11.127121126228268;0.015277777777777501;0.42133276823927074;196.158;188.09399999999997;196.037173356;74.0;0.0;0.34233207589347225;-0.503969294545533;0.503969294545533;0.34233207589347225;1.1428571428571428;1.7857142857142858;2.4285714285714284;2.839800155260925;435.5638336838976;10.455665446700477;7.365244148614148;7.365244148614148;6.5365812602091875;3.…
284;11.410708406819516;-0.8524279835390944;11.410708406819516;0.030192743764172247;0.3543662590475808;358.30200000000013;344.1900000000001;358.06886740799996;134.0;0.0;0.20165795430408842;-0.5039613943613191;0.5039613943613191;0.20165795430408842;0.7692307692307693;1.3461538461538463;1.9230769230769231;2.4749759329246785;1091.2348784693731;19.33398062421133;13.69286365646026;13.69286365646026;12.…
285;13.271730599647267;-0.4526002561518434;13.271730599647267;0.130551570968914;0.43552324429421035;413.60200000000015;374.29000000000013;413.292994108;166.0;0.0;0.22225120077467542;-0.5038338222253037;0.5038338222253037;0.22225120077467542;1.2333333333333334;1.9333333333333333;2.6;1.888161558435473;818.13534410447;22.267220234572108;19.60020899068165;19.60020899068165;14.00257886093742;11.643163…
286;11.015513353489542;0.0694340513983367;11.015513353489542;0.0694340513983367;0.6419285867241902;383.5320000000002;350.26800000000014;383.246043916;152.0;0.0;0.19186402070047837;-0.5039691813975725;0.5039691813975725;0.19186402070047837;1.2857142857142858;2.0357142857142856;2.75;1.8519802124639557;942.9636118866105;20.26722023457211;18.055858754618885;18.055858754618885;13.20237970594668;10.536…
287;11.965145100510359;-0.504927602985638;11.965145100510359;0.026604426492819133;0.4332651303283534;372.50500000000017;340.2490000000001;372.23005950399994;148.0;0.0;0.33749604352674495;-0.5042352416895921;0.5042352416895921;0.33749604352674495;1.2592592592592593;1.962962962962963;2.6296296296296298;2.037135619277717;780.8281815062925;19.982763184195935;17.13320902380851;17.13320902380851;12.629…
288;12.525301612660051;-0.10628317502367013;12.525301612660051;0.10628317502367013;0.39773130143567187;457.6060000000002;438.45400000000024;457.070087848;154.0;0.0;0.2591917666829252;-0.37638630141454976;0.37638630141454976;0.2591917666829252;1.2333333333333334;2.1333333333333333;2.966666666666667;1.2582438107414888;1198.1065510177846;20.338288046437587;15.959868029079312;18.40935777186249;14.742…
289;13.3236699571254;-0.8973305373915685;13.3236699571254;0.12437196121178817;0.49071495679587823;426.4480000000001;410.3200000000002;426.096203192;152.0;0.0;0.25825831998541293;-0.30998655892732274;0.30998655892732274;0.25825831998541293;1.1333333333333333;1.9666666666666666;2.8;1.3539260811041365;1285.483029498701;21.087211190881018;15.615223505486611;16.431720086414337;14.474366886035767;9.141…
290;14.038494209478294;-1.4473446917312076;14.038494209478294;0.17177202748383325;0.37524985642330033;470.53000000000014;447.3460000000002;470.15363781599996;172.0;0.0;0.165692646643979;-0.4820525155770434;0.4820525155770434;0.165692646643979;1.2727272727272727;2.0;2.696969696969697;1.6770217895207464;1275.3842411035712;23.750347897697548;18.22821542632984;19.044712007257566;15.690709030554949;10…
291;12.922977807510247;-0.6654349404358599;12.922977807510247;0.009490138086056144;0.07593632289027274;938.218;912.0099999999998;933.8484121920002;258.0;0.0;0.27283472129233827;-0.5034604363835459;0.5034604363835459;0.27283472129233827;0.62;1.16;1.78;1.4775835738312302;2069.638806464526;35.948654031517286;25.58476298191381;31.928749138372627;23.94713109647266;14.592573774676236;17.764566852905638…
292;12.807549795687407;-0.08158288896377175;12.807549795687407;0.08158288896377175;0.32596824592235424;516.6020000000004;484.34600000000034;516.248503504;198.0;0.0;0.2509012953285104;-0.4926335364441247;0.4926335364441247;0.2509012953285104;1.0;1.763157894736842;2.473684210526316;1.363380552657588;1405.138828149981;26.48455241637955;21.8606406536812;21.8606406536812;18.588381293418117;12.61466125…
293;5.289141017830523;0.5275316515495088;5.289141017830523;0.5275316515495088;0.6146938286254061;331.3790000000001;314.24300000000005;331.14331016400007;124.0;0.0;0.2287045874948327;-0.49668737608521724;0.49668737608521724;0.2287045874948327;1.08;2.0;2.8;1.7426771254811049;1026.6112192711316;17.225403871315223;13.970605364359956;13.970605364359956;12.241514740667455;7.916002500267511;7.9160025002…
294;11.44739557608959;-0.4192189836791411;11.44739557608959;0.01597355664052813;0.3504651558463952;421.4130000000002;402.2610000000002;421.138618708;158.0;0.0;0.292759269893677;-0.4926335364441247;0.4926335364441247;0.292759269893677;1.032258064516129;1.7419354838709677;2.3870967741935485;1.7642744897181668;1245.2430252482843;21.957454678884094;17.02624825702578;17.02624825702578;15.0495751531579…
295;11.620772112391865;-0.14509857301516993;11.620772112391865;0.14509857301516993;0.4516448725874848;433.46800000000025;410.2840000000003;433.175004216;164.0;0.0;0.22869814587209045;-0.4926335364441247;0.4926335364441247;0.22869814587209045;1.0;1.71875;2.375;1.7419775404846056;1259.613412045051;22.664561460070644;18.17078637106196;18.17078637106196;15.532738400752297;9.818407630655368;9.81840763…
296;13.740151497365602;-0.3506429329715759;13.740151497365602;0.331926965230537;0.6268460504738641;305.31600000000003;293.22;305.107673604;112.0;0.0;0.22877433985596474;-0.3215993320431421;0.3215993320431421;0.22877433985596474;0.9565217391304348;1.826086956521739;2.652173913043478;1.7700453490004902;965.0643741171755;15.6480536021256;12.017671816094946;12.017671816094946;11.309663088089318;7.081…
297;12.252296110880149;-0.11556153597813279;12.252296110880149;0.11556153597813279;0.4220188799766571;447.49500000000023;422.2950000000002;447.19065428000005;170.0;0.0;0.2508466863930537;-0.4926335364441247;0.4926335364441247;0.2508466863930537;1.0303030303030303;1.7878787878787878;2.4545454545454546;1.699791588285933;1276.2543333946617;23.371668241257193;18.877893152248507;18.877893152248507;16.…
298;5.394998073233033;0.4496419123204842;5.394998073233033;0.4496419123204842;0.5496889131818979;377.4040000000001;358.2520000000001;377.148789468;142.0;0.0;0.2286981432411271;-0.4926335364441247;0.4926335364441247;0.2286981432411271;0.9642857142857143;1.75;2.392857142857143;1.7261091568566092;1086.4874375963434;19.509860921691395;15.709751676098056;15.709751676098056;13.728207948111985;8.5473479…
299;11.099700965827722;-0.9693765878264886;11.099700965827722;0.22184587142927437;0.46367791242070516;420.4250000000002;400.2650000000002;420.14336973999986;158.0;0.0;0.33518084388229374;-0.4926335364441247;0.4926335364441247;0.33518084388229374;1.0;1.6774193548387097;2.2580645161290325;1.7009417526504946;1225.733835991055;21.957454678884098;17.117999966561918;17.117999966561918;15.03273840075229…
300;5.427461967147975;0.47750236205593355;5.427461967147975;0.47750236205593355;0.47921887608126207;404.47000000000014;380.27800000000013;404.1848406280001;154.0;0.0;0.22869813777717363;-0.4926335364441247;0.4926335364441247;0.22869813777717363;0.9666666666666667;1.7;2.3666666666666667;1.7469679106446752;1161.2558473963813;21.08721119088102;17.469644861784644;17.469644861784644;14.67689635309573;…
301;11.411434009076643;-0.4782881159455281;11.411434009076643;0.426887739918945;0.592864649889733;344.37800000000016;328.25000000000017;344.13855913199995;128.0;0.0;0.2482733682754112;-0.36559838899043023;0.36559838899043023;0.2482733682754112;1.1538461538461537;2.0384615384615383;2.8076923076923075;1.744394933204559;1103.680512067155;18.0956473593183;14.047955633549583;14.047955633549583;12.6141…
302;6.1361476966367565;0.431690287226002;6.1361476966367565;0.431690287226002;0.4829844431839733;391.43100000000015;370.26300000000015;391.16443953199996;148.0;0.0;0.2286981458634771;-0.4926335364441247;0.4926335364441247;0.2286981458634771;0.9655172413793104;1.6896551724137931;2.3448275862068964;1.7444064040803664;1147.1605032198759;20.380104409694475;16.339888349787724;16.339888349787724;14.138…
303;12.300073888657927;-0.2576448693114659;12.300073888657927;0.11874012669731981;0.3466551938132941;463.4940000000003;438.2940000000003;463.18556889999996;176.0;0.0;0.25093638928314244;-0.4926335364441247;0.4926335364441247;0.25093638928314244;1.0588235294117647;1.8235294117647058;2.5;1.6736664025606534;1295.3552248455335;24.078775022443736;19.032213528935014;19.032213528935014;16.57074320321308…
304;5.419084972292459;0.469867462417066;5.419084972292459;0.469867462417066;0.42431383332324685;422.51000000000016;400.3340000000002;422.14126156399993;154.0;0.0;0.22869813656568608;-0.4926335364441247;0.4926335364441247;0.22869813656568608;0.9333333333333333;1.6333333333333333;2.2333333333333334;1.702168371135416;1149.940276775672;21.08721119088102;17.17078637106196;17.987282951989688;14.6600596…
305;12.677812242756257;-0.201178245213272;12.677812242756257;0.201178245213272;0.3467230581245006;462.5100000000003;436.3020000000003;462.201553312;176.0;0.0;0.25295701367279244;-0.4926335364441247;0.4926335364441247;0.25295701367279244;1.0588235294117647;1.7941176470588236;2.4705882352941178;1.7227097273180907;1295.0647307900806;24.078775022443732;19.16235020262468;19.16235020262468;16.587579955…
306;12.615266632422099;-0.11616338782998481;12.615266632422099;0.11616338782998481;0.34838737399001;490.5640000000003;460.3240000000003;490.23285343999993;188.0;0.0;0.2509012922471331;-0.4926335364441247;0.4926335364441247;0.2509012922471331;1.0277777777777777;1.7777777777777777;2.4444444444444446;1.6205676718072572;1342.8108290014445;25.656125291633362;21.03221352893501;21.03221352893501;17.4265…
307;12.234123679357578;-0.030441402641303572;12.234123679357578;0.030441402641303572;0.2738099394902696;490.5640000000003;460.32400000000035;490.2328534399999;188.0;0.0;0.22869813657016222;-0.4926335364441247;0.4926335364441247;0.22869813657016222;1.0555555555555556;1.8333333333333333;2.5277777777777777;1.598118508715255;1328.524570598901;25.492988584816825;20.576563764997776;20.576563764997776;1…
308;4.708021541950114;0.42112142130089447;4.708021541950114;0.42112142130089447;0.5903236028413519;329.4070000000001;310.25500000000005;329.16404560800004;124.0;0.0;0.2287027984608001;-0.32385622247230983;0.32385622247230983;0.2287027984608001;0.96;1.8;2.6;1.748941087831024;1004.9681597424535;17.225403871315223;14.217057612275346;14.217057612275346;12.220346690612276;8.33632213502282;8.3363221350…
309;12.197573888657928;-0.43125598042257773;12.197573888657928;0.09684794828812904;0.38113595856611815;459.46600000000024;438.2980000000003;459.16550215199993;172.0;0.0;0.2702895128364172;-0.4926335364441247;0.4926335364441247;0.2702895128364172;1.088235294117647;1.8529411764705883;2.5294117647058822;1.6817484652595514;1368.8403792831864;24.078775022443732;18.694970074058798;18.694970074058798;16…
310;12.355204274145455;-0.3491263507929474;12.355204274145455;0.22848209552490273;0.35108400515710453;473.4930000000003;450.3090000000003;473.18115221599993;178.0;0.0;0.26950095147910286;-0.4926335364441247;0.4926335364441247;0.26950095147910286;1.0857142857142856;1.8571428571428572;2.5428571428571427;1.6504138496915106;1385.762686799383;24.78588180363028;19.402076855245344;19.402076855245344;17.…
311;12.445482051923232;-0.19801523968183665;12.445482051923232;0.029601184745964737;0.29776250329664483;477.5210000000003;450.30500000000035;477.2012189639999;182.0;0.0;0.25085763881767575;-0.4926335364441247;0.4926335364441247;0.25085763881767575;1.0571428571428572;1.8285714285714285;2.5142857142857142;1.6430840677461143;1312.0793183190615;24.785881803630282;19.73932031012156;19.73932031012156;1…
312;12.021046110880148;-0.15028375820035533;12.021046110880148;0.15028375820035533;0.4597687726665206;433.4680000000002;410.2840000000002;433.175004216;164.0;0.0;0.25059782011709486;-0.4926335364441247;0.4926335364441247;0.25059782011709486;1.0;1.75;2.40625;1.7197024398102572;1259.613412045051;22.664561460070647;18.17078637106196;18.17078637106196;15.570743203213082;9.81242456651166;9.81242456651…
313;12.232117798311812;-0.42381713410216215;12.232117798311812;0.36321494184093406;0.4365316464971625;434.45200000000017;412.2760000000002;434.15901980399997;164.0;0.0;0.33949401062188816;-0.4926335364441247;0.4926335364441247;0.33949401062188816;0.96875;1.6875;2.34375;1.7598314307482668;1259.613412045051;22.664561460070644;18.07903466152582;18.07903466152582;15.587579955618688;9.680780066351163;…
314;5.396025357914164;0.4544250755857904;5.396025357914164;0.4544250755857904;0.5496889131818979;377.4040000000001;358.2520000000001;377.14878946799996;142.0;0.0;0.2286981366155307;-0.4926335364441247;0.4926335364441247;0.2286981366155307;0.9285714285714286;1.6428571428571428;2.2857142857142856;1.7261091568566092;1086.4874375963434;19.509860921691395;15.709751676098056;15.709751676098056;13.72820…
315;5.420785652564568;0.4739826887545142;5.420785652564568;0.4739826887545142;0.47921887608126207;404.47000000000014;380.2780000000002;404.184840628;154.0;0.0;0.228698136565638;-0.4926335364441247;0.4926335364441247;0.228698136565638;0.9333333333333333;1.6333333333333333;2.2333333333333334;1.702168371135416;1144.0058473963813;21.08721119088102;17.469644861784648;17.469644861784648;14.660059600690…
316;12.535990426936564;-0.23737411998775615;12.535990426936564;0.23737411998775615;0.5226094604612804;405.4140000000002;386.2620000000002;405.14370408799994;152.0;0.0;0.25748741756735877;-0.4926335364441247;0.4926335364441247;0.25748741756735877;0.9333333333333333;1.7;2.3333333333333335;1.8083883626175445;1232.4593611362122;21.087211190881018;16.617999966561918;16.617999966561918;14.6388915506349…
317;4.673724489795918;0.5693343726379443;4.673724489795918;0.5693343726379443;0.5649283736591943;333.4200000000001;318.30000000000007;333.10481648;118.0;0.0;0.22872635906396463;-0.32309148144733335;0.32309148144733335;0.22872635906396463;1.0;1.875;2.7083333333333335;1.7532189082464615;981.0548391836782;16.355160383312146;13.047955633549583;13.864452214477309;11.847667890550102;7.5053188977445515;…
318;11.909934999769035;-0.4002837582003551;11.909934999769035;0.38504209708574844;0.4365316464971625;434.4520000000002;412.2760000000003;434.1590198039999;164.0;0.0;0.33742025343988435;-0.4926335364441247;0.4926335364441247;0.33742025343988435;0.96875;1.71875;2.375;1.719702439810257;1259.613412045051;22.664561460070647;18.079034661525824;18.079034661525824;15.570743203213082;9.674797002207457;9.6…
319;4.656269368858654;0.566327947845805;4.656269368858654;0.566327947845805;0.5649283736591943;333.42;318.3;333.10481648000007;118.0;0.0;0.2286951733478164;-0.3240841451119547;0.3240841451119547;0.2286951733478164;1.0416666666666667;2.0;2.8333333333333335;1.7206965993531493;981.0548391836782;16.355160383312146;13.047955633549583;13.864452214477309;11.830831138144495;7.499335833600844;8.7240807049…
320;5.409078710493615;0.4925759007306627;5.409078710493615;0.4925759007306627;0.5164879997129774;391.4310000000001;370.26300000000015;391.164439532;148.0;0.0;0.22443544783353114;-0.49270344283544465;0.49270344283544465;0.22443544783353114;0.9655172413793104;1.7586206896551724;2.413793103448276;1.605190621661895;1102.8319260885817;20.21696770287794;16.416858457284604;16.416858457284604;14.22820794…
321;12.058426843628911;-0.4852338432221901;12.058426843628911;0.14197288932810892;0.286758486965817;519.5580000000002;490.3260000000004;519.2117836479999;198.0;0.0;0.32462945983388075;-0.4926335364441247;0.4926335364441247;0.32462945983388075;0.9736842105263158;1.736842105263158;2.4210526315789473;1.5417198032139185;1426.1749115469488;27.070338854006454;21.60860329554933;21.60860329554933;18.4477…
322;8.985743986046884;0.3571093644549357;8.985743986046884;0.3571093644549357;0.48195398187687066;415.4530000000002;394.2850000000002;415.16443953199996;156.0;0.0;0.22869813657018076;-0.4926335364441247;0.4926335364441247;0.22869813657018076;1.032258064516129;1.8064516129032258;2.4838709677419355;1.7159642433194096;1250.9288351605537;21.794317972067567;17.4168584572846;17.4168584572846;15.1600596…
323;10.90525652138328;-0.4314045673054725;10.90525652138328;0.02740142698483017;0.3504651558463951;421.41300000000024;402.2610000000002;421.1386187079999;158.0;0.0;0.2690760985305246;-0.4926335364441247;0.4926335364441247;0.2690760985305246;1.0;1.6774193548387097;2.2580645161290325;1.7009417526504946;1227.9930252482845;21.957454678884098;17.02624825702578;17.02624825702578;15.032738400752296;9.19…
324;5.365005215361387;0.39435563114134586;5.365005215361387;0.39435563114134586;0.5758257814534617;432.27800000000013;414.1340000000001;431.05930153599996;140.0;0.0;0.22871601661494614;-0.4926335364441247;0.4926335364441247;0.22871601661494614;0.9259259259259259;1.6666666666666667;2.259259259259259;1.8857581859088837;899.1207035489251;19.225403871315223;14.985802015228073;16.571798554342777;13.13…
325;4.682983749055177;0.5826677059712775;4.682983749055177;0.5826677059712775;0.6152350885403135;315.3800000000001;298.244;315.14839554400004;118.0;0.0;0.22870263312254271;-0.3238669082544313;0.3238669082544313;0.22870263312254271;1.0;1.875;2.7083333333333335;1.7532189082464615;975.4028664542117;16.355160383312146;13.346814124272267;13.346814124272267;11.847667890550102;7.953606633828578;7.953606…
326;4.7564968348450485;0.6179209183673471;4.7564968348450485;0.6179209183673471;0.5984875227521659;341.41800000000006;322.2660000000001;341.16404560800004;128.0;0.0;0.228702790803753;-0.323856408886987;0.323856408886987;0.228702790803753;0.9230769230769231;1.8846153846153846;2.8076923076923075;1.5459454889166868;1068.411523914475;17.346724214874868;14.390784198642283;14.390784198642283;12.8821427…
327;6.321445845543193;0.40901455026455036;6.321445845543193;0.40901455026455036;0.5076727457720043;411.84900000000016;393.7050000000002;411.109817116;148.0;0.0;0.22869814942155917;-0.4926335364441247;0.4926335364441247;0.22869814942155917;1.0;1.7586206896551724;2.413793103448276;1.7444064040803668;1152.9606072004826;20.380104409694475;16.010365879917657;16.766294825936114;14.138891550634945;8.652…
328;5.4036780548675605;0.4822722978080125;5.4036780548675605;0.4822722978080125;0.6983997695891856;379.42000000000013;358.2520000000001;379.164439532;144.0;0.0;0.22866432088041888;-0.49263353644412483;0.49263353644412483;0.22866432088041888;1.0;1.7857142857142858;2.4285714285714284;1.6543365265545653;955.8252211708058;19.509860921691395;15.9692647000919;15.9692647000919;13.728207948111983;8.84698…
329;11.768871411783884;-0.03826547671537739;11.768871411783884;0.03826547671537739;0.4265867385927669;447.49500000000023;422.2950000000002;447.19065428;170.0;0.0;0.22869813657016222;-0.4926335364441247;0.4926335364441247;0.22869813657016222;1.0303030303030303;1.7878787878787878;2.4545454545454546;1.684556299164064;1276.2543333946617;23.371668241257193;18.877893152248507;18.877893152248507;16.0539…
330;10.60221125314511;-0.7117365713758212;10.60221125314511;0.3731982237339384;0.6358217445363713;409.44600000000014;386.2620000000001;409.17500421600005;156.0;0.0;0.22866559538192763;-0.49263353644412483;0.49263353644412483;0.22866559538192763;1.0666666666666667;1.8333333333333333;2.466666666666667;1.7032188789343485;1006.155350177241;21.08721119088102;16.993828564781484;16.993828564781484;14.63…
331;12.380348038350208;-0.5066765044863335;12.380348038350208;0.2920703244566887;0.4369240576089834;435.4400000000001;414.27200000000016;435.15426877200014;164.0;0.0;0.35466234294787774;-0.4926335364441247;0.4926335364441247;0.35466234294787774;0.96875;1.71875;2.3125;1.81493704338189;1247.6882009499052;22.66456146007064;17.948897987836155;17.948897987836155;15.587579955618688;9.54466032851779;9.5…
332;5.918752911991177;0.16127545849043123;5.918752911991177;0.16127545849043123;0.47938845087571236;412.83700000000016;395.7010000000001;412.105066084;148.0;0.0;0.2286988269308659;-0.4926335364441247;0.4926335364441247;0.2286988269308659;0.9655172413793104;1.7241379310344827;2.3793103448275863;1.7314924157649079;1154.7884118129116;20.380104409694475;15.88022920622799;16.636158152246445;14.1220547…
333;4.675905139833711;0.5726677059712775;4.675905139833711;0.5726677059712775;0.49054793795978463;427.24900000000014;413.1370000000002;427.02939344800006;118.0;0.0;0.22870303878070744;-0.3238393702306501;0.3238393702306501;0.22870303878070744;1.0833333333333333;2.0;2.8333333333333335;1.764604728208103;1010.5358793850153;16.518297090128677;12.940321546905322;15.097819838081644;11.70350993820667;7.…
334;13.322080739735185;-0.7598920540438403;13.322080739735185;0.003567229360880164;0.4058424794083466;466.5410000000003;440.33300000000025;466.20049069199996;176.0;0.0;0.25213344334664906;-0.37479134115424917;0.37479134115424917;0.25213344334664906;1.0571428571428572;1.7714285714285714;2.5142857142857142;1.722908301157929;1748.012574540526;23.63709924364568;19.884238585850483;19.884238585850483;1…
335;12.818169539395189;-0.7918184482141359;12.818169539395189;0.20558621041374403;0.3343913398488883;479.9680000000003;453.7600000000003;479.172417372;176.0;0.0;0.26058071489498663;-0.38656820118983864;0.38656820118983864;0.26058071489498663;1.2352941176470589;2.0588235294117645;2.8529411764705883;1.4554452300587764;1376.736523217208;23.656125291633362;18.767788169076198;19.52371711509465;16.4912…
336;6.404663926320881;0.46536222173751274;6.404663926320881;0.46536222173751274;0.38054764810376734;460.58500000000026;432.3610000000003;460.23754489600003;174.0;0.0;0.14955328564461282;-0.3818881099304885;0.3818881099304885;0.14955328564461282;0.9142857142857143;1.7428571428571429;2.5428571428571427;1.2708164031935922;1529.7165514018973;23.35479590438263;19.638962702463466;19.638962702463466;17.…
337;12.552766632422099;-0.22727449894109575;12.552766632422099;0.22727449894109575;0.34541885132965455;491.5520000000003;462.32000000000033;491.2281024079999;188.0;0.0;0.269513127512894;-0.4926335364441247;0.4926335364441247;0.269513127512894;1.0277777777777777;1.7777777777777777;2.4444444444444446;1.6205676718072575;1344.7841474786687;25.65612529163336;20.902076855245344;20.902076855245344;17.42…
338;5.413646953998547;0.4866982132359121;5.413646953998547;0.4866982132359121;0.4767878025431318;405.45800000000014;382.27400000000017;405.1800895959999;154.0;0.0;0.22868601507943057;-0.4926335364441247;0.4926335364441247;0.22868601507943057;0.9666666666666667;1.7;2.3666666666666667;1.5922344744048433;1119.189330210391;20.924074484064487;17.123965238471154;17.123965238471154;14.711371195706377;9.…
339;5.404578952172054;0.47028670110019366;5.404578952172054;0.47028670110019366;0.5148059301309013;391.4310000000001;370.26300000000015;391.16443953199996;148.0;0.0;0.22868619372348545;-0.4926335364441247;0.4926335364441247;0.22868619372348545;1.0;1.793103448275862;2.4482758620689653;1.6570136812670153;1102.8319260885817;20.21696770287794;16.416858457284604;16.416858457284604;14.211371195706377;8…
340;5.420206980487395;0.48690192743764205;5.420206980487395;0.48690192743764205;0.6785154953737876;393.4470000000002;370.26300000000015;393.180089596;150.0;0.0;0.22866430165748863;-0.49263353644412483;0.49263353644412483;0.22866430165748863;1.0;1.793103448275862;2.4482758620689653;1.6765202019834715;971.8567805844766;20.21696770287794;16.676371481278448;16.676371481278448;14.228207948111983;9.346…
341;5.396178054867559;0.24884609629413412;5.396178054867559;0.24884609629413412;0.6208385680327138;331.33500000000004;318.23100000000005;331.10692465600005;122.0;0.0;0.23080214335893304;-0.4535930313617554;0.4535930313617554;0.23080214335893304;1.0;1.96;2.88;1.5184471084382702;1061.7052506500625;16.639617433688322;13.085960436010367;13.085960436010367;12.365305980755144;7.789228624225205;7.789228…
342;5.415114005280783;0.4725066137566143;5.415114005280783;0.4725066137566143;0.52275991358063;390.44300000000015;368.26700000000017;390.16919056399996;148.0;0.0;0.2286981377723277;-0.4926335364441247;0.4926335364441247;0.2286981377723277;0.9310344827586207;1.6551724137931034;2.310344827586207;1.7444064040803664;1144.901313962646;20.380104409694475;16.762538080598098;16.762538080598098;14.1388915…
343;9.529372664898876;0.18790625843746378;9.529372664898876;0.18790625843746378;0.6072883921478996;303.32500000000005;290.221;303.112010036;112.0;0.0;0.22869667240380412;-0.5078861343593272;0.5078861343593272;0.22869667240380412;1.0;1.9565217391304348;2.782608695652174;1.7512145823603544;965.0643741171755;15.6480536021256;12.086920938585678;12.086920938585678;11.29282633568371;7.110570195655027;7…
344;12.25053807845055;0.05664193069203005;12.25053807845055;0.05664193069203005;0.3788855182623402;473.5330000000003;446.3170000000003;473.206304344;180.0;0.0;0.22869813657016222;-0.4926335364441247;0.4926335364441247;0.22869813657016222;1.0571428571428572;1.8285714285714285;2.5142857142857142;1.4266930622426837;1354.432439284797;24.363232072819912;19.86945698381123;19.86945698381123;17.071544541…
345;11.716147098554968;-3.3106586265263354;11.716147098554968;0.12263081322730018;0.6453973811343684;418.86200000000014;403.7420000000001;418.05025364000005;144.0;0.0;0.23092311504528085;-0.4535046516797261;0.4535046516797261;0.23092311504528085;1.1071428571428572;1.9642857142857142;2.7857142857142856;1.5910583542103645;1154.0725876486092;19.725403871315223;14.639542051032015;16.211967577978196;1…
346;13.377552472779746;-4.524059901738473;13.377552472779746;0.08817103384563718;0.8439989042805118;366.3910000000001;345.2230000000001;366.177979332;140.0;0.0;0.4209463768104563;-0.36509113218147987;0.4209463768104563;0.36509113218147987;1.1538461538461537;1.8846153846153846;2.5384615384615383;1.8831946579928827;735.0232257788189;18.733840039752504;14.58552002891454;14.58552002891454;12.34235515…
347;13.62761370818751;-4.752451054145003;13.62761370818751;0.1520347799613666;0.41325423146982093;542.5650000000003;521.3970000000004;542.101779812;192.0;0.0;0.4209463818294713;-0.365240028801063;0.4209463818294713;0.365240028801063;1.1666666666666667;1.8888888888888888;2.5833333333333335;1.613521985947602;1528.8422249761256;26.302754140504838;18.958039664200836;20.59103282605629;16.7271133003209…
348;13.544842676909985;-4.596548210754559;13.544842676909985;0.010496976568405536;0.6343324740104157;456.4940000000002;433.3100000000002;456.1555296360001;168.0;0.0;0.4209463768104561;-0.36509113218154987;0.4209463768104561;0.36509113218154987;1.2258064516129032;2.0;2.7096774193548385;1.605799353527662;1090.5360774317326;22.388540578131742;16.99280781680309;17.809304397730816;14.515788434915754;9…
349;13.0706301574115;-0.14219288656972462;13.0706301574115;0.14219288656972462;0.3666494274634186;484.55200000000036;456.3280000000004;484.19982199599997;184.0;0.0;0.2520334480657714;-0.49269198638447864;0.49269198638447864;0.2520334480657714;0.8888888888888888;1.5833333333333333;2.2777777777777777;1.5697685164089215;1413.834241867069;25.070338854006458;20.53797862165443;20.53797862165443;17.6388…
350;13.561108894990014;-4.57824701699882;13.561108894990014;0.017918556311413925;0.717089340840151;436.48200000000014;409.26600000000013;436.2198441440001;168.0;0.0;0.4209463768104561;-0.36509113218154204;0.4209463768104561;0.36509113218154204;1.1612903225806452;1.903225806451613;2.5483870967741935;1.8835329288518328;931.5713540679035;22.75878406613483;17.993768319378404;17.993768319378404;14.557…
351;12.410075585789873;-0.5494907407407406;12.410075585789873;0.00973167044595602;0.36869084350328585;274.228;264.14799999999997;274.04773804;102.0;0.0;0.20419893649015122;-0.5076781658337192;0.5076781658337192;0.20419893649015122;0.9;1.55;2.25;2.6547672373792075;922.7198257112545;14.601929816642452;10.337401770496436;10.337401770496436;9.396754605515328;5.738850434264589;5.738850434264589;4.5116…
352;13.593633220296557;-4.569920624570974;13.593633220296557;0.048814300411523126;0.594254605539664;464.5360000000001;433.2880000000001;464.25114427200015;180.0;0.0;0.4209463768104561;-0.365091132181557;0.4209463768104561;0.365091132181557;1.121212121212121;1.7878787878787878;2.3636363636363638;1.8109435080734848;944.2031824532021;24.17299762850792;19.407981881751496;19.407981881751496;15.6335788…
353;13.691754529787747;-4.55948901153627;13.691754529787747;0.051236020542339;0.644198565750598;474.53100000000023;445.29900000000015;474.23549420800003;182.0;0.0;0.4209463768104561;-0.3650911321815499;0.4209463768104561;0.3650911321815499;1.1176470588235294;1.8529411764705883;2.5294117647058822;1.4129898089464428;1104.6012511503714;24.19794165489025;19.485332150941122;19.485332150941122;16.13004…
354;12.951428910445415;-0.28707792684975275;12.951428910445415;0.03519723167044542;0.5419649544712511;414.63000000000017;372.29400000000015;414.31339520399996;168.0;0.0;0.13580841054173243;-0.5079560380540228;0.5079560380540228;0.13580841054173243;1.2;1.9333333333333333;2.6333333333333333;1.7280351737406943;739.6237681759162;22.051677284948283;19.655682153662795;19.655682153662795;14.129753405879…
355;12.926391117550482;0.21144723167044566;12.926391117550482;0.21144723167044566;0.5065027336481233;398.6310000000001;356.29500000000013;398.318480584;162.0;0.0;0.1358066771557918;-0.5079560380540228;0.5079560380540228;0.1358066771557918;1.1724137931034482;1.9310344827586208;2.6551724137931036;1.6749811590383579;706.489389835804;21.1814337969452;19.33822507015976;19.33822507015976;13.71906980335…
356;12.17641331680382;-0.21599894185519464;12.17641331680382;0.21599894185519464;0.4808226398717622;468.9450000000001;443.7450000000002;468.1676663400001;172.0;0.0;0.2526335427081012;-0.4944980395878391;0.4944980395878391;0.2526335427081012;1.121212121212121;1.9090909090909092;2.6666666666666665;1.5671092957947548;1136.9296361166325;23.20853153444066;18.391579409163892;19.147508355182346;16.08404…
357;12.840057769429734;-0.25134648096841183;12.840057769429734;0.2085949692905238;0.3018895550888145;512.0330000000004;480.78500000000037;511.22626451200006;190.0;0.0;0.26058070928941396;-0.3823808869783066;0.3823808869783066;0.26058070928941396;1.25;2.0833333333333335;2.8333333333333335;1.363238244601996;1386.7045608739095;25.070338854006458;20.35844453348846;21.114373479506913;17.51237168849655…
358;12.311593892716866;-0.5399635895522654;12.311593892716866;0.04564116696061138;0.17843748115182584;450.5010000000001;436.38900000000024;450.04564692800005;154.0;0.0;0.2689715378754646;-0.5072162700787639;0.5072162700787639;0.2689715378754646;1.096774193548387;1.8387096774193548;2.5483870967741935;1.485177442322438;1285.7212931671952;21.957454678884098;15.733735199905077;17.36672836176053;14.90…
359;11.11902555931055;-0.27510424952299095;11.11902555931055;0.11947629283194727;0.4965306014026787;416.6460000000002;372.29400000000015;416.32904526799996;170.0;0.0;0.11536990779121373;-0.5079560380600304;0.5079560380600304;0.11536990779121373;1.1;1.8333333333333333;2.533333333333333;1.719625373536574;699.3486357087936;22.051677284948283;19.77199772788851;19.77199772788851;14.129753405879443;12.…
360;12.368964474678759;-0.3969907407407407;12.368964474678759;0.013046107331821766;0.5383474200772461;258.229;248.14899999999994;258.05282342000004;96.0;0.0;0.20405909475338935;-0.5078115467526452;0.5078115467526452;0.20405909475338935;0.8947368421052632;1.4736842105263157;2.1578947368421053;2.6434119037140467;807.5037353323446;13.731686328639373;9.967538444186104;9.967538444186104;8.969234250586…
361;13.351242746689799;-4.575467314438273;13.351242746689799;0.06648331863609691;0.5084117568089455;398.3920000000001;381.25600000000014;398.14667920400007;148.0;0.0;0.4209463894500375;-0.3637436497958468;0.4209463894500375;0.3637436497958468;1.0689655172413792;1.9310344827586208;2.689655172413793;1.6076865613682754;1138.1279728810548;20.43251065250177;15.403357274110322;15.403357274110322;13.897…
362;11.465844779767368;0.012082759640757557;11.465844779767368;0.012082759640757557;0.595617906423456;411.2630000000002;396.1430000000002;410.04907120000007;130.0;0.0;0.22869944167398593;-0.3633124263431044;0.3633124263431044;0.22869944167398593;1.1923076923076923;2.1153846153846154;2.9615384615384617;1.4914050416089006;963.1500719650504;17.932510652501772;13.660869265863068;15.246865804977773;12…
363;11.473498050641794;-0.01594371724935595;11.473498050641794;0.01594371724935595;0.6425349630795766;357.3770000000002;342.2570000000001;357.1338081;132.0;0.0;0.22871029394148412;-0.36314999707107426;0.36314999707107426;0.22871029394148412;1.2222222222222223;2.1481481481481484;2.962962962962963;1.5278895258145346;1043.6689702894507;18.63961743368832;14.2301183883538;14.2301183883538;13.207841235…
364;13.324631771870784;-4.606566947128817;13.324631771870784;0.0011541530192318294;0.6044167827425896;400.36400000000003;385.2440000000001;400.1259437600001;148.0;0.0;0.4209463894500375;-0.3637436497958546;0.4209463894500375;0.3637436497958546;1.1379310344827587;2.0;2.7586206896551726;1.5781375387095133;1055.5552785376497;20.43251065250177;14.916798211881522;14.916798211881522;13.881161298800642;…
365;13.340256771870784;-4.58615878386351;13.340256771870784;0.019254010246074316;0.5947179636717443;399.37600000000003;383.24800000000016;399.13069479200004;148.0;0.0;0.42094638178870225;-0.36532152403185114;0.42094638178870225;0.36532152403185114;1.103448275862069;1.896551724137931;2.6551724137931036;1.5781375387095133;1053.727473925221;20.432510652501765;15.04693488557119;15.04693488557119;13.8…
366;13.305323121443251;-4.582655675319816;13.305323121443251;0.04107940707147062;0.4786733274546202;385.3530000000002;371.2410000000001;385.126278108;142.0;0.0;0.4209463894500374;-0.3637436497958468;0.4209463894500374;0.3637436497958468;1.0357142857142858;1.9285714285714286;2.7142857142857144;1.6046158348271002;1093.2386637225516;19.562267164498692;14.326007004920697;14.326007004920697;13.4873144…
367;11.43357606994184;0.017702594351501233;11.43357606994184;0.017702594351501233;0.6652598262502201;332.367;316.2390000000001;332.138559132;124.0;0.0;0.22862090644779431;-0.3642521638420171;0.3642521638420171;0.22862090644779431;1.08;2.04;2.92;1.4479833700527334;912.4496737114802;17.062267164498692;13.360255062043468;13.360255062043468;12.259152830872496;7.92788015233481;7.92788015233481;5.66199…
368;11.471053113100702;0.018281106748195608;11.471053113100702;0.018281106748195608;0.6576252037765463;346.3940000000002;328.2500000000001;346.154209196;130.0;0.0;0.2286403792521001;-0.36403160343500307;0.36403160343500307;0.2286403792521001;1.1923076923076923;2.1153846153846154;2.9615384615384617;1.4914050416089009;957.4980992355837;17.932510652501772;14.282904792853842;14.282904792853842;12.669…
369;13.55178712135443;-4.588283747944643;13.55178712135443;0.009911186696900831;0.7140003349796918;455.5060000000002;431.3140000000002;455.160280668;168.0;0.0;0.4209463768104561;-0.3650911321815499;0.4209463768104561;0.3650911321815499;1.1935483870967742;1.967741935483871;2.6774193548387095;1.6174837528026138;1088.7082728193034;22.38854057813175;17.19991459798964;18.016411178917362;14.54266188845…
370;13.616488215090865;-4.718718845696887;13.616488215090865;0.08400756907701279;0.4470712021402754;506.5100000000002;485.3420000000003;506.134794192;184.0;0.0;0.4209463818294713;-0.36524002880106304;0.4209463818294713;0.36524002880106304;1.1714285714285715;1.9142857142857144;2.6285714285714286;1.6089720965246905;1395.4238196073097;25.380104409694468;18.64154308327311;19.458039664200836;16.413853…
371;12.930952081303378;-0.3275480224412297;12.930952081303378;0.09927576740572808;0.2733928157947978;432.48400000000015;415.3480000000002;432.11685838400007;154.0;0.0;0.2500346046822047;-0.27221468496324575;0.27221468496324575;0.2500346046822047;1.032258064516129;1.7741935483870968;2.5161290322580645;1.4738088967832843;1179.873793432828;21.468044558434503;16.220539581278057;17.03703616220578;15.2…
372;12.859892354328942;-4.581669192695063;12.859892354328942;0.010607730746619914;0.4706940803212247;469.2500000000001;456.1460000000002;468.03676567599996;160.0;0.0;0.415934217535096;-0.38246089118758375;0.415934217535096;0.38246089118758375;0.9032258064516129;1.6129032258064515;2.2903225806451615;1.7959251798855604;1169.4021610747134;22.75878406613483;15.42703523337008;16.93889312540699;14.5407…
373;4.785286202443941;0.6759618291761149;4.785286202443941;0.6759618291761149;0.7136005782754015;375.4800000000001;350.2800000000001;375.2171438000001;144.0;0.0;0.1561874636794317;-0.35386642775001853;0.35386642775001853;0.1561874636794317;0.9642857142857143;1.75;2.4642857142857144;1.6248707917640846;940.3977687563774;19.346724214874865;16.260647524952617;16.260647524952617;13.652999680989847;9.5…
374;13.58381785771209;-4.597624312682934;13.58381785771209;0.005501228269085612;0.6932585999676283;470.5210000000002;445.3210000000002;470.17117970000004;174.0;0.0;0.4209463768104561;-0.3650911321815499;0.4209463768104561;0.3650911321815499;1.21875;1.96875;2.65625;1.6208427263643073;1122.8035516509574;23.258784066134826;17.940021412303047;18.756517993230773;14.96338219210846;10.20083254493168;11.…
375;13.533717183813339;-4.562816002306442;13.533717183813339;0.057530234315948725;0.6854667060134013;420.43900000000025;397.2550000000002;420.188544016;160.0;0.0;0.4209463768104561;-0.36509113218154987;0.4209463768104561;0.36509113218154987;1.2333333333333334;2.033333333333333;2.7666666666666666;1.60019092000251;962.0433699720293;21.465890847321376;16.676311235875367;16.676311235875367;14.2025285…
376;13.616488215090865;-4.718718845696886;13.616488215090865;0.08400756907701323;0.4492665643571671;506.5100000000003;485.3420000000003;506.134794192;184.0;0.0;0.4209463818294713;-0.3652400288010631;0.4209463818294713;0.3652400288010631;1.1714285714285715;1.9142857142857144;2.6285714285714286;1.6135259358851708;1395.4238196073097;25.380104409694468;18.64154308327311;19.458039664200836;16.43069012…
377;13.481321034020905;-4.699335224192729;13.481321034020905;0.06247139951416658;0.49564245608692153;477.4680000000001;459.3240000000002;477.108245096;172.0;0.0;0.4209463817887403;-0.36532079600760436;0.4209463817887403;0.36532079600760436;1.1515151515151516;1.9393939393939394;2.6666666666666665;1.5840634791192458;1343.2121712199103;23.80275414050484;17.194329487773153;18.01082606870088;15.486333…
378;13.5129136648749;-4.725382297342977;13.5129136648749;0.013667434438227266;0.49564245608692153;477.46800000000013;459.3240000000002;477.10824509600013;172.0;0.0;0.4209463818097848;-0.36527579792410253;0.4209463818097848;0.36527579792410253;1.1515151515151516;1.9090909090909092;2.6363636363636362;1.6172196635103278;1343.2121712199103;23.80275414050484;17.194329487773153;18.010826068700883;15.50…
379;13.567869880725151;-4.7489440353033885;13.567869880725151;0.08006504903184619;0.45369704601256516;529.5660000000001;507.39000000000027;529.1065308440001;188.0;0.0;0.4209463818294713;-0.3652400288010701;0.4209463818294713;0.3652400288010701;0.9714285714285714;1.6;2.1714285714285713;1.9002904344577427;1428.0592482257998;26.018297090128666;18.828283152203916;20.46127631405937;16.158851739468147;…
380;13.445510141737248;-4.67889924115754;13.445510141737248;0.058553004535147224;0.605975510113617;420.3950000000002;401.2430000000002;420.15215850800007;158.0;0.0;0.42094654764654343;-0.35771928579433665;0.42094654764654343;0.35771928579433665;1.1666666666666667;2.0;2.8;1.6030095530148822;994.7204161870541;21.302754140504845;15.767102442836194;15.767102442836194;14.291844901323602;9.477182020715…
381;12.956738071031902;-0.13469028197698774;12.956738071031902;0.11420612514979944;0.5759808402912078;436.50800000000027;408.2840000000002;436.19982199599997;168.0;0.0;0.2520334480657714;-0.49269198638447864;0.49269198638447864;0.2520334480657714;1.03125;1.71875;2.34375;1.9094508634854883;1167.2555832115866;22.827698166887174;19.021470763709377;19.021470763709377;15.477095508086473;10.49618556255…
382;12.998893718414822;-0.2668186040449365;12.998893718414822;0.13699480872595915;0.5747511131201378;450.53500000000025;420.2950000000003;450.21547205999997;174.0;0.0;0.2520334480657714;-0.49269198638447864;0.49269198638447864;0.2520334480657714;1.0;1.6666666666666667;2.272727272727273;1.8979665318195331;1208.1934817733738;23.750347897697548;19.94412049451975;19.94412049451975;15.76770006983663;1…
383;13.052434980959582;-0.14662996500252956;13.052434980959582;0.14662996500252956;0.40270105214121754;470.52500000000026;444.31700000000035;470.18417193199997;178.0;0.0;0.2520334480867702;-0.49269198638447864;0.49269198638447864;0.2520334480867702;0.8857142857142857;1.5714285714285714;2.257142857142857;1.630970072521765;1397.0692588764575;24.363232072819912;19.830871840467882;19.830871840467882;…
384;13.666839411690601;-0.2962183484504908;13.666839411690601;0.03497697800631028;0.24937529491510227;441.5160000000002;422.36400000000015;441.12594584799996;158.0;0.0;0.27968607110558963;-0.3787164819509176;0.3787164819509176;0.27968607110558963;0.9375;1.71875;2.5625;1.808602723216711;1864.038716386743;21.98239870526643;17.038558962536992;17.85505554346472;15.558550648063807;10.350122887062959;1…
385;12.14287430713026;-0.887671485260771;12.14287430713026;0.1339191232048378;0.43419044029909815;302.23800000000006;292.158;302.04265266;112.0;0.0;0.2382885816404551;-0.5076781655726544;0.5076781655726544;0.2382885816404551;0.8181818181818182;1.5454545454545454;2.227272727272727;2.377257968449239;956.242682783467;16.016143379015546;10.939315904375647;10.939315904375647;10.37991785310972;6.123140…
386;12.856205731104101;-0.6169323866134333;12.856205731104101;0.09591348155069923;0.04113937772478786;942.2499999999997;912.0099999999994;937.8797123200002;262.0;0.0;0.26893419112853384;-0.5067758066367838;0.5067758066367838;0.26893419112853384;0.54;0.9;1.24;1.4765446684877763;1846.5635166480206;36.53444046914421;25.922206615979842;32.26619277243865;23.802171806329795;14.769713967912056;17.941707…
387;12.778022486772487;-0.0832363053245988;12.778022486772487;0.0832363053245988;0.7404188834667179;378.4280000000001;356.2520000000001;378.15795718399994;144.0;0.0;0.25210721785437323;-0.49269220614302056;0.49269220614302056;0.25210721785437323;1.0;1.6785714285714286;2.3214285714285716;1.972640317603218;1085.9173989332137;19.836134335324456;16.32876542286934;16.32876542286934;13.583248657969119;…
388;13.51275251446393;-4.600951283957652;13.51275251446393;0.02858919648106162;0.5865648501553761;458.51000000000005;433.31000000000006;458.17117970000015;170.0;0.0;0.4209463768104561;-0.365091132181557;0.4209463768104561;0.365091132181557;1.1290322580645162;1.8064516129032258;2.3870967741935485;1.8607404779008754;1012.2934469033022;22.811190308942123;17.36305130480617;18.179547885733896;14.50818…
389;11.45639261927354;0.0008339074828145332;11.45639261927354;0.0008339074828145332;0.640827036344191;366.81200000000024;351.6920000000002;366.09958678000004;130.0;0.0;0.22872478574932198;-0.363012157388489;0.363012157388489;0.22872478574932198;1.1923076923076923;2.1153846153846154;2.9615384615384617;1.4914050416089006;963.1500719650504;17.932510652501772;13.660869265863068;14.416798211881524;12.…
390;13.568054275526872;-4.695616045877591;13.568054275526872;0.044046267752076096;0.4470712021402754;506.5100000000002;485.3420000000003;506.134794192;184.0;0.0;0.420946381788776;-0.365320162864435;0.420946381788776;0.365320162864435;1.1714285714285715;1.9428571428571428;2.657142857142857;1.566953328259138;1395.4238196073097;25.380104409694464;18.64154308327311;19.458039664200836;16.3970166168461…
391;13.519138667648978;-4.694944445326426;13.519138667648978;0.05538732468295948;0.4750496673879972;491.4950000000002;471.3350000000002;491.12389516;178.0;0.0;0.4209463817887403;-0.36532079600760436;0.4209463817887403;0.36532079600760436;1.1176470588235294;1.911764705882353;2.6470588235294117;1.5779302061667548;1360.1313861170236;24.50986092169139;17.9014362689597;18.71793284988743;15.98633301432…
392;10.933477960781802;-0.17086556639541883;10.933477960781802;0.17086556639541883;0.44843754353142984;412.65800000000024;368.30600000000015;412.334130648;168.0;0.0;0.11536990779121363;-0.5079560380600304;0.5079560380600304;0.11536990779121363;1.2;1.9333333333333333;2.6333333333333333;1.6786477567742366;736.1546804188805;22.05167728494828;19.954540644385474;19.954540644385474;14.129753405879443;1…
393;10.910351239018716;-0.152141286560028;10.910351239018716;0.152141286560028;0.49808583712776083;400.64700000000016;356.29500000000013;400.334130648;164.0;0.0;0.11536990779121363;-0.5079560380600304;0.5079560380600304;0.11536990779121363;1.103448275862069;1.8620689655172413;2.586206896551724;1.666556264491905;666.5016849312562;21.1814337969452;19.454540644385478;19.454540644385478;13.7190698033…
394;12.912405778044306;0.18735426114890363;12.912405778044306;0.18735426114890363;0.5098425847107998;396.6150000000001;356.29500000000013;396.30283052;160.0;0.0;0.13580668030162657;-0.5079560380540228;0.5079560380540228;0.13580668030162657;1.2413793103448276;2.0;2.7241379310344827;1.7147919324683993;746.9047338472062;21.1814337969452;19.078712046165915;19.078712046165915;13.719069803356486;11.699…
395;13.611667545417546;-4.564968206163191;13.611667545417546;0.06752173091458857;0.6454970565595709;448.49300000000017;421.2770000000002;448.2198441440001;172.0;0.0;0.4209463768104561;-0.3650911321815499;0.4209463768104561;0.3650911321815499;1.1875;2.0;2.75;1.6062053992326732;994.116825464206;22.88010440969447;18.09052479824846;18.09052479824846;15.219365256252168;10.775037054839768;10.7750370548…
396;13.485098849447626;-4.593041191912945;13.485098849447626;0.016661470143612966;0.7061954083192702;443.49500000000023;419.3030000000002;443.16028066800004;164.0;0.0;0.4209463768104561;-0.365091132181557;0.4209463768104561;0.365091132181557;1.1333333333333333;1.8;2.3666666666666667;1.8705764816864954;994.2197374685611;22.104083527755574;16.86305130480617;17.679547885733893;13.947526874062962;9.3…
397;12.867426776266061;-0.13625406798521822;12.867426776266061;0.13625406798521822;0.6495374696989596;408.4540000000002;384.2620000000002;408.16852186799997;156.0;0.0;0.2520334480657713;-0.49269198638447864;0.49269198638447864;0.2520334480657713;1.0;1.7;2.3333333333333335;1.958727626898771;1120.6961300217697;21.25034789769755;17.44412049451975;17.44412049451975;14.621253460429903;9.51403105424220…
398;13.362449405498857;-4.602176168262512;13.362449405498857;0.019736919459142355;0.581548244688288;414.3910000000001;397.25500000000017;414.1415938240001;154.0;0.0;0.4209463894500375;-0.3637436497958546;0.4209463894500375;0.3637436497958546;1.1;1.9666666666666666;2.7333333333333334;1.569953984524073;1071.8821116685697;21.139617433688315;15.62390499306807;15.62390499306807;14.381161298800642;9.16…
399;12.91374909031565;-0.13341456181237876;12.91374909031565;0.13341456181237876;0.5994244493266989;422.4810000000001;396.2730000000002;422.18417193199997;162.0;0.0;0.2520334480657714;-0.49269198638447864;0.49269198638447864;0.2520334480657714;1.032258064516129;1.7419354838709677;2.3870967741935485;1.929172956932844;1136.9812036980113;21.957454678884094;18.1512272757063;18.1512272757063;15.121253…
400;12.678075318090197;-0.12078325774754273;12.678075318090197;0.12078325774754273;0.7290461645085055;364.4010000000002;344.2410000000001;364.14230711999994;138.0;0.0;0.252033447072308;-0.49269198638447864;0.49269198638447864;0.252033447072308;0.9629629629629629;1.6666666666666667;2.3333333333333335;1.9495183135883094;1039.9788977518938;18.96589084732138;15.381551827369384;15.381551827369384;13.1…
401;13.710629459181602;-4.734514528747936;13.710629459181602;0.04783410110489372;0.41906118034982115;532.5480000000001;509.3640000000003;532.1504442560001;194.0;0.0;0.42094638180983557;-0.3652748629622244;0.42094638180983557;0.3652748629622244;1.0810810810810811;1.837837837837838;2.5945945945945947;1.4081444169494792;1456.3237734878262;26.208531534440656;19.4699702080193;20.286466788947028;17.608…
402;13.650463200837027;-0.40388206564662066;13.650463200837027;0.14317205740320804;0.6263032743124628;398.48200000000026;371.2660000000002;398.211804324;154.0;0.0;0.25594410511526855;-0.358205853309144;0.358205853309144;0.25594410511526855;1.2413793103448276;1.9655172413793103;2.6551724137931036;1.8335121708816984;973.43215139086;21.129027554137906;17.279502850941604;17.279502850941604;13.8497743…
403;12.918893726358673;-0.8502936667556196;12.918893726358673;0.17057118555574546;0.2700896707960741;532.0480000000002;501.8080000000004;531.2149508800001;196.0;0.0;0.260580714226517;-0.38651317334331364;0.38651317334331364;0.260580714226517;1.2105263157894737;2.0;2.763157894736842;1.387741288759816;1532.4798673200712;26.647689123196084;21.168180631985344;21.924109578003797;18.439892043425115;12.…
404;13.12039418353812;-0.4366095574032076;13.12039418353812;0.29049125514403284;0.4774001293705332;438.49100000000027;416.3150000000002;438.180423944;164.0;0.0;0.26067561038027964;-0.3605392102164652;0.3605392102164652;0.26067561038027964;0.8181818181818182;1.5151515151515151;2.3333333333333335;1.6031999175819778;1462.326418666157;22.526368779636446;18.129930510380383;18.129930510380383;16.097356…
405;13.473612736624744;-0.6041329352999616;13.473612736624744;0.04887642834789463;0.21438588345837004;567.6020000000002;538.3700000000003;567.211783648;214.0;0.0;0.2695741810382964;-0.49284204149658606;0.49284204149658606;0.2695741810382964;0.9047619047619048;1.6904761904761905;2.4047619047619047;1.3875176723962452;1756.7659698571022;29.476116247942276;23.288247860310914;23.288247860310914;20.515…
406;13.496002271142254;-0.5583969711612211;13.496002271142254;0.011149554267374073;0.20874538700304832;584.6320000000001;556.4080000000002;584.205969996;218.0;0.0;0.26746099391330896;-0.49284204149658606;0.49284204149658606;0.26746099391330896;0.7954545454545454;1.5227272727272727;2.227272727272727;1.2535422963205;1993.0388498281457;30.467680079504987;24.05964413460863;24.05964413460863;21.516702…
407;13.662382341688993;-0.6101382263052535;13.662382341688993;0.06021902094048692;0.1953414057509114;585.6200000000001;558.4040000000003;585.201218964;218.0;0.0;0.26958700163845495;-0.49284204149658606;0.49284204149658606;0.26958700163845495;0.7954545454545454;1.5227272727272727;2.227272727272727;1.2723643145522268;1995.980378344271;30.467680079504984;23.85253735342208;23.85253735342208;21.533539…
408;13.689156245695038;-0.5720564519288367;13.689156245695038;0.002220154727334833;0.2299868151621524;593.6400000000003;562.3920000000004;593.227433712;224.0;0.0;0.2695743110144593;-0.49284204149658606;0.49284204149658606;0.2695743110144593;0.9318181818181818;1.7045454545454546;2.4318181818181817;1.2516008962239074;1836.6382591306328;30.46768007950499;24.279811691873633;24.279811691873633;21.5335…
409;13.23106305471494;-0.5861392656098643;13.23106305471494;0.029064448000199805;0.29552865945657075;523.5490000000002;498.3490000000004;523.1855689;196.0;0.0;0.269573991073956;-0.49284204149658606;0.49284204149658606;0.269573991073956;0.8974358974358975;1.6666666666666667;2.358974358974359;1.3833265021404102;1702.269629312435;27.35479590438263;21.465786007473955;21.465786007473955;19.01590164834…
410;13.031565418140355;-3.200011055528154;13.031565418140355;0.11179619162174825;0.5660853190229568;530.6550000000003;496.3830000000004;530.2423725680002;200.0;0.0;0.27133440703782663;-0.3537057379865126;0.3537057379865126;0.27133440703782663;1.054054054054054;1.7567567567567568;2.4054054054054053;1.2064063069789537;1308.2415640609393;26.319261998449893;21.527641644753416;22.34413822568114;17.651…
411;11.675597088012381;-0.5139484051068652;11.675597088012381;0.11803060582461788;0.8129684626051045;369.4290000000001;346.2450000000001;369.1913229760001;142.0;0.0;0.26901235323494516;-0.3641910642224725;0.3641910642224725;0.26901235323494516;1.2592592592592593;2.0;2.6666666666666665;1.58282367757676;912.674227331853;19.12902755413791;15.527256053115682;15.527256053115682;12.935560745775545;9.17…
412;12.663555804572706;-0.5189682570018712;12.663555804572706;0.07228986508387747;0.650078655407745;431.5000000000002;406.3000000000002;431.2069730400001;164.0;0.0;0.26901235323494516;-0.3641910642224725;0.3641910642224725;0.26901235323494516;1.125;1.875;2.59375;1.2962610296317094;1180.5556256506131;22.241911729260273;17.914007399063813;17.914007399063813;15.50804039084698;10.838069462666201;10.8…
413;12.060419446688975;-0.0966797215674724;12.060419446688975;0.02074289500516069;0.6729866948453179;348.3620000000001;332.2340000000001;348.12224037199996;130.0;0.0;0.22845406610615057;-0.5042027935531448;0.5042027935531448;0.22845406610615057;1.2307692307692308;2.076923076923077;2.8846153846153846;1.726753961118775;1003.8244479948082;18.095647359318303;13.984046302131157;13.984046302131157;12.6…
414;12.785097759362937;-0.24215145541225658;12.785097759362937;0.18816118547994276;0.5178466146591252;445.5190000000003;418.3030000000002;445.200156344;170.0;0.0;0.2551691669675173;-0.4928695078262129;0.4928695078262129;0.2551691669675173;0.8787878787878788;1.696969696969697;2.515151515151515;1.392639145617325;1175.9486339275509;23.208531534440663;18.734922978497902;18.734922978497902;16.06721324…
415;11.996237717309146;-0.940880574452003;11.996237717309146;0.00597222222222249;0.216284535941976;302.194;296.146;302.006267152;110.0;0.0;0.34410585695708923;-0.5041428335387373;0.5041428335387373;0.34410585695708923;0.6818181818181818;1.0454545454545454;1.4090909090909092;2.5540668740409904;1101.7122430110635;15.756630355021704;10.576548082234538;10.576548082234538;10.396754605515328;6.02387260…
