# Supplementary material for: Evaluating High-Variance Leaves as Uncertainty Measure for Random Forest Regression
Source: Molecules. 2021 Oct 28;26(21):6514. doi: 10.3390/molecules26216514 (PMC8588039; doi:10.3390/molecules26216514)
Supplement: Supplementary file 1 [file molecules-26-06514-s001.zip › supplementary_materials/data_sets/cortes-ciriano/P42345/descriptors/rdkit/X.csv]

id;MaxEStateIndex;MinEStateIndex;MaxAbsEStateIndex;MinAbsEStateIndex;qed;MolWt;HeavyAtomMolWt;ExactMolWt;NumValenceElectrons;NumRadicalElectrons;MaxPartialCharge;MinPartialCharge;MaxAbsPartialCharge;MinAbsPartialCharge;FpDensityMorgan1;FpDensityMorgan2;FpDensityMorgan3;BalabanJ;BertzCT;Chi0;Chi0n;Chi0v;Chi1;Chi1n;Chi1v;Chi2n;Chi2v;Chi3n;Chi3v;Chi4n;Chi4v;HallKierAlpha;Ipc;Kappa1;Kappa2;Kappa3;Lab…
0;12.367958002645501;0.00323601662887385;12.367958002645501;0.00323601662887385;0.6432520593341035;281.31100000000004;266.191;281.10519334;106.0;0.0;0.1996771957563507;-0.4396186286633689;0.4396186286633689;0.1996771957563507;0.9523809523809523;1.7619047619047619;2.619047619047619;1.978692413301368;862.6630196836686;14.233840039752504;11.54183747596512;11.54183747596512;10.326499840494924;7.11116…
1;12.8275569249897;-0.29084131532176527;12.8275569249897;0.16766192739137376;0.40694334539311366;613.7669999999999;570.4230000000002;613.3488862359999;238.0;0.0;0.32317845301476433;-0.3774859683566359;0.3774859683566359;0.32317845301476433;0.8;1.4444444444444444;2.088888888888889;1.035908497403747;1447.2491884298975;30.75213712988116;26.191374375215744;26.191374375215744;22.03434107635116;16.2616…
2;9.744224746870504;-0.10566294881236837;9.744224746870504;0.10220276272446283;0.6103026509720985;465.55400000000026;434.30600000000027;465.23760447200004;180.0;0.0;0.22908249795775099;-0.4963854360586909;0.4963854360586909;0.22908249795775099;1.0;1.7647058823529411;2.4705882352941178;1.606051634952023;1157.496323524032;23.65612529163337;19.899225797024553;19.899225797024553;16.550376490957337;11…
3;6.168000125976317;0.3884249286134206;6.168000125976317;0.3884249286134206;0.5914172603895744;319.3720000000002;302.23600000000005;319.15454354400003;120.0;0.0;0.16373350705615924;-0.3829645497101571;0.3829645497101571;0.16373350705615924;1.1666666666666667;2.0416666666666665;2.9166666666666665;1.773573821605234;1039.6498250566203;16.095647359318303;13.105946986573365;13.105946986573365;11.80966…
4;15.146610965557468;-0.4938183785887451;15.146610965557468;0.056977737720432575;0.23034300061455254;552.5660000000003;527.3660000000002;552.1921315000001;206.0;0.0;0.3232263875116584;-0.4966324545007837;0.4966324545007837;0.3232263875116584;1.146341463414634;1.951219512195122;2.658536585365854;1.38606732758045;1890.5326132922319;28.83576985639495;22.626101113260816;22.626101113260816;19.72758574…
5;13.687367581362363;-0.496363393120941;13.687367581362363;0.07343225412446053;0.19451091685691868;646.7040000000001;612.4320000000001;646.2539828080002;244.0;0.0;0.3231788158189756;-0.49674276339878226;0.49674276339878226;0.3231788158189756;0.9791666666666666;1.7083333333333333;2.4166666666666665;1.1062880214009094;2120.843350031214;33.52600430070693;26.970410615115124;26.970410615115124;23.1939…
6;13.70798999154648;-0.4862815137208789;13.70798999154648;0.022691513383719997;0.1951144268448016;659.7470000000001;622.451;659.2856172840001;250.0;0.0;0.3231788158189756;-0.49674276339878226;0.49674276339878226;0.3231788158189756;0.9387755102040817;1.653061224489796;2.3469387755102042;1.0916319993886099;2153.798011775915;34.396247788710006;28.009375920151225;28.009375920151225;23.587759088965953…
7;13.69971549308969;-0.49643583470853314;13.69971549308969;0.09792299486520162;0.16295642669604882;661.7630000000001;622.451;661.301267348;252.0;0.0;0.3231788158189756;-0.49674276339878226;0.49674276339878226;0.3231788158189756;0.9795918367346939;1.6938775510204083;2.36734693877551;1.2016739825854728;2125.0118829617086;34.9820342263369;28.595162357778126;28.595162357778126;23.42596304641748;15.79…
8;15.250988417842617;-0.5315239234737785;15.250988417842617;0.035085301577958417;0.18746744230409143;664.6940000000002;631.4300000000003;664.244560996;250.0;0.0;0.3231788158189756;-0.4966324545007837;0.4966324545007837;0.3231788158189756;1.0204081632653061;1.7346938775510203;2.4285714285714284;1.1218237823139234;2178.338472859727;34.396247788710006;27.271024818934727;27.271024818934727;23.6045958…
9;15.260093751014125;-0.531596365061372;15.260093751014125;0.03534473593903065;0.15747206984743553;679.753;641.449;679.2918455360001;258.0;0.0;0.3231788158189756;-0.4966324545007837;0.4966324545007837;0.3231788158189756;1.02;1.72;2.38;1.2193267808935055;2182.536450590285;35.852277714339984;28.895776561597728;28.895776561597728;23.836646648940437;15.905557589970893;15.905557589970893;12.4520546082…
10;13.13865262697102;-0.4741074606677056;13.13865262697102;0.016696736144569124;0.3063612794523696;551.6030000000003;522.3710000000003;551.2168690279999;208.0;0.0;0.3231788158189756;-0.4967427665390439;0.4967427665390439;0.3231788158189756;0.9512195121951219;1.6829268292682926;2.4390243902439024;1.1008703225381768;1683.0492631828947;28.509496442761876;22.692298998340938;22.692298998340938;19.8725…
11;13.51575154871917;-0.4493780302328003;13.51575154871917;0.1769701791414453;0.24320372486059494;534.5760000000002;508.3680000000004;534.2015533120001;200.0;0.0;0.3232263875116584;-0.49674276339878226;0.49674276339878226;0.3232263875116584;1.1;1.925;2.65;1.3634743502838518;1834.316267907984;27.965526368391867;22.32548690944121;22.32548690944121;19.316902141136854;12.58712893558885;12.58712893558…
12;11.788879525073092;-3.1373775510461086;11.788879525073092;0.21020423339623284;0.5436091281088847;490.61500000000024;464.4070000000002;490.15692869200006;176.0;0.0;0.21944652777974208;-0.37777586534915997;0.37777586534915997;0.21944652777974208;1.0606060606060606;1.7575757575757576;2.4242424242424243;1.4466959193088298;1234.1783980857026;23.001424753254106;18.345098728256456;19.978091890111905;…
13;15.041673681820445;-0.4848922766937387;15.041673681820445;0.07561809754766102;0.3600990201660704;489.50700000000023;465.3150000000003;489.18123246799996;184.0;0.0;0.3184741398723406;-0.4966324545007837;0.4966324545007837;0.3184741398723406;1.25;2.0277777777777777;2.6944444444444446;1.6814209940073364;1597.842373573055;25.722885681272587;20.36948644100235;20.36948644100235;17.209947653454776;11…
14;10.507385220132333;-0.918272812211304;10.507385220132333;0.6676738473167046;0.5534686090818574;395.4880000000003;374.3200000000002;395.141595912;144.0;0.0;0.1624752218144868;-0.3849132329614831;0.3849132329614831;0.1624752218144868;1.2142857142857142;2.0357142857142856;2.8214285714285716;1.7483691956793879;1154.5359790071543;19.302754140504845;15.767743029121839;16.584239610049565;13.504151201…
15;13.302533934870244;-0.3688224746772446;13.302533934870244;0.19561053896867397;0.37806287787660253;471.5170000000002;446.31700000000023;471.19065428;178.0;0.0;0.3184741398723406;-0.49674276339878226;0.49674276339878226;0.3184741398723406;1.2;2.0;2.6857142857142855;1.6512038059119183;1543.0990439132365;24.85264219326951;20.068872237182752;20.068872237182752;16.799264050931818;11.076714220238236;…
16;10.402861362022616;-0.9324224100414575;10.402861362022616;0.21118563581947436;0.7159435765757579;372.4540000000001;352.2940000000001;372.13684488;136.0;0.0;0.21944652777974208;-0.384913232961483;0.384913232961483;0.21944652777974208;1.1923076923076923;1.8846153846153846;2.5384615384615383;1.8906833686141118;928.8163627902642;18.311190308942123;14.63760635543217;15.454102936359897;12.4148348036…
17;11.812802427567421;-3.140932375342692;11.812802427567421;0.22640793709993656;0.5357677003868363;504.6420000000004;476.41800000000023;504.1725787560001;182.0;0.0;0.2197086934577769;-0.37777586534915997;0.37777586534915997;0.2197086934577769;1.088235294117647;1.8235294117647058;2.5;1.471900557213168;1298.8359491414128;23.871668241257193;19.26774845906683;20.900741620922282;16.275008148917994;11.…
18;10.446976588360066;-0.9364733359673836;10.446976588360066;0.22738933952317808;0.7040823926894767;386.4810000000001;364.30500000000006;386.152494944;142.0;0.0;0.2197086934577769;-0.384913232961483;0.384913232961483;0.2197086934577769;1.2222222222222223;1.962962962962963;2.6296296296296298;1.9211757692730784;991.4159109779;19.181433796945207;15.560256086242545;16.37675266717027;12.82551840613481…
19;13.2621334998547;-0.05941658466641142;13.2621334998547;0.0040832216314370395;0.2934485278132677;582.7260000000002;548.4540000000002;582.2300765680001;216.0;0.0;0.23807059198377478;-0.4396177241972421;0.4396177241972421;0.23807059198377478;0.8809523809523809;1.6428571428571428;2.4523809523809526;1.2989014345570635;1833.3713980870164;28.63081678632152;23.727452742580926;24.54394932350865;20.5848…
20;9.758638490377324;0.3796343372980626;9.758638490377324;0.3796343372980626;0.39633962063088607;526.4680000000004;497.2360000000003;525.169830528;188.0;0.0;0.1391287375954693;-0.4961104955215777;0.4961104955215777;0.1391287375954693;1.0555555555555556;1.8055555555555556;2.5;1.6258182720759202;1313.9874666204892;25.656125291633362;20.645372480392677;22.157230372429588;17.426585250869643;11.714807…
21;13.135586947486956;-0.3648163733742742;13.135586947486956;0.0024579827750266237;0.35974852833833926;538.6040000000002;508.3640000000004;538.2216200600001;204.0;0.0;0.2534397879892561;-0.5070348187275744;0.5070348187275744;0.2534397879892561;1.075;1.85;2.55;1.323022877683928;1631.7403707753072;27.80238966157533;22.20862687378306;22.20862687378306;19.477896845885898;13.45144070734117;13.45144070…
22;12.88531745634393;-0.37118480508722196;12.88531745634393;0.08326143678423281;0.4822827614188045;439.47100000000023;418.3030000000002;439.153206152;164.0;0.0;0.2528540346682703;-0.5070348187275744;0.5070348187275744;0.2528540346682703;1.1515151515151516;1.9393939393939394;2.696969696969697;1.6615902130269726;1480.4261318094427;23.27529192407988;18.36445221447731;18.36445221447731;15.84624434829…
23;9.475895226573439;0.0024200941855161417;9.475895226573439;0.0024200941855161417;0.718406453575459;367.4530000000001;342.25300000000004;367.20082504000004;142.0;0.0;0.1618233780532622;-0.39168007727482673;0.39168007727482673;0.1618233780532622;1.2222222222222223;2.037037037037037;2.7777777777777777;1.870529558053049;931.2668126237494;18.80275414050485;15.773708301031071;15.773708301031071;13.15…
24;9.536094108887704;0.01068455699543347;9.536094108887704;0.01068455699543347;0.6937599948253329;393.4910000000002;366.2750000000001;393.21647510400004;152.0;0.0;0.1618233780687743;-0.39168007727482673;0.39168007727482673;0.1618233780687743;1.0689655172413792;1.896551724137931;2.689655172413793;1.6123421860470604;990.0313487305076;19.631181265251037;16.60213542577726;16.60213542577726;14.3139943…
25;9.376224444680433;0.011649063168273077;9.376224444680433;0.011649063168273077;0.797856393836242;324.3840000000001;304.22400000000005;324.15862588;124.0;0.0;0.16181031687934047;-0.39168007727482673;0.39168007727482673;0.16181031687934047;1.1666666666666667;2.0;2.7916666666666665;1.873177456307001;868.5813060576984;16.518297090128677;13.64395178903415;13.64395178903415;11.758351493073063;8.12001…
26;10.06136139151906;0.22148104084634657;10.06136139151906;0.22148104084634657;0.4467022810805794;469.5890000000002;438.34100000000024;469.24777523200015;180.0;0.0;0.1619482716181337;-0.5079418742234164;0.5079418742234164;0.1619482716181337;0.9428571428571428;1.7428571428571429;2.5142857142857142;1.3145862272905628;1291.4589715145546;23.614308928376474;19.859130259728463;19.859130259728463;17.242…
27;13.256443274740946;-0.19415106879671207;13.256443274740946;0.19415106879671207;0.42553955724221787;487.5790000000003;457.3390000000003;487.2383534200001;186.0;0.0;0.1619482716181337;-0.5079418742234164;0.5079418742234164;0.1619482716181337;1.0;1.7777777777777777;2.5277777777777777;1.293554007368425;1342.0713458875541;24.48455241637955;20.159744463548066;20.159744463548066;17.636162928584238;12…
28;9.33699375393459;0.00883656316827297;9.33699375393459;0.00883656316827297;0.7733117760831678;310.357;292.213;310.142975816;118.0;0.0;0.163431071940965;-0.39168007727476106;0.39168007727476106;0.163431071940965;1.173913043478261;2.0434782608695654;2.869565217391304;1.8345601546232821;824.3263608635874;15.6480536021256;12.69673819353419;12.69673819353419;11.3476678905501;7.7296717541521875;7.729…
29;12.515038895187706;-0.4108825821995461;12.515038895187706;0.06733785798269953;0.5459439964558942;386.2010000000001;374.1050000000001;384.99496996399995;120.0;0.0;0.23522590960184495;-0.5076781655911451;0.5076781655911451;0.23522590960184495;1.2083333333333333;2.0;2.7916666666666665;1.8646541634473985;1048.8436466618266;17.007707210578268;12.552989860074627;14.138986399189331;11.435560745775549…
30;12.555779635928445;-0.42671655853699497;12.555779635928445;0.05474526539010682;0.6224645602235477;337.3310000000001;322.21100000000007;337.09502258000003;126.0;0.0;0.235225909654827;-0.5076781655911451;0.5076781655911451;0.235225909654827;1.2;2.0;2.76;1.849653348643978;1061.3519675820103;17.714813991764814;13.583273677529263;13.583273677529263;11.973565548236335;7.642043146173012;7.64204314617…
31;12.831159269938201;-0.28665169181395966;12.831159269938201;0.28665169181395966;0.4284883727227754;611.7510000000001;570.4230000000002;611.3332361719999;236.0;0.0;0.32317845301476433;-0.37717551391560716;0.37717551391560716;0.32317845301476433;0.6666666666666666;1.1333333333333333;1.6222222222222222;0.9817600282062982;1432.557005058205;30.329487399070786;25.768724644405378;25.768724644405378;22…
32;12.98846142863474;-4.5259889331354985;12.98846142863474;0.08277912481743344;0.3726603584184331;459.43100000000015;443.3030000000002;459.13069479200004;168.0;0.0;0.415934217535096;-0.32197525774060737;0.415934217535096;0.32197525774060737;0.8529411764705882;1.6470588235294117;2.4411764705882355;1.4574566753229448;1495.7619473846669;23.70853153444066;17.491250129335764;17.491250129335764;16.3811…
33;11.550747882299248;-0.2511640986478645;11.550747882299248;0.2511640986478645;0.6324020617343991;423.5210000000002;394.28900000000016;423.2382731680001;164.0;0.0;0.3184737638128261;-0.3777758733194668;0.3777758733194668;0.3184737638128261;1.1290322580645162;1.8709677419354838;2.5483870967741935;1.7299990311763593;1039.944077232377;21.794317972067567;18.259306860684557;18.259306860684557;15.0460…
34;12.18616594339788;-0.3216585027249357;12.18616594339788;0.3216585027249357;0.47082613951713553;415.45700000000016;394.28900000000016;415.1756729120001;156.0;0.0;0.3231801509440268;-0.3777758733194808;0.3777758733194808;0.3231801509440268;0.9354838709677419;1.6451612903225807;2.3870967741935485;1.35983884487893;1185.7013522395;21.045394827624133;16.70728077957001;16.70728077957001;15.2591528308…
35;12.793870937263794;-0.41963629587637485;12.793870937263794;0.0603262786596126;0.4406740839962329;369.3760000000001;354.2560000000001;369.10010796;136.0;0.0;0.2352261258955072;-0.5076781655911451;0.5076781655911451;0.2352261258955072;0.9285714285714286;1.6785714285714286;2.5;1.7046773645525815;1268.7569682780425;19.25034789769755;14.639127002203155;14.639127002203155;13.614193540729632;8.779670…
36;12.778245937263794;-0.44004445914168167;12.778245937263794;0.044701278659612376;0.45841522495753784;370.3640000000001;356.2520000000001;370.095356928;136.0;0.0;0.23522613412912885;-0.5076781655911451;0.5076781655911451;0.23522613412912885;1.0357142857142858;1.8571428571428572;2.6785714285714284;1.7046773645525821;1272.6913976573333;19.25034789769755;14.508990328513487;14.508990328513487;13.614…
37;13.377372484582219;-0.47885440287226033;13.377372484582219;0.01131801419680234;0.42279268379123225;387.36600000000016;373.2540000000002;387.090686148;142.0;0.0;0.2352261258955074;-0.5076781655911451;0.5076781655911451;0.2352261258955074;1.0;1.7586206896551724;2.5517241379310347;1.6949092018036835;1318.968002092361;20.120591385700628;14.939741206022756;14.939741206022756;14.008040390846983;8.87…
38;12.37840484091603;-0.3129139096833897;12.37840484091603;0.3129139096833897;0.38502467173266336;512.6180000000003;480.36200000000025;512.2648222640001;196.0;0.0;0.3231801509440268;-0.3777758733194668;0.3777758733194668;0.3231801509440268;0.8421052631578947;1.5526315789473684;2.289473684210526;1.2535953246237872;1377.5132233799172;25.735629271936116;21.344348657689206;21.344348657689206;18.72547…
39;9.872341299773659;0.21491655175232038;9.872341299773659;0.21491655175232038;0.7457813658701308;367.45300000000015;342.2530000000001;367.20082504000004;142.0;0.0;0.16356554559992534;-0.5079418741872637;0.5079418741872637;0.16356554559992534;1.1481481481481481;1.962962962962963;2.7037037037037037;1.8327440874798824;931.2668126237494;18.80275414050485;15.798272165720656;15.798272165720656;13.1141…
40;12.644108717561098;-0.4196303907365413;12.644108717561098;0.05974101368942675;0.6905912231032281;351.3580000000002;334.2220000000001;351.110672644;132.0;0.0;0.23522591062596176;-0.5076781655911451;0.5076781655911451;0.23522591062596176;1.1923076923076923;1.9615384615384615;2.6923076923076925;1.887804781146536;1107.3224120207785;18.585057479767894;14.53048727302922;14.53048727302922;12.40108590…
41;9.338166593440764;0.010476223662100104;9.338166593440764;0.010476223662100104;0.7733117760831678;310.3570000000001;292.213;310.142975816;118.0;0.0;0.16181002748696835;-0.39168007727482673;0.39168007727482673;0.16181002748696835;1.173913043478261;2.0434782608695654;2.869565217391304;1.8345601546232821;824.3263608635874;15.6480536021256;12.696738193534191;12.696738193534191;11.3476678905501;7.72…
42;12.968686347255971;-0.42384945014634723;12.968686347255971;0.056617048308968076;0.3058505767715423;419.43600000000015;402.3000000000002;419.115758024;154.0;0.0;0.23522612589552877;-0.5076781655911451;0.5076781655911451;0.23522612589552877;0.84375;1.625;2.5;1.5500167913559082;1592.7117693228613;21.819261998449896;16.793827540582406;16.793827540582406;15.580520035918418;10.184371248856467;10.184…
43;9.675359837422878;0.2088936654908886;9.675359837422878;0.2088936654908886;0.7578474656531434;296.33000000000004;280.202;296.127325752;112.0;0.0;0.16355676764144508;-0.5079418741872722;0.5079418741872722;0.16355676764144508;1.1363636363636365;2.0;2.8181818181818183;1.858735755102925;808.7659504420342;14.940946820939052;11.989631412347642;11.989631412347642;10.809663088089318;7.283497395292055;7…
44;9.500471731969679;0.005572387318869998;9.500471731969679;0.005572387318869998;0.7044325790450334;381.4800000000002;354.2640000000001;381.216475104;148.0;0.0;0.1634398499092338;-0.39168007727476106;0.39168007727476106;0.1634398499092338;1.1428571428571428;1.9642857142857142;2.7142857142857144;1.8263220373001106;947.1189798933276;19.5098609216914;16.505378946907204;16.505378946907204;13.65219834…
45;12.957830491098576;-0.41758069598617875;12.957830491098576;0.060499303043529906;0.5762291590741871;450.4910000000003;424.2830000000003;450.17908655199994;172.0;0.0;0.2352259106330213;-0.5076781655911451;0.5076781655911451;0.2352259106330213;1.121212121212121;1.9090909090909092;2.6666666666666665;1.5528107029059872;1269.8731538620723;23.112155217263346;18.628589846112327;18.628589846112327;15.9…
46;12.744013168169012;-0.3238384458721757;12.744013168169012;0.07364723950492302;0.5268641217133052;368.3920000000001;352.2640000000001;368.11609237199997;136.0;0.0;0.2352206858500813;-0.5070348187275744;0.5070348187275744;0.2352206858500813;1.0714285714285714;1.8928571428571428;2.6785714285714284;1.7016847449949248;1270.002080775879;19.25034789769755;15.086340597703115;15.086340597703115;13.6310…
47;12.892289147140335;-0.4455946344587216;12.892289147140335;0.03956753380364497;0.4275888755649558;399.40200000000016;382.2660000000002;399.110672644;148.0;0.0;0.23522612596956793;-0.5076781655911451;0.5076781655911451;0.23522612596956793;1.0333333333333334;1.8333333333333333;2.6;1.7209294647748217;1334.972714002028;20.827698166887178;15.970025023477392;15.970025023477392;14.54604519330777;9.302…
48;12.882200018896448;-0.4125501280759212;12.882200018896448;0.06532202695893208;0.48445161755619165;383.40300000000013;366.26700000000017;383.11575802400006;142.0;0.0;0.23522612687551525;-0.5076781655911451;0.5076781655911451;0.23522612687551525;0.9655172413793104;1.6896551724137931;2.4827586206896552;1.7448836026870822;1315.9708270643646;20.120591385700628;15.586340597703114;15.586340597703114;…
49;12.932856406704454;-0.4255879125562394;12.932856406704454;0.05416639407382573;0.4114085606641989;493.56000000000023;462.3120000000003;493.2212857119999;190.0;0.0;0.23522572518259016;-0.5076781655911451;0.5076781655911451;0.23522572518259016;1.0277777777777777;1.7777777777777777;2.5;1.376504849155226;1306.5715534042743;25.233475560822995;20.313439359397645;20.313439359397645;17.46106009348029;1…
50;12.990599298904476;-4.523567937270447;12.990599298904476;0.07918344580508774;0.3137680050033692;476.4830000000002;461.3630000000003;476.0918667600001;168.0;0.0;0.415934217535096;-0.32197525476990263;0.415934217535096;0.32197525476990263;0.8823529411764706;1.6764705882352942;2.4705882352941178;1.4574566753229448;1499.3715878591038;23.70853153444066;17.37493455511005;18.19143113603777;16.3811612…
51;12.992216434825181;-0.4091364159072832;12.992216434825181;0.06767436241639158;0.5619659764818881;463.53400000000033;434.3020000000003;463.21072102799997;178.0;0.0;0.2352259106330213;-0.5076781655911451;0.5076781655911451;0.2352259106330213;1.088235294117647;1.8529411764705883;2.588235294117647;1.5247226287362088;1301.7437668693344;23.982398705266426;19.66755515114842;19.66755515114842;16.35057…
52;12.842996243875572;-0.3102219282774832;12.842996243875572;0.06484503394766694;0.6621622194325331;403.43800000000016;382.2700000000002;403.153206152;152.0;0.0;0.23522069388606423;-0.5070348187275744;0.5070348187275744;0.23522069388606423;1.2;2.0;2.7666666666666666;1.4603530744317803;1216.6564229864434;20.405048436076804;16.538178800844246;16.538178800844246;14.580520035918413;10.189315023939027…
53;12.862869045970598;-0.30834692827748356;12.862869045970598;0.06382651542914886;0.6621622194325331;403.43800000000016;382.2700000000002;403.15320615199994;152.0;0.0;0.2352206938860842;-0.5070348187275744;0.5070348187275744;0.2352206938860842;1.2;2.0;2.7666666666666666;1.4965932195099094;1212.6564229864434;20.405048436076804;16.538178800844246;16.538178800844246;14.614193540729628;10.17920301979…
54;12.795872736070246;-0.3054253088849048;12.795872736070246;0.061470389620225774;0.6786623692927863;390.4430000000002;368.26700000000017;390.16919056399996;148.0;0.0;0.23522069388606415;-0.5070348187275744;0.5070348187275744;0.23522069388606415;1.1379310344827587;1.9310344827586208;2.689655172413793;1.6055578975032376;1156.3189243142783;20.120591385700628;16.42244356750109;16.42244356750109;14.0…
55;13.28035586595877;-0.4361320885103346;13.28035586595877;0.21874261342380064;0.4100069895903673;496.5270000000002;472.33500000000026;496.18590324800005;186.0;0.0;0.3232263875116584;-0.4524241431798246;0.4524241431798246;0.3232263875116584;1.0810810810810811;1.9189189189189189;2.72972972972973;1.2724792116713266;1539.5449741927546;25.354795904382627;20.10112762968736;20.10112762968736;18.0636832…
56;13.293704416888247;-0.3366485926681284;13.293704416888247;0.036233139517146684;0.5345825614098882;514.5820000000003;484.3420000000004;514.22162006;196.0;0.0;0.23522069388606406;-0.5070348187275744;0.5070348187275744;0.23522069388606406;1.105263157894737;1.868421052631579;2.6052631578947367;1.1379422929271634;1473.6000455832245;25.965526368391867;21.29941808074388;21.29941808074388;18.457530133…
57;13.062397600645706;-0.35761425205293773;13.062397600645706;0.22912758776350084;0.4705952698027102;424.46000000000015;404.30000000000024;424.15354049999996;158.0;0.0;0.3184741398723406;-0.4524241512265304;0.4524241512265304;0.3184741398723406;1.09375;1.90625;2.6875;1.57451493983943;1403.7368907166963;22.24191172926027;17.547375292667017;17.547375292667017;15.546045193307766;10.114072897370097;1…
58;12.852467080228172;-0.41760403544133706;12.852467080228172;0.060768151651539704;0.6284454361344229;408.45400000000024;384.2620000000002;408.16852186799997;156.0;0.0;0.2352259106330213;-0.5076781655911451;0.5076781655911451;0.2352259106330213;1.2;1.9666666666666666;2.6666666666666665;1.8523957753573774;1190.257005830572;21.576621311330612;17.391914430902272;17.391914430902272;14.294932753282255…
59;13.044156482290244;-0.4215138384821653;13.044156482290244;0.05662293224464965;0.3997094285083491;507.5870000000004;474.3230000000004;507.2369357759999;196.0;0.0;0.2352259106330213;-0.5076781655911451;0.5076781655911451;0.2352259106330213;1.027027027027027;1.7567567567567568;2.4594594594594597;1.4225729783162526;1353.9367670644888;26.10371904882607;21.23608909020802;21.23608909020802;17.8885804…
60;12.77428913503724;-0.4176815785491834;12.77428913503724;0.06143680478772451;0.6062419332002655;408.4540000000002;384.26200000000017;408.1685218679999;156.0;0.0;0.2352257251825308;-0.5076781655911451;0.5076781655911451;0.2352257251825308;1.2;2.0;2.7333333333333334;1.7473240604843936;1160.1001234701068;21.413484604514082;17.176371481278448;17.176371481278448;14.367412398353688;9.689406691298556;…
61;12.39743598278454;-0.312262868016723;12.39743598278454;0.312262868016723;0.3667399633557131;526.6450000000003;492.3730000000003;526.2804723280001;202.0;0.0;0.3231801509440268;-0.3777758733194668;0.3777758733194668;0.3231801509440268;0.8205128205128205;1.5384615384615385;2.282051282051282;1.2459289797998814;1394.3423081423196;26.442736053122662;22.051455438875756;22.051455438875756;19.225479326…
62;12.378090236656568;-0.3210724588501459;12.378090236656568;0.3210724588501459;0.26880033589915897;529.6490000000002;494.3690000000003;529.2913713600001;204.0;0.0;0.3231801509440268;-0.3777758733194668;0.3777758733194668;0.3231801509440268;0.9487179487179487;1.6666666666666667;2.3846153846153846;1.3572788989039035;1367.3250258380774;27.028522490749566;22.43013509531611;22.43013509531611;19.06368…
63;13.384534691248707;-0.4327044742035999;13.384534691248707;0.2294099204700759;0.3771511412599745;522.5650000000002;496.3570000000003;522.2015533120001;196.0;0.0;0.3232263875116584;-0.45242414317981466;0.45242414317981466;0.3232263875116584;1.1282051282051282;2.0256410256410255;2.7948717948717947;1.1722021867415966;1638.5473232510071;26.509496442761876;21.255828168066614;21.255828168066614;19.03…
64;13.394471092296218;-0.43245902165045513;13.394471092296218;0.23075366784556928;0.3771511412599745;522.5650000000002;496.3570000000003;522.2015533120001;196.0;0.0;0.3232263875116584;-0.45242414317980456;0.45242414317980456;0.3232263875116584;1.0769230769230769;1.8974358974358974;2.6923076923076925;1.180708207938716;1630.5473232510071;26.509496442761876;21.25582816806661;21.25582816806661;19.046…
65;13.177858220661609;-4.388548119732695;13.177858220661609;0.20624726197184984;0.4204645792409203;497.48100000000017;475.30500000000023;497.17870760400007;186.0;0.0;0.4058797912050619;-0.3777758733194668;0.4058797912050619;0.3777758733194668;0.9444444444444444;1.6111111111111112;2.2777777777777777;1.4348901378967323;1352.1504349158774;25.122745096813752;18.995494575284194;18.995494575284194;17.3…
66;12.342181921398122;-0.3986062064966245;12.342181921398122;0.33806389045150254;0.35066638532914274;503.5630000000002;474.3310000000003;503.2281024080001;192.0;0.0;0.3231801509440268;-0.3777758733194668;0.3777758733194668;0.3231801509440268;0.972972972972973;1.6486486486486487;2.324324324324324;1.4278165566272811;1334.5613690320433;25.61430892837647;20.755448006373864;20.755448006373864;18.13969…
67;12.434390432098764;-0.39774612622826866;12.434390432098764;0.07804322037456979;0.6772092668258302;307.30500000000006;294.201;307.084457896;114.0;0.0;0.23522572510170037;-0.5076781655911451;0.5076781655911451;0.23522572510170037;1.173913043478261;1.9565217391304348;2.782608695652174;1.8423186575287418;997.6693871033195;16.13746372257519;12.276939520944609;12.276939520944609;11.041713895658194;7…
68;12.789305590693576;-0.4104673196439068;12.789305590693576;0.06719400118480245;0.48445161755619165;383.40300000000013;366.26700000000017;383.11575802399994;142.0;0.0;0.23522572817251733;-0.5076781655911451;0.5076781655911451;0.23522572817251733;1.0;1.793103448275862;2.586206896551724;1.6926231073656417;1315.9708270643646;20.12059138570063;15.586340597703114;15.586340597703114;14.024877143252588…
69;12.25807841806385;-0.34915409247577034;12.25807841806385;0.22018914225904274;0.42753997391765775;457.49400000000014;434.3100000000003;457.18623759600007;172.0;0.0;0.3231801509440268;-0.37777587331946677;0.37777587331946677;0.3231801509440268;0.9705882352941176;1.6764705882352942;2.3823529411764706;1.4175555336717263;1299.6581380521934;23.3298518780003;18.34719971591;18.34719971591;16.707841235…
70;13.089610544584358;-0.41171209562443356;13.089610544584358;0.35768515861061245;0.3915650558559336;503.5820000000002;473.34200000000027;503.24450142000006;192.0;0.0;0.32317845924267213;-0.3777758733194668;0.3777758733194668;0.32317845924267213;0.972972972972973;1.6216216216216217;2.27027027027027;1.3952233612453817;1364.2910421463341;25.777445635193;20.946672410452287;20.946672410452287;17.9575…
71;11.781997882299247;-0.21644187642564217;11.781997882299247;0.21644187642564217;0.5909473139223111;437.5480000000002;406.3000000000001;437.2539232320001;170.0;0.0;0.31872468361701817;-0.3777758733194668;0.3777758733194668;0.31872468361701817;1.125;1.875;2.5625;1.6951720793290546;1056.1421916281195;22.50142475325411;18.966413641871107;18.966413641871107;15.546045193307767;11.044688190489746;11.0…
72;13.525182116701059;-0.43950316224847286;13.525182116701059;0.22442930474188327;0.31731522580028765;607.6710000000002;574.4070000000003;607.2543171560001;230.0;0.0;0.32322640852825496;-0.4524241431798246;0.4524241431798246;0.32322640852825496;0.9777777777777777;1.7555555555555555;2.533333333333333;0.9881734232356087;1817.1897502483566;30.492624105887316;24.862366909586992;24.862366909586992;21.…
73;12.82350620871371;-0.3270856168632694;12.82350620871371;0.04316604667261692;0.29218269675030123;629.7660000000001;586.4220000000003;629.343800856;244.0;0.0;0.32317845301476433;-0.39423461510826485;0.39423461510826485;0.32317845301476433;0.7608695652173914;1.3043478260869565;1.8695652173913044;1.0747753103170286;1471.9675269438594;31.622380617884236;26.254903544941424;26.254903544941424;22.4830…
74;12.698812126664482;-0.29281764577711655;12.698812126664482;0.18758147693754657;0.39505046262462956;557.7030000000002;518.3910000000003;557.3226714880001;216.0;0.0;0.32317845301476433;-0.37717551391561777;0.37717551391561777;0.32317845301476433;0.8536585365853658;1.4634146341463414;2.073170731707317;1.1171983999413384;1325.0728124178918;28.34635973594535;24.007485364505737;24.007485364505737;19…
75;12.737666580291663;-0.2905724667137557;12.737666580291663;0.2385074028634726;0.43314206137093386;571.7300000000001;530.4020000000003;571.338321552;222.0;0.0;0.32317845301476433;-0.3771755139156072;0.3771755139156072;0.32317845301476433;0.8809523809523809;1.4761904761904763;2.0714285714285716;1.1360588166941938;1358.1585432611344;29.216603223948425;24.95469896000569;24.95469896000569;20.3345402…
76;12.772259099087481;-0.2818593946265575;12.772259099087481;0.2818593946265575;0.4332815892451884;601.7810000000002;562.4690000000002;601.294742488;226.0;0.0;0.32317845301476433;-0.3771755139156072;0.3771755139156072;0.32317845301476433;0.7674418604651163;1.372093023255814;2.0232558139534884;1.0380712601164857;1393.7606278521264;29.174786860691533;24.61402410602613;25.430520686953855;21.08565267…
77;12.79449890395091;-0.29265873191190894;12.79449890395091;0.16790555101161986;0.43668873956887583;599.74;558.4120000000001;599.3332361720002;232.0;0.0;0.32317845301476433;-0.3774859683566359;0.3774859683566359;0.32317845301476433;0.7727272727272727;1.4090909090909092;2.0681818181818183;1.0510176423340314;1430.3280901969042;30.045030348694613;25.48426759402919;25.48426759402919;21.49633627389038…
78;12.763038296441353;-0.29252022563703917;12.763038296441353;0.2903663408831243;0.44411148519684684;582.7090000000003;544.4050000000003;582.306687076;224.0;0.0;0.3231784530147643;-0.3771755139636336;0.3771755139636336;0.3231784530147643;0.813953488372093;1.4651162790697674;2.116279069767442;1.046583315900295;1454.9331569959888;29.174786860691537;24.537053998529245;24.537053998529245;21.085652671…
79;12.769265339600214;-0.28505466089874676;12.769265339600214;0.2575946127167781;0.4409017903439204;584.7250000000001;544.4050000000003;584.3223371400001;226.0;0.0;0.3231784530147643;-0.38140214092655067;0.38140214092655067;0.3231784530147643;0.7674418604651163;1.3953488372093024;2.046511627906977;1.0380712601164854;1389.115150984937;29.174786860691537;24.74416077971579;24.74416077971579;21.08565…
80;12.730410885973034;-0.28729983996210784;12.730410885973034;0.2578762378321984;0.4063063655710698;570.6980000000001;532.3940000000002;570.3066870760001;220.0;0.0;0.3231784530147643;-0.38140214092655067;0.38140214092655067;0.3231784530147643;0.7857142857142857;1.4285714285714286;2.0952380952380953;1.0518559375078322;1357.9329807719519;28.304543372688464;23.79694718421584;23.79694718421584;20.691…
81;12.802323360639004;-0.2832372443086033;12.802323360639004;0.25733289691934824;0.4039443672103753;598.7520000000001;556.4160000000002;598.3379872040001;232.0;0.0;0.3231784530147643;-0.38140214092655067;0.38140214092655067;0.3231784530147643;0.7954545454545454;1.4318181818181819;2.0681818181818183;1.0232021755340872;1405.9508749115037;29.881893641878083;25.451267560902338;25.451267560902338;21.6…
82;12.833066566862978;-0.28417464865509845;12.833066566862978;0.2562378477885847;0.38226649499784676;612.779;568.4270000000001;612.3536372679999;238.0;0.0;0.3231784530147643;-0.38140214092655067;0.38140214092655067;0.3231784530147643;0.7777777777777778;1.4;2.022222222222222;1.011691252188932;1437.2697827791958;30.75213712988116;26.321511048905418;26.321511048905418;21.996336273890382;16.472786624…
83;12.833946579106627;-0.2830176238617099;12.833946579106627;0.25641790319024693;0.3822664949978468;612.779;568.4270000000001;612.3536372679999;238.0;0.0;0.32317845301476406;-0.38140214092655067;0.38140214092655067;0.32317845301476406;0.7777777777777778;1.4;2.022222222222222;1.011691252188932;1437.269782779196;30.75213712988116;26.321511048905418;26.321511048905418;21.996336273890382;16.396554326…
84;12.82379115146897;-0.36765008795845966;12.82379115146897;0.01543429416180886;0.42737247348983554;612.735;572.4150000000002;612.31725176;236.0;0.0;0.3231784397543058;-0.38140214092655067;0.38140214092655067;0.3231784397543058;0.7555555555555555;1.3777777777777778;2.022222222222222;1.0206627159388693;1488.0912175733497;30.75213712988116;25.652409070179655;25.652409070179655;21.996336273890382;15…
85;12.993646593645842;-0.36696523150437277;12.993646593645842;0.02034737050345692;0.3810111694363559;640.789;596.4370000000001;640.3485518880001;248.0;0.0;0.3231784397543058;-0.38140214092655067;0.38140214092655067;0.3231784397543058;0.7659574468085106;1.3829787234042554;2.0;0.9972015242013919;1536.7487428672055;32.32948739907078;27.229759339369277;27.229759339369277;22.90701987641334;16.92691077…
86;12.99855966998749;-0.366085219260724;12.99855966998749;0.028495518651604934;0.3810111694363558;640.7889999999999;596.4370000000001;640.3485518880001;248.0;0.0;0.3231784397543058;-0.38140214092655067;0.38140214092655067;0.3231784397543058;0.7659574468085106;1.3829787234042554;2.0;0.9972015242013916;1536.7487428672055;32.32948739907078;27.229759339369277;27.229759339369277;22.90701987641334;16.8…
87;12.702530588391394;-0.3815016826086659;12.702530588391394;0.14776015028263556;0.3359185782930313;600.7240000000003;560.4040000000003;600.31725176;232.0;0.0;0.32317843975429356;-0.38140214092655067;0.38140214092655067;0.32317843975429356;0.8409090909090909;1.4772727272727273;2.1136363636363638;1.1176157737104184;1427.6123027120484;30.467680079504987;25.290981912306602;25.290981912306602;21.4238…
88;12.657648827254535;-0.3230835065687363;12.657648827254535;0.2511596756110357;0.3848598767455237;573.6980000000002;534.3860000000003;573.3063527280001;222.0;0.0;0.32317846743326145;-0.49226256424318765;0.49226256424318765;0.32317846743326145;0.8809523809523809;1.5238095238095237;2.1666666666666665;1.1342432682593875;1330.3949847900983;28.890329810315357;24.2909819123066;24.2909819123066;20.5131…
89;12.755644450323729;-0.2949039109752698;12.755644450323729;0.1681672668090506;0.39795190842257283;585.7130000000003;546.4010000000003;585.3175861079999;226.0;0.0;0.32317845301476433;-0.3774859683566359;0.3774859683566359;0.32317845301476433;0.813953488372093;1.4651162790697674;2.13953488372093;1.0650592810127422;1399.005740349963;29.17478686069154;24.53705399852924;24.53705399852924;21.10248942…
90;12.418765432098766;-0.418154289493575;12.418765432098766;0.06241822037456979;0.6750130469364249;308.29300000000006;296.197;308.079706864;114.0;0.0;0.235225733445529;-0.5076781655911451;0.5076781655911451;0.235225733445529;1.3043478260869565;2.130434782608696;2.9565217391304346;1.8423186575287414;1001.2411688280254;16.13746372257519;12.146802847254941;12.146802847254941;11.041713895658194;6.946…
91;12.773680590693576;-0.4308754829092132;12.773680590693576;0.051569001184802454;0.5044132838297539;384.39100000000013;368.26300000000015;384.11100699199994;142.0;0.0;0.2352257365302586;-0.5076781655911451;0.5076781655911451;0.2352257365302586;1.103448275862069;1.896551724137931;2.689655172413793;1.6926231073656417;1319.968002092361;20.12059138570063;15.456203924013446;15.456203924013446;14.0248…
92;12.884303399738172;-0.33930044630899325;12.884303399738172;0.043177583961591104;0.6219785676631878;446.5070000000003;420.29900000000026;446.195405312;170.0;0.0;0.23522069388606406;-0.5070348187275744;0.5070348187275744;0.23522069388606406;1.2424242424242424;2.0;2.696969696969697;1.5019228742798072;1299.2243671138792;23.27529192407988;18.908042127154577;18.908042127154577;15.846244348298509;11.…
93;12.932074037827737;-0.36433204567896227;12.932074037827737;0.005025818678901395;0.44423659785373854;481.5080000000002;458.3240000000003;481.16377083599997;180.0;0.0;0.25351043254914724;-0.5070348187275744;0.5070348187275744;0.25351043254914724;1.0833333333333333;1.8611111111111112;2.611111111111111;1.3840634048985205;1545.704994721097;24.810825830012615;19.601127629687365;19.601127629687365;17…
94;12.386934978724;-0.4362240173847318;12.386934978724;0.04807747893396064;0.5928206226831251;327.72300000000007;317.64300000000003;327.02983548000003;114.0;0.0;0.2352257241572714;-0.5076781655911451;0.5076781655911451;0.2352257241572714;1.173913043478261;2.0;2.8260869565217392;1.8222635344167777;1003.2411688280254;16.13746372257519;11.630340129264251;12.386269075282707;11.02487714325259;6.796003…
95;12.529470443542936;-0.3473913489154492;12.529470443542936;0.03747851571183669;0.4289323080308938;543.6280000000004;510.36400000000043;543.259402536;208.0;0.0;0.32317843693998266;-0.3916804474893014;0.3916804474893014;0.32317843693998266;0.725;1.175;1.625;1.1410168783160872;1289.5504055844424;27.053466517131895;22.200190705345776;22.200190705345776;19.64049422623381;14.008976515012513;14.008976…
96;13.415905446063796;-0.44816791518668464;13.415905446063796;0.022923174415397263;0.3410675097637627;565.6340000000001;534.3860000000003;565.2437524720001;214.0;0.0;0.3232263875116584;-0.45242414317982477;0.45242414317982477;0.3232263875116584;1.0714285714285714;1.8571428571428572;2.5952380952380953;1.2346937289099393;1720.1374536020965;29.379739930764952;23.62569149437694;23.62569149437694;20.2…
97;13.465451931324566;-0.44692821750192757;13.465451931324566;0.03208984108206403;0.2785371472373583;593.688;558.4080000000002;593.2750526000001;226.0;0.0;0.3232263875116584;-0.45242414317982477;0.45242414317982477;0.3232263875116584;1.0681818181818181;1.8409090909090908;2.5681818181818183;1.2164720031050007;1752.7834128604024;30.793953493138048;25.039905056750037;25.039905056750037;21.3549069435…
98;13.483568250769007;-0.44874146773276746;13.483568250769007;0.011904655896878946;0.3213220120584092;607.6710000000003;574.4070000000004;607.2543171560001;230.0;0.0;0.3232263875116584;-0.45242414317982477;0.45242414317982477;0.3232263875116584;1.0;1.8;2.577777777777778;1.0899669888171992;1804.9486895943414;30.91527383669769;24.862366909586996;24.862366909586996;21.94069338122455;15.0625747997091…
99;13.52801848225049;-0.4469847733652694;13.52801848225049;0.01597872997095351;0.29898549575490824;633.7090000000002;598.4290000000004;633.2699672200001;240.0;0.0;0.3232263875116584;-0.45242414317982477;0.45242414317982477;0.3232263875116584;0.9787234042553191;1.7659574468085106;2.5319148936170213;0.9888952954148112;1902.1177910253361;32.069974375076946;26.017067447966248;26.017067447966248;22.89…
100;13.551419190910611;-0.4467893001142407;13.551419190910611;0.019404655896878786;0.29898549575490824;633.7090000000003;598.4290000000003;633.26996722;240.0;0.0;0.3232263875116584;-0.45242414317982477;0.45242414317982477;0.3232263875116584;0.9787234042553191;1.7659574468085106;2.5319148936170213;0.9979601331248252;1898.1177910253361;32.069974375076946;26.017067447966244;26.017067447966244;22.923…
101;13.506728663831293;-0.44574732563148234;13.506728663831293;0.0399658803866747;0.31810028986344485;620.714;584.4260000000003;620.285951632;236.0;0.0;0.3232263875116584;-0.45242414317982477;0.45242414317982477;0.3232263875116584;0.9565217391304348;1.7391304347826086;2.5;1.0787119111678072;1836.6650544266188;31.785517324700777;25.90133221462309;25.90133221462309;22.334540231341897;15.56489365805…
102;13.469896375769007;-0.44415813439943386;13.469896375769007;0.07208984108206407;0.31104751092912747;591.6720000000003;558.4080000000004;591.2594025360002;224.0;0.0;0.3232263875116584;-0.45242414317982477;0.45242414317982477;0.3232263875116584;1.0;1.7954545454545454;2.5681818181818183;1.0999718452178981;1784.6657605334608;30.208167055511144;24.454118619123136;24.454118619123136;21.4406933812245…
103;13.491380750769007;-0.4437414677327671;13.491380750769007;0.06746021145243475;0.28999781787341583;605.6990000000002;570.4190000000003;605.2750526;230.0;0.0;0.3232263875116584;-0.45242414317982477;0.45242414317982477;0.3232263875116584;0.9777777777777777;1.7777777777777777;2.5555555555555554;1.0899669888171988;1802.0495994050955;30.91527383669769;25.161225400309682;25.161225400309682;21.940693…
104;13.524770442634317;-0.44604150301311507;13.524770442634317;0.03302710487647076;0.29499107847359524;634.741;596.4370000000001;634.3016016960001;242.0;0.0;0.3232263875116584;-0.45242414317982477;0.45242414317982477;0.3232263875116584;1.0212765957446808;1.8297872340425532;2.574468085106383;1.0706076015540484;1877.195035429671;32.655760812703846;26.77157570262617;26.77157570262617;22.745223833864…
105;13.501610029572031;-0.4490356451143993;13.501610029572031;0.004965880386675003;0.29671709965067594;621.698;586.4180000000002;621.2699672200001;236.0;0.0;0.3232263875116584;-0.45242414317982477;0.45242414317982477;0.3232263875116584;1.0434782608695652;1.8695652173913044;2.630434782608696;1.0792716166504688;1845.4039294977788;31.78551732470077;25.732610397590072;25.732610397590072;22.3725450338…
106;13.499327853489913;-0.4534606639264094;13.499327853489913;0.0578273298031482;0.20998510701770176;628.6930000000002;596.4370000000001;628.2546515040001;236.0;0.0;0.3232263875116584;-0.45242414317982477;0.45242414317982477;0.3232263875116584;0.9787234042553191;1.7659574468085106;2.5319148936170213;1.059599745166597;2000.7428549743088;32.32948739907079;25.642199352322;25.642199352322;22.92385662…
107;13.527796637453203;-0.4527593667045433;13.527796637453203;0.05423291024068777;0.22249299630827601;642.72;608.4480000000001;642.270301568;242.0;0.0;0.3232263875116584;-0.45242414317982477;0.45242414317982477;0.3232263875116584;1.0;1.7708333333333333;2.5208333333333335;1.0658424529392365;2035.7028909752812;33.19973088707386;26.58941294782195;26.58941294782195;23.3345402313419;15.73017846594654;…
108;13.528170425312574;-0.45255790871087753;13.528170425312574;0.04944974697538185;0.22249299630827596;642.72;608.4480000000001;642.270301568;242.0;0.0;0.3232263875116584;-0.45242414317982477;0.45242414317982477;0.3232263875116584;1.0;1.7916666666666667;2.5625;1.0658424529392365;2035.7028909752812;33.19973088707386;26.58941294782195;26.58941294782195;23.3345402313419;15.73017846594654;15.73017846…
109;13.52735059506566;-0.4529917930083982;13.52735059506566;0.061602524753159305;0.22249299630827596;642.72;608.4480000000002;642.270301568;242.0;0.0;0.3232263875116584;-0.45242414317982477;0.45242414317982477;0.3232263875116584;1.0;1.8333333333333333;2.6041666666666665;1.0658424529392365;2035.7028909752812;33.19973088707386;26.58941294782195;26.58941294782195;23.3345402313419;15.74024457268788;1…
110;13.531256845065661;-0.45049179300839826;13.531256845065661;0.03382474697538118;0.20599041466473497;641.732;606.4520000000001;641.2750525999999;242.0;0.0;0.3232263875116584;-0.45242414317982477;0.45242414317982477;0.3232263875116584;1.0;1.7916666666666667;2.5625;1.0658424529392367;2033.41893204453;33.19973088707386;26.719549621511614;26.719549621511614;23.3345402313419;15.880447353118887;15.88…
111;13.51450785884263;-0.453908355236033;13.51450785884263;0.08799708257628835;0.2354999154159692;628.6930000000001;596.4370000000001;628.2546515039999;236.0;0.0;0.3232263875116584;-0.45242414317982477;0.45242414317982477;0.3232263875116584;0.9787234042553191;1.7446808510638299;2.4893617021276597;1.086886290026873;2018.0029435429935;32.49262410588732;25.882306166635406;25.882306166635406;22.85137…
112;12.858300131213678;-0.2917787196682604;12.858300131213678;0.16666244587241086;0.3933765216049921;627.7940000000001;582.4340000000002;627.3645362999999;244.0;0.0;0.32317845301476433;-0.3774859683566359;0.3774859683566359;0.32317845301476433;0.782608695652174;1.4130434782608696;2.0434782608695654;1.0241019468468762;1478.7039087780136;31.62238061788424;27.061617863218824;27.061617863218824;22.40…
113;12.859180143457325;-0.2906216948748719;12.859180143457325;0.16681739674164797;0.39337652160499215;627.7940000000001;582.4340000000002;627.3645362999999;244.0;0.0;0.3231784530147642;-0.3774859683566359;0.3774859683566359;0.3231784530147642;0.782608695652174;1.4130434782608696;2.0434782608695654;1.0241019468468755;1478.7039087780136;31.622380617884243;27.061617863218824;27.061617863218824;22.40…
114;13.005704607375517;-0.3745693025175345;13.005704607375517;0.0172910985211705;0.3864551367599315;655.8040000000002;610.4440000000002;655.35945092;254.0;0.0;0.3231784397543059;-0.3774859683566359;0.3774859683566359;0.3231784397543059;0.7708333333333334;1.3958333333333333;2.0208333333333335;1.0089388781270887;1578.5454387324498;33.19973088707386;27.96986615368269;27.96986615368269;23.31770347893…
115;12.727764152742091;-0.38910575362182764;12.727764152742091;0.14795408473448735;0.32947429715083165;615.7390000000003;574.4110000000002;615.328150792;238.0;0.0;0.3231784397542936;-0.3774859683566359;0.3774859683566359;0.3231784397542936;0.8666666666666667;1.511111111111111;2.1555555555555554;1.132780502883611;1468.9627243678167;31.337923567508067;26.03108872662001;26.03108872662001;21.83454023…
116;12.682882391605231;-0.33068757758189804;12.682882391605231;0.16217960760476857;0.3831341713172526;588.7130000000002;548.3930000000004;588.3172517600001;228.0;0.0;0.3231784674332615;-0.49226256424318765;0.49226256424318765;0.3231784674332615;0.9069767441860465;1.558139534883721;2.2093023255813953;1.150237847609174;1371.539920969598;29.760573298318445;25.031088726620013;25.031088726620013;20.92…
117;12.921221568016668;-0.42441068996876097;12.921221568016668;0.05505050496792663;0.4114085606641989;493.56000000000034;462.3120000000003;493.2212857119999;190.0;0.0;0.2352257251825308;-0.5076781655911451;0.5076781655911451;0.2352257251825308;1.0277777777777777;1.7777777777777777;2.5;1.3559444140862333;1306.5715534042743;25.233475560822995;20.31343935939765;20.31343935939765;17.46106009348029;12…
118;12.88558921062303;-0.4136075044751093;12.88558921062303;0.06389334295854843;0.5857080735655783;422.48100000000017;396.2730000000002;422.1841719319999;162.0;0.0;0.2352259106329617;-0.5076781655911451;0.5076781655911451;0.2352259106329617;1.1935483870967742;1.967741935483871;2.6774193548387095;1.8073397310561898;1206.6354165303771;22.28372809251716;18.09902121208882;18.09902121208882;14.7949327…
119;12.821079385381335;-0.4399655139833716;12.821079385381335;0.043457591790925454;0.38494233359023006;403.8210000000002;389.70900000000023;403.06113560800003;142.0;0.0;0.23522612589550732;-0.5076781655911451;0.5076781655911451;0.23522612589550732;1.0;1.7586206896551724;2.5517241379310347;1.6949092018036835;1318.968002092361;20.120591385700628;14.939741206022756;15.69567015204121;14.0080403908469…
120;12.444479560342655;-0.4307906326110691;12.444479560342655;0.052288727219282904;0.6299197722280067;323.3040000000001;310.20000000000005;323.079372516;120.0;0.0;0.23522572420339155;-0.5076781655911451;0.5076781655911451;0.23522572420339155;1.2083333333333333;2.0416666666666665;2.8333333333333335;1.8035053198207787;1015.6661815145371;16.844570503761737;12.66062394671889;12.66062394671889;11.5628…
121;12.629487765036174;-0.44116652962838;12.629487765036174;0.04351040246193727;0.4323594364853329;385.37500000000017;370.25500000000017;385.09502258;142.0;0.0;0.23522572420341376;-0.5076781655911451;0.5076781655911451;0.23522572420341376;0.9655172413793104;1.793103448275862;2.6206896551724137;1.5164117080015906;1287.6246401063183;19.9574546788841;15.047375292667018;15.047375292667018;14.08052003…
122;12.457361426051902;-0.4007582199546482;12.457361426051902;0.075504010246074;0.6008474918905928;307.30500000000006;294.201;307.084457896;114.0;0.0;0.23522590958088818;-0.5076781655911451;0.5076781655911451;0.23522590958088818;1.173913043478261;1.9565217391304348;2.782608695652174;1.857807293728344;997.6693871033195;16.13746372257519;12.252375656255026;12.252375656255026;11.041713895658198;7.11…
123;12.411137977743746;-0.3153693955542085;12.411137977743746;0.3153693955542085;0.3677456762513282;541.6600000000002;506.38000000000034;541.2913713600001;208.0;0.0;0.3231801509440268;-0.3777758733194668;0.3777758733194668;0.3231801509440268;0.85;1.55;2.275;1.2355118981878597;1427.4292685742603;27.31297954112574;22.791562253189163;22.791562253189163;19.61932617617863;13.812140202627932;13.8121402…
124;12.266139038761834;-0.33976471049023416;12.266139038761834;0.02572206441996272;0.405751793927317;459.51000000000016;434.31000000000023;459.20188766000007;174.0;0.0;0.3231801509440268;-0.3945189760839072;0.3945189760839072;0.3231801509440268;0.9705882352941176;1.6764705882352942;2.3823529411764706;1.4122740606702604;1269.2261075805416;23.3298518780003;18.515921532943022;18.515921532943022;16.7…
125;13.290967218258892;-4.410678076932667;13.290967218258892;0.10955462773194125;0.27626348871231077;624.6679999999999;589.388;624.27842164;238.0;0.0;0.4058797912050619;-0.3777758733194668;0.4058797912050619;0.3777758733194668;0.8888888888888888;1.511111111111111;2.111111111111111;1.279441820781083;1633.0916142825943;32.1392529547588;25.26517002362111;25.26517002362111;21.463348750543584;14.41706…
126;13.276111776082024;-4.410188118483917;13.276111776082024;0.18746251825371174;0.25681948117727227;610.641;577.3770000000002;610.2627715760001;232.0;0.0;0.4058797912050619;-0.3777758733194668;0.4058797912050619;0.3777758733194668;0.9318181818181818;1.5681818181818181;2.1818181818181817;1.2775139877307062;1599.0766188973282;31.26900946675572;24.31795642812115;24.31795642812115;21.052665148020626…
127;13.295114090506416;-4.408577200980526;13.295114090506416;0.034323146250459624;0.32556530417755924;622.6520000000002;589.3880000000001;622.2627715760001;236.0;0.0;0.4058797912050619;-0.3777758733194668;0.4058797912050619;0.3777758733194668;0.8444444444444444;1.4666666666666666;2.088888888888889;1.1436628968119578;1660.6558003119167;31.553466517131888;24.679383585994202;24.679383585994202;21.62…
128;13.33332027435247;-0.3182740008308187;13.33332027435247;0.21895716748846228;0.4853355350653845;516.6020000000003;484.3460000000004;516.248503504;198.0;0.0;0.3187799423665444;-0.45242414317984786;0.45242414317984786;0.3187799423665444;1.2105263157894737;2.0;2.763157894736842;1.2568862930532683;1432.6117098450495;26.388176099202244;21.8606406536812;21.8606406536812;18.351376983747507;12.9780576…
129;12.974815527999358;-0.33983075442171917;12.974815527999358;0.03215906544307212;0.5663822449951503;488.54400000000027;460.32000000000033;488.2059699959999;186.0;0.0;0.23522069388606406;-0.5070348187275744;0.5070348187275744;0.23522069388606406;1.1388888888888888;1.9166666666666667;2.6666666666666665;1.2776328781888053;1380.3069831249754;24.810825830012615;20.144717542364628;20.144717542364628;…
130;13.163426639110469;-0.36114988392537195;13.163426639110469;0.029140847987765284;0.408677425056086;507.5460000000003;482.34600000000034;507.17942089999997;190.0;0.0;0.2535310109753512;-0.5070348187275744;0.5070348187275744;0.2535310109753512;1.0789473684210527;1.8421052631578947;2.5789473684210527;1.234962323852698;1640.6733838880286;25.965526368391863;20.755828168066614;20.755828168066614;18.…
131;12.975479555321066;-0.41387635308311865;12.975479555321066;0.06345643249416599;0.5374028811540559;464.5180000000003;436.29400000000027;464.1947366159999;178.0;0.0;0.2352259106329617;-0.5076781655911451;0.5076781655911451;0.2352259106329617;1.1176470588235294;1.911764705882353;2.676470588235294;1.496665751499532;1286.4182248695804;23.819261998449896;19.335696627298873;19.335696627298873;16.456…
132;12.393975775172086;-0.316169118016723;12.393975775172086;0.316169118016723;0.336460580678196;527.6330000000003;494.3690000000003;527.2757212960001;202.0;0.0;0.3231801509440268;-0.3777758733194668;0.3777758733194668;0.3231801509440268;0.8717948717948718;1.5897435897435896;2.3333333333333335;1.2459289797998814;1396.088494170425;26.442736053122662;21.844348657689206;21.844348657689206;19.2254793…
133;13.010617683717165;-0.3736892902738862;13.010617683717165;0.025439246669319404;0.3864551367599315;655.804;610.4440000000002;655.3594509200001;254.0;0.0;0.3231784397543059;-0.3774859683566359;0.3774859683566359;0.3231784397543059;0.7708333333333334;1.3958333333333333;2.0208333333333335;1.0089388781270892;1578.5454387324496;33.19973088707386;27.969866153682684;27.969866153682684;23.317703478936…
134;12.835849165198645;-0.37525415897162184;12.835849165198645;0.012378022179523107;0.4207589032610486;627.75;586.4220000000003;627.328150792;242.0;0.0;0.3231784397543059;-0.3774859683566359;0.3774859683566359;0.3231784397543059;0.7608695652173914;1.391304347826087;2.0434782608695654;1.0329515801718876;1529.6775527173163;31.622380617884243;26.39251588449306;26.39251588449306;22.407019876413337;16…
135;12.79230481631102;-0.28889687087732074;12.79230481631102;0.28889687087732074;0.3904312876013562;597.724;558.4120000000001;597.317586108;230.0;0.0;0.32317845301476433;-0.37717551391560716;0.37717551391560716;0.32317845301476433;0.6818181818181818;1.1590909090909092;1.6590909090909092;0.9957228683702042;1401.0394387508586;29.45924391106771;24.821511048905418;24.821511048905418;21.67496906884445…
136;12.844070271540197;-0.2825124249961217;12.844070271540197;0.2825124249961217;0.4037008540112334;625.778;582.4340000000002;625.3488862359999;242.0;0.0;0.323178436905737;-0.37717551391560716;0.37717551391560716;0.323178436905737;0.6956521739130435;1.173913043478261;1.673913043478261;0.9580649892545079;1449.5688166765037;31.03659418025733;26.47583142559192;26.47583142559192;22.5519791665562;16.7…
137;12.678853159592318;-0.2931218015903465;12.678853159592318;0.2931218015903465;0.43616294632630376;570.6980000000002;532.3940000000003;570.306687076;220.0;0.0;0.32317843690573694;-0.37717551391560716;0.37717551391560716;0.32317843690573694;0.7380952380952381;1.1904761904761905;1.6428571428571428;1.1055168175029524;1336.4330126674613;28.630816786321517;24.200190705345772;24.200190705345772;20.49…
138;12.622680320086145;-0.2968190752528981;12.622680320086145;0.2943186597868761;0.4010691864192263;556.6710000000003;520.3830000000003;556.2910370120001;214.0;0.0;0.3231784369057243;-0.37717551391560716;0.37717551391560716;0.3231784369057243;0.7317073170731707;1.1951219512195121;1.6585365853658536;1.1210722437198823;1305.2386489583228;27.76057329831844;23.25297710984582;23.25297710984582;20.1404…
139;12.71954275759252;-0.32468053748394876;12.71954275759252;0.2871796076047688;0.3750804984071685;600.7240000000002;560.4040000000002;600.31725176;232.0;0.0;0.3231784674332615;-0.49226256424318765;0.49226256424318765;0.3231784674332615;0.7727272727272727;1.25;1.7272727272727273;1.060876797938729;1373.3623027120486;30.04503034869461;25.315545776996185;25.315545776996185;21.49633627389038;15.54264…
140;12.839308385737269;-0.3177743267190971;12.839308385737269;0.2863408292138514;0.3523670956495526;655.8040000000001;610.4440000000002;655.35945092;254.0;0.0;0.3231784674332615;-0.49226210392796543;0.49226210392796543;0.3231784674332615;0.7291666666666666;1.2291666666666667;1.75;0.9129846129179101;1486.981941859991;32.450807742630424;27.59118649724233;27.59118649724233;23.551979166556205;17.3603…
141;12.791575959433414;-0.314101259859217;12.791575959433414;0.28875847606675387;0.35424463676540346;626.7620000000002;584.4260000000002;626.3329018240001;242.0;0.0;0.3231784674332615;-0.4922621204551475;0.4922621204551475;0.3231784674332615;0.717391304347826;1.2173913043478262;1.7391304347826086;0.9417485497702873;1436.2829475534543;30.873457473440798;26.143972901742373;26.143972901742373;22.658…
142;12.617040461908406;-0.3591708956106705;12.617040461908406;0.05514251056893382;0.3685767450916221;573.6540000000001;538.3740000000003;573.26996722;220.0;0.0;0.3231784674332616;-0.4912038848534123;0.4912038848534123;0.3231784674332616;0.7619047619047619;1.2380952380952381;1.7142857142857142;1.1000171838966715;1325.9116751498389;28.46768007950499;23.31554577699618;23.31554577699618;20.6404942262…
143;13.315574329951911;-4.4098039571788705;13.315574329951911;0.021261921760664215;0.2794161856232549;650.7059999999999;613.4100000000001;650.2940717040001;248.0;0.0;0.4058797912050619;-0.3777758733194668;0.4058797912050619;0.3777758733194668;0.8936170212765957;1.5106382978723405;2.106382978723404;1.117086365435165;1710.2228120031511;33.13081678632152;26.25673385518382;26.25673385518382;22.535828…
144;12.618526556616384;-0.380573207431939;12.618526556616384;0.14720082656235078;0.28643007479030014;556.6710000000002;520.3830000000004;556.291037012;214.0;0.0;0.3231784397542934;-0.3777758733194668;0.3777758733194668;0.3231784397542934;0.926829268292683;1.5853658536585367;2.2195121951219514;1.2426637244061884;1492.9572598158984;28.76900946675572;23.68406300909347;23.68406300909347;19.9062185386…
145;12.783116626106088;-0.3667216127817332;12.783116626106088;0.01599361788209408;0.36227348688361016;568.6820000000001;532.3940000000002;568.2910370120002;218.0;0.0;0.32317843975430577;-0.3777758733194668;0.3777758733194668;0.32317843975430577;0.8333333333333334;1.4761904761904763;2.119047619047619;1.1176836748258119;1553.8560741442152;29.053466517131888;24.045490166966523;24.045490166966523;20.…
146;12.667186920890668;-0.3685390293718773;12.667186920890668;0.0052528771413526965;0.3332336325519545;554.6550000000002;520.3830000000004;554.2753869480001;212.0;0.0;0.32317843975430577;-0.3777758733194668;0.3777758733194668;0.32317843975430577;0.8780487804878049;1.5365853658536586;2.1951219512195124;1.1314435818866537;1522.1349640461463;28.183223029128815;23.098276571466567;23.098276571466567;2…
147;12.787493489054636;-0.31528756783807266;12.787493489054636;0.06867507951722307;0.6537970591385553;390.4430000000001;368.26700000000017;390.16919056399996;148.0;0.0;0.23522069388606406;-0.5070348187275744;0.5070348187275744;0.23522069388606406;1.2758620689655173;2.0689655172413794;2.8275862068965516;1.605557897503238;1156.3189243142783;20.12059138570063;16.129930510380383;16.129930510380383;14…
148;12.988245233214776;-0.3589674623456298;12.988245233214776;0.04571492206183936;0.43420215081798386;494.55100000000033;468.3430000000003;494.195405312;186.0;0.0;0.2534397847987313;-0.5070348187275744;0.5070348187275744;0.2534397847987313;1.027027027027027;1.7837837837837838;2.5135135135135136;1.35980029109801;1577.7521707975834;25.681069318015695;20.64009293472345;20.64009293472345;17.901887240…
149;13.118523010992554;-0.3344661710883854;13.118523010992554;0.06022028993286854;0.5521145293391088;501.5870000000004;470.3390000000003;501.237604472;192.0;0.0;0.23522069388606406;-0.5070348187275744;0.5070348187275744;0.23522069388606406;1.0810810810810811;1.837837837837838;2.5675675675675675;1.2546081402642886;1411.438547140956;25.681069318015695;21.183682847400725;21.183682847400725;17.901887…
150;12.31139980973689;-0.3542196542034206;12.31139980973689;0.3542196542034206;0.41213927039948256;486.58000000000027;456.34000000000026;486.2491722000001;186.0;0.0;0.324347595558913;-0.3777758733194668;0.3777758733194668;0.324347595558913;1.0277777777777777;1.8333333333333333;2.5555555555555554;1.4127448611077658;1315.2941206075548;24.907202147189928;20.51592153294302;20.51592153294302;17.563683…
151;12.323622031959111;-0.3317196542034202;12.323622031959111;0.3317196542034202;0.41213927039948256;486.5800000000002;456.34000000000026;486.2491722000001;186.0;0.0;0.32322601144706053;-0.3777758733194668;0.3777758733194668;0.32322601144706053;1.0277777777777777;1.8055555555555556;2.5277777777777777;1.4127448611077658;1315.2941206075548;24.907202147189928;20.51592153294302;20.51592153294302;17.5…
152;5.450077779964143;0.7420468526916939;5.450077779964143;0.7420468526916939;0.7893818346475067;294.358;276.214;294.14806119599996;112.0;0.0;0.16180837952030694;-0.3777758576897397;0.3777758576897397;0.16180837952030694;1.1363636363636365;2.0;2.8181818181818183;1.858735755102925;805.2790821407784;14.940946820939052;12.542417816847685;12.542417816847685;10.809663088089318;7.559890597542076;7.5598…
153;9.676999497916704;0.21128524712354158;9.676999497916704;0.21128524712354158;0.7578474656531434;296.33000000000004;280.202;296.127325752;112.0;0.0;0.16193572504021733;-0.5079418742234288;0.5079418742234288;0.16193572504021733;1.1363636363636365;2.0;2.8181818181818183;1.858735755102925;808.7659504420342;14.940946820939052;11.989631412347643;11.989631412347643;10.809663088089318;7.28349739529205…
154;5.8807669315813245;0.6952702191987908;5.8807669315813245;0.6952702191987908;0.7072337924935924;295.346;278.21;295.143310164;112.0;0.0;0.16187536576582123;-0.3987096188711527;0.3987096188711527;0.16187536576582123;1.1363636363636365;2.0;2.8181818181818183;1.858735755102925;807.1563099675973;14.940946820939052;12.119768086037311;12.119768086037311;10.809663088089318;7.348565732136889;7.34856573…
155;9.574151960127374;0.011857396501606665;9.574151960127374;0.011857396501606665;0.7012695917642314;407.5180000000002;378.2860000000002;407.232125168;158.0;0.0;0.16182366764501416;-0.39168007727482673;0.39168007727482673;0.16182366764501416;1.0666666666666667;1.8666666666666667;2.6333333333333333;1.6553445521925323;1035.494653870851;20.501424753254113;17.54934902127722;17.54934902127722;14.72467…
156;9.928506720819131;0.22385780887449425;9.928506720819131;0.22385780887449425;0.6486162655275041;379.4640000000001;354.2640000000001;379.20082504000004;146.0;0.0;0.16194827161811262;-0.5079418742234164;0.5079418742234164;0.16194827161811262;1.1071428571428572;1.9285714285714286;2.7142857142857144;1.6639793182952722;974.086437033516;18.92407448406449;15.818058537093835;15.818058537093835;13.7928…
157;12.74875381963315;-0.31767048794826525;12.74875381963315;0.06991466969912108;0.6922962658002993;377.40000000000015;358.24800000000016;377.137556088;142.0;0.0;0.23522069388606423;-0.5070348187275744;0.5070348187275744;0.23522069388606423;1.2142857142857142;2.0357142857142856;2.8214285714285716;1.6319935074250282;1126.1262766793666;19.25034789769755;15.383478262464996;15.383478262464996;13.6310…
158;13.096732493859776;-0.3698121216735937;13.096732493859776;0.004703161838387704;0.38583238045490426;524.5770000000003;496.3530000000004;524.205969996;198.0;0.0;0.2534397879892561;-0.5070348187275744;0.5070348187275744;0.2534397879892561;1.0769230769230769;1.8461538461538463;2.5641025641025643;1.3040044119263579;1614.6204445897529;27.095282880388787;21.50152009259651;21.50152009259651;18.939892…
159;12.712847257360243;-0.19707918661291668;12.712847257360243;0.06344885019078883;0.5268641217133052;368.39200000000017;352.26400000000007;368.1160923719999;136.0;0.0;0.23147062781636438;-0.507821980226953;0.507821980226953;0.23147062781636438;1.0714285714285714;1.8928571428571428;2.7142857142857144;1.6871586853689755;1270.002080775879;19.250347897697555;15.086340597703115;15.086340597703115;13.…
160;12.86441123312252;-0.3638017375662368;12.86441123312252;0.06363692979001279;0.4822827614188045;439.47100000000023;418.3030000000002;439.15320615200005;164.0;0.0;0.2528324985206478;-0.5070348187275744;0.5070348187275744;0.2528324985206478;1.121212121212121;1.878787878787879;2.5757575757575757;1.6167182147665484;1463.176131809443;23.27529192407988;18.364452214477307;18.364452214477307;15.846244…
161;12.912228486333825;-0.38080642107878737;12.912228486333825;0.10497520600424615;0.4822827614188045;439.4710000000002;418.3030000000003;439.153206152;164.0;0.0;0.25346425826709407;-0.5070348187275744;0.5070348187275744;0.25346425826709407;1.0909090909090908;1.878787878787879;2.6363636363636362;1.7111521642460432;1480.4261318094427;23.275291924079884;18.36445221447731;18.36445221447731;15.863081…
162;12.330991646471581;-0.31949743198119784;12.330991646471581;0.31949743198119784;0.41213927039948256;486.5800000000002;456.34000000000026;486.2491722000001;186.0;0.0;0.3231801509440268;-0.3777758733194668;0.3777758733194668;0.3231801509440268;0.9722222222222222;1.6666666666666667;2.361111111111111;1.412744861107766;1315.2941206075548;24.907202147189928;20.51592153294302;20.51592153294302;17.563…
163;13.217553515858441;-0.3176721489789667;13.217553515858441;0.21628703178802366;0.561102743643475;473.53300000000036;446.3170000000003;473.206304344;180.0;0.0;0.3187250596763359;-0.45242414317984786;0.45242414317984786;0.3187250596763359;1.2285714285714286;2.0285714285714285;2.8;1.3427665700341322;1365.5643864780166;24.10371904882607;19.7063202769947;19.7063202769947;16.995534936090944;11.97450…
164;13.161380676352268;-0.35239437120118944;13.161380676352268;0.219984305450575;0.5835506349946464;459.50600000000037;434.3060000000003;459.19065428;174.0;0.0;0.3184741398723406;-0.45242414317984786;0.45242414317984786;0.3184741398723406;1.2058823529411764;2.0;2.764705882352941;1.3701387099827549;1348.8350592483544;23.396612267639522;18.99921349580815;18.99921349580815;16.495534936090944;11.4138…
165;13.38286275301111;-0.39294992675674467;13.38286275301111;0.2324279123954447;0.3584236691996696;521.5770000000003;494.3610000000004;521.2063043439999;196.0;0.0;0.3231788105066175;-0.4524241431798246;0.4524241431798246;0.3231788105066175;1.0256410256410255;1.794871794871795;2.58974358974359;1.1638057385349;1632.1221887713414;26.50949644276188;21.385964841756284;21.385964841756284;19.01317302629…
166;13.20212305101104;-0.40624047464151736;13.20212305101104;0.19585312211304284;0.47059526980271016;424.4600000000002;404.30000000000024;424.15354049999996;158.0;0.0;0.3184982411653416;-0.452342252736279;0.452342252736279;0.3184982411653416;1.09375;1.90625;2.6875;1.619129060396176;1403.7368907166963;22.24191172926027;17.547375292667017;17.547375292667017;15.562881945713373;10.120055961513803;10.…
167;12.864179479735277;-0.41795042715719277;12.864179479735277;0.060999894323342074;0.5561907383027723;450.49100000000027;424.28300000000024;450.1790865519999;172.0;0.0;0.2352257251825308;-0.5076781655911451;0.5076781655911451;0.2352257251825308;1.121212121212121;1.9393939393939394;2.727272727272727;1.447554226551854;1239.413262672947;22.94901851044682;18.4130468964885;18.4130468964885;16.0292084…
168;12.87994346812799;-0.4612196344587216;12.87994346812799;0.02722185479129946;0.4438674072654126;400.39000000000016;384.2620000000002;400.105921612;148.0;0.0;0.23522612600046258;-0.5076781655911451;0.5076781655911451;0.23522612600046258;1.1666666666666667;2.033333333333333;2.8;1.7209294647748217;1338.9698890300244;20.827698166887174;15.839888349787724;15.839888349787724;14.54604519330777;9.1524…
169;12.532808641975308;-0.42370446481061497;12.532808641975308;0.05728447551860305;0.701929416326725;337.33100000000013;322.21100000000007;337.09502258;126.0;0.0;0.23522572517556667;-0.5076781655911451;0.5076781655911451;0.23522572517556667;1.2;2.0;2.76;1.8373715799067887;1061.3519675820103;17.714813991764814;13.607837542218846;13.607837542218846;11.973565548236335;7.609737563764924;7.60973756376…
170;13.00535483876778;-0.40670129371025676;13.00535483876778;0.06962801223717419;0.524528329378094;477.5610000000003;446.3130000000003;477.2263710919999;184.0;0.0;0.2352259106329617;-0.5076781655911451;0.5076781655911451;0.2352259106329617;1.0857142857142856;1.8571428571428572;2.6;1.4671283563841153;1318.3333405229482;24.689505486452976;20.37466193233497;20.37466193233497;16.850575645948076;11.93…
171;13.03252164360246;-0.42033661589468685;13.03252164360246;0.057507043138750547;0.3997094285083492;507.58700000000033;474.3230000000003;507.23693577599994;196.0;0.0;0.2352259106329617;-0.5076781655911451;0.5076781655911451;0.2352259106329617;1.027027027027027;1.7567567567567568;2.4594594594594597;1.401557216075019;1353.936767064489;26.10371904882607;21.23608909020802;21.23608909020802;17.888580…
172;12.346061350466112;-0.4048322940287228;12.346061350466112;0.07304747207525009;0.6016589166387095;293.278;282.19;293.068807832;108.0;0.0;0.23522572412953136;-0.5076781655911451;0.5076781655911451;0.23522572412953136;1.1363636363636365;1.9545454545454546;2.8181818181818183;1.8201379379895466;952.4473838779583;15.267220234572113;11.32972592544465;11.32972592544465;10.631030293135238;6.6963373771…
173;13.374598290201194;-0.4329499267567447;13.374598290201194;0.22806617309458255;0.3771511412599745;522.5650000000002;496.3570000000003;522.2015533120001;196.0;0.0;0.3232263875116584;-0.4524241431798246;0.4524241431798246;0.3232263875116584;1.0769230769230769;1.8974358974358974;2.6923076923076925;1.1638057385348997;1634.5473232510071;26.509496442761876;21.255828168066614;21.255828168066614;19.01…
174;13.227010271637553;-0.34531083041635013;13.227010271637553;0.01020703617457519;0.48262932377881584;531.6130000000003;498.34900000000044;531.2481691559999;204.0;0.0;0.23522069388606406;-0.5070348187275744;0.5070348187275744;0.23522069388606406;1.1282051282051282;1.8974358974358974;2.6153846153846154;1.2041667425761178;1447.764492832099;27.09528288038879;22.045110005273777;22.045110005273777;18…
175;12.403738819601916;-0.41495665627362066;12.403738819601916;0.06488131981187562;0.5650692607376538;372.1740000000001;362.0940000000001;370.9793199;114.0;0.0;0.2352257241504658;-0.5076781655911451;0.5076781655911451;0.2352257241504658;1.173913043478261;2.0;2.8260869565217392;1.8222635344167777;1003.2411688280254;16.13746372257519;11.630340129264251;13.216336668378956;11.02487714325259;6.7960032…
176;12.82144867204828;-0.34924456202233967;12.82144867204828;0.09398401966132819;0.6328088572391541;418.4530000000002;396.2770000000002;418.164105184;158.0;0.0;0.23522069388606406;-0.5070348187275744;0.5070348187275744;0.23522069388606406;1.2903225806451613;2.064516129032258;2.774193548387097;1.5544256015808904;1251.9401146773023;21.697941654890258;17.03817880084425;17.03817880084425;14.935560745…
177;12.822606079455689;-0.31083011451698295;12.822606079455689;0.06578694201370117;0.651898342973818;404.4700000000001;380.2780000000002;404.18484062799996;154.0;0.0;0.23522069388606406;-0.5070348187275744;0.5070348187275744;0.23522069388606406;1.3;2.1;2.8333333333333335;1.571440652232392;1172.650093910973;20.827698166887178;16.837037291566933;16.837037291566933;14.562881945713372;10.217910503147…
178;12.82554015859481;-0.4124623459219421;12.82554015859481;0.06639153204900006;0.6314995583215903;406.44200000000023;384.2660000000002;406.16410518400005;154.0;0.0;0.2352257445662468;-0.5076781655911451;0.5076781655911451;0.2352257445662468;1.1333333333333333;1.9;2.6666666666666665;1.6031787455131123;1205.558181160527;20.990834873703704;16.79230689381142;16.79230689381142;14.418723993369943;9.79…
179;12.368081449833031;-0.6269636857030556;12.368081449833031;0.044815110095812294;0.45374303854949977;554.6270000000002;519.3470000000003;554.2765298200001;214.0;0.0;0.40951115514280345;-0.44669391762036803;0.44669391762036803;0.40951115514280345;1.1;1.825;2.5;1.420099914751541;1318.0647492084593;28.061902685569176;22.806758904057276;22.806758904057276;19.42305529101951;13.674035484545866;13.674…
180;11.683672342352828;-0.016864715278800846;11.683672342352828;0.016864715278800846;0.49646859318017805;428.49600000000015;404.3040000000002;428.19607400800004;162.0;0.0;0.22309486132997022;-0.37777587325919215;0.37777587325919215;0.22309486132997022;1.0;1.71875;2.40625;1.6430882261243127;1246.9758774914915;22.078775022443743;18.10170797056993;18.10170797056993;15.614193540729628;10.602529553615…
181;5.737534926572833;0.46533164132911664;5.737534926572833;0.46533164132911664;0.5885940820542521;373.42;354.2680000000001;373.16510822800007;140.0;0.0;0.16858968881339687;-0.38370213221438215;0.38370213221438215;0.16858968881339687;0.9285714285714286;1.75;2.5;1.7226688246189579;1102.8244500524622;18.92407448406449;15.193459680106063;15.193459680106063;13.79282633568371;9.152450571547812;9.15245…
182;11.808010201902846;-0.005795328671522437;11.808010201902846;0.005795328671522437;0.39540496590203805;525.6570000000004;490.37700000000035;525.2852233599999;202.0;0.0;0.22366170388072892;-0.37777587325921747;0.37777587325921747;0.22366170388072892;0.9487179487179487;1.6923076923076923;2.41025641025641;1.2876340182710755;1406.7873032905657;26.60587275993919;22.421698926878832;22.421698926878832…
183;5.925952420638826;0.32521326740572754;5.925952420638826;0.32521326740572754;0.4456896856486448;469.5930000000002;438.3450000000002;469.2590086120001;180.0;0.0;0.16380011967281238;-0.3987282325382719;0.3987282325382719;0.16380011967281238;0.8857142857142857;1.6285714285714286;2.3714285714285714;1.3078374515291986;1274.3911027937872;23.614308928376477;19.883694124418046;19.883694124418046;17.24…
184;11.853633083204622;-0.28116766750195765;11.853633083204622;0.15288249559082834;0.6215757311064052;437.50400000000025;410.28800000000024;437.217537724;168.0;0.0;0.40897511530095804;-0.45273560946552355;0.45273560946552355;0.40897511530095804;1.09375;1.8125;2.5;1.5406186600948266;1100.6599766611976;22.07877502244374;18.106332578211102;18.106332578211102;15.635361590784807;10.905617333092147;10.…
185;12.500508083204625;-0.5025443757997357;12.500508083204625;0.136938618039808;0.5684802858812582;479.58500000000026;446.32100000000025;479.264487916;186.0;0.0;0.40978023939197594;-0.44368881340974564;0.44368881340974564;0.40978023939197594;1.0571428571428572;1.7428571428571429;2.4;1.4594433288636286;1188.2310877944315;24.578775022443736;20.606332578211102;20.606332578211102;16.78180820019153;12…
186;12.353802782892778;-0.2801472924323092;12.353802782892778;0.10650130661848078;0.5228966265728425;522.6100000000004;488.3380000000003;522.2703015680001;202.0;0.0;0.4095111551428035;-0.44669391762036803;0.44669391762036803;0.4095111551428035;1.0526315789473684;1.763157894736842;2.4210526315789473;1.456204399426904;1278.3901712887427;26.647689123196077;22.01458086867496;22.01458086867496;18.4230…
187;12.55901111622611;-0.521809254570067;12.55901111622611;0.09778532022392272;0.5174481228829507;536.6370000000004;500.34900000000033;536.285951632;208.0;0.0;0.409780239391976;-0.44368881340974564;0.44368881340974564;0.409780239391976;1.0256410256410255;1.7179487179487178;2.358974358974359;1.4432295523128496;1320.0458295926699;27.570338854006454;22.937230599485332;22.937230599485332;18.713659852…
188;11.803149090791734;-0.4432953286715222;11.803149090791734;0.2737828694006539;0.33915020762797604;542.6440000000003;508.37200000000036;542.2753869480001;208.0;0.0;0.3426350856442021;-0.37777587325921747;0.37777587325921747;0.3426350856442021;1.0;1.75;2.475;1.2736763631175059;1429.203706085077;27.31297954112574;22.62284043615615;22.62284043615615;19.674167731045024;13.72380015988043;13.72380015…
189;11.800379007689244;-0.4463817484246093;11.800379007689244;0.2581578694006541;0.33830140193718655;543.6320000000003;510.36800000000034;543.2706359160001;208.0;0.0;0.3426350856442021;-0.37777587325921747;0.37777587325921747;0.3426350856442021;1.05;1.85;2.575;1.2736763631175059;1430.9498921131835;27.31297954112574;22.492703762466483;22.492703762466483;19.674167731045024;13.573531272708085;13.573…
190;5.552616593596933;0.6973821403497629;5.552616593596933;0.6973821403497629;0.502236995630305;396.4540000000001;376.2940000000002;396.16985926;148.0;0.0;0.1685885218951477;-0.37777587325919215;0.37777587325919215;0.1685885218951477;0.9333333333333333;1.8;2.6666666666666665;1.5806926026017534;1334.1065437379361;19.915638315627213;16.323596353795732;16.323596353795732;14.865305980755144;10.081328…
191;5.990347416565851;0.6379379251700683;5.990347416565851;0.6379379251700683;0.557012713464285;372.432;352.2720000000001;372.16985926000007;140.0;0.0;0.1685885309692167;-0.3987096188434855;0.3987096188434855;0.1685885309692167;0.9285714285714286;1.75;2.5357142857142856;1.7371535225759775;1118.4160555219319;18.92407448406449;15.323596353795732;15.323596353795732;13.79282633568371;9.29265335197881…
192;5.8486460376839435;0.6589564436885866;5.8486460376839435;0.6589564436885866;0.5570127134642849;372.4320000000001;352.2720000000001;372.16985926000007;140.0;0.0;0.16858851838995087;-0.3987282325382719;0.3987282325382719;0.16858851838995087;0.8928571428571429;1.6428571428571428;2.392857142857143;1.7226688246189577;1101.1660555219319;18.92407448406449;15.32359635379573;15.32359635379573;13.79282…
193;12.096899090791736;-0.2974619953381896;12.096899090791736;0.27925724850140665;0.33246148667173037;555.6870000000002;518.3910000000003;555.307021424;214.0;0.0;0.33323207833784313;-0.37777587325921747;0.37777587325921747;0.33323207833784313;0.975609756097561;1.7073170731707317;2.4146341463414633;1.2635230528888473;1458.8608103568774;28.18322302912882;23.661805741192243;23.661805741192243;20.030…
194;12.064954646347294;-0.16783236570855986;12.064954646347294;0.16783236570855986;0.3907664898109124;540.6720000000004;504.3840000000004;540.296122392;208.0;0.0;0.320816642850924;-0.37777587325921747;0.37777587325921747;0.320816642850924;0.975;1.7;2.4;1.2813543616652774;1440.1075366344062;27.476116247942272;23.161805741192246;23.161805741192246;19.5468465311072;13.979461712934528;13.979461712934…
195;12.357484690140035;-0.6100850641771647;12.357484690140035;0.025970214438750583;0.3334218543052355;558.6620000000004;523.3820000000004;558.28670058;214.0;0.0;0.31882338583216685;-0.37777587325921747;0.37777587325921747;0.31882338583216685;0.975609756097561;1.7317073170731707;2.4634146341463414;1.2565017599260604;1448.8900450282533;28.020086322312284;23.00677018107461;23.00677018107461;20.17416…
196;12.138565757458402;-0.22338792126411566;12.138565757458402;0.06385136714269213;0.34168601107361496;554.6990000000002;516.3950000000003;554.3117724560001;214.0;0.0;0.3189313569230832;-0.37777587325921747;0.37777587325921747;0.3189313569230832;0.975609756097561;1.7073170731707317;2.4146341463414633;1.2635230528888473;1457.016767616121;28.18322302912882;23.79194241488191;23.79194241488191;20.030…
197;12.178565757458404;-0.16088792126411544;12.178565757458404;0.16088792126411544;0.34942311457038283;552.6830000000002;516.3950000000003;552.296122392;212.0;0.0;0.31895073553061853;-0.37777587325921747;0.37777587325921747;0.31895073553061853;0.9024390243902439;1.6585365853658536;2.3902439024390243;1.1443862981594735;1488.0936670664878;27.597436591501914;23.206155977255012;23.206155977255012;20.…
198;11.975926868569516;-0.36315643978263457;11.975926868569516;0.11008506417716446;0.30251215556975786;556.6710000000004;520.3830000000004;556.291037012;214.0;0.0;0.31881484078428585;-0.39454297317674913;0.39454297317674913;0.31881484078428585;0.975609756097561;1.7317073170731707;2.4634146341463414;1.2565017599260604;1446.1351575260899;28.020086322312284;23.07601930356534;23.07601930356534;20.174…
199;12.147412129340488;-0.2724156990418931;12.147412129340488;0.2724156990418931;0.29150823961245703;570.6980000000002;532.3940000000003;570.306687076;220.0;0.0;0.31881498571700395;-0.38285954663844146;0.38285954663844146;0.31881498571700395;1.0;1.7619047619047619;2.5;1.2369090716831739;1463.0795796813238;28.72719310349883;24.037053998529238;24.037053998529238;20.674167731045024;14.66190453983658…
200;12.291119612333686;-0.2216749583011528;12.291119612333686;0.2216749583011528;0.30642374089240404;583.7410000000001;542.4130000000002;583.338321552;226.0;0.0;0.31877956630731075;-0.37777587325921747;0.37777587325921747;0.31877956630731075;0.9767441860465116;1.7209302325581395;2.441860465116279;1.221468962347371;1492.8141799383486;29.59743659150191;25.07601930356533;25.07601930356533;21.0300097…
201;12.66428712934049;-0.1636165682784767;12.66428712934049;0.1636165682784767;0.31835102685050815;609.7790000000002;566.4350000000003;609.3539716160001;236.0;0.0;0.318952267199847;-0.37777587325921747;0.37777587325921747;0.318952267199847;0.8888888888888888;1.6222222222222222;2.3555555555555556;1.0953301821818076;1570.7739478516821;30.589000423064626;26.067583135128057;26.067583135128057;22.0856…
202;12.497551018229377;-0.29635088422707856;12.497551018229377;0.27269954249658546;0.24749371643476778;588.716;552.4280000000002;588.296122392;224.0;0.0;0.32317843444194766;-0.37777587325921747;0.37777587325921747;0.32317843444194766;0.7954545454545454;1.4545454545454546;2.159090909090909;1.1255127343964524;1694.6847184974213;29.718756935061553;24.601343491640414;24.601343491640414;21.69180582125…
203;12.469773240451602;-0.3363508842270784;12.469773240451602;0.268255098052141;0.26624440870650723;589.7040000000001;554.4240000000002;589.2913713600001;224.0;0.0;0.32322601144706053;-0.37777587325921747;0.37777587325921747;0.32322601144706053;0.8409090909090909;1.6136363636363635;2.3636363636363638;1.1255127343964526;1696.664124148123;29.718756935061553;24.471206817950744;24.471206817950744;21.…
204;12.335510201902848;-0.38084162496781926;12.335510201902848;0.26765064793876214;0.2569212309322446;578.6810000000004;544.4090000000003;578.2866203280001;220.0;0.0;0.32550861157475375;-0.37777587325921747;0.37777587325921747;0.32550861157475375;0.9534883720930233;1.744186046511628;2.488372093023256;1.1331000709048658;1656.564293698177;29.011650153875006;23.816506279571495;23.816506279571495;21.…
205;12.386331310188925;-0.2630135314148796;12.386331310188925;0.10874539952191453;0.47645206740993423;548.6480000000001;512.3600000000004;548.285951632;212.0;0.0;0.40951115514280345;-0.44669391762036803;0.44669391762036803;0.40951115514280345;1.0;1.725;2.4;1.2691429522300415;1356.6366275110925;27.639252954758806;23.00614470023768;23.00614470023768;19.44069338122455;14.158392567562709;14.158392567…
206;12.573289783166365;-0.6278891392177948;12.573289783166365;0.045834269837271124;0.45717537294253346;568.6540000000001;531.3580000000003;568.2921798840001;220.0;0.0;0.40978023939197594;-0.44368881340974564;0.44368881340974564;0.40978023939197594;1.0731707317073171;1.7804878048780488;2.4390243902439024;1.410836960385554;1359.9093609006127;28.984552416379547;23.729408634867653;23.729408634867653;…
207;12.59153964352226;-0.5212125325017387;12.59153964352226;0.10002941312735669;0.47420522205768995;562.6750000000001;524.3710000000003;562.301601696;218.0;0.0;0.40978023939197594;-0.44368881340974564;0.44368881340974564;0.40978023939197594;0.975609756097561;1.6829268292682926;2.341463414634146;1.259607813935336;1398.677646733213;28.56190268556918;23.928794431048054;23.928794431048054;19.73129794…
208;12.43492333281618;-0.3209520398941115;12.43492333281618;0.1003687706816867;0.370989529841565;556.6270000000002;524.3710000000003;556.2546515040001;212.0;0.0;0.40897511530095804;-0.45273560946552355;0.45273560946552355;0.40897511530095804;0.9024390243902439;1.5853658536585367;2.268292682926829;1.2719655564404138;1511.3686649226904;28.183223029128815;22.823981945433463;22.823981945433463;20.084…
209;12.605564788472513;-0.35918519581079944;12.605564788472513;0.08152585044428307;0.2872605753603074;600.6800000000002;564.3920000000002;600.280866252;230.0;0.0;0.40897511530095804;-0.45273560946552355;0.45273560946552355;0.40897511530095804;0.9545454545454546;1.6136363636363635;2.25;1.2252395852283757;1594.113160677808;30.46768007950499;24.608058834116886;24.608058834116886;21.516702986146118;1…
210;12.812862768270495;-0.30371432549144384;12.812862768270495;0.09714383615371891;0.26946682380065057;653.7880000000001;610.4440000000001;653.343800856;252.0;0.0;0.40897511530095804;-0.45273560946552355;0.45273560946552355;0.40897511530095804;0.875;1.5416666666666667;2.2083333333333335;1.0463391583296324;1706.6656613503458;32.8734574734408;27.436485958863074;27.436485958863074;23.53434107635116;…
211;12.867958771168695;-0.30800152689403015;12.867958771168695;0.09450618623990503;0.2791992818383181;682.83;636.462;682.3703499520001;264.0;0.0;0.40897511530095804;-0.45273560946552355;0.45273560946552355;0.40897511530095804;0.86;1.52;2.18;1.019264711787122;1758.221259115455;34.45080774263042;28.88369955436303;28.88369955436303;24.428187926468514;17.5243393649526;17.5243393649526;13.233230068365…
212;12.833572827442094;-0.31644580697292546;12.833572827442094;0.09266725213168048;0.2800223738883544;669.7870000000001;626.4430000000001;669.338715476;258.0;0.0;0.40897511530095804;-0.45273560946552355;0.45273560946552355;0.40897511530095804;0.8367346938775511;1.469387755102041;2.122448979591837;1.0329419797854642;1726.9839859467572;33.58056425462735;27.844734249326937;27.844734249326937;24.0343…
213;11.461450120130607;-0.5168647152788013;11.461450120130607;0.5168647152788013;0.5295080750900313;430.4680000000002;408.2920000000002;430.175338564;162.0;0.0;0.4108341653113853;-0.45263364237938286;0.45263364237938286;0.4108341653113853;1.03125;1.78125;2.5;1.6107023651320793;1234.0740739620442;21.91563831562721;17.562742665533833;17.562742665533833;15.724677988261847;10.320474798311732;10.32047…
214;11.585787979680626;-0.5057953286715235;11.585787979680626;0.2791155251453976;0.3954700631401308;527.6290000000004;494.36500000000035;527.264487916;202.0;0.0;0.4108341653113853;-0.45263364237938286;0.45263364237938286;0.4108341653113853;1.0;1.7435897435897436;2.4615384615384617;1.2876340182710757;1410.3576847979582;26.605872759939192;22.12284043615615;22.12284043615615;19.174167731045024;13.47…
215;11.21773242412507;-0.5937582916344855;11.21773242412507;0.27958807609871794;0.40522084428319455;512.6180000000003;480.36200000000036;512.264822264;196.0;0.0;0.31611852780428534;-0.37777587325921747;0.37777587325921747;0.31611852780428534;0.9736842105263158;1.7105263157894737;2.4210526315789473;1.2974486900384123;1391.9083781586344;25.898765978752646;21.291942414881916;21.291942414881916;18.63…
216;11.928149090791738;-0.22107310644930078;11.928149090791738;0.22107310644930078;0.3603609902612595;540.6720000000004;504.38400000000036;540.296122392;208.0;0.0;0.31872468361701817;-0.37777587325921747;0.37777587325921747;0.31872468361701817;0.975;1.725;2.45;1.273676363117506;1425.6333245776848;27.31297954112574;22.921698926878836;22.921698926878836;19.674167731045024;14.172087895964454;14.1720…
217;5.879236305454739;0.4358208068453384;5.879236305454739;0.4358208068453384;0.5885940820542519;373.42000000000013;354.2680000000002;373.165108228;140.0;0.0;0.18193790442379287;-0.3836787819711731;0.3836787819711731;0.18193790442379287;0.8928571428571429;1.7142857142857142;2.5;1.7371535225759778;1120.0744500524622;18.92407448406449;15.193459680106065;15.193459680106065;13.79282633568371;9.162516…
218;5.786146037683944;0.5478453325774757;5.786146037683944;0.5478453325774757;0.5885940820542521;373.42;354.2680000000001;373.16510822800007;140.0;0.0;0.18184683467435533;-0.39748126815196205;0.39748126815196205;0.18184683467435533;0.9285714285714286;1.75;2.5;1.7226688246189579;1102.8244500524622;18.92407448406449;15.193459680106063;15.193459680106063;13.79282633568371;9.152450571547812;9.1524505…
219;11.315616786797273;-0.10482767824176409;11.315616786797273;0.10482767824176409;0.5516859010678311;414.46900000000005;392.2930000000002;414.18042394400004;156.0;0.0;0.22074740869372958;-0.37777587325919215;0.37777587325919215;0.22074740869372958;1.0;1.7419354838709677;2.4516129032258065;1.643994765341131;1214.2942498344685;21.208531534440667;17.15449437506997;17.15449437506997;15.1866731858010…
220;14.543653694781716;-2.468650400518595;14.543653694781716;0.006967626219282819;0.11617337224046025;1030.3029999999999;942.6069999999996;1029.602485704;412.0;0.0;0.32866280530969877;-0.4600915621869147;0.4600915621869147;0.32866280530969877;0.863013698630137;1.5616438356164384;2.2054794520547945;1.6939904463421958;2008.844561907605;54.370939283398116;45.288654564656824;45.288654564656824;34.476…
221;12.789984625682216;-0.37938639037658084;12.789984625682216;0.0;0.4229182030936699;624.146;585.8420000000001;623.2735283760001;234.0;0.0;0.3231784397543059;-0.37777386704725935;0.37777386704725935;0.3231784397543059;0.6590909090909091;1.1363636363636365;1.6363636363636365;3.8399879767060605e-06;1370.7696023737146;29.597436591501914;24.7758201485746;25.592316729502326;21.013173026295988;14.6951…
222;12.685790213813025;-0.38954071136423507;12.685790213813025;0.0;0.3662875179584731;626.1619999999999;585.8420000000001;625.2891784400001;236.0;0.0;0.3231784397543059;-0.37777386704725935;0.37777386704725935;0.3231784397543059;0.7272727272727273;1.2045454545454546;1.6818181818181819;4.417986139118884e-06;1344.019570478205;30.183223029128815;25.3616065862015;26.178103167129226;20.851376983747514…
223;9.63466080876795;0.1507955404383976;9.63466080876795;0.1507955404383976;0.7449921529589862;269.30800000000005;254.18799999999996;269.1276601;102.0;0.0;0.16371267234459652;-0.5079428916715247;0.5079428916715247;0.16371267234459652;1.25;2.05;2.75;2.3591631007375398;778.330353067989;14.27565640300939;11.277519861827173;11.277519861827173;9.57538740046941;6.357373536011363;6.357373536011363;4.894…
224;6.133562610229276;0.3849017647182327;6.133562610229276;0.3849017647182327;0.7933125882498722;325.37200000000007;306.22;325.15387484800004;124.0;0.0;0.16373250693984992;-0.49286954246304204;0.49286954246304204;0.16373250693984992;1.125;1.9166666666666667;2.5833333333333335;1.931290794306487;901.3774477052655;16.681433796945207;13.690772921624959;13.690772921624959;11.723876650462413;7.93697431…
225;6.103702286470144;0.18303062274292436;6.103702286470144;0.18303062274292436;0.6146133900580989;304.357;288.22900000000004;304.143644512;114.0;0.0;0.16371265591729006;-0.38296455630533915;0.38296455630533915;0.16371265591729006;1.0869565217391304;1.9565217391304348;2.782608695652174;2.033940024323354;1018.1316946515597;15.97432701575866;12.932220400206425;12.932220400206425;11.147867045540842;…
226;13.651656847541588;-0.12806167065591656;13.651656847541588;0.011349164511947896;0.6158991705318289;425.48900000000026;398.2730000000002;425.20630434400005;164.0;0.0;0.25990493450730945;-0.48098356040016327;0.48098356040016327;0.25990493450730945;1.2258064516129032;2.0;2.6451612903225805;1.80811749663268;1121.4348080421414;21.957454678884098;17.74490542033805;17.74490542033805;15.0115703506971…
227;6.015896793902746;0.45486908961115335;6.015896793902746;0.45486908961115335;0.5796305661836282;275.315;262.21099999999996;275.11709541600004;102.0;0.0;0.16319966694862975;-0.38296455877290514;0.38296455877290514;0.16319966694862975;1.0;1.8095238095238095;2.6666666666666665;2.0406607385343376;970.901252102051;14.396976746569035;11.485006804706467;11.485006804706467;10.237183443017884;6.6620978…
228;9.815926240866716;-0.049585975336637;9.815926240866716;0.02392508083480238;0.679416655216177;318.76800000000003;303.64799999999997;318.09958678000004;114.0;0.0;0.16376884383350646;-0.5063714047712508;0.5063714047712508;0.16376884383350646;1.3636363636363635;2.1363636363636362;2.8181818181818183;2.31061770828019;846.7104992286319;15.853006672199017;11.862591116022948;12.618520062041403;10.5240…
229;8.749417438054703;0.1698260464016237;8.749417438054703;0.1698260464016237;0.8006758157590681;292.346;276.21799999999996;292.143644512;110.0;0.0;0.16371265280284544;-0.38296455631495274;0.38296455631495274;0.16371265280284544;1.2272727272727273;1.9545454545454546;2.590909090909091;2.2011720298534487;854.7136830513211;15.689869965382487;12.484626643013721;12.484626643013721;10.613392202930193;7…
230;6.172625110229276;0.3663832461997143;6.172625110229276;0.3663832461997143;0.7850604103607055;339.39900000000006;318.23100000000005;339.16952491200004;130.0;0.0;0.16373250686214758;-0.49286954246304204;0.49286954246304204;0.16373250686214758;1.08;1.84;2.56;1.9241001516805167;915.2155789111554;17.388540578131753;14.397879702811506;14.397879702811506;12.223876650462413;8.436974318868113;8.436974…
231;6.194154035849111;0.3658736043264358;6.194154035849111;0.3658736043264358;0.7538570725827948;353.42600000000004;330.2420000000001;353.18517497600004;136.0;0.0;0.16373250686214763;-0.4928456487746083;0.4928456487746083;0.16373250686214763;1.1923076923076923;2.0;2.730769230769231;1.8848604284254038;931.0693343771594;18.0956473593183;15.104986483998054;15.104986483998054;12.723876650462413;9.024…
232;5.969315791131267;0.42339403817082455;5.969315791131267;0.42339403817082455;0.5429791141972599;265.28000000000003;254.192;265.107593352;98.0;0.0;0.1632006837771951;-0.3829645521869464;0.3829645521869464;0.1632006837771951;1.25;2.15;3.05;2.059471150821419;934.3567259015825;13.689869965382487;10.700169592637549;10.700169592637549;9.737183443017884;6.105228394393548;6.105228394393548;4.569227505…
233;5.988084293902746;0.44878023431594927;5.988084293902746;0.44878023431594927;0.5509620524440141;264.292;252.19599999999997;264.112344384;98.0;0.0;0.16319967491912069;-0.3829645587479145;0.3829645587479145;0.16319967491912069;1.2;2.1;3.0;2.0594711508214196;933.3011827786866;13.689869965382487;10.830306266327215;10.830306266327215;9.737183443017884;6.245431174824555;6.245431174824555;4.709430286…
234;9.389881057361217;0.1645046506256822;9.389881057361217;0.1645046506256822;0.7449921529589862;269.308;254.18799999999996;269.1276601;102.0;0.0;0.16371265293828532;-0.5079662294302338;0.5079662294302338;0.16371265293828532;1.15;1.85;2.5;2.3257637275185323;761.0803530679891;14.27565640300939;11.277519861827173;11.277519861827173;9.575387400469408;6.357373536011363;6.357373536011363;4.89131452186…
235;9.739811665406904;0.22136196145124742;9.739811665406904;0.22136196145124742;0.6005768068524382;241.254;230.166;241.096359972;90.0;0.0;0.160859679107274;-0.507663160846643;0.507663160846643;0.160859679107274;1.2777777777777777;2.111111111111111;2.888888888888889;2.2822332103320213;734.4110164155724;12.698306133819765;9.675605727947962;9.675605727947962;8.664703797946448;5.411140774551615;5.411…
236;9.812515747039557;0.22844812925170088;9.812515747039557;0.22844812925170088;0.6893368473403972;255.28099999999998;242.17699999999996;255.112010036;96.0;0.0;0.16319968344715485;-0.5076631608422681;0.5076631608422681;0.16319968344715485;1.263157894736842;2.0526315789473686;2.789473684210526;2.332882213341182;778.0447789964788;13.568549621822843;10.62281932344792;10.62281932344792;9.075387400469…
237;9.765640747039557;0.14511479591836762;9.765640747039557;0.14511479591836762;0.7163490516907975;320.15000000000003;310.07;319.00687204;96.0;0.0;0.16319968347916966;-0.5067519656137195;0.5067519656137195;0.16319968347916966;1.3157894736842106;2.1052631578947367;2.8421052631578947;2.332882213341182;783.1309453236591;13.568549621822843;10.000783796457148;11.586780335571852;9.075387400469408;5.497…
238;9.806061665406903;0.033861961451247424;9.806061665406903;0.033861961451247424;0.6381934300192339;257.253;246.16499999999996;257.091274592;96.0;0.0;0.1608596792483165;-0.5042393312023121;0.5042393312023121;0.1608596792483165;1.3157894736842106;2.1578947368421053;2.8947368421052633;2.2194949269060484;752.9595992009431;13.405412915006313;10.083854018411825;10.083854018411825;9.202708600407234;5.…
239;9.878765747039557;0.04094812925170088;9.878765747039557;0.04094812925170088;0.7290525289649699;271.28;258.176;271.10692465600005;102.0;0.0;0.16319968358821596;-0.5042393311995313;0.5042393311995313;0.16319968358821596;1.3;2.1;2.8;2.2706303486206747;796.8010063619593;14.27565640300939;11.031067613911784;11.031067613911784;9.613392202930193;5.9207268057473685;5.9207268057473685;4.31635777616225…
240;5.982996031746032;0.1965013227513226;5.982996031746032;0.1965013227513226;0.7563800394418577;254.29700000000003;240.18499999999997;254.12799444799998;96.0;0.0;0.16371366954084363;-0.3829645497291432;0.3829645497291432;0.16371366954084363;1.263157894736842;2.1052631578947367;2.789473684210526;2.3681006438114194;716.5815757901319;13.405412915006313;10.777519861827173;10.777519861827173;9.181540…
241;5.962587868480726;0.17609315948601645;5.962587868480726;0.17609315948601645;0.7441159727472964;255.285;242.18099999999998;255.12324341599998;96.0;0.0;0.16371469076298767;-0.38296454311489436;0.38296454311489436;0.16371469076298767;1.105263157894737;1.8421052631578947;2.526315789473684;2.3681006438114194;717.5260326672359;13.405412915006313;10.647383188137505;10.647383188137505;9.1815405503520…
242;10.760103248089358;0.11208669270177185;10.760103248089358;0.11208669270177185;0.7317040013224727;271.28;258.176;271.10692465600005;102.0;0.0;0.1638386635638832;-0.46185320985364964;0.46185320985364964;0.1638386635638832;1.4;2.2;2.85;2.320333246247179;787.2598747712303;14.27565640300939;11.069452578065315;11.069452578065315;9.613392202930193;6.142628737617681;6.142628737617681;4.70658222552828…
243;12.111282293577569;-0.5998213392683853;12.111282293577569;0.09310538774848753;0.6815360261364228;398.4670000000002;372.2590000000002;398.206638692;154.0;0.0;0.41175935835974614;-0.49455336121377985;0.49455336121377985;0.41175935835974614;1.2413793103448276;1.9655172413793103;2.586206896551724;2.040408268547124;1052.286533622779;21.344570503761734;17.477700868529176;17.477700868529176;13.60237…
244;13.526141024156342;-0.7214138944456192;13.526141024156342;0.22770142328944631;0.4715139291581267;402.38900000000024;387.2690000000002;402.12405194;148.0;0.0;0.18109245239519367;-0.5048594360299247;0.5048594360299247;0.18109245239519367;1.0;1.8333333333333333;2.6333333333333333;1.643835587537154;1362.9646975085122;20.664561460070647;15.527454078745272;15.527454078745272;14.61419354072963;9.052…
245;13.612316179558242;-0.427713214915596;13.612316179558242;0.1045313943478623;0.8044166571227606;301.325;285.197;301.13388835200004;114.0;0.0;0.16459018383355822;-0.49366340803325337;0.49366340803325337;0.16459018383355822;1.2727272727272727;2.0454545454545454;2.727272727272727;2.312310181459101;843.3102437332007;15.853006672199017;12.539168760610679;12.539168760610679;10.524075805453153;6.8517…
246;9.789753401360544;-0.0029309964726624838;9.789753401360544;0.0029309964726624838;0.7592199565366482;303.75300000000004;289.641;303.088687748;108.0;0.0;0.16371267240175674;-0.5063714047712508;0.5063714047712508;0.16371267240175674;1.2857142857142858;2.0476190476190474;2.7142857142857144;2.3386228746744995;827.5875856663157;15.14589989101247;11.578134065646774;12.33406301166523;9.98607100299236…
247;6.047919107457798;0.153914110397245;6.047919107457798;0.153914110397245;0.7184350915582112;298.34999999999997;280.20599999999996;298.154209196;114.0;0.0;0.1637126724340933;-0.49457729604926903;0.49457729604926903;0.1637126724340933;1.1818181818181819;1.9545454545454546;2.6363636363636362;2.312310181459101;839.4101092033105;15.853006672199017;12.738554556791078;12.738554556791078;10.5240758054…
248;9.252060732387559;-0.08354255205806438;9.252060732387559;0.029970457816327123;0.6218645535605837;356.4300000000002;332.2380000000001;356.196074008;138.0;0.0;0.1637126724341072;-0.4945695026404372;0.4945695026404372;0.1637126724341072;1.2692307692307692;2.0384615384615383;2.6923076923076925;2.1482443575774735;921.4304723085655;18.844570503761737;15.392874933477584;15.392874933477584;12.4559274…
249;9.899043524817333;0.029154908877131458;9.899043524817333;0.029154908877131458;0.49440631109934713;310.361;292.217;310.154209196;118.0;0.0;0.16373250679181506;-0.5057719017908833;0.5057719017908833;0.16373250679181506;1.1304347826086956;1.9130434782608696;2.652173913043478;1.9651075832911966;881.6529999327754;15.97432701575866;12.605946986573365;12.605946986573365;11.147867045540844;7.72451137…
250;6.077529446963971;0.1835244499034181;6.077529446963971;0.1835244499034181;0.6121051766957114;293.33;278.21;293.1276601;110.0;0.0;0.1637126559816322;-0.4643521430201826;0.4643521430201826;0.1637126559816322;1.1818181818181819;2.0454545454545454;2.8636363636363638;2.0473288693315874;982.7061742544554;15.267220234572113;12.315904825980704;12.315904825980704;10.647867045540842;7.112268278483644;7…
251;6.176062610229277;0.3964874128663809;6.176062610229277;0.3964874128663809;0.6048906631219064;319.3680000000001;302.232;319.143310164;120.0;0.0;0.16373249034316634;-0.4643521430201826;0.4643521430201826;0.16373249034316634;1.125;2.0;2.875;1.7735738216052335;1042.119887311881;16.095647359318303;13.144331950726896;13.144331950726896;11.80966308808932;8.27406432103212;8.27406432103212;6.362178839…
252;6.049558767951625;0.15555377089107236;6.049558767951625;0.15555377089107236;0.603322800570686;295.306;282.202;295.11815803600007;110.0;0.0;0.16371266399920703;-0.3829645562801801;0.3829645562801801;0.16371266399920703;1.1363636363636365;1.9545454545454546;2.772727272727273;2.0473288693315874;985.3613613656826;15.267220234572113;12.055631478601368;12.055631478601368;10.647867045540842;6.862795…
253;9.874822845804989;0.13851416183757448;9.874822845804989;0.13851416183757448;0.7426537867997828;348.204;334.092;347.038172168;108.0;0.0;0.16371267238773396;-0.506751965613695;0.506751965613695;0.16371267238773396;1.2857142857142858;2.0476190476190474;2.7142857142857144;2.3386228746744995;827.5875856663157;15.14589989101247;11.578134065646774;13.164130604761478;9.986071002992368;6.4630224391826…
254;9.815926240866716;-0.049585975336637;9.815926240866716;0.02392508083480238;0.679416655216177;318.76800000000003;303.64799999999997;318.09958678000004;114.0;0.0;0.16376884383350646;-0.5063714047712508;0.5063714047712508;0.16376884383350646;1.3636363636363635;2.1363636363636362;2.8181818181818183;2.31061770828019;846.7104992286319;15.853006672199017;11.862591116022948;12.618520062041403;10.5240…
255;9.847099080372889;0.01475161669606151;9.847099080372889;0.01475161669606151;0.7578036662889716;315.7640000000001;301.65200000000004;315.088687748;112.0;0.0;0.1637325068409982;-0.5063714047712508;0.5063714047712508;0.1637325068409982;1.2727272727272727;2.090909090909091;2.772727272727273;1.980229097609694;871.7404647656447;15.267220234572113;11.699454409206416;12.455383355224871;10.64786704554…
256;6.146452270723104;0.36687707336020836;6.146452270723104;0.36687707336020836;0.7177517828961364;324.38800000000003;304.228;324.16985925999995;124.0;0.0;0.16373250679563245;-0.49457729604926903;0.49457729604926903;0.16373250679563245;1.1666666666666667;1.9583333333333333;2.7083333333333335;1.9474203687107023;897.4773131753752;16.681433796945207;13.56698168153727;13.56698168153727;11.68587184800…
257;9.295251427731586;-0.011266061980347741;9.295251427731586;0.011266061980347741;0.7683408019102901;283.3350000000001;266.19899999999996;283.143310164;108.0;0.0;0.16371265427287307;-0.3916800852496698;0.3916800852496698;0.16371265427287307;1.2857142857142858;2.0952380952380953;2.8095238095238093;2.3129144981425687;793.858355246436;14.982763184195939;11.984626643013721;11.984626643013721;10.1133…
258;8.864184996567753;0.16003808159066057;8.864184996567753;0.16003808159066057;0.8006758157590681;292.34600000000006;276.218;292.143644512;110.0;0.0;0.16371265424390627;-0.382964556310457;0.382964556310457;0.16371265424390627;1.3181818181818181;2.1363636363636362;2.8636363636363638;2.2717799210543097;871.9636830513211;15.689869965382487;12.484626643013721;12.484626643013721;10.613392202930195;7.…
259;11.425763154460846;-0.238365719744688;11.425763154460846;0.13550618858654562;0.5217312727104362;309.333;294.213;309.1338081;116.0;0.0;0.32330723548711;-0.382964556280347;0.382964556280347;0.32330723548711;1.173913043478261;1.9565217391304348;2.739130434782609;2.046182174284065;1086.2898901281796;16.13746372257519;12.661204287601452;12.661204287601452;11.041713895658194;7.254557550159983;7.254…
260;6.091514786470144;0.19750978940959096;6.091514786470144;0.19750978940959096;0.7858059769755097;295.34600000000006;278.21;295.143310164;112.0;0.0;0.16371265437230623;-0.49295871229727584;0.49295871229727584;0.16371265437230623;1.2727272727272727;2.1363636363636362;2.9545454545454546;1.9856802306364842;868.3438236997724;15.267220234572113;12.575417849974547;12.575417849974547;10.647867045540842…
261;6.085264786470144;0.16459312274292426;6.085264786470144;0.16459312274292426;0.7817045804664383;311.3450000000001;294.209;311.13822478400004;118.0;0.0;0.1637126725006265;-0.48614686485804587;0.48614686485804587;0.1637126725006265;1.1304347826086956;1.9130434782608696;2.6956521739130435;1.9510048430397158;887.5531344626655;15.97432701575866;12.98366614043841;12.98366614043841;11.147867045540842…
262;9.629219010173195;0.14719702695893133;9.629219010173195;0.14719702695893133;0.5277706284055409;308.345;292.217;308.138559132;116.0;0.0;0.16377296065553812;-0.5079415648555174;0.5079415648555174;0.16377296065553812;1.2173913043478262;2.0434782608695654;2.8260869565217392;2.0328288600240336;1029.8392081612146;16.13746372257519;12.777519861827173;12.777519861827173;11.041713895658194;7.351390471…
263;6.173747795414462;0.39417259805156635;6.173747795414462;0.39417259805156635;0.6136659321671243;319.37200000000007;302.23600000000005;319.15454354400003;120.0;0.0;0.16373251436488684;-0.3829645562205091;0.3829645562205091;0.16373251436488684;1.0833333333333333;1.9583333333333333;2.8333333333333335;1.7735738216052332;1039.6498250566203;16.095647359318303;13.130510851262947;13.130510851262947;11…
264;9.89209908037289;0.016809229864785946;9.89209908037289;0.016809229864785946;0.7500093831946225;329.79100000000017;313.66300000000007;329.104337812;118.0;0.0;0.16373250676329587;-0.5063714047712508;0.5063714047712508;0.16373250676329587;1.2173913043478262;2.0;2.739130434782609;1.9651075832911973;885.5531344626655;15.97432701575866;12.406561190392965;13.162490136411419;11.147867045540842;7.6248…
265;9.882099080372889;0.004463550852440434;9.882099080372889;0.004463550852440434;0.6636705536095825;330.7790000000001;315.65900000000005;330.09958678000004;118.0;0.0;0.16377973192500658;-0.5063714047712508;0.5063714047712508;0.16377973192500658;1.3478260869565217;2.217391304347826;2.9565217391304346;1.9651075832911973;887.0496409986476;15.97432701575866;12.199454409206417;12.955383355224873;11.1…
266;9.872099080372891;-0.0078821281599053;9.872099080372891;0.0078821281599053;0.7477036284321827;331.76300000000015;317.65100000000007;331.08360236799996;118.0;0.0;0.16381696696460077;-0.5063714047712508;0.5063714047712508;0.16381696696460077;1.3478260869565217;2.217391304347826;2.9565217391304346;1.9651075832911973;888.9497755285378;15.97432701575866;12.10770269967028;12.863631645688736;11.1478…
267;9.045251427731586;0.14786987171411736;9.045251427731586;0.14786987171411736;0.7769864959183859;278.319;264.207;278.127994448;104.0;0.0;0.1637126590027581;-0.3829645562956577;0.3829645562956577;0.1637126590027581;1.2857142857142858;2.0952380952380953;2.8095238095238093;2.3458521493057516;856.2166130019244;14.982763184195939;11.777519861827173;11.777519861827173;10.113392202930195;6.60737353601…
268;13.514816179558242;-0.5666021038044844;13.514816179558242;0.041511243386243235;0.7842796752208406;296.3090000000001;283.20500000000004;296.118572636;110.0;0.0;0.16371265911446287;-0.38296455629548865;0.38296455629548865;0.16371265911446287;1.3181818181818181;2.090909090909091;2.772727272727273;2.3429640730872494;906.2720513344244;15.853006672199017;12.078134065646774;12.078134065646774;10.524…
269;6.202235449735449;0.39599358570588694;6.202235449735449;0.39599358570588694;0.6052028716514274;330.39500000000015;312.2510000000001;330.159294576;124.0;0.0;0.16373249027882414;-0.3829645562960524;0.3829645562960524;0.16373249027882414;1.04;1.92;2.8;1.7640422306078822;1077.8626120555211;16.802754140504852;13.760647524952615;13.760647524952615;12.30966308808932;8.649376936235145;8.6493769362351…
270;6.123564545423312;0.18085431420297948;6.123564545423312;0.18085431420297948;0.6112746313024788;318.38400000000007;300.24;318.159294576;120.0;0.0;0.1637126559172901;-0.38296455630533915;0.38296455630533915;0.1637126559172901;1.0833333333333333;1.9166666666666667;2.7083333333333335;2.0077042229599034;1063.9269886206746;16.844570503761737;13.8548701310168;13.8548701310168;11.541713895658196;7.90…
271;6.106117346157931;0.16340711493759819;6.106117346157931;0.16340711493759819;0.5610547150743195;338.802;323.68199999999996;338.10467216000006;120.0;0.0;0.16371265591729017;-0.38296455630533915;0.38296455630533915;0.16371265591729017;1.125;1.9583333333333333;2.75;2.0077042229599034;1069.49877034538;16.844570503761737;13.232834604026026;13.988763550044482;11.541713895658194;7.597312839455582;7.9…
272;10.97938272819586;0.15888358955458526;10.97938272819586;0.15888358955458526;0.5762195410791746;337.4080000000001;322.28800000000007;337.09973110000004;120.0;0.0;0.16374440794686812;-0.3829641270046985;0.3829641270046985;0.16374440794686812;1.25;2.0833333333333335;2.8333333333333335;2.0065568954701254;1079.412490668693;16.844570503761737;13.224153116444567;14.040649697372293;11.57971869811898;…
273;13.914758019624543;-0.14703094948314988;13.914758019624543;0.10701658701873784;0.3811360510493019;489.53900000000027;466.3550000000004;489.191322976;182.0;0.0;0.2658007318848936;-0.5079428916715241;0.5079428916715241;0.2658007318848936;0.918918918918919;1.7027027027027026;2.5135135135135136;1.6281466020642452;1888.3745906518227;25.68106931801569;20.251403739615256;20.251403739615256;17.918723…
274;9.872099080372891;-0.0078821281599053;9.872099080372891;0.0078821281599053;0.7477036284321827;331.76300000000015;317.65100000000007;331.08360236799996;118.0;0.0;0.16381696696460077;-0.5063714047712508;0.5063714047712508;0.16381696696460077;1.3478260869565217;2.217391304347826;2.9565217391304346;1.9651075832911973;888.9497755285378;15.97432701575866;12.10770269967028;12.863631645688736;11.1478…
275;9.900377136608649;0.004395523641555821;9.900377136608649;0.004395523641555821;0.6728018027891975;344.8060000000001;327.67000000000013;344.115236844;124.0;0.0;0.16352219699784679;-0.506371404771263;0.506371404771263;0.16352219699784679;1.375;2.25;3.0;1.860560345250676;902.964181476631;16.681433796945207;12.906561190392965;13.66249013641142;11.631030293135236;7.825075883188881;8.203040356198109…
276;9.90211267379873;0.006741202653901546;9.90211267379873;0.006741202653901546;0.6717292152794166;344.8060000000001;327.6700000000001;344.11523684400004;124.0;0.0;0.16347639209706025;-0.506371404771263;0.506371404771263;0.16347639209706025;1.375;2.25;3.0;1.860560345250676;902.964181476631;16.681433796945207;12.906561190392965;13.66249013641142;11.631030293135236;7.798202429651205;8.1761669026604…
277;13.882526455026454;-0.5947519841269837;13.882526455026454;0.013361363063743914;0.7842796752208406;296.3090000000001;283.20500000000004;296.118572636;110.0;0.0;0.1637126675411505;-0.38296455626899417;0.38296455626899417;0.1637126675411505;1.3181818181818181;2.090909090909091;2.727272727272727;2.317746727635096;906.2720513344245;15.853006672199017;12.078134065646774;12.078134065646774;10.524075…
278;8.819589380543565;0.1406396972369195;8.819589380543565;0.1406396972369195;0.7676546537829513;279.307;266.203;279.12324341600004;104.0;0.0;0.16371366959388686;-0.38296454972906313;0.38296454972906313;0.16371366959388686;1.2380952380952381;2.0476190476190474;2.6666666666666665;2.288321518409824;840.1252935771696;14.982763184195939;11.647383188137505;11.647383188137505;10.113392202930193;6.46717…
279;11.39335574705344;0.03422687284790493;11.39335574705344;0.03422687284790493;0.7506854572436227;295.34600000000006;278.21;295.143310164;112.0;0.0;0.16371265281500894;-0.3829645563149345;0.3829645563149345;0.16371265281500894;1.1818181818181819;1.8636363636363635;2.4545454545454546;2.239612151871594;848.8487112019358;15.853006672199017;12.738554556791078;12.738554556791078;10.486071002992368;7.…
280;6.088077286470144;0.16740562274292414;6.088077286470144;0.16740562274292414;0.6113042520835762;305.3450000000001;290.225;305.13889348000004;114.0;0.0;0.1637126639324788;-0.38296455628028087;0.38296455628028087;0.1637126639324788;1.0;1.7826086956521738;2.5652173913043477;2.033940024323354;1019.4768535027391;15.97432701575866;12.802083726516758;12.802083726516758;11.147867045540842;7.3473781132…
281;6.067669123204837;0.146997459477618;6.067669123204837;0.146997459477618;0.6028888994563228;306.333;292.22100000000006;306.134142448;114.0;0.0;0.17766775061132595;-0.3829645496942453;0.3829645496942453;0.17766775061132595;1.0434782608695652;1.8695652173913044;2.6956521739130435;2.033940024323354;1020.5249790230146;15.97432701575866;12.67194705282709;12.67194705282709;11.147867045540842;7.20717…
282;12.035658803644914;-0.1956761778785585;12.035658803644914;0.11210726883345923;0.5822998722466886;321.34400000000005;306.22400000000005;321.1338081;120.0;0.0;0.2580747063211122;-0.3829645563051762;0.3829645563051762;0.2580747063211122;1.2083333333333333;2.0416666666666665;2.8333333333333335;2.066389595116262;1126.3867567826653;16.844570503761737;13.185768152291036;13.185768152291036;11.5585506…
283;9.93336267379873;0.008118613122221063;9.93336267379873;0.008118613122221063;0.6642625836751027;358.8330000000001;339.6810000000001;358.13088690800004;130.0;0.0;0.16347638575265877;-0.506371404771263;0.506371404771263;0.16347638575265877;1.36;2.24;3.0;1.8176276949060581;918.8872261059712;17.388540578131753;13.613667971579513;14.369596917597969;12.131030293135236;8.298202429651203;8.67616690266…
284;9.934682692164204;0.009854150312303744;9.934682692164204;0.009854150312303744;0.6642625836751027;358.83300000000014;339.68100000000015;358.13088690800004;130.0;0.0;0.16347560408116768;-0.506371404771263;0.506371404771263;0.16347560408116768;1.28;2.08;2.84;1.8176276949060581;918.8872261059712;17.388540578131753;13.613667971579513;14.369596917597969;12.131030293135236;8.298202429651203;8.676166…
285;13.873776455026455;-0.6016964285714284;13.873776455026455;0.0005275258251451476;0.7511206802202501;299.3090000000001;285.19700000000006;299.11823828799993;112.0;0.0;0.1637126675171047;-0.3829645562690306;0.3829645562690306;0.1637126675171047;1.3181818181818181;2.090909090909091;2.727272727272727;2.3102756580279458;871.7404647656447;15.853006672199017;12.116519029800305;12.116519029800305;10.5…
286;13.89460978835979;-0.9604927248677255;13.89460978835979;0.037507191148064445;0.7505790869016964;317.29900000000004;304.19500000000005;317.108816476;118.0;0.0;0.1637126822265633;-0.3829645562231049;0.3829645562231049;0.1637126822265633;1.2173913043478262;1.8695652173913044;2.4347826086956523;2.3487450877184646;896.6115027457689;16.72325016020209;12.417133233619905;12.417133233619905;10.9347594…
287;11.307522413720104;-0.5815138678928358;11.307522413720104;0.09806920298983757;0.7652232671144805;330.7790000000001;315.65900000000005;330.09958678000004;118.0;0.0;0.24971134621007177;-0.3829645562919326;0.3829645562919326;0.24971134621007177;1.3043478260869565;2.0434782608695654;2.652173913043478;2.282543781536335;917.7162557180421;16.72325016020209;12.616519029800305;13.37244797581876;10.896…
288;11.431810921695481;-0.12275005951773599;11.431810921695481;0.12275005951773599;0.590506550197534;320.356;304.228;320.138559132;120.0;0.0;0.24789864566887826;-0.3829645563053393;0.3829645563053393;0.24789864566887826;1.1666666666666667;2.0;2.7916666666666665;2.0245586923868184;1125.0415979314857;16.844570503761737;13.315904825980704;13.315904825980704;11.541713895658194;7.665241152682942;7.665…
289;11.503844123536377;-0.11217078189300378;11.503844123536377;0.11217078189300378;0.5806204621168803;346.3940000000002;328.2500000000001;346.15420919599995;130.0;0.0;0.24789864566887826;-0.3829645562960525;0.3829645562960525;0.24789864566887826;1.1153846153846154;1.9615384615384615;2.8076923076923075;1.7564393731449606;1185.7974773479327;17.67299762850793;14.144331950726896;14.144331950726896;12…
290;9.947168964597058;0.009784801521364184;9.947168964597058;0.009784801521364184;0.6504764658322097;372.86;351.69200000000006;372.14653697200004;136.0;0.0;0.16346582004173693;-0.506371404771263;0.506371404771263;0.16346582004173693;1.3461538461538463;2.230769230769231;3.0;1.7182941492119685;934.8211725767359;18.095647359318303;14.320774752766061;15.076703698784517;12.631030293135236;8.7982024296…
291;9.890447845804989;-0.09475198412698349;9.890447845804989;0.09475198412698349;0.7487970001710621;294.31800000000004;280.20599999999996;294.122909068;110.0;0.0;0.1637126723925886;-0.5065465711016228;0.5065465711016228;0.1637126723925886;1.3181818181818181;2.090909090909091;2.727272727272727;2.317746727635096;906.2720513344245;15.853006672199017;12.147383188137505;12.147383188137505;10.524075805…
292;13.583776455026456;-0.7128075396825395;13.583776455026456;0.06714070504745129;0.7554555039898823;287.29800000000006;273.18600000000004;287.118238288;108.0;0.0;0.16497535568891236;-0.5048804439140115;0.5048804439140115;0.16497535568891236;1.2857142857142858;2.0476190476190474;2.7142857142857144;2.3386228746744995;827.5875856663157;15.14589989101247;11.578134065646774;11.578134065646774;9.98607…
293;11.597881025867137;0.012657155454774527;11.597881025867137;0.012657155454774527;0.7506854572436227;295.34600000000006;278.21;295.14331016400007;112.0;0.0;0.16371265590197256;-0.38296455630536236;0.38296455630536236;0.16371265590197256;1.2727272727272727;2.0454545454545454;2.727272727272727;2.3138936529055103;866.0987112019357;15.853006672199017;12.73855455679108;12.73855455679108;10.486071002…
294;11.05135324808936;0.15476904341983722;11.05135324808936;0.15476904341983722;0.7516052129892167;301.37500000000006;286.255;301.09973110000004;108.0;0.0;0.16374440635412987;-0.3829641270097525;0.3829641270097525;0.16374440635412987;1.380952380952381;2.142857142857143;2.761904761904762;2.334752597790552;833.367293582543;15.14589989101247;11.992102308875689;12.808598889803415;10.024075805453153;6…
295;11.437526193009598;-3.360013844272277;11.437526193009598;0.0906270733602077;0.7465059572088028;346.416;328.272;346.12119481600007;126.0;0.0;0.22931918868069448;-0.3829645562804595;0.3829645562804595;0.22931918868069448;1.25;2.0;2.6666666666666665;2.216172162717353;1009.9762255786443;17.482763184195935;13.555051137718804;14.37154771864653;11.25983881233692;7.329472507290513;9.220884045348765;5…
296;6.107035619803478;0.1643253885831446;6.107035619803478;0.1643253885831446;0.5878286592395793;319.372;302.236;319.1545435440001;120.0;0.0;0.16371265591729026;-0.3836804075312731;0.3836804075312731;0.16371265591729026;1.0416666666666667;1.875;2.6666666666666665;2.0077042229599034;1065.357060895304;16.844570503761737;13.432220400206425;13.432220400206425;11.541713895658194;7.697005737545782;7.69…
297;6.119432314018353;0.15820356427950233;6.119432314018353;0.15820356427950233;0.3885827263729941;334.387;316.243;334.1654425760001;126.0;0.0;0.16371265591729026;-0.38296455630533915;0.38296455630533915;0.16371265591729026;1.12;1.96;2.72;1.9636607476372812;1082.841254011857;17.551677284948283;13.932220400206425;13.932220400206425;12.079718698118981;7.947005737545782;7.947005737545782;6.092750122…
298;9.57071439069455;0.16015846770807074;9.57071439069455;0.16015846770807074;0.754289082631449;283.335;266.19899999999996;283.143310164;108.0;0.0;0.16371283566076422;-0.5079558042850844;0.5079558042850844;0.16371283566076422;1.2380952380952381;2.0;2.6666666666666665;2.3703121376936913;822.2871956409944;15.145899891012471;12.200169592637547;12.200169592637547;9.986071002992368;6.774040202678029;6…
299;6.003374669312169;0.40377678102921655;6.003374669312169;0.40377678102921655;0.5972766005978591;331.379;314.243;331.14331016400007;124.0;0.0;0.1608596791111081;-0.48861406071749597;0.48861406071749597;0.1608596791111081;1.08;1.92;2.76;1.6908584445691317;1026.6112192711316;17.225403871315223;13.730498550046546;13.730498550046546;12.220346690612276;7.944570249744613;7.944570249744613;5.809279616…
300;9.921697845804989;0.14777342109683334;9.921697845804989;0.14777342109683334;0.754289082631449;283.33500000000004;266.19899999999996;283.143310164;108.0;0.0;0.16371267235571882;-0.5076631608422435;0.5076631608422435;0.16371267235571882;1.2380952380952381;2.0;2.6666666666666665;2.3386228746745004;822.2871956409944;15.14589989101247;12.200169592637545;12.200169592637545;9.986071002992368;6.77404…
301;14.395240929705214;-0.6883630952380952;14.395240929705214;0.019259259259258865;0.802729355420685;319.3150000000001;304.19500000000005;319.12446654000007;120.0;0.0;0.16543685614515638;-0.4935756358796466;0.4935756358796466;0.16543685614515638;1.173913043478261;1.9130434782608696;2.5652173913043477;2.3502124716701425;891.1948880263741;16.723250160202095;12.83978296443028;12.83978296443028;10.93…
302;14.128574263038548;-0.9453075396825394;14.128574263038548;0.05965445746199749;0.7593504269015656;305.28800000000007;292.184;305.108816476;114.0;0.0;0.1651922239864206;-0.5047909840414935;0.5047909840414935;0.1651922239864206;1.1818181818181819;1.9090909090909092;2.590909090909091;2.390777204254678;875.2859672888023;16.016143379015546;11.878748269466374;11.878748269466374;10.396754605515328;6.…
303;6.042710774124465;0.18162758776350052;6.042710774124465;0.18162758776350052;0.7990760329270634;283.33500000000004;266.19899999999996;283.143310164;108.0;0.0;0.16371267234839196;-0.49674447092367124;0.49674447092367124;0.16371267234839196;1.2380952380952381;2.0476190476190474;2.761904761904762;2.312914498142569;793.8583552464358;14.982763184195939;12.23855455679108;12.23855455679108;10.1133922…
304;11.293477588362148;-3.3129127973631047;11.293477588362148;0.1127076401165501;0.7465059572088028;346.41600000000005;328.27200000000005;346.12119481600007;126.0;0.0;0.2293188542841736;-0.3829645563148442;0.3829645563148442;0.2293188542841736;1.1666666666666667;1.8333333333333333;2.4166666666666665;2.1262421132976645;992.7262255786445;17.48276318419594;13.555051137718804;14.37154771864653;11.259…
305;11.563158803644914;-3.8033306563366085;11.563158803644914;0.011729497354497687;0.743300295777023;332.389;316.261;332.105544752;120.0;0.0;0.23756832179563572;-0.3829645562970776;0.3829645562970776;0.23756832179563572;1.2173913043478262;1.9565217391304348;2.608695652173913;2.3314508892574066;993.6701807183114;16.77565640300939;12.63240140690843;13.448897987836157;10.786712265874597;6.9069264772…
306;11.358633524831216;-3.735661992420425;11.358633524831216;0.03987937767699723;0.7433002957770228;332.3890000000001;316.2610000000001;332.105544752;120.0;0.0;0.23754584291752354;-0.3829645563149048;0.3829645563149048;0.23754584291752354;1.1304347826086956;1.7826086956521738;2.347826086956522;2.2410852252560503;976.4201807183113;16.77565640300939;12.63240140690843;13.448897987836157;10.786712265…
307;12.321965872564718;-0.5990093825412497;12.321965872564718;0.09450842272791116;0.4994251874193316;419.4890000000002;394.2890000000001;419.2069730400001;160.0;0.0;0.41166154324714704;-0.44358658904466547;0.44358658904466547;0.41166154324714704;1.1612903225806452;1.935483870967742;2.6451612903225805;1.8455347213544708;1288.4924203282742;22.336134335324456;18.171366711944522;18.171366711944522;14…
308;6.108910619803478;0.15531714537666907;6.108910619803478;0.15531714537666907;0.5878286592395793;319.372;302.23600000000005;319.15454354400003;120.0;0.0;0.16371265595931297;-0.3981343650938981;0.3981343650938981;0.16371265595931297;1.0416666666666667;1.875;2.6666666666666665;2.0477069904361573;1065.3570608953041;16.844570503761737;13.432220400206427;13.432220400206427;11.5585506480638;7.6929226…
309;9.967870685311162;0.19869934702275938;9.967870685311162;0.19869934702275938;0.7751024887193273;297.362;278.21;297.158960228;114.0;0.0;0.1637224166299353;-0.5076631608422435;0.5076631608422435;0.1637224166299353;1.3181818181818181;2.090909090909091;2.772727272727273;2.31061770828019;839.9136026673285;15.853006672199017;12.907276373824095;12.907276373824095;10.524075805453153;7.312045005138815;…
310;14.17644463340892;-0.7397600151171579;14.17644463340892;0.024000377928948824;0.7554555039898823;287.29800000000006;273.18600000000004;287.118238288;108.0;0.0;0.17376058291552104;-0.504858193551324;0.504858193551324;0.17376058291552104;1.2857142857142858;2.0476190476190474;2.761904761904762;2.402806130848306;827.5875856663156;15.14589989101247;11.578134065646774;11.578134065646774;10.002907755…
311;14.352563460569412;-0.7141435185185185;14.352563460569412;0.20208049886621327;0.758696632831249;313.33600000000007;297.208;313.133888352;118.0;0.0;0.17376058292825333;-0.504858193551324;0.504858193551324;0.17376058292825333;1.2173913043478262;2.0;2.782608695652174;2.0112372530324745;885.5531344626655;15.97432701575866;12.406561190392964;12.406561190392964;11.16470379794645;7.630801545874825;7…
312;9.743168094398253;0.07228678508440445;9.743168094398253;0.07228678508440445;0.7699596666846392;299.334;282.198;299.13822478400004;114.0;0.0;0.16371267250059415;-0.5042543294774046;0.5042543294774046;0.16371267250059415;1.2727272727272727;2.0454545454545454;2.727272727272727;2.312310181459101;841.3102437332007;15.853006672199017;12.60841788310141;12.60841788310141;10.524075805453153;6.88641263…
313;9.93596096308894;0.045943877551020584;9.93596096308894;0.045943877551020584;0.7610432281110135;285.307;270.187;285.12257472000005;108.0;0.0;0.16345576831902223;-0.5042393311995237;0.5042393311995237;0.16345576831902223;1.3333333333333333;2.142857142857143;2.8095238095238093;2.272185350636022;812.4747363227973;14.982763184195939;11.738174395098332;11.738174395098332;10.15139700539098;6.4968477…
314;9.987947845804989;0.04413690476190535;9.987947845804989;0.04413690476190535;0.7699596666846392;299.33400000000006;282.198;299.13822478400004;114.0;0.0;0.16371267249678167;-0.5042393311995158;0.5042393311995158;0.16371267249678167;1.2727272727272727;2.0454545454545454;2.6818181818181817;2.2884142322872316;841.3102437332007;15.853006672199017;12.60841788310141;12.60841788310141;10.5240758054531…
315;12.547881025867136;-0.19275951121189183;12.547881025867136;0.11058724961773292;0.7209462291759554;381.46500000000015;362.31300000000016;381.13717922800004;138.0;0.0;0.25672851112343864;-0.382964556305303;0.382964556305303;0.25672851112343864;1.3333333333333333;2.185185185185185;2.925925925925926;1.7690589206795768;1057.0447997528563;18.96589084732138;15.008230005127995;15.824726586055721;13.0…
316;11.962983906525572;-0.10411239187032773;11.962983906525572;0.10411239187032773;0.5732695109250916;293.28600000000006;282.19800000000004;293.09127459200005;108.0;0.0;0.19218009709893433;-0.4640831749772607;0.4640831749772607;0.19218009709893433;1.2272727272727273;2.090909090909091;2.9545454545454546;2.0754280269140986;1080.3713262680371;15.267220234572113;11.646802847254943;11.646802847254943;…
317;12.07121435920047;-0.10192617787855851;12.07121435920047;0.10192617787855851;0.6091158648192193;321.34000000000003;306.22;321.12257472000005;120.0;0.0;0.19218009709895803;-0.4640831749772607;0.4640831749772607;0.19218009709895803;1.2083333333333333;2.0416666666666665;2.8333333333333335;2.0663895951162625;1126.941732461376;16.844570503761737;13.224153116444567;13.224153116444567;11.55855064806…
318;12.172123450109561;-0.08624716553287959;12.172123450109561;0.08624716553287959;0.597046780836785;347.3780000000001;330.24200000000013;347.13822478400004;130.0;0.0;0.19218009709895803;-0.4640831749772607;0.4640831749772607;0.19218009709895803;1.1538461538461537;2.0;2.8461538461538463;1.7882332250470456;1187.697611877823;17.67299762850793;14.052580241190757;14.052580241190757;12.720346690612278…
319;13.522572751322752;-0.5484556878306879;13.522572751322752;0.05343159486016602;0.7554555039898821;287.298;273.186;287.118238288;108.0;0.0;0.16371268705559922;-0.5078326504947931;0.5078326504947931;0.16371268705559922;1.2380952380952381;2.0;2.6666666666666665;2.3672351943453416;807.3375856663157;15.14589989101247;11.578134065646774;11.578134065646774;9.96923425058676;6.457039375038936;6.4570393…
320;13.664918430335096;-0.5287154614932394;13.664918430335096;0.15371546149323878;0.758696632831249;313.33600000000007;297.208;313.133888352;118.0;0.0;0.16373252141714284;-0.507832650494793;0.507832650494793;0.16373252141714284;1.173913043478261;1.9565217391304348;2.6956521739130435;1.985947101189181;865.3031344626655;15.97432701575866;12.406561190392964;12.406561190392964;11.131030293135236;7.61…
321;6.0690447452129;0.16629489218526894;6.0690447452129;0.16629489218526894;0.7723633958839189;362.23100000000005;346.1030000000001;361.053822232;114.0;0.0;0.16371267791761127;-0.49670243803880637;0.49670243803880637;0.16371267791761127;1.2272727272727273;2.0;2.6818181818181817;2.336241821495684;843.3102437332007;15.853006672199017;12.53916876061068;14.125165299725385;10.507239053047545;6.8458050…
322;10.090293524817334;0.06387713109935356;10.090293524817334;0.06387713109935356;0.767924412221761;325.37200000000007;306.2200000000001;325.153874848;124.0;0.0;0.1637325068583208;-0.5042393311995158;0.5042393311995158;0.1637325068583208;1.25;2.0416666666666665;2.75;1.9297365221776615;899.3774477052654;16.681433796945207;13.436845007847602;13.436845007847602;11.685871848001629;8.048208680922299;8…
323;10.12501804272367;0.06260141093474458;10.12501804272367;0.06260141093474458;0.7602924695768061;339.3990000000001;318.23100000000005;339.16952491200004;130.0;0.0;0.1637326766155531;-0.5042393311995158;0.5042393311995158;0.1637326766155531;1.28;2.12;2.8;1.9042854647765035;936.606279179326;17.551677284948283;14.30708849585068;14.30708849585068;12.079718698118981;8.442055531039651;8.4420555310396…
324;10.035293524817334;0.04947383891828383;10.035293524817334;0.04947383891828383;0.6594893690978506;312.3330000000001;296.20500000000004;312.133473752;118.0;0.0;0.16382556779221694;-0.5042393311995157;0.5042393311995157;0.16382556779221694;1.3478260869565217;2.1739130434782608;2.8260869565217392;1.9395142872455118;887.0496409986476;15.97432701575866;12.522631445474506;12.522631445474506;11.18587…
325;6.106047965482489;0.18537630175526965;6.106047965482489;0.18537630175526965;0.6146133900580989;304.357;288.229;304.143644512;114.0;0.0;0.16371265585718042;-0.3829645563054303;0.3829645563054303;0.16371265585718042;1.0869565217391304;1.9565217391304348;2.782608695652174;2.0339400243233534;1018.1316946515597;15.97432701575866;12.932220400206425;12.932220400206425;11.147867045540842;7.4775147869…
326;6.103702286470144;0.18303062274292392;6.103702286470144;0.18303062274292392;0.6146133900580988;304.35699999999997;288.229;304.14364451200004;114.0;0.0;0.16371265588698372;-0.38296455630538506;0.38296455630538506;0.16371265588698372;1.0869565217391304;1.9565217391304348;2.782608695652174;2.0339400243233534;1018.1316946515597;15.97432701575866;12.932220400206425;12.932220400206425;11.1478670455…
327;6.124538191819937;0.1771998614260517;6.124538191819937;0.1771998614260517;0.6112746313024789;318.38400000000007;300.24;318.15929457600004;120.0;0.0;0.16371266387110614;-0.3829645562803737;0.3829645562803737;0.16371266387110614;1.0833333333333333;1.875;2.6666666666666665;2.024159493276714;1063.9269886206746;16.84457050376174;13.8548701310168;13.8548701310168;11.541713895658196;7.90833060295096…
328;9.785494142101285;0.13546284486016602;9.785494142101285;0.13546284486016602;0.7426537867997828;348.20400000000006;334.0920000000001;347.03817216799996;108.0;0.0;0.16371267791381475;-0.5079008479107662;0.5079008479107662;0.16371267791381475;1.2380952380952381;2.0;2.6666666666666665;2.3672351943453416;807.3375856663157;15.14589989101247;11.578134065646774;13.164130604761478;9.96923425058676;6.4…
329;6.091052971349237;0.1483427401289048;6.091052971349237;0.1483427401289048;0.6699567614592662;392.2570000000001;374.11300000000017;391.064386916;126.0;0.0;0.1882650310361707;-0.46636036527307256;0.46636036527307256;0.1882650310361707;1.2916666666666667;2.0833333333333335;2.7916666666666665;2.1925556091699616;878.2754281070594;17.26722023457211;13.65452383226109;15.240520371375794;11.5240758054…
330;9.932168524817335;0.16598618459729586;9.932168524817335;0.16598618459729586;0.7321559148328972;360.21500000000015;346.1030000000001;359.038172168;112.0;0.0;0.1637325068269755;-0.506751965613695;0.506751965613695;0.1637325068269755;1.2727272727272727;2.090909090909091;2.772727272727273;1.980229097609694;871.7404647656447;15.267220234572113;11.699454409206416;13.28545094832112;10.64786704554084…
331;10.080293524817336;0.051531452087008045;10.080293524817336;0.051531452087008045;0.6654097396802153;326.36000000000007;308.21600000000007;326.149123816;124.0;0.0;0.16377973202003157;-0.5042393311995158;0.5042393311995158;0.16377973202003157;1.375;2.25;2.9583333333333335;1.9297365221776612;900.964181476631;16.681433796945207;13.229738226661054;13.229738226661054;11.685871848001629;7.75531546210…
332;10.221404635928444;0.08179379776602036;10.221404635928444;0.08179379776602036;0.7564728838537961;339.39900000000017;318.23100000000005;339.169524912;130.0;0.0;0.16373250685832083;-0.5042391353830801;0.5042391353830801;0.16373250685832083;1.28;2.08;2.8;1.8799564609091943;915.2155789111553;17.388540578131753;14.14395178903415;14.14395178903415;12.185871848001629;8.635742306239797;8.635742306239…
333;6.074091946963971;0.15342028323675105;6.074091946963971;0.15342028323675105;0.7963965169809274;313.36100000000005;294.209;313.15387484800004;120.0;0.0;0.1637126725006084;-0.49286954246304204;0.49286954246304204;0.1637126725006084;1.0869565217391304;1.826086956521739;2.4782608695652173;2.2801613169483077;857.0430346638693;16.560113453385565;13.569452578065315;13.569452578065315;11.062080607913…
334;6.069466962711011;0.17546196565045746;6.069466962711011;0.17546196565045746;0.5914659946233978;293.33399999999995;278.214;293.13889348000004;110.0;0.0;0.16371367269413808;-0.3829645497194439;0.3829645497194439;0.16371367269413808;1.2272727272727273;2.090909090909091;2.909090909090909;2.047328869331588;980.0609713403612;15.267220234572113;12.277519861827173;12.277519861827173;10.64786704554084…
335;6.089875125976317;0.19587012891576383;6.089875125976317;0.19587012891576383;0.5940561618443512;292.34599999999995;276.21799999999996;292.143644512;110.0;0.0;0.16371265591718623;-0.3829645563053392;0.3829645563053392;0.16371265591718623;1.1818181818181819;2.0454545454545454;2.8636363636363638;2.0473288693315874;978.8060397245653;15.267220234572113;12.407656535516841;12.407656535516841;10.64786…
336;6.188408289241623;0.40883309187872663;6.188408289241623;0.40883309187872663;0.5902446710343846;318.3840000000001;300.24000000000007;318.159294576;120.0;0.0;0.1637324902787203;-0.38296455629605247;0.38296455629605247;0.1637324902787203;1.125;2.0;2.875;1.7735738216052335;1038.2197527819908;16.095647359318303;13.236083660263033;13.236083660263033;11.80966308808932;8.372913049999484;8.37291304999…
337;9.977168524817333;0.1680437977660203;9.977168524817333;0.1680437977660203;0.7146256358095409;374.2420000000002;358.1140000000002;373.053822232;118.0;0.0;0.16373250674927312;-0.506751965613695;0.506751965613695;0.16373250674927312;1.2173913043478262;2.0;2.739130434782609;1.9651075832911973;885.5531344626655;15.97432701575866;12.406561190392965;13.99255772950767;11.147867045540842;7.62481848173…
338;13.216066179558242;-0.6846576593600397;13.216066179558242;0.0736993470227596;0.7554555039898821;287.298;273.186;287.118238288;108.0;0.0;0.1643454433009707;-0.5048594360299252;0.5048594360299252;0.1643454433009707;1.2857142857142858;2.0476190476190474;2.7142857142857144;2.3386228746744995;827.5875856663157;15.14589989101247;11.578134065646774;11.578134065646774;9.986071002992368;6.463022439182…
339;13.254124030797911;-0.7018181531872003;13.254124030797911;0.0975969492735369;0.6738770514920663;302.313;287.193;302.12913732000004;114.0;0.0;0.16434544330097084;-0.5048594360299252;0.5048594360299252;0.16434544330097084;1.3636363636363635;2.1363636363636362;2.8181818181818183;2.31061770828019;846.7104992286319;15.853006672199017;11.862591116022948;11.862591116022948;10.524075805453153;6.70216…
340;6.117223088309398;-0.24221230158730123;6.117223088309398;0.24221230158730123;0.7955814215619742;327.38800000000003;306.22;327.16952491200004;126.0;0.0;0.16397037649333396;-0.49286954246304204;0.49286954246304204;0.16397037649333396;1.0416666666666667;1.75;2.375;2.3090045649756474;895.8676727009384;17.482763184195935;14.492102308875689;14.492102308875689;11.362721870796168;7.585885645943206;7.…
341;9.3435926446212;0.03939193912949257;9.3435926446212;0.03939193912949257;0.7012485826599024;343.387;322.219;343.164439532;132.0;0.0;0.16347683307261798;-0.49286954246304204;0.49286954246304204;0.16347683307261798;1.2;1.96;2.64;2.189710032164025;893.3658584143031;17.974327015758657;14.430879735938369;14.430879735938369;12.083248657969117;7.888581230344255;7.888581230344255;5.845740809147744;5.8…
342;9.3435926446212;0.03939193912949257;9.3435926446212;0.03939193912949257;0.7012485826599024;343.387;322.219;343.164439532;132.0;0.0;0.16347683307261798;-0.49286954246304204;0.49286954246304204;0.16347683307261798;1.2;1.96;2.64;2.189710032164025;893.3658584143031;17.974327015758657;14.430879735938369;14.430879735938369;12.083248657969117;7.888581230344255;7.888581230344255;5.845740809147744;5.8…
343;6.1160479654824895;0.19537630175526988;6.1160479654824895;0.19537630175526988;0.6170976986244164;306.373;288.229;306.15929457600004;116.0;0.0;0.1637126559171996;-0.3829645563053392;0.3829645563053392;0.1637126559171996;1.1304347826086956;1.9565217391304348;2.739130434782609;2.030295525499714;1024.352339859959;16.13746372257519;13.3548701310168;13.3548701310168;11.058550648063802;7.60146115585…
344;6.2145811287477954;0.4083392647182329;6.2145811287477954;0.4083392647182329;0.6074168594193614;332.41100000000006;312.25100000000003;332.17494464000004;126.0;0.0;0.1637324902787337;-0.3829645562960524;0.3829645562960524;0.1637324902787337;1.12;1.96;2.8;1.7610113054761243;1084.133703014176;16.965890847321383;14.18329725576299;14.18329725576299;12.220346690612278;8.763257198401769;8.76325719840…
345;6.077529446963971;0.1835244499034181;6.077529446963971;0.1835244499034181;0.5914659946233978;293.33399999999995;278.214;293.13889348000004;110.0;0.0;0.16371265594740494;-0.3829645563052935;0.3829645563052935;0.16371265594740494;1.2272727272727273;2.090909090909091;2.909090909090909;2.0473288693315874;980.0609713403612;15.267220234572113;12.277519861827173;12.277519861827173;10.647867045540842…
346;13.254124030797911;-0.7018181531872003;13.254124030797911;0.0975969492735369;0.6738770514920663;302.313;287.193;302.12913732000004;114.0;0.0;0.16434544330097084;-0.5048594360299252;0.5048594360299252;0.16434544330097084;1.3636363636363635;2.1363636363636362;2.8181818181818183;2.31061770828019;846.7104992286319;15.853006672199017;11.862591116022948;11.862591116022948;10.524075805453153;6.70216…
347;13.262756338625053;-0.7122867384506091;13.262756338625053;0.25032221067439386;0.7139923488816922;312.308;299.204;312.1134872560001;116.0;0.0;0.16434544330094683;-0.5048594360299329;0.5048594360299329;0.16434544330094683;1.3478260869565217;2.1739130434782608;2.9130434782608696;2.1585441816559294;914.2064807137152;16.396976746569035;12.069317735516748;12.069317735516748;11.113392202930193;6.943…
348;13.300614923873749;-0.7053577457261622;13.300614923873749;0.26582375388427026;0.6966557723535115;326.33500000000004;311.21500000000003;326.12913732000004;122.0;0.0;0.16434544330094683;-0.5048594360299329;0.5048594360299329;0.16434544330094683;1.2916666666666667;2.125;2.875;2.0693331779428834;930.1977149440099;17.10408352775558;12.776424516703297;12.776424516703297;11.613392202930193;7.4435109…
349;5.919914145448507;0.3857421842193669;5.919914145448507;0.3857421842193669;0.7603889159624123;285.307;270.187;285.12257472000005;108.0;0.0;0.16090675210336222;-0.4928456487790695;0.4928456487790695;0.16090675210336222;1.2380952380952381;2.0952380952380953;2.857142857142857;2.1455054264449234;784.1304570485959;14.819626477379408;11.751995494562278;11.751995494562278;10.24071340286802;6.49981247…
350;6.095620872583806;0.15291064136347288;6.095620872583806;0.15291064136347288;0.7745831809493208;327.3880000000001;306.22;327.16952491200004;126.0;0.0;0.16371267250060847;-0.4928456487746083;0.4928456487746083;0.16371267250060847;1.2083333333333333;2.0;2.6666666666666665;2.2272152913655625;872.788559805804;17.26722023457211;14.276559359251863;14.276559359251863;11.56208060791394;7.8627119016371…
351;6.176062610229277;0.396487412866381;6.176062610229277;0.396487412866381;0.5914172603895744;319.3720000000001;302.23600000000005;319.15454354400003;120.0;0.0;0.16373249030893902;-0.3829645562960068;0.3829645562960068;0.16373249030893902;1.1666666666666667;2.0416666666666665;2.9166666666666665;1.773573821605234;1039.6498250566203;16.095647359318303;13.105946986573365;13.105946986573365;11.80966…
352;6.080005012807592;0.15933334908037255;6.080005012807592;0.15933334908037255;0.5206753840264887;308.34900000000005;292.221;308.149792512;116.0;0.0;0.16371266385825012;-0.3829645562803934;0.3829645562803934;0.16371266385825012;1.1304347826086956;1.9565217391304348;2.739130434782609;2.0302955254997137;1026.7456242314138;16.13746372257519;12.777519861827173;12.777519861827173;11.058550648063802;7…
353;6.075889786470144;0.18188478940959096;6.075889786470144;0.18188478940959096;0.5914659946233978;293.334;278.214;293.13889348000004;110.0;0.0;0.16371266385808864;-0.3829645562803935;0.3829645562803935;0.16371266385808864;1.2272727272727273;2.090909090909091;2.909090909090909;2.0473288693315874;980.0609713403612;15.267220234572113;12.277519861827173;12.277519861827173;10.647867045540842;7.070914…
354;13.279785187822704;-0.670645313681028;13.279785187822704;0.3051808285042412;0.7589171105290101;299.3090000000001;285.197;299.118238288;112.0;0.0;0.16434544330097073;-0.5048594360299252;0.5048594360299252;0.16434544330097073;1.2727272727272727;2.090909090909091;2.772727272727273;1.980229097609694;871.7404647656447;15.267220234572113;11.699454409206416;11.699454409206416;10.647867045540842;7.12…
355;13.271520725012788;-0.6806453136810278;13.271520725012788;0.19406971739312984;0.653972069714125;300.29699999999997;287.193;300.113487256;112.0;0.0;0.16434544330097092;-0.5048594360299252;0.5048594360299252;0.16434544330097092;1.3181818181818181;2.1363636363636362;2.8181818181818183;1.980229097609694;873.1407202610759;15.267220234572113;11.492347628019868;11.492347628019868;10.647867045540842;…
356;13.33350419608717;-0.6689786470143624;13.33350419608717;0.2866623099857224;0.758696632831249;313.33600000000007;297.208;313.133888352;118.0;0.0;0.16434544330097073;-0.5048594360299252;0.5048594360299252;0.16434544330097073;1.2173913043478262;2.0;2.739130434782609;1.9651075832911973;885.5531344626655;15.97432701575866;12.406561190392965;12.406561190392965;11.147867045540842;7.6248184817311175;…
357;6.065799916423564;0.3871887072730329;6.065799916423564;0.3871887072730329;0.7010253650702456;325.37200000000007;306.22;325.15387484800004;124.0;0.0;0.16376745218696828;-0.49284564877460774;0.49284564877460774;0.16376745218696828;1.2916666666666667;2.125;2.8333333333333335;2.203984701827666;888.0634411894063;17.10408352775558;13.690772921624959;13.690772921624959;11.689401807851764;7.582536820…
358;6.174422949735449;0.3948477523725539;6.174422949735449;0.3948477523725539;0.5914172603895744;319.3720000000001;302.23600000000005;319.15454354400003;120.0;0.0;0.16373249821962518;-0.3829645562711068;0.3829645562711068;0.16373249821962518;1.1666666666666667;2.0416666666666665;2.9166666666666665;1.773573821605234;1039.6498250566203;16.095647359318303;13.105946986573365;13.105946986573365;11.809…
359;14.27460978835979;-0.36674272486772463;14.27460978835979;0.08452084383135983;0.5927847706314311;311.324;297.21200000000005;311.129471668;116.0;0.0;0.1637126785657056;-0.3829645562344733;0.3829645562344733;0.1637126785657056;1.2608695652173914;2.0869565217391304;2.869565217391304;2.073312951284404;1031.0941397770105;16.13746372257519;12.578134065646774;12.578134065646774;11.058550648063802;7.1…
360;6.088235465482489;0.19423046842193648;6.088235465482489;0.19423046842193648;0.5940561618443512;292.346;276.218;292.143644512;110.0;0.0;0.1637126638275935;-0.3829645562804396;0.3829645562804396;0.1637126638275935;1.1818181818181819;2.0454545454545454;2.8636363636363638;2.0473288693315874;978.8060397245653;15.267220234572113;12.407656535516841;12.407656535516841;10.647867045540842;7.21111700745…
361;13.376548273222156;-0.6700668012843336;13.376548273222156;0.26351416183757426;0.7536555699278192;327.363;309.219;327.149538416;124.0;0.0;0.16434544330097073;-0.5048594360299252;0.5048594360299252;0.16434544330097073;1.2916666666666667;2.125;2.8333333333333335;1.9333323649372522;922.7300559088008;16.844570503761737;13.276804678396044;13.276804678396044;11.541713895658194;8.01866533184847;8.018…
362;13.32523973327725;-0.6789786470143613;13.32523973327725;0.17555119887461146;0.6616147856905652;314.324;299.20400000000006;314.12913732;118.0;0.0;0.16434544330097084;-0.5048594360299252;0.5048594360299252;0.16434544330097084;1.3478260869565217;2.217391304347826;2.9565217391304346;1.9651075832911973;887.0496409986476;15.97432701575866;12.199454409206417;12.199454409206417;11.147867045540842;7.3…
363;13.32523973327725;-0.6789786470143613;13.32523973327725;0.17555119887461146;0.6616147856905652;314.324;299.20400000000006;314.12913732;118.0;0.0;0.16434544330097084;-0.5048594360299252;0.5048594360299252;0.16434544330097084;1.3478260869565217;2.217391304347826;2.9565217391304346;1.9651075832911973;887.0496409986476;15.97432701575866;12.199454409206417;12.199454409206417;11.147867045540842;7.3…
364;6.225018233379975;0.3554569376597694;6.225018233379975;0.3554569376597694;0.7334786689530216;367.4530000000001;342.25300000000004;367.20082504000004;142.0;0.0;0.16373250686200497;-0.4928456487746083;0.4928456487746083;0.16373250686200497;1.1481481481481481;1.962962962962963;2.7037037037037037;1.8634486006343822;946.9402211125716;18.802754140504845;15.812093265184602;15.812093265184602;13.2238…
365;6.113398526077097;0.11813838498362284;6.113398526077097;0.11813838498362284;0.7603117255995498;343.38700000000006;322.21900000000005;343.164439532;132.0;0.0;0.20280107244168624;-0.4926909958851455;0.4926909958851455;0.20280107244168624;1.0;1.64;2.16;2.33496042912937;895.0275856315343;18.137463722575188;14.900350599339552;14.900350599339552;12.010769012897683;7.8042173786821;7.8042173786821;5.…
366;6.052557789278777;0.43971357826877333;6.052557789278777;0.43971357826877333;0.6272694179011019;319.36800000000005;302.232;319.143310164;120.0;0.0;0.16319966694863008;-0.4938666479425192;0.4938666479425192;0.16319966694863008;1.0833333333333333;1.875;2.7083333333333335;1.8946617526111043;1054.0850289317434;16.681433796945207;13.52301160716725;13.52301160716725;11.669035095596021;7.772687505027…
367;9.60997299361026;0.16014214197565546;9.60997299361026;0.16014214197565546;0.5898235626156155;319.36800000000005;302.232;319.143310164;120.0;0.0;0.16371265585701772;-0.507943524699907;0.507943524699907;0.16371265585701772;1.0416666666666667;1.7916666666666667;2.5833333333333335;2.007704222959903;1067.8271231505644;16.844570503761737;13.432220400206425;13.432220400206425;11.541713895658194;7.76…
368;6.437307413706222;0.1275380553455947;6.437307413706222;0.1275380553455947;0.5610547150743195;338.8020000000001;323.6820000000001;338.10467216;120.0;0.0;0.1637146613160611;-0.38296454334088387;0.38296454334088387;0.1637146613160611;1.1666666666666667;1.9583333333333333;2.75;2.0839696230637403;1069.4987703453799;16.844570503761737;13.232834604026026;13.988763550044482;11.558550648063804;7.60329…
369;6.186768628747796;0.4071934313848997;6.186768628747796;0.4071934313848997;0.5902446710343846;318.3840000000001;300.24000000000007;318.159294576;120.0;0.0;0.16373249818913005;-0.3829645562711529;0.3829645562711529;0.16373249818913005;1.125;2.0;2.875;1.7735738216052341;1038.2197527819908;16.095647359318303;13.236083660263033;13.236083660263033;11.80966308808932;8.372913049999484;8.3729130499994…
370;6.075214632149156;0.18120963508860322;6.075214632149156;0.18120963508860322;0.6124966343214543;293.334;278.214;293.13889348000004;110.0;0.0;0.16371268000334535;-0.38296455622979586;0.38296455622979586;0.16371268000334535;1.1363636363636365;2.0;2.8181818181818183;2.0473288693315874;980.0609713403612;15.267220234572113;12.302083726516758;12.302083726516758;10.647867045540842;7.066901868408013;7…
371;11.065514625399185;0.1448470721698536;11.065514625399185;0.1448470721698536;0.5649321323285218;320.35600000000005;304.22800000000007;320.13855913199995;120.0;0.0;0.1637126638276364;-0.3829645562804396;0.3829645562804396;0.1637126638276364;1.2916666666666667;2.125;2.875;2.007158934836288;1075.5123561388027;16.844570503761737;13.315904825980704;13.315904825980704;11.596555450524587;7.6521610691…
372;13.316975270467333;-0.6889786470143615;13.316975270467333;0.0644400877635003;0.7488980361133215;315.30800000000005;301.196;315.113152908;118.0;0.0;0.16434544330097092;-0.5048594360299252;0.5048594360299252;0.16434544330097092;1.3478260869565217;2.217391304347826;2.9565217391304346;1.9651075832911973;888.9497755285378;15.97432701575866;12.10770269967028;12.10770269967028;11.147867045540842;7.2…
373;13.316975270467333;-0.6889786470143615;13.316975270467333;0.0644400877635003;0.7488980361133215;315.30800000000005;301.196;315.113152908;118.0;0.0;0.16434544330097092;-0.5048594360299252;0.5048594360299252;0.16434544330097092;1.3478260869565217;2.217391304347826;2.9565217391304346;1.9651075832911973;888.9497755285378;15.97432701575866;12.10770269967028;12.10770269967028;11.147867045540842;7.2…
374;13.423781973864946;-0.6662238260777216;13.423781973864946;0.26582897665238914;0.6917362173199155;341.3900000000001;321.23;341.16518848;130.0;0.0;0.16434544330097073;-0.5048594360299252;0.5048594360299252;0.16434544330097073;1.12;1.88;2.6;1.9039713893521628;915.2155789111554;17.388540578131757;13.82077475276606;13.82077475276606;12.147867045540842;8.624818481731117;8.624818481731117;6.56227053…
375;6.093424115016377;0.136252493281263;6.093424115016377;0.136252493281263;0.7963965169809274;313.36100000000005;294.209;313.153874848;120.0;0.0;0.16968601261077812;-0.4928444267788934;0.4928444267788934;0.16968601261077812;1.1304347826086956;1.9130434782608696;2.5652173913043477;2.3767397649352904;857.0430346638693;16.560113453385565;13.569452578065315;13.569452578065315;11.078917360319547;7.28…
376;6.100264786470143;0.15292645607625732;6.100264786470143;0.15292645607625732;0.7745831809493209;327.38800000000003;306.21999999999997;327.16952491200004;126.0;0.0;0.1637126725006263;-0.4928692319925688;0.4928692319925688;0.1637126725006263;1.2083333333333333;2.0;2.6666666666666665;2.2447295827548386;872.788559805804;17.26722023457211;14.276559359251861;14.276559359251861;11.56208060791394;7.86…
377;9.238656595762476;-0.04867462070023376;9.238656595762476;0.04867462070023376;0.7047153994976786;329.3600000000001;310.208;329.148789468;126.0;0.0;0.16354815441372778;-0.4928692319925688;0.4928692319925688;0.16354815441372778;1.25;2.0833333333333335;2.7916666666666665;2.2036448058519813;862.2853221897024;17.10408352775558;13.56063624793529;13.56063624793529;11.689401807851766;7.582268005544400…
378;6.095639802217184;0.17496813848996395;6.095639802217184;0.17496813848996395;0.6146133900580989;304.357;288.22900000000004;304.143644512;114.0;0.0;0.16371367262658554;-0.3829645497195462;0.3829645497195462;0.16371367262658554;1.0869565217391304;1.9130434782608696;2.739130434782609;2.033940024323354;1018.1316946515597;15.97432701575866;12.932220400206425;12.932220400206425;11.147867045540842;7.…
379;6.194172965482489;0.38793110145292653;6.194172965482489;0.38793110145292653;0.6052028716514274;330.39500000000015;312.25100000000003;330.159294576;124.0;0.0;0.16373350698860675;-0.3829645497102594;0.3829645497102594;0.16373350698860675;1.04;1.88;2.76;1.7640422306078822;1077.8626120555211;16.802754140504852;13.760647524952617;13.760647524952617;12.30966308808932;8.649376936235145;8.64937693623…
380;6.003551114890401;0.43924408961115335;6.003551114890401;0.43924408961115335;0.5757551934279836;276.303;264.20699999999994;276.112344384;102.0;0.0;0.16319966700890165;-0.3829645587728139;0.3829645587728139;0.16319966700890165;1.0952380952380953;2.0;2.9047619047619047;2.040660738534338;972.3977586380331;14.396976746569035;11.3548701310168;11.3548701310168;10.237183443017884;6.521895061060216;6.…
381;6.114970001889645;0.19072019085411918;6.114970001889645;0.19072019085411918;0.5940561618443512;292.346;276.218;292.143644512;110.0;0.0;0.16371305614518356;-0.3829645537434006;0.3829645537434006;0.16371305614518356;1.1818181818181819;2.0454545454545454;2.8636363636363638;2.1309590985573994;978.8060397245653;15.267220234572113;12.407656535516841;12.407656535516841;10.664703797946451;7.217100071…
382;6.21350316515495;0.4036831538170824;6.21350316515495;0.4036831538170824;0.5902446710343846;318.38400000000007;300.24000000000007;318.159294576;120.0;0.0;0.16373289050690776;-0.3829645537341138;0.3829645537341138;0.16373289050690776;1.125;2.0;2.875;1.8363191367376954;1038.2197527819908;16.095647359318303;13.236083660263033;13.236083660263033;11.826499840494927;8.378896114143192;8.3788961141431…
383;13.390935406061114;-0.6746150297814262;13.390935406061114;0.3197922440581169;0.6720447494426747;342.3780000000001;323.2260000000001;342.160437448;130.0;0.0;0.16434544330094683;-0.5048594360299329;0.5048594360299329;0.16434544330094683;1.28;2.08;2.84;1.8176276949060581;918.8872261059712;17.388540578131753;13.613667971579513;13.613667971579513;12.131030293135236;8.298202429651203;8.298202429651…
384;13.544532035421042;-0.7177212475062194;13.544532035421042;0.23585798851220963;0.46205291091472706;416.42000000000013;399.28400000000016;416.1509353840001;154.0;0.0;0.16434544330097217;-0.5048594360299248;0.5048594360299248;0.16434544330097217;1.032258064516129;1.8387096774193548;2.6129032258064515;1.6101333733514571;1410.207748495276;21.534804948073724;16.4362827100917;16.4362827100917;15.008…
385;6.0446823822121445;0.1025107604770299;6.0446823822121445;0.1025107604770299;0.7693758768428347;315.33700000000005;298.201;315.14437278400004;120.0;0.0;0.3189287940058051;-0.4803504620789082;0.4803504620789082;0.3189287940058051;1.1304347826086956;1.9130434782608696;2.5652173913043477;2.3247647626174395;859.6982217750965;16.560113453385565;13.309179230685979;13.309179230685979;11.0620806079139…
386;6.034785367850844;0.18870218148987972;6.034785367850844;0.18870218148987972;0.7990760329270634;283.33500000000004;266.19899999999996;283.143310164;108.0;0.0;0.1637126529382989;-0.4967678028392789;0.4967678028392789;0.1637126529382989;1.1428571428571428;1.8571428571428572;2.4761904761904763;2.2575104749867374;776.6083552464358;14.982763184195939;12.238554556791078;12.238554556791078;10.1133922…
387;9.796697845804989;0.009414682539683028;9.796697845804989;0.009414682539683028;0.4889457235248862;284.32300000000004;268.195;284.138559132;108.0;0.0;0.16371267243027593;-0.5057719017908834;0.5057719017908834;0.16371267243027593;1.1904761904761905;1.9523809523809523;2.619047619047619;2.3386228746744995;823.6874511364256;15.14589989101247;11.777519861827173;11.777519861827173;9.986071002992368;6…
388;12.480074810584371;-0.5617675552547801;12.480074810584371;0.12271572725466018;0.5426848640048164;392.46300000000014;368.2710000000001;392.19607400800004;150.0;0.0;0.41849048048946524;-0.44319070090581486;0.44319070090581486;0.41849048048946524;1.1724137931034482;1.9310344827586208;2.6206896551724137;1.8362336009321163;1229.4040555053934;20.921920772951363;17.171366711944525;17.171366711944525…
389;12.552108012425267;-0.5584014158996293;12.552108012425267;0.3356786902176232;0.49532250498219627;418.50100000000015;392.2930000000001;418.21172407200004;160.0;0.0;0.41849048048946524;-0.44319070090581486;0.44319070090581486;0.41849048048946524;1.1612903225806452;1.935483870967742;2.6774193548387095;1.606799896394572;1290.8750612892889;21.75034789769755;17.999793836690717;17.999793836690717;14…
390;12.763755697726936;-0.2917213275654136;12.763755697726936;0.2913111632565186;0.4477030029267146;585.7130000000002;546.4010000000003;585.317586108;226.0;0.0;0.32317845301476433;-0.37777386704725935;0.37777386704725935;0.32317845301476433;0.7209302325581395;1.3255813953488371;1.9767441860465116;1.0380712601164857;1391.005740349963;29.174786860691533;24.614024106026125;24.614024106026125;21.0856…
391;12.652139185381257;-0.3297501732354031;12.652139185381257;0.2855852198496669;0.394182294219558;574.6860000000001;536.3820000000003;574.3016016960001;222.0;0.0;0.3231784674332615;-0.49226256424318765;0.49226256424318765;0.3231784674332615;0.8809523809523809;1.5;2.142857142857143;1.1342432682593875;1332.4198369982394;28.89032981031536;24.160845238616933;24.160845238616933;20.513173026295984;14.…
392;12.776666699328933;-0.28758206074757564;12.776666699328933;0.28758206074757564;0.4203401091438341;599.7400000000001;558.4120000000003;599.333236172;232.0;0.0;0.323178436905737;-0.37777386704725935;0.37777386704725935;0.323178436905737;0.7727272727272727;1.3863636363636365;2.0454545454545454;1.013255657899762;1407.8865558373516;29.881893641878083;25.321130887212668;25.321130887212668;21.568815…
393;12.674118352047923;-0.3624801435650309;12.674118352047923;0.2809052511889172;0.35554369604215913;565.638;534.3900000000003;565.2549858520001;214.0;0.0;0.32322601737472445;-0.37777386704725935;0.37777386704725935;0.32322601737472445;0.7857142857142857;1.5238095238095237;2.238095238095238;1.067940673168589;1514.4220331541421;28.304543372688457;23.017647788848812;23.017647788848812;20.6918058212…
394;14.322292986911943;-4.560509989493022;14.322292986911943;0.05397575973579638;0.22422056810654958;585.6299999999999;555.3900000000002;585.2351598600002;220.0;0.0;0.4179733635487147;-0.38415574228298544;0.4179733635487147;0.38415574228298544;0.9069767441860465;1.7209302325581395;2.511627906976744;1.2704704473540962;1784.5762080543568;29.976116247942272;23.564788837729285;23.564788837729285;20.7…
395;14.368212612158494;-4.553321628611479;14.368212612158494;0.0264409069308702;0.2221007974509179;598.673;565.4090000000001;598.2667943360001;226.0;0.0;0.4179733635487147;-0.36748815382186434;0.4179733635487147;0.36748815382186434;0.8863636363636364;1.6818181818181819;2.4545454545454546;1.2528156774778363;1815.0012510691392;30.846359735945345;24.60375414276538;24.60375414276538;21.15201824662973…
396;14.372617216632646;-4.592969369939413;14.372617216632646;0.11912107265594107;0.2662440495474604;551.5720000000001;527.3800000000002;551.193295048;204.0;0.0;0.4179737020489267;-0.36849222487090394;0.4179737020489267;0.36849222487090394;0.7560975609756098;1.5609756097560976;2.3902439024390243;1.4515871841127013;2011.9702013435028;28.139252954758806;21.819677254081956;21.819677254081956;19.86432…
397;14.494481155274777;-4.59533504757408;14.494481155274777;0.12559385279302582;0.19687228518545888;638.7400000000001;613.5400000000001;638.14218808;224.0;0.0;0.4179737020489267;-0.36849222487090394;0.4179737020489267;0.36849222487090394;0.8;1.5777777777777777;2.3777777777777778;1.3213771964325656;2191.7156711622833;30.708167055511144;23.766310508699352;25.399303670554804;21.847487793989423;14.55…
398;14.389242387986526;-4.594673274800787;14.389242387986526;0.11879846735581312;0.2662440495474604;551.5720000000002;527.3800000000002;551.193295048;204.0;0.0;0.4179737020489267;-0.36849222487090394;0.4179737020489267;0.36849222487090394;0.8048780487804879;1.6341463414634145;2.4634146341463414;1.4799742351554113;2006.720201343503;28.139252954758806;21.819677254081956;21.819677254081956;19.881161…
399;14.37853437639596;-4.58602492549497;14.37853437639596;0.1260655171003855;0.2467598541386581;550.5840000000002;525.3840000000002;550.19804608;204.0;0.0;0.4179737020489267;-0.36849222487090394;0.4179737020489267;0.36849222487090394;0.7560975609756098;1.4878048780487805;2.292682926829268;1.451587184112701;2009.1148358791108;28.139252954758806;21.949813927771626;21.949813927771626;19.864324546395…
400;14.368389995727025;-4.597780483734045;14.368389995727025;0.11430995886131079;0.2991349905369249;558.5600000000002;533.3600000000002;558.1878753200001;208.0;0.0;0.4179737020489267;-0.4861468811506784;0.4861468811506784;0.4179737020489267;0.8292682926829268;1.5853658536585367;2.3902439024390243;1.4304119200631746;1862.6596454892426;28.1392529547588;21.871122994313946;21.871122994313946;19.86432…
401;14.348974287754327;-4.625663107968404;14.348974287754327;0.08671881355210243;0.2785419499552687;593.6310000000002;567.4230000000002;593.1708453520002;216.0;0.0;0.4179737020489267;-0.36849222487090394;0.4179737020489267;0.36849222487090394;0.9047619047619048;1.619047619047619;2.3095238095238093;1.5273082317008868;1985.1297031223125;29.64768912319608;22.442507991594336;23.259004572522063;19.976…
402;14.356992216632646;-4.613377533204719;14.356992216632646;0.07912107265594104;0.2314099306537712;552.5560000000002;529.3720000000002;552.177310636;204.0;0.0;0.4179737120058571;-0.37777781690162215;0.4179737120058571;0.37777781690162215;0.7560975609756098;1.5609756097560976;2.3902439024390243;1.4515871841127013;2013.5798418179397;28.139252954758806;21.72792554454582;21.72792554454582;19.8643245…
403;14.642723700239761;-4.6662921658787795;14.642723700239761;0.04228858966274429;0.2024460879017638;619.6469999999999;591.4230000000001;619.2195097960001;230.0;0.0;0.4179737070072811;-0.36748814663893054;0.4179737070072811;0.36748814663893054;0.7608695652173914;1.5434782608695652;2.3260869565217392;1.2394417185347772;2234.3143504385685;31.57841054351422;24.666702971608494;24.666702971608494;22.2…
404;14.700010609135061;-4.682464792821607;14.700010609135061;0.007568516693938321;0.1951789075388269;650.705;617.4410000000001;650.2617089560001;244.0;0.0;0.4179737070072811;-0.3674881496492491;0.4179737070072811;0.3674881496492491;0.8125;1.5833333333333333;2.3541666666666665;1.2974583109504905;2239.7760914883233;33.57841054351422;26.536566297918828;26.536566297918828;23.06270184915269;15.7547619…
405;14.807685560169155;-4.686718633109415;14.807685560169155;0.002480614069478415;0.21592487024322324;691.7579999999999;655.47;691.2882580520001;260.0;0.0;0.41797370700728115;-0.36748813532684405;0.41797370700728115;0.36748813532684405;0.7450980392156863;1.5098039215686274;2.2941176470588234;1.1352239171780536;2342.8451483846916;35.27708115626348;28.105100236978426;28.105100236978426;24.618344741…
406;14.583205793903673;-4.670849779047502;14.583205793903673;0.015624072249494025;0.20558460710991736;607.6360000000001;579.4120000000001;607.219509796;226.0;0.0;0.4179737070072811;-0.3674881497165531;0.4179737070072811;0.3674881497165531;0.8;1.5777777777777777;2.3555555555555556;1.3715937223515438;2168.0672634063553;31.29395349313805;24.38224592123232;24.38224592123232;21.706859801496122;14.7512…
407;14.762805740452295;-4.728442776470462;14.762805740452295;0.050234224891095414;0.17884772907169655;669.707;639.467;669.23515986;248.0;0.0;0.41658369805472534;-0.3360814898413555;0.41658369805472534;0.3360814898413555;0.7;1.44;2.22;1.2299161993052146;2502.0300192686495;34.56997437507694;26.98454021680428;26.98454021680428;24.13518149422412;16.23552758410214;16.23552758410214;12.618223631070695;…
408;14.582650238348117;-4.670016445714168;14.582650238348117;0.033540738916160606;0.1927101293998091;604.632;577.4160000000002;604.208610764;224.0;0.0;0.4165719724895425;-0.33863629850190174;0.4165719724895425;0.33863629850190174;0.8666666666666667;1.6888888888888889;2.466666666666667;1.3990480096712115;2236.973530269218;31.29395349313805;24.305275813735445;24.305275813735445;21.706859801496122;1…
409;14.800032498944665;-4.650101175475472;14.800032498944665;0.005716664842085661;0.18671747078839254;677.727;643.455;677.261374608;254.0;0.0;0.4162612523444248;-0.37879223534881923;0.4162612523444248;0.37879223534881923;0.8;1.58;2.38;1.1550473168332467;2307.8346696810568;34.4068376682604;27.196271605631996;27.196271605631996;24.224497891701162;16.819249924878537;16.819249924878537;13.03064408378…
410;14.662488201311078;-4.675765807959065;14.662488201311078;0.01528164402244947;0.19585498544238092;621.6629999999999;591.4230000000001;621.2351598600001;232.0;0.0;0.417973707012545;-0.3674881497165377;0.417973707012545;0.3674881497165377;0.8260869565217391;1.5869565217391304;2.347826086956522;1.3956352171416515;2219.0596760294975;32.16419698114113;25.304895652042696;25.304895652042696;22.117543…
411;14.64732102024112;-4.674900704973428;14.64732102024112;0.015352365933830825;0.19585498544238092;621.6629999999999;591.4230000000001;621.2351598600002;232.0;0.0;0.4179737070073023;-0.367488149716553;0.4179737070073023;0.367488149716553;0.8260869565217391;1.5869565217391304;2.347826086956522;1.395329119383028;2219.0596760294975;32.16419698114113;25.304895652042696;25.304895652042696;22.11754340…
412;14.671395094315196;-4.748347850035157;14.671395094315196;0.03737305894731713;0.23600380015495526;638.65;609.4180000000002;638.2253234479999;238.0;0.0;0.41797371475498796;-0.36748814966983456;0.41797371475498796;0.36748814966983456;0.8297872340425532;1.574468085106383;2.3191489361702127;1.4242944958431376;2339.345072356971;33.03444046914421;25.58300726881689;25.58300726881689;22.54506375894764…
413;14.581566133409845;-4.673241360680153;14.581566133409845;0.016137714590059193;0.23982009364916593;610.64;581.4080000000002;610.230408828;228.0;0.0;0.41797371473791445;-0.36748814966988363;0.41797371473791445;0.36748814966988363;0.8888888888888888;1.6666666666666667;2.4444444444444446;1.31243733870161;1969.987815777782;31.29395349313805;24.43465216403962;24.43465216403962;21.706859801496122;14…
414;14.66345270748392;-4.674756029047502;14.66345270748392;0.014637878955607864;0.21104522507613915;624.6669999999999;593.4190000000001;624.2460588920001;234.0;0.0;0.4179737147414707;-0.3674881496698733;0.4179737147414707;0.3674881496698733;0.8695652173913043;1.6304347826086956;2.391304347826087;1.331370673728202;2004.7973259070654;32.164196981141124;25.381865759539572;25.381865759539572;22.11754…
415;14.565941133409845;-4.693649523945459;14.565941133409845;0.005670817553900198;0.2120613278314065;611.624;583.4000000000002;611.2144244159999;228.0;0.0;0.41881702432432993;-0.4438864128000315;0.4438864128000315;0.41881702432432993;0.8888888888888888;1.6666666666666667;2.4444444444444446;1.31243733870161;1971.1330628055086;31.29395349313805;24.342900454503482;24.342900454503482;21.7068598014961…
416;14.528619017044168;-4.669522618553675;14.528619017044168;0.023474814152540047;0.22100396926824153;593.6089999999999;567.4010000000002;593.2038597320002;220.0;0.0;0.41797370700728104;-0.36748815274463853;0.41797370700728104;0.36748815274463853;0.7727272727272727;1.5454545454545454;2.3181818181818183;1.3940108528500754;2150.274058592163;30.586846711951498;23.675139140045776;23.675139140045776;2…
417;12.44644187133167;-0.37286914793220993;12.44644187133167;0.2803083173518437;0.5291981362540248;512.5740000000003;484.3500000000003;512.2284367560001;194.0;0.0;0.3231784449191289;-0.37777386704725935;0.37777386704725935;0.3231784449191289;0.8421052631578947;1.4473684210526316;2.0789473684210527;1.2210509185398153;1319.923843555739;25.898765978752646;20.838383385779977;20.838383385779977;18.657…
418;12.441908692319323;-0.29495673296622305;12.441908692319323;0.29495673296622305;0.5455129812427433;501.59100000000024;470.3430000000003;501.24883785200007;192.0;0.0;0.32317843685035125;-0.37777386704725935;0.37777386704725935;0.32317843685035125;0.8108108108108109;1.4054054054054055;2.054054054054054;1.2350744795808393;1229.8595192536811;25.1916591975661;20.89116979028002;20.89116979028002;18.…
419;13.092554532451448;-0.4174057125580599;13.092554532451448;0.2756804676644016;0.5428831036464101;505.55400000000026;477.33000000000027;505.22376597600004;192.0;0.0;0.32317845924267236;-0.37777386704725935;0.37777386704725935;0.32317845924267236;0.8108108108108109;1.4054054054054055;2.054054054054054;1.2350744795808393;1236.0300491404264;25.191659197566096;20.269134263289246;20.269134263289246;…
420;12.35698097123089;-0.2974132711370472;12.35698097123089;0.2974132711370472;0.5644712421300848;487.5640000000002;458.3320000000002;487.23318778800007;186.0;0.0;0.3231784344419478;-0.37777386704725935;0.37777386704725935;0.3231784344419478;0.7777777777777778;1.4166666666666667;2.111111111111111;1.250865657264283;1185.9195001899038;24.32141570956302;19.968520059469643;19.968520059469643;17.72547…
421;12.639012418068884;-0.3751726248785434;12.639012418068884;0.27990492349157603;0.454925218631602;547.6160000000003;514.3520000000003;547.2543171560001;210.0;0.0;0.3231805859654942;-0.49286753504352365;0.49286753504352365;0.3231805859654942;0.825;1.475;2.175;1.2082452392547813;1333.3750826915673;27.476116247942272;22.63031610201812;22.63031610201812;19.60601938362316;13.463671487144559;13.46367…
422;12.462066871331672;-0.3524609846669031;12.462066871331672;0.03863191824932222;0.45259595119018986;517.5900000000003;486.3420000000003;517.2437524720001;198.0;0.0;0.32317843693998266;-0.3916804474893014;0.3916804474893014;0.32317843693998266;0.8421052631578947;1.4473684210526316;2.0789473684210527;1.2165671297098877;1249.4226731774913;25.898765978752643;21.045490166966523;21.045490166966523;18…
423;12.527622426887225;-0.3356464270537345;12.527622426887225;0.09512337187521736;0.4220050222383735;531.6170000000002;498.35300000000035;531.259402536;204.0;0.0;0.3231784368601761;-0.39603131521722756;0.39603131521722756;0.3231784368601761;0.8461538461538461;1.4615384615384615;2.1025641025641026;1.1961312996485225;1266.074006814397;26.60587275993919;21.752596948153066;21.752596948153066;19.15733…
424;12.56536548244278;-0.3053733996328898;12.56536548244278;0.2923264870016933;0.4954039510246363;530.6330000000003;496.3610000000003;530.2753869480001;204.0;0.0;0.32317845301472986;-0.37777386704725935;0.37777386704725935;0.32317845301472986;0.8205128205128205;1.4102564102564104;2.0256410256410255;1.2030462050041615;1279.165254061253;26.769009466755723;22.338383385779977;22.338383385779977;19.03…
425;12.329203193453111;-0.337413271137047;12.329203193453111;0.29300199063633525;0.5588978350185633;488.55200000000025;460.3280000000004;488.22843675599995;186.0;0.0;0.3232260114470607;-0.37777386704725935;0.37777386704725935;0.3232260114470607;0.8611111111111112;1.5833333333333333;2.3055555555555554;1.250865657264283;1187.6860125716073;24.321415709563023;19.83838338577998;19.83838338577998;17.72…
426;12.336572807965585;-0.32519104891482487;12.336572807965585;0.2935401850807797;0.5588978350185633;488.55200000000025;460.32800000000026;488.228436756;186.0;0.0;0.32318015094402697;-0.37777386704725935;0.37777386704725935;0.32318015094402697;0.8055555555555556;1.4444444444444444;2.138888888888889;1.2508656572642831;1187.6860125716073;24.32141570956302;19.838383385779977;19.838383385779977;17.72…
427;12.404788983324615;-0.379758950149393;12.404788983324615;0.2841709721178167;0.4856594000897821;522.9970000000002;495.78100000000035;522.189464404;192.0;0.0;0.3231809857101409;-0.37777386704725935;0.37777386704725935;0.3231809857101409;0.8918918918918919;1.5945945945945945;2.324324324324324;1.2401972721023204;1255.04656152213;25.1916591975661;20.13899758959958;20.894926535618037;18.11932617617…
428;12.301425415675332;-0.3774132711370466;12.301425415675332;0.2885575461918908;0.5497581978992115;489.5400000000002;462.3240000000003;489.223685724;186.0;0.0;0.3232695712040876;-0.37777386704725935;0.37777386704725935;0.3232695712040876;0.8333333333333334;1.5;2.2222222222222223;1.250865657264283;1189.213992285687;24.321415709563023;19.70824671209031;19.70824671209031;17.72547932606128;12.111038…
429;12.308795030187806;-0.36519104891482423;12.308795030187806;0.28909574063633525;0.5497581978992115;489.5400000000002;462.3240000000003;489.223685724;186.0;0.0;0.32322791699096687;-0.37777386704725935;0.37777386704725935;0.32322791699096687;0.8333333333333334;1.5555555555555556;2.2777777777777777;1.250865657264283;1189.213992285687;24.321415709563023;19.70824671209031;19.70824671209031;17.72547…
430;12.342661042075793;-0.48314324353366134;12.342661042075793;0.020392036932631363;0.4711070364209918;504.5510000000002;476.32700000000034;504.22335137600004;192.0;0.0;0.32318015094402697;-0.39080523344300333;0.39080523344300333;0.32318015094402697;0.8918918918918919;1.5945945945945945;2.324324324324324;1.2619464206394624;1239.198909432455;25.1916591975661;20.155840469283014;20.155840469283014;1…
431;14.1568210200676;-4.589762170392928;14.1568210200676;0.035894031839614815;0.25378536050809347;543.5490000000002;519.3570000000003;543.1882096680001;202.0;0.0;0.41797336354895603;-0.46489997289852203;0.46489997289852203;0.41797336354895603;0.85;1.65;2.425;1.3308042125791781;1732.625409065422;27.85479590438263;21.189540580392286;21.189540580392286;19.258171396512385;12.711865571384724;12.711865…
432;14.312616411576894;-4.587728401099544;14.312616411576894;0.1197707079209609;0.3048601731525092;530.5500000000003;505.3500000000003;530.1929607000001;198.0;0.0;0.4179737020489267;-0.4967678183519791;0.4967678183519791;0.4179737020489267;0.8974358974358975;1.641025641025641;2.358974358974359;1.5776948174736756;1740.7895811609003;27.147689123196084;21.12601141066661;21.12601141066661;18.82984970…
433;14.365533496145765;-4.582133553126449;14.365533496145765;0.12887270579543597;0.24242331611925486;556.613;533.4290000000002;556.154467016;200.0;0.0;0.4179737020489267;-0.36849222487090394;0.4179737020489267;0.36849222487090394;0.9;1.725;2.55;1.4737945092651012;1972.0732599468497;27.432146173572256;21.203361679856233;22.019858260783963;19.381161298800638;12.96814433641788;13.847797147672773;9.8…
434;14.360336370697954;-4.61892533887428;14.360336370697954;0.09393277189945826;0.3144888351264019;562.5520000000001;537.3520000000001;562.19402332;210.0;0.0;0.4179737020489267;-0.48039147407541455;0.48039147407541455;0.4179737020489267;0.926829268292683;1.7317073170731707;2.4634146341463414;1.5916128872223083;1833.7705174707999;28.725039392385707;22.19663608456151;22.19663608456151;19.7785381087…
435;14.342999370727025;-4.596669372622934;14.342999370727025;0.11356921812057008;0.30858981023418347;544.5330000000001;521.3490000000003;544.1722252559999;202.0;0.0;0.4179737020489267;-0.45359507145224226;0.45359507145224226;0.4179737020489267;0.85;1.625;2.45;1.4424090479534422;1845.2008232327662;27.43214617357225;21.164016213127397;21.164016213127397;19.364324546395032;12.885924958372069;12.8859…
436;14.237852179700713;-4.569292585287355;14.237852179700713;0.13176333830644826;0.3193533094890467;506.55300000000017;485.3850000000003;506.13881695200007;182.0;0.0;0.4179737020489267;-0.36849222487090394;0.4179737020489267;0.36849222487090394;0.9444444444444444;1.7777777777777777;2.5277777777777777;1.6133408809307053;1637.541021514934;24.86323207281991;19.048661141476988;19.86515772240471;17.39…
437;13.30695974409027;-3.6102194966470678;13.30695974409027;0.212084035618904;0.3298570138064011;547.6400000000002;522.4400000000004;547.1678106600001;198.0;0.0;0.25509728790950936;-0.3141072761295126;0.3141072761295126;0.25509728790950936;0.725;1.5;2.325;1.377425395598534;2083.5489308913275;27.269009466755723;21.487878975635493;22.30437555656322;19.48633301432318;13.100285377947028;14.5403487067…
438;13.522209305060207;-0.13169358369304218;13.522209305060207;0.13169358369304218;0.2965562783888521;527.6280000000003;498.39600000000036;527.232125168;198.0;0.0;0.2552249736648259;-0.49447679601408967;0.49447679601408967;0.2552249736648259;0.825;1.65;2.5;1.4157918156885407;1957.2892721894852;27.21660322394843;22.24873266389739;22.24873266389739;19.584851333567975;13.575622746733666;13.575622746…
439;13.330903181795726;-0.05593279866277667;13.330903181795726;0.05593279866277667;0.2926392313279067;511.62900000000036;482.3970000000004;511.237210548;192.0;0.0;0.255097280553719;-0.3038256611666685;0.3038256611666685;0.255097280553719;0.717948717948718;1.5128205128205128;2.358974358974359;1.3223013161214856;1885.5314153176416;26.346359735945352;21.917454480930406;21.917454480930406;19.11932617…
440;12.704786047801992;0.008911916873677761;12.704786047801992;0.008911916873677761;0.42597219045418416;394.4780000000001;372.30200000000013;394.179361324;148.0;0.0;0.25057782406416895;-0.307625432086238;0.307625432086238;0.25057782406416895;0.8333333333333334;1.6666666666666667;2.533333333333333;1.744310564419146;1452.8094214020855;20.66456146007064;17.039519465112303;17.039519465112303;14.59735…
441;12.827331821617534;-3.5136565675652975;12.827331821617534;0.1977114040060468;0.6542992085999939;396.4720000000002;376.3120000000001;396.12561150000005;144.0;0.0;0.18356768876230603;-0.3777758793861024;0.3777758793861024;0.18356768876230603;0.9642857142857143;1.7142857142857142;2.4285714285714284;1.7324017598620023;1037.5606566309075;19.399130457682162;15.230884141684285;16.04738072261201;13.6…
442;12.93887738071883;-4.641864625107678;12.93887738071883;0.06593892325417716;0.4613395020059931;464.83100000000013;448.70300000000026;464.086302712;166.0;0.0;0.41741842768680637;-0.45723690229449804;0.45723690229449804;0.41741842768680637;0.9375;1.59375;2.25;1.6244376001208207;1137.8789445127009;23.30275414050484;16.457319050824715;17.213247996843172;15.151216908830305;9.062991028319596;9.44095…
443;12.69308180026148;-0.2666136091002891;12.69308180026148;0.17311797422773756;0.4657173060978848;488.0170000000002;461.80900000000025;487.15572175200003;174.0;0.0;0.2669995457316883;-0.3950445481992146;0.3950445481992146;0.2669995457316883;1.2121212121212122;2.0;2.727272727272727;1.4315929128906488;1111.432170715536;23.37166824125719;18.50713466000412;20.0795601869503;15.92305529101951;10.65860…
444;5.74997445567823;0.5671070885884196;5.74997445567823;0.5671070885884196;0.25618052305661515;474.56800000000015;448.3600000000003;474.216809452;178.0;0.0;0.14654948234375056;-0.4674528384463697;0.4674528384463697;0.14654948234375056;0.8611111111111112;1.6666666666666667;2.388888888888889;1.507409242322476;1538.5155343531685;24.15827900274649;19.787697968933486;19.787697968933486;17.88214273316…
445;9.701259975725304;0.08584221522758684;9.701259975725304;0.08584221522758684;0.46499459464518295;358.36500000000007;344.2530000000001;358.129057068;132.0;0.0;0.24137515848640928;-0.5078861343856078;0.5078861343856078;0.24137515848640928;1.0740740740740742;1.962962962962963;2.814814814814815;1.824294677944121;1147.5230609590446;18.63961743368832;14.033754372392888;14.033754372392888;13.24151474…
446;5.761994362559839;0.16296348786428183;5.761994362559839;0.16296348786428183;0.5245245522061707;307.3210000000001;294.21700000000004;307.12939141600003;114.0;0.0;0.2416371696764628;-0.36763684176782124;0.36763684176782124;0.2416371696764628;1.0869565217391304;1.9565217391304348;2.739130434782609;1.9489826242425052;951.0081189307676;15.81119030894213;12.224733457327133;12.224733457327133;11.203…
447;11.085211427830545;-0.11602554699055379;11.085211427830545;0.11602554699055379;0.5920391651197969;316.411;304.315;316.045253004;106.0;0.0;0.22252916281575402;-0.3021900940344737;0.3021900940344737;0.22252916281575402;1.2857142857142858;2.142857142857143;2.9047619047619047;2.012361807592289;815.5941518015611;14.819626477379408;11.453137003839593;13.086130165695046;10.152198343190413;6.21102008…
448;13.110654267585005;-3.9836767335518926;13.110654267585005;0.02662086902662275;0.39840579712229873;476.9420000000002;462.8300000000002;476.017988208;158.0;0.0;0.2614945186389791;-0.30219009405638825;0.30219009405638825;0.2614945186389791;1.096774193548387;1.8387096774193548;2.5483870967741935;1.670128480469916;1405.97481918531;22.17299762850792;15.88775001204432;18.276672119918228;14.708347120…
449;5.626280692845447;0.7414529979934023;5.626280692845447;0.7414529979934023;0.4628479315746943;233.274;222.18599999999995;233.095297352;86.0;0.0;0.14274108040699646;-0.39872767220341027;0.39872767220341027;0.14274108040699646;0.9444444444444444;1.7222222222222223;2.5555555555555554;1.9997745692210236;742.4999166409922;12.372032720186704;9.643366018206592;9.643366018206592;8.826499840494925;5.63…
450;4.211765400604686;0.7957898715041575;4.211765400604686;0.7957898715041575;0.5772710925022458;218.25900000000001;208.17899999999997;218.08439832;80.0;0.0;0.1427410803348611;-0.27656152720520855;0.27656152720520855;0.1427410803348611;0.8235294117647058;1.588235294117647;2.4705882352941178;2.0410607850305906;699.6150662398294;11.501789232183626;9.143366018206592;9.143366018206592;8.4326529903775…
451;13.01719753103772;-0.6424205036953057;13.01719753103772;0.2820195578231297;0.6128647977030511;254.239;246.17499999999993;254.065554696;92.0;0.0;0.1427411061844565;-0.2765615272050354;0.2765615272050354;0.1427411061844565;0.9473684210526315;1.6842105263157894;2.473684210526316;2.0365643264570807;789.3639054903418;13.242276208189782;9.744594425845793;9.744594425845793;9.220346690612276;5.634579…
452;4.19135723733938;0.7680120937263796;4.19135723733938;0.7680120937263796;0.5895699962407172;219.247;210.17499999999998;219.079647288;80.0;0.0;0.14274197898556232;-0.2765615271793936;0.2765615271793936;0.14274197898556232;1.0;1.9411764705882353;2.823529411764706;2.04106078503059;702.1605687629873;11.501789232183626;9.013229344516924;9.013229344516924;8.432652990377571;5.2849785800402;5.28497858…
453;4.196140400604686;0.7753817082388513;4.196140400604686;0.7753817082388513;0.5895699962407172;219.247;210.17499999999995;219.079647288;80.0;0.0;0.14274109422175943;-0.27656152720511534;0.27656152720511534;0.14274109422175943;0.9411764705882353;1.7647058823529411;2.6470588235294117;2.0410607850305906;702.1605687629872;11.501789232183626;9.013229344516924;9.013229344516924;8.432652990377571;5.28…
454;4.175029289493575;0.7511774848828419;4.175029289493575;0.7511774848828419;0.7053221457093192;199.25699999999998;186.15299999999996;199.110947416;76.0;0.0;0.14242695477466247;-0.29851336190869215;0.29851336190869215;0.14242695477466247;1.3333333333333333;2.1333333333333333;2.933333333333333;2.310072588577083;514.1370204680551;10.673362107437434;8.910935048944967;8.910935048944967;7.27085694782…
455;4.183987622826908;0.749612150415722;4.183987622826908;0.749612150415722;0.5895699962407172;219.247;210.17499999999995;219.079647288;80.0;0.0;0.1427961323095535;-0.27656152031597564;0.27656152031597564;0.1427961323095535;0.9411764705882353;1.8235294117647058;2.7058823529411766;2.04106078503059;702.1605687629873;11.501789232183626;9.013229344516924;9.013229344516924;8.432652990377571;5.29504468…
456;5.708525545255343;0.7163757926009913;5.708525545255343;0.7163757926009913;0.4628479315746943;233.274;222.18599999999995;233.095297352;86.0;0.0;0.14274109000547197;-0.3986932060325201;0.3986932060325201;0.14274109000547197;1.0;1.8888888888888888;2.7777777777777777;2.028533941328623;759.7499166409921;12.372032720186704;9.643366018206592;9.643366018206592;8.826499840494924;5.634606204330316;5.63…
457;4.257659674981103;0.5930205971277398;4.257659674981103;0.5930205971277398;0.6648969176025677;210.27999999999997;196.16799999999998;210.115698448;80.0;0.0;0.142388755647085;-0.2765617170494815;0.2765617170494815;0.142388755647085;1.1875;2.0;2.875;1.9350473430845834;550.6092960993213;10.794682450997076;9.162392066194279;9.162392066194279;7.932652990377571;5.879735580212123;5.879735580212123;4.3…
458;4.1964351851851855;0.6300576341647768;4.1964351851851855;0.6300576341647768;0.6222055926602554;182.22599999999994;172.14599999999996;182.08439832;68.0;0.0;0.14238875569034323;-0.27656171704948146;0.27656171704948146;0.14238875569034323;1.2857142857142858;2.142857142857143;3.0;2.0848053375313715;523.7355721990792;9.380468888623982;7.748178503821183;7.748178503821183;6.932652990377571;4.8797355…
459;5.841935389896699;0.6850382128159909;5.841935389896699;0.6850382128159909;0.4628479315746943;233.274;222.18599999999995;233.095297352;86.0;0.0;0.14274232577434232;-0.3977177363575112;0.3977177363575112;0.14274232577434232;0.9444444444444444;1.7222222222222223;2.611111111111111;2.0606074645516;759.7499166409921;12.372032720186704;9.643366018206592;9.643366018206592;8.843336592900531;5.64058926…
460;12.82510929529959;-4.90603019497004;12.82510929529959;0.06460621903082231;0.4466638470130705;354.25300000000004;346.1890000000001;354.059167576;128.0;0.0;0.41596885152910795;-0.2765615272051911;0.41596885152910795;0.2765615272051911;0.8;1.4;2.0;2.0883103114961066;953.761436067938;18.242276208189782;12.256452317882703;12.256452317882703;11.64299642142265;6.890508091286144;6.890508091286144;5.1…
461;4.199541761148904;0.8072222222222223;4.199541761148904;0.8072222222222223;0.5841189101256846;224.288;216.22399999999996;224.040819256;76.0;0.0;0.1427415426605097;-0.2765615271920645;0.2765615271920645;0.1427415426605097;1.125;2.0625;2.9375;2.071100717020858;668.591152096289;10.794682450997078;8.396913770291203;9.21341035121893;7.932652990377571;4.906651988003575;5.8494610295856395;3.379822502…
462;8.726819536860086;0.634971516511921;8.726819536860086;0.634971516511921;0.6171160255626593;243.269;234.19699999999995;243.079647288;88.0;0.0;0.14274108037526212;-0.2765615272052085;0.2765615272052085;0.14274108037526212;0.8947368421052632;1.631578947368421;2.4210526315789473;1.9690697029591573;824.0419288131263;13.079139501373252;10.013229344516924;10.013229344516924;9.364504642955708;5.81953…
463;4.161022612748804;0.7128817082388514;4.161022612748804;0.7128817082388514;0.5871072673550289;220.235;212.17099999999996;220.074896256;80.0;0.0;0.1559006757328695;-0.2646461132931453;0.2646461132931453;0.1559006757328695;1.0;1.8823529411764706;2.764705882352941;2.0410607850305906;704.1127088381229;11.501789232183626;8.883092670827256;8.883092670827256;8.432652990377571;5.144775799609193;5.1447…
464;4.158676933736458;0.7055120937263796;4.158676933736458;0.7055120937263796;0.587107267355029;220.23500000000004;212.171;220.074896256;80.0;0.0;0.15590067576129085;-0.26343158644529696;0.26343158644529696;0.15590067576129085;1.0588235294117647;2.0;2.8823529411764706;2.0410607850305906;704.1127088381229;11.501789232183626;8.883092670827256;8.883092670827256;8.432652990377571;5.144775799609194;5.…
465;5.60066608531144;0.21654126296085074;5.60066608531144;0.21654126296085074;0.6725246721019797;380.4120000000001;360.2520000000001;380.17092188000004;144.0;0.0;0.227543829796795;-0.48098233142705993;0.48098233142705993;0.227543829796795;1.0714285714285714;1.8571428571428572;2.5357142857142856;1.684248165656547;927.3205653831807;19.34672421487486;15.36965716300105;15.36965716300105;13.7078412358…
466;13.109231843667038;-4.680513284712026;13.109231843667038;0.1097866336336657;0.20400897061303128;572.975;548.7830000000002;572.1550509680001;208.0;0.0;0.41741842768680637;-0.49676819992826393;0.49676819992826393;0.41741842768680637;1.0;1.65;2.3;1.4324749670297425;1554.3519982787514;29.02636877963644;21.266339965890474;22.022268911908924;18.938910609065008;11.75292173394608;12.130886206955308;8…
467;12.166994037207782;-3.420498918703283;12.166994037207782;0.17186738654496625;0.7647015137770612;377.43000000000023;358.2780000000002;377.12700846800004;138.0;0.0;0.23293422602910316;-0.3777738671510683;0.3777738671510683;0.23293422602910316;1.1153846153846154;1.8076923076923077;2.4615384615384617;1.8703238415027967;927.0013532933123;18.311190308942123;14.290966229543367;15.107462810471093;12.…
468;13.204776169273241;-3.9770686318597783;13.204776169273241;0.005461369605489708;0.4004976978117076;498.9670000000002;478.8070000000003;498.09286739999993;174.0;0.0;0.26149451863895473;-0.37777781403983596;0.37777781403983596;0.26149451863895473;0.9705882352941176;1.7352941176470589;2.5;1.5117431949461326;1459.3198386404451;23.70853153444066;17.90984298020586;19.48226850715204;16.40381666811968…
469;11.442613114498936;-0.5064644607970721;11.442613114498936;0.12218233883187013;0.5054036444367279;360.3810000000001;344.25300000000016;360.144707132;134.0;0.0;0.24827302579302302;-0.36763684176784106;0.36763684176784106;0.24827302579302302;1.037037037037037;1.8518518518518519;2.6296296296296298;1.8790209531655762;1146.960448250746;18.96589084732138;14.417818959859915;14.417818959859915;13.0080…
470;11.432687966455;-0.28213311616130987;11.432687966455;0.1396844428829811;0.4210686511747287;389.4230000000001;370.2710000000002;389.17125622800006;146.0;0.0;0.31847377713438974;-0.36763684176784106;0.36763684176784106;0.31847377713438974;0.9655172413793104;1.6896551724137931;2.413793103448276;1.7312975346557318;1163.9868847908492;20.38010440969447;15.840468690670289;15.840468690670289;14.02920…
471;11.175743522010553;-0.12009607912427289;11.175743522010553;0.12009607912427289;0.5016029281912601;374.40800000000013;356.2640000000001;374.160357196;140.0;0.0;0.24163661992027724;-0.36763684176784106;0.36763684176784106;0.24163661992027724;0.9642857142857143;1.6785714285714286;2.392857142857143;1.774450239661351;1146.2461445839488;19.672997628507925;15.340468690670289;15.340468690670289;13.49…
472;11.320866020980908;-0.13840316039179634;11.320866020980908;0.137858035189385;0.5016029281912601;374.40800000000013;356.2640000000001;374.160357196;140.0;0.0;0.24163661994782512;-0.36763684176784106;0.36763684176784106;0.24163661994782512;1.0;1.7857142857142858;2.5714285714285716;1.8235676506221277;1163.4961445839488;19.672997628507925;15.340468690670289;15.340468690670289;13.491203638441375;8…
473;5.842131593454646;0.17503357850129153;5.842131593454646;0.17503357850129153;0.45725477454578706;356.39300000000014;340.26500000000016;356.14979251200003;132.0;0.0;0.24163661994785315;-0.36763684176784106;0.36763684176784106;0.24163661994785315;1.0;1.8888888888888888;2.7777777777777777;1.687365602648292;1263.3631900525122;18.380104409694475;14.509570669396052;14.509570669396052;13.169836433395…
474;5.835187149010201;0.16676911569137443;5.835187149010201;0.16676911569137443;0.45340851273079263;357.38100000000003;342.2610000000001;357.1450414800001;132.0;0.0;0.24163661994788999;-0.36763684176784106;0.36763684176784106;0.24163661994788999;1.037037037037037;1.9259259259259258;2.814814814814815;1.6873656026482915;1264.485837768998;18.380104409694475;14.379433995706384;14.379433995706384;13.1…
475;5.783523288179673;0.1658029940371213;5.783523288179673;0.1658029940371213;0.5887346162398953;321.34800000000007;306.228;321.14504148000003;120.0;0.0;0.24163716967880947;-0.36763684176782124;0.36763684176782124;0.24163716967880947;1.0416666666666667;1.875;2.625;1.9231836166071772;1010.2905161865718;16.681433796945207;13.17194705282709;13.17194705282709;11.59735678832402;7.3267279299594525;7.32…
476;12.730662462337246;-2.7265313822447688;12.730662462337246;0.06778646511150144;0.5766403411855587;357.32800000000003;344.22400000000005;357.1261978560001;132.0;0.0;0.3327871234376361;-0.36763684176782124;0.36763684176782124;0.3327871234376361;1.0769230769230769;1.8846153846153846;2.6153846153846154;1.8550573343939891;1065.61302431074;18.25878406613483;13.50522626803517;13.50522626803517;12.508…
477;5.751994362559839;0.1506178088519361;5.751994362559839;0.1506178088519361;0.5877328915814598;308.30500000000006;296.20900000000006;308.113407004;114.0;0.0;0.2416371738760846;-0.36763684176782124;0.36763684176782124;0.2416371738760846;1.0869565217391304;1.9565217391304348;2.739130434782609;1.9489826242425052;955.5374439437485;15.81119030894213;12.132981747790996;12.132981747790996;11.203509938…
478;5.8363896623591796;0.15875033359430946;5.8363896623591796;0.15875033359430946;0.45340851273079263;357.38100000000003;342.2610000000001;357.1450414800001;132.0;0.0;0.24163717135441018;-0.36763684176782124;0.36763684176782124;0.24163717135441018;0.9629629629629629;1.7777777777777777;2.6666666666666665;1.7212931051256164;1264.485837768998;18.380104409694475;14.379433995706384;14.379433995706384;…
479;5.764340041572185;0.1662428088519361;5.764340041572185;0.1662428088519361;0.5245245522061707;307.3210000000001;294.21700000000004;307.12939141600003;114.0;0.0;0.2416366283562945;-0.367636841767841;0.367636841767841;0.2416366283562945;1.1304347826086956;2.0;2.782608695652174;1.9489826242425055;951.0081189307676;15.81119030894213;12.224733457327131;12.224733457327131;11.203509938206668;6.923531…
480;5.789340041572185;0.1683004220206601;5.789340041572185;0.1683004220206601;0.5887346162398953;321.34800000000007;306.22800000000007;321.14504148000003;120.0;0.0;0.241637163928921;-0.36763684176782124;0.36763684176782124;0.241637163928921;1.0416666666666667;1.875;2.625;1.944562548956405;1010.2905161865717;16.681433796945207;13.17194705282709;13.17194705282709;11.614193540729628;7.32672792995945…
481;11.689140892276715;-0.3218348311674428;11.689140892276715;0.11216005156526476;0.4983846633989237;364.3690000000001;348.2410000000001;364.1396217520001;136.0;0.0;0.2863315744485905;-0.43516489740488673;0.43516489740488673;0.2863315744485905;1.1111111111111112;1.9259259259259258;2.7037037037037037;1.8283711408607708;1126.7596018958357;18.96589084732138;14.5940164427549;14.5940164427549;13.04604…
482;5.749648683547493;0.14733848786428183;5.749648683547493;0.14733848786428183;0.5088500619436103;308.30900000000014;296.2130000000001;308.124640384;114.0;0.0;0.2480840539349579;-0.3676368417678007;0.3676368417678007;0.2480840539349579;1.1304347826086956;2.0;2.782608695652174;1.9489826242425052;951.5154155678471;15.81119030894213;12.094596783637463;12.094596783637463;11.203509938206668;6.7933945…
483;5.811026285322822;0.20120139413790228;5.811026285322822;0.20120139413790228;0.7548600189750242;325.3760000000001;306.22400000000005;325.16510822800007;124.0;0.0;0.24162723697021554;-0.38128978243414396;0.38128978243414396;0.24162723697021554;1.125;1.9166666666666667;2.7083333333333335;1.8287145134418752;849.7384716292567;16.518297090128677;13.436845007847602;13.436845007847602;11.703509938206…
484;4.626237244897959;0.4848015873015874;4.626237244897959;0.4848015873015874;0.527331483989568;321.3480000000001;306.22800000000007;321.14504148000003;120.0;0.0;0.24164276788087188;-0.35714268629993917;0.35714268629993917;0.24164276788087188;1.0416666666666667;1.9166666666666667;2.7083333333333335;1.9349227031723575;987.5333033257176;16.518297090128677;13.147383188137507;13.147383188137507;11.74…
485;8.760520928175705;0.1031218295526557;8.760520928175705;0.1031218295526557;0.46676115130814955;346.35800000000006;332.24600000000004;346.1402904480001;128.0;0.0;0.24164324971817244;-0.34096562839476646;0.34096562839476646;0.24164324971817244;1.1538461538461537;2.0384615384615383;2.8461538461538463;1.8694086416238012;1090.121718929274;17.932510652501772;13.801703564824011;13.801703564824011;12.…
486;8.70854689577883;0.3611450809024761;8.70854689577883;0.3611450809024761;0.44611388903910654;360.38500000000005;344.2570000000001;360.1559405120001;134.0;0.0;0.24164290514574943;-0.3530347940706321;0.3530347940706321;0.24164290514574943;1.1481481481481481;2.037037037037037;2.8518518518518516;1.811732760670991;1106.6543544088763;18.63961743368832;14.50881034601056;14.50881034601056;13.241514740…
487;5.302500143152338;0.325344051774878;5.302500143152338;0.325344051774878;0.4748027109564884;345.3700000000001;330.25000000000006;345.1450414800001;128.0;0.0;0.2416432425108542;-0.3431556999034593;0.3431556999034593;0.2416432425108542;1.1538461538461537;2.0384615384615383;2.8461538461538463;1.869408641623801;1089.3248065639111;17.932510652501772;13.93184023851368;13.93184023851368;12.7415147406…
488;13.757800296044342;-1.015074588477366;13.757800296044342;0.0021730914588053984;0.5184382848436321;343.30100000000016;332.2130000000001;343.1105477920001;126.0;0.0;0.2416388355396315;-0.3676368417677614;0.3676368417677614;0.2416388355396315;1.12;1.92;2.64;1.990760171099884;1051.5434989065977;17.551677284948287;12.825961864966333;12.825961864966333;12.00804039084698;7.13891211925598;7.138912119…
489;9.785323891561195;0.16404590457704038;9.785323891561195;0.16404590457704038;0.4053041881954984;395.4260000000001;378.29000000000013;395.14945816400007;146.0;0.0;0.241384619746966;-0.5078861343856078;0.5078861343856078;0.241384619746966;0.7333333333333333;1.5333333333333334;2.4;1.5855136448256966;1317.653731278629;20.338288046437583;15.766185341654513;15.766185341654513;14.759152830872495;9.31…
490;9.677077694331484;0.17156616671768243;9.677077694331484;0.17156616671768243;0.5276519744812864;333.355;318.23500000000007;333.13380810000007;124.0;0.0;0.24137467667226298;-0.5078861343856078;0.5078861343856078;0.24137467667226298;1.0;1.88;2.72;1.8841161790282244;1044.0431297453376;17.225403871315223;13.379433995706382;13.379433995706382;12.241514740667455;7.651183231229657;7.651183231229657;5…
491;12.48318072955512;-4.406227472216727;12.48318072955512;0.0661658811382011;0.46942614487454426;401.3520000000002;387.24000000000024;401.121192728;148.0;0.0;0.4052746200067139;-0.5078861343856078;0.5078861343856078;0.4052746200067139;1.0;1.8275862068965518;2.6206896551724137;1.7628413391393822;1159.6161753027638;20.432510652501765;14.720434195920612;14.720434195920612;13.887961350074178;8.42523…
492;9.793085783464571;0.1609536231580857;9.793085783464571;0.1609536231580857;0.38856657774987713;410.44100000000014;392.2970000000002;410.160357196;152.0;0.0;0.2413749321551041;-0.5078861343856078;0.5078861343856078;0.2413749321551041;0.8709677419354839;1.7741935483870968;2.6451612903225805;1.514657186003922;1335.9578974518677;21.04539482762413;16.343155449151393;16.343155449151393;15.2591528308…
493;9.636903222338828;0.126006183337533;9.636903222338828;0.126006183337533;0.5301768920302433;319.32800000000003;306.22400000000005;319.118158036;118.0;0.0;0.24136907854597714;-0.5078861343856078;0.5078861343856078;0.24136907854597714;1.0;1.875;2.7083333333333335;1.898032819232896;1027.8026854310106;16.518297090128677;12.456784264896008;12.456784264896008;11.70350993820667;7.18985836582447;7.189…
494;9.61704096338566;0.17853909465020612;9.61704096338566;0.17853909465020612;0.6046692160422886;304.3130000000001;292.217;304.107259004;112.0;0.0;0.23954374538606554;-0.5078861343856078;0.5078861343856078;0.23954374538606554;0.9565217391304348;1.7826086956521738;2.608695652173913;1.8875510919971061;966.6511078885413;15.6480536021256;11.95678426489601;11.95678426489601;11.309663088089316;6.970367…
495;9.668813231521565;0.1615661667176822;9.668813231521565;0.1615661667176822;0.5918210910755582;334.339;320.2270000000001;334.11782368800004;124.0;0.0;0.3204444769942701;-0.5078861343856078;0.5078861343856078;0.3204444769942701;1.04;1.92;2.76;1.8841161790282244;1046.1848391954138;17.225403871315223;13.287682286170245;13.287682286170245;12.241514740667455;7.513555666925452;7.513555666925452;5.207…
496;9.649248901351173;0.17494598765432134;9.649248901351173;0.17494598765432134;0.5366661077344111;318.3400000000001;304.22800000000007;318.12290906799996;118.0;0.0;0.21385823314166622;-0.5078861343856489;0.5078861343856489;0.21385823314166622;1.0;1.875;2.7083333333333335;1.898032819232896;1026.457526579831;16.518297090128677;12.586920938585678;12.586920938585678;11.70350993820667;7.3199950395141…
497;9.737651160298306;0.08528665967203164;9.737651160298306;0.08528665967203164;0.4567855934651803;372.3920000000002;356.2640000000002;372.144707132;138.0;0.0;0.24164270001098162;-0.5078861343856078;0.5078861343856078;0.24164270001098162;1.0714285714285714;1.9285714285714286;2.75;1.8591624334410277;1194.2309237584166;19.509860921691395;14.956404103203266;14.956404103203266;13.635361590784806;8.51…
498;9.705204416094567;0.16012655370790285;9.705204416094567;0.16012655370790285;0.5197515191557394;347.3820000000001;330.2460000000001;347.14945816400007;130.0;0.0;0.24164696156366372;-0.5078861343856078;0.5078861343856078;0.24164696156366372;1.0384615384615385;1.8846153846153846;2.6923076923076925;1.9085642397990563;1090.0448082847374;18.095647359318303;14.086540776892932;14.086540776892932;12.6…
499;9.732345277370044;0.16416547631194134;9.732345277370044;0.16416547631194134;0.4998370021238779;361.4090000000001;342.25700000000006;361.16510822800007;136.0;0.0;0.24164713611859978;-0.5078861343856078;0.5078861343856078;0.24164713611859978;1.037037037037037;1.8888888888888888;2.7037037037037037;1.8831907335795774;1106.3676032360488;18.80275414050485;14.79364755807948;14.79364755807948;13.1353…
500;9.685640085924177;0.17572788065843659;9.685640085924177;0.17572788065843659;0.5325027983602469;332.3670000000001;316.2390000000001;332.138559132;124.0;0.0;0.21385839208201257;-0.5078861343856489;0.5078861343856489;0.21385839208201257;1.0;1.84;2.64;1.9157469114587569;1052.0502286180088;17.388540578131753;13.509570669396052;13.509570669396052;12.09735678832402;7.750810855519774;7.75081085551977…
501;9.66577782697101;0.19494598765432136;9.66577782697101;0.19494598765432136;0.6038988836931172;317.3520000000001;302.2320000000001;317.1276601;118.0;0.0;0.21385736983006454;-0.5078861343856489;0.5078861343856489;0.21385736983006454;1.0;1.875;2.7083333333333335;1.898032819232896;1024.7858793850153;16.518297090128677;13.009570669396052;13.009570669396052;11.70350993820667;7.541386011660664;7.5413…
502;9.753032243861206;0.03341591137271216;9.753032243861206;0.03341591137271216;0.4260301236345581;388.39100000000013;372.26300000000015;388.1396217520001;144.0;0.0;0.3222976709564954;-0.5078861343856078;0.5078861343856078;0.3222976709564954;1.103448275862069;1.9655172413793103;2.7586206896551726;1.8709444281693643;1214.5315227765484;20.21696770287794;15.364652393667127;15.364652393667127;14.1733…
503;9.673294406911833;0.1422098870412365;9.673294406911833;0.1422098870412365;0.5275141213731093;333.3550000000001;318.235;333.13380810000007;124.0;0.0;0.24163661996925898;-0.5078861343856078;0.5078861343856078;0.24163661996925898;1.0;1.84;2.64;1.9157469114587569;1053.4803008926383;17.388540578131753;13.379433995706384;13.379433995706384;12.09735678832402;7.620674181830106;7.620674181830106;5.475…
504;5.795868967192019;0.18142799403712107;5.795868967192019;0.18142799403712107;0.603148377789889;317.3560000000001;302.23600000000005;317.13889348000004;118.0;0.0;0.2416366199201775;-0.36763684176784106;0.36763684176784106;0.2416366199201775;0.875;1.625;2.4166666666666665;1.9291021470864285;987.8158171297549;16.518297090128677;13.009570669396052;13.009570669396052;11.703509938206668;7.4863837815…
505;9.694127740245165;-0.0736934156378597;9.694127740245165;0.0736934156378597;0.4421733243486289;349.3540000000001;334.23400000000004;349.1287227200001;130.0;0.0;0.2416366200183705;-0.5077424034911241;0.5077424034911241;0.2416366200183705;0.9615384615384616;1.6923076923076923;2.423076923076923;1.9131901977245032;1083.002782066924;18.258784066134833;13.749297322016716;13.749297322016716;12.491203…
506;11.23345970924096;-0.14082721568137857;11.23345970924096;0.14082721568137857;0.5137796248181725;406.4670000000001;388.3230000000002;406.109961436;146.0;0.0;0.3167310072294732;-0.49675568754969596;0.49675568754969596;0.3167310072294732;1.1379310344827587;2.0344827586206895;2.8620689655172415;1.533891198291412;1175.5299186986397;20.21696770287794;15.87789315224851;16.694389733176234;14.10168808…
507;12.693429373260065;-0.8391677313110044;12.693429373260065;0.07015396351365877;0.7257161951681881;425.4890000000002;398.2730000000002;425.20630434400005;164.0;0.0;0.3443943260349769;-0.44935159150738924;0.44935159150738924;0.3443943260349769;1.2580645161290323;2.0;2.6774193548387095;1.7441931378866418;1005.7060073720334;22.17299762850792;18.189812419049648;18.189812419049648;14.796862180437596…
508;12.681657761787285;-3.7963411326448644;12.681657761787285;0.10841046346096883;0.45333698373059583;454.53300000000024;436.3890000000003;454.07694705599994;158.0;0.0;0.26254976520385237;-0.49676711202132506;0.49676711202132506;0.26254976520385237;1.032258064516129;1.7741935483870968;2.4838709677419355;1.6061070608407246;1365.9210218766823;22.00986092169139;16.617419625679357;18.250412787534806;…
509;11.23102482576839;-0.12937172676631836;11.23102482576839;0.12937172676631836;0.4747852788351732;408.5080000000002;392.38000000000017;408.071467752;140.0;0.0;0.22252916281575402;-0.49676717814585536;0.49676717814585536;0.22252916281575402;1.1071428571428572;1.9285714285714286;2.6785714285714284;1.5959199923436846;1142.6268993507854;19.509860921691395;15.170786371061961;16.803779532917414;13.60…
510;13.263613217724455;-0.31272125745737145;13.263613217724455;0.1572519381438935;0.5418463545905574;394.43100000000004;379.3110000000001;394.08997494;140.0;0.0;0.316731002895227;-0.4585752041473134;0.4585752041473134;0.316731002895227;1.1785714285714286;2.0714285714285716;2.892857142857143;1.551497826779121;1161.8768993507854;19.509860921691395;14.847609334793873;15.6641059157216;13.563683283512…
511;11.223217921894214;-0.13381443814389327;11.223217921894214;0.13381443814389327;0.538866953213111;390.468;372.3240000000001;390.11504681599996;140.0;0.0;0.3167309910456191;-0.45857687161683536;0.45857687161683536;0.3167309910456191;1.1428571428571428;2.0357142857142856;2.857142857142857;1.551497826779121;1156.0767953701786;19.50986092169139;15.469644861784646;16.28614144271237;13.5636832835128…
512;12.975530600834354;-0.28970681091548767;12.975530600834354;0.15460640117093427;0.5418463545905573;394.43100000000015;379.31100000000015;394.08997494;140.0;0.0;0.3167309898689416;-0.4585770206805661;0.4585770206805661;0.3167309898689416;1.1428571428571428;1.9642857142857142;2.75;1.5413670782804274;1144.6268993507854;19.50986092169139;14.847609334793873;15.6641059157216;13.563683283512807;8.455…
513;11.221200301801515;-0.1338451554961937;11.221200301801515;0.1338451554961937;0.5388669532131107;390.46800000000013;372.3240000000001;390.11504681599996;140.0;0.0;0.3167309897806568;-0.4585770465185;0.4585770465185;0.3167309897806568;1.1071428571428572;1.9285714285714286;2.7142857142857144;1.5413670782804274;1138.8267953701786;19.50986092169139;15.469644861784646;16.28614144271237;13.563683283…
514;11.23042108768435;-0.14006427349924078;11.23042108768435;0.14006427349924078;0.5137796248181724;406.46700000000016;388.3230000000002;406.109961436;146.0;0.0;0.3167309899016338;-0.4967681832689016;0.4967681832689016;0.3167309899016338;1.103448275862069;1.9310344827586208;2.689655172413793;1.5158699232689314;1158.2799186986394;20.216967702877938;15.87789315224851;16.694389733176234;14.101688085…
515;11.201154592886141;-0.13790008629204142;11.201154592886141;0.13790008629204142;0.5704759911463837;377.4290000000001;362.30900000000014;377.0946457200001;134.0;0.0;0.3167310038754455;-0.45857507163900496;0.45857507163900496;0.3167310038754455;1.1111111111111112;1.962962962962963;2.7777777777777777;1.5613729537893268;1097.6692222203426;18.63961743368832;14.416858457284604;15.23335503821233;13.1…
516;11.226481541971106;-0.13351709410067358;11.226481541971106;0.13351709410067358;0.4653317162776334;405.4830000000001;386.33100000000013;405.1259458480001;146.0;0.0;0.31638767628120096;-0.46343896653430955;0.46343896653430955;0.31638767628120096;1.103448275862069;1.9655172413793103;2.793103448275862;1.4259649582263054;1130.3465885950723;20.05383099606141;15.8310720196577;16.647568600585426;14.1…
517;11.226165205320513;-0.13389088196004395;11.226165205320513;0.13389088196004395;0.4653317162776334;405.4830000000001;386.33100000000013;405.1259458480001;146.0;0.0;0.3163876763089304;-0.4634389584926765;0.4634389584926765;0.3163876763089304;1.1724137931034482;2.103448275862069;2.9310344827586206;1.4259649582263054;1130.3465885950723;20.05383099606141;15.8310720196577;16.647568600585426;14.1698…
518;11.229251625073598;-0.13043067434758737;11.229251625073598;0.13043067434758737;0.45097135331245397;404.4950000000001;384.33500000000015;404.13069687999996;146.0;0.0;0.3163876762811003;-0.46343896659510747;0.46343896659510747;0.3163876762811003;1.103448275862069;1.9655172413793103;2.793103448275862;1.4259649582263056;1128.0873993378425;20.053830996061407;15.961208693347368;16.777705274275093;1…
519;11.230341044452068;-0.12917532784624153;11.230341044452068;0.12917532784624153;0.5958469568144286;413.50300000000016;390.3190000000002;413.152160596;152.0;0.0;0.316388298165513;-0.46339948598134006;0.46339948598134006;0.316388298165513;1.2758620689655173;2.1379310344827585;2.9655172413793105;1.3865264586185417;987.1620520552092;20.05383099606141;16.25834635810925;17.074842939036976;14.1698364…
520;11.264058943047136;-0.3107430964397957;11.264058943047136;0.12793803554655514;0.4868731496676041;403.5110000000002;382.34300000000013;403.1466812920001;146.0;0.0;0.2233761898475058;-0.34525611208787105;0.34525611208787105;0.2233761898475058;1.0344827586206897;1.8275862068965518;2.586206896551724;1.6194018855947085;1170.274917300333;20.43251065250177;16.43164005932386;17.248136640251587;13.903…
521;12.454157761787286;-0.31235099336033056;12.454157761787286;0.16451540350107008;0.5069383559208435;419.4660000000001;402.33000000000015;419.1052104040001;150.0;0.0;0.257522013049342;-0.49676776983818266;0.49676776983818266;0.257522013049342;1.0;1.8;2.533333333333333;1.5593003586641172;1237.1193882194148;21.08721119088102;16.170786371061965;16.98728295198969;14.51237168849655;8.986511439807227;…
522;12.641657761787284;-3.8588411326448635;12.641657761787284;0.04476392346296709;0.45585421907144763;455.5210000000002;438.3850000000003;455.072196024;158.0;0.0;0.26372569907063403;-0.4967671120212351;0.4967671120212351;0.26372569907063403;1.064516129032258;1.8387096774193548;2.5483870967741935;1.606107060840725;1368.1114853828522;22.009860921691395;16.487282951989688;18.12027611384514;14.835668…
523;13.00971331734284;-3.8542115030152346;13.00971331734284;0.04319903949999593;0.4592255759161355;469.54800000000023;450.3960000000003;469.08784608800005;164.0;0.0;0.2659107326389419;-0.49676711201356605;0.49676711201356605;0.2659107326389419;1.09375;1.84375;2.53125;1.656109252841591;1401.4947641126007;22.880104409694468;17.434496547489648;19.067489709345097;15.27322537675845;9.423239352225554;1…
524;13.240963317342842;-3.8663642807930123;13.240963317342842;0.07792126172221803;0.4234186788669261;483.5750000000003;462.4070000000003;483.10349615200005;170.0;0.0;0.2661573830096154;-0.4967671120135445;0.4967671120135445;0.2661573830096154;1.121212121212121;1.878787878787879;2.5454545454545454;1.6880777168733965;1418.5126889319686;23.587211190881014;18.14160332867619;19.774596490531646;15.8112…
525;13.870739500268323;-4.183977659477818;13.870739500268323;0.18139817747321296;0.48667773720022367;443.4850000000001;429.37300000000016;443.0522095280001;152.0;0.0;0.26664448747132036;-0.3021900940344737;0.3021900940344737;0.26664448747132036;1.1;1.9;2.6666666666666665;1.646464795721314;1371.6199489783824;21.30275414050485;15.456999134535051;17.089992296390502;14.314500270642638;8.6065617833250…
526;14.057406166934989;-4.17934802984819;14.057406166934989;0.09343521451024994;0.490212707556136;457.51200000000017;441.38400000000024;457.06785959200005;158.0;0.0;0.26882935898097254;-0.3021900940344737;0.3021900940344737;0.26882935898097254;1.1290322580645162;1.903225806451613;2.6451612903225805;1.6954145755335244;1404.9749114343194;22.172997628507925;16.40421273003501;18.037205891890462;14.75…
527;13.37027988439112;-4.040806363181521;13.37027988439112;0.1387980263016333;0.48667773720022367;443.4850000000001;429.37300000000016;443.05220952800005;152.0;0.0;0.26382740093136825;-0.3021900940344737;0.3021900940344737;0.26382740093136825;1.1;1.9333333333333333;2.7;1.6356597760281262;1371.6199489783824;21.302754140504845;15.456999134535051;17.089992296390502;14.29766351823703;8.60057871918131…
528;13.052958794333977;-3.9617322891074482;13.052958794333977;0.10233027727977206;0.48667773720022367;443.4850000000001;429.37300000000016;443.05220952800005;152.0;0.0;0.2637245691393749;-0.3021900940344737;0.3021900940344737;0.2637245691393749;1.0666666666666667;1.8333333333333333;2.566666666666667;1.6255134676578955;1354.3699489783826;21.302754140504845;15.456999134535051;17.089992296390502;14.…
529;12.594145006685244;-3.795065622440782;12.594145006685244;0.01721119712551844;0.4885987963940286;439.5220000000002;422.3860000000002;439.0772814040001;152.0;0.0;0.26372139781489917;-0.3021900940344737;0.3021900940344737;0.26372139781489917;1.0333333333333334;1.8;2.533333333333333;1.6255134676578955;1348.6420098360634;21.302754140504845;16.079034661525824;17.712027823381273;14.29766351823703;8.…
530;12.962200562240799;-3.7904359928111524;12.962200562240799;0.07075176583744436;0.4921416262938964;453.5490000000002;434.3970000000003;453.092931468;158.0;0.0;0.2659064312331166;-0.3021900940344737;0.3021900940344737;0.2659064312331166;1.064516129032258;1.8064516129032258;2.5161290322580645;1.6743058848801866;1381.924807453713;22.17299762850792;17.026248257025784;18.659241418881237;14.735220574…
531;11.202179917026026;-0.122538347376981;11.202179917026026;0.122538347376981;0.513573729348597;378.4820000000001;364.37000000000006;378.06090306799996;128.0;0.0;0.222529162815754;-0.3021900940344737;0.3021900940344737;0.222529162815754;1.0769230769230769;1.9230769230769231;2.730769230769231;1.6405993319661614;1079.3040950140014;17.93251065250177;13.839888349787724;15.472881511643177;12.66983643…
532;11.216188874572673;-0.12021973160884603;11.216188874572673;0.12021973160884603;0.38214175339776835;392.5090000000001;376.3810000000001;392.07655313199996;134.0;0.0;0.222529162815754;-0.3021900940344737;0.3021900940344737;0.222529162815754;1.1111111111111112;1.962962962962963;2.7777777777777777;1.561372953789327;1095.55092355246;18.639617433688315;14.546995130974272;16.179988292829723;13.16983…
533;11.190605842951953;-0.1363124520601764;11.190605842951953;0.1363124520601764;0.5781089222510614;362.4140000000001;348.3020000000001;362.08374668799996;128.0;0.0;0.3219735018025667;-0.42429406530289615;0.42429406530289615;0.3219735018025667;1.0769230769230769;1.9230769230769231;2.730769230769231;1.6405993319661614;1079.3040950140014;17.93251065250177;13.839888349787724;14.65638493071545;12.669…
534;11.204614800498597;-0.13399383629204165;11.204614800498597;0.13399383629204165;0.5621486508727214;376.4410000000001;360.3130000000001;376.09939675199996;134.0;0.0;0.3167309897711192;-0.4585770492974783;0.4585770492974783;0.3167309897711192;1.1111111111111112;1.962962962962963;2.7777777777777777;1.561372953789327;1095.55092355246;18.639617433688315;14.546995130974272;15.363491711901998;13.1698…
535;11.197550287396396;-0.12804798925025906;11.197550287396396;0.12804798925025906;0.5610528917880668;361.43000000000006;346.31000000000006;361.09973110000004;128.0;0.0;0.22721956096993445;-0.3241699279862584;0.3241699279862584;0.22721956096993445;1.0384615384615385;1.8846153846153846;2.6923076923076925;1.6405993319661614;1077.6944545395645;17.93251065250177;13.931640059323861;14.748136640251587;…
536;11.211559244943043;-0.12572937348212432;11.211559244943043;0.12572937348212432;0.5428478284100071;375.45700000000005;358.32100000000014;375.11538116400004;134.0;0.0;0.2229602923292614;-0.3501303837640423;0.3501303837640423;0.2229602923292614;1.0740740740740742;1.9259259259259258;2.740740740740741;1.5613729537893275;1093.9412830780236;18.639617433688315;14.638746840510409;15.455243421438135;13…
537;11.204494731840843;-0.11978352644034174;11.204494731840843;0.11978352644034174;0.5889976309884332;360.4420000000001;344.3140000000001;360.10448213200004;128.0;0.0;0.222529162815754;-0.3021900940344737;0.3021900940344737;0.222529162815754;1.0769230769230769;1.9230769230769231;2.730769230769231;1.6405993319661616;1075.5761558716822;17.93251065250177;14.138746840510409;14.955243421438135;12.6698…
538;11.218503689387486;-0.11746491067220699;11.218503689387486;0.11746491067220699;0.5585192855494056;374.4690000000001;356.3250000000001;374.12013219599993;134.0;0.0;0.222529162815754;-0.3021900940344737;0.3021900940344737;0.222529162815754;1.037037037037037;1.8888888888888888;2.7037037037037037;1.561372953789327;1091.7508195718535;18.639617433688315;14.845853621696957;15.662350202624683;13.1698…
539;13.85409988037548;-0.2980710180205124;13.85409988037548;0.15287888595927757;0.49168090561305383;396.4720000000001;383.3680000000001;396.0514812560001;134.0;0.0;0.222529162815754;-0.3021900940344737;0.3021900940344737;0.222529162815754;1.1481481481481481;2.0;2.814814814814815;1.6468060581726776;1145.4798983899852;18.802754140504845;14.140502553607327;15.77349571546278;13.080520035918415;8.0232…
540;13.358494129897954;-0.29002210625663505;13.358494129897954;0.14898581525302013;0.49168090561305383;396.47200000000004;383.36800000000005;396.0514812560001;134.0;0.0;0.222529162815754;-0.3021900940344737;0.3021900940344737;0.222529162815754;1.1481481481481481;2.037037037037037;2.8518518518518516;1.6340808691686046;1145.4798983899852;18.802754140504845;14.140502553607325;15.773495715462778;13.0…
541;13.04240951402075;-0.2726749611610755;13.04240951402075;0.14579644922883261;0.49168090561305383;396.47200000000015;383.3680000000001;396.051481256;134.0;0.0;0.222529162815754;-0.3021900940344737;0.3021900940344737;0.222529162815754;1.1111111111111112;1.9259259259259258;2.7037037037037037;1.6221598623391866;1128.2298983899855;18.802754140504845;14.140502553607325;15.773495715462778;13.06368328…
542;11.226102819520356;-0.12226664106131846;11.226102819520356;0.12226664106131846;0.4852702521454504;392.50900000000007;376.38100000000003;392.0765531320001;134.0;0.0;0.222529162815754;-0.3021900940344737;0.3021900940344737;0.222529162815754;1.1111111111111112;1.962962962962963;2.7777777777777777;1.646806058172678;1139.751959247666;18.802754140504845;14.7625380805981;16.39553124245355;13.0805200…
543;11.223192648507506;-0.12231914858635329;11.223192648507506;0.12231914858635329;0.4852702521454504;392.509;376.3810000000001;392.0765531320001;134.0;0.0;0.222529162815754;-0.3021900940344737;0.3021900940344737;0.222529162815754;1.1111111111111112;2.0;2.814814814814815;1.6340808691686046;1139.751959247666;18.802754140504845;14.762538080598098;16.39553124245355;13.063683283512807;8.3282631493433…
544;11.220783038421644;-0.12235894922883261;11.220783038421644;0.12235894922883261;0.4852702521454504;392.5090000000001;376.3810000000001;392.0765531320001;134.0;0.0;0.222529162815754;-0.3021900940344737;0.3021900940344737;0.222529162815754;1.0740740740740742;1.8888888888888888;2.6666666666666665;1.6221598623391862;1122.5019592476663;18.802754140504845;14.762538080598098;16.39553124245355;13.0636…
545;11.238967402853689;-0.1314011837672897;11.238967402853689;0.1314011837672897;0.4747852788351732;408.50800000000015;392.38000000000017;408.071467752;140.0;0.0;0.22252916281575402;-0.4955736745654601;0.4955736745654601;0.22252916281575402;1.1428571428571428;2.0;2.8214285714285716;1.6396855616452957;1159.8768993507854;19.509860921691395;15.170786371061961;16.803779532917414;13.6185248383792;8.44…
546;11.23463431156979;-0.1302878985863536;11.23463431156979;0.1302878985863536;0.47478527883517335;408.5080000000001;392.38000000000017;408.071467752;140.0;0.0;0.22252916281575402;-0.49672598169054094;0.49672598169054094;0.22252916281575402;1.1428571428571428;2.0357142857142856;2.857142857142857;1.6170331491389267;1159.8768993507854;19.509860921691395;15.170786371061963;16.803779532917414;13.6016…
547;12.693879984009506;-3.7738411326448627;12.693879984009506;0.12063268568319097;0.453336983730596;454.5330000000002;436.3890000000003;454.076947056;158.0;0.0;0.2614452426612208;-0.49676711202141205;0.49676711202141205;0.2614452426612208;1.032258064516129;1.8064516129032258;2.5161290322580645;1.606107060840725;1365.9210218766823;22.009860921691395;16.617419625679354;18.250412787534806;14.8356683…
548;12.653879984009507;-3.8363411326448635;12.653879984009507;0.08063268568319137;0.4558542190714479;455.5210000000001;438.38500000000016;455.07219602400005;158.0;0.0;0.26259196980653127;-0.49676711202132495;0.49676711202132495;0.26259196980653127;1.064516129032258;1.8387096774193548;2.5483870967741935;1.6061070608407249;1368.1114853828524;22.00986092169139;16.487282951989688;18.12027611384514;14…
549;12.721657761787284;-3.7338411326448635;12.721657761787284;0.14841046346096864;0.4398257575760801;453.5450000000002;434.3930000000003;453.081698088;158.0;0.0;0.2613938424521343;-0.4967671120214121;0.4967671120214121;0.2613938424521343;1.0;1.7419354838709677;2.4516129032258065;1.606107060840725;1363.2973046428524;22.00986092169139;16.747556299369023;18.380549461224476;14.835668320697815;9.29430…
550;12.852621480608146;-3.9575448363485672;12.852621480608146;0.022382496718716283;0.4267880131803321;479.54300000000023;462.40700000000027;479.072196024;166.0;0.0;0.2614886336864367;-0.49676711202141194;0.49676711202141194;0.2614886336864367;1.121212121212121;1.878787878787879;2.5454545454545454;1.6889844345683762;1506.3236889399295;23.58721119088102;17.487282951989688;19.12027611384514;15.78435…
551;12.84610220623173;-3.7963411326448635;12.84610220623173;0.12470675975726508;0.43302013911522774;468.5600000000002;448.4000000000003;468.09259712;164.0;0.0;0.26145465068657137;-0.49676711202141205;0.49676711202141205;0.26145465068657137;1.0625;1.8125;2.5;1.6510390315566215;1413.902435965413;22.880104409694468;17.54006935648973;19.17306251834518;15.246351923220775;9.570772258728828;11.870432087…
552;12.787460230923088;-3.880785577089308;12.787460230923088;0.02560135319559964;0.3777799827441244;488.97800000000024;471.84200000000027;488.037974704;164.0;0.0;0.2614956485703301;-0.49676711202141194;0.49676711202141194;0.2614956485703301;1.09375;1.84375;2.53125;1.6510390315566212;1419.7712656970796;22.880104409694468;16.918033829498956;19.306955937372862;15.246351923220775;9.259754495233443;11…
553;12.628647400235256;-3.8002508076259676;12.628647400235256;0.0463600980515666;0.41927333694489977;458.95200000000017;443.83200000000016;458.02741002000005;152.0;0.0;0.26149100940920905;-0.30219009405638825;0.30219009405638825;0.26149100940920905;1.0666666666666667;1.8333333333333333;2.566666666666667;1.6813360788445086;1355.2516503105003;21.302754140504845;15.587135808224721;17.97605791609863;…
554;13.323607216352713;-4.8655857392208635;13.323607216352713;0.18103599556341243;0.3205062104792667;526.9490000000001;512.8370000000002;526.0147946480001;176.0;0.0;0.4172405895315439;-0.30219009405638825;0.4172405895315439;0.30219009405638825;1.088235294117647;1.8235294117647058;2.5294117647058822;1.7020037237906471;1521.4747537124795;24.672997628507918;17.14367895806277;19.532601065936678;15.93…
555;12.99185797128871;-4.694698535419003;12.99185797128871;0.09730064031019992;0.3205062104792666;526.9490000000001;512.8370000000001;526.0147946480001;176.0;0.0;0.4159536227569309;-0.30219009405638825;0.4159536227569309;0.30219009405638825;1.088235294117647;1.8529411764705883;2.5588235294117645;1.6675022822707963;1521.4747537124795;24.672997628507918;17.143678958062775;19.532601065936685;15.9196…
556;12.76357574889726;-4.583966166513886;12.76357574889726;0.03944306440946921;0.3205062104792666;526.9490000000001;512.8370000000001;526.0147946480001;176.0;0.0;0.41591089548026455;-0.30219009405638825;0.41591089548026455;0.30219009405638825;1.0588235294117647;1.7647058823529411;2.411764705882353;1.6356002311128723;1504.2247537124795;24.67299762850792;17.143678958062775;19.53260106593668;15.9196…
557;12.765036289124145;-3.962866548366707;12.765036289124145;0.005732735995633176;0.361581122683931;493.3970000000001;479.28500000000025;491.988437668;158.0;0.0;0.2629801034830529;-0.30219009405638825;0.30219009405638825;0.2629801034830529;1.064516129032258;1.8387096774193548;2.5806451612903225;1.6910946440977166;1421.2248191853098;22.172997628507925;15.88775001204432;19.032601065936685;14.725183…
558;12.722227647148836;-3.907195252070411;12.722227647148836;0.01208330296714144;0.3615811226839308;493.3970000000002;479.28500000000025;491.98843766799996;158.0;0.0;0.2615446601535146;-0.30219009405638825;0.30219009405638825;0.2615446601535146;1.064516129032258;1.8709677419354838;2.6129032258064515;1.6802816375769678;1421.2248191853098;22.17299762850792;15.887750012044322;19.03260106593668;14.70…
559;12.69686357559429;-3.875652042193868;12.69686357559429;0.021390104910277152;0.361581122683931;493.3970000000001;479.28500000000025;491.988437668;158.0;0.0;0.26149277266083537;-0.30219009405638825;0.30219009405638825;0.26149277266083537;1.032258064516129;1.7741935483870968;2.4838709677419355;1.670128480469916;1403.97481918531;22.17299762850792;15.88775001204432;19.03260106593668;14.70834712075…
560;13.107825404770402;-3.883028585403745;13.107825404770402;0.04732755679432299;0.3146971834342196;515.0600000000002;491.87600000000026;514.090010276;176.0;0.0;0.2615016051250446;-0.30219009405638825;0.30219009405638825;0.2615016051250446;1.0588235294117647;1.8235294117647058;2.5294117647058822;1.6675022822707963;1508.4292070756894;24.672997628507918;19.009785539035093;21.398707646909003;15.9196…
561;12.989628598270025;-3.8625032641641384;12.989628598270025;0.04671246430671072;0.3146971834342196;515.0600000000002;491.87600000000026;514.090010276;176.0;0.0;0.2614913558864256;-0.30219009405638825;0.30219009405638825;0.2614913558864256;1.0294117647058822;1.7352941176470589;2.3823529411764706;1.6356002311128721;1491.1792070756892;24.67299762850792;19.009785539035093;21.398707646909;15.9196719…
562;13.963497436776262;-4.205922103922263;13.963497436776262;0.019219106477404102;0.39840579712229873;476.9420000000002;462.8300000000002;476.017988208;158.0;0.0;0.2644145964423972;-0.30219009405638825;0.30219009405638825;0.2644145964423972;1.1290322580645162;1.903225806451613;2.6451612903225805;1.6910946440977166;1423.2248191853098;22.172997628507925;15.88775001204432;18.276672119918228;14.72518…
563;13.442403512649008;-4.0627508076259655;13.442403512649008;0.04579551419333128;0.39840579712229873;476.9420000000002;462.8300000000002;476.017988208;158.0;0.0;0.26159735291604175;-0.30219009405638825;0.30219009405638825;0.26159735291604175;1.1290322580645162;1.935483870967742;2.6774193548387095;1.6802816375769678;1423.2248191853098;22.17299762850792;15.887750012044322;18.276672119918228;14.708…
564;11.740745963961915;-0.46127421279248626;11.740745963961915;0.22081445619907125;0.8027716856727887;411.5060000000002;382.2740000000001;411.22703978800007;160.0;0.0;0.3187246836170181;-0.3774879828498019;0.3774879828498019;0.3187246836170181;1.2666666666666666;2.033333333333333;2.7333333333333334;1.7002995810599746;929.1154029084422;21.302754140504845;17.98867090977233;17.98867090977233;14.3861…
565;12.586758927303904;-0.828491238491655;12.586758927303904;0.2582914993579326;0.7449032477082236;411.46200000000016;386.26200000000017;411.19065428000005;158.0;0.0;0.3443941496301393;-0.449351592499476;0.449351592499476;0.3443941496301393;1.1666666666666667;1.8666666666666667;2.533333333333333;1.718631314198942;968.1071701005085;21.302754140504845;17.31956893104657;17.31956893104657;14.38617857…
566;11.788523741739692;-0.4825503267883806;11.788523741739692;0.10497904152253268;0.6714679618835916;427.5050000000002;398.27300000000014;427.221954408;166.0;0.0;0.3188148407842857;-0.39454297317674913;0.39454297317674913;0.3188148407842857;1.2903225806451613;2.064516129032258;2.774193548387097;1.6549939563626777;947.6626010498742;22.009860921691395;18.142991286458837;18.142991286458837;14.886178…
567;11.906154127227222;-0.4858042950423489;11.906154127227222;0.21336470614404446;0.6924047086476329;436.51600000000025;408.2920000000002;436.222288756;168.0;0.0;0.31876732345815834;-0.3774879828498019;0.3774879828498019;0.31876732345815834;1.3125;2.09375;2.8125;1.6164285728211554;1031.2626230378698;22.71696770287794;18.642991286458837;18.642991286458837;15.386178577914638;10.807967072991405;10.8…
568;12.088384852850803;-0.4701171072809851;12.088384852850803;0.08394457567465086;0.7558051851226874;439.5160000000003;410.2840000000003;439.221954408;170.0;0.0;0.3191134597188409;-0.3774879828498019;0.3774879828498019;0.3191134597188409;1.125;1.90625;2.59375;1.4255347859306813;1006.1914923707495;22.294317972067567;18.681376250612367;18.681376250612367;15.40381666811968;11.059775478767044;11.0597…
569;12.282370113621779;-0.4829579253965284;12.282370113621779;0.21686594671259285;0.6097693597045601;463.54200000000026;434.31000000000023;463.233187788;178.0;0.0;0.3232701935743863;-0.3774879828498019;0.3774879828498019;0.3232701935743863;1.1470588235294117;1.911764705882353;2.6176470588235294;1.4069371893945375;1205.7756883438637;23.871668241257193;19.83069185796495;19.83069185796495;16.2976635…
570;11.968376349449443;-0.993801229451351;11.968376349449443;0.037719774145257956;0.5149842792474615;457.5310000000004;426.2830000000003;457.2325190920001;178.0;0.0;0.31882660735168356;-0.39361469561552914;0.39361469561552914;0.31882660735168356;1.303030303030303;2.0606060606060606;2.757575757575758;1.5856582537556272;997.4817860719288;23.587211190881014;19.16755515114842;19.16755515114842;15.780…
571;11.516430937906277;-0.46034130812269325;11.516430937906277;0.14549523507627882;0.6498215592327885;433.5120000000002;406.2960000000002;433.211389724;166.0;0.0;0.2489632201090083;-0.3774879828498019;0.3774879828498019;0.2489632201090083;1.15625;1.96875;2.71875;1.5038337129362938;1188.9842294994821;22.294317972067567;18.513614936154664;18.513614936154664;15.40381666811968;10.87127042991117;10.87…
572;11.83387120715584;-0.376783472051746;11.83387120715584;0.21239502339152638;0.6887497188289547;451.5710000000003;418.3070000000002;451.25833991600007;176.0;0.0;0.3187246836170181;-0.37748798284980184;0.37748798284980184;0.3187246836170181;1.2424242424242424;2.0303030303030303;2.727272727272727;1.5135300456300251;1023.4476072632519;23.00142475325411;19.6873415225216;19.6873415225216;15.96447683…
573;11.83387120715584;-0.376783472051746;11.83387120715584;0.21239502339152638;0.6887497188289547;451.5710000000003;418.3070000000002;451.25833991600007;176.0;0.0;0.3187246836170181;-0.37748798284980184;0.37748798284980184;0.3187246836170181;1.2424242424242424;2.0303030303030303;2.727272727272727;1.5135300456300251;1023.4476072632519;23.00142475325411;19.6873415225216;19.6873415225216;15.96447683…
574;11.78186460569869;-0.6609269905702642;11.78186460569869;0.012655848690751315;0.6322755990602845;441.53200000000027;410.2840000000002;441.237604472;172.0;0.0;0.3187246836170181;-0.39624910696942006;0.39624910696942006;0.3187246836170181;1.3125;2.09375;2.78125;1.7244169591899527;967.6042608070692;22.71696770287794;18.850098067645387;18.850098067645387;15.446838749694457;11.10769482244481;11.107…
575;11.751121399474712;-0.6502504977509143;11.751121399474712;0.016224521530257663;0.6487288189868542;427.5050000000003;398.2730000000002;427.22195440800004;166.0;0.0;0.3187246836170181;-0.39624910696942006;0.39624910696942006;0.3187246836170181;1.2258064516129032;1.967741935483871;2.6451612903225805;1.6980627706223523;930.2436581643431;21.846724214874857;17.97985457964231;17.97985457964231;15.03…
576;11.809216235042076;-0.6512602766624791;11.809216235042076;0.020339747867706093;0.6170927539794575;453.5430000000003;422.2950000000003;453.237604472;176.0;0.0;0.3187246836170181;-0.39624910696942006;0.39624910696942006;0.3187246836170181;1.2121212121212122;1.9393939393939394;2.606060606060606;1.5058440278840928;1018.2597994924757;23.00142475325411;19.13455511802156;19.13455511802156;15.9856448…
577;11.78186460569869;-0.6609269905702642;11.78186460569869;0.012655848690751315;0.6322755990602845;441.53200000000027;410.2840000000002;441.237604472;172.0;0.0;0.3187246836170181;-0.39624910696942006;0.39624910696942006;0.3187246836170181;1.3125;2.09375;2.78125;1.7244169591899527;967.6042608070692;22.71696770287794;18.850098067645387;18.850098067645387;15.446838749694457;11.10769482244481;11.107…
578;11.751121399474712;-0.6502504977509143;11.751121399474712;0.016224521530257663;0.6487288189868542;427.5050000000003;398.2730000000002;427.22195440800004;166.0;0.0;0.3187246836170181;-0.39624910696942006;0.39624910696942006;0.3187246836170181;1.2258064516129032;1.967741935483871;2.6451612903225805;1.6980627706223523;930.2436581643431;21.846724214874857;17.97985457964231;17.97985457964231;15.03…
579;11.809216235042076;-0.6512602766624791;11.809216235042076;0.020339747867706093;0.6170927539794575;453.5430000000003;422.2950000000003;453.237604472;176.0;0.0;0.3187246836170181;-0.39624910696942006;0.39624910696942006;0.3187246836170181;1.2121212121212122;1.9393939393939394;2.606060606060606;1.5058440278840928;1018.2597994924757;23.00142475325411;19.13455511802156;19.13455511802156;15.9856448…
580;11.804166193000276;-0.6321769905702643;11.804166193000276;0.18075799370598267;0.6918554350488484;450.54300000000006;420.3030000000001;450.23793882000007;174.0;0.0;0.3187246836170181;-0.37748798284980184;0.37748798284980184;0.3187246836170181;1.3333333333333333;2.121212121212121;2.8181818181818183;1.7268186494640247;1051.4004618372244;23.424074484064487;19.350098067645387;19.350098067645387;15…
581;11.804166193000276;-0.6321769905702643;11.804166193000276;0.18075799370598267;0.6918554350488484;450.54300000000006;420.3030000000001;450.23793882000007;174.0;0.0;0.3187246836170181;-0.37748798284980184;0.37748798284980184;0.3187246836170181;1.3333333333333333;2.121212121212121;2.8181818181818183;1.7268186494640247;1051.4004618372244;23.424074484064487;19.350098067645387;19.350098067645387;15…
582;11.84671721340844;-0.470926990570264;11.84671721340844;0.22026416654548897;0.6446933802131382;468.60200000000026;432.31400000000025;468.284889012;184.0;0.0;0.3187246836170181;-0.37748798284980184;0.37748798284980184;0.3187246836170181;1.2647058823529411;2.0294117647058822;2.7058823529411766;1.7158967331400896;1012.4557271861506;24.29431797206756;20.850098067645384;20.850098067645384;16.302680…
583;11.816841929961727;-0.5346769905702642;11.816841929961727;0.2084123146936374;0.6610826779570316;455.5590000000003;422.29500000000024;455.25325453600004;178.0;0.0;0.3187246836170181;-0.3845627391931871;0.3845627391931871;0.3187246836170181;1.303030303030303;2.090909090909091;2.787878787878788;1.7174472748576337;983.5650240321285;23.424074484064487;19.81113276260929;19.81113276260929;15.9468387…
584;11.816841929961727;-0.5346769905702642;11.816841929961727;0.2084123146936374;0.6610826779570316;455.5590000000003;422.29500000000024;455.25325453600004;178.0;0.0;0.3187246836170181;-0.3845627391931871;0.3845627391931871;0.3187246836170181;1.303030303030303;2.090909090909091;2.787878787878788;1.7174472748576337;983.5650240321285;23.424074484064487;19.81113276260929;19.81113276260929;15.9468387…
585;11.75013534594745;-0.8640519905702635;11.75013534594745;0.16274207516135708;0.6714679618835916;427.50500000000017;398.2730000000002;427.221954408;166.0;0.0;0.3187246836170181;-0.39295226120456744;0.39295226120456744;0.3187246836170181;1.3225806451612903;2.096774193548387;2.774193548387097;1.719646788943391;951.6626010498741;22.00986092169139;18.142991286458837;18.142991286458837;14.9468387496…
586;11.719392139723475;-0.8533754977509136;11.719392139723475;0.1583309357055751;0.6864486077227359;413.4780000000002;386.2620000000001;413.20630434400005;160.0;0.0;0.3187246836170181;-0.392952261204579;0.392952261204579;0.3187246836170181;1.2333333333333334;1.9666666666666666;2.6333333333333333;1.6942248801555047;914.357895848383;21.13961743368831;17.27274779845576;17.27274779845576;14.536155147…
587;11.75013534594745;-0.8640519905702635;11.75013534594745;0.16274207516135708;0.6714679618835916;427.50500000000017;398.2730000000002;427.221954408;166.0;0.0;0.3187246836170181;-0.39295226120456744;0.39295226120456744;0.3187246836170181;1.3225806451612903;2.096774193548387;2.774193548387097;1.719646788943391;951.6626010498741;22.00986092169139;18.142991286458837;18.142991286458837;14.9468387496…
588;11.719392139723475;-0.8533754977509136;11.719392139723475;0.1583309357055751;0.6864486077227359;413.4780000000002;386.2620000000001;413.20630434400005;160.0;0.0;0.3187246836170181;-0.392952261204579;0.392952261204579;0.3187246836170181;1.2333333333333334;1.9666666666666666;2.6333333333333333;1.6942248801555047;914.357895848383;21.13961743368831;17.27274779845576;17.27274779845576;14.536155147…
589;11.834364303802781;-0.9163964672007672;11.834364303802781;0.1716601284796453;0.5947902908112407;469.5860000000001;434.3060000000002;469.26890460000004;184.0;0.0;0.3187246836170181;-0.39034367294317834;0.39034367294317834;0.3187246836170181;1.2941176470588236;2.0294117647058822;2.676470588235294;1.7472506649763795;1036.8369019173779;24.509860921691388;20.642991286458837;20.642991286458837;16.0…
590;11.803621097578805;-0.9097413746081742;11.803621097578805;0.2424371007456667;0.6142905222766998;455.5590000000002;422.2950000000002;455.25325453600004;178.0;0.0;0.3187246836170181;-0.3903436729431784;0.3903436729431784;0.3187246836170181;1.2121212121212122;1.9090909090909092;2.5454545454545454;1.7199708605926864;999.149548277255;23.639617433688308;19.772747798455757;19.772747798455757;15.6826…
591;11.834364303802781;-0.9163964672007672;11.834364303802781;0.1716601284796453;0.5947902908112407;469.5860000000001;434.3060000000002;469.26890460000004;184.0;0.0;0.3187246836170181;-0.39034367294317834;0.39034367294317834;0.3187246836170181;1.2941176470588236;2.0294117647058822;2.676470588235294;1.7472506649763795;1036.8369019173779;24.509860921691388;20.642991286458837;20.642991286458837;16.0…
592;11.803621097578805;-0.9097413746081742;11.803621097578805;0.2424371007456667;0.6142905222766998;455.5590000000002;422.2950000000002;455.25325453600004;178.0;0.0;0.3187246836170181;-0.3903436729431784;0.3903436729431784;0.3187246836170181;1.2121212121212122;1.9090909090909092;2.5454545454545454;1.7199708605926864;999.149548277255;23.639617433688308;19.772747798455757;19.772747798455757;15.6826…
593;14.599826534287889;-2.4599698449630387;14.599826534287889;0.007379568774082523;0.10363408651821174;1044.33;954.6179999999997;1043.6181357680002;418.0;0.0;0.3286628053097123;-0.46009156218691466;0.46009156218691466;0.3286628053097123;0.8783783783783784;1.5810810810810811;2.2162162162162162;1.7084467913102315;2026.3782996256116;55.07804606458466;45.99576134584339;45.99576134584339;35.0140801856…
594;14.562907857844001;-2.4695183512491834;14.562907857844001;0.03888991091353122;0.1036340865182118;1044.33;954.6179999999996;1043.618135768;418.0;0.0;0.32866280530969877;-0.4600915621869147;0.4600915621869147;0.32866280530969877;0.8783783783783784;1.5810810810810811;2.2162162162162162;1.7045803134273345;2026.3782996256116;55.07804606458467;45.995761345843384;45.995761345843384;35.01408018560069…
595;14.613194589843445;-2.469616048118859;14.613194589843445;0.007477268092560996;0.1036340865182118;1044.3299999999997;954.6179999999997;1043.6181357680002;418.0;0.0;0.3286628053156503;-0.4600915604626738;0.4600915604626738;0.3286628053156503;0.8783783783783784;1.5810810810810811;2.2162162162162162;1.7158601593049783;2026.3782996256116;55.07804606458466;45.99576134584338;45.99576134584338;35.014…
596;12.350920965608465;-0.04884731670445941;12.350920965608465;0.04884731670445941;0.6367777999078497;281.315;266.19499999999994;281.11642672000005;106.0;0.0;0.25946878520204497;-0.3777758792462901;0.3777758792462901;0.25946878520204497;1.0952380952380953;1.9047619047619047;2.761904761904762;1.9786924133013686;866.1498879849244;14.233840039752504;11.528016376501173;11.528016376501173;10.326499840…
597;14.773550927666015;-4.7325393688111;14.773550927666015;0.05608645467189688;0.18495741333248364;683.734;651.478;683.2508099239999;254.0;0.0;0.4165836980547253;-0.3492102700843282;0.4165836980547253;0.3492102700843282;0.7647058823529411;1.5098039215686274;2.2941176470588234;1.1982711627105946;2520.1546918252907;35.277081156263485;27.61467689049395;27.61467689049395;24.618344741818515;16.7346369…
598;13.3407433758755;-0.19804734844146799;13.3407433758755;0.16214225299798368;0.5812062513453349;498.00400000000013;473.8120000000001;497.117604928;176.0;0.0;0.2676503065008794;-0.4925418745215871;0.4925418745215871;0.2676503065008794;1.0;1.7352941176470589;2.411764705882353;1.6454044405186994;1301.3080454518447;24.568185142893327;19.26929856302894;20.841724089975116;16.205616355805212;10.621834…
599;9.751088126673444;-0.10625022737167522;9.751088126673444;0.10625022737167522;0.6103026509720985;465.55400000000026;434.3060000000002;465.237604472;180.0;0.0;0.2293076044680706;-0.4963854360586909;0.4963854360586909;0.2293076044680706;0.9705882352941176;1.7058823529411764;2.3823529411764706;1.6360051166676874;1173.496323524032;23.656125291633366;19.899225797024553;19.899225797024553;16.5840499…
600;12.664417707050907;-0.4035545180703488;12.664417707050907;0.06998125759110496;0.3630598307474444;590.6850000000003;552.3810000000003;590.2965163160001;228.0;0.0;0.323178439754306;-0.45746382520991435;0.45746382520991435;0.323178439754306;0.8837209302325582;1.558139534883721;2.186046511627907;1.2116482414802316;1374.3036482488985;30.18322302912882;24.784636478704627;24.784636478704627;20.83454…
601;12.579092166359066;-0.3954471443138672;12.579092166359066;0.11947836150969948;0.360590404844303;560.6590000000002;524.3710000000003;560.2859516320001;216.0;0.0;0.3231784397542937;-0.46665010696844994;0.46665010696844994;0.3231784397542937;0.8536585365853658;1.5121951219512195;2.1707317073170733;1.1253848339448693;1307.3967246138038;28.442736053122662;23.26603788592427;23.26603788592427;20.068…
602;12.577845697944117;-0.4015170418195859;12.577845697944117;0.06870006407961626;0.42619993413685703;534.6210000000003;500.34900000000033;534.270301568;206.0;0.0;0.323178439754306;-0.46665010696844994;0.46665010696844994;0.323178439754306;0.8974358974358975;1.5128205128205128;2.1025641025641026;1.3556192460281251;1261.783598656666;27.777445635193;22.67771757549149;22.67771757549149;18.8169021411…
603;12.492608113171716;-0.4052143154821375;12.492608113171716;0.15666302704257928;0.3885816175972638;520.5940000000003;488.33800000000036;520.254651504;200.0;0.0;0.3231784397542937;-0.46665010696844994;0.46665010696844994;0.3231784397542937;0.9473684210526315;1.5789473684210527;2.1842105263157894;1.3459963599533586;1229.0004649855764;26.90720214718992;21.730503979991532;21.730503979991532;18.4062…
604;12.5157229316391;-0.4033344584097305;12.5157229316391;0.07944080482035698;0.3885816175972638;520.5940000000002;488.3380000000003;520.2546515040002;200.0;0.0;0.323178439754306;-0.46665010696844994;0.46665010696844994;0.323178439754306;0.9736842105263158;1.605263157894737;2.210526315789474;1.3678690132314169;1231.0004649855764;26.90720214718992;21.730503979991536;21.730503979991536;18.461060093…
605;12.727054881617585;-0.39136272083193213;12.727054881617585;0.006531417401865136;0.49235136707187616;532.6050000000002;500.34900000000033;532.2546515040001;204.0;0.0;0.32317843975430605;-0.46665010696844994;0.46665010696844994;0.32317843975430605;0.8205128205128205;1.435897435897436;2.051282051282051;1.1880492679737236;1288.1441168226158;27.1916591975661;22.091931137864584;22.091931137864584;1…
606;12.898902954179945;-0.3961897792953539;12.898902954179945;0.01525099000554242;0.426696973811597;546.6320000000004;512.3600000000004;546.2703015680001;210.0;0.0;0.32317843975430605;-0.46665010696844994;0.46665010696844994;0.32317843975430605;0.925;1.575;2.2;1.1919772607337173;1341.4204090876683;28.11430892837647;22.93761076117808;22.93761076117808;19.29195811475453;13.251577632694849;13.251577…
607;12.768333408913733;-0.3943863903765805;12.768333408913733;0.004788543373294374;0.432492304300813;574.6420000000002;540.3700000000002;574.2652161880001;220.0;0.0;0.32317843975430605;-0.45507911563256825;0.45507911563256825;0.32317843975430605;0.8095238095238095;1.4523809523809523;2.0714285714285716;1.0797061400469898;1386.1384286137982;28.890329810315365;23.49174325989117;23.49174325989117;20.…
608;12.75681332581124;-0.39048270858828293;12.75681332581124;0.006780609308111973;0.4481812493547124;560.6590000000003;524.3710000000004;560.285951632;216.0;0.0;0.32317843975430605;-0.46060793443144193;0.46060793443144193;0.32317843975430605;0.8292682926829268;1.4390243902439024;2.048780487804878;1.2070919421287891;1335.9274064404287;28.769009466755723;23.66928140705421;23.66928140705421;19.83454…
609;12.612582179940654;-0.4006370295759376;12.612582179940654;0.06845087217336943;0.3822645609733762;562.6750000000004;524.3710000000004;562.301601696;218.0;0.0;0.323178439754306;-0.46060793443144193;0.46060793443144193;0.323178439754306;0.9024390243902439;1.5121951219512195;2.097560975609756;1.3812354935369657;1309.396724613804;29.354795904382627;24.25506784468112;24.25506784468112;19.6727441887…
610;12.556409340434481;-0.4043343032384892;12.556409340434481;0.08396437709468874;0.3494035219358213;548.6480000000004;512.3600000000002;548.285951632;212.0;0.0;0.3231784397542937;-0.46060793443144193;0.46060793443144193;0.3231784397542937;0.95;1.575;2.175;1.3732317547939554;1276.4719285286671;28.484552416379547;23.307854249181162;23.307854249181162;19.262060586270472;13.234771377645579;13.234771…
611;12.956851927432254;-0.3918353283849594;12.956851927432254;0.01831144838017318;0.388129968964918;616.7230000000001;576.4030000000001;616.31216638;238.0;0.0;0.32317843975430605;-0.45746382520991435;0.45746382520991435;0.32317843975430605;0.8222222222222222;1.488888888888889;2.111111111111111;1.0640620735157296;1449.388766409434;31.174786860691533;25.776200310267345;25.776200310267345;21.9070198…
612;12.694728920732086;-0.39748462056463096;12.694728920732086;0.09207699222606847;0.3101955404719039;616.7230000000002;576.4030000000002;616.3121663799999;238.0;0.0;0.3231784397542937;-0.45746382520991435;0.45746382520991435;0.3231784397542937;0.8222222222222222;1.5333333333333334;2.2222222222222223;1.0320503752860026;1420.4795259928535;30.848513447058465;25.372956789137397;25.372956789137397;22…
613;12.670284476287641;-0.3983349607006852;12.670284476287641;0.0917876403742166;0.31694119941297144;602.6960000000001;564.3920000000003;602.296516316;232.0;0.0;0.3231784397542937;-0.45746382520991435;0.45746382520991435;0.3231784397542937;0.8409090909090909;1.5454545454545454;2.227272727272727;1.0442760043093575;1403.5659191585214;30.141406665871916;24.66585000795085;24.66585000795085;21.5856526…
614;12.782083408913733;-0.3934001970826946;12.782083408913733;0.00525022389037666;0.4241903845987337;588.6690000000002;552.3810000000002;588.280866252;226.0;0.0;0.32317843975430605;-0.45746382520991435;0.45746382520991435;0.32317843975430605;0.813953488372093;1.4883720930232558;2.13953488372093;1.0855907542749057;1401.053680144408;29.597436591501914;24.198850041077716;24.198850041077716;20.996336…
615;12.497925106732186;-0.5243198845469654;12.497925106732186;0.07738421052683297;0.3977496559705635;558.6430000000003;524.3710000000003;558.2703015680001;214.0;0.0;0.3231784397542815;-0.45989094196296193;0.45989094196296193;0.3231784397542815;0.9024390243902439;1.5121951219512195;2.1219512195121952;1.1651975567111874;1380.9303695208685;28.34635973594535;22.954118619123136;22.954118619123136;19.9…
616;12.701734278430779;-0.5712293632964756;12.701734278430779;0.0034360346524855423;0.4645141302022117;518.5780000000002;488.33800000000036;518.23900144;198.0;0.0;0.3717725078571936;-0.3777738867309859;0.3777738867309859;0.3717725078571936;0.8421052631578947;1.4473684210526316;2.0789473684210527;1.1777001644807028;1328.604148446811;26.484552416379554;21.14471754236463;21.14471754236463;18.4406933…
617;13.061275306101173;-3.948458782796355;13.061275306101173;0.0022690171747707932;0.4595218288605757;434.9050000000001;422.80900000000014;434.00742352400005;142.0;0.0;0.2614945186389791;-0.3750833432869691;0.3750833432869691;0.2614945186389791;1.0714285714285714;1.8214285714285714;2.5714285714285716;1.7070608339786493;1290.9420445030182;19.888540578131753;14.056851990770085;16.44577409864399;13.…
618;13.044168824619693;-3.926310022465777;13.044168824619693;0.01694908982111376;0.47478559390337993;419.8900000000001;408.8020000000002;418.996524492;136.0;0.0;0.2614945186389791;-0.2764743973358732;0.2764743973358732;0.2614945186389791;1.0;1.7777777777777777;2.5555555555555554;1.7058894865129317;1241.1990864881345;19.018297090128677;13.556851990770083;15.945774098643989;12.920653420525287;7.698…
619;13.100887096416734;-4.011350843319256;13.100887096416734;0.03699546702162193;0.4408032985355009;460.87800000000004;446.76600000000013;460.0520652080001;158.0;0.0;0.26149452565973563;-0.30958142149328605;0.30958142149328605;0.26149452565973563;1.1612903225806452;1.903225806451613;2.6129032258064515;1.6701284804699161;1406.1929833233025;22.17299762850792;15.873928912580373;17.446354439526555;14…
620;13.051508134932902;-3.97613289256372;13.051508134932902;0.039453682707650595;0.49213299147702333;418.8410000000001;406.7450000000001;418.041500524;142.0;0.0;0.26149452565973563;-0.3823429469938987;0.3823429469938987;0.26149452565973563;1.1428571428571428;1.8928571428571428;2.642857142857143;1.707060833978649;1291.0040512233973;19.888540578131753;14.043030891306136;15.615456418252318;13.314500…
621;13.034401653451424;-3.9539841322331406;13.034401653451424;0.02023557571176582;0.5274483194714092;403.82600000000014;392.73800000000017;403.0306014920001;136.0;0.0;0.26149452565973563;-0.27647340826125694;0.27647340826125694;0.26149452565973563;1.0740740740740742;1.8518518518518519;2.6296296296296298;1.7058894865129317;1241.916115240567;19.018297090128677;13.543030891306136;15.115456418252316;…
622;13.107831540861179;-3.990942680053951;13.107831540861179;0.03602775678172465;0.43950442358853287;459.8900000000001;444.77000000000027;459.05681624000005;158.0;0.0;0.2614945186651185;-0.3096370545994854;0.3096370545994854;0.2614945186651185;1.096774193548387;1.8387096774193548;2.5483870967741935;1.6701284804699164;1404.3651787108731;22.172997628507925;16.00406558627004;17.57649111321622;14.708…
623;13.058452579377349;-3.9557247292984115;13.058452579377349;0.011675904929872916;0.4939881472564719;417.8530000000002;404.7490000000002;417.0462515560001;142.0;0.0;0.2614945186651185;-0.38239828216399024;0.38239828216399024;0.2614945186651185;1.0714285714285714;1.8214285714285714;2.5714285714285716;1.7070608339786493;1289.3324040285813;19.888540578131753;14.173167564995804;15.745593091941986;13…
624;13.041346097895868;-3.9335759689678347;13.041346097895868;0.0075422020660118605;0.5235075099415463;402.83800000000014;390.7420000000002;402.035352524;136.0;0.0;0.2614945186651185;-0.30649399658199467;0.30649399658199467;0.2614945186651185;1.037037037037037;1.8148148148148149;2.5925925925925926;1.7058894865129313;1239.953973990298;19.018297090128677;13.673167564995804;15.245593091941984;12.920…
625;13.107252907040788;-3.9919071862267894;13.107252907040788;0.03703753569328927;0.38698287942420384;459.89000000000016;444.77000000000015;459.05681624000005;158.0;0.0;0.2614945186390028;-0.323793801269792;0.323793801269792;0.2614945186390028;1.096774193548387;1.8387096774193548;2.5483870967741935;1.670128480469916;1404.3651787108731;22.17299762850792;15.979501721580457;17.55192724852664;14.7083…
626;13.057873945556956;-3.9566892354712526;13.057873945556956;0.012685683841437534;0.4368382063520217;417.8530000000002;404.7490000000002;417.0462515560001;142.0;0.0;0.2614945186390028;-0.36937005015161634;0.36937005015161634;0.2614945186390028;1.0714285714285714;1.8214285714285714;2.5714285714285716;1.7070608339786493;1289.3324040285813;19.888540578131753;14.148603700306221;15.721029227252401;13…
627;13.040767464075476;-3.934540475140674;13.040767464075476;0.006532423154447242;0.5001605398633804;402.8380000000001;390.7420000000002;402.035352524;136.0;0.0;0.2614945186390028;-0.34457868946231207;0.34457868946231207;0.2614945186390028;1.0;1.7777777777777777;2.5555555555555554;1.7058894865129317;1239.953973990298;19.018297090128677;13.64860370030622;15.2210292272524;12.920653420525287;7.79725…
628;13.102150866224461;-4.004252865239135;13.102150866224461;0.05266253569328949;0.42536244525633155;460.8740000000002;446.7620000000001;460.040831828;158.0;0.0;0.3019871410847963;-0.4232361593355838;0.4232361593355838;0.3019871410847963;1.096774193548387;1.8387096774193548;2.5483870967741935;1.670128480469916;1404.7297066874735;22.17299762850792;15.88775001204432;17.4601755389905;14.708347120759…
629;13.05277190474063;-3.9690349144835975;13.05277190474063;0.028310683841437534;0.4831608286889951;418.8370000000001;406.74100000000016;418.03026714400005;142.0;0.0;0.29248624261423284;-0.42368393403061816;0.42368393403061816;0.29248624261423284;1.0714285714285714;1.8214285714285714;2.5714285714285716;1.7070608339786493;1290.1871570008548;19.888540578131753;14.056851990770085;15.629277517716265;…
630;13.035665423259148;-3.94688615415302;13.035665423259148;0.009092576845552758;0.5075126595259383;403.8220000000001;392.7340000000002;403.019368112;136.0;0.0;0.26149451863905426;-0.4434580368656925;0.4434580368656925;0.26149451863905426;1.0;1.7777777777777777;2.5555555555555554;1.7058894865129317;1240.444198985971;19.018297090128677;13.556851990770083;15.129277517716263;12.920653420525287;7.698…
631;13.036901653451423;-3.9435759689678336;13.036901653451423;0.004803476946333651;0.5274483194714092;403.82600000000014;392.7380000000002;403.030601492;136.0;0.0;0.2614945186651186;-0.2884275110877725;0.2884275110877725;0.2614945186651186;1.0740740740740742;1.8518518518518519;2.6296296296296298;1.7058894865129313;1241.916115240567;19.018297090128673;13.543030891306138;15.115456418252316;12.92065…
632;13.04405922522438;-3.926700968967834;13.04405922522438;0.016402536323171457;0.47478559390337993;419.89000000000016;408.80200000000025;418.99652449200005;136.0;0.0;0.2614945186389546;-0.2764743973506178;0.2764743973506178;0.2614945186389546;1.0;1.7777777777777777;2.5555555555555554;1.7058894865129313;1241.1990864881345;19.018297090128673;13.556851990770085;15.94577409864399;12.920653420525287;…
633;13.040975051980608;-4.638888888888889;13.040975051980608;0.1535029353839963;0.21610048860345257;658.4800000000002;624.2080000000002;657.163438418;234.0;0.0;0.46647404666265296;-0.49496946082369425;0.49496946082369425;0.46647404666265296;1.0;1.558139534883721;2.0697674418604652;9.34341655915889e-07;1401.5811993958082;31.733475560822985;23.990830257633647;26.39711534067047;20.337268853392604;12…
634;13.407465839626127;-0.6094675124162519;13.407465839626127;0.14873308711557254;0.3236299364019045;469.5480000000002;446.3640000000003;469.190260356;174.0;0.0;0.33302647294881815;-0.2931592366657142;0.33302647294881815;0.2931592366657142;0.8611111111111112;1.6111111111111112;2.388888888888889;1.5920983929372519;1903.2021789838595;25.02636877963644;20.22722003661842;20.22722003661842;17.36934182…
635;12.914883489693192;-0.011011537330981813;12.914883489693192;0.011011537330981813;0.37425065545818464;413.4980000000002;394.34600000000023;413.108564468;148.0;0.0;0.1996772059928685;-0.4396177242810049;0.4396177242810049;0.1996772059928685;0.8;1.5333333333333334;2.4;1.6274888966124403;1460.3467778891263;20.07877502244374;16.25948684318749;17.075983424115215;14.79282633568371;10.096767735224773…
636;13.304700741027112;-3.9968931153369183;13.304700741027112;0.006683489786470043;0.24722055490715045;589.0960000000001;562.8880000000004;588.1510509720002;208.0;0.0;0.26149451863895473;-0.36837293093037554;0.36837293093037554;0.26149451863895473;0.8536585365853658;1.6097560975609757;2.3658536585365852;1.248370936899928;1798.142847262143;28.398765978752646;21.912529738686963;23.484955265633143;1…
637;13.200060615159439;-3.987012910580282;13.200060615159439;0.006535663010229786;0.3075055622017739;490.9470000000002;474.8190000000003;490.066652652;168.0;0.0;0.2614945186389546;-0.27647439735059826;0.27647439735059826;0.2614945186389546;0.8235294117647058;1.6470588235294117;2.411764705882353;1.5541108126486547;1612.2546137998443;23.70853153444066;17.48256864175431;19.05499416870049;16.40381666…
638;13.200434403018807;-3.985985625899151;13.200434403018807;0.005215644644756878;0.3075055622017739;490.9470000000002;474.8190000000003;490.066652652;168.0;0.0;0.2614945186389546;-0.27647439735059826;0.27647439735059826;0.2614945186389546;0.7941176470588235;1.5588235294117647;2.323529411764706;1.5541108126486547;1612.2546137998443;23.70853153444066;17.48256864175431;19.05499416870049;16.40381666…
639;13.215069355350828;-3.99112970866287;13.215069355350828;0.012248382466558239;0.32120859557048076;543.0240000000002;518.8320000000003;542.130315528;192.0;0.0;0.2614945186390028;-0.3787927180121944;0.3787927180121944;0.2614945186390028;0.972972972972973;1.7567567567567568;2.5405405405405403;1.3451870426440986;1515.1535345467032;25.8298518780003;19.69391986888929;21.26634539583547;17.87014316330…
640;13.232177130536218;-3.98613412671359;13.232177130536218;0.001996550701942601;0.3506598320421449;541.0520000000002;514.8440000000004;540.1510509720001;192.0;0.0;0.2614945186390028;-0.3527545592021875;0.3527545592021875;0.2614945186390028;0.918918918918919;1.6486486486486487;2.3513513513513513;1.4154502041760935;1541.0022421057013;26.156125291633366;20.396021880741912;21.968447407688092;17.6915…
641;13.184144454862075;-3.9834717944195615;13.184144454862075;0.009610007656058572;0.4123416301379542;499.9550000000002;480.8030000000003;499.088116368;174.0;0.0;0.2614945186390028;-0.37777586397240226;0.37777586397240226;0.2614945186390028;0.9411764705882353;1.7058823529411764;2.4705882352941178;1.4673375467419596;1461.7073731940047;23.708531534440656;17.77970630651619;19.352131833462373;16.3869…
642;12.777044907086392;-4.093580115688251;12.777044907086392;0.2009435825651551;0.3668106984921362;398.4040000000001;384.29200000000014;398.079723928;142.0;0.0;0.2787604262270068;-0.25830903279805195;0.2787604262270068;0.25830903279805195;1.3571428571428572;2.107142857142857;2.7857142857142856;1.964564782214961;1256.378509686132;20.474327015758657;14.843325178836073;15.6598217597638;13.2344192364…
643;13.05607268486417;-4.277816226799361;13.05607268486417;0.2833972862688592;0.3390796334212753;428.43000000000023;412.30200000000025;428.090288612;154.0;0.0;0.27910098708306574;-0.39442110769671374;0.39442110769671374;0.27910098708306574;1.4;2.1666666666666665;2.8333333333333335;2.03267913666023;1292.1295307807852;21.88854057813175;15.704752336709127;16.521248917636854;14.272424038959018;8.5777…
644;6.047195886057718;0.4344986142605194;6.047195886057718;0.4344986142605194;0.7667357947173713;357.80500000000006;341.67700000000013;357.110485812;128.0;0.0;0.2566507814368989;-0.37777386699944143;0.37777386699944143;0.2566507814368989;1.04;1.88;2.64;1.7017937202675497;849.4493858741448;17.062267164498692;13.339373345546413;14.095302291564868;12.2759895832781;7.892074070934656;8.270038543943883…
645;9.776454230426994;0.1724038380784414;9.776454230426994;0.1724038380784414;0.7751940138585833;338.37100000000004;320.22700000000003;338.149123816;128.0;0.0;0.2400001198053263;-0.5079418741250604;0.5079418741250604;0.2400001198053263;1.08;1.88;2.6;1.837795486976693;888.3495147354104;17.225403871315226;13.831272198847516;13.831272198847516;12.203509938206668;8.090578894346647;8.090578894346647;5…
646;5.568615275617439;0.20545033670033708;5.568615275617439;0.20545033670033708;0.7148650433881053;339.3630000000001;322.22700000000003;339.15560616400006;128.0;0.0;0.24000197067237372;-0.37777386704722216;0.37777386704722216;0.24000197067237372;1.0;1.72;2.4;1.8205236472245063;870.9634740938847;17.225403871315223;13.701135525157849;13.701135525157849;12.203509938206668;7.875241670329469;7.8752416…
647;5.490123726398528;0.5910931594860167;5.490123726398528;0.5910931594860167;0.5901818572077482;375.43600000000015;354.26800000000014;375.18075829200006;142.0;0.0;0.24000844606506824;-0.37777386704722227;0.37777386704722227;0.24000844606506824;1.0714285714285714;1.9285714285714286;2.7857142857142856;1.6957996441443686;1110.6552336762686;18.92407448406449;15.668515653723734;15.668515653723734;13.…
648;13.332021846132598;-4.560728165124587;13.332021846132598;0.05220427059712751;0.5187044481293873;443.43300000000016;423.2730000000002;443.16814292000004;166.0;0.0;0.4346876280595663;-0.3777738670471425;0.4346876280595663;0.3777738670471425;1.0625;1.84375;2.59375;1.7023442331995846;1257.9974532192653;22.294317972067564;17.22505880356179;17.22505880356179;15.436002853667034;10.255531467585628;10…
649;5.485898519786957;0.5747708805744522;5.485898519786957;0.5747708805744522;0.5925742721403731;375.4360000000001;354.2680000000001;375.18075829200006;142.0;0.0;0.24000047175727796;-0.37777386704722227;0.37777386704722227;0.24000047175727796;1.0;1.8214285714285714;2.607142857142857;1.7090328408444837;1140.63039910414;19.08721119088102;15.88405860334756;15.88405860334756;13.703509938206672;9.3669…
650;12.38862129072627;-0.2835534769463335;12.38862129072627;0.178252587377699;0.5911279758272809;348.36200000000014;332.2340000000001;348.1222403720001;130.0;0.0;0.32869913587514715;-0.5079662294634072;0.5079662294634072;0.32869913587514715;1.1538461538461537;1.9230769230769231;2.6923076923076925;1.8151883888224045;1129.6956708406694;18.0956473593183;14.008610166820741;14.008610166820741;12.65219…
651;12.353027076188603;-0.2725222033257746;12.353027076188603;0.17996764282027655;0.5911279758272809;348.3620000000001;332.2340000000001;348.12224037199996;130.0;0.0;0.3286969150743415;-0.5079662294634072;0.5079662294634072;0.3286969150743415;1.1923076923076923;2.0;2.769230769230769;1.7841674563839474;1129.6956708406697;18.095647359318303;14.008610166820741;14.008610166820741;12.635361590784807;8…
652;12.328226669914981;-0.26511650184765223;12.328226669914981;0.18133879812000364;0.5911279758272809;348.3620000000001;332.2340000000001;348.122240372;130.0;0.0;0.3286968976920849;-0.5079662294634072;0.5079662294634072;0.3286968976920849;1.1153846153846154;1.8461538461538463;2.5384615384615383;1.7556322461921157;1112.4456708406694;18.0956473593183;14.008610166820741;14.008610166820741;12.6353615…
653;12.252236181126873;-0.31833427815570636;12.252236181126873;0.14005251128808194;0.5329343211754938;334.3350000000001;320.22300000000007;334.106590308;124.0;0.0;0.32869691507093607;-0.5079662294634072;0.5079662294634072;0.32869691507093607;1.04;1.84;2.6;1.8095555368586087;1113.331650798916;17.388540578131753;13.047575471856836;13.047575471856836;12.09735678832402;7.628761320525709;7.62876132052…
654;12.229808460038438;-0.2391581632653057;12.229808460038438;0.19020163451031258;0.6078353367779687;318.336;304.224;318.11167568800005;118.0;0.0;0.32869689756089066;-0.5079662294634072;0.5079662294634072;0.32869689756089066;1.0416666666666667;1.7916666666666667;2.5416666666666665;1.8191597378621553;1050.0239600847801;16.518297090128677;12.677712145546504;12.677712145546504;11.703509938206668;7.4…
655;12.299140234414857;-0.14034297052154177;12.299140234414857;0.14034297052154177;0.7752880156496371;324.384;304.22400000000005;324.15862588;124.0;0.0;0.3283857331356687;-0.5079662294634072;0.5079662294634072;0.3283857331356687;1.1666666666666667;1.9166666666666667;2.6666666666666665;1.729468590313189;904.9086149267021;16.518297090128677;13.403844974720739;13.403844974720739;11.703509938206668;8…
656;11.866907382940932;-0.21031840513983346;11.866907382940932;0.0005720374569577746;0.7463083912044589;270.292;256.17999999999995;270.111675688;102.0;0.0;0.3286220714650328;-0.5079662294634072;0.5079662294634072;0.3286220714650328;1.25;1.95;2.6;2.212889665922146;815.3013405206856;14.27565640300939;11.161204287601452;11.161204287601452;9.558550648063802;6.326905589246112;6.326905589246112;4.86823…
657;12.869285241874527;-0.5233343962585035;12.869285241874527;0.1488063744016126;0.7562065095068584;363.2480000000001;347.1200000000001;362.070116492;124.0;0.0;0.26825679270576863;-0.34354418629928796;0.34354418629928796;0.26825679270576863;1.3333333333333333;2.0416666666666665;2.7083333333333335;2.0508451499357094;905.6769071053977;17.060113453385565;13.119082359797302;14.630940251834213;11.4988…
658;11.87575375482302;-0.25934618291761113;11.87575375482302;0.1865136293013281;0.7498570112750763;286.291;272.179;286.106590308;108.0;0.0;0.3284577739832184;-0.5079662294634072;0.5079662294634072;0.3284577739832184;1.3333333333333333;2.0952380952380953;2.8095238095238093;2.094613533928652;820.3465569991289;14.819626477379408;11.406315871248784;11.406315871248784;10.185871848001627;6.427157352195…
659;11.960935160718709;-0.19300359032501846;11.960935160718709;0.19300359032501846;0.7715296314974667;284.31899999999996;268.191;284.127325752;108.0;0.0;0.32838539969168207;-0.5079662294634072;0.5079662294634072;0.32838539969168207;1.2857142857142858;2.0;2.6666666666666665;2.1393305852320266;830.9960570932209;14.982763184195939;11.868311068788;11.868311068788;10.041713895658194;6.793182755979651;…
660;12.267890234414857;-0.18115929705215383;12.267890234414857;0.18115929705215383;0.7668404051152535;326.3560000000001;308.21200000000005;326.13789043599996;124.0;0.0;0.3283857553792995;-0.5079662294634072;0.5079662294634072;0.3283857553792995;1.25;2.0;2.75;1.729468590313189;907.7255091492444;16.518297090128677;13.104986483998053;13.104986483998053;11.703509938206668;8.032329067717752;8.03232906…
661;12.353056129476585;-0.155755385487528;12.353056129476585;0.155755385487528;0.760143320661779;339.399;318.231;339.1695249120001;130.0;0.0;0.3283857456826124;-0.5079662294634072;0.5079662294634072;0.3283857456826124;1.24;1.96;2.68;1.6871118153083133;936.2499833109998;17.388540578131753;14.14395178903415;14.14395178903415;12.09735678832402;8.53464792606176;8.53464792606176;6.761739832903102;6.76…
662;12.324707836455673;-0.12985544217687028;12.324707836455673;0.12985544217687028;0.7618533124541339;310.35699999999997;292.213;310.142975816;118.0;0.0;0.3286417230573324;-0.5079662294634072;0.5079662294634072;0.3286417230573324;1.1304347826086956;1.8695652173913044;2.608695652173913;1.833255510437915;889.0925213552412;15.81119030894213;12.69673819353419;12.69673819353419;11.220346690612276;7.98…
663;12.28389150992506;-0.18541099773242564;12.28389150992506;0.07811833375325361;0.752962968346242;312.329;296.201;312.122240372;118.0;0.0;0.32864451900858965;-0.5079662294634072;0.5079662294634072;0.32864451900858965;1.2173913043478262;1.9565217391304348;2.6956521739130435;1.833255510437915;891.8245021543335;15.81119030894213;12.397879702811505;12.397879702811505;11.220346690612276;7.56605190098…
664;12.448479567370258;-0.2739520759456724;12.448479567370258;0.03127981439489402;0.660414239133939;353.38200000000006;334.23;353.14878946800013;134.0;0.0;0.328641728775175;-0.5079662294634072;0.5079662294634072;0.328641728775175;1.1923076923076923;1.8846153846153846;2.5384615384615383;1.7185753876951162;1013.4777561354499;18.25878406613483;14.052580241190759;14.052580241190759;12.524877143252587…
665;12.448479567370258;-0.27395207594567195;12.448479567370258;0.03127981439489402;0.6604142391339389;353.3820000000001;334.2300000000001;353.148789468;134.0;0.0;0.328641728775175;-0.5079662294634072;0.5079662294634072;0.328641728775175;1.1923076923076923;1.8846153846153846;2.5384615384615383;1.7185753876951162;1013.4777561354499;18.258784066134833;14.052580241190759;14.052580241190759;12.5248771…
666;12.287542438271604;-0.1011248635256572;12.287542438271604;0.1011248635256572;0.8065979948640137;308.385;288.225;308.16371126;118.0;0.0;0.32838573313566866;-0.2887301544348873;0.32838573313566866;0.2887301544348873;1.1304347826086956;1.9130434782608696;2.6956521739130435;1.741912000908817;859.609012413304;15.6480536021256;13.033981648410405;13.033981648410405;11.309663088089316;8.3206883982551…
667;12.34327476150393;-0.1311556426978504;12.34327476150393;0.01759367840085746;0.7660168150149927;338.41100000000006;316.23500000000007;338.174275944;130.0;0.0;0.32838573313566866;-0.39168046256432476;0.39168046256432476;0.32838573313566866;1.16;1.92;2.64;1.702690373324896;920.7422429152821;17.225403871315226;14.110951755907287;14.110951755907287;12.241514740667453;8.901153157388258;8.9011531573…
668;12.341897351035609;-0.9675543450313133;12.341897351035609;0.17689944435074256;0.751353008064987;352.3940000000001;332.2340000000001;352.1535405;134.0;0.0;0.33517897868822355;-0.47763924655010087;0.47763924655010087;0.33517897868822355;1.1923076923076923;1.9230769230769231;2.6153846153846154;1.699135313758673;997.7912944117047;18.0956473593183;14.312093265184602;14.312093265184602;12.614193540…
669;12.357163650392817;-0.11462671707801553;12.357163650392817;0.11462671707801553;0.7658586462417108;337.427;314.24300000000005;337.190260356;130.0;0.0;0.32838573313566866;-0.32649750073362527;0.32838573313566866;0.32649750073362527;1.16;1.92;2.64;1.702690373324896;919.1326024408453;17.225403871315223;14.241088429596955;14.241088429596955;12.241514740667455;8.993173681835282;8.993173681835282;6.…
670;12.355786239924498;-0.46755434503131243;12.355786239924498;0.1603705187309079;0.7526676786834389;351.4100000000001;330.2420000000001;351.16952491200004;134.0;0.0;0.3283857331356687;-0.36559950673348995;0.36559950673348995;0.3283857331356687;1.1923076923076923;1.9230769230769231;2.6153846153846154;1.699135313758673;996.9365414394313;18.0956473593183;14.44222993887427;14.44222993887427;12.61419…
671;12.395788705407732;-0.1502886393308469;12.395788705407732;0.1295913820683492;0.7434141959707399;365.437;342.25300000000004;365.18517497600016;140.0;0.0;0.3283857331356687;-0.3551121210312805;0.3551121210312805;0.3283857331356687;1.2222222222222223;1.962962962962963;2.6666666666666665;1.6731319058723475;1013.0232616525731;18.80275414050485;15.364879669684644;15.364879669684644;13.1521983431904…
672;12.388844260963289;-0.3795913820683492;12.388844260963289;0.158553102140764;0.7165181734793976;366.421;344.245;366.1691905640001;140.0;0.0;0.3373421708743074;-0.4654175191644077;0.4654175191644077;0.3373421708743074;1.2222222222222223;1.962962962962963;2.6666666666666665;1.6731319058723475;1013.8780146248464;18.80275414050485;15.273127960148507;15.273127960148507;13.152198343190413;9.29786858…
673;12.45075388674654;-0.14960378287675957;12.45075388674654;0.0879059748456581;0.6937483633811233;393.4910000000001;366.27500000000015;393.216475104;152.0;0.0;0.3283857331356687;-0.3498662166904958;0.3498662166904958;0.3283857331356687;1.206896551724138;1.9310344827586208;2.6206896551724137;1.617422575907989;1058.9913053676037;20.380104409694475;16.94222993887427;16.94222993887427;14.00804039084…
674;12.414785321650852;-0.879684286450888;12.414785321650852;0.1341652845711283;0.738925600142001;366.4650000000001;340.2570000000001;366.205576072;142.0;0.0;0.32838573313566866;-0.3857544007089374;0.3857544007089374;0.32838573313566866;1.1851851851851851;1.8888888888888888;2.5555555555555554;1.684847308583322;989.6788936733606;19.018297090128673;15.903844974720739;15.903844974720739;12.914834803…
675;12.440804320134886;-0.13409450097761755;12.440804320134886;0.13409450097761755;0.5649902722336329;376.42400000000026;356.2640000000002;376.17600726;142.0;0.0;0.3283857331356687;-0.2887301544348872;0.3283857331356687;0.2887301544348872;1.0714285714285714;1.8571428571428572;2.607142857142857;1.4830525061446818;1137.1168906760213;18.924074484064494;15.298272165720654;15.298272165720654;13.775989…
676;12.4467214798982;-0.12715005653317313;12.4467214798982;0.12715005653317313;0.5699534829271821;375.4360000000002;354.26800000000014;375.180758292;142.0;0.0;0.3283857331356687;-0.2887301544348872;0.3283857331356687;0.2887301544348872;1.0357142857142858;1.8214285714285714;2.5714285714285716;1.483052506144682;1135.7374670792988;18.92407448406449;15.428408839410324;15.428408839410324;13.7759895832…
677;12.4154714798982;-0.1679663830637852;12.4154714798982;0.1679663830637852;0.5621281358599688;377.4080000000002;358.25600000000014;377.16002284800004;142.0;0.0;0.3283857553792994;-0.3814282960767915;0.3814282960767915;0.3283857553792994;1.1071428571428572;1.8928571428571428;2.642857142857143;1.4830525061446818;1139.465406221618;18.92407448406449;15.129550348687639;15.129550348687639;13.77598958…
678;12.45315228200208;-0.11954560290599248;12.45315228200208;0.11954560290599248;0.5688207546468041;374.4480000000002;352.2720000000001;374.185509324;142.0;0.0;0.3283857331356687;-0.3446302766840608;0.3446302766840608;0.3283857331356687;1.0357142857142858;1.8214285714285714;2.5714285714285716;1.483052506144682;1134.0790725487684;18.92407448406449;15.558545513099991;15.558545513099991;13.775989583…
679;12.421902282002078;-0.16036192943660454;12.421902282002078;0.16036192943660454;0.5700296560353157;376.4200000000002;356.2600000000001;376.16477388000004;142.0;0.0;0.3283857553792994;-0.3814282960767915;0.3814282960767915;0.3283857553792994;1.1071428571428572;1.8928571428571428;2.642857142857143;1.483052506144682;1137.8791765293752;18.92407448406449;15.259687022377307;15.259687022377307;13.775…
680;12.422929566683209;-0.15904191107113164;12.422929566683209;0.15904191107113164;0.5700296560353157;376.4200000000002;356.26000000000016;376.16477388;142.0;0.0;0.3283857553792994;-0.3814282960767915;0.3814282960767915;0.3283857553792994;1.1071428571428572;1.8928571428571428;2.642857142857143;1.483052506144682;1137.8791765293752;18.92407448406449;15.259687022377307;15.259687022377307;13.77598958…
681;12.454896967968793;-0.1174266864688942;12.454896967968793;0.1174266864688942;0.5921882563353222;374.44800000000015;352.2720000000001;374.18550932400007;142.0;0.0;0.3283857331356687;-0.30633380114460873;0.3283857331356687;0.30633380114460873;1.1071428571428572;1.9285714285714286;2.6785714285714284;1.483052506144682;1134.0790725487684;18.92407448406449;15.583109377789576;15.583109377789576;13.7…
682;12.44795252352435;-0.12569114927881153;12.44795252352435;0.12569114927881153;0.5917280143125188;375.43600000000015;354.26800000000014;375.180758292;142.0;0.0;0.3283857331356687;-0.28873015443488714;0.3283857331356687;0.28873015443488714;1.1071428571428572;1.9285714285714286;2.6785714285714284;1.4830525061446818;1135.7374670792988;18.92407448406449;15.452972704099908;15.452972704099908;13.7759…
683;12.447235122238766;-0.1264900473504369;12.447235122238766;0.1264900473504369;0.5817256779618546;375.4320000000002;354.2640000000001;375.16952491200004;142.0;0.0;0.3283857331356687;-0.4435215586658315;0.4435215586658315;0.3283857331356687;1.0714285714285714;1.8571428571428572;2.607142857142857;1.4830525061446818;1135.9792070786586;18.92407448406449;15.466793803563855;15.466793803563855;13.7759…
684;12.454179566683209;-0.11822558454051957;12.454179566683209;0.11822558454051957;0.5688207546468041;374.4480000000002;352.27200000000016;374.18550932399995;142.0;0.0;0.3283857331356687;-0.2887301544348872;0.3283857331356687;0.2887301544348872;1.0357142857142858;1.8214285714285714;2.5714285714285716;1.4830525061446818;1134.0790725487684;18.92407448406449;15.558545513099991;15.558545513099991;13.…
685;12.454693209023775;-0.11756557535778289;12.454693209023775;0.11756557535778289;0.5688207546468041;374.4480000000002;352.2720000000001;374.185509324;142.0;0.0;0.3283857331356687;-0.2887301544348872;0.3283857331356687;0.2887301544348872;1.0;1.7857142857142858;2.5357142857142856;1.4830525061446818;1134.0790725487684;18.92407448406449;15.55854551309999;15.55854551309999;13.775989583278102;9.82920…
686;12.422619683287662;-0.15956303136497918;12.422619683287662;0.15956303136497918;0.5905823006744264;376.4200000000002;356.2600000000001;376.16477388000004;142.0;0.0;0.3283857553792995;-0.3814282960767915;0.3814282960767915;0.3283857553792995;1.1785714285714286;2.0;2.75;1.483052506144682;1137.8791765293752;18.92407448406449;15.284250887066891;15.284250887066891;13.775989583278102;9.4153935138787…
687;12.415238931826686;-0.11758319685899066;12.415238931826686;0.11758319685899066;0.5943249779734983;348.4100000000001;328.2500000000001;348.16985926;132.0;0.0;0.32838573313568303;-0.28873015443485456;0.32838573313568303;0.28873015443485456;1.1538461538461537;2.0384615384615383;2.923076923076923;1.5674783152543903;1131.8073905774745;17.5098609216914;14.403844974720739;14.403844974720739;12.77598…
688;12.369907715624258;-0.17637020240194823;12.369907715624258;0.17637020240194823;0.5777741095067704;351.3700000000001;334.2340000000001;351.14437278400004;132.0;0.0;0.3283857553997834;-0.3814282960767915;0.3814282960767915;0.3283857553997834;1.1538461538461537;2.0;2.8846153846153846;1.5674783152543903;1136.8894355815705;17.5098609216914;13.974849810308386;13.974849810308386;12.775989583278102;8…
689;12.382253394636603;-0.16074520240194823;12.382253394636603;0.16074520240194823;0.5890161693444067;350.3820000000002;332.2380000000001;350.14912381600004;132.0;0.0;0.328385755379351;-0.3814282960767915;0.3814282960767915;0.328385755379351;1.2307692307692308;2.1153846153846154;3.0;1.5674783152543905;1135.459363306941;17.5098609216914;14.104986483998054;14.104986483998054;12.775989583278102;8.74…
690;12.413503394636601;-0.11992887587133616;12.413503394636601;0.11992887587133616;0.5943249779734983;348.4100000000001;328.2500000000001;348.16985926;132.0;0.0;0.32838573313572034;-0.34459597848166035;0.34459597848166035;0.32838573313572034;1.1538461538461537;2.0384615384615383;2.923076923076923;1.5674783152543905;1131.8073905774745;17.5098609216914;14.403844974720739;14.403844974720739;12.77598…
691;12.405841548906574;-0.1766956156250885;12.405841548906574;0.1766956156250885;0.5066504929018936;365.39700000000016;346.24500000000006;365.1600228480001;138.0;0.0;0.328385755379351;-0.3814282960767915;0.3814282960767915;0.328385755379351;1.2222222222222223;2.074074074074074;2.925925925925926;1.563459384460341;1183.57737584068;18.380104409694475;14.604986483998054;14.604986483998054;13.16983643…
692;12.437091548906576;-0.13587928909447644;12.437091548906576;0.13587928909447644;0.5170897057142261;363.42500000000007;342.25700000000006;363.18075829200006;138.0;0.0;0.32838573313572034;-0.3693700496032798;0.3693700496032798;0.32838573313572034;1.1481481481481481;2.0;2.8518518518518516;1.5634593844603415;1179.9254031112134;18.380104409694475;14.903844974720739;14.903844974720739;13.16983643339…
693;12.44584401438981;-0.1666137362250273;12.44584401438981;0.1666137362250273;0.5005501494453228;379.4240000000002;358.2560000000001;379.17567291200004;144.0;0.0;0.328385755379351;-0.3814282960767915;0.3814282960767915;0.328385755379351;1.25;2.107142857142857;2.9285714285714284;1.5470918206844377;1200.1592398378966;19.08721119088102;15.527636214808428;15.527636214808428;13.707841235856241;9.4226…
694;12.392253394636603;-0.14839952338960272;12.392253394636603;0.14839952338960272;0.595091944728559;349.39400000000006;330.2420000000001;349.15387484800004;132.0;0.0;0.3283857553793136;-0.3814282960767915;0.3814282960767915;0.3283857553793136;1.2307692307692308;2.1153846153846154;3.0;1.5674783152543903;1133.7075251073645;17.5098609216914;14.235123157687722;14.235123157687722;12.775989583278102;8…
695;12.423503394636601;-0.10758319685899065;12.423503394636601;0.10758319685899065;0.5906647172554683;347.422;326.2540000000001;347.17461029200007;132.0;0.0;0.3283857331356829;-0.3611756972311091;0.3611756972311091;0.3283857331356829;1.1538461538461537;2.0384615384615383;2.923076923076923;1.5674783152543903;1129.9795859650455;17.509860921691395;14.533981648410407;14.533981648410407;12.77598958327…
696;12.42263562604156;-0.1087560363651634;12.42263562604156;0.1087560363651634;0.5906647172554683;347.4220000000001;326.2540000000001;347.174610292;132.0;0.0;0.3283857331357202;-0.36115779913397095;0.36115779913397095;0.3283857331357202;1.1538461538461537;2.0384615384615383;2.923076923076923;1.56747831525439;1129.9795859650455;17.509860921691395;14.533981648410407;14.533981648410407;12.7759895832…
697;11.835221054062602;-3.147105513386489;11.835221054062602;0.5055974284294574;0.4385803212641457;496.5970000000004;468.3730000000004;496.20050775600004;184.0;0.0;0.21078956215345784;-0.37777584144252646;0.37777584144252646;0.21078956215345784;1.0285714285714285;1.8285714285714285;2.6;1.3562796781933915;1466.7282142940644;23.99298858481683;19.591550976171842;20.408047557099568;16.953640943872074…
698;11.881836280400051;-3.164530924909124;11.881836280400051;0.489346483607084;0.3846746649554895;575.4930000000002;548.2770000000003;574.1110198240001;190.0;0.0;0.21078956215354594;-0.37777584144246434;0.37777584144246434;0.21078956215354594;1.0833333333333333;1.8611111111111112;2.611111111111111;1.396944749911085;1521.1809304270537;24.863232072819912;19.892165179991444;22.294658300033866;17.381…
699;11.875143034762557;-3.1921585054281176;11.875143034762557;0.40403251381922023;0.4087678133041619;521.6070000000004;494.39100000000036;521.195756724;192.0;0.0;0.21078956215345784;-0.37777584144237425;0.37777584144237425;0.21078956215345784;1.1081081081081081;1.8918918918918919;2.6216216216216215;1.4310317070503267;1607.679321561343;25.570338854006454;20.461414302482176;21.277910883409902;17.91…
700;11.858037603394303;-3.1701725473626126;11.858037603394303;0.47856982211944343;0.4158313231851174;531.0420000000003;503.82600000000036;530.1615354040001;190.0;0.0;0.21078956215345784;-0.3777758414423452;0.3777758414423452;0.21078956215345784;1.0833333333333333;1.8611111111111112;2.611111111111111;1.396859808803254;1521.1809304270537;24.863232072819912;19.892165179991444;21.464590706937624;17.3…
701;12.112299703296275;-0.2267466616276137;12.112299703296275;0.2267466616276137;0.5607783328557279;377.4080000000002;358.25600000000014;377.16002284800004;142.0;0.0;0.27075455206868704;-0.37777584144250387;0.37777584144250387;0.27075455206868704;1.2142857142857142;2.0714285714285716;2.892857142857143;1.7346364499745293;1173.6799881254371;19.08721119088102;15.345093298311465;15.345093298311465;13…
702;12.942013264646741;-0.18669162572436404;12.942013264646741;0.18669162572436404;0.4265663917919628;476.5410000000004;448.31700000000035;476.22843675599995;182.0;0.0;0.2710578870036952;-0.3787927180120614;0.3787927180120614;0.2710578870036952;1.0285714285714285;1.8285714285714285;2.657142857142857;1.3212508547685;1337.3026453249074;23.614308928376474;19.443195871394572;19.443195871394572;17.259…
703;12.774618297400584;-0.17697247417485507;12.774618297400584;0.17697247417485507;0.4155672445726018;448.5310000000002;420.30700000000024;448.23352213600003;172.0;0.0;0.2710136421067414;-0.37777584144250387;0.37777584144250387;0.2710136421067414;1.2121212121212122;2.0606060606060606;2.878787878787879;1.5304694245289803;1272.1883103768428;22.785881803630286;18.913627237371063;18.913627237371063;1…
704;12.665881052502625;-0.21183641975308642;12.665881052502625;0.21183641975308642;0.42662526077468205;435.48800000000017;410.28800000000024;435.20188766000007;166.0;0.0;0.2710142380838697;-0.3846203196764002;0.3846203196764002;0.2710142380838697;1.25;2.125;2.96875;1.568152693940685;1243.021842469278;21.91563831562721;17.87466193233497;17.87466193233497;15.741514740667455;10.664293355239248;10.66…
705;13.271173577704962;-4.410134227955642;13.271173577704962;0.1786396371118597;0.6711601027010736;406.40800000000013;385.2400000000001;406.1616605720001;154.0;0.0;0.41617494441651964;-0.3777758791879144;0.41617494441651964;0.3777758791879144;1.1724137931034482;1.896551724137931;2.586206896551724;1.7926322108280353;1111.3374061757563;20.758784066134833;16.16152963383611;16.16152963383611;13.75303…
706;12.16438299318003;-0.426471625049367;12.16438299318003;0.1012650420484944;0.39270615866807845;451.5120000000002;430.3440000000003;451.14265853200004;164.0;0.0;0.3205514968091968;-0.35954149583555517;0.35954149583555517;0.3205514968091968;1.15625;1.96875;2.65625;1.2866370473303799;1212.7502753721046;22.501424753254113;17.454863259745387;18.271359840673114;15.474366886035765;9.836510804577708;1…
707;13.643755480230046;-4.5876999874023685;13.643755480230046;0.1267417800453512;0.8197353914743168;410.4000000000002;389.23200000000014;410.16780857199996;156.0;0.0;0.4167545831567966;-0.38368916477628906;0.4167545831567966;0.38368916477628906;0.896551724137931;1.5172413793103448;2.1379310344827585;1.8185369923626369;830.910331176062;20.432510652501765;15.652713303706085;15.652713303706085;13.91…
708;13.290426336884462;-4.429039690370719;13.290426336884462;0.012413674477339764;0.6508937398048898;421.4230000000001;399.24700000000007;421.1725596040001;160.0;0.0;0.4161749444450328;-0.37483111886475967;0.4161749444450328;0.37483111886475967;1.2666666666666666;2.033333333333333;2.7333333333333334;1.784616058227004;1151.7750556025162;21.62902755413791;16.901636448149517;16.901636448149517;14.14…
709;11.76564617304426;-3.203433589485176;11.76564617304426;0.12530990173847334;0.7375014111527476;373.4380000000002;354.2860000000002;373.120860468;136.0;0.0;0.1628776546096762;-0.3777758793862373;0.3777758793862373;0.1628776546096762;1.2307692307692308;2.0384615384615383;2.8076923076923075;1.79232549638153;1041.4878955707834;18.148053602125596;14.344132795736154;15.16062937666388;12.477277747551…
710;11.777991852056607;-3.187808589485176;11.777991852056607;0.1049017384731672;0.7536459410581217;372.4500000000001;352.2900000000001;372.1256115;136.0;0.0;0.1613136106926939;-0.3777758793862374;0.3777758793862374;0.1613136106926939;1.1538461538461537;1.9615384615384615;2.730769230769231;1.79232549638153;1039.5257543205141;18.148053602125596;14.474269469425822;15.290766050353549;12.4772777475512…
711;12.750843253968256;-3.400927448139749;12.750843253968256;0.0262855883093982;0.5520721137253425;426.50200000000024;404.32600000000025;426.147409564;156.0;0.0;0.17994745294258738;-0.3777758793861024;0.3777758793861024;0.17994745294258738;1.0;1.8666666666666667;2.6;1.5896302794529664;1074.2106483972823;20.81334402005525;16.384824356678045;17.201320937605768;14.589249514347298;9.663673199883888;1…
712;12.325479969765684;-3.2515732342319636;12.325479969765684;0.10678547808012118;0.8000314447694886;362.45500000000015;340.2790000000001;362.14126156399993;134.0;0.0;0.17994745445692883;-0.3777758793861024;0.3777758793861024;0.17994745445692883;1.2;1.96;2.6;2.0155468954425637;819.0415333283373;17.86359655174942;14.42148306492578;15.237979645853507;11.954326925336499;8.291635538550963;10.00705699…
713;13.163073894176335;-3.6970824934912243;13.163073894176335;0.04613042747963414;0.5931170995651514;414.4620000000002;395.3100000000002;414.1161896880001;150.0;0.0;0.18357117097542444;-0.3777758793861024;0.3777758793861024;0.18357117097542444;1.0344827586206897;1.793103448275862;2.4827586206896552;1.721336186005205;1086.468992136721;20.26937394568524;15.531498345503886;16.34799492643161;14.00996…
714;11.642030895691608;-3.157090996892584;11.642030895691608;0.09058177437641746;0.8447112993953269;333.41300000000007;314.261;333.11471246800005;122.0;0.0;0.16128921977729668;-0.3777758793862374;0.3777758793862374;0.16128921977729668;1.1304347826086956;1.826086956521739;2.4782608695652173;2.024336193083032;772.412399286005;16.286246282559798;12.974269469425822;13.790766050353549;11.0109512523624…
715;11.816846305683788;-3.1917617575292536;11.816846305683788;0.10372889896699422;0.6827092999719876;386.4770000000001;364.30100000000004;386.14126156400005;142.0;0.0;0.16131361251606796;-0.3777758793862374;0.3777758793862374;0.16131361251606796;1.1111111111111112;1.8888888888888888;2.6296296296296298;1.7977792168132818;1085.5278731374692;19.018297090128677;15.42148306492578;16.237979645853507;12…
716;11.808082850424121;-3.194928836503738;11.808082850424121;0.10816137566137574;0.7536459410581217;372.4500000000001;352.2900000000001;372.12561150000005;136.0;0.0;0.16197743358180167;-0.37777587938623736;0.37777587938623736;0.16197743358180167;1.1923076923076923;2.0;2.769230769230769;1.844937055909657;1039.5257543205144;18.148053602125596;14.474269469425822;15.290766050353549;12.49411449995683;…
717;11.709410584838977;-3.2099176429831213;11.709410584838977;0.07619944506217924;0.8475498928324594;363.43900000000014;342.27100000000013;363.12527715199997;134.0;0.0;0.16130086868630283;-0.39168007727483783;0.39168007727483783;0.16130086868630283;1.2;1.96;2.64;2.0422771674805777;848.7215062972535;17.863596551749424;14.051239576922702;14.867736157850429;11.942802904940573;8.030148569804137;10.09…
718;11.764793964085992;-3.1938708110271956;11.764793964085992;0.11347041131267366;0.7572699372828681;377.466;354.28200000000004;377.1409272160001;140.0;0.0;0.16130086987402426;-0.38001131041816705;0.38001131041816705;0.16130086987402426;1.1923076923076923;1.9615384615384615;2.6538461538461537;2.0200434104593783;864.489969392704;18.57070333293597;15.012274271886607;15.828770852814333;12.4428029049…
719;11.767991852056607;-3.200154268497522;11.767991852056607;0.1205267384731672;0.7375014111527476;373.4380000000002;354.2860000000001;373.120860468;136.0;0.0;0.16137077758890742;-0.3777758793862374;0.3777758793862374;0.16137077758890742;1.1923076923076923;2.0;2.769230769230769;1.7923254963815298;1041.4878955707834;18.148053602125593;14.344132795736154;15.16062937666388;12.47727774755122;8.297514…
720;11.842324413785;-3.2013343122742923;11.842324413785;0.11047619047619084;0.7407199043831173;386.47700000000015;364.30100000000016;386.14126156400005;142.0;0.0;0.1613138076856808;-0.3774879857756078;0.3774879857756078;0.1613138076856808;1.2592592592592593;2.111111111111111;2.888888888888889;1.8107576610423042;1077.5032198985107;19.018297090128673;15.344512957428902;16.161009538356627;12.8879613…
721;11.842324413785;-3.2013343122742923;11.842324413785;0.11047619047619084;0.7407199043831173;386.47700000000015;364.30100000000016;386.14126156400005;142.0;0.0;0.1613138076856808;-0.3774879857756078;0.3774879857756078;0.1613138076856808;1.2592592592592593;2.111111111111111;2.888888888888889;1.8107576610423042;1077.5032198985107;19.018297090128673;15.344512957428902;16.161009538356627;12.8879613…
722;11.892107078394055;-3.1970035483329133;11.892107078394055;0.09809901738473181;0.7266072746716665;398.4880000000001;376.3120000000001;398.14126156400005;146.0;0.0;0.16131361414868442;-0.37130517738563273;0.37130517738563273;0.16131361414868442;1.1428571428571428;1.9285714285714286;2.6785714285714284;1.5772996837326263;1129.3132410392914;19.30275414050485;15.628970007805075;16.4454665887328;13.…
723;11.75438548085651;-3.3693890843750363;11.75438548085651;0.18692710903614618;0.7236062115291889;426.52000000000015;404.34400000000016;426.1031618040001;152.0;0.0;0.22931885433736524;-0.3777758793862374;0.3777758793862374;0.22931885433736524;1.0357142857142858;1.6785714285714286;2.25;1.9704280978327997;1047.4553686200686;20.36359655174942;15.621664071627785;17.254657233483236;13.089249514347296…
724;12.082590033698665;-3.287803917863441;12.082590033698665;0.0037424414210132095;0.7820554004398019;367.3870000000001;350.2510000000001;367.09503964400005;134.0;0.0;0.29612120599798913;-0.37777587932793055;0.37777587932793055;0.29612120599798913;1.32;2.08;2.72;1.8922347795874759;846.5023492401746;17.863596551749424;13.505928838284628;14.322425419212355;11.904798102479788;7.510030042122333;9.570…
725;13.008766680356816;-3.2808096043790376;13.008766680356816;0.19141276871434765;0.5506876162504598;485.5410000000004;461.3490000000003;485.15330346799993;178.0;0.0;0.323178459242672;-0.3777758793862374;0.3777758793862374;0.323178459242672;1.0;1.588235294117647;2.176470588235294;1.5236335247154544;1261.5229136895491;24.131181265251033;18.492533040467784;19.30902962139551;16.248134695380315;10.57…
726;13.350157391660368;-0.06123441043083866;13.350157391660368;0.06123441043083866;0.7793225430441522;351.41000000000014;330.24200000000013;351.16952491200004;134.0;0.0;0.25990490952350176;-0.48098356040016327;0.48098356040016327;0.25990490952350176;1.2307692307692308;2.0;2.6538461538461537;2.0135571642409795;1020.7643064320644;18.258784066134833;14.897879702811506;14.897879702811506;12.579718698…
727;11.509024697344502;-0.5888930625050752;11.509024697344502;0.18242181594860174;0.6628517517285938;340.3470000000001;324.2190000000001;340.13962175200004;128.0;0.0;0.2684324727501746;-0.37777584144250376;0.37777584144250376;0.2684324727501746;1.12;1.84;2.52;1.8886828211163031;930.604394238746;17.388540578131753;13.292306893811421;13.292306893811421;12.11419354072963;7.7176306950125895;7.7176306…
728;12.582411885553118;-0.21680972917174146;12.582411885553118;0.20142881784906463;0.5713221950551223;411.47000000000014;386.27000000000015;411.21312104000003;158.0;0.0;0.2710578838248573;-0.37777584144250376;0.37777584144250376;0.2710578838248573;1.2;1.9333333333333333;2.6333333333333333;1.7181695744669534;1026.4111590683535;21.08721119088102;17.07638378249485;17.07638378249485;14.50804039084698…
729;12.650509958115476;-0.2011559120893529;12.650509958115476;0.2011559120893529;0.5133976871835086;425.49700000000024;398.2810000000002;425.22877110400003;164.0;0.0;0.2710136421068492;-0.37777584144250376;0.37777584144250376;0.2710136421068492;1.1935483870967742;1.935483870967742;2.6451612903225805;1.662106792315475;1042.7351703860725;21.794317972067567;17.783490563681397;17.783490563681397;15.0…
730;12.438704402559921;-0.26755046991248244;12.438704402559921;0.19525723810605622;0.5496480757848689;398.4270000000002;376.25100000000015;398.18148656400007;152.0;0.0;0.271093120263368;-0.3828605615062778;0.3828605615062778;0.271093120263368;1.2413793103448276;2.0;2.7241379310344827;1.7533215125101724;998.2589109727079;20.21696770287794;16.037418477458754;16.037418477458754;14.152198343190413;9.…
731;12.541772713217517;-0.23601985766758427;12.541772713217517;0.19749256973870932;0.52808870509774;412.45400000000024;388.26200000000017;412.19713662800007;158.0;0.0;0.27101423808397745;-0.3846203196764002;0.3846203196764002;0.27101423808397745;1.2333333333333334;2.0;2.7333333333333334;1.7008850579877963;1014.5414671104553;20.92407448406449;16.744525258645304;16.744525258645304;14.65219834319041…
732;12.906684844736793;-0.26737212426668844;12.906684844736793;0.050961079236414575;0.534285966357709;438.4920000000002;412.2840000000002;438.21278669199995;168.0;0.0;0.27122747682471465;-0.39312859293351954;0.39312859293351954;0.27122747682471465;1.09375;1.8125;2.53125;1.4924638199098301;1102.1802908472675;22.078775022443743;17.645297883247196;17.645297883247196;15.563683283512809;10.85882274661…
733;12.817904925361635;-0.21087506363886188;12.817904925361635;0.20083163167067175;0.5103455526694036;453.50700000000035;426.2910000000003;453.223685724;174.0;0.0;0.27105788700380296;-0.3787927180120614;0.3787927180120614;0.27105788700380296;1.0;1.696969696969697;2.4242424242424243;1.4055476746359443;1106.1159717731155;22.622745096813755;18.3130591977049;18.3130591977049;16.169836433395457;11.058…
734;12.846842157661962;-0.1936152847272974;12.846842157661962;0.10221107923641481;0.6145589826907066;424.46500000000026;400.27300000000025;424.19713662799995;162.0;0.0;0.2712301972999647;-0.38128978176561235;0.38128978176561235;0.2712301972999647;1.032258064516129;1.7419354838709677;2.4838709677419355;1.5230475657339064;1071.9685163176075;21.208531534440663;17.028982309021472;17.028982309021472;1…
735;12.318471559052696;-3.158317766507373;12.318471559052696;0.030335533841125528;0.7396939065644648;445.5450000000003;418.32900000000024;445.1783753440001;166.0;0.0;0.3187246836170181;-0.3774879829118157;0.3774879829118157;0.3187246836170181;1.2580645161290323;2.032258064516129;2.7419354838709675;1.702878610920858;1071.9228313451872;22.009860921691395;17.719381053073157;18.53587763400088;14.8593…
736;12.377956000977616;-3.152264998177819;12.377956000977616;0.013854052359644209;0.7229276192321294;457.5560000000002;430.3400000000002;457.17837534400013;170.0;0.0;0.3187246836170181;-0.37130517451374107;0.37130517451374107;0.3187246836170181;1.15625;1.875;2.5625;1.4894382801019546;1123.7553381724344;22.294317972067567;18.00383810344933;18.820334684377055;15.398111264637176;11.058829109197234;1…
737;12.354810624834768;-3.217507048390383;12.354810624834768;0.013854052359644209;0.7436775872376553;443.5290000000003;418.3290000000003;443.1627252800001;164.0;0.0;0.3187246836170181;-0.3713051745136786;0.3713051745136786;0.3187246836170181;1.1290322580645162;1.8387096774193548;2.5161290322580645;1.4782163116859315;1107.3351720943358;21.587211190881018;17.296731322262783;18.11322790319051;14.898…
738;12.305742849576516;-3.209954374543067;12.305742849576516;0.011817015322606927;0.76025198306804;429.5020000000002;406.3180000000002;429.1470752160001;158.0;0.0;0.3187246836170181;-0.37415714046057846;0.37415714046057846;0.3187246836170181;1.2333333333333334;2.033333333333333;2.7;1.4887412968809626;1102.9250665555935;20.88010440969447;16.589624541076233;17.40612112200396;14.414948017042784;10.0…
739;11.932029399722852;-0.14573801125388397;11.932029399722852;0.14573801125388397;0.7554687817129404;311.345;294.20899999999995;311.13822478400004;118.0;0.0;0.2524947667143708;-0.3777758792582737;0.3777758792582737;0.2524947667143708;1.0869565217391304;1.8695652173913044;2.6956521739130435;1.625933054243149;846.3080219648289;15.6480536021256;12.58042261930847;12.58042261930847;11.275989583278102…
740;12.020358481355505;-0.13865184345343073;12.020358481355505;0.13865184345343073;0.7798368924706566;325.37200000000007;306.22;325.15387484800004;124.0;0.0;0.252494767456709;-0.3777758792582737;0.3777758792582737;0.252494767456709;1.2083333333333333;2.0;2.7916666666666665;1.6684172535245825;924.1207561769714;16.518297090128677;13.527636214808428;13.527636214808428;11.70350993820667;8.03819844577…
741;13.255042782794407;-0.3320400645553616;13.255042782794407;0.20495611824976856;0.7542057534261899;329.33500000000004;313.207;329.128802972;124.0;0.0;0.25249476671437093;-0.3777758792582737;0.3777758792582737;0.25249476671437093;1.125;1.9166666666666667;2.75;1.6262091896251607;929.607624478227;16.518297090128677;12.88103682312807;12.88103682312807;11.669836433395455;7.7434370937985015;7.7434370…
742;13.321215622300578;-0.32834279089281004;13.321215622300578;0.11699315528680554;0.7739097304646136;343.3620000000001;325.2180000000001;343.144453036;130.0;0.0;0.2548504546367784;-0.37777587925824374;0.37777587925824374;0.2548504546367784;1.24;2.04;2.84;1.6787334780959715;974.8189265330425;17.388540578131753;13.82825041862803;13.82825041862803;12.09735678832402;8.137864284798418;8.1378642847984…
743;13.391380651275131;-0.3212993238146207;13.391380651275131;0.19786995044931532;0.7739097304646136;343.3620000000001;325.218;343.144453036;130.0;0.0;0.25249476745670907;-0.3777758792582737;0.3777758792582737;0.25249476745670907;1.24;2.04;2.84;1.672767547491845;974.8189265330425;17.388540578131753;13.828250418628029;13.828250418628029;12.097356788324023;8.137864284798416;8.137864284798416;6.0465…
744;13.447820560572183;-0.30287339788869483;13.447820560572183;0.19786995044931532;0.7739097304646136;343.3620000000001;325.218;343.144453036;130.0;0.0;0.25249476745670907;-0.3777758792582737;0.3777758792582737;0.25249476745670907;1.24;2.04;2.84;1.6734653795009764;974.8189265330425;17.388540578131757;13.828250418628029;13.828250418628029;12.097356788324023;8.137864284798416;8.137864284798416;6.04…
745;11.970486699998334;-0.15245611824976857;11.970486699998334;0.15245611824976857;0.7128883389863154;390.2410000000001;374.1130000000001;389.0487368520001;124.0;0.0;0.2524947667143709;-0.3777758792582737;0.3777758792582737;0.2524947667143709;1.125;1.9166666666666667;2.75;1.6262091896251607;929.607624478227;16.518297090128677;12.88103682312807;14.467033362242775;11.669836433395455;7.7434370937985…
746;11.959237847840392;-0.1660672293608798;11.959237847840392;0.1660672293608798;0.7545351109251008;345.79;329.66200000000003;345.09925243200007;124.0;0.0;0.2524947667143709;-0.3777758792582737;0.3777758792582737;0.2524947667143709;1.125;1.9166666666666667;2.75;1.6262091896251607;929.607624478227;16.518297090128677;12.88103682312807;13.636965769146524;11.669836433395455;7.7434370937985015;8.12140…
747;11.976685047105772;-0.1449561182497685;11.976685047105772;0.1449561182497685;0.7596026597188711;325.37200000000007;306.22;325.15387484800004;124.0;0.0;0.2524947667143708;-0.3777758792582737;0.3777758792582737;0.2524947667143708;1.125;1.9166666666666667;2.75;1.6262091896251607;924.1207561769712;16.518297090128677;13.503072350118844;13.503072350118844;11.669836433395455;8.054454857293889;8.0544…
748;11.999010575113118;-0.16271093918640744;11.999010575113118;0.16271093918640744;0.737186375149935;341.37100000000004;322.21900000000005;341.1487894680001;130.0;0.0;0.25249476671437093;-0.4966835666659727;0.4966835666659727;0.25249476671437093;1.16;1.96;2.76;1.6124631524067776;942.8514693928543;17.225403871315223;13.911320640582707;13.911320640582707;12.20784123585624;8.166827292989684;8.166827…
749;12.833810831808215;-4.424023540128841;12.833810831808215;0.17009046674225203;0.727830416572179;379.3420000000001;363.2140000000001;379.125609412;142.0;0.0;0.4159894985407098;-0.3777758792582737;0.4159894985407098;0.3777758792582737;1.0740740740740742;1.8148148148148149;2.5555555555555554;1.6147354402218075;1021.3161632738586;19.018297090128673;14.136965769146524;14.136965769146524;12.88116129…
750;12.089899376417232;-0.1336560951541108;12.089899376417232;0.1336560951541108;0.7807063500445849;339.399;318.23100000000005;339.16952491200004;130.0;0.0;0.2524947674609552;-0.3777758792582737;0.3777758792582737;0.2524947674609552;1.2;2.0;2.8;1.6863610792836394;940.0345751703119;17.225403871315223;14.234742995994976;14.234742995994976;12.241514740667455;8.61431939747427;8.61431939747427;6.08748…
751;13.608111093452003;-0.2959780842076669;13.608111093452003;0.17905617493911086;0.7614992167560705;369.40000000000015;349.2400000000001;369.1601031;140.0;0.0;0.252494767465252;-0.3777758792582737;0.3777758792582737;0.252494767465252;1.1851851851851851;2.0;2.7777777777777777;1.5228462125638538;1049.9248959990293;18.380104409694475;14.81981425019075;14.81981425019075;13.169836433395457;9.26534615…
752;13.618702788463342;-0.3367701340522966;13.618702788463342;0.21102878033929606;0.6869928093887964;387.4150000000002;365.23900000000015;387.170667784;148.0;0.0;0.25249476746102734;-0.38283536868890516;0.38283536868890516;0.25249476746102734;1.25;2.0714285714285716;2.857142857142857;1.6874739684661235;1026.0712715810491;19.50986092169139;15.650712271464988;15.650712271464988;13.635361590784807;9…
753;12.322032162612519;-0.11405617493911113;12.322032162612519;0.11405617493911113;0.7372916442318612;393.49100000000027;366.27500000000015;393.21647510400004;152.0;0.0;0.2524947674652519;-0.3777758792582737;0.3777758792582737;0.2524947674652519;1.0689655172413792;1.8620689655172413;2.689655172413793;1.5141014602078888;1044.7823969468864;19.631181265251037;16.640520389930796;16.640520389930796;14…
754;12.290345918861881;-0.15382957503989236;12.290345918861881;0.15382957503989236;0.5823997763577582;387.4430000000001;366.27500000000015;387.16952491200004;146.0;0.0;0.2524947687673527;-0.3777758792582737;0.3777758792582737;0.2524947687673527;0.9655172413793104;1.7241379310344827;2.5517241379310347;1.5726338873375094;1192.784784451846;19.631181265251037;15.914387560756557;15.914387560756557;14.…
755;12.311381453076077;-0.1460997020989807;12.311381453076077;0.1460997020989807;0.5563448816605634;401.4700000000001;378.2860000000002;401.18517497600004;152.0;0.0;0.25249476746550537;-0.3777758792582737;0.3777758792582737;0.25249476746550537;0.9666666666666667;1.7333333333333334;2.566666666666667;1.5143140081381887;1209.2309261200232;20.338288046437583;16.621494341943105;16.621494341943105;14.7…
756;12.171152830753819;-0.15502080127531048;12.171152830753819;0.15502080127531048;0.5622803334624175;387.4430000000002;366.27500000000015;387.16952491200004;146.0;0.0;0.2524947667143907;-0.3777758792582737;0.3777758792582737;0.2524947667143907;0.9310344827586207;1.7241379310344827;2.5517241379310347;1.4794329946141453;1192.784784451846;19.63118126525104;15.889823696066975;15.889823696066975;14.2…
757;12.259481912386473;-0.14793463347485725;12.259481912386473;0.14793463347485725;0.5691033244109168;401.4700000000002;378.2860000000002;401.18517497600004;152.0;0.0;0.25249476745672883;-0.3777758792582737;0.3777758792582737;0.25249476745672883;1.0333333333333334;1.8333333333333333;2.6333333333333333;1.5250508857462932;1239.6760388580265;20.501424753254113;16.837037291566933;16.837037291566933;1…
758;12.259481912386473;-0.1479346334748568;12.259481912386473;0.1479346334748568;0.5691033244109168;401.4700000000002;378.2860000000002;401.18517497600004;152.0;0.0;0.25249476745672106;-0.3777758792582737;0.3777758792582737;0.25249476745672106;1.0333333333333334;1.8333333333333333;2.6333333333333333;1.5281592819667564;1239.6760388580265;20.501424753254117;16.837037291566933;16.837037291566933;14.…
759;12.221895195834277;-0.1466482752066609;12.221895195834277;0.1466482752066609;0.5691033244109168;401.4700000000002;378.2860000000002;401.18517497600004;152.0;0.0;0.252494767456709;-0.3777758792582737;0.3777758792582737;0.252494767456709;1.0;1.8;2.6;1.4718345422542465;1239.6760388580265;20.501424753254117;16.837037291566933;16.837037291566933;14.669836433395457;10.10956565081676;10.109565650816…
760;12.221895195834275;-0.1466482752066609;12.221895195834275;0.1466482752066609;0.5691033244109168;401.4700000000002;378.2860000000002;401.18517497600004;152.0;0.0;0.252494767456709;-0.3777758792582737;0.3777758792582737;0.252494767456709;1.0;1.8;2.6;1.4745976464751076;1239.6760388580265;20.501424753254117;16.837037291566933;16.837037291566933;14.669836433395457;10.10956565081676;10.109565650816…
761;13.694961740670855;-0.4388702735455985;13.694961740670855;0.17979704451926715;0.7829254819314734;330.31900000000013;315.19900000000007;330.11281856;124.0;0.0;0.2524955879530362;-0.440093268623607;0.440093268623607;0.2524955879530362;1.25;2.0833333333333335;2.875;1.6412959619181846;930.4623774505002;16.518297090128677;12.789285113591934;12.789285113591934;11.68667318580106;7.6576684484060715;7…
762;13.227265005016628;-0.37204006455536187;13.227265005016628;0.22591175359032478;0.7829254819314734;330.3190000000001;315.19900000000007;330.11281856;124.0;0.0;0.25249558795295757;-0.4402072227277044;0.4402072227277044;0.25249558795295757;1.2083333333333333;2.0416666666666665;2.875;1.6262091896251607;930.4623774505005;16.518297090128677;12.789285113591934;12.789285113591934;11.669836433395455;7…
763;13.221153893905516;-0.38329006455536185;13.221153893905516;0.22591175359032478;0.7829254819314734;330.3190000000001;315.19900000000007;330.11281856;124.0;0.0;0.2524955879529576;-0.4400996292166705;0.4400996292166705;0.2524955879529576;1.2083333333333333;2.0416666666666665;2.875;1.6262091896251607;930.4623774505005;16.518297090128677;12.789285113591934;12.789285113591934;11.669836433395455;7.6…
764;13.683711740670857;-0.4631758291011534;13.683711740670857;0.11035260007482273;0.7829254819314734;330.31900000000013;315.19900000000007;330.11281856;124.0;0.0;0.2524955879530835;-0.4371021584531916;0.4371021584531916;0.2524955879530835;1.25;2.0833333333333335;2.875;1.6412959619181844;930.4623774505003;16.518297090128677;12.789285113591934;12.789285113591934;11.686673185801062;7.657668448406071…
765;12.2796767920131;-0.08555282606869863;12.2796767920131;0.08555282606869863;0.7232455669363186;326.3560000000001;308.21200000000005;326.137890436;124.0;0.0;0.25485127750640546;-0.4402108272467925;0.4402108272467925;0.25485127750640546;1.1666666666666667;1.9583333333333333;2.75;1.680275600686772;891.9755091492445;16.518297090128677;13.435884505272291;13.435884505272291;11.703509938206668;7.9464…
766;11.965736462794995;-0.17242268203577682;11.965736462794995;0.17242268203577682;0.7876496884061297;326.35600000000005;308.21200000000005;326.1378904360001;124.0;0.0;0.2524955879529653;-0.44019983303391136;0.44019983303391136;0.2524955879529653;1.25;2.0833333333333335;2.875;1.6412959619181846;924.9755091492448;16.518297090128677;13.411320640582707;13.411320640582707;11.686673185801062;7.9686862…
767;11.956276883840466;-0.17273389602754619;11.956276883840466;0.17273389602754619;0.7876496884061296;326.3560000000001;308.21200000000005;326.137890436;124.0;0.0;0.25249558795295757;-0.4402106041365117;0.4402106041365117;0.25249558795295757;1.2083333333333333;2.0416666666666665;2.875;1.6262091896251605;924.9755091492448;16.518297090128677;13.411320640582707;13.411320640582707;11.669836433395455;…
768;11.956276883840466;-0.17273389602754619;11.956276883840466;0.17273389602754619;0.7876496884061296;326.3560000000001;308.21200000000005;326.137890436;124.0;0.0;0.25249558795295757;-0.44020043696266353;0.44020043696266353;0.25249558795295757;1.2083333333333333;2.0416666666666665;2.875;1.626209189625161;924.9755091492445;16.518297090128677;13.411320640582707;13.411320640582707;11.669836433395455…
769;11.965736462794993;-0.17242268203577682;11.965736462794993;0.17242268203577682;0.7876496884061296;326.3560000000001;308.21200000000005;326.13789043599996;124.0;0.0;0.25249558795296984;-0.43992922932123524;0.43992922932123524;0.25249558795296984;1.25;2.0833333333333335;2.875;1.6412959619181846;924.9755091492448;16.518297090128677;13.411320640582707;13.411320640582707;11.686673185801062;7.96868…
770;11.958236462794993;-0.18168194129503612;11.958236462794993;0.18168194129503612;0.736425725619488;391.22500000000025;376.1050000000002;390.03275243999997;124.0;0.0;0.25249558795298727;-0.44016607280371745;0.44016607280371745;0.25249558795298727;1.25;2.0833333333333335;2.875;1.6412959619181846;930.4623774505002;16.518297090128677;12.789285113591934;14.375281652706638;11.68667318580106;7.6576684…
771;12.150744667488514;-0.18279857905308816;12.150744667488514;0.18279857905308816;0.5785735725905248;388.4270000000002;368.2670000000001;388.15354049999996;146.0;0.0;0.25249558795297383;-0.44018629764896805;0.44018629764896805;0.25249558795297383;1.0;1.8275862068965518;2.6551724137931036;1.479432994614145;1193.6395374241192;19.63118126525104;15.798071986530838;15.798071986530838;14.2591528308724…
772;12.150744667488514;-0.18279857905308816;12.150744667488514;0.18279857905308816;0.5785735725905248;388.4270000000002;368.26700000000017;388.15354049999996;146.0;0.0;0.25249558795298366;-0.4395505690497493;0.4395505690497493;0.25249558795298366;1.0;1.8275862068965518;2.6551724137931036;1.479432994614145;1193.6395374241192;19.631181265251037;15.798071986530838;15.798071986530838;14.2591528308724…
773;12.122536279140263;-0.17881709757160658;12.122536279140263;0.17881709757160658;0.5726851106421114;394.4560000000002;376.3120000000002;394.109961436;142.0;0.0;0.2524955879529739;-0.440185757035667;0.440185757035667;0.2524955879529739;1.1428571428571428;2.0357142857142856;2.857142857142857;1.4775065775847507;1159.8840640315386;18.924074484064494;15.051619738615448;15.868116319543175;13.75915283…
774;12.142480204678597;-0.19279857905308817;12.142480204678597;0.19279857905308817;0.5723111432060928;389.4150000000002;370.26300000000015;389.1487894680001;146.0;0.0;0.25249558795297394;-0.4401852388239137;0.4401852388239137;0.25249558795297394;1.0689655172413792;1.9655172413793103;2.793103448275862;1.479432994614145;1195.898726681349;19.63118126525104;15.66793531284117;15.66793531284117;14.2591…
775;12.14380022304407;-0.1910630418630055;12.14380022304407;0.1910630418630055;0.5723111432060928;389.4150000000002;370.26300000000015;389.148789468;146.0;0.0;0.25249558795297383;-0.4401862894286639;0.4401862894286639;0.25249558795297383;1.103448275862069;2.0;2.8275862068965516;1.4794329946141447;1195.898726681349;19.631181265251037;15.66793531284117;15.66793531284117;14.259152830872495;9.4791009…
776;12.1448275077252;-0.18974302349753258;12.1448275077252;0.18974302349753258;0.5723111432060928;389.4150000000002;370.2630000000002;389.148789468;146.0;0.0;0.25249558795297383;-0.4401862975875343;0.4401862975875343;0.25249558795297383;1.0689655172413792;1.896551724137931;2.7241379310344827;1.4794329946141447;1195.898726681349;19.63118126525104;15.66793531284117;15.66793531284117;14.259152830872…
777;14.59591768831217;-0.3662993238146208;14.59591768831217;0.19240945452254965;0.5605826542840849;406.41700000000014;387.2650000000001;406.144118688;152.0;0.0;0.252495587952974;-0.4401825245817546;0.4401825245817546;0.252495587952974;1.0666666666666667;1.8666666666666667;2.6666666666666665;1.5073232480128278;1246.4652212095905;20.501424753254117;16.09868619035044;16.09868619035044;14.66983643339…
778;11.911621236457545;-0.17351578903166165;11.911621236457545;0.17351578903166165;0.7854302125643522;312.32900000000006;296.201;312.12224037199996;118.0;0.0;0.25249558795295757;-0.44021096446759844;0.44021096446759844;0.25249558795295757;1.173913043478261;2.0;2.8260869565217392;1.625933054243149;847.1627749371022;15.6480536021256;12.488670909772333;12.488670909772333;11.275989583278102;7.5520195…
779;12.07398510330058;-0.2601824556983281;12.07398510330058;0.01618480725623561;0.8709529622970253;314.3450000000001;296.201;314.1378904360001;120.0;0.0;0.25249559802910343;-0.3777758792582736;0.3777758792582736;0.25249559802910343;1.2608695652173914;2.0;2.739130434782609;1.7060781729742431;723.6052489042079;16.070703332935974;12.618807583462;12.618807583462;11.203509938206668;7.484015137836233;7…
780;12.031117282063574;-0.40667936710956165;12.031117282063574;0.01646756872502575;0.6407760124800516;402.5200000000002;376.3120000000002;402.17256169199993;150.0;0.0;0.32055149514750647;-0.35145126615370514;0.35145126615370514;0.32055149514750647;1.1071428571428572;1.75;2.3214285714285716;1.910304781213174;866.5662264703584;20.89697674656903;16.80382139648701;17.620317977414736;13.04753251257162…
781;12.526686907399528;-0.5459537438142863;12.526686907399528;0.3373795468600662;0.707070008833082;396.47600000000017;376.3160000000001;396.13684488000007;144.0;0.0;0.32383072126596435;-0.3678808317004831;0.3678808317004831;0.32383072126596435;1.2857142857142858;2.0714285714285716;2.75;1.5060430161664748;996.1176687459925;19.672997628507925;15.3310720196577;16.147568600585426;13.524877143252587;8…
782;14.19306363298399;-3.649194618216527;14.19306363298399;0.31609172521864015;0.5593497493219373;453.5250000000002;433.3650000000002;453.1053077200001;160.0;0.0;0.32055051157087094;-0.33735509578976547;0.33735509578976547;0.32055051157087094;1.3333333333333333;2.1;2.7333333333333334;1.6264830461057243;1173.9827024513654;21.88854057813175;16.508645053956855;18.141638215812307;14.168053661235911;8…
783;11.779407362368605;-3.1497219440502247;11.779407362368605;0.2167759979045052;0.525196219806851;473.5630000000002;446.3470000000002;473.1957567240001;176.0;0.0;0.21944466671326343;-0.3777758414425264;0.3777758414425264;0.21944466671326343;1.0;1.696969696969697;2.3636363636363638;1.4466959193088296;1231.6490730727216;23.001424753254113;18.461414302482172;19.2779108834099;15.864324546395036;10.8…
784;11.826022588706053;-3.1671473555728586;11.826022588706053;0.20860984564113072;0.47533880110066806;552.4590000000004;526.2510000000003;551.1062687920002;182.0;0.0;0.2194446667133329;-0.3777758414424642;0.3777758414424642;0.2194446667133329;1.0588235294117647;1.7352941176470589;2.3823529411764706;1.494817876300376;1284.8567281090386;23.87166824125719;18.762028506301775;21.1645216263442;16.29184…
785;11.833522588706053;-3.157888096313599;11.833522588706053;0.21786910490039024;0.5233843024950621;487.5900000000004;458.35800000000023;487.2114067880001;182.0;0.0;0.21944466671328303;-0.3777758414425088;0.3777758414425088;0.21944466671328303;1.0294117647058822;1.7058823529411764;2.3529411764705883;1.4948178763003759;1279.056624128432;23.871668241257186;19.384064033292546;20.200560614220272;16.2…
786;11.802223911700306;-3.17278897802635;11.802223911700306;0.17614863584857177;0.5143700986606091;508.00800000000027;481.8000000000003;507.15678437200006;182.0;0.0;0.21944468076692458;-0.37777584144234505;0.37777584144234505;0.21944468076692458;1.0588235294117647;1.7352941176470589;2.3823529411764706;1.4926626109739884;1284.8567281090386;23.87166824125719;18.762028506301775;20.334454033247955;16…
787;13.881111129756928;-4.3938146415973796;13.881111129756928;0.10819015889709593;0.5448075241657987;453.8580000000001;439.74600000000015;453.04739442799996;156.0;0.0;0.2729876705908811;-0.3817316365614159;0.3817316365614159;0.2729876705908811;1.2;1.9333333333333333;2.6333333333333333;2.0544269517502043;1254.5644170077553;22.05167728494828;15.280115925400057;16.852541452346237;14.135066137889124;…
788;13.76748191878254;-4.15381464159738;13.76748191878254;0.04607867220962403;0.5491221083448344;449.89500000000015;432.7590000000002;449.072466304;156.0;0.0;0.2729876705908811;-0.3817316365614159;0.3817316365614159;0.2729876705908811;1.2333333333333334;1.9666666666666666;2.6666666666666665;2.0544269517502047;1250.9124442782888;22.051677284948283;15.90215145239083;17.474576979337012;14.1350661378…
789;12.906378702237047;-3.586663197509147;12.906378702237047;0.2061776824533903;0.2846794941408007;531.6420000000002;502.41000000000037;531.205258788;196.0;0.0;0.3184737637596954;-0.3409390107401402;0.3409390107401402;0.3184737637596954;0.8421052631578947;1.5789473684210527;2.289473684210526;1.5529420438405375;1521.9547892637895;27.12274509681375;21.341614605693515;22.15811118662124;18.3323982292…
790;12.818551043536267;-3.7446610904723374;12.818551043536267;0.03046914877990936;0.6329356838218869;437.5250000000002;414.3410000000002;437.152160596;160.0;0.0;0.2533720432518547;-0.3386517735587827;0.3386517735587827;0.2533720432518547;1.0;1.7419354838709677;2.4516129032258065;1.5343451717685272;1189.778066801588;21.84672421487486;16.86102081537395;17.677517396301678;14.89799805120625;10.027108…
791;11.49588036558398;-3.7936293744140115;11.49588036558398;0.0012812828377128938;0.4186051070280924;400.46400000000017;380.30400000000014;400.1317595;146.0;0.0;0.23762294540024076;-0.39630669703486754;0.39630669703486754;0.23762294540024076;1.0714285714285714;1.8928571428571428;2.6785714285714284;1.8053374322121767;1058.4464027325203;19.984916895309063;14.908422288847326;15.724918869775053;13.45…
792;6.028152574880961;0.5226864974384817;6.028152574880961;0.5226864974384817;0.7568817274967743;367.8400000000001;349.69600000000014;367.119987876;132.0;0.0;0.2272203830266195;-0.37777587952903396;0.37777587952903396;0.2272203830266195;1.0;1.8461538461538463;2.6923076923076925;1.5781552423347232;898.3577744294548;17.769373945685242;14.099646692925749;14.855575638944204;12.775989583278102;8.42595…
793;11.540071906787423;-3.785617137252134;11.540071906787423;0.01661229257057073;0.649807145376481;412.4750000000001;392.3150000000001;412.1317595000001;150.0;0.0;0.23762294540024076;-0.37777587952903396;0.37777587952903396;0.23762294540024076;1.0344827586206897;1.8275862068965518;2.6206896551724137;1.580255095133177;1116.1871562747133;20.269373945685235;15.523777360497737;16.340273941425465;13.9…
794;5.922021228414923;0.536627036617116;5.922021228414923;0.536627036617116;0.7568817274967742;367.84000000000015;349.69600000000014;367.119987876;132.0;0.0;0.22721959104690248;-0.37777587952903396;0.37777587952903396;0.22721959104690248;0.9615384615384616;1.7307692307692308;2.5384615384615383;1.5662288999507845;881.1077744294549;17.769373945685242;14.099646692925749;14.855575638944204;12.7759895…
795;11.363050851447309;-3.7254537916515305;11.363050851447309;0.04643217680423528;0.6498071453764809;412.47500000000014;392.3150000000003;412.1317595;150.0;0.0;0.237547704380267;-0.37777587952903396;0.37777587952903396;0.237547704380267;1.0;1.7241379310344827;2.4482758620689653;1.5435226650649136;1098.9371562747133;20.26937394568524;15.523777360497737;16.340273941425465;13.98731444868329;9.010131…
796;5.418438359949765;0.5813284727471237;5.418438359949765;0.5813284727471237;0.7800785262771122;347.4220000000001;326.2540000000001;347.17461029200007;132.0;0.0;0.22721973280341853;-0.37777587952903396;0.37777587952903396;0.22721973280341853;1.0;1.8461538461538463;2.6923076923076925;1.5781552423347232;892.6298352871357;17.769373945685242;14.721682219916522;14.721682219916522;12.775989583278102;8…
797;12.906672782634312;-4.409397689029551;12.906672782634312;0.2144067040396409;0.7091445155851487;401.39200000000005;383.2480000000001;401.14634485600016;150.0;0.0;0.4159855174699557;-0.37777587952903396;0.4159855174699557;0.37777587952903396;0.9655172413793104;1.7586206896551724;2.5517241379310347;1.5648973549005245;989.6007322118923;20.269373945685235;15.355575638944204;15.355575638944204;13.9…
798;5.417631068283098;0.5328590849920216;5.417631068283098;0.5328590849920216;0.746485376620314;363.4210000000001;342.25300000000004;363.1695249120001;138.0;0.0;0.22722169511332782;-0.49668773110173026;0.49668773110173026;0.22722169511332782;1.037037037037037;1.8888888888888888;2.740740740740741;1.565156943415487;912.1337370873026;18.476480726871788;15.129930510380385;15.129930510380385;13.313994…
799;9.027637697607197;0.4790042097085747;9.027637697607197;0.4790042097085747;0.766935087856771;358.4050000000001;340.2610000000001;358.154209196;134.0;0.0;0.22722026083912422;-0.37777587952903396;0.37777587952903396;0.22722026083912422;1.037037037037037;1.8888888888888888;2.740740740740741;1.5763827236338805;977.9559988838796;18.476480726871788;14.66889581541648;14.66889581541648;13.313994385738…
800;5.410071013010989;0.5772543986730496;5.410071013010989;0.5772543986730496;0.7913650761487764;333.39500000000004;314.24300000000005;333.15896022800007;126.0;0.0;0.22721957863079245;-0.37777587952903396;0.37777587952903396;0.22721957863079245;0.92;1.72;2.56;1.5799409103248716;833.9828251053293;16.899130457682162;13.799032489106148;13.799032489106148;12.38214273316075;8.326288377036397;8.3262883…
801;11.521955587342976;-3.779237696586978;11.521955587342976;0.020048874303856046;0.6287695699909439;398.49200000000013;376.31600000000014;398.15249494400007;146.0;0.0;0.23762294540024076;-0.3571620025512577;0.3571620025512577;0.23762294540024076;1.0357142857142858;1.7857142857142858;2.5;1.8855363682319435;1067.2788207688998;20.148053602125593;15.701315507660778;16.517812088588503;13.401528011056…
802;11.590661475948421;-3.7895971316167443;11.590661475948421;0.020899493973156602;0.6219554493531346;438.51300000000015;416.33700000000016;438.1474095640001;160.0;0.0;0.23762294540024076;-0.3771775389121873;0.3771775389121873;0.23762294540024076;1.032258064516129;1.8064516129032258;2.5806451612903225;1.4105389876269816;1202.9967620033644;21.424074484064487;16.678477898876988;17.49497447980471;14…
803;11.584522138268904;-3.78910164216521;11.584522138268904;0.020285359430451066;0.6219554493531346;438.5130000000001;416.33700000000016;438.1474095640001;160.0;0.0;0.23762294540024076;-0.3713051775292312;0.3713051775292312;0.23762294540024076;1.032258064516129;1.8064516129032258;2.5806451612903225;1.3824849613724717;1206.9967620033644;21.424074484064484;16.678477898876988;17.49497447980471;14.93…
804;11.563232319849707;-3.7831822414188;11.563232319849707;0.022783872313579145;0.634057309140352;425.5180000000002;402.3340000000002;425.163393976;156.0;0.0;0.23762294540024076;-0.3540367213537886;0.3540367213537886;0.23762294540024076;1.0;1.7666666666666666;2.533333333333333;1.5620403117464314;1145.1517463773896;21.139617433688315;16.562742665533833;17.37923924646156;14.381161298800642;9.512450…
805;11.547884406787421;-3.7767282483632445;11.547884406787421;0.026816374203223914;0.6645125911550951;410.5030000000001;388.32700000000017;410.15249494400007;150.0;0.0;0.23762294540024076;-0.3566075322285744;0.3566075322285744;0.23762294540024076;0.9655172413793104;1.7586206896551724;2.5517241379310347;1.5802550951331764;1113.2141046345578;20.269373945685235;15.822635851220422;16.63913243214815;1…
806;11.596656480014822;-3.8216169012128494;11.596656480014822;0.010211206435498887;0.33359922337501674;475.53400000000016;454.36600000000027;475.14265853200004;172.0;0.0;0.3184737637596954;-0.3409390107401402;0.3409390107401402;0.3184737637596954;0.8529411764705882;1.6176470588235294;2.3529411764705883;1.5651209964159178;1441.1560493846744;24.13118126525103;18.057537717010092;18.87403429793782;16…
807;12.07582314668149;-3.5669872715832214;12.07582314668149;0.1356221268978346;0.31107208977163264;489.5610000000002;466.37700000000035;489.15830859600004;178.0;0.0;0.3184737637596954;-0.3409390107401402;0.3409390107401402;0.3184737637596954;0.8;1.5714285714285714;2.3142857142857145;1.5603597114684788;1458.1972235584194;24.83828804643758;18.980187447820466;19.796684028748192;16.873673123158596;10…
808;11.817489813348157;-3.852288197509145;11.817489813348157;0.03608508986079739;0.32244446563572804;489.5610000000002;466.3770000000003;489.1583085960001;178.0;0.0;0.3184737637596954;-0.3409390107401402;0.3409390107401402;0.3184737637596954;0.8571428571428571;1.5714285714285714;2.2857142857142856;1.5763221237014933;1489.4937567449133;25.00142475325411;18.980187447820466;19.796684028748192;16.723…
809;12.664712035570382;-3.5930289382498857;12.664712035570382;0.2166406454163532;0.3340054418924428;517.6150000000002;490.39900000000034;517.1896087240001;190.0;0.0;0.3184737637596954;-0.3409390107401402;0.3409390107401402;0.3184737637596954;0.8378378378378378;1.5405405405405406;2.2432432432432434;1.578870638845897;1538.3127141787065;26.57877502244373;20.8500507741308;21.666547355058526;17.667072…
810;12.296656480014825;-3.5976585678795154;12.296656480014825;0.1819184231941311;0.29986361733611366;503.58800000000014;478.38800000000026;503.17395866000015;184.0;0.0;0.3184737637596954;-0.3409390107401402;0.3409390107401402;0.3184737637596954;0.8055555555555556;1.5277777777777777;2.25;1.5753257662885654;1506.592634964348;25.708531534440656;19.902837178630843;20.719333759558566;17.28435672568156…
811;13.12721203557038;-3.617334493805443;13.12721203557038;0.2524739787496868;0.2686929117824061;545.6690000000002;514.4210000000004;545.220908852;202.0;0.0;0.3184737637596954;-0.3409390107401402;0.3409390107401402;0.3184737637596954;0.8461538461538461;1.5384615384615385;2.230769230769231;1.5763421892062972;1570.6004043248922;27.99298858481683;22.26426433650389;23.080760917431615;18.7430818317973…
812;12.21221203557038;-3.72960301232396;12.21221203557038;0.05264947804043696;0.28367673088501216;524.0060000000002;501.83000000000027;523.1193362440001;184.0;0.0;0.3184737637596954;-0.3409390107401402;0.3409390107401402;0.3184737637596954;0.8333333333333334;1.5555555555555556;2.2777777777777777;1.5753257662885654;1512.6499396914082;25.708531534440656;19.28080165164007;20.85322717858625;17.284356…
813;12.580267591125935;-3.7249733826943294;12.580267591125935;0.017927255818214638;0.3138415286645348;538.0330000000001;513.8410000000003;537.1349863080002;190.0;0.0;0.3184737637596954;-0.3409390107401402;0.3409390107401402;0.3184737637596954;0.8648648648648649;1.5675675675675675;2.27027027027027;1.578870638845897;1544.427742106007;26.57877502244373;20.228015247140025;21.800440774086205;17.667072…
814;13.042767591125937;-3.7492789382498883;13.042767591125937;0.017906077515118746;0.24814903166181;566.0870000000003;537.8630000000004;565.1662864360001;202.0;0.0;0.3184737637596954;-0.3409390107401402;0.3409390107401402;0.3184737637596954;0.8717948717948718;1.564102564102564;2.2564102564102564;1.5763421892062972;1576.8243795840915;27.99298858481683;21.642228809513117;23.214654336459297;18.74308…
815;11.933734904302991;-3.197500968814069;11.933734904302991;0.1281033844230377;0.4853994855265741;499.6010000000003;470.36900000000026;499.211406788;186.0;0.0;0.2233189428558108;-0.4809823314270402;0.4809823314270402;0.2233189428558108;1.0857142857142856;1.9142857142857144;2.6;1.6161466739800252;1265.5790525165314;25.001424753254113;19.9702306326122;20.786727213539926;16.706859801496133;11.13053…
816;11.898472232967393;-3.0577915727969196;11.898472232967393;0.12083734383968947;0.5180911609869921;470.55900000000025;444.3510000000002;470.184857692;174.0;0.0;0.2233189428558108;-0.4809823314270402;0.4809823314270402;0.2233189428558108;1.2121212121212122;2.0303030303030303;2.6666666666666665;1.6470128249338232;1230.6146442965385;23.587211190881018;18.686153743928774;19.5026503248565;15.7068598…
817;11.715509270004429;-2.9379999061302526;11.715509270004429;0.12148549198783742;0.550695613690203;456.53200000000027;432.3400000000002;456.169207628;168.0;0.0;0.2233189428558108;-0.4809823314270402;0.4809823314270402;0.2233189428558108;1.125;1.90625;2.5625;1.6540048461000305;1183.7645584940856;22.716967702877945;17.815910255925697;18.632406836853423;15.308794867160142;9.984604163853719;11.80597…
818;5.866062543886977;0.1694690523388216;5.866062543886977;0.1694690523388216;0.5060933866057639;399.45800000000014;378.29000000000013;399.180758292;150.0;0.0;0.22331894283629683;-0.4809823314270402;0.4809823314270402;0.22331894283629683;0.9333333333333333;1.7666666666666666;2.466666666666667;1.734345867904305;1127.746676566079;20.92407448406449;16.702276010236087;16.702276010236087;14.6016880859…
819;11.72475342282151;-3.2511120799251807;11.72475342282151;0.11234344921234451;0.40711201051324275;477.55000000000024;454.3660000000002;477.15830859600004;174.0;0.0;0.22331894283629683;-0.4809823314270402;0.4809823314270402;0.22331894283629683;0.9705882352941176;1.7352941176470589;2.3529411764705883;1.7017432353153013;1404.1462743803472;24.294317972067567;18.84967061243805;19.666167193365776;16.…
820;5.866322891470556;0.1893612189544731;5.866322891470556;0.1893612189544731;0.6527471802807011;392.46700000000027;368.27500000000015;392.207307388;150.0;0.0;0.2233189428558108;-0.4809823314270402;0.4809823314270402;0.2233189428558108;1.103448275862069;1.9310344827586208;2.6206896551724137;1.6949578239484184;966.0214125416836;20.21696770287794;16.591165384534108;16.591165384534108;14.10168808597…
821;5.883684002581668;0.19073862942279263;5.883684002581668;0.19073862942279263;0.6371997578894729;406.49400000000026;380.2860000000002;406.222957452;156.0;0.0;0.2233189428558108;-0.4809823314270402;0.4809823314270402;0.2233189428558108;1.0666666666666667;1.9;2.6;1.6771661435508127;982.1382433137596;20.924074484064487;17.298272165720654;17.298272165720654;14.601688085973594;10.073920561330759;10.…
822;5.869795113692779;0.1742097038029582;5.869795113692779;0.1742097038029582;0.6236398750199758;408.46600000000024;384.27400000000017;408.202222008;156.0;0.0;0.2233189428558108;-0.4809823314270402;0.4809823314270402;0.2233189428558108;1.1333333333333333;1.9666666666666666;2.6666666666666665;1.6771661435508127;985.9383472943664;20.924074484064487;16.99941367499797;16.99941367499797;14.60168808597…
823;9.752765577778558;-0.20297476029913786;9.752765577778558;0.1620234472985198;0.5404622974955791;422.4930000000002;396.2850000000002;422.217872072;162.0;0.0;0.2233189428558108;-0.4809823314270402;0.4809823314270402;0.2233189428558108;1.1612903225806452;1.967741935483871;2.6451612903225805;1.654527230379579;1015.7997659171933;21.794317972067567;17.61572924922369;17.61572924922369;14.995534936090…
824;9.409617429630408;0.162312703496867;9.409617429630408;0.162312703496867;0.5168447379901545;422.4930000000002;396.2850000000002;422.217872072;162.0;0.0;0.2233189428558108;-0.4809823314270402;0.4809823314270402;0.2233189428558108;1.2258064516129032;2.096774193548387;2.774193548387097;1.6566837209577268;1023.7997659171932;21.794317972067567;17.61572924922369;17.61572924922369;15.033539738551731;…
825;5.876739558137223;0.18247416661287552;5.876739558137223;0.18247416661287552;0.5512222670277127;407.48200000000026;382.28200000000015;407.21820642000006;156.0;0.0;0.2233189428558108;-0.4809823314270402;0.4809823314270402;0.2233189428558108;1.1333333333333333;1.9666666666666666;2.6666666666666665;1.6771661435508132;983.4090222813855;20.924074484064487;17.091165384534108;17.091165384534108;14.60…
826;5.892046099886072;0.18429158320301942;5.892046099886072;0.18429158320301942;0.6088070061213685;421.5090000000002;394.2930000000002;421.23385648400006;162.0;0.0;0.2233189428558108;-0.4809823314270402;0.4809823314270402;0.2233189428558108;1.064516129032258;1.8709677419354838;2.5483870967741935;1.654527230379579;1013.2704409042125;21.794317972067564;18.03837898003406;18.03837898003406;14.9955349…
827;11.739290459858546;-0.29643857001503493;11.739290459858546;0.14249940610864442;0.5499851448621895;465.5180000000002;438.3020000000002;465.2236857240001;178.0;0.0;0.40906368306074053;-0.4809823314270402;0.4809823314270402;0.40906368306074053;1.088235294117647;1.8823529411764706;2.5294117647058822;1.5869343469129784;1128.6073283343046;24.07877502244374;19.35487556096179;19.35487556096179;16.444…
828;12.218457126525212;0.04152439294792787;12.218457126525212;0.04152439294792787;0.5387601993298287;478.5610000000002;448.3210000000002;478.2553202;184.0;0.0;0.3190666572596758;-0.4809823314270402;0.4809823314270402;0.3190666572596758;1.1142857142857143;1.8857142857142857;2.5142857142857142;1.5695966692601793;1157.1695746769017;24.94901851044682;20.393840865997888;20.393840865997888;16.816902141…
829;11.780957126525212;-3.1741676354807358;11.780957126525212;0.12672597395471819;0.49359058682492724;485.57400000000024;458.3580000000002;485.195756724;180.0;0.0;0.2233189428558108;-0.4809823314270402;0.4809823314270402;0.2233189428558108;1.088235294117647;1.8529411764705883;2.4705882352941178;1.6052311778906585;1240.7308453863018;24.294317972067567;19.263123851425654;20.07962043235338;16.206859…
830;12.405957126525214;-3.4149083762214762;12.405957126525214;0.12332461341049972;0.4401131294930124;514.6160000000002;484.3760000000003;514.2223058200001;192.0;0.0;0.28105311219609586;-0.4809823314270402;0.4809823314270402;0.28105311219609586;1.0833333333333333;1.8333333333333333;2.4444444444444446;1.574738903840483;1289.8992897718642;25.87166824125719;20.71033744692561;21.526834027853337;17.150…
831;11.855031200599287;-3.0075009688140693;11.855031200599287;0.13223561582799648;0.5066386643592954;484.5860000000003;456.3620000000002;484.200507756;180.0;0.0;0.2233189428558108;-0.4809823314270402;0.4809823314270402;0.2233189428558108;1.1470588235294117;1.911764705882353;2.5294117647058822;1.6052311778906585;1239.3913406676159;24.294317972067567;19.393260525115323;20.20975710604305;16.20685980…
832;11.799475645043731;-3.1475009688140694;11.799475645043731;0.1371426406213847;0.5107420219346874;484.58600000000024;456.3620000000002;484.200507756;180.0;0.0;0.22331894283060513;-0.4809823314270402;0.4809823314270402;0.22331894283060513;1.1470588235294117;1.911764705882353;2.5294117647058822;1.6052311778906585;1239.3913406676159;24.294317972067567;19.393260525115323;20.20975710604305;16.206859…
833;5.787777331641176;0.3844603728135476;5.787777331641176;0.3844603728135476;0.7519898084697764;309.333;294.213;309.13380810000007;116.0;0.0;0.2125169495311475;-0.4809823314269883;0.4809823314269883;0.2125169495311475;1.0869565217391304;1.9130434782608696;2.608695652173913;1.9644796748411069;800.0593076383948;16.233840039752504;12.685768152291036;12.685768152291036;11.152198343190413;6.850934163…
834;6.067268668035863;0.133833010757614;6.067268668035863;0.133833010757614;0.7430570807108342;343.7780000000001;329.66600000000005;343.09483574800004;122.0;0.0;0.22331894833268706;-0.4809823314270402;0.4809823314270402;0.22331894833268706;1.125;1.9583333333333333;2.625;2.011361795837129;849.9465763460469;17.10408352775558;12.986382356110637;13.742311302129092;11.546045193307766;6.960666109191588…
835;5.730777969396279;0.16161078853539168;5.730777969396279;0.16161078853539168;0.7018769921704936;388.2290000000001;374.11700000000013;387.044320168;122.0;0.0;0.22331894665830115;-0.4809823314270402;0.4809823314270402;0.22331894665830115;1.125;1.9583333333333333;2.625;2.011361795837129;849.9465763460469;17.10408352775558;12.986382356110637;14.572378895225341;11.546045193307766;6.960666109191588;…
836;5.742496719396279;0.17691691098437134;5.742496719396279;0.17691691098437134;0.7517946613904535;323.36;306.22400000000005;323.14945816400007;122.0;0.0;0.22331894282525724;-0.4809823314270402;0.4809823314270402;0.22331894282525724;1.0416666666666667;1.875;2.5416666666666665;2.0113617958371286;844.5499352801747;17.10408352775558;13.60841788310141;13.60841788310141;11.546045193307766;7.2716838726…
837;5.743750577420969;0.14109633275307898;5.743750577420969;0.14109633275307898;0.7181684507589439;339.3590000000001;322.2230000000001;339.144372784;128.0;0.0;0.2233189596174802;-0.4951183573986843;0.4951183573986843;0.2233189596174802;1.0;1.84;2.48;2.028591914754732;863.9017502732894;17.811190308942127;14.016666173565273;14.016666173565273;12.08404999576855;7.384056308382769;7.384056308382769;5.…
838;9.394277072126513;-0.1488896430549569;9.394277072126513;0.11941265928369105;0.6315970731954903;339.35900000000015;322.22300000000007;339.1443727840001;128.0;0.0;0.22331894287470372;-0.4809823314270402;0.4809823314270402;0.22331894287470372;1.16;2.0;2.64;2.028591914754732;863.9017502732895;17.811190308942127;13.762738259787916;13.762738259787916;12.08404999576855;7.4414650292970865;7.441465029…
839;5.776482058902451;0.15435993294624262;5.776482058902451;0.15435993294624262;0.6858778079065349;353.38600000000014;334.2340000000001;353.16002284800004;134.0;0.0;0.2233189428747119;-0.4809823314270402;0.4809823314270402;0.2233189428747119;1.0769230769230769;1.9230769230769231;2.576923076923077;2.0230620145874503;879.8632818127555;18.518297090128677;14.723772954751821;14.723772954751821;12.5840…
840;5.82979543668844;0.16035810915275217;5.82979543668844;0.16035810915275217;0.45894772439600123;396.4550000000002;372.2630000000001;396.20222200800004;152.0;0.0;0.22331894285580378;-0.4809823314270402;0.4809823314270402;0.22331894285580378;1.0689655172413792;1.9310344827586208;2.6206896551724137;1.9232714469241743;929.1892161926373;20.63961743368831;16.637986517124915;16.637986517124915;14.0840…
841;5.858357345862965;0.16790713732182017;5.858357345862965;0.16790713732182017;0.661695014114609;394.43900000000025;372.2630000000002;394.186571944;150.0;0.0;0.22331895170080507;-0.4809823314270402;0.4809823314270402;0.22331895170080507;1.103448275862069;1.9310344827586208;2.6206896551724137;1.7364825768748418;969.7493516840027;20.21696770287794;16.29230689381142;16.29230689381142;14.11852483837…
842;5.857392839690126;0.16689735841025555;5.857392839690126;0.16689735841025555;0.6758708064258928;391.43500000000023;370.26700000000017;391.175672912;148.0;0.0;0.22331894432578944;-0.4809823314270402;0.4809823314270402;0.22331894432578944;1.1379310344827587;2.0344827586206895;2.7241379310344827;1.768984773556072;1030.9454049495814;20.216967702877945;16.21533678631454;16.21533678631454;14.1185248…
843;5.88464292896673;0.1801523163851808;5.88464292896673;0.1801523163851808;0.6469782438280118;407.48200000000026;382.28200000000015;407.21820642000006;156.0;0.0;0.223318951700805;-0.4809823314270402;0.4809823314270402;0.223318951700805;1.0333333333333334;1.8333333333333333;2.5;1.7186807421730361;997.0357696193036;21.087211190881018;17.331272198847515;17.331272198847515;14.512371688496552;9.70741…
844;5.860260404224357;0.14997201278225814;5.860260404224357;0.14997201278225814;0.5186013707365011;400.44600000000014;380.2860000000001;400.17600726000006;150.0;0.0;0.2233189443315097;-0.4809823314270402;0.4809823314270402;0.2233189443315097;0.8666666666666667;1.7;2.3666666666666667;1.8009481960527547;1156.5011299667717;21.08721119088102;16.78768228617025;16.78768228617025;14.512371688496552;9.20…
845;5.843616694398829;0.1493935003855642;5.843616694398829;0.1493935003855642;0.5280640314068951;389.4230000000001;370.27100000000013;389.17125622800006;146.0;0.0;0.22331894433156102;-0.4809823314270402;0.4809823314270402;0.22331894433156102;1.0344827586206897;1.896551724137931;2.5517241379310347;1.800331601567383;1134.5660005537977;20.380104409694475;16.157545612480583;16.157545612480583;14.0123…
846;5.845661734445763;0.18769455228780663;5.845661734445763;0.18769455228780663;0.6655854300394738;378.4400000000002;356.2640000000001;378.191657324;144.0;0.0;0.2233189428558108;-0.4809823314270402;0.4809823314270402;0.2233189428558108;1.1428571428571428;2.0;2.642857142857143;1.7016097227325258;951.917688289725;19.5098609216914;15.884058603347562;15.884058603347562;13.601688085973592;9.0739205613…
847;14.468987202905854;-0.663731733434114;14.468987202905854;0.11108205782312952;0.5308498509593389;335.3460000000001;321.2340000000001;335.129471668;124.0;0.0;0.19112230515950795;-0.38113159359233445;0.38113159359233445;0.19112230515950795;1.16;2.04;2.92;1.8438513410362254;1073.7303008926385;17.388540578131753;13.285621008526068;13.285621008526068;12.131030293135236;7.573729808806209;7.573729808…
848;13.027782447013598;-4.706034436259456;13.027782447013598;0.018327428193499973;0.5063833521839347;371.3260000000001;359.2300000000001;371.110628044;136.0;0.0;0.45112308034380927;-0.38356567182354334;0.45112308034380927;0.38356567182354334;1.0740740740740742;1.9259259259259258;2.740740740740741;1.8062711623693808;1120.9184244515056;19.018297090128673;13.618900223734148;13.618900223734148;12.914…
849;4.606276455026455;0.6698973817922232;4.606276455026455;0.6698973817922232;0.4639385558407148;342.36600000000004;328.254;342.13414244800003;126.0;0.0;0.16104346609099748;-0.33906982518359674;0.33906982518359674;0.16104346609099748;1.0384615384615385;2.0;2.9615384615384617;1.680661619931947;1236.3957085225989;17.509860921691395;13.8548701310168;13.8548701310168;12.792826335683712;8.116553259798…
850;4.618622134038801;0.6798973817922231;4.618622134038801;0.6798973817922231;0.4617374742674899;341.378;326.25800000000004;341.1388934800001;126.0;0.0;0.16104346609099743;-0.3611122082294475;0.3611122082294475;0.16104346609099743;0.9615384615384616;1.9230769230769231;2.8846153846153846;1.6806616199319468;1235.092251338729;17.509860921691395;13.985006804706467;13.985006804706467;12.79282633568371…
851;5.08172934292072;0.5522692282198056;5.08172934292072;0.5522692282198056;0.5918275419695691;333.3550000000001;318.23500000000007;333.13380810000007;124.0;0.0;0.21251694948891145;-0.48098233142704033;0.48098233142704033;0.21251694948891145;1.08;2.0;2.8;1.7893056137128858;1026.7931297453374;17.225403871315223;13.685768152291038;13.685768152291038;12.241514740667455;7.645592362161198;7.6455923621…
852;4.492613378684807;0.691425159570001;4.492613378684807;0.691425159570001;0.4696390509845587;328.33900000000006;316.24300000000005;328.11849238400004;120.0;0.0;0.160712684179947;-0.33906982663315816;0.33906982663315816;0.160712684179947;0.96;1.96;2.96;1.6646645016289072;1189.419242182003;16.63961743368832;12.932220400206425;12.932220400206425;12.39897948556636;7.6857374437931005;7.6857374437931…
853;5.068557855317415;0.5516907158231112;5.068557855317415;0.5516907158231112;0.5957399850979461;319.32800000000003;306.224;319.11815803600007;118.0;0.0;0.21251694948891145;-0.48098233142704033;0.48098233142704033;0.21251694948891145;1.0416666666666667;2.0;2.8333333333333335;1.760821444457696;981.0716452296735;16.355160383312146;12.763118421480662;12.763118421480662;11.847667890550102;7.214776546…
854;4.628776455026455;0.6698973817922234;4.628776455026455;0.6698973817922234;0.4639385558407148;342.366;328.25399999999996;342.1341424480001;126.0;0.0;0.15898353822866407;-0.3390706472868364;0.3390706472868364;0.15898353822866407;0.9230769230769231;1.8076923076923077;2.769230769230769;1.6806616199319473;1236.3957085225989;17.509860921691395;13.8548701310168;13.8548701310168;12.792826335683712;8.…
855;6.082927059712774;0.22920293734777886;6.082927059712774;0.22920293734777886;0.6010496901181924;317.35200000000003;302.232;317.1276601;118.0;0.0;0.22820352906155858;-0.4375992245776667;0.4375992245776667;0.22820352906155858;1.0833333333333333;2.0;2.875;1.8080182399369984;1004.5358793850154;16.518297090128677;13.023391768859998;13.023391768859998;11.70350993820667;7.51054891238609;7.51054891238…
856;5.7458980799404955;0.18154654061400088;5.7458980799404955;0.18154654061400088;0.7773054886925298;323.36000000000007;306.2240000000001;323.149458164;122.0;0.0;0.22331894244227538;-0.48098233023175385;0.48098233023175385;0.22331894244227538;1.0833333333333333;1.9166666666666667;2.5833333333333335;2.044194257944967;831.0497047308269;17.10408352775558;13.632981747790994;13.632981747790994;11.5797…
857;9.552643424296562;0.1848204837490557;9.552643424296562;0.1848204837490557;0.6867252591285139;293.33000000000004;278.21;293.1276601;110.0;0.0;0.22028143999424019;-0.5078861404693381;0.5078861404693381;0.22028143999424019;1.0909090909090908;1.9545454545454546;2.727272727272727;2.0274958788514845;798.8864731799706;15.526733258565956;11.985006804706467;11.985006804706467;10.614193540729628;6.7425…
858;5.724852161573149;0.20223815059132533;5.724852161573149;0.20223815059132533;0.7638018902066644;308.345;292.217;308.138559132;116.0;0.0;0.22331795980111327;-0.480982331454771;0.480982331454771;0.22331795980111327;1.0434782608695652;1.8695652173913044;2.5652173913043477;1.9644796748411069;798.8043760225988;16.233840039752504;12.815904825980704;12.815904825980704;11.152198343190413;7.00120305059…
859;5.709227161573149;0.18182998732601918;5.709227161573149;0.18182998732601918;0.7519898084697764;309.3330000000001;294.2130000000001;309.1338081;116.0;0.0;0.2233179746272615;-0.4809823314547213;0.4809823314547213;0.2233179746272615;1.0869565217391304;1.9565217391304348;2.652173913043478;1.9644796748411069;800.0593076383948;16.233840039752504;12.685768152291036;12.685768152291036;11.152198343190…
860;5.697074383795371;0.1622381505913253;5.697074383795371;0.1622381505913253;0.7519898084697764;309.333;294.213;309.1338081;116.0;0.0;0.22337485795032502;-0.48098233145472064;0.48098233145472064;0.22337485795032502;1.0869565217391304;1.9565217391304348;2.652173913043478;1.9644796748411069;800.0593076383948;16.233840039752504;12.685768152291036;12.685768152291036;11.152198343190413;6.861000270164…
861;5.684035835042536;0.14668259503576975;5.684035835042536;0.14668259503576975;0.7343053636850889;310.3210000000001;296.20900000000006;310.129057068;116.0;0.0;0.2233198833548603;-0.48098233142704017;0.48098233142704017;0.2233198833548603;1.0869565217391304;1.9565217391304348;2.652173913043478;1.9644796748411064;801.0111821181193;16.233840039752504;12.555631478601368;12.555631478601368;11.1521983…
862;5.676666220530065;0.13446037281354783;5.676666220530065;0.13446037281354783;0.7343053636850889;310.321;296.20899999999995;310.12905706800007;116.0;0.0;0.2233758755086863;-0.48098233142698826;0.48098233142698826;0.2233758755086863;1.0434782608695652;1.8695652173913044;2.5652173913043477;1.9644796748411069;801.0111821181193;16.233840039752504;12.555631478601368;12.555631478601368;11.15219834319…
863;9.653432147958664;0.17932098765432136;9.653432147958664;0.17932098765432136;0.6035184421545999;318.34000000000003;304.22800000000007;318.122909068;118.0;0.0;0.23981136037170794;-0.5078861343856078;0.5078861343856078;0.23981136037170794;1.0;1.875;2.7083333333333335;1.898032819232896;1026.457526579831;16.518297090128677;12.879433995706384;12.879433995706384;11.70350993820667;7.401183231229657;7…
864;9.540297745284217;0.1617209414630052;9.540297745284217;0.1617209414630052;0.6792541984934138;294.318;280.20599999999996;294.122909068;110.0;0.0;0.22331894150280268;-0.5078861404692945;0.5078861404692945;0.22331894150280268;1.0909090909090908;1.9545454545454546;2.727272727272727;2.027495878851483;800.3829797159526;15.526733258565956;11.8548701310168;11.8548701310168;10.614193540729628;6.612437…
865;5.74449235231793;0.18448071512555653;5.74449235231793;0.18448071512555653;0.5305790883714306;318.344;304.232;318.13414244800003;118.0;0.0;0.2233189415028177;-0.36767512129473007;0.36767512129473007;0.2233189415028177;1.0833333333333333;2.0;2.875;1.8080182399369984;1003.2041698854138;16.518297090128677;12.8548701310168;12.8548701310168;11.70350993820667;7.331961167801553;7.331961167801553;5.22…
866;5.752756815127847;0.19448071512555676;5.752756815127847;0.19448071512555676;0.5361045231229579;317.356;302.236;317.1388934800001;118.0;0.0;0.2233189415028177;-0.36767512129473007;0.36767512129473007;0.2233189415028177;1.0416666666666667;1.9583333333333333;2.8333333333333335;1.8080182399369984;1002.0658171297548;16.518297090128677;12.985006804706467;12.985006804706467;11.70350993820667;7.47216…
867;5.704443998307843;0.17446037281354765;5.704443998307843;0.17446037281354765;0.7519898084697764;309.3330000000001;294.213;309.1338081;116.0;0.0;0.22331894150284176;-0.4809823314270402;0.4809823314270402;0.22331894150284176;1.0869565217391304;1.9565217391304348;2.652173913043478;1.9644796748411064;800.0593076383948;16.233840039752504;12.685768152291036;12.685768152291036;11.152198343190413;6.86…
868;9.552643424296564;0.1848204837490557;9.552643424296564;0.1848204837490557;0.6867252591285139;293.33;278.21;293.1276601;110.0;0.0;0.13929520638577408;-0.5078861404693381;0.5078861404693381;0.13929520638577408;1.0909090909090908;1.9545454545454546;2.727272727272727;2.0274958788514836;798.8864731799705;15.526733258565956;11.985006804706467;11.985006804706467;10.614193540729628;6.742574086338872;…
869;5.855603463429041;0.4344807151255565;5.855603463429041;0.4344807151255565;0.5361045231229579;317.356;302.23600000000005;317.13889348000004;118.0;0.0;0.13931109170537143;-0.38357103897037775;0.38357103897037775;0.13931109170537143;1.125;2.0416666666666665;2.9166666666666665;1.8080182399369986;1002.0658171297547;16.518297090128677;12.985006804706467;12.985006804706467;11.70350993820667;7.462097…
870;14.215628314119474;-3.2214276505978936;14.215628314119474;0.06260289063589952;0.47121840350397204;517.5910000000002;489.36700000000025;517.2019849760002;192.0;0.0;0.24972901294885955;-0.4789160369017296;0.4789160369017296;0.24972901294885955;1.1111111111111112;1.8333333333333333;2.4444444444444446;1.6713120869062907;1344.615040032218;26.034804948073724;20.433981543248333;21.250478124176055;17…
871;14.201035236580594;-3.236865103356775;14.201035236580594;0.012166135381774357;0.46957753170812344;517.5910000000002;489.36700000000025;517.2019849760001;192.0;0.0;0.24972901294885955;-0.4789160369017296;0.4789160369017296;0.24972901294885955;1.1944444444444444;1.9722222222222223;2.611111111111111;1.6502121262516118;1352.615040032218;26.03480494807372;20.433981543248333;21.25047812417606;17.02…
872;14.201035236580594;-3.236865103356775;14.201035236580594;0.012166135381774357;0.46957753170812344;517.5910000000002;489.36700000000025;517.2019849760001;192.0;0.0;0.24972901294885955;-0.4789160369017296;0.4789160369017296;0.24972901294885955;1.1944444444444444;1.9722222222222223;2.611111111111111;1.6502121262516118;1352.615040032218;26.03480494807372;20.433981543248333;21.25047812417606;17.02…
873;14.407035154779129;-4.7239761854931075;14.407035154779129;0.011978706185055588;0.4018830150220952;571.5610000000001;546.3610000000003;571.17371954;210.0;0.0;0.4076772018144014;-0.4789160369017296;0.4789160369017296;0.4076772018144014;1.0769230769230769;1.7692307692307692;2.3333333333333335;1.7705921435806418;1445.366739893816;28.534804948073717;21.06787496227601;21.884371543203734;18.25638862…
874;14.407035154779129;-4.7239761854931075;14.407035154779129;0.011978706185055588;0.4018830150220952;571.5610000000001;546.3610000000003;571.17371954;210.0;0.0;0.4076772018144014;-0.4789160369017296;0.4789160369017296;0.4076772018144014;1.0769230769230769;1.7692307692307692;2.3333333333333335;1.7705921435806418;1445.366739893816;28.534804948073717;21.06787496227601;21.884371543203734;18.25638862…
875;14.252288680106766;-3.2543443172645605;14.252288680106766;0.010982012766374671;0.46099821734786933;531.6180000000003;501.37800000000027;531.2176350400001;198.0;0.0;0.24972901294885955;-0.4789160369017296;0.4789160369017296;0.24972901294885955;1.1891891891891893;1.945945945945946;2.5675675675675675;1.6976151912123092;1385.9544841588895;26.905048436076804;21.30422503125141;22.120721612179135;17…
876;14.252288680106766;-3.2543443172645605;14.252288680106766;0.010982012766374671;0.46099821734786933;531.6180000000002;501.37800000000027;531.2176350400001;198.0;0.0;0.24972901294885955;-0.4789160369017296;0.4789160369017296;0.24972901294885955;1.1891891891891893;1.945945945945946;2.5675675675675675;1.6976151912123087;1385.9544841588895;26.9050484360768;21.30422503125141;22.120721612179135;17.4…
877;14.252288680106766;-3.2543443172645605;14.252288680106766;0.010982012766374671;0.46099821734786933;531.6180000000003;501.37800000000027;531.2176350400001;198.0;0.0;0.24972901294885955;-0.4789160369017296;0.4789160369017296;0.24972901294885955;1.1891891891891893;1.945945945945946;2.5675675675675675;1.6976151912123092;1385.9544841588895;26.905048436076804;21.30422503125141;22.120721612179135;17…
878;14.252288680106766;-3.2543443172645605;14.252288680106766;0.010982012766374671;0.46099821734786933;531.6180000000003;501.37800000000027;531.2176350400001;198.0;0.0;0.24972901294885955;-0.4789160369017296;0.4789160369017296;0.24972901294885955;1.1891891891891893;1.945945945945946;2.5675675675675675;1.6976151912123092;1385.9544841588895;26.905048436076804;21.30422503125141;22.120721612179135;17…
879;14.266048424312313;-3.241221679320493;14.266048424312313;0.062193241108493336;0.45974269678605284;531.6180000000002;501.37800000000027;531.2176350400001;198.0;0.0;0.24972901294885955;-0.4789160369017296;0.4789160369017296;0.24972901294885955;1.0810810810810811;1.7837837837837838;2.3783783783783785;1.7193528887687652;1390.3160482097153;26.957454678884094;21.356631274058703;22.17312785498643;17…
880;11.755636523338406;-3.181539931825745;11.755636523338406;0.10628800844099429;0.4564198959365343;471.54700000000037;446.3470000000003;471.18010666;174.0;0.0;0.2475412700250436;-0.3676751212904246;0.3676751212904246;0.2475412700250436;1.1515151515151516;1.9090909090909092;2.5454545454545454;1.6172132587713748;1277.8509978047725;23.587211190881018;18.315910255925697;19.132406836853423;15.6688549…
881;11.763410456441058;-3.172806230011686;11.763410456441058;0.1239902837190272;0.4905736768321908;489.9930000000002;465.8010000000003;489.146219688;174.0;0.0;0.2233189428558108;-0.3676751212904246;0.3676751212904246;0.2233189428558108;1.0909090909090908;1.8484848484848484;2.484848484848485;1.610886785315966;1226.6403107663282;23.587211190881018;18.23284003397102;19.8052655609172;15.6688549990353…
882;11.770715339178466;-3.1645597022339085;11.770715339178466;0.14143748298440895;0.5427222047544089;469.57500000000033;442.35900000000026;469.200842104;174.0;0.0;0.2233189428558108;-0.3676751212904246;0.3676751212904246;0.2233189428558108;1.0303030303030303;1.7878787878787878;2.4242424242424243;1.610886785315966;1220.8402067857212;23.58721119088102;18.85487556096179;19.671372141889517;15.6688549…
883;12.858175292841768;-4.5453183477207;12.858175292841768;0.015691385647402356;0.492739586627225;523.5450000000003;499.3530000000003;523.1725766680001;192.0;0.0;0.43283345168337234;-0.3676751212904246;0.43283345168337234;0.3676751212904246;1.0555555555555556;1.7777777777777777;2.361111111111111;1.6087012687976174;1323.4789822617215;26.087211190881014;19.488768979989466;20.305265560917192;16.8801…
884;11.776512682080769;-3.179269676297062;11.776512682080769;0.11438029494237223;0.47389819392341553;486.5620000000003;460.35400000000027;486.19100569200003;180.0;0.0;0.3156352381896188;-0.46678521372454795;0.46678521372454795;0.3156352381896188;1.0588235294117647;1.7647058823529411;2.3823529411764706;1.6052311778906585;1241.8409934310155;24.294317972067564;19.132987177735984;19.949483758663707;1…
885;14.164374870593306;-3.203948436690109;14.164374870593306;0.06750786695883337;0.4779503284400131;503.56400000000014;477.35600000000017;503.18633491200006;186.0;0.0;0.24972901294885955;-0.4789160369017296;0.4789160369017296;0.24972901294885955;1.1142857142857143;1.8571428571428572;2.4857142857142858;1.6250441701930647;1311.3607934784109;25.16456146007064;19.563738055245253;20.38023463617298;16.…
886;13.606087833556266;-3.191590214091429;13.606087833556266;0.08164086359182954;0.5354675751437978;473.53800000000024;449.34600000000023;473.17577022800003;174.0;0.0;0.22331894285581086;-0.3676751212904246;0.3676751212904246;0.22331894285581086;1.0909090909090908;1.8484848484848484;2.515151515151515;1.6196716389906076;1243.890310766328;23.587211190881018;18.232840033971016;19.049336614898742;15.…
887;11.784566612326614;-3.1758219849247618;11.784566612326614;0.12388604265519043;0.49359058682492724;485.57400000000024;458.35800000000023;485.1957567240001;180.0;0.0;0.2233189428558109;-0.4950654115187452;0.4950654115187452;0.2233189428558109;1.088235294117647;1.8529411764705883;2.5294117647058822;1.621309341099989;1257.9808453863018;24.294317972067564;19.263123851425654;20.07962043235338;16.20…
888;14.215628314119474;-3.2214276505978936;14.215628314119474;0.06260289063589952;0.47121840350397204;517.5910000000002;489.36700000000025;517.2019849760002;192.0;0.0;0.24972901294885955;-0.4789160369017296;0.4789160369017296;0.24972901294885955;1.1111111111111112;1.8333333333333333;2.4444444444444446;1.6713120869062907;1344.615040032218;26.034804948073724;20.433981543248333;21.250478124176055;17…
889;11.420724523641262;-0.20634142674772127;11.420724523641262;0.20634142674772127;0.5690908057981577;363.3850000000001;346.24900000000014;363.15560616400006;136.0;0.0;0.22190205538779303;-0.3215108791595888;0.3215108791595888;0.22190205538779303;1.1481481481481481;2.0;2.740740740740741;1.8803288695529543;1144.480276882855;18.96589084732138;15.002845074101328;15.002845074101328;12.991203638441375…
890;11.400012181614816;-0.19253384333786538;11.400012181614816;0.19253384333786538;0.522220160261641;348.37000000000006;332.242;348.14470713200006;130.0;0.0;0.22190205536328755;-0.32157153132204097;0.32157153132204097;0.22190205536328755;1.1538461538461537;2.0384615384615383;2.8076923076923075;1.8935980789281308;1083.5473990833657;18.095647359318303;14.185768152291036;14.185768152291036;12.597356…
891;11.433070202653605;-0.19071642674772127;11.433070202653605;0.19071642674772127;0.5783476189167681;362.3970000000001;344.25300000000016;362.160357196;136.0;0.0;0.22190205536328755;-0.3215644935314521;0.3215644935314521;0.22190205536328755;1.0740740740740742;1.9259259259259258;2.6666666666666665;1.8803288695529543;1143.43782017113;18.965890847321376;15.132981747790996;15.132981747790996;12.9912…
892;11.660590371000449;-0.20521729682357237;11.660590371000449;0.20521729682357237;0.4145782773092294;453.5100000000003;430.32600000000025;453.20255635600006;170.0;0.0;0.22190205536328758;-0.32156449123280795;0.32156449123280795;0.22190205536328758;1.0294117647058822;1.8823529411764706;2.6176470588235294;1.7296801537416029;1533.0415883205303;23.819261998449896;19.2348958816702;19.2348958816702;16…
893;11.676535562357728;-0.20511389031407168;11.676535562357728;0.20511389031407168;0.38508706442125207;470.54100000000017;444.3330000000002;470.2291054520001;178.0;0.0;0.22190205536328758;-0.3215644912327745;0.3215644912327745;0.22190205536328758;1.0285714285714285;1.8571428571428572;2.5428571428571427;1.6908957545958918;1541.228249748712;24.689505486452973;20.182109477170158;20.182109477170158;1…
894;11.592762886620765;-0.2160816105725012;11.592762886620765;0.2160816105725012;0.4358919131406987;429.44400000000013;410.29200000000026;429.16617084800004;160.0;0.0;0.22190205536328758;-0.4434626881221904;0.4434626881221904;0.22190205536328758;1.125;2.0;2.71875;1.7163652576101744;1433.296167838477;22.24191172926027;17.565793902944442;17.565793902944442;15.457530133630161;9.773813493928149;9.773…
895;5.898627890601195;0.15039616167862957;5.898627890601195;0.15039616167862957;0.42035913926773394;398.4340000000002;380.2900000000001;398.1715905760001;148.0;0.0;0.2233748500827086;-0.36767433102428615;0.36767433102428615;0.2233748500827086;1.0333333333333334;1.9333333333333333;2.7;1.7556286183394987;1333.5552955445723;20.664561460070647;16.32664759120634;16.32664759120634;14.580520035918415;9.…
896;5.906892353411113;0.16039616167862958;5.906892353411113;0.16039616167862958;0.42387275057285295;397.44600000000014;378.2940000000001;397.1763416080001;148.0;0.0;0.22337485008270858;-0.36767433102428615;0.36767433102428615;0.22337485008270858;0.9666666666666667;1.8333333333333333;2.6;1.7556286183394985;1332.4451474998584;20.664561460070647;16.456784264896008;16.456784264896008;14.5805200359184…
897;5.898627890601195;0.15039616167862957;5.898627890601195;0.15039616167862957;0.42035913926773394;398.4340000000002;380.2900000000002;398.171590576;148.0;0.0;0.2233748500827086;-0.36767433102428615;0.36767433102428615;0.2233748500827086;1.0333333333333334;1.9333333333333333;2.7;1.7556286183394987;1333.5552955445723;20.664561460070647;16.32664759120634;16.32664759120634;14.580520035918415;9.2672…
898;5.9001200852752085;0.13264134074199063;5.9001200852752085;0.13264134074199063;0.39491219605876743;414.43300000000016;396.28900000000016;414.16650519600006;154.0;0.0;0.22337485008270871;-0.48054470037892816;0.48054470037892816;0.22337485008270871;1.096774193548387;2.0;2.774193548387097;1.7481755879672238;1356.2732841923687;21.37166824125719;16.734895881670205;16.734895881670205;15.118524838379…
899;5.896729359839028;0.15192831826129138;5.896729359839028;0.15192831826129138;0.42035913926773405;398.4340000000001;380.29000000000013;398.1715905760001;148.0;0.0;0.22337485008270858;-0.36767433102428615;0.36767433102428615;0.22337485008270858;1.0;1.9;2.6666666666666665;1.7417193633114858;1333.5552955445723;20.664561460070644;16.326647591206346;16.326647591206346;14.563683283512807;9.2713623615…
900;5.87050116883811;0.13961426867451454;5.87050116883811;0.13961426867451454;0.4220432233200588;385.3950000000001;370.2750000000001;385.15118948000014;142.0;0.0;0.22337485008270866;-0.36767433102428615;0.36767433102428615;0.22337485008270866;1.0;1.8620689655172413;2.6206896551724137;1.7460292948385068;1272.4114521106562;19.794317972067567;15.2738611867063;15.2738611867063;14.169836433395455;8.70…
901;5.890363427791278;0.14039616167862978;5.890363427791278;0.14039616167862978;0.4136393783382308;399.42200000000014;382.2860000000001;399.16683954400014;148.0;0.0;0.22337485008270866;-0.36767433102428615;0.36767433102428615;0.22337485008270866;1.0666666666666667;1.9666666666666666;2.7333333333333334;1.7556286183394987;1334.4487678307548;20.664561460070644;16.196510917516672;16.196510917516672;1…
902;11.458574382136653;-0.12835660754866507;11.458574382136653;0.12252997767413931;0.32514544937997897;440.47100000000023;420.31100000000015;440.18215526000006;164.0;0.0;0.22337485008270858;-0.36767433102428615;0.36767433102428615;0.22337485008270858;1.0606060606060606;1.9393939393939394;2.696969696969697;1.6819542739803697;1452.116646325306;22.94901851044682;17.86503255535987;17.86503255535987;1…
903;5.881405668378973;0.14903575627781995;5.881405668378973;0.14903575627781995;0.42483580287882655;387.4110000000001;370.2750000000001;387.16683954400014;144.0;0.0;0.22337485008275773;-0.36767433102428604;0.36767433102428604;0.22337485008275773;1.103448275862069;2.0;2.7241379310344827;1.7567092469564196;1293.103181381857;19.957454678884098;15.696510917516674;15.696510917516674;14.080520035918415…
904;5.912981060094225;0.15743872536260706;5.912981060094225;0.15743872536260706;0.3993786456031535;413.4490000000002;394.29700000000014;413.18248960800014;154.0;0.0;0.22337485008270866;-0.36767433102428615;0.36767433102428615;0.22337485008270866;1.064516129032258;1.967741935483871;2.7419354838709675;1.5270950240563408;1372.0584981409315;20.94901851044682;16.688074749079394;16.688074749079394;15.1…
905;5.866520452584666;0.13442908348932892;5.866520452584666;0.13442908348932892;0.421879701988988;388.39500000000015;372.26700000000017;388.15085513200006;144.0;0.0;0.2233748500828103;-0.367674331024286;0.367674331024286;0.2233748500828103;1.103448275862069;2.0;2.7241379310344827;1.7420289105600473;1297.9376482379937;19.957454678884098;15.580195343290953;15.580195343290953;14.063683283512807;8.77…
906;5.892030094457944;0.142453774847354;5.892030094457944;0.142453774847354;0.4645210210391927;399.4220000000002;382.2860000000002;399.1668395440001;148.0;0.0;0.22337485008270866;-0.36767433102428615;0.36767433102428615;0.22337485008270866;0.9666666666666667;1.8;2.533333333333333;1.7335860402517147;1333.6987678307548;20.664561460070647;16.22107478220626;16.22107478220626;14.563683283512807;9.0934…
907;5.856771384479718;0.39268571008650377;5.856771384479718;0.39268571008650377;0.524325447499192;307.321;294.21700000000004;307.12939141600003;114.0;0.0;0.1619856592755833;-0.38357022525726964;0.38357022525726964;0.1619856592755833;1.2173913043478262;2.130434782608696;2.9130434782608696;1.9489826242425052;951.0081189307676;15.81119030894213;12.224733457327131;12.224733457327131;11.20350993820666…
908;5.877179547745024;0.4204634878642819;5.877179547745024;0.4204634878642819;0.5347387566063511;306.333;292.22100000000006;306.13414244800003;114.0;0.0;0.16019610725931088;-0.38357023239336274;0.38357023239336274;0.16019610725931088;1.173913043478261;2.0869565217391304;2.869565217391304;1.9489826242425055;950.2370539184271;15.81119030894213;12.354870131016801;12.354870131016801;11.20350993820666…
909;4.6037372448979585;0.62588246409675;4.6037372448979585;0.62588246409675;0.5272398401742038;321.348;306.228;321.1450414800001;120.0;0.0;0.1619856602903051;-0.3730197540274449;0.3730197540274449;0.1619856602903051;1.125;2.0416666666666665;2.8333333333333335;1.934922703172358;987.5333033257176;16.518297090128677;13.147383188137505;13.147383188137505;11.741514740667455;7.387642540221018;7.3876425…
910;4.5686489040060465;0.6425000000000003;4.5686489040060465;0.6425000000000003;0.598891575006559;292.306;280.21000000000004;292.118492384;108.0;0.0;0.16198420575889935;-0.3215179265562677;0.3215179265562677;0.16198420575889935;1.1363636363636365;2.090909090909091;2.909090909090909;1.9341983798206275;925.0885704028212;14.940946820939052;11.724733457327131;11.724733457327131;10.809663088089318;6.7…
911;11.387666502602471;-0.20815884333786538;11.387666502602471;0.20815884333786538;0.513628928993103;349.35800000000006;334.23800000000006;349.13995610000006;130.0;0.0;0.22190205538779303;-0.3215179169489858;0.3215179169489858;0.22190205538779303;1.1923076923076923;2.076923076923077;2.8461538461538463;1.8935980789281308;1084.5049423716405;18.095647359318303;14.055631478601368;14.055631478601368;1…
912;4.639555720053555;0.5827340534979426;4.639555720053555;0.5827340534979426;0.41682789704779116;385.3950000000001;370.27500000000015;385.15118948000014;142.0;0.0;0.16198566210180507;-0.32353361868333497;0.32353361868333497;0.16198566210180507;0.9655172413793104;1.9310344827586208;2.7586206896551726;1.6271736550566405;1261.9772064120746;19.63118126525104;15.2738611867063;15.2738611867063;14.2591…
913;4.651901399065901;0.5983590534979426;4.651901399065901;0.5983590534979426;0.42251913250670675;384.40700000000004;368.2790000000001;384.1559405120001;142.0;0.0;0.1619856620779538;-0.33884976651989224;0.33884976651989224;0.1619856620779538;0.9655172413793104;1.896551724137931;2.7241379310344827;1.6271736550566407;1261.1597005387446;19.631181265251037;15.403997860395968;15.403997860395968;14.259…
914;4.639555720053556;0.5827340534979426;4.639555720053556;0.5827340534979426;0.4168278970477912;385.39500000000004;370.2750000000001;385.15118948000014;142.0;0.0;0.1619856621018104;-0.3233192731184532;0.3233192731184532;0.1619856621018104;0.9310344827586207;1.8620689655172413;2.689655172413793;1.627173655056641;1261.9772064120746;19.631181265251037;15.2738611867063;15.2738611867063;14.2591528308…
915;5.404649664002897;0.5782460258006243;5.404649664002897;0.5782460258006243;0.33578102658273623;470.5010000000002;448.3250000000003;470.2039533240001;176.0;0.0;0.1619856621018104;-0.37777586206823593;0.37777586206823593;0.1619856621018104;0.9428571428571428;1.8571428571428572;2.657142857142857;1.3248223859831827;1441.627855553247;23.614308928376477;18.880399928226684;18.880399928226684;17.22547…
916;5.467209656025553;0.2668071654617048;5.467209656025553;0.2668071654617048;0.3617702951977362;443.47500000000014;422.3070000000002;443.19305429200006;166.0;0.0;0.16198566207799675;-0.3791444481333233;0.3791444481333233;0.16198566207799675;1.121212121212121;2.090909090909091;2.9393939393939394;1.3702264117104734;1399.148201979324;22.200095366003378;17.803429820729804;17.803429820729804;16.22547…
917;5.200902772135775;0.4949430085139863;5.200902772135775;0.4949430085139863;0.3781858833113691;415.4210000000001;398.2850000000002;415.16175416400006;154.0;0.0;0.1619856621018105;-0.4949313498798406;0.4949313498798406;0.1619856621018105;1.032258064516129;1.967741935483871;2.806451612903226;1.5938247603804439;1346.5097199032487;21.20853153444066;16.604759207980536;16.604759207980536;15.191004483…
918;5.878765631648027;0.14961426867451455;5.878765631648027;0.14961426867451455;0.4301148891469808;384.40700000000015;368.2790000000001;384.1559405120001;142.0;0.0;0.2233748500827086;-0.36767433102428615;0.36767433102428615;0.2233748500827086;1.0344827586206897;1.9655172413793103;2.7241379310344827;1.746029294838507;1271.5939462373262;19.794317972067567;15.403997860395968;15.403997860395968;14.16…
919;5.766068436633913;0.17046348786428167;5.766068436633913;0.17046348786428167;0.524325447499192;307.3210000000001;294.21700000000004;307.12939141600003;114.0;0.0;0.22337485007251667;-0.3676743310243019;0.3676743310243019;0.22337485007251667;1.1304347826086956;2.0434782608695654;2.8260869565217392;1.948982624242505;951.0081189307676;15.81119030894213;12.224733457327131;12.224733457327131;11.2035…
920;14.3635106072579;-0.3114476650393856;14.3635106072579;0.10039616167862975;0.421921921517685;401.4090000000001;385.2810000000001;401.1512697320001;148.0;0.0;0.22337485008270863;-0.36767433102428615;0.36767433102428615;0.22337485008270863;1.0333333333333334;1.9;2.6666666666666665;1.755628618339498;1338.245251480465;20.664561460070644;15.834748737905237;15.834748737905237;14.580520035918415;9.10…
921;13.73571597462387;-0.3053659065401484;13.73571597462387;0.11060600421170452;0.421921921517685;401.40900000000016;385.2810000000002;401.15126973200006;148.0;0.0;0.22337485008270858;-0.36767433102428615;0.36767433102428615;0.22337485008270858;1.0333333333333334;1.9333333333333333;2.7;1.7417193633114858;1338.245251480465;20.664561460070644;15.834748737905237;15.834748737905237;14.563683283512807…
922;5.8800856500135;0.15134980586459723;5.8800856500135;0.15134980586459723;0.4301148891469808;384.40700000000015;368.2790000000001;384.1559405120001;142.0;0.0;0.22337485008270858;-0.36767433102428615;0.36767433102428615;0.22337485008270858;0.9655172413793104;1.8275862068965518;2.586206896551724;1.746029294838507;1271.5939462373262;19.79431797206757;15.403997860395968;15.403997860395968;14.169836…
923;14.504305419476896;-2.432162473392192;14.504305419476896;0.0169990071901871;0.18067217140855;966.2269999999997;886.5949999999997;965.5725229679999;384.0;0.0;0.32866280530969855;-0.46009156218704667;0.46009156218704667;0.32866280530969855;0.8840579710144928;1.6376811594202898;2.318840579710145;1.4611684841438082;2020.171986034704;50.57804606458466;42.529721881545555;42.529721881545555;32.82206…
924;12.452949095156889;-3.65254485281767;12.452949095156889;0.10720295834383142;0.7414814883691502;346.41600000000005;328.27200000000005;346.12119481600007;126.0;0.0;0.2420968916311673;-0.36647608402159193;0.36647608402159193;0.2420968916311673;1.1666666666666667;1.9166666666666667;2.625;2.028297961443107;1004.2213380764808;17.53516942700323;13.555051137718804;14.37154771864653;11.13877833720401;…
925;12.142496466602221;-3.7749335945606677;12.142496466602221;0.014116663525934436;0.438648528843725;465.92700000000013;445.76700000000017;465.10983418000006;164.0;0.0;0.30071961926688673;-0.49511835739868426;0.49511835739868426;0.30071961926688673;1.1290322580645162;1.8709677419354838;2.5161290322580645;2.0227017094146373;1201.2143470653182;22.758784066134826;17.080990553812562;18.65341608075874…
926;11.58360307652923;-3.5521673950499637;11.58360307652923;0.002857312699900083;0.30231116432573096;480.9380000000003;459.7700000000003;480.10949983200004;170.0;0.0;0.2294217988919158;-0.4895462167065622;0.4895462167065622;0.2294217988919158;1.125;1.90625;2.59375;2.0080446399726113;1205.3466922337634;23.302754140504845;17.456238811149557;19.028664338095737;15.141180207698236;9.150388814077008;11…
927;11.460850291293458;-3.50865317674616;11.460850291293458;0.02137478292510786;0.5402340119146752;406.8590000000002;391.73900000000015;406.07272040000004;140.0;0.0;0.2294217988919158;-0.36767512129473;0.36767512129473;0.2294217988919158;1.1851851851851851;1.962962962962963;2.6666666666666665;1.9873057714818696;1086.4710960510597;19.60408352775558;14.302878937038363;15.875304463984545;12.70932855…
928;12.108666840625158;-3.772460951463025;12.108666840625158;0.017472953700406135;0.46146920082878423;470.3460000000003;453.2100000000002;469.06029714400006;158.0;0.0;0.30071961926688673;-0.367675121272847;0.367675121272847;0.30071961926688673;1.0666666666666667;1.8;2.466666666666667;2.003579479481982;1185.065250348665;22.05167728494828;16.050706736357924;18.379061209322558;14.046551078211516;8.3…
929;12.36362269407814;-0.03777079659024096;12.36362269407814;0.03777079659024096;0.4875339070279658;395.5050000000001;378.36900000000014;395.064985404;136.0;0.0;0.19962083304809838;-0.440234638550464;0.440234638550464;0.19962083304809838;0.8518518518518519;1.5925925925925926;2.4074074074074074;1.5838918784225358;1057.2875241187648;18.216967702877945;14.5130345952721;16.146027757127552;13.27598958…
930;12.567327157153546;-0.012467429873183722;12.567327157153546;0.012467429873183722;0.6897710813523689;371.41400000000016;354.2780000000001;371.08274364400006;134.0;0.0;0.20440040727415046;-0.4861468809691784;0.4861468809691784;0.20440040727415046;0.9615384615384616;1.7692307692307692;2.6153846153846154;1.616142878824396;1018.4316539372677;17.5098609216914;14.026095371350554;14.84259195227828;12…
931;12.379339175485008;0.023076814058957007;12.379339175485008;0.023076814058957007;0.7274207061188547;313.37800000000004;298.258;313.07726434;112.0;0.0;0.2044004071970095;-0.4387236558953567;0.4387236558953567;0.2044004071970095;1.0909090909090908;1.8636363636363635;2.6363636363636362;1.8640341210790343;847.2165958729535;14.940946820939052;11.950085766428984;12.76658234735671;10.826499840494924;…
932;12.587693189930292;-3.275584188922483;12.587693189930292;0.16276628243890134;0.7089175739643073;412.5150000000002;388.32300000000015;412.15691162800005;152.0;0.0;0.16199853863015112;-0.3774879857755631;0.3774879857755631;0.16199853863015112;1.2413793103448276;2.0689655172413794;2.793103448275862;1.7171214849171719;1183.6092989129006;20.22540387131522;16.551619738615447;17.368116319543173;13.8…
933;12.460860628201898;-3.3731695772444774;12.460860628201898;0.4944727891156466;0.7244740996788444;400.50400000000013;376.31200000000007;400.15691162799993;148.0;0.0;0.1619979863747031;-0.37777587938619284;0.37777587938619284;0.1619979863747031;1.1428571428571428;1.8928571428571428;2.607142857142857;1.9282736020788689;1115.4361556643005;19.94094682093905;16.267162688239274;17.083659269167;13.270…
934;12.523360628201898;-3.2620584661333676;12.523360628201898;0.5686267006802723;0.7264634299302399;398.48800000000017;376.3120000000001;398.14126156400005;146.0;0.0;0.16199834163730617;-0.37777587938619284;0.37777587938619284;0.16199834163730617;1.1428571428571428;1.9285714285714286;2.642857142857143;1.7054228760163128;1145.222121989792;19.355160383312143;15.68137625061237;16.497872831540093;13.…
935;13.06058285042412;-3.4383084661333654;13.06058285042412;0.38808823066263565;0.6629832772592538;442.5410000000002;416.3330000000002;442.167476312;164.0;0.0;0.1619983652994853;-0.3813109925942181;0.3813109925942181;0.1619983652994853;1.032258064516129;1.7741935483870968;2.5161290322580645;1.7265375872726558;1195.1962114207554;21.47648072687178;17.503838103449326;18.320334684377055;14.9780947346…
936;13.088360628201897;-3.3983084661333653;13.088360628201897;0.49919934177374636;0.6393685531020332;441.55700000000036;414.34100000000024;441.18346072400004;164.0;0.0;0.16199835494665912;-0.37777587938619284;0.37777587938619284;0.16199835494665912;1.096774193548387;1.8709677419354838;2.6129032258064515;1.7265375872726556;1194.831683444155;21.47648072687178;17.595589812985462;18.41208639391319;14…
937;11.74713067957687;-5.884129514317631;11.74713067957687;0.26005828154307054;0.11216982987916874;670.1760000000004;646.9920000000004;669.941990906;226.0;0.0;0.46953926924288686;-0.36786050052228936;0.46953926924288686;0.36786050052228936;0.46153846153846156;0.717948717948718;0.9743589743589743;2.811661994034364;1133.8266454581035;30.026733258565947;18.756894869874298;23.22903082487387;17.442001…
938;12.126679573204369;-0.12764191815140857;12.126679573204369;0.12764191815140857;0.6323731943230403;462.5540000000002;432.3140000000002;462.23793882;178.0;0.0;0.25054280082882846;-0.3774879796343467;0.3774879796343467;0.25054280082882846;0.9705882352941176;1.7058823529411764;2.411764705882353;1.6314334705511915;1202.4845786572237;23.656125291633362;19.822255689527672;19.822255689527672;16.54604…
939;12.085323299790083;-0.9951862330973156;12.085323299790083;0.07147571776134165;0.8321443184340388;383.4520000000002;358.2520000000002;383.19573966;148.0;0.0;0.24470495649046795;-0.38414301501504944;0.38414301501504944;0.24470495649046795;1.25;2.0357142857142856;2.7142857142857144;1.614047377870599;857.1351471880989;19.72540387131522;16.181956591494934;16.181956591494934;13.397998051206248;9.58…
940;12.371189642638507;-1.0009994791946522;12.371189642638507;0.1906066111017406;0.7267777664740032;369.42500000000007;346.24100000000016;369.180089596;142.0;0.0;0.32838575539973147;-0.38414301501504944;0.38414301501504944;0.32838575539973147;1.2592592592592593;2.037037037037037;2.7037037037037037;1.684847308583322;994.842408819686;19.018297090128677;15.474849810308386;15.474849810308386;12.91483…
941;12.137267115284724;-0.04871945912925724;12.137267115284724;0.04871945912925724;0.6711640044670157;405.46200000000016;382.2780000000002;405.19132297600004;154.0;0.0;0.24470473127290215;-0.381430687715472;0.381430687715472;0.24470473127290215;1.1;1.9;2.6666666666666665;1.3706431014457805;1014.3439617825364;20.338288046437587;16.543763911060733;16.543763911060733;14.759152830872495;10.2225910464…
942;12.421054041626594;-0.1628111959889551;12.421054041626594;0.1628111959889551;0.5398293522358355;391.43500000000023;370.26700000000017;391.17567291200004;148.0;0.0;0.32837604583246705;-0.3814306876985104;0.3814306876985104;0.32837604583246705;1.103448275862069;1.896551724137931;2.6551724137931036;1.4219586784178997;1155.9882832786454;19.63118126525104;15.836657129874185;15.836657129874185;14.2…
943;9.103079918350563;0.0634166803759888;9.103079918350563;0.0634166803759888;0.529802577807938;422.5140000000001;400.33800000000014;422.152494944;154.0;0.0;0.1870295273083591;-0.49248316445952306;0.49248316445952306;0.1870295273083591;1.2333333333333334;2.1333333333333333;2.966666666666667;1.5366404396092823;1192.0531105614607;20.664561460070647;16.816870758501004;17.63336733942873;14.6353615907…
944;13.381654532874112;-4.451192115535531;13.381654532874112;0.10439601470625925;0.7528280893178392;441.4790000000002;419.3030000000001;441.144630604;162.0;0.0;0.3989054885082493;-0.3678808317004831;0.3989054885082493;0.3678808317004831;1.3333333333333333;2.033333333333333;2.6666666666666665;1.8429631823908115;973.3197515033991;22.267220234572108;16.708350766426918;17.524847347354644;13.913722363…
945;11.693368952861128;-0.22685516633069036;11.693368952861128;0.21597595897851152;0.7040802440764596;395.46700000000016;370.26700000000017;395.2069730400001;152.0;0.0;0.31872468361701817;-0.37748796395016077;0.37748796395016077;0.31872468361701817;1.2758620689655173;2.0689655172413794;2.793103448275862;1.699472263788816;1015.5916620063405;20.380104409694468;16.845093298311465;16.845093298311465;…
946;11.693368952861128;-0.22685516633069036;11.693368952861128;0.21597595897851152;0.7040802440764596;395.46700000000016;370.26700000000017;395.2069730400001;152.0;0.0;0.31872468361701817;-0.37748796395016077;0.37748796395016077;0.31872468361701817;1.2758620689655173;2.0689655172413794;2.793103448275862;1.699472263788816;1015.5916620063405;20.380104409694468;16.845093298311465;16.845093298311465;…
947;11.721837736824417;-0.22535533069623925;11.721837736824417;0.22535533069623925;0.6725814016540232;409.4940000000001;382.27800000000013;409.2226231040001;158.0;0.0;0.31872468361701817;-0.37747689197571266;0.37747689197571266;0.31872468361701817;1.2333333333333334;2.033333333333333;2.7666666666666666;1.7071324571424416;1031.7609565040054;21.087211190881014;17.552200079498014;17.552200079498014;…
948;11.690686971126947;-0.2249315686903095;11.690686971126947;0.2249315686903095;0.7040876443517738;395.4670000000002;370.26700000000017;395.20697304000004;152.0;0.0;0.31872468361701817;-0.37954411772454544;0.37954411772454544;0.31872468361701817;1.1724137931034482;2.0;2.793103448275862;1.6776499333484776;991.9824021486826;20.21696770287794;16.681956591494934;16.681956591494934;14.152198343190415…
949;11.701633415671045;-0.21685516633069035;11.701633415671045;0.21685516633069035;0.710667702312853;394.4790000000001;368.27100000000013;394.21172407200004;152.0;0.0;0.31872468361701817;-0.37748796401495044;0.37748796401495044;0.31872468361701817;1.2413793103448276;2.0344827586206895;2.7586206896551726;1.699472263788816;1013.93326747581;20.380104409694468;16.975229972001134;16.975229972001134;14…
950;11.730102199634336;-0.21535533069623924;11.730102199634336;0.21535533069623924;0.6760442946293227;408.5060000000001;380.28200000000015;408.22737413600004;158.0;0.0;0.31872468361701817;-0.37747689204054097;0.37747689204054097;0.31872468361701817;1.2;2.0;2.7333333333333334;1.707132457142441;1030.0338362224152;21.087211190881014;17.68233675318768;17.68233675318768;14.600886748174158;10.430593548…
951;11.6946889712266;-0.22511962914060768;11.6946889712266;0.21597595897851152;0.7040802440764596;395.46700000000016;370.26700000000017;395.2069730400001;152.0;0.0;0.31872468361701817;-0.3774879639519542;0.3774879639519542;0.31872468361701817;1.2758620689655173;2.0689655172413794;2.793103448275862;1.699472263788816;1015.5916620063405;20.380104409694468;16.845093298311465;16.845093298311465;14.062…
952;11.723157755189892;-0.22361979350615657;11.723157755189892;0.22361979350615657;0.6725814016540232;409.4940000000001;382.27800000000013;409.2226231040001;158.0;0.0;0.31872468361701817;-0.37747689197750706;0.37747689197750706;0.31872468361701817;1.2333333333333334;2.033333333333333;2.7666666666666666;1.7071324571424416;1031.7609565040054;21.087211190881014;17.55220007949801;17.55220007949801;14…
953;11.76063479834875;-0.2230412811094622;11.76063479834875;0.2230412811094622;0.6545530178971386;423.5210000000002;394.28900000000016;423.2382731680001;164.0;0.0;0.31872468361701817;-0.37747689197748485;0.37747689197748485;0.31872468361701817;1.2258064516129032;2.0;2.7096774193548385;1.7507276475816018;1077.648098150931;21.957454678884094;18.474849810308385;18.474849810308385;15.011570350697118;…
954;11.698633744402143;-0.22048999951097836;11.698633744402143;0.22048999951097836;0.7049862667159175;393.4510000000002;370.2670000000001;393.19132297600004;150.0;0.0;0.31872468361701817;-0.37415712138510343;0.37415712138510343;0.31872468361701817;1.2758620689655173;2.103448275862069;2.793103448275862;1.4990375140270726;1062.627003578383;19.9574546788841;16.42244356750109;16.42244356750109;14.118…
955;5.5358584693504636;0.4945227766394793;5.5358584693504636;0.4945227766394793;0.5749948746726322;335.37100000000015;318.23500000000007;335.149458164;126.0;0.0;0.2472357613483941;-0.4210215777811361;0.4210215777811361;0.2472357613483941;1.2;2.08;2.88;1.7607170435663273;1020.698580918326;17.225403871315226;13.677331983853756;13.677331983853756;12.241514740667455;7.936532547334096;7.93653254733409…
956;13.974776943184683;-1.2463538910934742;13.974776943184683;0.02099451144094;0.41000761227331917;529.5860000000004;494.3060000000004;529.2311816999999;206.0;0.0;0.33997418149658626;-0.5038812615176881;0.5038812615176881;0.33997418149658626;1.1842105263157894;1.868421052631579;2.5;1.7271704137797856;1188.6213825947525;27.56818514289333;22.24298441518742;22.24298441518742;17.927630462242014;13.19…
957;12.305108497102545;-3.548132928938078;12.305108497102545;0.05337755523753551;0.4899140450232621;395.4770000000002;370.27700000000016;395.14025852000003;148.0;0.0;0.3283971892467637;-0.4630650292819084;0.4630650292819084;0.3283971892467637;1.1851851851851851;1.8518518518518519;2.4814814814814814;1.9104732205836752;787.6777192538508;20.02673325856595;15.589044200193669;16.405540781121395;12.720…
958;12.397622187014843;-3.554002610603215;12.397622187014843;0.1615681160103064;0.5361132982230463;395.4770000000002;370.27700000000016;395.14025852000003;148.0;0.0;0.32839719259796096;-0.46306502927296683;0.46306502927296683;0.32839719259796096;1.1481481481481481;1.7777777777777777;2.3703703703703702;1.9513757379941454;810.351672146246;20.242276208189775;15.804587149817495;16.62108373074522;12.5…
959;12.537253023917504;-0.6772646342487618;12.537253023917504;0.27667637907627096;0.3255321942290847;366.41700000000014;344.2410000000001;366.1579571839999;140.0;0.0;0.3283649455323393;-0.4641472199489987;0.4641472199489987;0.3283649455323393;1.1111111111111112;1.9259259259259258;2.6666666666666665;1.5135230024206512;792.3436107491375;19.062267164498692;15.043563731870915;15.043563731870915;13.16…
960;14.514283852170115;-2.452408563649025;14.514283852170115;0.003926927512159617;0.11053909768941424;1001.2649999999998;916.593;1000.5871699880001;400.0;0.0;0.4335232751472784;-0.4600915621869147;0.4600915621869147;0.4335232751472784;0.8732394366197183;1.591549295774648;2.2535211267605635;1.694134601516938;1949.0546542539698;52.741182771401206;44.335475697247645;44.335475697247645;33.59211857915…
961;14.305086568339254;-2.5102544296863525;14.305086568339254;0.009881897847838328;0.18495553644513674;804.0309999999997;734.4789999999999;803.4819766479999;322.0;0.0;0.3289793001873724;-0.4559309948226889;0.4559309948226889;0.3289793001873724;0.9298245614035088;1.5964912280701755;2.245614035087719;1.7776314240439026;1478.2958900460044;42.18914100752344;35.39308145863371;35.39308145863371;26.9830…
962;12.538626858150668;-0.7403949601842859;12.538626858150668;0.20697251354245383;0.5592495493316805;352.47500000000014;320.21900000000005;352.236207504;142.0;0.0;0.32867817984500525;-0.45977655445213267;0.45977655445213267;0.32867817984500525;1.04;1.68;2.28;1.9055918161565324;506.0437069418582;18.61251969619286;16.04608192191355;16.04608192191355;11.697395868397555;9.4814375775999;9.481437577599…
963;13.976443609851348;-1.1727620701058203;13.976443609851348;0.02612670068027212;0.4297391941246308;515.6030000000004;478.30700000000036;515.2519171439999;202.0;0.0;0.3399741784783442;-0.5038812615177017;0.5038812615177017;0.3399741784783442;1.1891891891891893;1.8918918918918919;2.5405405405405403;1.7430769671089932;1115.2160049883364;26.69794165489025;22.04184290591011;22.04184290591011;17.5337…
964;14.176313657663453;-1.2079069639091733;14.176313657663453;0.011003332262697896;0.38441660145148926;591.7010000000002;550.3730000000003;591.2832172719999;230.0;0.0;0.3399741784998466;-0.5038812615177017;0.5038812615177017;0.3399741784998466;1.1162790697674418;1.813953488372093;2.4651162790697674;1.4419584431016068;1420.6983519351222;30.681069318015687;25.298837739861316;25.298837739861316;20.5…
965;13.966920075900731;-1.2115145502645506;13.966920075900731;0.0037019321617537404;0.4279261639189091;517.6190000000004;478.30700000000036;517.267567208;204.0;0.0;0.33997430540738577;-0.5038812615150889;0.5038812615150889;0.33997430540738577;1.2432432432432432;1.8918918918918919;2.4594594594594597;2.026558489763515;1127.4940265864961;27.662407748957516;23.006308999977374;23.006308999977374;17.08…
966;14.169646990996789;-1.2183236305758398;14.169646990996789;0.004336665596031519;0.3892701138494072;592.6890000000003;552.3690000000003;592.2784662399998;230.0;0.0;0.3399741962305266;-0.503881261517618;0.503881261517618;0.3399741962305266;1.1162790697674418;1.813953488372093;2.4651162790697674;1.441958443101607;1425.2070825988048;30.68106931801569;25.16870106617165;25.16870106617165;20.50011010…
967;14.052633810468631;-1.276946452191988;14.052633810468631;0.007412105274208214;0.33492189979210124;547.6450000000003;506.3170000000004;547.2781318919998;216.0;0.0;0.33997449123407086;-0.5038812615114904;0.5038812615114904;0.33997449123407086;1.2307692307692308;1.8974358974358974;2.4615384615384617;2.0227925999000864;1161.7436949989622;29.076621311330612;23.867736157850423;23.867736157850423;18…
968;13.751227954144621;-1.1870134164777015;13.751227954144621;0.00974977954144629;0.402647198671656;475.53800000000035;442.2740000000003;475.220617016;186.0;0.0;0.3399668346944334;-0.5038812621411204;0.5038812621411204;0.3399668346944334;1.2941176470588236;2.0;2.6176470588235294;2.0178642681382373;1025.9330323254521;24.999271042140983;20.26620218566396;20.26620218566396;16.016145521919626;11.7386…
969;14.269397475103192;-1.2519504676870752;14.269397475103192;0.010932060330509197;0.3186304744131032;608.7320000000001;564.3800000000002;608.3097663679998;238.0;0.0;0.3399743656240725;-0.5038812615140922;0.5038812615140922;0.3399743656240725;1.1363636363636365;1.8409090909090908;2.477272727272727;1.70457385745155;1415.2089113982465;31.973962536829145;26.461594284985104;26.461594284985104;20.8214…
970;14.0625575905676;-1.2029993386243385;14.0625575905676;0.011786135941979747;0.39145620674916237;544.6450000000002;504.3250000000004;544.2784662399998;214.0;0.0;0.33997417857628587;-0.503881261517804;0.503881261517804;0.33997417857628587;1.2564102564102564;1.9743589743589745;2.58974358974359;1.715062716944749;1189.6678621930903;28.43842863089641;23.6521932082266;23.6521932082266;18.338314064764…
971;14.207485638363405;-1.2003818112509594;14.207485638363405;0.017730868518206044;0.3488672273170356;613.7520000000002;566.3760000000004;613.3363154639999;242.0;0.0;0.3399741913021796;-0.5038812615176413;0.5038812615176413;0.3399741913021796;1.0681818181818181;1.75;2.3863636363636362;1.39268847269098;1307.6077085548106;31.551312806018775;26.634940709659293;26.634940709659293;20.8939569574308;16.…
972;14.187814436549347;-1.1924717192062526;14.187814436549347;0.022504111148591743;0.3600083897798925;598.7370000000002;552.3690000000003;598.3254164319999;236.0;0.0;0.3399741913021796;-0.5038812615176413;0.5038812615176413;0.3399741913021796;1.069767441860465;1.7674418604651163;2.4186046511627906;1.417006058819098;1273.247469897664;30.68106931801569;25.89483389534588;25.89483389534588;20.5001101…
973;14.15759162697464;-1.2023111785396896;14.15759162697464;0.01413123582766418;0.3123055269628704;601.7410000000001;554.3650000000004;601.3363154639998;238.0;0.0;0.33997419130215806;-0.5038812615176413;0.5038812615176413;0.33997419130215806;1.1627906976744187;1.8604651162790697;2.488372093023256;1.5558459164774505;1248.8470625329073;31.2668557556426;26.350483659283118;26.350483659283118;20.32147…
974;14.203361611435385;-1.2102697309069583;14.203361611435385;0.010355620798615295;0.30923747180468936;629.7510000000002;582.3750000000002;629.3312300839998;248.0;0.0;0.3399741913021581;-0.5038812615176413;0.5038812615176413;0.3399741913021581;1.0444444444444445;1.711111111111111;2.3555555555555556;1.3369384850768695;1311.9967816566245;32.09528288038879;26.880052293306626;26.880052293306626;21.48…
975;13.878590994268077;-1.210681216931217;13.878590994268077;0.0013103505291007789;0.39126453968126945;503.5920000000003;466.29600000000033;503.25191714399995;198.0;0.0;0.33996710687513454;-0.5038812621356045;0.5038812621356045;0.33996710687513454;1.25;1.9166666666666667;2.5;2.006642700635349;1095.543100297943;26.79216426095444;22.059095404477418;22.059095404477418;16.662592131326345;12.428026854…
976;13.909097930839001;-1.1892639833711267;13.909097930839001;0.013781021667926163;0.4158578609146543;503.5920000000004;466.29600000000033;503.25191714399995;198.0;0.0;0.33997417576912853;-0.5038812615177145;0.5038812615177145;0.33997417576912853;1.2222222222222223;1.8888888888888888;2.4722222222222223;2.02434086109286;1069.644664520341;26.576621311330605;21.920522562350463;21.920522562350463;16.…
977;14.030359589938413;-1.3285440287226007;14.030359589938413;0.023045595553036202;0.27332943718078584;575.6550000000002;534.3270000000003;575.2730465119998;226.0;0.0;0.3399742151064897;-0.5038812615175243;0.5038812615175243;0.3399742151064897;1.1951219512195121;1.853658536585366;2.4390243902439024;1.8993842261447698;1256.036658506348;30.653971580520235;25.029912362091643;25.029912362091643;18.95…
978;13.951751454714117;-1.291692951100193;13.951751454714117;0.04032877194087492;0.3013729331706596;547.6010000000002;510.3050000000004;547.2417463839998;214.0;0.0;0.33997400416416057;-0.5038812615212441;0.5038812615212441;0.33997400416416057;1.2307692307692308;1.9230769230769231;2.5384615384615383;1.9140276606659916;1184.7240922853034;28.861078361706785;22.983091229500832;22.983091229500832;18.2…
979;14.252977126839411;-1.2251868386243387;14.252977126839411;0.00397334898146573;0.24756216197526484;617.7840000000001;566.3760000000003;617.3676155919999;246.0;0.0;0.3399741785271675;-0.5038812615177016;0.5038812615177016;0.3399741785271675;1.0454545454545454;1.6590909090909092;2.2045454545454546;1.8918287700097751;1225.2578018944448;32.55974897445605;27.643376878096568;27.643376878096568;20.65…
980;14.208400568962663;-1.2308932114512467;14.208400568962663;0.0004377563123505457;0.32224574022401214;588.7420000000003;540.3580000000003;588.3410664959999;234.0;0.0;0.33997447988920393;-0.5038812615115439;0.5038812615115439;0.33997447988920393;1.1666666666666667;1.8333333333333333;2.4047619047619047;1.958770568172472;1227.2302608677774;31.361078361706785;26.57484293903697;26.57484293903697;19.…
981;14.081037528839207;-1.207225410997732;14.081037528839207;0.00887718532469628;0.3209451895267026;560.6880000000002;516.3360000000004;560.3097663679999;222.0;0.0;0.3399741771481287;-0.5038812615177081;0.5038812615177081;0.3399741771481287;1.2;1.9;2.5;1.9219249833476284;1156.350956639258;29.56818514289333;24.781949720223515;24.781949720223515;18.803839222154323;14.197767879508248;14.197767879508…
982;14.04791539844435;-1.209297170256992;14.04791539844435;0.006689398364182031;0.34543452413266973;546.6610000000002;504.3250000000004;546.2941163039999;216.0;0.0;0.33997418353501974;-0.5038812615176781;0.5038812615176781;0.33997418353501974;1.205128205128205;1.8974358974358974;2.4871794871794872;1.9619695043376004;1140.109202557093;28.86107836170678;24.07484293903697;24.07484293903697;18.303839…
983;14.076078765876364;-1.2615002834684015;14.076078765876364;0.028625956336370884;0.283005895053565;573.6390000000004;534.3270000000005;573.2573964479999;224.0;0.0;0.33997417850029343;-0.5038812615177017;0.5038812615177017;0.33997417850029343;1.1219512195121952;1.8048780487804879;2.4146341463414633;1.649561016556263;1257.546433510675;29.852642193269503;24.22858297484091;24.22858297484091;19.3763…
984;13.729086435500125;-0.9585128495842783;13.729086435500125;0.10577522675736928;0.7274274228231215;430.45300000000026;404.2450000000002;430.1627677919999;166.0;0.0;0.34165824321486893;-0.4595988057650095;0.4595988057650095;0.34165824321486893;1.2903225806451613;2.032258064516129;2.7096774193548385;1.8122910432110473;1034.3539024540562;22.292164260954436;18.02013009944132;18.02013009944132;14.63…
985;8.853073778732824;0.14993339900932323;8.853073778732824;0.14993339900932323;0.5600295626686173;355.8290000000002;337.6850000000001;355.119987876;128.0;0.0;0.22722038302326036;-0.39630669703486754;0.39630669703486754;0.22722038302326036;1.04;1.92;2.76;1.777739584644819;842.9552277837477;17.484916895309066;13.484291621275336;14.240220567293791;12.241514740667453;7.912322773700801;8.290287246710…
[truncated: 351 more rows]
