# Supplementary material for: Evaluating High-Variance Leaves as Uncertainty Measure for Random Forest Regression
Source: Molecules. 2021 Oct 28;26(21):6514. doi: 10.3390/molecules26216514 (PMC8588039; doi:10.3390/molecules26216514)
Supplement: Supplementary file 1 [file molecules-26-06514-s001.zip › supplementary_materials/data_sets/cortes-ciriano/P28335/descriptors/rdkit/X.csv]

id;MaxEStateIndex;MinEStateIndex;MaxAbsEStateIndex;MinAbsEStateIndex;qed;MolWt;HeavyAtomMolWt;ExactMolWt;NumValenceElectrons;NumRadicalElectrons;MaxPartialCharge;MinPartialCharge;MaxAbsPartialCharge;MinAbsPartialCharge;FpDensityMorgan1;FpDensityMorgan2;FpDensityMorgan3;BalabanJ;BertzCT;Chi0;Chi0n;Chi0v;Chi1;Chi1n;Chi1v;Chi2n;Chi2v;Chi3n;Chi3v;Chi4n;Chi4v;HallKierAlpha;Ipc;Kappa1;Kappa2;Kappa3;Lab…
0;4.969130861145305;1.0002640516082975;4.969130861145305;1.0002640516082975;0.5294967637888089;374.51300000000015;352.33700000000016;374.156517704;136.0;0.0;0.15333381231857118;-0.3522913503696605;0.3522913503696605;0.15333381231857118;0.9629629629629629;1.8148148148148149;2.6666666666666665;1.2820046205090114;1071.5468254844466;18.05383099606141;15.160839808671948;15.977336389599675;13.382142733…
1;5.059052815570672;0.9568610225971268;5.059052815570672;0.9568610225971268;0.4222330633519803;343.434;322.266;343.1796956720001;130.0;0.0;0.15327468391483617;-0.35229216089580684;0.35229216089580684;0.15327468391483617;1.0;1.8461538461538463;2.6923076923076925;1.6603294842509029;1105.4506997884325;17.5098609216914;14.674861087325711;14.674861087325711;12.847667890550104;9.07704118205203;9.077041…
2;4.874200207860922;0.9134660505106034;4.874200207860922;0.9134660505106034;0.6937174682227738;293.37399999999997;274.222;293.164045608;112.0;0.0;0.1628662598162735;-0.35229057730384755;0.35229057730384755;0.1628662598162735;1.1363636363636365;2.0;2.8181818181818183;1.7441728741107345;814.1436790272945;14.940946820939052;12.52016054894646;12.52016054894646;10.86450464295571;7.666357579529072;7.66…
3;4.907116874527588;0.9775514665742842;4.907116874527588;0.9775514665742842;0.6948232539347224;298.415;280.271;298.125217576;108.0;0.0;0.15333381231852963;-0.35229135039490167;0.35229135039490167;0.15333381231852963;1.2380952380952381;2.0952380952380953;2.9047619047619047;1.7185458254015304;779.8777879463662;14.233840039752504;11.903844974720739;12.720341555648465;10.36450464295571;7.291044964326…
4;4.9152187263794405;0.9779424130763418;4.9152187263794405;0.9779424130763418;0.6948232539347224;298.4150000000001;280.271;298.125217576;108.0;0.0;0.1542770742540571;-0.3522626462555574;0.3522626462555574;0.1542770742540571;1.1904761904761905;2.0476190476190474;2.857142857142857;1.7185458254015304;779.8777879463662;14.233840039752504;11.903844974720739;12.720341555648465;10.36450464295571;7.29104…
5;12.9445369604362;-0.287005314343878;12.9445369604362;0.287005314343878;0.6423522699355942;284.2980000000001;271.194;284.118572636;106.0;0.0;0.2485400472598926;-0.33944941557750546;0.33944941557750546;0.2485400472598926;1.2857142857142858;2.0952380952380953;2.857142857142857;2.0218632084197354;785.9118694517239;14.656489770562878;11.097920437019953;11.097920437019953;10.25835149307306;6.33845804…
6;13.001936237295702;-0.2801345660445582;13.001936237295702;0.2801345660445582;0.7258343517516788;298.3250000000001;283.205;298.1342227;112.0;0.0;0.225525940701422;-0.3410648085898275;0.3410648085898275;0.225525940701422;1.4090909090909092;2.1818181818181817;2.909090909090909;2.098549579741426;875.1792181352157;15.526733258565956;12.045134032519911;12.045134032519911;10.66903509559602;6.731588599…
7;13.61062003968254;-0.350822572856303;13.61062003968254;0.08211640211640181;0.862888882716115;281.356;265.22799999999995;281.09981135199996;102.0;0.0;0.22519204964477238;-0.30762418515702905;0.30762418515702905;0.22519204964477238;1.368421052631579;2.1052631578947367;2.6842105263157894;2.336274317504879;596.5858964269106;13.991199352633217;11.182366210378802;11.998862791306527;8.986071002992366;…
8;11.859629314688839;-0.0037525720164606202;11.859629314688839;0.0037525720164606202;0.8638211612518709;307.375;290.239;307.09906240400005;112.0;0.0;0.23080349834088557;-0.45353894769142383;0.45353894769142383;0.23080349834088557;1.2857142857142858;2.0;2.6666666666666665;1.9277708746475077;642.3992236135356;14.982763184195939;12.250654830294224;13.06715141122195;10.041713895658193;6.6739814477620…
9;13.235364513544997;-0.2577239740293753;13.235364513544997;0.028175459460147323;0.507316051011526;499.6300000000002;465.3580000000003;499.263505548;192.0;0.0;0.2533522814164181;-0.3403739437137395;0.3403739437137395;0.2533522814164181;0.8918918918918919;1.5405405405405406;2.189189189189189;1.1879902946130967;1264.6155439549;25.940582342009534;21.62115932020472;21.62115932020472;17.86821373615312…
10;13.201221883697908;-0.27813213729468167;13.201221883697908;0.08293565165096362;0.5275377700927377;500.6180000000002;467.35400000000027;500.25875451600007;192.0;0.0;0.27194447089106033;-0.3403739437137395;0.3403739437137395;0.27194447089106033;0.972972972972973;1.7027027027027026;2.3783783783783785;1.1879902946130967;1267.743799210801;25.940582342009534;21.491022646515052;21.491022646515052;17.…
11;13.224670643021579;0.06698540319072599;13.224670643021579;0.06698540319072599;0.5508313028612744;482.6280000000002;448.3560000000003;482.26817632800004;186.0;0.0;0.25335229629377504;-0.3403739437137395;0.3403739437137395;0.25335229629377504;0.9722222222222222;1.75;2.4444444444444446;1.1897978623324683;1217.4561218322197;25.070338854006454;21.19040844269545;21.19040844269545;17.474366886035767;…
12;5.872315526142862;0.1574346272903615;5.872315526142862;0.1574346272903615;0.3292005565604121;412.6380000000002;370.3020000000002;412.32100600408995;166.0;0.0;0.11893880964300918;-0.4911958075713687;0.4911958075713687;0.11893880964300918;0.7666666666666667;1.4;2.0;1.6813925306084734;742.682575428495;22.252866087740184;20.202503286253606;20.202503286253606;13.968875020678812;11.139743251398667;1…
13;12.957277510598669;-0.222519421348786;12.957277510598669;0.034147481523473466;0.8148356243770507;261.34399999999994;241.18399999999997;261.16412586;102.0;0.0;0.12287670741881407;-0.3825908758616631;0.3825908758616631;0.12287670741881407;1.2105263157894737;1.894736842105263;2.526315789473684;2.242365551019119;495.117126241803;13.880468888623982;11.62614297683041;11.62614297683041;8.938471607291…
14;4.550955215419501;0.029237292139077775;4.550955215419501;0.029237292139077775;0.7944506532477472;243.35399999999998;222.18599999999998;243.17354767199998;96.0;0.0;0.12287670731428328;-0.3825908975166329;0.3825908975166329;0.12287670731428328;1.1666666666666667;1.8888888888888888;2.5555555555555554;2.2333230669581514;452.37710000223717;13.010225400620904;11.32552877301081;11.32552877301081;8.54…
15;12.651604142538764;-0.03125634756601037;12.651604142538764;0.03125634756601037;0.30994100504194505;469.66900000000027;430.35700000000026;469.298079488;184.0;0.0;0.16242164729690728;-0.36545950923880255;0.36545950923880255;0.16242164729690728;0.8571428571428571;1.4;1.9142857142857144;1.2372372975163812;1006.7271730241749;24.675151339621046;21.45106195176753;21.45106195176753;16.897998051206248;…
16;12.057986732217813;-0.9682326081836119;12.057986732217813;0.12776033154962985;0.396948940512948;471.68500000000023;430.35700000000026;471.3137295519999;186.0;0.0;0.11748153071975148;-0.3884207348813768;0.3884207348813768;0.11748153071975148;0.7714285714285715;1.2857142857142858;1.7714285714285714;1.317281345957648;992.9311441153959;24.890694289244877;21.52899256183972;21.52899256183972;16.7808…
17;14.626310956659983;-2.0484715562265623;14.626310956659983;0.14624864284811956;0.2998299344711053;611.7430000000002;570.4150000000002;611.3107694119999;236.0;0.0;0.2828053586386935;-0.49628496382121723;0.49628496382121723;0.2828053586386935;1.1555555555555554;1.9555555555555555;2.7333333333333334;1.1613682016309383;1704.5930248020582;31.249983418768036;26.018027950541555;26.018027950541555;21.6…
18;14.325134810275504;-2.0128029762945885;14.325134810275504;0.16409713003913917;0.3900006041746272;561.6830000000002;522.3710000000003;561.2951193480001;218.0;0.0;0.2828040617777843;-0.4960609585606494;0.4960609585606494;0.2828040617777843;1.2195121951219512;2.0;2.731707317073171;1.3091006887231234;1511.2840774851586;29.00734273164876;24.294413311409954;24.294413311409954;19.474723973039627;14.8…
19;14.429642149700424;-2.014780567791411;14.429642149700424;0.10608000251177785;0.33095043827531145;654.606;614.2860000000002;653.22128148;230.0;0.0;0.28279448112795713;-0.49606095856065685;0.49606095856065685;0.28279448112795713;1.255813953488372;2.0232558139534884;2.744186046511628;1.3033699013688622;1582.983116196531;30.58469300083838;25.302134296416106;26.88813083553081;20.36857082315698;15.4…
20;14.402179405891527;-2.008219642961255;14.402179405891527;0.11013237519696295;0.371798822744992;575.7100000000002;534.3820000000004;575.310769412;224.0;0.0;0.28279448112795713;-0.49606095856065696;0.49606095856065696;0.28279448112795713;1.2380952380952381;2.0238095238095237;2.761904761904762;1.3001482906989708;1528.1948056394476;29.714449512835305;25.001520092596508;25.001520092596508;19.957887…
21;13.09120499860489;-0.007227628705803069;13.09120499860489;0.007227628705803069;0.8074192702167464;371.9120000000002;345.7040000000002;371.176440132;138.0;0.0;0.2580088280785836;-0.3689048562826541;0.3689048562826541;0.2580088280785836;1.0384615384615385;1.6923076923076923;2.3076923076923075;1.8707735470064575;752.1064361917155;18.681433796945203;15.65243309742579;16.408362043444246;12.45239749…
22;13.4666769373804;0.0428523662551441;13.4666769373804;0.0428523662551441;0.6521080029220065;387.5270000000001;358.29500000000013;387.231062548;150.0;0.0;0.25802969849029783;-0.36890485628265407;0.36890485628265407;0.25802969849029783;0.8620689655172413;1.5862068965517242;2.310344827586207;1.6439970590190858;1005.6309175112528;20.38010440969447;17.506519431985442;17.506519431985442;14.0248771432…
23;13.636974084016831;0.04845138363987589;13.636974084016831;0.04845138363987589;0.6521080029220063;387.52700000000027;358.2950000000002;387.231062548;150.0;0.0;0.25863911158634195;-0.368904856282638;0.368904856282638;0.25863911158634195;0.896551724137931;1.5862068965517242;2.3448275862068964;1.690969069359132;1000.3809175112527;20.380104409694475;17.506519431985442;17.506519431985442;14.04171389…
24;13.022988823245857;0.047340272528764826;13.022988823245857;0.047340272528764826;0.8543215513459761;337.4670000000001;310.25100000000003;337.215412484;132.0;0.0;0.25800708211751333;-0.3689048562826541;0.3689048562826541;0.25800708211751333;0.96;1.64;2.28;1.871253649104824;706.0909181479338;17.81119030894213;15.35181889360619;15.35181889360619;12.0585506480638;8.982019433744469;8.982019433744469…
25;10.677840069682603;0.015488420676912806;10.677840069682603;0.015488420676912806;0.6693535819406206;352.48200000000014;324.2580000000001;352.226311516;138.0;0.0;0.29441691581048585;-0.4801939796153431;0.4801939796153431;0.29441691581048585;1.0;1.6923076923076923;2.3461538461538463;1.8629783991351623;736.686113944236;18.518297090128673;15.837997794142243;15.837997794142243;12.541713895658194;9.1…
26;6.551167800453515;0.2259372637944066;6.551167800453515;0.2259372637944066;0.7748616181278392;350.5060000000001;320.2660000000001;350.23581358;138.0;0.0;0.10069313106426757;-0.29586168657563433;0.29586168657563433;0.10069313106426757;0.9615384615384616;1.6153846153846154;2.3461538461538463;1.674036900506262;708.8080645829217;18.258784066134833;16.352199055298936;16.352199055298936;12.5417138956…
27;2.5044879062736207;0.4656900877635004;2.5044879062736207;0.4656900877635004;0.8272638789094193;323.48400000000015;294.25200000000007;323.23614792800004;128.0;0.0;0.0431852765454354;-0.36890502901210565;0.36890502901210565;0.0431852765454354;0.9166666666666666;1.625;2.2916666666666665;1.7929540824327637;630.5419336967153;16.94094682093905;15.150677384328874;15.150677384328874;11.631030293135234…
28;13.550651805105268;-3.6767755361888645;13.550651805105268;0.19818837077224538;0.6170894383518262;423.58200000000016;394.3500000000002;423.19804816800007;158.0;0.0;0.26407217256884447;-0.36896471003098696;0.36896471003098696;0.26407217256884447;0.8333333333333334;1.4666666666666666;2.1;1.6515235834302957;1118.6560249956005;21.30275414050484;17.82301601291317;18.63951259384089;14.35821047658592;…
29;13.452535530830534;-3.7740563767658357;13.452535530830534;0.2412837656871747;0.43845444844575415;419.50600000000003;398.33800000000014;419.13036253200005;152.0;0.0;0.26412370151775943;-0.4374283479817967;0.4374283479817967;0.26412370151775943;0.9;1.7;2.3666666666666667;1.6659982481695395;1257.8837229568312;21.13961743368831;16.63488798619972;17.451384567127445;14.447526874062962;9.521749461608…
30;13.252728174603174;-3.6315995842781557;13.252728174603174;0.1808608381624257;0.5211697054504123;451.3290000000001;433.18500000000023;451.010297816;124.0;0.0;0.26407272378016156;-0.26380936597073995;0.26407272378016156;0.26380936597073995;0.875;1.5833333333333333;2.25;2.141987343760908;983.333163821095;17.319626477379405;13.478126170176287;16.452121042280336;11.391883981397134;7.682271472729455…
31;13.278704998604889;-3.678453299529689;13.278704998604889;0.21442848744436072;0.7576210265568816;407.96700000000016;381.7590000000002;407.143425752;146.0;0.0;0.2640524599643919;-0.3689045968087122;0.3689045968087122;0.2640524599643919;1.0;1.6296296296296295;2.2222222222222223;1.955677440528672;876.3547664065235;19.60408352775558;15.968929678353517;17.541355205299695;12.785730831514487;9.1239859…
32;13.321788898831647;-3.8681106439489352;13.321788898831647;0.029444778038753894;0.52949715803322;418.5190000000002;392.3110000000002;418.167476312;156.0;0.0;0.2690107726005438;-0.3689045968087122;0.3689045968087122;0.2690107726005438;1.0344827586206897;1.6551724137931034;2.206896551724138;1.9485204992953553;968.2306480365643;21.1814337969452;16.854675381771973;17.671171962699695;13.696414434037…
33;13.654176937380399;-3.6945127603510524;13.654176937380399;0.20443567859242484;0.6170894383518262;423.5820000000002;394.3500000000002;423.19804816800007;158.0;0.0;0.26407334590031944;-0.3689045968087121;0.3689045968087121;0.26407334590031944;0.8333333333333334;1.5333333333333334;2.2333333333333334;1.7148596158047473;1135.9060249956003;21.302754140504845;17.823016012913165;18.63951259384089;14.3…
34;13.824474084016831;-3.729649287184008;13.824474084016831;0.2113819077013528;0.6170894383518262;423.5820000000002;394.3500000000002;423.19804816800007;158.0;0.0;0.2646718954442724;-0.368904596808696;0.368904596808696;0.2646718954442724;0.8666666666666667;1.5333333333333334;2.2666666666666666;1.763587878277732;1130.6560249956005;21.302754140504845;17.823016012913165;18.639512593840895;14.3750472…
35;13.210488823245857;-3.6030520649617865;13.210488823245857;0.17782843075501842;0.8080282068794907;373.5220000000001;346.3060000000001;373.1823981040001;140.0;0.0;0.2640506966492024;-0.3689045968087122;0.3689045968087122;0.2640506966492024;0.9230769230769231;1.5769230769230769;2.1923076923076925;1.954526227761502;829.1446156323892;18.7338400397525;15.668315474533916;16.484812055461642;12.3918839…
36;13.804192491811538;-3.7205254918325337;13.804192491811538;0.21288475266649876;0.6170894383518262;423.5820000000002;394.3500000000002;423.19804816800007;158.0;0.0;0.264142957771695;-0.36726630946198396;0.36726630946198396;0.264142957771695;0.8333333333333334;1.4666666666666666;2.1666666666666665;1.7864002773313241;1135.9060249956003;21.30275414050484;17.82301601291317;18.63951259384089;14.37504…
37;6.534496962610918;-1.1196550984979576;6.534496962610918;0.2879132870737795;0.4245793739951387;532.4720000000003;501.2240000000004;531.180395212;192.0;0.0;0.21679623264912662;-0.49079080635835937;0.49079080635835937;0.21679623264912662;1.0833333333333333;1.8611111111111112;2.5277777777777777;1.2142040076816267;1136.9912369069489;25.122745096813755;20.517342224301554;22.029200116338462;17.415453…
38;9.843953766691863;-0.49873299319727904;9.843953766691863;0.299332955404384;0.8375057924076362;259.349;238.18099999999995;259.157228912;102.0;0.0;0.12675869165350548;-0.49019502312328916;0.49019502312328916;0.12675869165350548;1.105263157894737;1.8421052631578947;2.6315789473684212;1.9779417823071141;519.6427894422642;13.664925939000156;11.465827871043551;11.465827871043551;9.16470379794645;6.6…
39;12.425620864233103;-1.1190726991362814;12.425620864233103;0.10954224874318563;0.5540618915195042;360.8370000000001;339.6690000000001;360.112836832;132.0;0.0;0.3496415386243387;-0.47616591344845877;0.47616591344845877;0.3496415386243387;0.92;1.4;1.88;2.099929247281439;746.2705504674376;18.61251969619286;14.707110057571313;15.463039003589767;11.686377732905378;7.992740171530876;8.370704644540103…
40;12.706413926681783;-3.383733938019652;12.706413926681783;0.1073845217099183;0.8578438752061854;310.463;284.25499999999994;310.171499072;118.0;0.0;0.2425670760423632;-0.30624762008861045;0.30624762008861045;0.2425670760423632;1.1428571428571428;1.6666666666666667;2.142857142857143;2.1643426039623894;558.4447021365413;15.620955864630139;13.411700802275453;14.22819738320318;9.8194043363257;7.5863…
41;9.92962962962963;0.3876851851851849;9.92962962962963;0.3876851851851849;0.7326761559104265;178.27499999999998;160.13099999999997;178.135765196;72.0;0.0;0.12197294149608193;-0.5073633055031387;0.5073633055031387;0.12197294149608193;0.9230769230769231;1.3076923076923077;1.6153846153846154;3.1846318206657656;260.92599275295936;10.008071689507773;8.833964941448087;8.833964941448087;6.0365812602091…
42;13.111268732586218;-3.5596167924143773;13.111268732586218;0.16055700662572936;0.6050644776034496;441.5720000000002;413.34800000000024;441.18862635600004;164.0;0.0;0.24032713015483995;-0.3689635828963201;0.3689635828963201;0.24032713015483995;0.9354838709677419;1.6129032258064515;2.3225806451612905;1.27491465383415;1127.0293927493378;21.84672421487486;17.667980452795533;18.484477033723255;14.90…
43;12.992472436289923;-4.353020726708829;12.992472436289923;0.24328843687741708;0.5189890160057647;491.5790000000001;463.35500000000013;491.185432796;182.0;0.0;0.41598542030312663;-0.36895378411737867;0.41598542030312663;0.36895378411737867;0.9117647058823529;1.6176470588235294;2.323529411764706;1.279639718103924;1239.3844944785078;24.346724214874865;18.92390939881399;19.740405979741716;16.115141…
44;12.805869040001575;-3.5254497232198347;12.805869040001575;0.11701553126607234;0.6293473970985889;423.58200000000016;394.3500000000002;423.19804816800007;158.0;0.0;0.24032713015483995;-0.36896633559310865;0.36896633559310865;0.24032713015483995;0.8666666666666667;1.5333333333333334;2.2666666666666666;1.2825946651910807;1077.8160563875176;20.97648072687178;17.36736624897593;18.183862829903656;14…
45;2.4502314814814814;0.4992705971277398;2.4502314814814814;0.4992705971277398;0.832153892868781;284.42800000000005;264.268;284.13471963999996;104.0;0.0;0.05529021785443341;-0.3380650900563811;0.3380650900563811;0.05529021785443341;0.95;1.45;1.95;2.0315697070684258;563.943928696335;14.11251969619286;12.205934685356963;13.02243126628469;9.66470379794645;6.964614830760478;7.781111411688204;5.460749…
46;10.3943430335097;-0.28009823528176714;10.3943430335097;0.057705098249380526;0.5991758418705173;325.41200000000015;302.22800000000007;325.179026976;126.0;0.0;0.18902602521201764;-0.496131758572685;0.496131758572685;0.18902602521201764;1.4583333333333333;2.2916666666666665;3.0833333333333335;1.8012550294088956;836.2495214577928;16.844570503761737;14.028976879076485;14.028976879076485;11.57971869…
47;5.891778814869995;0.15712337918281238;5.891778814869995;0.15712337918281238;0.7511284210650517;286.4;268.256;286.113984196;104.0;0.0;0.12243377962705505;-0.48805312186635785;0.48805312186635785;0.12243377962705505;1.35;2.25;3.0;1.8108944293631946;685.6452053341975;13.94938298937633;11.426862566007456;12.243359146935182;9.720346690612276;6.729390301791253;7.609043113046148;5.070750296132144;6.1…
48;12.741117724867724;-0.17657407407407377;12.741117724867724;0.09816615226337455;0.6829938188044633;301.346;282.19399999999996;301.142641468;116.0;0.0;0.29149555389213067;-0.4965367052694637;0.4965367052694637;0.29149555389213067;1.2272727272727273;1.9090909090909092;2.590909090909091;2.0198032124276004;723.3113002924642;15.689869965382487;12.743179164432254;12.743179164432254;10.558550648063802…
49;13.079194030881997;-0.23795749228483154;13.079194030881997;0.05439226925337981;0.4203393807326807;429.9230000000002;404.7230000000002;429.16193294000004;158.0;0.0;0.2464032596016318;-0.4965382153383477;0.4965382153383477;0.2464032596016318;1.2666666666666666;2.0;2.6666666666666665;1.6279834902777643;955.4206191497616;21.672997628507918;17.0549614351246;17.810890381143054;14.312570843487292;9.8…
50;9.177880133534895;0.09764917695473296;9.177880133534895;0.09764917695473296;0.4927249739541813;223.275;210.17099999999996;223.099714036;84.0;0.0;0.18214307126275434;-0.4965384503035636;0.4965384503035636;0.18214307126275434;1.0588235294117647;1.8235294117647058;2.6470588235294117;2.099230427513686;610.0689267289846;11.828062645816686;9.642985856513846;9.642985856513846;8.237183443017882;5.6933…
51;12.538255736607002;-2.2787851341573457;12.538255736607002;0.29935122221464705;0.02973477898327241;1745.769000000001;1616.7449999999994;1744.7625912359986;698.0;0.0;0.186732976193905;-0.391019003185755;0.391019003185755;0.186732976193905;0.19327731092436976;0.33613445378151263;0.4957983193277311;1.1044219172698198;2798.0202867332746;87.12684068056078;67.24014959971537;67.24014959971537;56.32710…
52;12.98056224381779;-3.9709756472033253;12.98056224381779;0.08374716553287964;0.274261499288302;451.96500000000003;433.82100000000014;451.06519249600007;152.0;0.0;0.2806532253411146;-0.36870328761085175;0.36870328761085175;0.2806532253411146;1.4482758620689655;2.206896551724138;2.9310344827586206;1.7318947052753704;1274.1771332605672;20.974327015758654;15.52380681768886;17.912728925562764;13.582…
53;12.986095591817993;-3.870429946670026;12.986095591817993;0.02507194531725565;0.6304163103275291;436.9900000000001;415.8220000000002;436.07944559200007;148.0;0.0;0.2806532184714087;-0.3090695152327548;0.3090695152327548;0.2806532184714087;1.3571428571428572;2.142857142857143;2.892857142857143;1.6653662004498884;1191.9607657183878;20.051677284948287;15.860670110872329;18.249592218746233;13.25885…
54;12.838163540879314;-3.855106056311412;12.838163540879314;0.02988914084152161;0.7097629083476652;393.9210000000001;377.7930000000001;393.0372464320001;130.0;0.0;0.28065321848187164;-0.27828064495360955;0.28065321848187164;0.27828064495360955;1.32;2.08;2.84;1.7585193841851432;1140.0643293437454;17.98276318419594;13.869486441002351;16.258408548876258;11.688307160060726;7.6717338209118795;10.41251…
55;13.835658418861879;-3.8414109084992023;13.835658418861879;0.006471789460606336;0.609369416895331;449.5760000000003;422.3600000000003;449.177312724;166.0;0.0;0.2641176796404841;-0.36831519635170973;0.36831519635170973;0.2641176796404841;0.84375;1.53125;2.28125;1.6148569694569002;1296.784914865702;22.457454678884094;18.36102081537395;19.177517396301678;15.35821047658592;10.990245981451949;12.430…
56;13.835658418861879;-3.8414109084992023;13.835658418861879;0.01167688358886032;0.609369416895331;449.5760000000003;422.3600000000003;449.17731272400005;166.0;0.0;0.264117653847703;-0.3689039871904147;0.3689039871904147;0.264117653847703;0.875;1.59375;2.34375;1.5955994706127443;1296.784914865702;22.457454678884098;18.36102081537395;19.177517396301678;15.341373724180313;10.984262917308243;12.4243…
57;13.125174662542433;-0.2789414688179115;13.125174662542433;0.2789414688179115;0.7528037416960317;340.4060000000001;319.23800000000006;340.181172892;130.0;0.0;0.22897471388738017;-0.34016948150094084;0.34016948150094084;0.22897471388738017;1.12;1.84;2.56;1.7928320611598705;886.5475237626384;17.388540578131757;14.329591082896085;14.329591082896085;12.080520035918413;8.573096527258391;8.5730965272…
58;13.188650328290827;-0.2622748021512451;13.188650328290827;0.2622748021512451;0.7765899150932387;354.4330000000001;331.2490000000001;354.19682295600006;136.0;0.0;0.2289141126295602;-0.34017034205682456;0.34017034205682456;0.2289141126295602;1.0769230769230769;1.7692307692307692;2.4615384615384617;1.7467174534023509;909.6740873494329;18.25878406613483;15.276804678396045;15.276804678396045;12.491…
59;14.240691190489432;-0.12765890998518525;14.240691190489432;0.011083233305351214;0.3868790579281535;624.8740000000001;572.4580000000002;624.4151749040001;246.0;0.0;0.22878304230962082;-0.35638859274692364;0.35638859274692364;0.22878304230962082;0.9130434782608695;1.565217391304348;2.260869565217391;0.9470670520207594;1445.2705936257923;31.630816786321517;28.216745856805403;28.216745856805403;22…
60;10.370973875661376;0.016983418367347403;10.370973875661376;0.016983418367347403;0.6781301421041932;345.4680000000002;322.28400000000005;345.151097976;128.0;0.0;0.23629739794238402;-0.49189041896757757;0.49189041896757757;0.23629739794238402;1.4583333333333333;2.375;3.25;1.4650984292682243;749.2828902670392;16.518297090128677;13.99425601998882;14.810752600916546;11.737183443017885;8.76894112651…
61;13.083452368759701;-0.2778816393052843;13.083452368759701;0.2778816393052843;0.7603922812566724;326.379;307.22700000000003;326.16552282800006;124.0;0.0;0.2289558615006637;-0.34068459361244774;0.34068459361244774;0.2289558615006637;1.1666666666666667;1.9166666666666667;2.6666666666666665;1.7727219911968874;857.4244110452465;16.518297090128677;13.459347594893009;13.459347594893009;11.68667318580…
62;13.146928034508093;-0.26121497263861815;13.146928034508093;0.26121497263861815;0.790884888186924;340.40600000000006;319.23800000000006;340.181172892;130.0;0.0;0.22889526023388446;-0.3406854541667275;0.3406854541667275;0.22889526023388446;1.12;1.84;2.56;1.7241381399590714;880.4677236798931;17.388540578131757;14.406561190392965;14.406561190392965;12.09735678832402;8.572380230043368;8.57238023004…
63;14.078675024353686;-1.0325340136054422;14.078675024353686;0.030111961451246838;0.506415253833349;390.245;376.1330000000001;389.0497956480001;132.0;0.0;0.21767514549540043;-0.4944638612731927;0.4944638612731927;0.21767514549540043;1.2692307692307692;2.076923076923077;2.8846153846153846;1.8746567372614373;1123.6599916375346;18.214813991764814;13.6995290063519;15.211386898388811;12.39672116395045…
64;12.91753176542273;-3.9557492441421;12.91753176542273;0.081442638783908;0.2814614886868487;437.93800000000016;421.81000000000023;437.04954243199995;146.0;0.0;0.28065322532638076;-0.36870328656374257;0.36870328656374257;0.28065322532638076;1.5;2.2857142857142856;3.0357142857142856;1.7010263263493346;1229.0775884630837;20.05167728494828;14.601157086878484;16.99007919475239;13.258857377976813;8.20…
65;13.338629442006543;-4.347581039237091;13.338629442006543;0.1684242462417067;0.5680244598848807;462.5560000000003;429.2920000000002;462.24941295600007;180.0;0.0;0.41593363080860946;-0.48082110415201096;0.48082110415201096;0.41593363080860946;1.2424242424242424;2.0;2.696969696969697;1.3477970603205507;1038.0668781878771;23.38010440969447;19.17884510868124;19.17884510868124;15.677289024568546;12.…
66;9.410679688427253;0.2841527368267991;9.410679688427253;0.2841527368267991;0.7796984854737204;268.356;248.19599999999994;268.14632988;104.0;0.0;0.11511803449533185;-0.5079662480135985;0.5079662480135985;0.11511803449533185;0.65;0.95;1.2;2.5215177387949925;536.8202783238603;14.535169427003234;11.92744290689002;11.92744290689002;9.651397005390976;6.961268349151438;6.961268349151438;4.757961611057…
67;5.87098820026174;0.692414393800577;5.87098820026174;0.692414393800577;0.45057267899667747;371.5240000000001;342.29200000000014;371.224914548;144.0;0.0;0.11890333123050092;-0.49226449447092097;0.49226449447092097;0.11890333123050092;0.7142857142857143;1.25;1.7857142857142858;1.9959473772927907;880.7355335102349;19.769373945685235;17.059685998178228;17.059685998178228;13.685871848001627;9.906848…
68;4.664064783320735;0.10918585180985962;4.664064783320735;0.10918585180985962;0.8879634027020182;285.435;258.21899999999994;285.22049786400004;114.0;0.0;0.1228957690865312;-0.38259089540524266;0.38259089540524266;0.1228957690865312;1.1904761904761905;1.8571428571428572;2.4761904761904763;2.2285805649104145;521.8993499439011;15.294682450997078;13.662392066194279;13.662392066194279;10.059791950850…
69;13.04887530674192;-0.21802906322206406;13.04887530674192;0.04918585180985957;0.8916709755286748;289.39799999999997;265.20599999999996;289.195425988;114.0;0.0;0.12289576918087028;-0.38259087585319423;0.38259087585319423;0.12289576918087028;1.2380952380952381;1.9047619047619047;2.5238095238095237;2.228580564910415;527.4711316686072;15.294682450997078;13.040356539203506;13.040356539203506;10.0597…
70;13.813065826269288;-3.7065960936843854;13.813065826269288;0.15350975266649924;0.5659724367270929;437.6090000000002;406.3610000000002;437.21369823200007;164.0;0.0;0.2640828249612398;-0.3689045968034428;0.3689045968034428;0.2640828249612398;0.9032258064516129;1.6129032258064515;2.3225806451612905;1.7365310103211664;1154.150664740471;22.00986092169139;18.530122794099714;19.34661937502744;14.89621…
71;12.255326908541194;0.28587962962963;12.255326908541194;0.28587962962963;0.7405963972648976;245.36599999999999;222.18199999999996;245.177964356;98.0;0.0;0.16393337559651688;-0.2999448499192975;0.2999448499192975;0.16393337559651688;1.2222222222222223;1.8333333333333333;2.388888888888889;1.9798548936944413;390.0629168206471;12.957819157813608;11.484853919031238;11.484853919031238;8.7027086004072…
72;12.305823255228017;0.15029320987654327;12.305823255228017;0.15029320987654327;0.7492211296828196;300.2289999999999;281.077;299.084369588;104.0;0.0;0.16398789518188672;-0.29994484988933845;0.29994484988933845;0.16398789518188672;1.263157894736842;1.9473684210526316;2.526315789473684;2.0366417424100636;455.4588381914604;13.828062645816686;11.163432595860066;12.675290487896977;9.113392202930193;6…
73;14.050000118102796;-0.5745801804550001;14.050000118102796;0.007813510435038307;0.8636503824041927;321.4150000000001;296.21500000000003;321.20165424000004;126.0;0.0;0.1349148245807515;-0.38250536835595983;0.38250536835595983;0.1349148245807515;1.173913043478261;1.8695652173913044;2.4782608695652173;2.3137678939421136;596.0196406329785;16.872032720186702;14.048077524209654;14.048077524209654;11.…
74;13.971954715158176;-3.7186794270177193;13.971954715158176;0.10258382674057342;0.5084203449962333;451.6360000000003;418.37200000000024;451.22934829600007;170.0;0.0;0.2640923129315169;-0.3689045967981682;0.3689045967981682;0.2640923129315169;0.84375;1.53125;2.21875;1.760703012655038;1166.415364136066;22.71696770287794;19.23722957528626;20.053726156213987;15.43422008150749;11.505030298463703;12.9…
75;10.52545414462081;-0.22917230935584132;10.52545414462081;0.03339954269382517;0.5923727353985475;339.4390000000002;314.2390000000001;339.19467704;132.0;0.0;0.18903605590610922;-0.49613164389362496;0.49613164389362496;0.18903605590610922;1.44;2.28;3.04;1.7720356313868573;847.7433556399036;17.551677284948283;14.736083660263033;14.736083660263033;12.117723500579766;9.00765977832688;9.0076597783268…
76;10.571626984126983;-0.22968195122911972;10.571626984126983;0.03273953351108849;0.6562901950705808;353.4660000000001;326.25000000000006;353.21032710400004;138.0;0.0;0.18903605590611572;-0.49613164389362496;0.49613164389362496;0.18903605590611572;1.3461538461538463;2.1538461538461537;2.8846153846153846;1.7960278825314637;892.0383992278535;18.42192077295136;15.68329725576299;15.68329725576299;12.…
77;9.468105813338497;0.06209981523473629;9.468105813338497;0.06209981523473629;0.5927572289217907;287.348;274.244;287.08408103600004;102.0;0.0;0.2362355233257392;-0.4962934976184166;0.4962934976184166;0.2362355233257392;1.4;2.25;3.0;2.0911688377863675;789.0147622733937;14.11251969619286;11.108037721408664;11.92453430233639;9.669035095596021;6.229130049289436;7.045626630217162;4.353684923874534;5.…
78;14.060000118102797;-0.5663157176450839;14.060000118102797;0.10329760067607285;0.8925817766018284;319.39899999999994;296.21500000000003;319.18600417600004;124.0;0.0;0.13491482458075152;-0.38250536835594423;0.38250536835594423;0.13491482458075152;1.2608695652173914;2.0434782608695654;2.739130434782609;1.8646918693779733;631.1539106497162;16.286246282559798;13.46229108658275;13.46229108658275;11.…
79;13.994547307750768;-3.8534942418325353;13.994547307750768;0.024388456127272917;0.5817348304704223;463.6030000000003;434.37100000000027;463.19296278800005;172.0;0.0;0.2641271807178356;-0.36831519634123666;0.36831519634123666;0.2641271807178356;0.8787878787878788;1.5757575757575757;2.303030303030303;1.6331586082930754;1313.3615838731748;23.164561460070647;19.068127596560497;19.88462417748822;15.…
80;12.880552642353239;0.0695257254136219;12.880552642353239;0.0695257254136219;0.7096644317948442;313.466;290.282;313.15003535600005;116.0;0.0;0.17944275883030011;-0.2932750340635984;0.2932750340635984;0.17944275883030011;1.1818181818181819;1.9090909090909092;2.5;1.7736048537434044;596.8752378641658;15.363596551749426;13.12515301706398;13.941649597991706;10.792024997884273;8.215344185192837;9.094…
81;12.5761328420257;0.08210695389266798;12.5761328420257;0.08210695389266798;0.7689376313308043;310.235;290.075;309.07282636;98.0;0.0;0.179443341232675;-0.2932750340475205;0.2932750340475205;0.179443341232675;1.2777777777777777;1.8888888888888888;2.4444444444444446;2.1372472366535202;395.45955788651935;12.957819157813608;10.862818392040465;12.44881493115517;8.719545352812839;6.759158214808525;7.5…
82;12.55987008692366;-4.3617559523809515;12.55987008692366;0.06252362055933403;0.7611693282770008;299.33599999999996;279.176;299.14969892;116.0;0.0;0.4159102474388272;-0.29327503407345623;0.4159102474388272;0.29327503407345623;1.1904761904761905;1.7619047619047619;2.238095238095238;2.1596547113894364;475.29061042443277;15.457819157813608;12.118747338058919;12.118747338058919;9.930870218218027;7.3…
83;12.59143896447468;0.09741307634164764;12.59143896447468;0.09741307634164764;0.7405963972648976;245.36599999999996;222.18199999999996;245.177964356;98.0;0.0;0.17944236530811844;-0.2932750340740296;0.2932750340740296;0.17944236530811844;1.2222222222222223;1.8333333333333333;2.388888888888889;2.1372472366535202;390.06291682064716;12.957819157813608;11.484853919031238;11.484853919031238;8.71954535…
84;12.72843820861678;0.005952958343830916;12.72843820861678;0.005952958343830916;0.4926343856452209;288.39099999999996;264.19899999999996;288.183778008;114.0;0.0;0.18214290932220947;-0.4965384511491471;0.4965384511491471;0.18214290932220947;1.2857142857142858;1.9047619047619047;2.4285714285714284;2.138034443660902;498.0263225040914;15.242276208189782;12.879281110031155;12.879281110031155;10.11339…
85;12.509806311413454;0.01578042328042306;12.509806311413454;0.01578042328042306;0.813329281392784;247.33799999999997;226.16999999999996;247.157228912;98.0;0.0;0.17944658805336106;-0.5079662162439553;0.5079662162439553;0.17944658805336106;1.2777777777777777;1.8888888888888888;2.4444444444444446;2.1372472366535202;393.45955788651935;12.957819157813608;10.932067514531195;10.932067514531195;8.719545…
86;12.63895171957672;0.05638416477702135;12.63895171957672;0.05638416477702135;0.7367551455463515;261.36499999999995;238.18099999999995;261.172878976;104.0;0.0;0.17944658993132165;-0.4967677896427546;0.4967677896427546;0.17944658993132165;1.263157894736842;1.894736842105263;2.4210526315789473;2.1237458720137057;407.2620391748402;13.664925939000156;11.893102209495101;11.893102209495101;9.257550155…
87;12.59143896447468;-0.44617842970521515;12.59143896447468;0.022929657974301243;0.4548900735942312;276.33599999999996;256.176;276.1473925;108.0;0.0;0.2689691206915186;-0.2932750338494699;0.2932750338494699;0.2689691206915186;1.3;1.9;2.4;2.1526816874201136;478.39692251402516;14.535169427003234;11.748564095458923;11.748564095458923;9.630228955335799;7.158931147724001;7.158931147724001;5.2157830361…
88;12.923827003023431;0.06820578231292451;12.923827003023431;0.06820578231292451;0.7620946982787534;281.399;258.215;281.177964356;110.0;0.0;0.17946444394258285;-0.2932750314516047;0.2932750314516047;0.17946444394258285;1.0952380952380953;1.8095238095238095;2.5238095238095237;1.8888766698170154;628.253887695091;14.656489770562878;12.716904726600117;12.716904726600117;10.292024997884274;8.064192914…
89;12.632361111111113;0.09657407407407348;12.632361111111113;0.09657407407407348;0.7405963972648976;245.36599999999996;222.18199999999996;245.177964356;98.0;0.0;0.17945198429294587;-0.2932750328574762;0.2932750328574762;0.17945198429294587;1.3333333333333333;2.0555555555555554;2.6666666666666665;2.165094441592116;407.31291682064705;12.957819157813608;11.484853919031238;11.484853919031238;8.719545…
90;12.700972222222223;0.09592592592592553;12.700972222222223;0.09592592592592553;0.7405963972648976;245.36599999999996;222.18199999999996;245.177964356;98.0;0.0;0.1797086242562937;-0.29327487841761;0.29327487841761;0.1797086242562937;1.2777777777777777;1.9444444444444444;2.5555555555555554;2.196498758699774;407.3129168206471;12.957819157813608;11.484853919031238;11.484853919031238;8.7363821052184…
91;2.2921732667224934;1.1794357638888888;2.2921732667224934;1.1794357638888888;0.2586149443943417;304.54200000000014;266.23799999999994;304.29987663609;126.0;0.0;0.1682694500299746;-0.20512568184676755;0.20512568184676755;0.1682694500299746;0.5;0.9090909090909091;1.3636363636363635;1.7306980473419376;319.9388418843404;15.719485892920583;14.940566659246306;14.940566659246306;10.931851652578137;9.8…
92;9.148735810649834;0.36418112722312035;9.148735810649834;0.36418112722312035;0.6302981060564835;220.3559999999999;196.16399999999996;220.182715388;90.0;0.0;0.11509484011770371;-0.5079666452523371;0.5079666452523371;0.11509484011770371;0.8125;1.375;2.0;2.0056365114558234;263.2683698322741;11.639981912617825;10.413468921750844;10.413468921750844;7.82569850269549;6.6056341745757186;6.6056341745757…
93;12.304234489521807;-0.4080398965779557;12.304234489521807;0.30818486673059176;0.6971545606553152;348.4470000000001;320.2230000000001;348.21614075599996;138.0;0.0;0.342034587437017;-0.46228083964203764;0.46228083964203764;0.342034587437017;1.24;2.0;2.68;2.242135368140329;726.6697440256697;18.39697674656903;15.80902634501075;15.80902634501075;11.9727642104369;8.84703498702246;8.84703498702246;6.…
94;6.165137314184934;0.6507967214663639;6.165137314184934;0.6507967214663639;0.6625920033703849;343.49600000000015;318.29600000000005;343.17183342;128.0;0.0;0.23849317486137744;-0.47586780960201597;0.47586780960201597;0.23849317486137744;1.2916666666666667;2.1666666666666665;3.0;1.408007251899708;801.2623737994224;16.355160383312146;14.27909323205774;15.095589812985466;11.847667890550102;9.043136…
95;11.736681267816277;-0.26207574850927995;11.736681267816277;0.26207574850927995;0.5786881428918659;264.36899999999997;240.17699999999996;264.183778008;106.0;0.0;0.3376671984238137;-0.46073270886646656;0.46073270886646656;0.3376671984238137;1.263157894736842;1.9473684210526316;2.526315789473684;2.3945481718983954;374.23689348992303;14.08757566981053;12.108645159118929;12.108645159118929;9.130228…
96;12.756107288224442;-3.4387557607919708;12.756107288224442;0.08025994045970575;0.7160140361360708;340.48900000000015;312.2650000000001;340.182063756;130.0;0.0;0.24257136391203202;-0.4936005655411271;0.4936005655411271;0.24257136391203202;1.2173913043478262;1.826086956521739;2.391304347826087;2.0322345768699055;578.3609723663384;16.872032720186702;14.363919167109334;15.18041574803706;10.94672553…
97;13.588031555635721;0.01534830828209266;13.588031555635721;0.01534830828209266;0.1676472462674973;645.3190000000001;616.087;645.023689788;166.0;0.0;0.19675040898984847;-0.49003067645577386;0.49003067645577386;0.19675040898984847;1.064516129032258;1.7419354838709677;2.3870967741935485;1.8888647726408174;1017.4182948418052;22.380104409694464;18.34173649635359;22.65673307870623;14.993932260492077;…
98;5.92906320861678;0.5665740740740739;5.92906320861678;0.5665740740740739;0.7625007526141905;277.408;250.19199999999995;277.204179104;112.0;0.0;0.12571022504761298;-0.49633348144762973;0.49633348144762973;0.12571022504761298;1.25;2.0;2.65;2.0218065905825617;399.2010728890135;14.372032720186704;13.022858721492023;13.022858721492023;9.778718205328804;7.790383773787304;7.790383773787304;5.618724456…
99;13.602649159602622;-3.6574062788695714;13.602649159602622;0.33300959285356857;0.596137038313792;423.5820000000002;394.3500000000002;423.19804816800007;158.0;0.0;0.2638385611599737;-0.36890459821287075;0.36890459821287075;0.2638385611599737;0.8666666666666667;1.6;2.3333333333333335;1.693074330125203;1122.0090263642076;21.13961743368831;17.659879306096638;18.47637588702436;14.485531676523747;10.…
100;3.4901865499286133;0.7147741874527587;3.4901865499286133;0.7147741874527587;0.9085285470025662;314.49800000000005;288.29;314.18166983199995;118.0;0.0;0.04592148806251048;-0.3608804645839768;0.3608804645839768;0.04592148806251048;1.3636363636363635;2.272727272727273;3.090909090909091;1.7510761828559733;662.4989776151717;15.104083527755582;13.63955445741049;14.456051038338217;10.813193047939455…
101;6.27758597883598;0.6607186686402953;6.27758597883598;0.6607186686402953;0.8900250387763435;339.48300000000006;310.25100000000003;339.231062548;134.0;0.0;0.2187426851058901;-0.47710312613963335;0.47710312613963335;0.2187426851058901;1.24;2.08;2.92;1.482862028489166;722.3980968441527;17.062267164498692;15.260494639277388;15.260494639277388;12.347667890550102;9.855004876331526;9.855004876331526;…
102;6.185873015873016;0.6487843810363648;6.185873015873016;0.6487843810363648;0.6893491457205667;343.4960000000001;318.296;343.17183342;128.0;0.0;0.23924999624975313;-0.4758489264040572;0.4758489264040572;0.23924999624975313;1.3333333333333333;2.1666666666666665;2.9583333333333335;1.494282482605796;829.7330345527392;16.518297090128677;14.494636181681566;15.311132762609292;11.75835149307306;8.9598…
103;4.927275053539935;1.072900604686319;4.927275053539935;1.072900604686319;0.7425615076253784;300.43100000000004;280.271;300.14086764;110.0;0.0;0.153333809212689;-0.35229178561879537;0.35229178561879537;0.153333809212689;1.1904761904761905;2.0476190476190474;2.857142857142857;1.7039248302469236;751.90783273487;14.233840039752504;12.326494705531113;13.14299128645884;10.36450464295571;7.6816551645…
104;4.614663170823885;0.5878528911564627;4.614663170823885;0.5878528911564627;0.6634459693923458;268.324;252.19599999999997;268.143644512;102.0;0.0;0.2252542557616955;-0.3083272125103844;0.3083272125103844;0.2252542557616955;1.2;2.05;2.85;2.1958701647908176;777.1117654711171;13.7862462825598;11.219955964010726;11.219955964010726;9.86450464295571;6.629402407665865;6.629402407665865;4.4140472998847…
105;4.512791635172587;0.6170195578231294;4.512791635172587;0.6170195578231294;0.7713336000637141;282.35100000000006;264.207;282.159294576;108.0;0.0;0.22520975291494846;-0.34106770943719616;0.34106770943719616;0.22520975291494846;1.2857142857142858;2.0952380952380953;2.857142857142857;2.110353414286406;799.8919486132678;14.656489770562878;12.167169559510684;12.167169559510684;10.275188245478668;7.…
106;12.539545862536933;-0.5981232194566433;12.539545862536933;0.053750779760429745;0.4865357366381187;341.4510000000001;314.235;341.199093724;134.0;0.0;0.16642694970190106;-0.4900820931304611;0.4900820931304611;0.16642694970190106;1.12;1.84;2.6;1.8899771393046099;642.5992384237759;17.90756662611944;14.779853555443232;14.779853555443232;12.202708600407234;8.880973111005792;8.880973111005792;6.0738…
107;4.579768518518518;0.668101851851852;4.579768518518518;0.668101851851852;0.7581507120420193;242.28599999999997;228.17399999999998;242.12799444799998;92.0;0.0;0.2218848088777539;-0.366865009523521;0.366865009523521;0.2218848088777539;1.3333333333333333;2.2222222222222223;3.0555555555555554;2.2870460556575747;702.1716631011109;12.535169427003234;10.382332347441764;10.382332347441764;8.7920249978…
108;12.694428461199294;-3.372977725812548;12.694428461199294;0.11251698055765513;0.8380603655326552;310.463;284.255;310.17149907199996;118.0;0.0;0.24256707320154483;-0.30624762008861045;0.30624762008861045;0.24256707320154483;1.1904761904761905;1.7619047619047619;2.2857142857142856;2.125132897392409;546.1446378291134;15.457819157813608;13.248564095458923;14.065060676386649;9.946725536263525;7.703…
109;10.78393716094106;-0.6637267544631364;10.78393716094106;0.12439660055686375;0.30825392578864796;524.1090000000005;485.8050000000004;523.271403136;198.0;0.0;0.23431877611714988;-0.49193760343299764;0.49193760343299764;0.23431877611714988;1.054054054054054;1.7567567567567568;2.4324324324324325;1.3752796024830414;1229.8391601368753;26.526368779636435;22.284116044518317;23.04004499053677;17.77809…
110;13.443001697305753;-0.690732927302643;13.443001697305753;0.09225702296274063;0.3321625067527914;507.6540000000004;469.35000000000036;507.30095367599995;198.0;0.0;0.2343187761172671;-0.49193760343299764;0.49193760343299764;0.2343187761172671;1.054054054054054;1.7567567567567568;2.4324324324324325;1.3752796024830414;1229.8391601368753;26.526368779636435;22.284116044518317;22.284116044518317;17.…
111;10.82310612329184;-0.6634277004781848;10.82310612329184;0.12597488338514662;0.30777033651998675;519.6900000000004;478.36200000000036;519.320940172;204.0;0.0;0.23431877611734603;-0.49676588321934045;0.49676588321934045;0.23431877611734603;1.0526315789473684;1.763157894736842;2.4210526315789473;1.3801511254537575;1243.519393521485;27.233475560822985;23.31439986197295;23.31439986197295;18.316100…
112;10.908310885560997;-0.6761995307587567;10.908310885560997;0.11356233194481802;0.3087828531059983;547.7000000000003;506.37200000000036;547.315854792;214.0;0.0;0.234318776204294;-0.49193760343288967;0.49193760343288967;0.234318776204294;1.025;1.775;2.525;1.2282556076473845;1359.995818842659;28.22503939238571;24.059511445620284;24.059511445620284;19.350575645948076;14.289225987777932;14.28922598…
113;10.812335148235151;-0.6845388115892959;10.812335148235151;0.10852768411976532;0.289348415437095;540.1080000000004;501.80400000000037;539.266317756;204.0;0.0;0.23431877611734603;-0.49676588321934045;0.49676588321934045;0.23431877611734603;1.105263157894737;1.8157894736842106;2.473684210526316;1.3801511254537575;1249.8446625310407;27.23347556082299;22.69236433498218;23.448293281000634;18.316100…
114;10.897539910504307;-0.697310641869868;10.897539910504307;0.09611513267943694;0.29300574080078173;568.1180000000002;529.8140000000003;567.2612323760001;214.0;0.0;0.234318776204294;-0.49193760343288967;0.49193760343288967;0.234318776204294;1.075;1.825;2.575;1.228255607647384;1366.3691865963965;28.225039392385707;23.43747591862951;24.193404864647963;19.350575645948076;13.978208224282547;14.35617…
115;10.750162070658032;-0.6683025630540966;10.750162070658032;0.12515278508979222;0.3258767504587307;510.0820000000004;473.7940000000003;509.255753072;192.0;0.0;0.23431877611703222;-0.49193760343299775;0.49193760343299775;0.23431877611703222;1.0555555555555556;1.7777777777777777;2.4722222222222223;1.364824049397417;1186.1507568542013;25.656125291633362;21.361466313707943;22.117395259726397;17.384…
116;10.592332852551037;-0.6804916826566363;10.592332852551037;0.10750495684703854;0.30328671326817247;530.5000000000003;497.23600000000033;529.201130656;192.0;0.0;0.23402986776238865;-0.49194504006939654;0.49194504006939654;0.23402986776238865;1.0833333333333333;1.8055555555555556;2.5;1.3368314765096718;1187.3747321134003;25.65612529163336;20.73943078671717;22.251288678754076;17.350575645948076;1…
117;13.432936819502782;-0.7379071385509277;13.432936819502782;0.053698712586248476;0.2887184866354771;548.4900000000004;516.2340000000004;547.191708844;198.0;0.0;0.2343187761172671;-0.49193760343299764;0.49193760343299764;0.2343187761172671;1.1081081081081081;1.8108108108108107;2.4864864864864864;1.3752796024830416;1240.338646437161;26.526368779636435;21.040044990536767;22.551902882573675;17.7780…
118;10.7998433665126;-0.7106019117264701;10.7998433665126;0.08741657300865446;0.27014170552614564;560.5260000000002;525.2460000000004;559.21169534;204.0;0.0;0.23431877611734603;-0.49676588321934045;0.49676588321934045;0.23431877611734603;1.105263157894737;1.8157894736842106;2.473684210526316;1.3801511254537577;1254.1201735721272;27.23347556082299;22.07032880799141;23.582186700028313;18.3161008033…
119;10.579841070828486;-0.7065547827938106;10.579841070828486;0.08639384573592723;0.2802654648904669;550.9180000000002;520.6780000000003;549.1465082400001;192.0;0.0;0.23402986776238865;-0.49194504006939654;0.49194504006939654;0.23402986776238865;1.0555555555555556;1.7777777777777777;2.4722222222222223;1.3368314765096718;1190.7903744979822;25.65612529163336;20.117395259726397;22.385182097781758;17…
120;13.430009970371717;-0.2732559119905851;13.430009970371717;0.022725303778764028;0.24718794245648612;491.6550000000004;453.35100000000034;491.306039056;192.0;0.0;0.23422371191346236;-0.49193869726994477;0.49193869726994477;0.23422371191346236;1.0277777777777777;1.75;2.4444444444444446;1.3341443020512926;1193.11874693185;25.656125291633362;21.96665896101528;21.96665896101528;17.384249150759292;1…
121;10.816439456625172;0.029496918443458364;10.816439456625172;0.029496918443458364;0.23179193717864832;503.6910000000004;462.3630000000003;503.32602555200003;198.0;0.0;0.2342237119135413;-0.49676588321934045;0.49676588321934045;0.2342237119135413;1.027027027027027;1.7567567567567568;2.4324324324324325;1.3399536396829266;1207.4548344810198;26.363232072819905;22.99694277846991;22.99694277846991;17…
122;10.90164421889433;0.014711419367284595;10.90164421889433;0.014711419367284595;0.23697088812626516;531.7010000000002;490.37300000000033;531.320940172;208.0;0.0;0.23422371200048922;-0.4919386972698369;0.4919386972698369;0.23422371200048922;1.0;1.7692307692307692;2.5384615384615383;1.1962344498956938;1323.998851594883;27.354795904382627;23.742054362117248;23.742054362117248;18.956728795830724;14…
123;10.754266379048055;0.050255663299425324;10.754266379048055;0.050255663299425324;0.2614108269222165;473.6650000000004;434.35300000000035;473.31546086799995;186.0;0.0;0.23422371191322752;-0.491938697269945;0.491938697269945;0.23422371191322752;0.9714285714285714;1.7142857142857142;2.4285714285714284;1.3228103593470382;1143.3788643708847;24.785881803630282;21.66604475719568;21.66604475719568;16.…
124;10.790582989025381;0.009628301243491677;10.790582989025381;0.009628301243491677;0.22171223045976013;508.11000000000035;469.8060000000002;507.27648851600003;192.0;0.0;0.23422372065841862;-0.49193869724757505;0.49193869724757505;0.23422372065841862;1.0;1.7222222222222223;2.4444444444444446;1.345205077409173;1210.36874693185;25.656125291633366;21.966658961015284;22.722587907033738;17.40108590316…
125;10.849514316185873;0.016891623238956877;10.849514316185873;0.016891623238956877;0.23179193717864832;503.6910000000004;462.3630000000003;503.3260255520001;198.0;0.0;0.2342237339647871;-0.494559391905975;0.494559391905975;0.2342237339647871;1.0;1.7297297297297298;2.4594594594594597;1.3605745045975448;1224.7048344810196;26.36323207281991;22.996942778469915;22.996942778469915;17.93909070562568;13…
126;10.59643716094106;0.009081966454432377;10.59643716094106;0.009081966454432377;0.2388837877223662;494.08300000000037;457.7950000000003;493.26083845200003;186.0;0.0;0.23393480330941047;-0.49194613382499514;0.49194613382499514;0.23393480330941047;1.0571428571428572;1.8;2.5142857142857142;1.2953960059556406;1146.6543754119714;24.785881803630282;21.044009230204903;21.79993817622336;16.956728795830…
127;13.32945724928328;-0.2757124501614088;13.32945724928328;0.038929007482467526;0.2647509732295964;477.6280000000003;441.34000000000026;477.29038899200003;186.0;0.0;0.2339348033095271;-0.49194613382499514;0.49194613382499514;0.2339348033095271;1.0571428571428572;1.8;2.5142857142857142;1.2953960059556406;1146.6543754119714;24.785881803630282;21.044009230204903;21.044009230204903;16.95672879583072…
128;10.573433045714722;0.03405195959572138;10.573433045714722;0.03405195959572138;0.27919299340163095;459.63800000000026;422.3420000000002;459.2998108040001;180.0;0.0;0.2339348033092934;-0.49194613382499514;0.49194613382499514;0.2339348033092934;1.0;1.7647058823529411;2.5;1.2852990686381582;1097.239190653756;23.915638315627206;20.743395026385304;20.743395026385304;16.56288194571337;12.47484891485…
129;13.425222870346524;-0.278533689768363;13.425222870346524;0.03521708550131497;0.22559582588019872;512.0730000000003;476.79300000000023;511.25141664000006;192.0;0.0;0.23422371191346236;-0.49193869726994477;0.49193869726994477;0.23422371191346236;1.0833333333333333;1.8055555555555556;2.5;1.3341443020512926;1199.3942579729367;25.65612529163336;21.344623434024506;22.10055238004296;17.3842491507592…
130;10.805668481568484;0.01700513672090742;10.805668481568484;0.01700513672090742;0.21209649328183017;524.1090000000003;485.8050000000003;523.271403136;198.0;0.0;0.2342237119135413;-0.49676588321934045;0.49676588321934045;0.2342237119135413;1.0810810810810811;1.8108108108108107;2.4864864864864864;1.3399536396829268;1213.7801034905758;26.36323207281991;22.37490725147914;23.130836197497597;17.92225…
131;10.890873243837639;0.002219637644733652;10.890873243837639;0.002219637644733652;0.21844736273264864;552.1190000000001;513.8150000000003;551.2663177560001;208.0;0.0;0.23422371200048922;-0.4919386972698369;0.4919386972698369;0.23422371200048922;1.0512820512820513;1.8205128205128205;2.58974358974359;1.1962344498956938;1330.3722193486208;27.354795904382627;23.120018835126473;23.875947781144927;18…
132;10.743495403991366;0.03776388157687438;10.743495403991366;0.03776388157687438;0.23888378772236626;494.08300000000037;457.79500000000024;493.260838452;186.0;0.0;0.23422371191322752;-0.491938697269945;0.491938697269945;0.23422371191322752;1.0285714285714285;1.7714285714285714;2.4857142857142858;1.322810359347038;1149.6543754119714;24.785881803630282;21.044009230204907;21.79993817622336;16.99040…
133;10.838743341129184;0.0043998415164059335;10.838743341129184;0.0043998415164059335;0.21209649328183017;524.1090000000003;485.8050000000003;523.271403136;198.0;0.0;0.2342237339647871;-0.494559391905975;0.494559391905975;0.2342237339647871;1.054054054054054;1.7837837837837838;2.5135135135135136;1.3605745045975448;1231.0301034905754;26.36323207281991;22.374907251479144;23.130836197497597;17.93909…
134;10.58566618588437;-0.0034098152681185656;10.58566618588437;0.0034098152681185656;0.21767263992595978;514.5010000000003;481.23700000000025;513.206216036;186.0;0.0;0.23393480330941047;-0.49194613382499514;0.49194613382499514;0.23393480330941047;1.0571428571428572;1.8;2.5142857142857142;1.2953960059556404;1150.8783506711707;24.785881803630282;20.421973703214135;21.933831595251043;16.956728795830…
135;10.793176699845933;0.0023446428937468067;10.793176699845933;0.0023446428937468067;0.19375555465329394;544.5270000000002;509.2470000000003;543.21678072;198.0;0.0;0.2342237119135413;-0.49676588321934045;0.49676588321934045;0.2342237119135413;1.0810810810810811;1.8108108108108107;2.4864864864864864;1.3399536396829268;1218.0556145316623;26.363232072819905;21.75287172448837;23.264729616525276;17.9…
136;10.878381462115088;-0.01244085618242674;10.878381462115088;0.01244085618242674;0.20071345730560625;572.5369999999999;537.2570000000002;571.21169534;208.0;0.0;0.23422371200048922;-0.4919386972698369;0.4919386972698369;0.23422371200048922;1.0512820512820513;1.8205128205128205;2.58974358974359;1.1962344498956938;1334.697488358177;27.354795904382627;22.4979833081357;24.00984120017261;18.956728795…
137;10.731003622268815;0.02310338774971399;10.731003622268815;0.02310338774971399;0.21767263992595987;514.5010000000003;481.23700000000036;513.206216036;186.0;0.0;0.23422371191322752;-0.491938697269945;0.491938697269945;0.23422371191322752;1.0285714285714285;1.7714285714285714;2.4857142857142858;1.322810359347038;1153.8783506711707;24.785881803630282;20.421973703214135;21.933831595251043;16.99040…
138;14.507863140365;-0.32309080705948645;14.507863140365;0.09688905367129896;0.20577607362465353;532.4910000000002;500.2350000000003;531.1967942240001;192.0;0.0;0.2342237293479287;-0.49193869722530764;0.49193869722530764;0.2342237293479287;1.0555555555555556;1.7777777777777777;2.5;1.3452050774091728;1220.868233232136;25.656125291633362;20.722587907033734;22.234445799070645;17.401085903164898;12.3…
139;10.826251559406634;-0.010260652310754681;10.826251559406634;0.010260652310754681;0.19375555465329383;544.5270000000002;509.2470000000003;543.2167807200001;198.0;0.0;0.2342237339647871;-0.494559391905975;0.494559391905975;0.2342237339647871;1.054054054054054;1.7837837837837838;2.5135135135135136;1.3605745045975446;1235.3056145316623;26.36323207281991;21.752871724488372;23.26472961652528;17.939…
140;10.573174404161819;-0.01807030909527918;10.573174404161819;0.01807030909527918;0.19874618488609117;534.9190000000002;504.67900000000037;533.1515936200001;186.0;0.0;0.23393480330941047;-0.49194613382499514;0.49194613382499514;0.23393480330941047;1.0285714285714285;1.7714285714285714;2.4857142857142858;1.2953960059556406;1154.2939930557525;24.785881803630282;19.79993817622336;22.067725014278725…
141;10.751249246053401;0.00822166730175411;10.751249246053401;0.00822166730175411;0.32483080390509855;500.47400000000033;469.2260000000003;499.190565972;180.0;0.0;0.23427024838319463;-0.49193815551277736;0.49193815551277736;0.23427024838319463;1.0294117647058822;1.7647058823529411;2.4705882352941178;1.3821662116004803;1137.5927859553735;24.078775022443736;19.714866922027586;21.226724814064497;16.…
142;13.400336648434386;0.12432973737349906;13.400336648434386;0.12432973737349906;0.38453809141144313;486.70400000000046;444.3680000000003;486.335861964;192.0;0.0;0.2549352628095517;-0.3687442724305433;0.3687442724305433;0.2549352628095517;0.9166666666666666;1.6388888888888888;2.3333333333333335;1.316631578856371;1158.8186800750123;25.656125291633362;22.75721612584925;22.75721612584925;17.4010859…
143;13.377073891655144;0.09717746182378773;13.377073891655144;0.09717746182378773;0.3200166760449688;527.5400000000003;491.25200000000035;526.226617132;192.0;0.0;0.2549352628095517;-0.3677198799415461;0.3677198799415461;0.2549352628095517;0.9722222222222222;1.6944444444444444;2.388888888888889;1.3166315788563705;1169.5173168383058;25.656125291633366;21.51314507186771;23.02500296390462;17.40108590…
144;10.80230862200601;0.16821561567135435;10.80230862200601;0.16821561567135435;0.20491183756718678;486.70400000000046;444.3680000000003;486.335861964;192.0;0.0;0.21493962472359007;-0.4930427422325144;0.4930427422325144;0.21493962472359007;0.8888888888888888;1.6388888888888888;2.361111111111111;1.2703574947702967;1156.8186800750125;25.492988584816832;22.503288212071897;22.503288212071897;17.49040…
145;10.782154930899935;0.14495285889211407;10.782154930899935;0.14495285889211407;0.17400685764188972;527.5400000000003;491.25200000000035;526.2266171320001;192.0;0.0;0.21493962472359007;-0.4930427422325144;0.4930427422325144;0.21493962472359007;0.9444444444444444;1.6944444444444444;2.4166666666666665;1.2703574947702967;1167.517316838306;25.492988584816832;21.259217158090348;22.77107505012726;17.…
146;14.047746756429385;-0.41883151458028833;14.047746756429385;0.08419714916398813;0.24388155384857577;480.6030000000004;446.3310000000003;480.270068148;186.0;0.0;0.21494041609447018;-0.4930427379600816;0.4930427379600816;0.21494041609447018;0.9714285714285714;1.7142857142857142;2.4285714285714284;1.321838625552184;1151.2640158864083;24.785881803630286;20.552110376903805;20.552110376903805;16.973…
147;10.7901076921238;0.13793571782513414;10.7901076921238;0.13793571782513414;0.19684745258953015;513.5130000000004;479.2410000000003;512.2109670680001;186.0;0.0;0.21494041609447018;-0.4930427379600816;0.4930427379600816;0.21494041609447018;0.9428571428571428;1.6857142857142857;2.3714285714285714;1.3117343478370609;1151.2640158864083;24.785881803630286;20.5521103769038;22.063968268940712;16.97356…
148;10.786956394567742;0.15648889846622693;10.786956394567742;0.15648889846622693;0.20785618482255794;523.5190000000005;488.2390000000003;522.1994238400001;180.0;0.0;0.21494041609447018;-0.4930427379600816;0.4930427379600816;0.21494041609447018;0.9705882352941176;1.7352941176470589;2.4411764705882355;1.3168974096782988;1100.8488311281928;23.915638315627206;20.2514961730842;21.837492712198905;16.5…
149;13.03424448103642;-4.329180952182622;13.03424448103642;0.06842586260099348;0.20474521607896526;512.6200000000003;477.3400000000003;512.2762964;198.0;0.0;0.41598542030312663;-0.4930427379600816;0.4930427379600816;0.41598542030312663;0.9459459459459459;1.6756756756756757;2.3513513513513513;1.3065096025451375;1195.6059743804713;26.41563831562721;21.507425119102656;21.507425119102656;17.774206811…
150;10.839770494274394;0.13639678126924681;10.839770494274394;0.13639678126924681;0.2003014248133279;507.12200000000047;467.81000000000034;506.28123954800003;192.0;0.0;0.2149404160945675;-0.4930427379600814;0.4930427379600814;0.2149404160945675;0.9722222222222222;1.6944444444444444;2.388888888888889;1.333236922114206;1190.4031183967309;25.65612529163336;22.096795634704947;22.8527245807234;17.3842…
151;10.816766379048055;0.16136677441053626;10.816766379048055;0.16136677441053626;0.23570036264058314;472.6770000000004;432.35700000000026;472.3202119;186.0;0.0;0.21494041609447018;-0.4930427379600816;0.4930427379600816;0.21494041609447018;0.9142857142857143;1.6571428571428573;2.3714285714285714;1.322083804780074;1140.6632358357656;24.785881803630286;21.796181430885348;21.796181430885348;16.99040…
152;10.780011950123297;0.14843498656616116;10.780011950123297;0.14843498656616116;0.23131234853781585;479.0680000000004;443.7880000000003;478.2499394200001;180.0;0.0;0.21494041609447018;-0.4930427379600816;0.4930427379600816;0.21494041609447018;0.9705882352941176;1.7352941176470589;2.4411764705882355;1.3168974096782988;1100.8488311281928;23.915638315627206;20.2514961730842;21.007425119102656;16.5…
153;10.816507737495153;0.10924450571953526;10.816507737495153;0.10924450571953526;0.17297905744066358;547.9580000000002;514.6940000000003;546.171994716;192.0;0.0;0.2149404160945675;-0.4930427379600814;0.4930427379600814;0.2149404160945675;0.9722222222222222;1.6944444444444444;2.388888888888889;1.3332369221142055;1198.24901094521;25.65612529163336;20.852724580723404;23.12051141877877;17.3842491507…
154;10.793503622268815;0.13421449886082493;10.793503622268815;0.13421449886082493;0.19684745258953015;513.5130000000004;479.24100000000027;512.2109670680001;186.0;0.0;0.21494041609447018;-0.4930427379600816;0.4930427379600816;0.21494041609447018;0.9714285714285714;1.7142857142857142;2.4285714285714284;1.3220838047800738;1151.2640158864083;24.785881803630286;20.5521103769038;22.063968268940712;16.…
155;10.77309545900351;0.10643672108304703;10.77309545900351;0.10643672108304703;0.21330727399920427;514.5010000000003;481.23700000000025;513.2062160360001;186.0;0.0;0.21494142035438632;-0.4930427326533208;0.4930427326533208;0.21494142035438632;1.0571428571428572;1.8571428571428572;2.5714285714285716;1.3220838047800738;1153.8783506711707;24.785881803630282;20.421973703214135;21.933831595251043;16.…
156;10.777878622268815;0.11380633559551878;10.777878622268815;0.11380633559551878;0.21330727399920432;514.5010000000003;481.23700000000036;513.206216036;186.0;0.0;0.21494042387767345;-0.4930427379402692;0.4930427379402692;0.21494042387767345;1.0857142857142856;1.8857142857142857;2.6;1.3220838047800738;1153.8783506711707;24.785881803630282;20.421973703214135;21.933831595251046;16.99040230064194;12…
157;10.78115794325647;0.11858949886082493;10.78115794325647;0.11858949886082493;0.21330727399920432;514.5010000000003;481.23700000000036;513.206216036;186.0;0.0;0.21494041615252235;-0.49304273796001;0.49304273796001;0.21494041615252235;1.0571428571428572;1.8;2.5142857142857142;1.3220838047800736;1153.8783506711707;24.785881803630282;20.421973703214135;21.933831595251046;16.99040230064194;12.24848…
158;10.800907641733275;0.15035034837163286;10.800907641733275;0.15035034837163286;0.24288018424725988;474.6490000000004;436.34500000000025;474.299476456;186.0;0.0;0.21494041609447018;-0.49668783263804817;0.49668783263804817;0.21494041609447018;0.9714285714285714;1.7428571428571429;2.4571428571428573;1.308442565258775;1114.9653805567807;24.62274509681375;21.281779990538837;21.281779990538837;17.10…
159;10.83842351922168;0.13840130123901928;10.83842351922168;0.13840130123901928;0.21500959438532175;504.67500000000047;464.3550000000003;504.31004113999995;198.0;0.0;0.21494041609447018;-0.4930427379600816;0.4930427379600816;0.21494041609447018;0.9459459459459459;1.7027027027027026;2.3783783783783785;1.3224992274209897;1181.0372042521797;26.200095366003374;22.612678011813074;22.612678011813074;18…
160;10.849035160327826;0.15074926310621173;10.849035160327826;0.15074926310621173;0.17740386357778803;495.6710000000003;458.3750000000003;495.29981080400006;192.0;0.0;0.21494041609447018;-0.4930427379600816;0.4930427379600816;0.21494041609447018;0.9459459459459459;1.7297297297297298;2.5135135135135136;1.1644740660298993;1347.5484302739965;25.61430892837647;21.975445833954183;21.975445833954183;18…
161;10.805918252815314;0.14863529292905486;10.805918252815314;0.14863529292905486;0.24288018424725982;474.6490000000004;436.34500000000025;474.299476456;186.0;0.0;0.21494041609447018;-0.49458625454931054;0.49458625454931054;0.21494041609447018;0.9714285714285714;1.6857142857142857;2.4;1.318672734798235;1114.9653805567805;24.62274509681375;21.281779990538837;21.281779990538837;17.117723500579764;1…
162;10.994582579386734;0.1355364821165692;10.994582579386734;0.1355364821165692;0.27219242187795495;513.5130000000005;479.2410000000003;512.2109670680001;186.0;0.0;0.21526259832351385;-0.49303519871808915;0.49303519871808915;0.21526259832351385;0.9428571428571428;1.6571428571428573;2.342857142857143;1.4231950911664644;1181.413115367625;24.949018510446816;20.76765332652763;22.279511218564537;16.91…
163;10.813749246053401;0.11933277841286505;10.813749246053401;0.11933277841286505;0.2920097975407027;499.4860000000004;467.2300000000003;498.19531700400006;180.0;0.0;0.21498695700508738;-0.4930421992310275;0.4930421992310275;0.21498695700508738;0.9705882352941176;1.7058823529411764;2.411764705882353;1.3813031403057288;1135.0318965430654;24.07877502244374;19.845003595717255;21.356861487754163;16.4…
164;10.474905371137332;-0.6170959047199129;10.474905371137332;0.08866204267185229;0.5002460626455443;427.59300000000025;390.2970000000002;427.294725424;170.0;0.0;0.2343046121118716;-0.4919377553215892;0.4919377553215892;0.2343046121118716;1.1290322580645162;1.8387096774193548;2.5161290322580645;1.5192962715512588;912.9337443840528;22.543241116511002;19.59675049475059;19.59675049475059;14.81176950…
165;10.384096340837722;0.04710234844510297;10.384096340837722;0.04710234844510297;0.3574285082083512;452.43000000000035;421.18200000000024;451.19056597200006;164.0;0.0;0.2342095478990482;-0.4919388491556468;0.4919388491556468;0.2342095478990482;1.1333333333333333;1.8666666666666667;2.566666666666667;1.4634722042559458;887.8933198364545;21.672997628507925;18.035222357266004;19.547080249302912;14.4…
166;13.326392073434821;-0.34257285630301504;13.326392073434821;0.04601143235071792;0.4740084417825322;428.5360000000003;400.31200000000024;428.2212261359999;164.0;0.0;0.29012649162549964;-0.48043460517349706;0.48043460517349706;0.29012649162549964;1.15625;1.9375;2.6875;1.6116263849846535;1207.0497474444844;22.241911729260277;18.4537330274854;18.4537330274854;15.60088674817416;11.29471340036025;11…
167;12.708090671453768;-0.05842781557067278;12.708090671453768;0.05842781557067278;0.9152632812574281;309.413;286.229;309.184112356;120.0;0.0;0.2302854334313225;-0.3608706655481997;0.3608706655481997;0.2302854334313225;1.3043478260869565;2.130434782608696;2.9130434782608696;1.7631158013522057;785.0086755788424;15.97432701575866;13.725340895037395;13.725340895037395;11.223876650462413;8.5574044762…
168;10.343964815864618;-0.02074263038548807;10.343964815864618;0.02074263038548807;0.6679896785011673;338.4550000000001;312.247;338.210661452;132.0;0.0;0.2848934055695157;-0.4806997775824474;0.4806997775824474;0.2848934055695157;1.36;2.16;2.92;1.7608642854975334;846.498243142067;17.551677284948283;15.158733391073408;15.158733391073408;12.117723500579766;9.149429407757705;9.149429407757705;6.99228…
169;6.454501133786849;0.25843726379440657;6.454501133786849;0.25843726379440657;0.8394903411348777;322.4520000000001;296.244;322.20451345199996;126.0;0.0;0.1006704988603069;-0.30120548227002303;0.30120548227002303;0.1006704988603069;1.0;1.7083333333333333;2.5;1.7014550155797719;656.9898619948389;16.518297090128677;14.61171207929278;14.61171207929278;11.796356295533847;9.138206319703523;9.13820631…
170;10.058116339128244;-0.08712396069538908;10.058116339128244;0.08712396069538908;0.46105198820824184;299.80199999999996;277.626;299.140054624;112.0;0.0;0.21699608487106736;-0.49584384770099704;0.49584384770099704;0.21699608487106736;1.4;2.05;2.6;2.852490020436425;473.7319746173584;15.120955864630139;12.188331482288033;12.944260428306489;9.527605765303287;6.621068567114879;6.9990330401241065;4.3…
171;12.93673469387755;-0.13697491496598624;12.93673469387755;0.1307927059712779;0.6527189222048309;309.494;274.214;309.26677936000004;128.0;0.0;0.31189541881248883;-0.46389469074858053;0.46389469074858053;0.31189541881248883;1.0;1.5909090909090908;2.1818181818181817;1.9368165406411606;326.32688473225033;15.838652525367095;14.74055538222898;14.74055538222898;10.725510624722073;9.62209878219137;9.6…
172;6.8743154646365205;0.6876784541572301;6.8743154646365205;0.6876784541572301;0.3734283215865668;405.96900000000016;377.7450000000001;405.1859421959999;150.0;0.0;0.11890334730404349;-0.49226405413092245;0.49226405413092245;0.11890334730404349;0.7241379310344828;1.2413793103448276;1.793103448275862;1.8578317330150191;900.4579562850508;20.476480726871788;17.144757252374003;17.90068619839246;14.22…
173;4.804372637944066;0.6533846686822876;4.804372637944066;0.6533846686822876;0.7266926704150598;323.4440000000001;298.244;323.21099580000003;126.0;0.0;0.20303810506823725;-0.3240718258123455;0.3240718258123455;0.20303810506823725;1.0833333333333333;1.8333333333333333;2.5833333333333335;1.921556399764932;827.5893619407643;16.77781011412252;14.44319044144958;14.44319044144958;11.813193047939453;8.…
174;13.118486295996165;-0.2887140454198025;13.118486295996165;0.08026598615162817;0.27743478617716844;442.5380000000003;415.3220000000003;442.216889704;168.0;0.0;0.2149965643126457;-0.4930420124596582;0.4930420124596582;0.2149965643126457;0.9696969696969697;1.7575757575757576;2.4545454545454546;1.5037752021178208;1249.6109053041835;23.208531534440663;18.87066280553072;18.87066280553072;16.0672132…
175;13.134762227856513;-0.26593626764202494;13.134762227856513;0.14276598615162794;0.37514203827617365;441.5500000000003;413.32600000000025;441.221640736;168.0;0.0;0.25104627973377697;-0.3478791620195491;0.3478791620195491;0.25104627973377697;0.9393939393939394;1.606060606060606;2.272727272727273;1.4399940561528322;1232.4697927462905;23.208531534440663;19.014620578684337;19.014620578684337;16.067…
176;13.29551590504797;-0.03669431262625089;13.29551590504797;0.03669431262625089;0.2727967954888896;489.0440000000003;463.8440000000002;488.14376010000007;172.0;0.0;0.2711109741482542;-0.2995749684321619;0.2995749684321619;0.2711109741482542;1.0294117647058822;1.8235294117647058;2.588235294117647;1.4727128566819627;1520.041842321706;23.65612529163337;19.16259552176886;20.73502104871504;16.5503764…
177;5.0128618669690095;0.9311574074074077;5.0128618669690095;0.9311574074074077;0.8845339383695257;318.46900000000005;288.229;318.25319496;128.0;0.0;0.22714228599295117;-0.35677321160749015;0.35677321160749015;0.22714228599295117;1.0;1.6956521739130435;2.391304347826087;1.9691181897317704;520.0600316063949;16.233840039752504;14.807135789365269;14.807135789365269;11.223876650462412;9.0146481028470…
178;4.7372978080120935;0.6783824640967498;4.7372978080120935;0.6783824640967498;0.777914482225618;310.4050000000001;288.229;310.190594704;120.0;0.0;0.22893616474333028;-0.34125990133998285;0.34125990133998285;0.22893616474333028;1.0869565217391304;1.8695652173913044;2.5652173913043477;2.171764167526639;840.4420738242321;16.396976746569035;14.012469021131432;14.012469021131432;11.117723500579764;7…
179;5.912675112285501;0.6312244897959185;5.912675112285501;0.6312244897959185;0.7768866059658047;316.79600000000005;299.66;316.12032222400006;114.0;0.0;0.228936164738763;-0.34125990133998996;0.34125990133998996;0.228936164738763;1.1363636363636365;1.8636363636363635;2.5454545454545454;2.1543251063973776;784.4803091580691;15.526733258565956;12.467783763330285;13.22371270934874;10.707039898056804;7…
180;13.006447947661872;-0.2864885303422453;13.006447947661872;0.2864885303422453;0.7770711749399737;300.34100000000007;283.205;300.149872764;114.0;0.0;0.22893616473884842;-0.34125990133998996;0.34125990133998996;0.22893616473884842;1.1363636363636365;1.8636363636363635;2.5454545454545454;2.1543251063973776;784.4803091580691;15.526733258565956;12.467783763330285;12.467783763330285;10.7070398980568…
181;5.248450244690775;0.6274565381708239;5.248450244690775;0.6274565381708239;0.7572649554984167;312.377;292.2169999999999;312.16985926;120.0;0.0;0.22893616480211737;-0.4966863144312193;0.4966863144312193;0.22893616480211737;1.2173913043478262;2.0434782608695654;2.782608695652174;2.1531499015790305;817.3652792263042;16.233840039752504;13.498067580784921;13.498067580784921;11.245044700517589;7.623…
182;4.734890400604686;0.679351851851852;4.734890400604686;0.679351851851852;0.7770249881514957;296.378;276.21799999999996;296.17494464;114.0;0.0;0.2289361659772666;-0.34125990133600365;0.34125990133600365;0.2289361659772666;1.1363636363636365;1.9090909090909092;2.6363636363636362;2.2070634504658355;796.3336680921966;15.526733258565956;13.089819290321058;13.089819290321058;10.723876650462412;7.516…
183;4.753984788359788;0.7244755710926347;4.753984788359788;0.7244755710926347;0.7772868847909685;324.4320000000001;300.24000000000007;324.206244768;126.0;0.0;0.22887556346636248;-0.3412607618927452;0.3412607618927452;0.22887556346636248;1.0833333333333333;1.8333333333333333;2.5;2.0902897389558777;863.3166435512078;17.26722023457211;14.95968261663139;14.95968261663139;11.528407103102722;8.32043137…
184;5.944011200439771;0.6968180832003587;5.944011200439771;0.6968180832003587;0.7741106477278922;330.8230000000001;311.67100000000005;330.13597228800006;120.0;0.0;0.2288755634628727;-0.3412607618927506;0.3412607618927506;0.2288755634628727;1.1304347826086956;1.826086956521739;2.4782608695652173;2.078689770799882;807.2985666583528;16.396976746569035;13.414997358830243;14.170926304848699;11.1177235…
185;13.069923613410266;-0.26982186367557937;13.069923613410266;0.26982186367557937;0.7840015740813101;314.36800000000005;295.216;314.16552282800006;120.0;0.0;0.2288755634629396;-0.34126076189275056;0.34126076189275056;0.2288755634629396;1.1304347826086956;1.826086956521739;2.4782608695652173;2.078689770799882;807.2985666583528;16.396976746569035;13.414997358830243;13.414997358830243;11.1177235005…
186;5.2834502446907745;0.6958297377593013;5.2834502446907745;0.6958297377593013;0.7509645010499789;326.40400000000005;304.22800000000007;326.185509324;126.0;0.0;0.22887556351122898;-0.4966877372162455;0.4966877372162455;0.22887556351122898;1.2083333333333333;2.0;2.7083333333333335;2.0747005571423585;840.2130917456335;17.10408352775558;14.44528117628488;14.44528117628488;11.655728303040549;8.01613…
187;4.743000755857898;0.7242446145124718;4.743000755857898;0.7242446145124718;0.7835847177289276;310.4050000000001;288.22900000000004;310.190594704;120.0;0.0;0.2288755644081815;-0.34126076188970433;0.34126076188970433;0.2288755644081815;1.1304347826086956;1.8695652173913044;2.5652173913043477;2.124230718656102;819.0616983570969;16.396976746569035;14.037032885821018;14.037032885821018;11.134560252…
188;13.443760270713732;-3.6453229455362375;13.443760270713732;0.32226885211282785;0.6428447172781964;409.5550000000002;382.3390000000002;409.1823981040001;152.0;0.0;0.26382911612415993;-0.36890459821811483;0.36890459821811483;0.26382911612415993;0.8620689655172413;1.5862068965517242;2.310344827586207;1.6739385854408952;1105.8158612639863;20.432510652501765;16.95277252491009;17.769269105837814;13.…
189;6.117633456160243;0.6507258597883595;6.117633456160243;0.6507258597883595;0.735744432603085;315.4420000000001;294.274;315.140533292;116.0;0.0;0.23849317486137744;-0.4758678096020406;0.4758678096020406;0.23849317486137744;1.3181818181818181;2.1818181818181817;3.0;1.522226807932515;770.4981069129472;14.940946820939052;12.864879669684644;13.68137625061237;10.847667890550102;8.043136986019546;8.9…
190;12.252225630155653;-4.758262169170527;12.252225630155653;0.23970121289165047;0.3180869594695573;502.5370000000002;473.30500000000023;502.2191754480001;192.0;0.0;0.5725963322844713;-0.4938910764467746;0.5725963322844713;0.4938910764467746;1.1388888888888888;1.8888888888888888;2.611111111111111;1.4133613681328714;1286.31940898822;25.708531534440656;20.178037491781158;20.178037491781158;17.19682…
191;13.57494858960317;-0.1569919556053212;13.57494858960317;0.1569919556053212;0.9097069675568683;284.378;263.21;284.168876892;110.0;0.0;0.12766891205482947;-0.380870554761622;0.380870554761622;0.12766891205482947;1.1904761904761905;2.0476190476190474;2.8095238095238093;1.7454286956339091;651.661740405827;14.819626477379408;12.617706808393132;12.617706808393132;10.16903509559602;7.491036685683649…
192;4.9167422524565385;0.808094923154447;4.9167422524565385;0.808094923154447;0.7898844634013023;290.41499999999996;264.207;290.221894832;116.0;0.0;0.20414990546254946;-0.33980876935538773;0.33980876935538773;0.20414990546254946;1.1428571428571428;1.9047619047619047;2.6666666666666665;1.9628638120540174;541.5850910270811;14.656489770562878;13.152815412678763;13.152815412678763;10.275188245478668;…
193;4.5888340891912325;0.5699362244897961;4.5888340891912325;0.5699362244897961;0.6327845903096289;254.29700000000003;240.18499999999997;254.12799444799998;96.0;0.0;0.2252443347550515;-0.30832735603205375;0.30832735603205375;0.2252443347550515;1.2105263157894737;2.0526315789473686;2.8421052631578947;2.2614532873866007;761.5260981407885;13.079139501373252;10.512849182824178;10.512849182824178;9.36…
194;12.914951161619632;-0.2777460550846187;12.914951161619632;0.2777460550846187;0.6820784072024489;272.28700000000003;259.183;272.118572636;102.0;0.0;0.24821408582101934;-0.3394494167958376;0.3394494167958376;0.24821408582101934;1.25;2.05;2.8;2.0396063532921818;742.2732032414948;13.94938298937633;10.813463386643779;10.813463386643779;9.75835149307306;6.229068246693439;6.229068246693439;4.1544053…
195;12.972350438479134;-0.2708753067852989;12.972350438479134;0.2708753067852989;0.7742736325866736;286.314;271.194;286.1342227;108.0;0.0;0.22519983190498158;-0.3410648095191872;0.3410648095191872;0.22519983190498158;1.3333333333333333;2.0952380952380953;2.8095238095238093;2.115559828310331;830.7866721142153;14.819626477379408;11.760676982143737;11.760676982143737;10.16903509559602;6.622198799595…
196;4.46501385739481;0.5991028911564629;4.46501385739481;0.5991028911564629;0.7624918202845508;268.324;252.19599999999997;268.143644512;102.0;0.0;0.22519983190488121;-0.3410677094404264;0.3410677094404264;0.22519983190488121;1.3;2.1;2.85;2.1549936980360007;784.2793853144638;13.94938298937633;11.460062778324136;11.460062778324136;9.775188245478668;6.522532960568191;6.522532960568191;4.406235478240…
197;12.045166367472916;-0.3061457021080036;12.045166367472916;0.3061457021080036;0.809753063503365;290.367;268.19100000000003;290.174275944;114.0;0.0;0.33811706878115094;-0.4623812826446523;0.4623812826446523;0.33811706878115094;1.5238095238095237;2.2857142857142856;2.9523809523809526;2.3881613062042626;629.0510551284291;15.405412915006313;13.063914761363417;13.063914761363417;10.024075805453155;…
198;11.627718638317484;-0.14097379519096664;11.627718638317484;0.14097379519096664;0.6795348354235052;344.44000000000017;324.28000000000003;344.13069688;126.0;0.0;0.31963124781007707;-0.4650265197043265;0.4650265197043265;0.31963124781007707;1.2916666666666667;2.125;2.9166666666666665;1.535848217738767;863.8564271415463;16.518297090128677;13.64299128645884;14.459487867386565;11.75835149307306;8.2…
199;11.844329669782411;-0.2355058287471703;11.844329669782411;0.2355058287471703;0.7223724775610868;325.3720000000001;306.22;325.15387484800004;124.0;0.0;0.4093662545629936;-0.44970806750016756;0.44970806750016756;0.4093662545629936;1.2083333333333333;2.0416666666666665;2.8333333333333335;1.6474119574281088;882.9546991609765;16.518297090128677;13.552200079498013;13.552200079498013;11.775188245478…
200;11.819249320838427;-0.22108434114386455;11.819249320838427;0.22108434114386455;0.7248946668642523;330.4130000000001;312.26900000000006;330.115046816;120.0;0.0;0.4093662545629935;-0.44970806750016756;0.44970806750016756;0.4093662545629935;1.3043478260869565;2.130434782608696;2.9130434782608696;1.62103672634124;848.1309398333827;15.81119030894213;12.935884505272291;13.752381086200018;11.2751882…
201;12.226286626182457;-0.4168710393809596;12.226286626182457;0.3039983051899262;0.794110252221003;334.37600000000003;312.20000000000005;334.16410518400005;130.0;0.0;0.3420345840214237;-0.46228083965110167;0.46228083965110167;0.3420345840214237;1.375;2.1666666666666665;2.9166666666666665;1.7778672855901974;709.4104770235978;16.94094682093905;14.001731685850787;14.001731685850787;11.70270860040723…
202;11.979809933232552;-0.5125671348786425;11.979809933232552;0.14016487150415724;0.7578182081792172;291.31100000000004;274.175;291.133139404;112.0;0.0;0.3609041869533214;-0.46115318405511646;0.46115318405511646;0.3609041869533214;1.3333333333333333;2.0952380952380953;2.8095238095238093;2.0152198755500406;648.2941925064813;14.819626477379408;12.073697024013747;12.073697024013747;10.20270860040723…
203;13.070957677264925;-0.24295376833800209;13.070957677264925;0.160976395187705;0.40483351920966737;421.9000000000002;396.70000000000016;421.15684756;156.0;0.0;0.21704507041878912;-0.4929914312691998;0.4929914312691998;0.21704507041878912;1.3793103448275863;2.1379310344827585;2.8620689655172415;1.6402895240845274;860.9949778301599;20.80275414050485;16.27550915408235;17.031438100100804;13.9567287…
204;13.481556750130189;-0.2570033492968178;13.481556750130189;0.08707476479764575;0.24656531209878704;521.6520000000004;484.3560000000003;521.285383864;202.0;0.0;0.28436504371316296;-0.4938897644253124;0.4938897644253124;0.28436504371316296;0.868421052631579;1.4473684210526316;2.0;1.2206871651490687;1097.7519224130394;26.744065440373394;22.02965292981276;22.02965292981276;18.512371688496554;13.44…
205;13.928155696860735;-0.4784897624332711;13.928155696860735;0.005419648667788879;0.19965860987729722;573.6690000000002;537.3810000000003;573.275132852;220.0;0.0;0.2655236577203012;-0.4967658830921624;0.4967658830921624;0.2655236577203012;1.0476190476190477;1.8095238095238095;2.5476190476190474;1.2205643961947301;1597.3291167505981;29.476116247942265;24.00080490916537;24.00080490916537;20.461060…
206;13.939949788917238;-0.5112633021374269;13.939949788917238;0.0016535338751664241;0.19965860987729722;573.6690000000002;537.3810000000003;573.275132852;220.0;0.0;0.2656270697974056;-0.4967658830921624;0.4967658830921624;0.2656270697974056;1.0476190476190477;1.8095238095238095;2.5476190476190474;1.2190628705816335;1597.329116750598;29.476116247942265;24.00080490916537;24.00080490916537;20.461060…
207;13.857759706272606;-0.49429037420490274;13.857759706272606;0.02531613934703958;0.2243985638008368;543.6430000000003;509.3710000000004;543.264568168;208.0;0.0;0.2656270364850668;-0.49658734262947646;0.49658734262947646;0.2656270364850668;1.025;1.775;2.55;1.1985221227160456;1531.5344501638692;27.89876597875264;22.669906887891138;22.669906887891138;19.529208440902156;13.712407945462415;13.712407…
208;5.321470616024188;0.926163076341648;5.321470616024188;0.926163076341648;0.8783798623623368;246.35399999999996;224.17799999999997;246.173213324;98.0;0.0;0.11912116887781096;-0.4967429666160289;0.4967429666160289;0.11912116887781096;1.2777777777777777;2.0555555555555554;2.6666666666666665;2.4464233291414414;528.518277638742;13.120955864630139;11.708833037092342;11.708833037092342;8.651397005390…
209;13.181101118031254;-0.26466081814979225;13.181101118031254;0.16170400580393296;0.3648106288537488;453.56100000000015;425.3370000000002;453.221640736;172.0;0.0;0.2551675720234856;-0.32165976720264056;0.32165976720264056;0.2551675720234856;0.9705882352941176;1.6470588235294117;2.323529411764706;1.3455326404208479;1310.0447353007844;23.492988584816832;19.351483871867806;19.351483871867806;16.601…
210;12.624887566137566;-3.3662547241118674;12.624887566137566;0.11301080771814909;0.8526604797147581;296.4359999999999;272.2439999999999;296.155849008;112.0;0.0;0.24256707319080167;-0.30624762008861045;0.30624762008861045;0.24256707319080167;1.2;1.75;2.25;2.1563557555157464;531.4968704074942;14.75071237662706;12.541457314272375;13.357953895200101;9.446725536263525;7.203637234934539;8.643700563735…
211;9.936490929705215;-0.3413992819349969;9.936490929705215;0.0018981481481483709;0.5738505571923747;261.325;242.17299999999994;261.147726848;102.0;0.0;0.1985237975455159;-0.49628766098441396;0.49628766098441396;0.1985237975455159;1.4736842105263157;2.263157894736842;3.0;2.101775228217086;497.2193733970273;13.664925939000156;11.004032852694154;11.004032852694154;9.202708600407234;6.51497753657621…
212;10.658299540636161;0.01601721994926031;10.658299540636161;0.01601721994926031;0.2498195717866251;500.47400000000033;469.2260000000003;499.19056597200006;180.0;0.0;0.23422371007808884;-0.49193869727467215;0.49193869727467215;0.23422371007808884;1.0294117647058822;1.7647058823529411;2.4705882352941178;1.3091246418438285;1137.5927859553735;24.078775022443732;19.714866922027586;21.226724814064493…
213;10.678545164420747;0.001135499501300652;10.678545164420747;0.001135499501300652;0.36965035802383367;486.44700000000023;457.2150000000002;485.17491590800006;174.0;0.0;0.23427024654805587;-0.49193815551750464;0.49193815551750464;0.23427024654805587;1.0303030303030303;1.7575757575757576;2.4545454545454546;1.368914601203974;1121.325997040267;23.37166824125719;19.00776014084104;20.519618032877947;…
214;4.5350377928949355;0.7600925925925928;4.5350377928949355;0.7600925925925928;0.7259121206609601;227.271;214.16699999999997;227.11709541599998;86.0;0.0;0.20369000550337066;-0.36997445296184844;0.36997445296184844;0.20369000550337066;1.2352941176470589;2.0588235294117645;2.823529411764706;2.5449819894847616;685.7354993126577;11.828062645816686;9.805362239944884;9.805362239944884;8.34686655275066…
215;4.779738756613757;0.8223831044763588;4.779738756613757;0.8223831044763588;0.7175292813229486;321.42800000000005;298.244;321.19534573600004;124.0;0.0;0.20370068695143495;-0.36657893708006944;0.36657893708006944;0.20370068695143495;1.1666666666666667;2.0833333333333335;2.9166666666666665;1.6596756563974007;893.2949172685306;16.355160383312146;14.125353196253798;14.125353196253798;11.86450464295…
216;10.76706641264174;0.12931061346879336;10.76706641264174;0.12931061346879336;0.22875044554411875;493.0950000000004;455.7990000000003;492.2655894840001;186.0;0.0;0.2149404143733448;-0.4930427379644985;0.4930427379644985;0.2149404143733448;1.0;1.7142857142857142;2.4;1.3175023941036295;1174.1376043265386;24.949018510446813;21.3896888535184;22.145617799536858;16.884249150759292;12.620451778650759;…
217;10.744062297415402;0.15428060661008303;10.744062297415402;0.15428060661008303;0.27077019960432996;458.6500000000004;420.34600000000023;458.304561836;180.0;0.0;0.21494041437324746;-0.49304273796449855;0.49304273796449855;0.21494041437324746;0.9411764705882353;1.6764705882352942;2.3823529411764706;1.30818406596674;1124.5324102427792;24.07877502244374;21.089074649698798;21.089074649698798;16.490…
218;10.707307868490645;0.1413488187657077;10.707307868490645;0.1413488187657077;0.2657783365003347;465.0410000000004;431.77700000000027;464.23428935600003;174.0;0.0;0.21494041437324746;-0.49304273796449855;0.49304273796449855;0.21494041437324746;1.0;1.7575757575757576;2.4545454545454546;1.301873392293539;1084.7557422283671;23.20853153444066;19.544389391897656;20.300318337916107;16.06288194571337;…
219;10.7438036558625;0.1021583379190818;10.7438036558625;0.1021583379190818;0.1933098282873181;533.9310000000003;502.6830000000004;532.156344652;186.0;0.0;0.2149404143733448;-0.4930427379644985;0.4930427379644985;0.2149404143733448;1.0;1.7142857142857142;2.4;1.3175023941036292;1181.882203124661;24.949018510446813;20.145617799536854;22.413404637592222;16.884249150759292;11.998416251659988;13.13230…
220;10.720799540636161;0.12712833106037147;10.720799540636161;0.12712833106037147;0.22457772385537114;499.48600000000044;467.2300000000003;498.195317004;180.0;0.0;0.21494041437324746;-0.49304273796449855;0.49304273796449855;0.21494041437324746;1.0;1.7352941176470589;2.4411764705882355;1.3081840659667403;1135.0318965430652;24.07877502244374;19.845003595717255;21.356861487754166;16.49040230064194;1…
221;10.15141124968506;-0.4916058306038462;10.15141124968506;0.0162461682203745;0.6190293400459468;335.4080000000001;310.2080000000001;335.19573966;132.0;0.0;0.22610597742293292;-0.49385369915029914;0.49385369915029914;0.22610597742293292;1.4166666666666667;2.2083333333333335;2.9166666666666665;1.5132607313223478;619.2291115733069;16.94094682093905;14.31133294179911;14.31133294179911;11.6858718480…
222;4.353659027660651;0.716508487654321;4.353659027660651;0.716508487654321;0.7544119886991614;298.39400000000006;276.218;298.190594704;116.0;0.0;0.17866731744667114;-0.36088895230127355;0.36088895230127355;0.17866731744667114;1.2727272727272727;2.1363636363636362;2.8636363636363638;1.8252222993583098;754.9302219588453;15.526733258565956;13.373896179004486;13.373896179004486;10.652198343190415;7.…
223;4.119353472105096;0.759008487654321;4.119353472105096;0.759008487654321;0.7544119886991614;298.39400000000006;276.218;298.190594704;116.0;0.0;0.15510794401208425;-0.3608889523013986;0.3608889523013986;0.15510794401208425;1.2727272727272727;2.1363636363636362;2.909090909090909;1.8625890607831672;754.9302219588453;15.526733258565956;13.373896179004486;13.373896179004486;10.669035095596021;7.657…
224;13.227552013544994;-0.33940065675417785;13.227552013544994;0.019286570571258377;0.39251067429293257;500.6180000000004;467.35400000000027;500.25875451600007;192.0;0.0;0.281455478715986;-0.4808664825283826;0.4808664825283826;0.281455478715986;0.972972972972973;1.6216216216216217;2.27027027027027;1.1879902946130971;1267.7437992108007;25.940582342009534;21.16012462524081;21.16012462524081;17.8682…
225;13.194410017941053;-0.2595223317887785;13.194410017941053;0.020645051833586114;0.5762948921296237;471.57600000000025;441.3360000000003;471.23220542;180.0;0.0;0.2533522814164181;-0.4956748860982311;0.4956748860982311;0.2533522814164181;1.0571428571428572;1.7714285714285714;2.4857142857142858;1.2226484384241934;1237.7866484726014;24.36323207281991;19.953017844054266;19.953017844054266;16.957530…
226;13.198740841535432;-2.8665984565580347;13.198740841535432;0.005349132348105856;0.5163400873028857;506.6430000000004;475.3950000000004;506.203942072;188.0;0.0;0.2533522814164181;-0.33838050827578453;0.33838050827578453;0.2533522814164181;0.9444444444444444;1.5833333333333333;2.25;1.2093594877330787;1340.2715858304607;25.285881803630282;20.490442305632484;21.30693888656021;17.27079006469935;12.…
227;13.174001854675748;-0.2873001095665564;13.174001854675748;0.041854948166413886;0.6016376870896443;472.56400000000025;443.3320000000002;472.227454388;180.0;0.0;0.25491906901537786;-0.4956748860982311;0.4956748860982311;0.25491906901537786;1.1428571428571428;1.9714285714285715;2.7142857142857144;1.2226484384241936;1240.8170470158516;24.36323207281991;19.8228811703646;19.8228811703646;16.9575301…
228;13.186962900202229;-2.8554894113333473;13.186962900202229;0.04415907607868452;0.5476921050503645;489.6410000000005;458.3930000000003;489.20861285200004;182.0;0.0;0.25335229629377504;-0.33838050822747345;0.33838050822747345;0.25335229629377504;1.0285714285714285;1.8;2.5142857142857142;1.2122447744254312;1293.0339894179872;24.415638315627206;20.059691428123216;20.876188009050942;16.876943214582…
229;12.372644479087931;-0.4220256991685569;12.372644479087931;0.021329365079365337;0.8118572750626594;308.38100000000003;288.221;308.15247787999994;118.0;0.0;0.2535351299737417;-0.3464786776455791;0.3464786776455791;0.2535351299737417;1.0869565217391304;1.7826086956521738;2.5652173913043477;1.8099730319416876;703.0397618826414;15.97432701575866;13.398640026196999;13.398640026196999;11.14786704554…
230;13.269289597097483;-0.260021395073349;13.269289597097483;0.018675277922164835;0.4566204855935202;513.6570000000003;477.3690000000003;513.279155612;198.0;0.0;0.2533522814164181;-0.347460543240837;0.347460543240837;0.2533522814164181;0.8947368421052632;1.5789473684210527;2.263157894736842;1.2190512682790946;1303.2848992918548;26.81082583001261;22.491402808207795;22.491402808207795;18.2957340910…
231;13.201105098935011;-0.26270145047501114;13.201105098935011;0.011954052477002097;0.4877023040129342;487.6190000000003;453.3470000000003;487.263505548;188.0;0.0;0.2533522814164181;-0.3477095522108729;0.3477095522108729;0.2533522814164181;0.8611111111111112;1.5;2.138888888888889;1.3762037810984094;1221.9463468278927;25.819261998449893;21.499838976645076;21.499838976645076;17.206417693604642;12.3…
232;13.334384919123027;-0.07312884693790811;13.334384919123027;0.056094541199960046;0.29873975089731236;532.0690000000003;505.8610000000004;531.149573752;188.0;0.0;0.2711109741482542;-0.34770955218719046;0.34770955218719046;0.2711109741482542;1.054054054054054;1.837837837837838;2.5945945945945947;1.40443898123165;1659.6454075054844;26.10371904882607;20.810950626546134;22.383376153492314;17.778897…
233;9.261140210658123;-0.17814185028207108;9.261140210658123;0.02469075026704881;0.9122320084363514;313.401;290.217;313.179026976;122.0;0.0;0.38091353769204844;-0.4662263075622869;0.4662263075622869;0.38091353769204844;1.3478260869565217;2.1739130434782608;2.869565217391304;1.5473645506678226;743.8046967869673;15.97432701575866;13.619768086037311;13.619768086037311;11.09735678832402;8.25794025469…
234;9.03876430204262;0.620456349206349;9.03876430204262;0.620456349206349;0.8924703593980379;253.349;234.19699999999995;253.15789760799998;98.0;0.0;0.0991340457151606;-0.36087798393080744;0.36087798393080744;0.0991340457151606;1.3157894736842106;2.1578947368421053;2.8421052631578947;1.954508080970559;632.9717311894995;13.405412915006313;11.479849149697316;11.479849149697316;9.185871848001629;6.86…
235;6.518667800453515;-0.16098261526832935;6.518667800453515;0.16098261526832935;0.8391970815506157;308.425;284.23299999999995;308.188863388;120.0;0.0;0.10841190535971137;-0.30644079052520184;0.30644079052520184;0.10841190535971137;1.0869565217391304;1.7826086956521738;2.5652173913043477;1.8249819977613781;671.5865423734833;16.026733258565955;14.120148247730057;14.120148247730057;11.0562619910005…
236;14.610189909297052;-0.12554705215419482;14.610189909297052;0.05574074074074109;0.8433566451798393;312.38800000000003;291.21999999999997;312.163791512;120.0;0.0;0.1283644792258402;-0.3067193606458025;0.3067193606458025;0.1283644792258402;1.1304347826086956;1.9130434782608696;2.739130434782609;1.8242237990525407;731.0595940136395;15.97432701575866;13.498112720739284;13.498112720739284;11.131030…
237;13.734160761526834;-4.381773313492063;13.734160761526834;0.14324452003023502;0.7864291090427512;362.3950000000001;341.22700000000003;362.16059795200005;138.0;0.0;0.41626448590055914;-0.30671936070047323;0.41626448590055914;0.30671936070047323;1.0769230769230769;1.8076923076923077;2.5384615384615383;1.8717825379586683;818.9438598300179;18.47432701575866;14.754041666757738;14.754041666757738;12…
238;13.2633676989697;-4.345719600340137;13.2633676989697;0.05226946334089266;0.7864291090427513;362.39500000000004;341.22700000000003;362.16059795200005;138.0;0.0;0.4159211632342443;-0.30671936070677713;0.4159211632342443;0.30671936070677713;1.1153846153846154;1.8846153846153846;2.6153846153846154;1.8113915782064292;818.9438598300179;18.474327015758657;14.754041666757738;14.754041666757738;12.325…
239;13.857072284160576;-0.2876886495338873;13.857072284160576;0.004319727891156866;0.8352948647626097;330.3780000000001;310.21799999999996;330.15436969999996;126.0;0.0;0.12488006213136436;-0.3067193607065465;0.3067193607065465;0.12488006213136436;1.0833333333333333;1.7916666666666667;2.5416666666666665;1.8208222398205982;718.4572591581172;16.844570503761737;13.798726924558885;13.798726924558885;1…
240;13.85295705782313;-0.17526323801125354;13.85295705782313;0.07805555555555532;0.8433566451798393;312.388;291.21999999999997;312.163791512;120.0;0.0;0.12308255545020094;-0.30671936070667777;0.30671936070667777;0.12308255545020094;1.173913043478261;2.0;2.8260869565217392;1.8038788334923963;731.0595940136393;15.97432701575866;13.498112720739284;13.498112720739284;11.11419354072963;8.0856302553242…
241;13.62542457727658;-4.363138699924415;13.62542457727658;0.05226946334089266;0.7864291090427512;362.3950000000001;341.22700000000003;362.16059795200005;138.0;0.0;0.41619745545346737;-0.306719360706777;0.41619745545346737;0.306719360706777;1.1153846153846154;1.8846153846153846;2.6153846153846154;1.8587295164522524;818.9438598300179;18.47432701575866;14.75404166675774;14.75404166675774;12.3423551…
242;6.52475995387867;0.20184051398337077;6.52475995387867;0.20184051398337077;0.8265857557007965;328.84300000000013;307.675;328.134240972;120.0;0.0;0.10064692488276142;-0.30671936070673256;0.30671936070673256;0.10064692488276142;1.173913043478261;2.0;2.8260869565217392;1.819704889922703;731.0595940136395;15.97432701575866;13.498112720739284;14.25404166675774;11.131030293135236;8.091613319467948;8…
243;14.442777541572184;-0.11554385025615188;14.442777541572184;0.07805555555555577;0.8433566451798393;312.38800000000003;291.21999999999997;312.163791512;120.0;0.0;0.1265898268743497;-0.3067193607066771;0.3067193607066771;0.1265898268743497;1.173913043478261;2.0;2.8260869565217392;1.819704889922703;731.0595940136395;15.97432701575866;13.498112720739284;13.498112720739284;11.131030293135236;8.0916…
244;14.419890164399094;-0.15498829470059605;14.419890164399094;0.12247543461829169;0.8433566451798393;312.38800000000003;291.22;312.163791512;120.0;0.0;0.12839277644437863;-0.30671936070665606;0.30671936070665606;0.12839277644437863;1.173913043478261;2.0;2.8260869565217392;1.8197048899227029;731.0595940136393;15.97432701575866;13.498112720739284;13.498112720739284;11.131030293135236;8.09161331946…
245;13.729741470700617;-0.19100038317796209;13.729741470700617;0.15190665154950866;0.8433566451798393;312.38800000000003;291.22;312.163791512;120.0;0.0;0.1231492574566786;-0.30671936070678796;0.30671936070678796;0.1231492574566786;1.173913043478261;2.0;2.8260869565217392;1.7998758762000866;731.0595940136394;15.97432701575866;13.498112720739284;13.498112720739284;11.11419354072963;8.08563025532424…
246;6.522045068027211;0.20776622994876925;6.522045068027211;0.20776622994876925;0.6400266323329903;370.4960000000002;344.2880000000001;370.20451345199996;142.0;0.0;0.10064692116666281;-0.3067193607067609;0.3067193607067609;0.10064692116666281;0.8928571428571429;1.6785714285714286;2.5;1.606784104906052;982.8478336583029;19.08721119088102;16.506899593678188;16.506899593678188;13.686673185801062;10.…
247;6.327525825144873;0.201840513983371;6.327525825144873;0.201840513983371;0.8265857557007965;328.8430000000001;307.675;328.134240972;120.0;0.0;0.10064692626319846;-0.30671936070672245;0.30671936070672245;0.10064692626319846;1.173913043478261;2.0;2.8260869565217392;1.803878833492396;731.0595940136393;15.97432701575866;13.498112720739284;14.25404166675774;11.11419354072963;8.08563025532424;8.4635…
248;13.830069680650038;-0.21470768245569816;13.830069680650038;0.12247543461829169;0.8433566451798393;312.38800000000003;291.21999999999997;312.163791512;120.0;0.0;0.12488006213124579;-0.30671936070665695;0.30671936070665695;0.12488006213124579;1.173913043478261;2.0;2.8260869565217392;1.803878833492396;731.0595940136393;15.97432701575866;13.498112720739284;13.498112720739284;11.11419354072963;8.0…
249;6.545540315920606;0.18544343663391283;6.545540315920606;0.18544343663391283;0.8265857557007965;328.84300000000013;307.675;328.134240972;120.0;0.0;0.1006480397481992;-0.30671936067047334;0.30671936067047334;0.1006480397481992;1.1304347826086956;1.9130434782608696;2.739130434782609;1.8242237990525412;731.0595940136393;15.97432701575866;13.498112720739284;14.25404166675774;11.131030293135238;8.0…
250;6.331167800453516;0.2492705971277398;6.331167800453516;0.2492705971277398;0.8440185607544991;294.398;272.222;294.17321332399996;114.0;0.0;0.10064691756372678;-0.3067193607067882;0.3067193607067882;0.10064691756372678;1.0454545454545454;1.7727272727272727;2.590909090909091;1.7863745360710268;629.1403303873961;15.104083527755582;13.197498516919683;13.197498516919683;10.720346690612278;7.9859644…
251;6.291167800453516;0.2214928193499619;6.291167800453516;0.2214928193499619;0.8516142746662418;295.386;274.21799999999996;295.168462292;114.0;0.0;0.10064811431558794;-0.3067193606678014;0.3067193606678014;0.10064811431558794;1.2272727272727273;2.090909090909091;2.9545454545454546;1.7863745360710268;632.0374156146992;15.104083527755582;13.067361843230016;13.067361843230016;10.720346690612278;7.8…
252;6.247525825144873;0.13506172839506148;6.247525825144873;0.13506172839506148;0.8211280106800805;330.81500000000005;311.663;330.11350552799996;120.0;0.0;0.15271578285371737;-0.45472440673438985;0.45472440673438985;0.15271578285371737;1.173913043478261;2.0;2.8260869565217392;1.8038788334923959;734.7115667431058;15.97432701575866;13.1992542300166;13.955183176035055;11.11419354072963;7.78677176460…
253;6.303390022675737;0.22149281934996212;6.303390022675737;0.22149281934996212;0.8516142746662418;295.386;274.21799999999996;295.168462292;114.0;0.0;0.10064791762981468;-0.30671936067379335;0.30671936067379335;0.10064791762981468;1.2272727272727273;2.090909090909091;2.9545454545454546;1.7863745360710268;632.0374156146992;15.104083527755582;13.067361843230014;13.067361843230014;10.720346690612278…
254;5.966028255437977;0.3202469135802468;5.966028255437977;0.3202469135802468;0.8240069237957237;274.79499999999996;255.64299999999994;274.123676288;100.0;0.0;0.04783435385076987;-0.30936473198175074;0.30936473198175074;0.04783435385076987;1.105263157894737;1.8421052631578947;2.4210526315789473;2.25847511572667;493.91719964890143;13.664925939000156;11.382757649088871;12.138686595107327;9.16470379…
255;12.919158863422933;-3.860305584425127;12.919158863422933;0.02585383832137067;0.6566541319930617;422.96300000000014;403.8110000000002;422.063795528;142.0;0.0;0.2806532184667906;-0.30906968942989826;0.30906968942989826;0.2806532184667906;1.3703703703703705;2.185185185185185;2.962962962962963;1.636901028368841;1145.5329929352483;19.181433796945203;14.938020380061953;17.32694248793586;12.84817377…
256;6.385751133786848;0.29315948601662867;6.385751133786848;0.29315948601662867;0.8576942527887151;308.425;284.233;308.18886338799996;120.0;0.0;0.0892515869846421;-0.3092998051124778;0.3092998051124778;0.0892515869846421;1.0434782608695652;1.7826086956521738;2.608695652173913;1.7072008035670392;644.0459585009485;15.81119030894213;13.904605298106231;13.904605298106231;11.220346690612278;8.48596441…
257;2.4196296296296294;1.0882955404383976;2.4196296296296294;1.0882955404383976;0.8136783893547586;277.41099999999994;254.22699999999992;277.183049736;108.0;0.0;0.0010137632931433648;-0.30909168874709037;0.30909168874709037;0.0010137632931433648;0.8571428571428571;1.380952380952381;1.9047619047619047;2.0659497027232017;602.8929198710238;14.656489770562878;12.971793142952784;12.971793142952784;10.…
258;5.981337159863946;0.6371103395061728;5.981337159863946;0.6371103395061728;0.8428637069733037;279.3829999999999;258.2149999999999;279.162314292;108.0;0.0;0.127143343491757;-0.4882394427370874;0.4882394427370874;0.127143343491757;1.0;1.7142857142857142;2.5238095238095237;2.065949702723201;608.6208590133429;14.656489770562878;12.672934652230099;12.672934652230099;10.254020195423491;7.40863159087…
259;13.367320213056143;-0.5624711829176112;13.367320213056143;0.2497774355507938;0.8388667572429986;324.39900000000006;303.231;324.163791512;124.0;0.0;0.12273124998647017;-0.3608398495431719;0.3608398495431719;0.12273124998647017;1.2083333333333333;1.9583333333333333;2.625;2.018403095211889;764.1985832338869;17.156489770562878;14.05051896354658;14.05051896354658;11.547679167567427;8.1325511290431…
260;6.4253089569161;0.3140391156462581;6.4253089569161;0.3140391156462581;0.8394903411348777;322.45200000000006;296.244;322.20451345199996;126.0;0.0;0.0880834208360706;-0.3093982433731934;0.3093982433731934;0.0880834208360706;1.0416666666666667;1.7916666666666667;2.625;1.630033655832736;658.9898619948389;16.518297090128677;14.61171207929278;14.61171207929278;11.720346690612278;8.985964416296667;8…
261;6.4554606009070294;0.3253467498110352;6.4554606009070294;0.3253467498110352;0.7437264403282732;336.4790000000001;308.25500000000005;336.22016351599996;132.0;0.0;0.08803672049074546;-0.30939992495354024;0.30939992495354024;0.08803672049074546;1.0;1.76;2.6;1.5568741189287232;673.9720884162668;17.225403871315223;15.318818860479327;15.318818860479327;12.220346690612278;9.485964416296666;9.4859644…
262;6.27193117318944;0.8155006508776353;6.27193117318944;0.8155006508776353;0.8178744322781548;314.86;291.67599999999993;314.154976416;116.0;0.0;0.04579088671103562;-0.3409480331776309;0.3409480331776309;0.04579088671103562;1.0;1.7272727272727273;2.5;1.9836353241232163;651.6334849101905;15.526733258565956;13.349377454269264;14.10530640028772;10.647867045540844;7.935569477126923;8.31353395013615;6…
263;6.209383932070771;0.7975376879146724;6.209383932070771;0.7975376879146724;0.7918053413291346;318.87299999999993;299.721;318.095747288;110.0;0.0;0.056730031151179014;-0.33955085067145824;0.33955085067145824;0.056730031151179014;1.0476190476190477;1.8095238095238095;2.619047619047619;1.9437632658356145;642.4372765270095;14.819626477379408;12.343412182360032;13.915837709306214;10.147867045540844…
264;2.462962962962963;1.0622685185185183;2.462962962962963;1.0622685185185183;0.8288580486751157;284.428;264.268;284.13471963999996;104.0;0.0;0.05523552387540123;-0.33959375986531565;0.33959375986531565;0.05523552387540123;0.9;1.45;2.0;1.9079557582606885;549.5488048405728;13.94938298937633;12.042797978540431;12.859294559468157;9.754020195423491;7.037045147376665;7.853541728304391;5.34597873903504…
265;4.449595616024188;0.9330555555555555;4.449595616024188;0.9330555555555555;0.7967911857797699;261.394;242.24199999999996;261.129968608;96.0;0.0;0.12833110927204278;-0.3501949924771408;0.3501949924771408;0.12833110927204278;1.1111111111111112;2.0;2.611111111111111;2.073203426922918;439.327368091218;12.794682450997078;10.912661304850761;11.729157885778488;8.75402019542349;6.085919706374563;6.965…
266;9.834678760393047;0.07226851851851857;9.834678760393047;0.07226851851851857;0.624613350595187;231.29899999999998;214.16299999999995;231.137162164;90.0;0.0;0.23015652017484606;-0.49204189425042444;0.49204189425042444;0.23015652017484606;1.3529411764705883;2.1176470588235294;2.823529411764706;2.1542021968884715;495.1990260144932;12.25071237662706;10.1426056948211;10.1426056948211;8.164703797946…
267;12.144209813555051;-0.0050354833291337275;12.144209813555051;0.0050354833291337275;0.7860926464848083;313.4260000000001;294.27400000000006;313.124883228;114.0;0.0;0.2609715182748259;-0.35005402398871943;0.35005402398871943;0.2609715182748259;1.1818181818181819;2.0;2.8181818181818183;1.7733547213988445;787.9121844946822;15.526733258565956;12.743939487817746;13.560436068745473;10.64786704554084…
268;11.729312956664147;-0.3708423091458799;11.729312956664147;0.04388038548752826;0.8395198667470699;261.28499999999997;246.16499999999996;261.12257472;100.0;0.0;0.31575853576277113;-0.34653768986722233;0.34653768986722233;0.31575853576277113;1.4736842105263157;2.3157894736842106;3.0;1.9899139449321661;538.062588052854;13.664925939000156;10.828965602059158;10.828965602059158;9.164703797946448;5.8…
269;6.08337962962963;0.016064814814814365;6.08337962962963;0.016064814814814365;0.784550440095116;255.36099999999996;234.19299999999993;255.162314292;100.0;0.0;0.10759604464030842;-0.36745986260344343;0.36745986260344343;0.10759604464030842;0.8421052631578947;1.3157894736842106;1.736842105263158;2.1446055624492195;427.63544259070466;13.501789232183626;11.620528409422803;11.620528409422803;9.27085…
270;5.757216789493575;0.8571038044847569;5.757216789493575;0.8571038044847569;0.898597591171645;244.33799999999997;224.17799999999994;244.15756326;96.0;0.0;0.12273770525685254;-0.4932734769343729;0.4932734769343729;0.12273770525685254;1.3333333333333333;2.2222222222222223;3.0555555555555554;1.9659857836346348;556.8640977965439;12.535169427003234;11.123046599465438;11.123046599465438;8.73718344301…
271;4.168674335474931;1.0355262660619804;4.168674335474931;1.0355262660619804;0.7737624591733105;255.32500000000002;238.18899999999996;255.14839554399998;98.0;0.0;0.1377002396466418;-0.3608871285188473;0.3608871285188473;0.1377002396466418;1.3157894736842106;2.210526315789474;2.9473684210526314;1.9831703001502554;666.2756175640718;13.242276208189782;11.167169559510684;11.167169559510684;9.2371834…
272;4.298103472105096;0.8102584876543208;4.298103472105096;0.8102584876543208;0.778838648479261;283.37899999999996;262.21099999999996;283.179695672;110.0;0.0;0.13760825668091994;-0.36088895230150386;0.36088895230150386;0.13760825668091994;1.2857142857142858;2.142857142857143;2.857142857142857;1.8738281473013028;738.0481245218979;14.819626477379408;12.796926071507606;12.796926071507606;10.13103029…
273;3.9994923609939845;0.6991473765432098;3.9994923609939845;0.6991473765432098;0.7342436784294549;270.34000000000003;252.19599999999997;270.159294576;104.0;0.0;0.17841245135738543;-0.36088895230127355;0.36088895230127355;0.17841245135738543;1.25;2.15;2.9;1.8625275291620942;682.8324614210641;13.94938298937633;11.71957580231798;11.71957580231798;9.720346690612276;6.681126460698704;6.68112646069870…
274;4.159214583216206;0.8102584876543211;4.159214583216206;0.8102584876543211;0.778838648479261;283.379;262.21099999999996;283.179695672;110.0;0.0;0.13645085349604733;-0.36088895230148;0.36088895230148;0.13645085349604733;1.2857142857142858;2.142857142857143;2.857142857142857;1.8738281473013028;738.0481245218979;14.819626477379408;12.796926071507606;12.796926071507606;10.131030293135236;7.1975242…
275;4.235603472105096;0.7103973765432099;4.235603472105096;0.7103973765432099;0.7687598385927934;284.367;264.20699999999994;284.17494464;110.0;0.0;0.1786551634001586;-0.36088895230127355;0.36088895230127355;0.1786551634001586;1.2857142857142858;2.142857142857143;2.857142857142857;1.852136240596324;739.54463105788;14.819626477379408;12.666789397817938;12.666789397817938;10.114193540729628;7.081126…
276;4.048103472105096;0.747758487654321;4.048103472105096;0.747758487654321;0.7687598385927934;284.367;264.207;284.17494464;110.0;0.0;0.15478879830371486;-0.3608889523013986;0.3608889523013986;0.15478879830371486;1.2857142857142858;2.142857142857143;2.857142857142857;1.8738281473013028;739.54463105788;14.819626477379408;12.666789397817938;12.666789397817938;10.131030293135236;7.081126460698704;7.…
277;4.088337214132669;0.8692862654320989;4.088337214132669;0.8692862654320989;0.7717053745199829;268.364;248.20399999999995;268.16879664;104.0;0.0;0.09485585652639128;-0.36088894022019763;0.36088894022019763;0.09485585652639128;1.3;2.2;2.95;1.8625275291620942;679.6452053341974;13.94938298937633;12.004413014386898;12.004413014386898;9.720346690612276;6.91550253744433;6.91550253744433;5.48214269717…
278;4.152270138771762;0.7581751543209877;4.152270138771762;0.7581751543209877;0.7695062288280017;269.352;250.19999999999996;269.164045608;104.0;0.0;0.1372662326464155;-0.36088894016713485;0.36088894016713485;0.1372662326464155;1.3;2.2;2.95;1.8625275291620942;681.4322059256328;13.94938298937633;11.874276340697232;11.874276340697232;9.720346690612276;6.782169204110997;6.782169204110997;5.3401864335…
279;3.902270138771762;0.6956751543209876;3.902270138771762;0.6956751543209876;0.7589674695816601;270.34000000000003;252.19599999999997;270.159294576;104.0;0.0;0.13802151035770271;-0.3608889401670429;0.3608889401670429;0.13802151035770271;1.3;2.2;2.95;1.8625275291620944;682.8324614210641;13.94938298937633;11.744139667007564;11.744139667007564;9.720346690612276;6.665771424616675;6.665771424616675;5…
280;4.041159027660651;0.6470640432098765;4.041159027660651;0.6470640432098765;0.75896746958166;270.34;252.19599999999997;270.159294576;104.0;0.0;0.16156592307299633;-0.36088894011315625;0.36088894011315625;0.16156592307299633;1.3;2.2;2.95;1.8625275291620944;682.8324614210641;13.94938298937633;11.744139667007564;11.744139667007564;9.720346690612276;6.665771424616675;6.665771424616675;5.21337778985…
281;5.757216789493575;0.8571038044847568;5.757216789493575;0.8571038044847568;0.898597591171645;244.33799999999994;224.17799999999994;244.15756326;96.0;0.0;0.12273959622608821;-0.4932733746916754;0.4932733746916754;0.12273959622608821;1.3333333333333333;2.2222222222222223;3.0555555555555554;2.0403719396570326;556.864097796544;12.535169427003234;11.123046599465438;11.123046599465438;8.754020195423…
282;5.801717923280423;0.8594953861174098;5.801717923280423;0.8594953861174098;0.8417355574526469;258.36499999999995;236.18899999999994;258.173213324;102.0;0.0;0.12273983043008911;-0.49327337278122574;0.49327337278122574;0.12273983043008911;1.3157894736842106;2.1578947368421053;2.9473684210526314;2.1067127174591636;598.305007310537;13.405412915006313;12.070260194965396;12.070260194965396;9.1647037…
283;9.174185011967749;-0.410500388426976;9.174185011967749;0.410500388426976;0.628324710022484;232.28299999999996;216.15499999999994;232.121177752;90.0;0.0;0.2102327681766284;-0.4932367527036789;0.4932367527036789;0.2102327681766284;1.411764705882353;2.176470588235294;2.823529411764706;2.3599223466234758;543.3430802686752;12.41384908344359;10.026290120595378;10.026290120595378;8.075387400469408;5…
284;13.041299603174604;-3.664689862055934;13.041299603174604;0.18565985344755198;0.6986382505255744;363.8700000000002;345.72600000000017;363.080825496;126.0;0.0;0.20832064622267443;-0.32986723606755247;0.32986723606755247;0.20832064622267443;1.2083333333333333;2.0;2.7083333333333335;2.1545556754120354;980.4192676723176;17.319626477379405;13.477365846790793;15.049791373736975;11.391883981397136;7.…
285;13.454443321329144;-3.820245417611489;13.454443321329144;0.0573957021080036;0.7117797239751337;347.4150000000001;329.27100000000013;347.110376036;126.0;0.0;0.2083729574035838;-0.3298672360386142;0.3298672360386142;0.2083729574035838;1.2083333333333333;2.0;2.7083333333333335;2.1545556754120354;980.4192676723176;17.319626477379405;13.477365846790793;14.29386242771852;11.391883981397136;7.486442…
286;13.561704617032;-3.68434263983371;13.561704617032;0.3062122071050648;0.5317901375792592;379.485;358.31700000000006;379.135447912;138.0;0.0;0.20888270513805385;-0.32986723288775516;0.32986723288775516;0.20888270513805385;0.9259259259259259;1.6666666666666667;2.4814814814814814;1.9283785233674857;1221.386371762828;19.018297090128673;15.331452181350446;16.147948762278173;12.98120037887418;8.7974…
287;13.06422573151289;-0.02746846861385066;13.06422573151289;0.02746846861385066;0.5616950163661745;433.9830000000002;405.75900000000024;433.192090196;160.0;0.0;0.27194447089106016;-0.33704500645168856;0.33704500645168856;0.27194447089106016;1.0;1.7419354838709677;2.4193548387096775;1.4397026903647394;1061.0151164683198;21.957454678884094;18.30713363580504;19.063062581823498;14.90188724096433;10.…
288;13.086725731512889;0.0211426424972605;13.086725731512889;0.0211426424972605;0.5616950163661744;433.9830000000002;405.7590000000002;433.192090196;160.0;0.0;0.25491906901537764;-0.33833166848618723;0.33833166848618723;0.25491906901537764;1.032258064516129;1.8064516129032258;2.4838709677419355;1.4397026903647394;1061.0151164683198;21.957454678884094;18.30713363580504;19.063062581823498;14.901887…
289;13.11110073151289;0.06323447923195435;13.11110073151289;0.06323447923195435;0.5616950163661745;433.98300000000023;405.7590000000002;433.192090196;160.0;0.0;0.25335229629377526;-0.33838050822747345;0.33838050822747345;0.25335229629377526;1.032258064516129;1.8064516129032258;2.4838709677419355;1.4397026903647394;1061.0151164683198;21.957454678884098;18.30713363580504;19.063062581823498;14.90188…
290;13.148346678923167;-0.24985949727978252;13.148346678923167;0.04475375360837175;0.5719025909059042;416.54000000000013;387.30800000000016;416.22639176800004;160.0;0.0;0.2533522814164181;-0.33838050827578453;0.33838050827578453;0.2533522814164181;0.9032258064516129;1.5483870967741935;2.193548387096774;1.4397026903647392;1057.599474083738;21.957454678884094;18.437270309494707;18.437270309494707;1…
291;13.132721678923167;-0.27026766054508866;13.132721678923167;0.06635735750273941;0.6097977784814069;417.52800000000013;389.3040000000002;417.221640736;160.0;0.0;0.27194447089106033;-0.33704500645168856;0.33704500645168856;0.27194447089106033;1.0;1.7419354838709677;2.4193548387096775;1.4397026903647394;1061.0151164683198;21.957454678884094;18.30713363580504;18.30713363580504;14.90188724096433;10…
292;13.12793851565786;-0.2776372750575604;13.12793851565786;0.01774624639162825;0.6097977784814069;417.52800000000013;389.3040000000002;417.221640736;160.0;0.0;0.25491906901537786;-0.33833166848618723;0.33833166848618723;0.25491906901537786;1.032258064516129;1.8064516129032258;2.4838709677419355;1.4397026903647394;1061.0151164683198;21.957454678884094;18.30713363580504;18.30713363580504;14.901887…
293;13.03701728339535;-0.007139250506854822;13.03701728339535;0.007139250506854822;0.6364046847126882;399.5380000000001;370.30600000000015;399.231062548;154.0;0.0;0.27194447089105994;-0.33704500645168856;0.33704500645168856;0.27194447089105994;0.9666666666666667;1.7666666666666666;2.466666666666667;1.4436847573154135;1012.2085188723047;21.087211190881018;18.00651943198544;18.00651943198544;14.508…
294;13.08389228339535;0.0835636973389502;13.08389228339535;0.0835636973389502;0.6364046847126882;399.5380000000001;370.30600000000015;399.231062548;154.0;0.0;0.25335229629377504;-0.33838050822747345;0.33838050822747345;0.25335229629377504;1.0;1.8;2.5;1.4436847573154135;1012.2085188723047;21.087211190881018;18.00651943198544;18.00651943198544;14.508040390846977;10.550837036803788;10.55083703680378…
295;13.087171604383006;0.08834686060425634;13.087171604383006;0.08834686060425634;0.6364046847126882;399.5380000000002;370.30600000000015;399.231062548;154.0;0.0;0.2533522814720247;-0.3383805082756972;0.3383805082756972;0.2533522814720247;1.0;1.8;2.5;1.4436847573154135;1012.2085188723047;21.08721119088102;18.00651943198544;18.00651943198544;14.508040390846977;10.54077093006245;10.54077093006245;8…
296;13.08951728339535;0.09162618159191083;13.08951728339535;0.09162618159191083;0.6364046847126882;399.5380000000001;370.30600000000015;399.231062548;154.0;0.0;0.25335228141661875;-0.33838050827578436;0.33838050827578436;0.25335228141661875;0.9333333333333333;1.6333333333333333;2.3333333333333335;1.4436847573154132;1012.2085188723047;21.08721119088102;18.006519431985442;18.006519431985442;14.5080…
297;13.088775411642423;-0.28981746185562907;13.088775411642423;0.08390081933191551;0.3561776073604624;414.48400000000015;391.3000000000002;414.18558957600004;156.0;0.0;0.2149965643126457;-0.4930420124596582;0.4930420124596582;0.2149965643126457;1.0;1.8064516129032258;2.5161290322580645;1.5241914131113063;1218.7161523031752;21.794317972067564;17.456449243157625;17.456449243157625;14.99120363844137…
298;13.22939986297039;-0.04032914580653846;13.22939986297039;0.04032914580653846;0.35033960147754034;460.9900000000002;439.8220000000002;460.11245997200007;160.0;0.0;0.2711109741482542;-0.3050878754103807;0.3050878754103807;0.2711109741482542;1.0625;1.875;2.65625;1.5119756654327887;1488.1822082743893;22.241911729260273;17.74838195939577;19.32080748634195;15.474366886035767;10.239521052788245;11.4…
299;9.84423801051642;0.10466808982163389;9.84423801051642;0.10466808982163389;0.7726452656880581;350.46600000000007;324.25800000000004;350.210661452;136.0;0.0;0.16521888336528973;-0.5078847098373888;0.5078847098373888;0.16521888336528973;1.0384615384615385;1.7307692307692308;2.3076923076923075;2.0843828340653126;889.1197010160732;18.89697674656903;16.061976912203345;16.061976912203345;12.23620200…
300;4.894667422524565;0.909675925925926;4.894667422524565;0.909675925925926;0.8261546478233174;290.415;264.207;290.221894832;116.0;0.0;0.22714196082180454;-0.36233984325583407;0.36233984325583407;0.22714196082180454;1.0;1.7142857142857142;2.4285714285714284;1.9412892070271455;493.18236398814145;14.819626477379408;13.392922226992173;13.392922226992173;10.147867045540842;7.862406199440196;7.8624061…
301;12.914850151518621;-0.290978888468967;12.914850151518621;0.290978888468967;0.7450612394303664;272.28700000000003;259.183;272.118572636;102.0;0.0;0.22842944716990987;-0.3468239286959002;0.3468239286959002;0.22842944716990987;1.15;1.9;2.6;2.1923181781446095;755.2418839214588;14.11251969619286;11.053570200957191;11.053570200957191;9.631030293135234;6.047374485989928;6.047374485989928;4.505818032…
302;12.978325817267015;-0.2743122218023011;12.978325817267015;0.2743122218023011;0.8003797191450468;286.314;271.194;286.1342227;108.0;0.0;0.228368845615586;-0.3468247891541504;0.3468247891541504;0.228368845615586;1.1428571428571428;1.8571428571428572;2.5238095238095237;2.092196181819594;778.0086107418671;14.982763184195939;12.000783796457148;12.000783796457148;10.041713895658194;6.440505038892256…
303;12.873067995716806;-3.440221849542285;12.873067995716806;0.08333321316997355;0.8557748779773144;344.48000000000013;320.2880000000001;344.15584900799996;128.0;0.0;0.24256746271855795;-0.30624762008861045;0.30624762008861045;0.24256746271855795;0.9166666666666666;1.4583333333333333;2.0416666666666665;1.794119671621675;764.7739038287937;17.156489770562874;14.221101879033958;15.037598459961684;11…
304;12.54197940287226;-3.4756651549508697;12.54197940287226;0.04800309166876615;0.8417130196392747;293.39200000000005;274.24;293.119797848;108.0;0.0;0.2425682258920431;-0.30624762008861045;0.30624762008861045;0.2425682258920431;1.25;1.8;2.3;2.1826798197729658;596.3013411731436;14.75071237662706;11.781564128585785;12.598060709513511;9.446725536263527;6.616583860904697;8.056647189705338;5.191879165…
305;12.786239606953892;-3.4035279667422524;12.786239606953892;0.029908905978982103;0.858178637035138;324.49000000000007;296.2660000000001;324.18714913599996;124.0;0.0;0.24256707891847124;-0.30624762008861045;0.30624762008861045;0.24256707891847124;1.0909090909090908;1.5909090909090908;2.0454545454545454;2.1886567580209766;594.5412629951311;16.54360559544051;14.334350533085827;15.150847114013553;1…
306;12.5376736953574;-4.470091094021017;12.5376736953574;0.10932586923658327;0.8511184982836616;336.3790000000001;317.2270000000001;336.111933508;124.0;0.0;0.41591089048344526;-0.30624762008861045;0.41591089048344526;0.30624762008861045;1.1363636363636365;1.6363636363636365;2.090909090909091;2.188656758020977;605.9702748854169;16.54360559544051;12.468243952113507;13.284740533041234;10.12004559920…
307;12.493474584278156;-3.416676744771982;12.493474584278156;0.08044264928193501;0.8579192391565216;302.82700000000006;283.67500000000007;302.085576528;106.0;0.0;0.2425684931489732;-0.30624762008861045;0.30624762008861045;0.2425684931489732;1.2105263157894737;1.736842105263158;2.263157894736842;2.1691519099512084;522.0791280132662;14.043605595440512;11.212315006095054;12.784740533041234;8.9087207…
308;12.85968850273504;-3.5247014361300066;12.85968850273504;0.01967876039304617;0.8460886631365722;286.372;267.21999999999997;286.11512706800005;106.0;0.0;0.24257023599207275;-0.30624762008861045;0.30624762008861045;0.24257023599207275;1.2105263157894737;1.736842105263158;2.263157894736842;2.1691519099512084;522.0791280132662;14.043605595440512;11.212315006095054;12.02881158702278;8.9087207338027…
309;12.534109504913076;-3.3613681027966735;12.534109504913076;0.1115537603930461;0.7369971923108689;394.27800000000013;375.12600000000015;394.021196848;106.0;0.0;0.24256797843079522;-0.30624762008861045;0.30624762008861045;0.24256797843079522;1.2105263157894737;1.736842105263158;2.263157894736842;2.1691519099512084;522.0791280132662;14.043605595440512;11.212315006095054;14.186309878199102;8.90872…
310;12.558752952569916;-4.800290399686334;12.558752952569916;0.04772911942554736;0.83438889913945;352.37800000000004;333.22600000000006;352.10684812799997;130.0;0.0;0.5725963082064529;-0.40579858531255775;0.5725963082064529;0.40579858531255775;1.173913043478261;1.6956521739130435;2.1739130434782608;2.1234669911226374;623.662731228949;17.250712376627057;12.87649224257737;13.692988823505097;10.5931…
311;12.536558484504912;-3.606334089191232;12.536558484504912;0.02648893508020511;0.6179413741492825;313.379;294.22700000000003;313.109627088;116.0;0.0;0.2690101383094984;-0.30624762008861045;0.30624762008861045;0.2690101383094984;1.2380952380952381;1.7619047619047619;2.238095238095238;2.1828247609826765;606.8084727310496;15.620955864630139;12.098060709513511;12.914557290441238;9.8194043363257;6.7…
312;12.518838655832704;-3.448219954648526;12.518838655832704;0.0696126228269085;0.8579192391565216;302.82700000000006;283.67500000000007;302.085576528;106.0;0.0;0.24262028599016824;-0.30624762008861023;0.30624762008861023;0.24262028599016824;1.3157894736842106;1.9473684210526316;2.526315789473684;2.195711466394079;539.3291280132663;14.043605595440512;11.212315006095054;12.784740533041235;8.908720…
313;13.164764560936097;-3.603775510204082;13.164764560936097;0.009752456538171028;0.8460886631365723;286.37200000000007;267.21999999999997;286.11512706800005;106.0;0.0;0.24267288269506723;-0.30624762008861023;0.30624762008861023;0.24267288269506723;1.3157894736842106;1.9473684210526316;2.526315789473684;2.195711466394079;539.3291280132663;14.043605595440512;11.212315006095054;12.02881158702278;8.…
314;13.039243669690098;-3.467872732426304;13.039243669690098;0.08348922902494293;0.8731116411451115;318.4420000000001;296.2660000000001;318.140198944;118.0;0.0;0.24318673825406512;-0.30624762008856754;0.30624762008856754;0.24318673825406512;1.0454545454545454;1.6818181818181819;2.409090909090909;1.975943938854058;759.8275290033539;15.742276208189782;13.066401340654705;13.882897921582432;10.498037…
315;12.943869520030235;-3.4273634731670435;12.943869520030235;0.09853552532123944;0.8712672983458123;324.47100000000006;304.3110000000001;324.09661988;114.0;0.0;0.24399821586782594;-0.3062476200885101;0.3062476200885101;0.24399821586782594;1.2380952380952381;1.9523809523809523;2.6666666666666665;1.9436272555734162;730.9665037721707;15.035169427003234;12.319949092739316;13.952942254594769;9.998037…
316;12.425258408919124;-3.3412755102040816;12.425258408919124;0.1170427059712773;0.8318221610339651;268.382;248.22199999999998;268.12454888;100.0;0.0;0.2425667330633598;-0.30624762008861045;0.30624762008861045;0.2425667330633598;1.1666666666666667;1.7222222222222223;2.2777777777777777;2.154911795810594;478.9725250413642;13.173362107437434;10.911700802275453;11.72819738320318;8.51487388368539;6.23…
317;12.561647297808012;-3.503891250944822;12.561647297808012;0.05321554547745011;0.8579192391565216;302.827;283.675;302.085576528;106.0;0.0;0.24405287082201804;-0.30624762008850676;0.30624762008850676;0.24405287082201804;1.263157894736842;1.8421052631578947;2.4210526315789473;2.225449094198558;539.3291280132663;14.043605595440512;11.212315006095054;12.784740533041235;8.92555748620835;6.3379423638…
318;13.660769085411943;-3.7469468065003784;13.660769085411943;0.05480914588057462;0.8460886631365723;286.372;267.21999999999997;286.11512706800005;106.0;0.0;0.2454845177377323;-0.30624762008840345;0.30624762008840345;0.2454845177377323;1.263157894736842;1.8421052631578947;2.4210526315789473;2.225449094198558;539.3291280132663;14.043605595440512;11.212315006095054;12.02881158702278;8.9255574862083…
319;12.674740067999448;-4.877897581298103;12.674740067999448;0.09329743008314506;0.7979587299010448;376.3780000000001;357.22600000000006;376.1398625080001;142.0;0.0;0.47087334789291896;-0.33523949217141985;0.47087334789291896;0.33523949217141985;1.1481481481481481;1.8148148148148149;2.5555555555555554;1.6303484601404568;814.8004830126442;19.181433796945203;14.739640226411229;14.739640226411229;12…
320;13.196258451690397;-0.2608131596293062;13.196258451690397;0.04687238545033501;0.3339345651260597;467.58800000000025;437.34800000000024;467.23729080000004;178.0;0.0;0.2533941567043782;-0.33729873417396977;0.33729873417396977;0.2533941567043782;0.9428571428571428;1.6285714285714286;2.342857142857143;1.2861171444415265;1312.0255227839539;24.200095366003378;20.08315451774393;20.08315451774393;17.…
321;13.212510270713732;-3.6331701677584616;13.212510270713732;0.30435218544616127;0.6790325185029635;395.52800000000013;370.3280000000002;395.16674803999996;146.0;0.0;0.2635856367967068;-0.36890459961643696;0.36890459961643696;0.2635856367967068;0.8214285714285714;1.5357142857142858;2.2857142857142856;1.6359666943474356;1089.6419932419988;19.725403871315226;16.245665743723542;17.06216232465127;13…
322;12.95924853199099;-4.310159771896335;12.95924853199099;0.043144513339390844;0.6220988024226647;447.50100000000026;419.2770000000002;447.21336179599996;172.0;0.0;0.41598542030312663;-0.4815580120871961;0.4815580120871961;0.41598542030312663;1.0;1.78125;2.53125;1.2054989957359985;955.7458889885401;22.716967702877938;18.19744370146159;18.19744370146159;15.308681653729208;10.97955081135165;10.979…
323;12.94974573065536;-4.320915058228903;12.94974573065536;0.059972280694917446;0.7610571081746381;419.44700000000023;395.25500000000017;419.18206166799996;160.0;0.0;0.41598542030312663;-0.4815580050879881;0.4815580050879881;0.41598542030312663;1.0333333333333334;1.8;2.533333333333333;1.3121877081343452;924.0840440846628;21.302754140504845;16.783230139088495;16.783230139088495;14.308681653729208;…
324;12.362390873015874;-0.5661952003023434;12.362390873015874;0.003668745275887675;0.8605899449393155;289.37499999999994;266.191;289.167793596;114.0;0.0;0.3155498550108651;-0.4617237756087618;0.4617237756087618;0.3155498550108651;1.2857142857142858;1.9047619047619047;2.4761904761904763;1.632677623313254;476.06840462966727;14.819626477379408;12.442610100567016;12.442610100567016;10.185871848001627…
325;6.666018518518518;0.04648715041572116;6.666018518518518;0.04648715041572116;0.8289288715670489;307.437;282.237;307.19361442;120.0;0.0;0.1079103211026678;-0.3654368745267479;0.3654368745267479;0.1079103211026678;0.8260869565217391;1.3043478260869565;1.7826086956521738;1.5709905337644723;573.3045336730461;15.6480536021256;13.766792779364778;13.766792779364778;11.309663088089318;8.78322311280403…
326;14.169231875027329;-2.045550637859215;14.169231875027329;0.15805317229590843;0.3219693520246347;581.6730000000003;546.3930000000004;581.2638192199998;222.0;0.0;0.2822219509421889;-0.4960612061704145;0.4960612061704145;0.2822219509421889;1.1627906976744187;1.9767441860465116;2.7906976744186047;1.1583137770251237;1716.6716355781018;29.67263314957841;24.233570900165383;24.233570900165383;20.6763…
327;14.184644289993315;-2.030138222893229;14.184644289993315;0.16124864284811946;0.3209243540092228;583.6890000000004;546.3930000000004;583.2794692839999;224.0;0.0;0.28222172918677313;-0.49628521114427443;0.49628521114427443;0.28222172918677313;1.1627906976744187;1.9767441860465116;2.7906976744186047;1.121204166672003;1655.520300009061;29.672633149578413;24.440677681351932;24.440677681351932;20.6…
328;2.4274017384731668;1.1632893990929705;2.4274017384731668;1.1632893990929705;0.5791645622326818;287.406;266.23799999999994;287.167399672;110.0;0.0;0.0015995382446495968;-0.3057312648686364;0.3057312648686364;0.0015995382446495968;0.7272727272727273;1.2272727272727273;1.7727272727272727;1.9631480815500684;705.4815373524832;14.940946820939052;13.04914341214241;13.04914341214241;10.82649984049492…
329;12.58934697026959;0.26479397623246825;12.58934697026959;0.26479397623246825;0.7325276241844828;309.434;290.282;309.11873522800005;112.0;0.0;0.17729496902076006;-0.3057312648500038;0.3057312648500038;0.17729496902076006;1.0454545454545454;1.8181818181818181;2.6363636363636362;1.958174478975456;761.2473019729697;15.104083527755582;12.76334569749818;13.579842278425906;10.737183443017885;7.837191…
330;2.5466203703703703;0.752742819349962;2.5466203703703703;0.752742819349962;0.798215471558711;310.46600000000007;288.29;310.15036970399996;114.0;0.0;0.05524529316765719;-0.3393118985406798;0.3393118985406798;0.05524529316765719;1.0;1.6363636363636365;2.272727272727273;1.6818332009181534;624.4896887450094;14.940946820939052;13.034361810103153;13.85085839103088;10.809663088089318;8.13080418928513…
331;6.482111678004535;-0.45533273494583004;6.482111678004535;0.45533273494583004;0.7227145221154114;343.8980000000002;317.6900000000001;343.170292132;128.0;0.0;0.11526225596111898;-0.3657745483551897;0.3657745483551897;0.11526225596111898;1.0833333333333333;1.75;2.375;1.7824946153031802;642.6481375315342;16.993353063746348;14.542462956802048;15.298391902820502;11.593172145670254;8.751969156091917…
332;2.6018518518518516;0.3806481481481482;2.6018518518518516;0.3806481481481482;0.84234198198695;266.38800000000003;244.21199999999993;266.178298704;104.0;0.0;0.06021852867100645;-0.3038249279949604;0.3038249279949604;0.06021852867100645;0.7;1.15;1.6;1.9195611561338588;476.12919033320236;13.7862462825598;12.073707276831994;12.073707276831994;9.84333659290053;7.3690410235500154;7.3690410235500154;…
333;6.176539767362579;0.7064663118333756;6.176539767362579;0.7064663118333756;0.8001222420891723;326.831;307.679;326.129824288;118.0;0.0;0.1383215959494366;-0.35347061187973944;0.35347061187973944;0.1383215959494366;1.0;1.7826086956521738;2.608695652173913;1.8304332090303406;763.3669443617505;15.81119030894213;13.089484268582675;13.84541321460113;11.20350993820667;7.887311430224071;8.265275903233…
334;6.536328656462585;0.26631330309901724;6.536328656462585;0.26631330309901724;0.8292279496379417;349.4780000000001;322.2620000000001;349.215412484;136.0;0.0;0.10067283058227097;-0.30382606666802436;0.30382606666802436;0.10067283058227097;0.9230769230769231;1.6538461538461537;2.5;1.4259140612647694;730.9617571803011;17.5098609216914;15.473139237165833;15.473139237165833;12.775989583278104;9.8036…
335;6.289695068961161;0.8081470645088975;6.289695068961161;0.8081470645088975;0.7751246622951562;373.95300000000003;349.7610000000001;373.13794644800004;132.0;0.0;0.05673003116307831;-0.33955084718263834;0.33955084718263834;0.05673003116307831;0.92;1.68;2.52;1.4932356446643806;743.4711667615175;17.225403871315223;14.619052902606182;16.19147842955236;12.20350993820667;8.954408454971631;10.14886950…
336;12.454607111363064;-0.06073276224069857;12.454607111363064;0.06073276224069857;0.7604574457666589;337.427;314.24300000000005;337.19026035600007;130.0;0.0;0.2672766646971745;-0.3494844149254501;0.3494844149254501;0.2672766646971745;1.2;2.0;2.84;1.424445245370332;895.1071094977545;17.225403871315226;14.45663137922078;14.45663137922078;12.20350993820667;8.761211321880557;8.761211321880557;6.6887…
337;13.144492718916638;-0.28765860855267733;13.144492718916638;0.07699460856706386;0.3279474187073824;469.5640000000003;441.34000000000026;469.22778873600004;178.0;0.0;0.2149965643126457;-0.4930420124596582;0.4930420124596582;0.2149965643126457;0.9714285714285714;1.7714285714285714;2.5142857142857142;1.2847250029129822;1330.0750965860925;24.20009536600338;19.73208996340377;19.73208996340377;17.04…
338;13.349165491115137;-0.033422935041686586;13.349165491115137;0.033422935041686586;0.3249208250122118;516.0700000000004;489.86200000000025;515.154659132;182.0;0.0;0.2711109741482542;-0.30382566109787584;0.30382566109787584;0.2711109741482542;0.9722222222222222;1.7777777777777777;2.5833333333333335;1.2749580159063483;1602.7106921511815;24.647689123196088;20.024022679641913;21.596448206588093;17.…
339;12.980704408406886;-4.871616170805752;12.980704408406886;0.11093311823079754;0.3460777405760686;531.9660000000002;506.7660000000003;531.16488738;194.0;0.0;0.57259789197483;-0.48020055801364464;0.57259789197483;0.48020055801364464;1.027027027027027;1.8108108108108107;2.5135135135135136;1.4789161014273522;1311.5545442189139;26.156125291633362;20.04218086532644;20.798109811344894;17.658818297903…
340;12.958890751977844;-4.857001334075532;12.958890751977844;0.13590311137208722;0.404111865339975;497.52100000000024;471.3130000000003;497.203859732;188.0;0.0;0.57259789197483;-0.48020055804712247;0.57259789197483;0.48020055804712247;1.0;1.8055555555555556;2.5277777777777777;1.4566307567752097;1258.1796436397183;25.28588180363029;19.741566661506845;19.741566661506845;17.248134695380315;11.679240…
341;13.625241752195214;-3.7922210936843874;13.625241752195214;0.00936206877404544;0.6313296848892266;435.5490000000001;410.34900000000016;435.16166266;160.0;0.0;0.2638733312258685;-0.3689039886037666;0.3689039886037666;0.2638733312258685;0.8064516129032258;1.5483870967741935;2.3225806451612905;1.5591276039786495;1264.0545958063326;21.58721119088102;17.490777327370875;18.307273908298598;14.9306901…
342;13.775982492935956;-3.65032294553624;13.775982492935956;0.35819477803875377;0.5822010036236155;435.5930000000002;406.3610000000002;435.19804816800007;162.0;0.0;0.26384840317542907;-0.3689045982075589;0.3689045982075589;0.26384840317542907;0.8709677419354839;1.6129032258064515;2.3548387096774195;1.5058144481966869;1182.1011923195683;21.424074484064487;17.94433635647281;18.760832937400536;15.00…
343;14.000472288854322;-3.6827303529436475;14.000472288854322;0.36499749912718915;0.5173363967948579;463.6470000000002;430.38300000000027;463.22934829600007;174.0;0.0;0.2638484031651151;-0.3689045982075589;0.3689045982075589;0.2638484031651151;0.8484848484848485;1.5757575757575757;2.3333333333333335;1.5166686126868372;1212.7733862358832;22.838288046437583;19.358549918845906;20.175046499773632;16.…
344;14.017078014477907;-3.7934503075921726;14.017078014477907;0.2660627676996723;0.39755793134435813;471.6260000000001;442.3940000000003;471.19804816799996;174.0;0.0;0.26414648996955703;-0.3689045967031572;0.3689045967031572;0.26414648996955703;0.7352941176470589;1.4411764705882353;2.2058823529411766;1.5578896438424277;1381.2127518668199;23.545394827624126;19.33952387085822;20.156020451785945;16.…
345;13.9966698512126;-3.8212280853699503;13.9966698512126;0.20356276769967252;0.4168401630153177;472.6140000000002;444.39000000000027;472.193297136;174.0;0.0;0.2641473863202326;-0.36890459670310544;0.36890459670310544;0.2641473863202326;0.8529411764705882;1.6470588235294117;2.411764705882353;1.5578896438424275;1384.1916146281828;23.54539482762413;19.20938719716855;20.025883778096276;16.5031697667…
346;12.844454715158179;-3.6377997973880913;12.844454715158179;0.26962996322393895;0.752660342034173;381.5010000000001;358.3170000000001;381.15109797599996;140.0;0.0;0.26141270810782347;-0.36890469516723134;0.36890469516723134;0.26141270810782347;0.8148148148148148;1.5555555555555556;2.3333333333333335;1.5744263714691398;1057.719598956476;18.855160383312143;15.298452148223584;16.11494872915131;13.…
347;13.625241752195214;-3.7922210936843874;13.625241752195214;0.008786604275421217;0.6313296848892266;435.54900000000015;410.3490000000002;435.16166265999993;160.0;0.0;0.2638733570057918;-0.36831519913823796;0.36831519913823796;0.2638733570057918;0.7741935483870968;1.4838709677419355;2.2580645161290325;1.5790211670434444;1264.0545958063324;21.58721119088102;17.490777327370875;18.3072739082986;14.…
348;5.942882313509186;0.6469912131519278;5.942882313509186;0.6469912131519278;0.7445328043846323;343.82200000000006;325.67800000000005;343.13122125600006;124.0;0.0;0.2290464733760486;-0.3381348152258703;0.3381348152258703;0.2290464733760486;1.0833333333333333;1.8333333333333333;2.5833333333333335;1.7727219911968874;858.769569896426;16.518297090128677;13.329210921203341;14.085139867221795;11.68667…
349;13.079507595584158;-0.2825112689349141;13.079507595584158;0.2825112689349141;0.7450975107683823;327.367;309.22300000000007;327.160771796;124.0;0.0;0.22904647337613404;-0.33813481522587024;0.33813481522587024;0.22904647337613404;1.0833333333333333;1.8333333333333333;2.5833333333333335;1.7727219911968874;858.769569896426;16.518297090128677;13.329210921203341;13.329210921203341;11.68667318580106…
350;4.706742252456538;0.6876185752078611;4.706742252456538;0.6876185752078611;0.746167487981414;309.37699999999995;290.22499999999997;309.17019360800003;118.0;0.0;0.22904647337596284;-0.33813481522587036;0.33813481522587036;0.22904647337596284;1.0434782608695652;1.826086956521739;2.608695652173913;1.785640423112493;811.867231681985;15.6480536021256;13.028596717383738;13.028596717383738;11.2928263…
351;5.534971965063956;0.7925282939162809;5.534971965063956;0.7925282939162809;0.8015990640214318;332.45200000000006;304.228;332.232459516;132.0;0.0;0.22714230977768626;-0.3777758765046428;0.3777758765046428;0.22714230977768626;0.875;1.625;2.4166666666666665;1.679303363713209;566.4443491512728;16.355160383312146;14.629597642202228;14.629597642202228;11.809663088089316;9.17778480966358;9.1777848096…
352;5.085269274376417;0.9555338246409677;5.085269274376417;0.9555338246409677;0.8335807090387722;348.5200000000001;320.29600000000005;348.20961589600006;132.0;0.0;0.22714229578931963;-0.35456109491153787;0.35456109491153787;0.22714229578931963;0.875;1.625;2.4166666666666665;1.679303363713209;566.4443491512728;16.355160383312146;14.629597642202228;15.446094223129954;11.809663088089316;9.1777848096…
353;13.264541775769853;-0.234428898513529;13.264541775769853;0.234428898513529;0.8933895474774678;370.47600000000017;343.26000000000016;370.228123084;144.0;0.0;0.22714723460396893;-0.3398280881283981;0.3398280881283981;0.22714723460396893;0.8518518518518519;1.5185185185185186;2.259259259259259;1.6805981398683545;785.8040999530334;18.80275414050485;16.080287776759906;16.080287776759906;13.08052003…
354;13.218742877698228;-0.23667407757688963;13.218742877698228;0.23667407757688963;0.8747222372926086;356.44900000000007;331.2490000000001;356.21247302;138.0;0.0;0.2271472334186506;-0.3398280891717895;0.3398280891717895;0.2271472334186506;1.0;1.7307692307692308;2.5;1.675106369607064;755.3698168081507;17.932510652501772;15.133074181259946;15.133074181259946;12.686673185801062;9.25472165224083;9.25…
355;6.0472460789871505;0.39490047871000256;6.0472460789871505;0.39490047871000256;0.8911756527020808;343.4310000000001;318.23100000000005;343.20082504000004;134.0;0.0;0.2284857005890831;-0.4691493617405203;0.4691493617405203;0.2284857005890831;1.16;2.0;2.8;1.608801709171145;695.7420295155057;17.062267164498692;14.701362801175367;14.701362801175367;12.29282633568371;8.985893087999244;8.98589308799…
356;5.06745134164777;1.0332601375796722;5.06745134164777;1.0332601375796722;0.5476675359207449;348.4750000000001;328.31500000000005;348.14086764;126.0;0.0;0.15333425801929132;-0.3522922109811301;0.3522922109811301;0.15333425801929132;0.96;1.76;2.56;1.6699984418038119;1025.911808143756;16.80275414050485;14.221682219916522;15.038178800844248;12.29282633568371;8.689981501502293;9.506478082430018;6.6…
357;13.017406284292107;-4.365560906946188;13.017406284292107;0.36338246409675024;0.6825124061934984;334.34499999999997;317.209;334.140531204;126.0;0.0;0.41598950526892453;-0.35229302774183785;0.41598950526892453;0.35229302774183785;1.0;1.75;2.4583333333333335;1.8954564402005083;891.8636496906496;16.896976746569035;13.215276540911463;13.215276540911463;11.431671556017465;7.8486799205522715;7.84867…
358;4.848371126228269;0.9216458280843204;4.848371126228269;0.9216458280843204;0.6713567999696115;267.33599999999996;250.19999999999996;267.148395544;102.0;0.0;0.16286625981627342;-0.3522914408067724;0.3522914408067724;0.16286625981627342;1.05;1.9;2.75;1.9046097708687217;755.1398978305167;13.526733258565956;11.528596717383738;11.528596717383738;9.826499840494925;6.9808468280844655;6.98084682808446…
359;4.881287792894936;1.0555394935752078;4.881287792894936;1.0555394935752078;0.6790063511510734;272.377;256.24899999999997;272.109567512;98.0;0.0;0.15333380612789327;-0.3522922138978274;0.3522922138978274;0.15333380612789327;1.1578947368421053;2.0;2.8421052631578947;1.8858359032728516;721.2837753495983;12.819626477379408;10.912281143158017;11.728777724085743;9.326499840494925;6.60553421288144;7.…
360;5.075553193499622;1.0344884066650841;5.075553193499622;1.0344884066650841;0.5476675359207449;348.4750000000001;328.3150000000001;348.14086764;126.0;0.0;0.15427748515756343;-0.35226350708025594;0.35226350708025594;0.15427748515756343;0.92;1.72;2.52;1.6699984418038119;1025.911808143756;16.80275414050485;14.221682219916522;15.038178800844248;12.29282633568371;8.689981501502293;9.506478082430018;…
361;4.889389644746787;1.0567677626606198;4.889389644746787;1.0567677626606198;0.6790063511510734;272.377;256.24899999999997;272.109567512;98.0;0.0;0.15427706806341662;-0.3522635097584779;0.3522635097584779;0.15427706806341662;1.105263157894737;1.9473684210526316;2.789473684210526;1.8858359032728516;721.2837753495983;12.819626477379408;10.912281143158017;11.728777724085743;9.326499840494925;6.6055…
362;4.778278533635676;0.9201388888888891;4.778278533635676;0.9201388888888891;0.7516411912811058;247.34599999999995;226.17799999999997;247.17969567199998;98.0;0.0;0.2251173110356565;-0.3382525587291397;0.3382525587291397;0.2251173110356565;1.1111111111111112;1.8888888888888888;2.7222222222222223;1.785907763554924;411.84267250821256;12.372032720186704;11.023058900681841;11.023058900681841;8.826499…
363;2.612268518518518;0.494074074074074;2.612268518518518;0.494074074074074;0.7212588245608211;264.372;244.21199999999996;264.16264864;102.0;0.0;0.06723468289128036;-0.3616606726822643;0.3616606726822643;0.06723468289128036;0.9;1.65;2.55;1.9017661245550799;634.8202783238603;13.526733258565956;11.919006738452742;11.919006738452742;9.826499840494925;7.436433325672088;7.436433325672088;5.97573814961…
364;4.882445200302343;0.9855092592592594;4.882445200302343;0.9855092592592594;0.7176680565589403;276.388;252.19599999999997;276.206244768;110.0;0.0;0.20414977709883153;-0.3398087702137396;0.3398087702137396;0.20414977709883153;1.1;1.85;2.6;1.944511519098316;526.9559329182897;13.94938298937633;12.445708631492215;12.445708631492215;9.775188245478668;7.467979008440279;7.467979008440279;5.59819524444…
365;12.869152263548006;-0.27999123414797955;12.869152263548006;0.27999123414797955;0.6533419701316809;258.26000000000005;247.172;258.102922572;96.0;0.0;0.2479453597418141;-0.33944941792834615;0.33944941792834615;0.2479453597418141;1.2105263157894737;2.0;2.736842105263158;2.0501080466671158;726.706887453656;13.242276208189782;10.106356605457231;10.106356605457231;9.25835149307306;5.652947294990011…
366;12.926551540407509;-0.2731204858486598;12.926551540407509;0.2731204858486598;0.7457245932822866;272.28700000000003;259.183;272.118572636;102.0;0.0;0.22493097084484676;-0.3410648103830774;0.3410648103830774;0.22493097084484676;1.3;2.05;2.75;2.124039975812941;814.988818089331;14.11251969619286;11.05357020095719;11.05357020095719;9.66903509559602;6.046077847892338;6.046077847892338;4.29636824801…
367;6.171802913552252;0.4079320987654321;6.171802913552252;0.4079320987654321;0.8058613927728192;306.2360000000001;289.1;305.073804904;104.0;0.0;0.05947699779163679;-0.3129793397487151;0.3129793397487151;0.05947699779163679;0.95;1.7;2.4;2.0462380294045226;624.1371109583482;14.11251969619286;11.366294931098185;12.878152823135094;9.702708600407234;6.914545733218416;7.670474679236871;5.2736603965891…
368;6.239917800453515;0.23538170823885096;6.239917800453515;0.23538170823885096;0.9147423908473773;280.37100000000004;260.21099999999996;280.15756325999996;108.0;0.0;0.10040599257878542;-0.31706797497139755;0.31706797497139755;0.10040599257878542;1.0952380952380953;1.8571428571428572;2.7142857142857144;1.8255830970026037;601.671515410154;14.233840039752504;12.250284921419725;12.250284921419725;10…
369;12.56453067748883;-4.329868979425256;12.56453067748883;0.20334561602418733;0.8517964099245682;309.3310000000001;291.187;309.134048856;118.0;0.0;0.41591405457582453;-0.4856952913159904;0.4856952913159904;0.41591405457582453;1.0;1.6363636363636365;2.1818181818181817;2.130456050091155;566.707963548519;16.001789232183626;12.2298579637609;12.2298579637609;10.503349863289461;7.0393007383621145;7.03…
370;3.2262581884605694;1.0216605253212396;3.2262581884605694;1.0216605253212396;0.8299677542138636;263.38399999999996;242.21599999999995;263.167399672;102.0;0.0;-0.0016939398476161739;-0.3194434756330369;0.3194434756330369;0.0016939398476161739;0.9;1.45;2.0;2.1133271211644944;575.6683055943938;13.7862462825598;12.024579547452825;12.024579547452825;9.898178147766926;7.4122841352177495;7.4122841352…
371;3.3093399628369866;0.262685185185185;3.3093399628369866;0.262685185185185;0.8254375445230728;277.41099999999994;254.22699999999995;277.183049736;108.0;0.0;0.020917908670118814;-0.31975136809052407;0.31975136809052407;0.020917908670118814;1.0;1.619047619047619;2.238095238095238;1.8805976481796653;610.8929198710238;14.2862462825598;12.731686328639373;12.731686328639373;10.366138617215372;8.2009…
372;10.177748151506107;-0.15796480059245077;10.177748151506107;0.10533900547078323;0.3682949039961221;447.36600000000016;423.1740000000002;446.127631368;158.0;0.0;0.2246932851559616;-0.4938910685423022;0.4938910685423022;0.2246932851559616;1.2;2.0;2.7333333333333334;1.7609347022309607;1072.432043173786;21.67299762850792;17.115803846369175;18.627661738406083;14.367412398353684;9.486370694653985;10…
373;11.617422752311821;-3.23126930324599;11.617422752311821;0.011647376543209687;0.8445712183265353;295.408;274.24;295.135447912;110.0;0.0;0.21502528197965493;-0.36088894817480094;0.36088894817480094;0.21502528197965493;1.3;2.05;2.7;2.2934115103475885;689.5069699952305;14.75071237662706;12.102679887209694;12.91917646813742;9.409815381593782;6.559278492265592;8.211543718585748;5.2103351832882;7.13…
374;12.340656651549509;-0.9696759259259256;12.340656651549509;0.1275925925925927;0.5055052971214054;346.33900000000006;328.19500000000005;346.11648629600006;132.0;0.0;0.33597830173148835;-0.4655800306723669;0.4655800306723669;0.33597830173148835;1.04;1.52;1.96;2.8034900876119866;771.1110283918143;18.72325016020209;14.283454684231266;14.283454684231266;11.82780492029403;7.415124004249607;7.4151240…
375;11.659808988410179;-0.5329992336440748;11.659808988410179;0.17365457294028697;0.749548242833916;277.284;262.164;277.11748934;106.0;0.0;0.3428845867358732;-0.47888412434282207;0.47888412434282207;0.3428845867358732;1.45;2.2;2.9;2.079927263813213;647.8253673508914;14.11251969619286;11.03569222155296;11.03569222155296;9.702708600407234;6.440896686228641;6.440896686228641;4.691315835473926;4.6913…
376;11.927409847826116;-2.0301424320945713;11.927409847826116;0.04055250546661471;0.2029352435128089;917.14;836.4999999999999;916.5395511;370.0;0.0;0.3083348420749508;-0.48108236644604435;0.48108236644604435;0.3083348420749508;0.765625;1.453125;2.09375;1.0915863631988258;1603.346378899455;46.89624778870997;40.42969830331183;40.42969830331183;29.95807806302692;23.79682192780084;23.79682192780084;2…
377;13.00651077264353;-0.28500522277710316;13.00651077264353;0.28500522277710316;0.6070944477892398;316.3400000000001;299.20400000000006;316.14478738400004;120.0;0.0;0.24822559201529248;-0.38461871900622413;0.38461871900622413;0.24822559201529248;1.2608695652173914;2.0869565217391304;2.869565217391304;1.8901619011855064;794.4147385373599;16.070703332935974;12.635925239480738;12.635925239480738;11…
378;13.063910049503033;-0.2781344744777834;13.063910049503033;0.2781344744777834;0.6785457452828464;330.3670000000002;311.2150000000001;330.16043744800004;126.0;0.0;0.22521133900791943;-0.3846187190448008;0.3846187190448008;0.22521133900791943;1.3333333333333333;2.125;2.875;1.9656774334179725;883.714181476631;16.94094682093905;13.583138834980698;13.583138834980698;11.669035095596021;7.61201544346…
379;12.975662847674725;-0.28831769174891275;12.975662847674725;0.28831769174891275;0.6252118752112431;302.3130000000001;287.19300000000004;302.12913732;114.0;0.0;0.24830861262496756;-0.3827658878613403;0.3827658878613403;0.24830861262496756;1.2727272727272727;2.090909090909091;2.8636363636363638;1.9513449585358122;778.7257184224086;15.363596551749426;11.92881845829419;11.92881845829419;10.7583514…
380;13.03306212453423;-0.2814469434495932;13.03306212453423;0.2814469434495932;0.7025460987227808;316.34000000000003;299.204;316.1447873840001;120.0;0.0;0.22529436848782267;-0.38276589805313455;0.38276589805313455;0.22529436848782267;1.3478260869565217;2.130434782608696;2.869565217391304;2.0280125086658463;867.7996409986476;16.233840039752504;12.876032053794148;12.876032053794148;11.1690350955960…
381;12.537536352390042;-0.20815561787971326;12.537536352390042;0.20815561787971326;0.7066398868364111;411.55000000000024;378.2860000000002;411.26342529600004;162.0;0.0;0.27339794224433983;-0.49236379127331514;0.49236379127331514;0.27339794224433983;1.1;1.8333333333333333;2.533333333333333;1.4394533551197721;891.4024682881213;21.672997628507925;18.787149238802268;18.787149238802268;14.401085903164…
382;12.568821645056452;-0.2180819207848428;12.568821645056452;0.2180819207848428;0.8064036107998283;397.52300000000014;366.2750000000001;397.24777523200004;156.0;0.0;0.2734421859557717;-0.49236379125520213;0.49236379125520213;0.2734421859557717;1.103448275862069;1.8275862068965518;2.5172413793103448;1.5013329497818655;875.746612019076;20.965890847321376;18.080042457615722;18.080042457615722;13.90…
383;12.541669369506739;-0.25018961387738425;12.541669369506739;0.25018961387738425;0.7481737228226529;438.3590000000002;413.1590000000002;437.1385304000001;156.0;0.0;0.2734421859557717;-0.49236379125520213;0.49236379125520213;0.2734421859557717;1.1724137931034482;1.896551724137931;2.586206896551724;1.5013329497818655;885.4155457313493;20.965890847321376;16.835971403634176;18.347829295671083;13.90…
384;13.332572020365129;-0.28897247942386795;13.332572020365129;0.23382821029646483;0.5319962273666439;334.35400000000016;319.2340000000001;334.12298932000004;124.0;0.0;0.13361616904931656;-0.49582601881261656;0.49582601881261656;0.13361616904931656;1.0;1.72;2.4;2.1164164333766182;1098.1845655716127;17.388540578131757;13.429578781679682;13.429578781679682;12.169035095596021;7.710486861786568;7.710…
385;12.950800837730176;-0.2801292196333227;12.950800837730176;0.15560385501815577;0.2522504320194255;465.9530000000003;436.7210000000003;465.18306230799993;174.0;0.0;0.217325504621296;-0.4958438460728609;0.4958438460728609;0.217325504621296;1.28125;2.03125;2.71875;1.5461176058429196;926.2026718414435;23.087211190881018;18.26110771373584;19.017036659754293;15.405417200814469;10.445755314969823;10.…
386;12.404499139161837;-0.36525958119873425;12.404499139161837;0.20068216175359055;0.7072841421335032;357.7930000000001;341.6650000000001;357.0767856719999;128.0;0.0;0.29088929624206433;-0.49654391008594795;0.49654391008594795;0.29088929624206433;0.96;1.6;2.2;1.7901781020800023;864.4446800753022;17.811190308942127;13.707110057571313;14.463039003589769;12.084049995768549;7.490201158729754;7.868165…
387;13.133547775230467;-4.615573813916558;13.133547775230467;0.05347649013339195;0.24633100416359788;612.627;581.3790000000002;612.186554992;228.0;0.0;0.41591089548026455;-0.4958542485905447;0.4958542485905447;0.41591089548026455;1.0476190476190477;1.6904761904761905;2.238095238095238;1.3844888141693599;1484.2803589560651;30.70853153444065;22.940407003940784;23.75690358486851;19.77497256444904;13…
388;10.738185817193685;-0.01948792240646191;10.738185817193685;0.01948792240646191;0.25945589746529574;505.66300000000035;466.3510000000003;505.30529010800007;198.0;0.0;0.23422347863260606;-0.49654357668016785;0.49654357668016785;0.23422347863260606;0.972972972972973;1.6486486486486487;2.2972972972972974;1.3394431710398025;1236.4183040462924;26.52636877963644;22.91362723737106;22.91362723737106;1…
389;13.471244453084974;-4.707285892301034;13.471244453084974;0.049846130709451764;0.2671700336245424;481.3960000000002;464.2600000000003;481.122496104;178.0;0.0;0.4195386790734456;-0.49611334327447254;0.49611334327447254;0.4195386790734456;1.0294117647058822;1.7941176470588236;2.411764705882353;1.7691223499941555;1239.933363742281;24.672997628507925;17.57525549559879;17.57525549559879;15.96869492…
390;13.427336463050194;-4.57905758651591;13.427336463050194;0.23830472077738696;0.3523644298007178;492.2950000000002;475.1590000000002;491.0456235440001;160.0;0.0;0.4195386790734456;-0.49611334327447254;0.49611334327447254;0.4195386790734456;1.1935483870967742;2.0;2.6774193548387095;1.7112137707517137;1150.7283398602767;22.172997628507925;16.31932654958033;17.905323088695035;14.757370058712953;9.…
391;13.300750777165057;-4.925826778526405;13.300750777165057;0.07512667181069999;0.3208401180534704;499.2050000000002;486.1010000000003;498.001373696;162.0;0.0;0.5725981766396608;-0.49611334327447254;0.5725981766396608;0.49611334327447254;1.1;1.8;2.4;1.967948293663591;991.1077264100301;22.267220234572108;15.104853586813416;16.69085012592812;13.869341825509029;8.268062873000089;9.06106114255744;6.…
392;14.123675163042218;-4.622446016267976;14.123675163042218;0.11977740247333513;0.33694881249981506;431.38900000000007;414.2530000000001;431.1256896640001;160.0;0.0;0.4195386790734456;-0.49611334327447254;0.49611334327447254;0.4195386790734456;1.1612903225806452;1.967741935483871;2.6451612903225805;1.7112137707517132;1147.4832273624402;22.172997628507925;16.31932654958033;16.31932654958033;14.75…
393;13.462068958119229;-4.974668190091031;13.462068958119229;0.0644018148658303;0.26105970291828656;497.3950000000002;480.25900000000024;497.117410724;184.0;0.0;0.57259789197483;-0.49611334327447254;0.57259789197483;0.49611334327447254;1.0571428571428572;1.8285714285714285;2.4571428571428573;1.7470268382454024;1259.8370723246817;25.38010440969447;17.98350378606265;17.98350378606265;16.44182147058…
394;13.388123308780221;-4.5699942256343675;13.388123308780221;0.23268488606664306;0.4624445531730196;413.39900000000006;395.25500000000005;413.1351114760001;154.0;0.0;0.4195386790734456;-0.49611334327447254;0.49611334327447254;0.4195386790734456;1.1333333333333333;1.9333333333333333;2.6333333333333333;1.6798709823160796;1098.5270521785185;21.30275414050485;16.018712345760733;16.018712345760733;14…
395;12.990333601033004;-3.9490708852985645;12.990333601033004;0.05889104098429465;0.7001309281966989;409.9200000000001;393.7920000000001;409.03216105199994;136.0;0.0;0.2807789753271652;-0.49454693800181637;0.49454693800181637;0.2807789753271652;1.3461538461538463;2.1153846153846154;2.8461538461538463;1.8186923577329595;1175.5423323369835;18.637463722575188;14.33014097427351;16.719063082147418;12.…
396;5.459240835222978;0.24381601946334075;5.459240835222978;0.24381601946334075;0.8158926877817463;261.365;238.18099999999995;261.172878976;104.0;0.0;0.160567481765344;-0.49285921771721714;0.49285921771721714;0.160567481765344;1.1578947368421053;1.8421052631578947;2.526315789473684;2.1127414982485355;495.7674548036703;13.620955864630139;12.324188108742753;12.324188108742753;9.064010035069284;7.08…
397;12.989209127675695;-0.6536147460764865;12.989209127675695;0.08554142924411501;0.6188052434462028;451.4830000000003;426.28300000000024;451.1855689;172.0;0.0;0.2668914803372035;-0.4928420723620361;0.4928420723620361;0.2668914803372035;1.0909090909090908;1.7878787878787878;2.515151515151515;1.288379517625548;1251.7109626210083;22.949018510446816;18.459868029079306;18.459868029079306;16.067213243…
398;12.775345719583427;-0.1376995674813133;12.775345719583427;0.1376995674813133;0.41676140520444244;437.5430000000002;410.3270000000002;437.210327104;166.0;0.0;0.25515954750230757;-0.4967678183520195;0.4967678183520195;0.25515954750230757;0.9393939393939394;1.6363636363636365;2.3333333333333335;1.2639726021518587;1260.8231106969397;22.62274509681376;18.752011177325517;18.752011177325517;16.17416…
399;12.927567941805648;-0.13019956748131323;12.927567941805648;0.13019956748131323;0.38673299714691084;451.57000000000016;422.33800000000025;451.225977168;172.0;0.0;0.25516740757100304;-0.4967678183520195;0.4967678183520195;0.25516740757100304;0.9705882352941176;1.6470588235294117;2.323529411764706;1.3034400175337353;1308.0447353007842;23.492988584816835;19.674660908135895;19.674660908135895;16.6…
400;11.001787781140164;-0.6926114678658661;11.001787781140164;0.09577568333475628;0.22513034884552585;553.7070000000002;514.3950000000004;553.3052901079999;214.0;0.0;0.2343321863644956;-0.49676588320768283;0.49676588320768283;0.2343321863644956;0.926829268292683;1.6341463414634145;2.317073170731707;1.2741505888019127;1489.5496925718764;28.932146173572256;24.28693764554799;24.28693764554799;19.850…
401;10.991016806083476;-0.713722578976977;10.991016806083476;0.07832848406937543;0.2085479064960222;574.1250000000001;537.8370000000002;573.2506676919999;214.0;0.0;0.2343321863644956;-0.49676588320768283;0.49676588320768283;0.2343321863644956;0.975609756097561;1.6829268292682926;2.3658536585365852;1.2741505888019127;1496.0146985107053;28.93214617357226;23.66490211855722;24.420831064575673;19.8505…
402;10.995121114473498;-0.012328950793125237;10.995121114473498;0.012328950793125237;0.1614158125189653;537.7080000000004;498.39600000000036;537.310375488;208.0;0.0;0.23423712216915174;-0.49676588320768283;0.49676588320768283;0.23423712216915174;0.9;1.625;2.325;1.242177927325463;1452.4515313816062;28.061902685569176;23.969480562044954;23.969480562044954;19.456728795830724;14.024661157221825;14.02…
403;10.984350139416808;-0.02482073251567618;10.984350139416808;0.02482073251567618;0.14781295518536094;558.1260000000003;521.8380000000003;557.255753072;208.0;0.0;0.23423712216915174;-0.49676588320768283;0.49676588320768283;0.23423712216915174;0.95;1.675;2.375;1.242177927325463;1458.916537320435;28.061902685569176;23.347445035054182;24.103373981072636;19.456728795830724;13.71364339372644;14.09160…
404;10.971858357694257;-0.039481226342836795;10.971858357694257;0.039481226342836795;0.13642317098831808;578.5440000000003;545.2800000000002;577.201130656;208.0;0.0;0.23423712216915174;-0.49676588320768283;0.49676588320768283;0.23423712216915174;0.95;1.675;2.375;1.242177927325463;1463.336451698442;28.061902685569173;22.72540950806341;24.23726740010032;19.456728795830724;13.402625630231054;14.1585…
405;10.654880499709073;-0.662515920642794;10.654880499709073;0.12194364125866652;0.3699444150331322;491.6360000000002;454.34000000000026;491.289640044;192.0;0.0;0.23431854266287042;-0.4967658832193604;0.4967658832193604;0.23431854266287042;1.0277777777777777;1.7222222222222223;2.388888888888889;1.339766059153574;1210.668252553151;25.819261998449896;21.90018629959986;21.90018629959986;17.278096000…
406;10.730953030573271;-0.6817185530272447;10.730953030573271;0.1019266361911566;0.32809847961136135;521.6620000000003;482.35000000000036;521.3002047279999;204.0;0.0;0.23431854274981515;-0.49286752967732345;0.49286752967732345;0.23431854274981515;1.0;1.7105263157894737;2.3947368421052633;1.3700421112171521;1294.3608697714214;27.396612267639522;23.231084320874096;23.231084320874096;18.226784405860…
407;10.644109524652386;-0.683627031753905;10.644109524652386;0.10449644199328523;0.3516567465498109;512.0540000000001;477.78200000000027;511.235017628;192.0;0.0;0.23431854266287042;-0.4967658832193604;0.4967658832193604;0.23431854266287042;1.0833333333333333;1.7777777777777777;2.4444444444444446;1.3397660591535738;1216.89222781235;25.819261998449896;21.278150772609084;22.034079718627538;17.278096…
408;10.648213833042405;0.011670009902263967;10.648213833042405;0.011670009902263967;0.2923032454498332;475.63700000000034;438.3410000000003;475.29472542400003;186.0;0.0;0.234223478459003;-0.4967658832193604;0.4967658832193604;0.234223478459003;1.0;1.7142857142857142;2.4;1.2984389298512402;1174.8034748931882;24.94901851044682;21.582729216096826;21.582729216096826;16.884249150759292;12.363977554698…
409;10.637442857985718;-0.0008217718202869762;10.637442857985718;0.0008217718202869762;0.2711435432076194;496.05500000000035;461.78300000000024;495.240103008;186.0;0.0;0.234223478459003;-0.4967658832193604;0.4967658832193604;0.234223478459003;1.0571428571428572;1.7714285714285714;2.4571428571428573;1.2984389298512404;1181.0274501523877;24.94901851044682;20.96069368910605;21.716622635124505;16.884…
410;10.624951076263166;-0.01548226564744759;10.624951076263166;0.01548226564744759;0.2494653599692573;516.4730000000004;485.2250000000003;515.185480592;186.0;0.0;0.234223478459003;-0.4967658832193604;0.4967658832193604;0.234223478459003;1.0571428571428572;1.7714285714285714;2.4571428571428573;1.2984389298512404;1185.1979800391327;24.949018510446823;20.33865816211528;21.850516054152187;16.88424915…
411;10.814287781140166;-0.028532654496828735;10.814287781140166;0.028532654496828735;0.17368054759089352;523.6810000000003;486.38500000000033;523.294725424;202.0;0.0;0.23394820152635545;-0.4967658832189959;0.4967658832189959;0.23394820152635545;0.9230769230769231;1.6666666666666667;2.3846153846153846;1.206606431571975;1404.5123396182926;27.191659197566096;23.046830831234576;23.046830831234576;19.…
412;10.242105340554598;-0.579621869099423;10.242105340554598;0.1645103064136455;0.41990487617646394;454.6110000000003;416.30700000000024;454.28315769599993;180.0;0.0;0.16054431752689396;-0.4928699786635633;0.4928699786635633;0.16054431752689396;0.8484848484848485;1.4242424242424243;1.9696969696969697;2.0233334188492673;938.2039770028958;24.43251065250176;21.10440614311549;21.10440614311549;15.842…
413;13.380036970082898;-0.21172397754855887;13.380036970082898;0.21172397754855887;0.4335379438442805;458.58100000000024;427.33300000000025;458.24818983200004;176.0;0.0;0.2032590590450001;-0.4967682187969759;0.4967682187969759;0.2032590590450001;0.9411764705882353;1.6470588235294117;2.3823529411764706;1.266151137097105;1282.7427847062913;23.3298518780003;19.583154517743935;19.583154517743935;16.6…
414;5.205136432480859;0.8421107331821618;5.205136432480859;0.8421107331821618;0.7817668594270732;285.391;262.207;285.184112356;112.0;0.0;0.1283041546925556;-0.496768200012507;0.496768200012507;0.1283041546925556;1.0;1.7619047619047619;2.3333333333333335;2.1048843505456873;525.491301034188;15.079139501373252;12.99001157404039;12.99001157404039;10.185871848001629;7.124491140227349;7.124491140227349…
415;13.206337073874867;-0.22224025379425494;13.206337073874867;0.22224025379425494;0.5313151398237606;419.4640000000001;397.2880000000001;419.18698654400004;158.0;0.0;0.2290813250049555;-0.4967658663431928;0.4967658663431928;0.2290813250049555;0.9354838709677419;1.6451612903225807;2.3548387096774195;1.4095935257491707;1191.711531262431;21.208531534440663;17.046860288425705;17.046860288425705;15.1…
416;5.250292702263162;0.7349614214882974;5.250292702263162;0.7349614214882974;0.7291585972733173;360.4610000000001;336.26900000000006;360.195011388;138.0;0.0;0.13714260750945512;-0.49676588842922054;0.49676588842922054;0.13714260750945512;0.9629629629629629;1.7407407407407407;2.5185185185185186;1.6731728934821044;894.19127344363;18.476480726871788;15.534361810103153;15.534361810103153;13.31399438…
417;13.240315458127975;-0.22022677581923844;13.240315458127975;0.22022677581923844;0.5158145225790658;433.49100000000004;409.29900000000004;433.2026366080001;164.0;0.0;0.229020723797155;-0.49676588842920394;0.49676588842920394;0.229020723797155;0.90625;1.59375;2.28125;1.3903985445587046;1215.8175672602356;22.078775022443736;17.994073883925665;17.994073883925665;15.601688085973592;10.4683353504513…
418;12.584071239606953;-3.421810279667423;12.584071239606953;0.08176080771814909;0.8431635845982425;298.40799999999996;276.2319999999999;298.135113564;112.0;0.0;0.24257136389394696;-0.4967671172102453;0.4967671172102453;0.24257136389394696;1.2;1.75;2.25;2.1563557555157464;534.042372930652;14.75071237662706;12.24259882354969;13.059095404477416;9.446725536263525;6.755349498850513;8.195412827651154;…
419;13.239361103493637;-3.512024199821784;13.239361103493637;0.21506468895279118;0.5425851138123089;461.6030000000002;429.3470000000002;461.214841104;174.0;0.0;0.2425794841797944;-0.49676711721024547;0.49676711721024547;0.2425794841797944;1.0;1.65625;2.25;1.2959930064541596;970.5539578171897;22.55383099606141;18.619818655936662;19.43631523686439;15.451858171712532;11.326066777951999;12.7661301067…
420;13.549788399412005;-3.556336369133955;13.549788399412005;0.21318590435071538;0.473742135493152;503.6840000000004;465.3800000000003;503.261791296;192.0;0.0;0.24257948416954106;-0.49676711721024547;0.49676711721024547;0.24257948416954106;0.9428571428571428;1.6;2.2285714285714286;1.337300539203827;1016.6419364611806;24.67515133962105;20.7411389994963;21.557635580424023;16.95185817171253;12.82606…
421;13.260080655614289;-4.350866006291478;13.260080655614289;0.2718995479885289;0.4755403568847303;511.6100000000003;479.3540000000002;511.211647544;192.0;0.0;0.41598542030312663;-0.49676711721024547;0.49676711721024547;0.41598542030312663;1.0285714285714285;1.7142857142857142;2.3142857142857145;1.3013718418223637;1081.1261516077045;25.053830996061407;19.87574760195512;20.692244182882842;16.66318…
422;13.570507951532656;-4.353684183194591;13.570507951532656;0.281306435743631;0.3892082562383048;553.6910000000003;515.3870000000003;553.2585977360001;210.0;0.0;0.41598542030312663;-0.49676711721024547;0.49676711721024547;0.41598542030312663;0.9736842105263158;1.6578947368421053;2.289473684210526;1.3387627901658459;1128.0231194436449;27.175151339621046;21.997067945514758;22.813564526442484;18.16…
423;13.242104867665972;-3.477857130627243;13.242104867665972;0.35224575550506576;0.5639685016245988;443.6130000000002;410.3490000000002;443.22426291600004;168.0;0.0;0.2425794841797944;-0.49676711721024547;0.49676711721024547;0.2425794841797944;0.967741935483871;1.6451612903225807;2.2580645161290325;1.3027548170437813;922.3016993776662;21.68358750805833;18.31920445211706;19.135701033044786;15.0580…
424;13.55253216358434;-3.5221692999394123;13.55253216358434;0.3616526432601681;0.49674920839050396;485.69400000000036;446.38200000000023;485.27121310800004;186.0;0.0;0.24257948416954106;-0.49676711721024547;0.49676711721024547;0.24257948416954106;0.9117647058823529;1.588235294117647;2.235294117647059;1.344417556245872;967.9397193807587;23.80490785161797;20.4405247956767;21.257021376604424;16.5580…
425;13.290639945734018;-3.4994523809156743;13.290639945734018;0.3420117638150304;0.4990349088488687;473.6390000000003;438.3590000000002;473.2348276;180.0;0.0;0.2425794841797944;-0.49676711721024547;0.49676711721024547;0.2425794841797944;0.9393939393939394;1.6363636363636365;2.272727272727273;1.3079215034173413;1000.5670227420155;23.260937777247957;19.6501024733913;20.466599054319023;16.0066997265…
426;13.601067241652384;-3.5437645502278436;13.601067241652384;0.3514186515701325;0.439598580720907;515.7200000000005;474.3920000000003;515.281777792;198.0;0.0;0.24257948416954106;-0.49676711721024547;0.49676711721024547;0.24257948416954106;0.8888888888888888;1.5833333333333333;2.25;1.347216807712477;1046.7193984767941;25.3822581208076;21.771422816950935;22.58791939787866;17.506699726578923;13.255…
427;12.95202489196522;-4.354042469147636;12.95202489196522;0.1804180665070474;0.6377288101011835;471.54500000000013;443.3210000000002;471.180347416;176.0;0.0;0.41598542030312663;-0.4967671172188122;0.4967671172188122;0.41598542030312663;1.0625;1.71875;2.3125;1.4712314502563486;989.4708997179865;23.35516038331214;18.10010688170897;18.916603462636694;15.080666690914217;10.392654501181138;11.8758177…
428;13.034160822274227;-3.499501051673636;13.034160822274227;0.22270526622248932;0.6808409317578863;407.5110000000001;381.3030000000001;407.167890912;152.0;0.0;0.24006496618596268;-0.49676711721883343;0.49676711721883343;0.24006496618596268;1.0;1.6428571428571428;2.25;1.3888412458725394;849.2695793056428;19.984916895309063;15.973934447687439;16.790431028615163;13.475494975391676;9.343969724516883…
429;12.915364525977932;-4.350211546282622;12.915364525977932;0.1833347331737143;0.6172410136100441;457.5180000000001;431.3100000000002;457.164697352;170.0;0.0;0.41598542030312663;-0.49676711721883343;0.49676711721883343;0.41598542030312663;1.032258064516129;1.7096774193548387;2.3225806451612905;1.4232578960663607;957.8255158221926;22.484916895309063;17.22986339370589;18.046359974633617;14.6868198…
430;12.35911216795624;-3.4869292327675265;12.35911216795624;0.2534469490002158;0.6285874075875947;419.5470000000002;390.31500000000017;419.187877408;158.0;0.0;0.24006496618596268;-0.49676711721883343;0.49676711721883343;0.24006496618596268;0.9310344827586207;1.6206896551724137;2.2758620689655173;1.413141217527007;879.0541487262026;20.692023676495612;17.004218265142075;17.820714846069798;14.030336…
431;5.3281827916351725;0.9141522581254726;5.3281827916351725;0.9141522581254726;0.8493310245808038;242.32199999999997;224.17799999999994;242.141913196;94.0;0.0;0.11913300347360942;-0.4967427637313857;0.4967427637313857;0.11913300347360942;1.2777777777777777;2.1666666666666665;2.888888888888889;2.1963081072434085;610.2262814031642;12.535169427003234;10.83896971078201;10.83896971078201;8.7920249978…
432;10.487243153855257;-0.11289328990447278;10.487243153855257;0.11289328990447278;0.38997707296383555;374.40000000000003;356.2560000000001;374.137890436;140.0;0.0;0.2205484228860286;-0.4967427387226538;0.4967427387226538;0.2205484228860286;1.1428571428571428;2.0357142857142856;2.7857142857142856;1.5789164418268922;1150.004407657553;19.50986092169139;15.37885365482382;15.37885365482382;13.6353615…
433;5.288311287477954;0.9100781840513985;5.288311287477954;0.9100781840513985;0.8285027538420769;228.295;212.16699999999997;228.126263132;88.0;0.0;0.11913282507260985;-0.49674276519961597;0.49674276519961597;0.11913282507260985;1.2941176470588236;2.235294117647059;3.0;2.1209417116510063;568.605939404904;11.664925939000156;9.916319979971636;9.916319979971636;8.381341395361314;5.935340173436504;5.9…
434;5.2479575302343155;0.9150028344671203;5.2479575302343155;0.9150028344671203;0.8524174042239617;218.3;200.15599999999995;218.141913196;86.0;0.0;0.11912099062424425;-0.4967429680768313;0.4967429680768313;0.11912099062424425;1.3125;2.125;2.8125;2.3037201564403302;473.73737165961757;11.543605595440512;10.07907652509542;10.07907652509542;7.702708600407233;5.491964924208034;5.491964924208034;4.2787…
435;6.363864559712774;0.2038955026455025;6.363864559712774;0.2038955026455025;0.8636685364021544;324.42400000000004;300.232;324.183778008;126.0;0.0;0.11873384172189907;-0.4967561988142596;0.4967561988142596;0.11873384172189907;1.1666666666666667;2.0;2.7916666666666665;1.7968189040406377;744.1687495366206;16.681433796945207;14.52839653819392;14.52839653819392;11.652198343190413;8.509020454515422;8…
436;12.812324203166071;-4.860083249441529;12.812324203166071;0.10597146111531042;0.4524902225306089;429.39800000000014;411.25400000000013;429.130026096;160.0;0.0;0.57259789197483;-0.49668723991007485;0.57259789197483;0.49668723991007485;1.096774193548387;1.935483870967742;2.6451612903225805;1.7213256059020914;1117.9742576769236;22.009860921691395;16.426960636224596;16.426960636224596;14.819813002…
437;11.531573916603678;-1.0557158210506423;11.531573916603678;0.6614906147644244;0.7667930651844602;260.29299999999995;244.16499999999994;260.116092372;100.0;0.0;0.32932194045693675;-0.49668697934050327;0.49668697934050327;0.32932194045693675;1.4736842105263157;2.263157894736842;2.9473684210526314;2.2571283386617282;661.9999836028744;13.620955864630139;10.909974546369657;10.909974546369657;9.0586…
438;5.410639102929663;0.8401732168049533;5.410639102929663;0.8401732168049533;0.4425663979472056;404.5180000000002;376.2940000000002;404.232459516;156.0;0.0;0.153276694622182;-0.4966835596802334;0.4966835596802334;0.153276694622182;0.9333333333333333;1.8;2.6;1.2522018349419088;1111.5960813676847;20.338288046437587;17.44453653566263;17.44453653566263;14.813994385738889;10.712412029428931;10.712412…
439;13.126891271488649;-0.1863026382902513;13.126891271488649;0.1863026382902513;0.5281918337506016;390.46200000000016;367.27800000000013;390.18558957600004;148.0;0.0;0.15327669775134545;-0.4966835596802334;0.4966835596802334;0.15327669775134545;0.9655172413793104;1.7586206896551724;2.5172413793103448;1.3914878913299122;1146.9397832395912;19.79431797206757;16.38410374330192;16.38410374330192;14.2…
440;13.118017510995891;-0.19048850728654254;13.118017510995891;0.19048850728654254;0.5339208564199517;391.45000000000016;369.2740000000001;391.18083854400004;148.0;0.0;0.21456829885082845;-0.48093233450082323;0.48093233450082323;0.21456829885082845;0.9655172413793104;1.7586206896551724;2.5172413793103448;1.3835636184888076;1149.264572144445;19.794317972067567;16.253967069612255;16.253967069612255…
441;5.286795915654219;0.6033113745901653;5.286795915654219;0.6033113745901653;0.5496740481959532;373.46000000000015;350.2760000000001;373.19026035600007;142.0;0.0;0.21456829885082845;-0.48093233450082323;0.48093233450082323;0.21456829885082845;0.8928571428571429;1.7142857142857142;2.5;1.41073423274667;1100.0295192806818;18.924074484064487;15.953352865792654;15.953352865792654;13.81399438573889;9.…
442;11.305564671211732;-0.7582663629102084;11.305564671211732;0.2669481525842563;0.7943834172233906;424.5410000000002;392.28500000000014;424.236207504;166.0;0.0;0.23080038000324227;-0.4967570868145368;0.4967570868145368;0.23080038000324227;1.0;1.7741935483870968;2.5483870967741935;1.1302355185520245;902.145046623482;21.260937777247957;18.256255623273944;18.256255623273944;15.126272882447973;11.34…
443;10.670197895638912;0.12057439269782488;10.670197895638912;0.12057439269782488;0.2792399381324967;476.6210000000004;440.33300000000025;476.278741012;186.0;0.0;0.21494019322846875;-0.49304273915047325;0.49304273915047325;0.21494019322846875;0.9714285714285714;1.7142857142857142;2.4;1.2919714830928681;1148.5091283842448;24.785881803630286;21.198464449439985;21.198464449439985;17.028407103102722;…
444;5.335373430165929;0.766050957420005;5.335373430165929;0.766050957420005;0.7519562228546727;360.4610000000001;336.26900000000006;360.195011388;138.0;0.0;0.13654217607987107;-0.4966863144846259;0.4966863144846259;0.13654217607987107;1.037037037037037;1.8888888888888888;2.740740740740741;1.800082880646786;979.1029925291242;18.476480726871788;15.534361810103153;15.534361810103153;13.3139943857388…
445;5.3487150534696735;0.8169942762330931;5.3487150534696735;0.8169942762330931;0.8489191481846329;368.48500000000007;340.261;368.23245951600006;144.0;0.0;0.20415976065993693;-0.4966863144845639;0.4966863144845639;0.20415976065993693;1.1111111111111112;1.9259259259259258;2.740740740740741;1.7791785876966637;853.7907080083171;18.63961743368832;16.16335799871458;16.16335799871458;13.224677988261847…
446;5.276007113812329;0.6432232615268332;5.276007113812329;0.6432232615268332;0.7495969069510094;339.40299999999996;318.235;339.18075829200006;130.0;0.0;0.22904647343940301;-0.4966863144312193;0.4966863144312193;0.22904647343940301;1.16;2.0;2.8;1.774540510235517;891.8894030148823;17.225403871315223;14.359494738657975;14.359494738657975;12.224677988261847;8.288462153748503;8.288462153748503;6.1267…
447;13.210065819941441;-0.22300319597639273;13.210065819941441;0.22300319597639273;0.5313151398237607;419.46400000000006;397.28800000000007;419.1869865440001;158.0;0.0;0.22908132506816692;-0.4966863144312193;0.4966863144312193;0.22908132506816692;1.0;1.7741935483870968;2.5483870967741935;1.4257179346852857;1208.9615312624312;21.208531534440663;17.046860288425705;17.046860288425705;15.191004483450…
448;5.311007113812329;0.7357371451667089;5.311007113812329;0.7357371451667089;0.7675550992238961;353.43000000000006;330.24600000000004;353.19640835600006;136.0;0.0;0.22898587220025002;-0.4966877372162455;0.4966877372162455;0.22898587220025002;1.0769230769230769;1.8846153846153846;2.6538461538461537;1.7229286221085804;915.0436503606526;18.095647359318303;15.306708334157932;15.306708334157932;12.63…
449;13.24404420419455;-0.22098971800137668;13.24404420419455;0.22098971800137668;0.5158145225790655;433.4910000000002;409.29900000000026;433.202636608;164.0;0.0;0.2290207238453994;-0.4966877372162455;0.4966877372162455;0.2290207238453994;0.96875;1.71875;2.46875;1.4052943872295636;1233.0675672602356;22.07877502244374;17.994073883925665;17.994073883925665;15.601688085973592;10.468335350451381;10.46…
450;10.677184384213085;-0.6904518654212024;10.677184384213085;0.09668123181065136;0.3516567465498109;512.0540000000003;477.78200000000027;511.235017628;192.0;0.0;0.23431856471214452;-0.4945593930674954;0.4945593930674954;0.23431856471214452;1.0555555555555556;1.75;2.4722222222222223;1.3609277399030426;1234.14222781235;25.819261998449896;21.27815077260909;22.034079718627545;17.29493275328225;12.13…
451;10.664692602490533;-0.7165149655583758;10.664692602490533;0.07557012069953983;0.33270105454134247;532.4720000000002;501.22400000000033;531.180395212;192.0;0.0;0.23431856471214452;-0.4945593930674954;0.4945593930674954;0.23431856471214452;1.0555555555555556;1.75;2.4722222222222223;1.3609277399030426;1238.3127576990955;25.819261998449896;20.65611524561832;22.167973137655228;17.29493275328225;11…
452;10.681288692603108;-0.0009352853022372987;10.681288692603108;0.0009352853022372987;0.2923032454498332;475.63700000000034;438.34100000000024;475.29472542400003;186.0;0.0;0.23422350050827523;-0.4945593930674954;0.4945593930674954;0.23422350050827523;0.9714285714285714;1.6857142857142857;2.4285714285714284;1.3193322645881531;1192.0534748931882;24.949018510446813;21.582729216096823;21.58272921609…
453;10.670517717546417;-0.013427067024788242;10.670517717546417;0.013427067024788242;0.2711435432076194;496.05500000000035;461.7830000000003;495.240103008;186.0;0.0;0.23422350050827523;-0.4945593930674954;0.4945593930674954;0.23422350050827523;1.0285714285714285;1.7428571428571429;2.4857142857142858;1.3193322645881536;1198.2774501523875;24.949018510446813;20.96069368910605;21.716622635124505;16.9…
454;10.658025935823867;-0.028087560851948856;10.658025935823867;0.028087560851948856;0.2494653599692573;516.4730000000004;485.22500000000036;515.1854805920001;186.0;0.0;0.23422350050827523;-0.4945593930674954;0.4945593930674954;0.23422350050827523;1.0285714285714285;1.7428571428571429;2.4857142857142858;1.3193322645881531;1202.4479800391327;24.949018510446813;20.338658162115276;21.850516054152187…
455;12.630828324436383;-0.14559034006954152;12.630828324436383;0.14559034006954152;0.24805312024757561;458.65300000000013;428.4130000000002;458.1810182;166.0;0.0;0.28114779394373257;-0.49646695390601486;0.49646695390601486;0.28114779394373257;1.2580645161290323;2.0;2.7419354838709675;1.2838836635060906;1116.697342353976;21.957454678884094;18.388483031798916;20.02147619365437;14.990402300641943;10…
456;12.854404118069619;-3.547044973508268;12.854404118069619;0.14007661346856892;0.5632201349087362;453.6080000000003;422.36000000000024;453.20861285200004;170.0;0.0;0.24032713015483995;-0.49458625454931054;0.49458625454931054;0.24032713015483995;0.9375;1.625;2.375;1.286530723555694;1157.8156916163146;22.55383099606141;18.698264270250167;19.514760851177893;15.458658222986072;11.0757077916673;12.5…
457;13.84422922520966;-0.4947845163061879;13.84422922520966;0.02381630371258825;0.25228019336651397;529.6160000000003;497.36000000000035;529.248918104;202.0;0.0;0.2656270364850668;-0.49658734262947646;0.49658734262947646;0.2656270364850668;1.0256410256410255;1.7692307692307692;2.5384615384615383;1.2093204771230006;1514.5693804578991;27.191659197566093;21.96280010670459;21.96280010670459;19.029208…
458;11.800205750946377;0.11519907057943146;11.800205750946377;0.11519907057943146;0.5551259727645521;411.5710000000002;382.3390000000001;411.198048168;154.0;0.0;0.30738164792569983;-0.49458625454931054;0.49458625454931054;0.30738164792569983;1.0344827586206897;1.8275862068965518;2.6206896551724137;1.2245199549208905;1018.3800083648529;20.21696770287794;17.26469179171123;18.08118837263895;14.15219…
459;9.517537900950089;0.15223610761646844;9.517537900950089;0.15223610761646844;0.6069630667837647;397.5440000000001;370.32800000000015;397.182398104;148.0;0.0;0.27129712730600947;-0.49458625454931054;0.49458625454931054;0.27129712730600947;1.0714285714285714;1.8928571428571428;2.7142857142857144;1.2083745495992682;919.0407943769414;19.346724214874865;16.303657096747322;17.12015367767505;13.72467…
460;13.57551522918073;-3.5103783068416017;13.57551522918073;0.40488213418540075;0.41741856200951843;493.6730000000003;458.3930000000003;493.23991298;186.0;0.0;0.24259746127366363;-0.49458625454931054;0.49458625454931054;0.24259746127366363;0.9142857142857143;1.6285714285714286;2.3714285714285714;1.1907122514077555;1251.0470199262402;24.25250160881067;20.47390499049631;21.290401571424038;17.041174…
461;13.705812375817162;-3.6080148336745563;13.705812375817162;0.3209932452965114;0.42654786327290933;494.6610000000003;460.3890000000003;494.235161948;186.0;0.0;0.2447493377420398;-0.49458625454931054;0.49458625454931054;0.2447493377420398;1.0;1.7714285714285714;2.5428571428571427;1.212276068585996;1248.775882687603;24.252501608810675;20.343768316806646;21.160264897734372;17.058011321595178;12.50…
462;13.885942525099097;-3.554690476153771;13.885942525099097;0.41428902194050266;0.33675431011089646;535.7540000000004;494.42600000000033;535.2868631719999;204.0;0.0;0.2425974612634103;-0.49458625454931054;0.49458625454931054;0.2425974612634103;0.868421052631579;1.5789473684210527;2.3421052631578947;1.2239950098664603;1298.4773670010966;26.373821952370314;22.595225334055954;23.41172191498368;18.5…
463;14.01623967173553;-3.6523270029867247;14.01623967173553;0.33040013305161353;0.36231120624604196;536.7420000000003;496.4220000000003;536.28211214;204.0;0.0;0.24474933773178628;-0.49458625454931054;0.49458625454931054;0.24474933773178628;0.9473684210526315;1.7105263157894737;2.5;1.2445210805993598;1296.3556222569978;26.373821952370314;22.465088660366284;23.28158524129401;18.558011321595174;14.0…
464;12.643987451402952;-3.497855158693453;12.643987451402952;0.31631731937058594;0.5457158288374174;439.58100000000024;410.3490000000003;439.19296278800005;164.0;0.0;0.24008294334113517;-0.49458625454931054;0.49458625454931054;0.24008294334113517;0.9032258064516129;1.6129032258064515;2.3870967741935485;1.2432730974945123;1125.6275066157816;21.68358750805833;17.828020782247087;18.644517363174813;1…
465;12.626198694806753;-0.1510999819428196;12.626198694806753;0.1510999819428196;0.2517678703326653;459.6410000000002;430.40900000000016;459.176267168;166.0;0.0;0.28114779394373257;-0.49458625454931054;0.49458625454931054;0.28114779394373257;1.1935483870967742;1.935483870967742;2.6774193548387095;1.2838836635060906;1119.0221312588299;21.957454678884094;18.258346358109247;19.8913395199647;14.99040…
466;11.802607339212535;0.11117360820463262;11.802607339212535;0.11117360820463262;0.6392458697529075;397.5440000000002;370.32800000000015;397.182398104;148.0;0.0;0.30738164792574263;-0.49458625454931054;0.49458625454931054;0.30738164792574263;1.0714285714285714;1.8571428571428572;2.642857142857143;1.2817772948626556;1002.4296668453987;19.50986092169139;16.55758501052468;17.374081591452406;13.6521…
467;9.518874538843829;0.14821064524166983;9.518874538843829;0.14821064524166983;0.7022322591706451;383.5170000000001;358.3170000000001;383.16674804;142.0;0.0;0.27129712730605227;-0.49458625454931054;0.49458625454931054;0.27129712730605227;1.1111111111111112;1.9259259259259258;2.740740740740741;1.264233670105868;903.3330406458733;18.63961743368832;15.596550315560776;16.413046896488503;13.224677988…
468;11.725733756446095;-0.006326391795367314;11.725733756446095;0.006326391795367314;0.795996738870567;381.4760000000002;354.26000000000016;381.20524172399996;148.0;0.0;0.2642578150875408;-0.49458625454931054;0.49458625454931054;0.2642578150875408;1.0357142857142858;1.8214285714285714;2.607142857142857;1.31824462475997;846.6706640884904;19.509860921691395;16.55758501052468;16.55758501052468;13.65…
469;11.808050546658606;0.10612224027940265;11.808050546658606;0.10612224027940265;0.6789160960791274;383.51700000000017;358.3170000000001;383.16674804;142.0;0.0;0.3073816479491293;-0.49458625454931054;0.49458625454931054;0.3073816479491293;1.0740740740740742;1.8518518518518519;2.6296296296296298;1.349214460429941;986.5005576319984;18.802754140504845;15.850478229338133;16.66697481026586;13.1521983…
470;9.522542370698485;0.14315927731643963;9.522542370698485;0.14315927731643963;0.7471672848241905;369.4900000000001;346.3060000000001;369.151097976;136.0;0.0;0.27129712732945493;-0.49458625454931054;0.49458625454931054;0.27129712732945493;1.1153846153846154;1.9230769230769231;2.730769230769231;1.3299941016725292;887.6486082238756;17.932510652501772;14.889443534374228;15.705940115301955;12.724677…
471;13.24199870702056;-0.2959548403970296;13.24199870702056;0.2959548403970296;0.5313151398237606;419.4640000000001;397.2880000000002;419.186986544;158.0;0.0;0.2290813251309275;-0.49458624941669604;0.49458624941669604;0.2290813251309275;0.967741935483871;1.7096774193548387;2.4838709677419355;1.424661053880154;1208.9615312624314;21.208531534440663;17.046860288425705;17.046860288425705;15.207841235…
472;13.305474372768956;-0.2792881737303632;13.305474372768956;0.2792881737303632;0.5158145225790656;433.49100000000016;409.29900000000015;433.2026366080001;164.0;0.0;0.22902072392313957;-0.49458624941669604;0.49458624941669604;0.22902072392313957;0.9375;1.65625;2.40625;1.407399940336442;1233.0675672602356;22.078775022443736;17.994073883925665;17.994073883925665;15.618524838379201;10.4743184145950…
473;10.288871250686277;-0.6280337721508362;10.288871250686277;0.2073268910155639;0.3499607634429391;406.48200000000014;380.27400000000017;406.189257312;156.0;0.0;0.1607126398147067;-0.49287002121803875;0.49287002121803875;0.1607126398147067;0.8666666666666667;1.6;2.466666666666667;1.2575379884643594;1108.7174439193616;20.760937777247957;16.92858882191325;16.92858882191325;14.758351493073064;10.02…
474;5.504792375283447;0.7570630196523056;5.504792375283447;0.7570630196523056;0.8162776402497954;277.372;254.188;277.190260356;110.0;0.0;0.2284853942800639;-0.4806611471253058;0.4806611471253058;0.2284853942800639;1.05;1.8;2.55;1.898044593257349;470.87722164508494;13.94938298937633;12.353956921956078;12.353956921956078;9.775188245478668;7.356744646386095;7.356744646386095;5.498454959714098;5.4984…
475;13.178082839233122;-2.9804701153463076;13.178082839233122;0.17891151339605638;0.3639680778466192;531.6530000000002;501.41300000000035;531.1991910400001;196.0;0.0;0.25104627973377697;-0.3478791620195491;0.3478791620195491;0.25104627973377697;1.0;1.6578947368421053;2.3157894736842106;1.2109732089922047;1546.4907087037416;26.700095366003374;21.230929281638645;22.047425862566367;18.25817139651238…
476;13.373511555929952;-3.14823049400523;13.373511555929952;0.07678461304622153;0.2952444921841689;580.135;553.927;579.1165593720001;200.0;0.0;0.2711109741482542;-0.2964057854478267;0.2964057854478267;0.2711109741482542;0.9743589743589743;1.7435897435897436;2.4871794871794872;1.2258769568490901;1843.520445666978;27.147689123196084;21.248767551033502;23.63768965890741;18.741334644106775;12.5341607…
477;2.562827407197447;0.7246987328882166;2.562827407197447;0.7246987328882166;0.6192081845073193;370.58700000000005;344.37900000000013;370.15374083200004;132.0;0.0;0.05635974772832868;-0.33954998872159464;0.33954998872159464;0.05635974772832868;1.08;1.92;2.76;1.630338085741471;746.4259502830744;17.225403871315226;15.072366612563938;16.70535977441939;12.258351493073063;9.187583060770349;11.2288245…
478;12.344484576123978;-0.11986858084267626;12.344484576123978;0.11986858084267626;0.4276490164064569;413.59100000000024;382.3430000000002;413.22493161200003;156.0;0.0;0.2695587943159242;-0.3687442724305632;0.3687442724305632;0.2695587943159242;1.1379310344827587;1.896551724137931;2.6206896551724137;1.4035831751598984;849.0914221573038;20.802754140504845;17.86449950799189;18.680996088919617;13.97…
479;12.375769868790389;-0.12979488374780557;12.375769868790389;0.12979488374780557;0.5952780620402585;399.56400000000025;370.33200000000016;399.20928154800004;150.0;0.0;0.2696030399010305;-0.3687442504473549;0.3687442504473549;0.2696030399010305;1.1428571428571428;1.8928571428571428;2.607142857142857;1.4618243298691738;833.540809268221;20.095647359318296;17.157392726805345;17.97388930773307;13.47…
480;12.348617593240677;-0.16190257684034726;12.348617593240677;0.16190257684034726;0.5492629404252694;440.40000000000026;417.2160000000001;439.1000367160001;150.0;0.0;0.2696030399010305;-0.3677198579581072;0.3677198579581072;0.2696030399010305;1.2142857142857142;1.9642857142857142;2.6785714285714284;1.4618243298691738;843.0688523911471;20.095647359318296;15.913321672823804;18.241676145788436;13.4…
481;4.999578080849726;1.0484299414210128;4.999578080849726;1.0484299414210128;0.5126805701396774;363.5100000000002;340.32600000000014;363.16379415609;132.0;0.0;0.15365792139623255;-0.34355822233808686;0.34355822233808686;0.15365792139623255;1.0384615384615385;1.8461538461538463;2.6538461538461537;1.4101590989748793;1041.7026982579648;17.562267164498696;15.006139270292696;15.822635851220422;12.718…
482;10.540433759580516;0.10065320606138606;10.540433759580516;0.10065320606138606;0.2646170517619882;465.0410000000002;431.77700000000016;464.23428935600003;174.0;0.0;0.2149327825239228;-0.49304282028015667;0.49304282028015667;0.2149327825239228;1.0303030303030303;1.7575757575757576;2.484848484848485;1.2633197007233015;1111.6500797006581;23.371668241257186;19.7353684768319;20.491297422850355;15.9…
483;10.517171002801273;0.0735009305116745;10.517171002801273;0.0735009305116745;0.21981279734902864;505.8770000000003;478.66100000000023;504.12504452400003;174.0;0.0;0.2149327825239228;-0.49304282028015667;0.49304282028015667;0.2149327825239228;1.0303030303030303;1.7575757575757576;2.484848484848485;1.2633197007233015;1119.1807500125403;23.371668241257193;18.491297422850355;20.75908426090572;15.9…
484;10.67500022090827;0.11467462735666789;10.67500022090827;0.11467462735666789;0.2408300949887708;485.4590000000004;455.21900000000034;484.17966694;174.0;0.0;0.21520841685907385;-0.49303581988531625;0.49303581988531625;0.21520841685907385;1.0;1.7272727272727273;2.4545454545454546;1.2921777159834549;1118.8206095874036;23.371668241257193;19.113332949841126;20.625190841878034;15.952397498181154;11.…
485;10.695245844692856;0.09979290690870801;10.695245844692856;0.09979290690870801;0.3566177702278674;471.43200000000036;443.2080000000003;470.164016876;168.0;0.0;0.21525495765412975;-0.49303528111875716;0.49303528111875716;0.21525495765412975;1.0;1.71875;2.4375;1.3516938350150294;1102.6297400967626;22.664561460070647;18.40622616865458;19.918084060691488;15.452397498181154;10.850852000739446;11.60…
486;10.502971887312132;0.1324720404634936;10.502971887312132;0.1324720404634936;0.27345837441991666;444.6230000000003;408.3350000000002;444.288911772;174.0;0.0;0.21493199115292147;-0.49304282455258164;0.49304282455258164;0.21493199115292147;0.9393939393939394;1.696969696969697;2.4545454545454546;1.2089018446995285;1078.5317669691678;23.20853153444066;20.141861054198845;20.141861054198845;16.02487…
487;10.517429644354177;0.12562319920267528;10.517429644354177;0.12562319920267528;0.3105884058679753;430.59600000000023;396.3240000000002;430.273261708;168.0;0.0;0.21493278252382556;-0.4930428202801567;0.4930428202801567;0.21493278252382556;0.96875;1.71875;2.46875;1.2579766440167968;1062.5153323544482;22.501424753254113;19.4347542730123;19.4347542730123;15.524877143252588;11.55023779691984;11.550…
488;10.480675215429418;0.11269141135830041;10.480675215429418;0.11269141135830041;0.30530649635609564;436.98700000000025;407.7550000000002;436.2029892280001;162.0;0.0;0.21493278252382556;-0.4930428202801567;0.4930428202801567;0.21493278252382556;1.032258064516129;1.8064516129032258;2.5483870967741935;1.2478365302848191;1023.0110751246632;21.63118126525103;17.890069015211154;18.645997961229607;15.…
489;10.494166887574936;0.09847092365296417;10.494166887574936;0.09847092365296417;0.25969617647806814;471.4320000000002;443.20800000000014;470.164016876;168.0;0.0;0.21493278252382556;-0.4930428202801567;0.4930428202801567;0.21493278252382556;1.03125;1.78125;2.53125;1.2579766440167965;1072.8008901684939;22.501424753254113;18.190683219030753;19.702541111067664;15.524877143252588;10.92820226992907;1…
490;10.514412511359522;0.08358920320500429;10.514412511359522;0.08358920320500429;0.3838372566087283;457.40500000000014;431.1970000000002;456.148366812;162.0;0.0;0.21497932343686865;-0.49304228155187885;0.49304228155187885;0.21497932343686865;1.032258064516129;1.7741935483870968;2.5161290322580645;1.314599006336735;1056.6961862987266;21.794317972067564;17.483576437844206;18.995434329881114;15.024…
491;10.47375872430963;0.07069314587518649;10.47375872430963;0.07069314587518649;0.281582606356763;472.4200000000001;445.2040000000001;471.15926584400006;168.0;0.0;0.2149337846703207;-0.49304281498031416;0.49304281498031416;0.2149337846703207;1.125;1.9375;2.6875;1.2579766440167968;1075.2485544211174;22.501424753254113;18.060546545341086;19.572404437377994;15.524877143252588;10.787999489498063;11.5…
492;10.412990898660855;0.014628784910617032;10.412990898660855;0.014628784910617032;0.34922867028316523;451.4420000000003;419.18600000000026;450.195317004;164.0;0.0;0.21492032934878957;-0.4930429579287239;0.4930429579287239;0.21492032934878957;1.1666666666666667;1.8666666666666667;2.5;1.4638502439902732;893.0934445666949;21.88854057813175;18.30393187308262;19.815789765119533;14.163722363586343;10…
493;3.541789336104812;0.9720462770354545;3.541789336104812;0.9720462770354545;0.7126448912489501;288.394;268.234;288.16264864;110.0;0.0;0.04622815259144476;-0.3581004610890117;0.3581004610890117;0.04622815259144476;0.9545454545454546;1.8181818181818181;2.590909090909091;1.8962469056138078;840.774677280789;14.940946820939052;12.817472766266278;12.817472766266278;10.826499840494924;7.90630107107404…
494;3.5382206632653057;0.9778451751070798;3.5382206632653057;0.9778451751070798;0.711036908460643;294.423;276.27899999999994;294.11906957599996;106.0;0.0;0.04622816006453458;-0.35810046106630483;0.35810046106630483;0.04622816006453458;1.1428571428571428;2.0952380952380953;2.857142857142857;1.9103665543962474;809.2310279441515;14.233840039752504;12.071020518350888;12.887517099278615;10.32649984049…
495;3.554150998362308;0.9815971041194256;3.554150998362308;0.9815971041194256;0.8249562253277947;291.192;276.07199999999995;290.04186058;88.0;0.0;0.046264143612301786;-0.35809998198181114;0.35809998198181114;0.046264143612301786;1.2941176470588236;2.176470588235294;2.9411764705882355;2.2310777309559735;595.5331714497217;11.828062645816686;9.808685893327374;11.394682432442078;8.254020195423488;5.9…
496;6.093134623190839;0.7984115173847319;6.093134623190839;0.7984115173847319;0.7919891166640538;246.74099999999999;231.62099999999995;246.09237616;88.0;0.0;0.04628992750465048;-0.35809963768625364;0.35809963768625364;0.04628992750465048;1.2941176470588236;2.176470588235294;2.9411764705882355;2.2310777309559735;595.5331714497217;11.828062645816686;9.808685893327374;10.564614839345829;8.2540201954…
497;13.34737355127236;-0.1738107048374904;13.34737355127236;0.1738107048374904;0.7740683933686411;230.28599999999997;215.16599999999994;230.1219267;88.0;0.0;0.12348085860478095;-0.35809824495137893;0.35809824495137893;0.12348085860478095;1.2941176470588236;2.176470588235294;2.9411764705882355;2.2310777309559735;595.5331714497217;11.828062645816686;9.808685893327374;9.808685893327374;8.25402019542…
498;12.471983347006795;-5.685158323360207;12.471983347006795;0.3661023715041567;0.6518620531759229;360.357;345.237;360.075548;130.0;0.0;0.5338268354803907;-0.37601212760345415;0.5338268354803907;0.37601212760345415;1.25;2.0;2.625;2.061779729200931;913.9225949415687;17.535169427003233;12.697608001201282;13.514104582129006;11.188471607291001;7.220812468528787;8.62906075899265;5.499075012966503;7.03…
499;10.909736000881834;-0.3448807949105568;10.909736000881834;0.1410041099773245;0.6415747465212146;257.29299999999995;242.17299999999997;257.11642672;98.0;0.0;0.269700452524768;-0.35809417883421096;0.35809417883421096;0.269700452524768;1.368421052631579;2.210526315789474;2.8947368421052633;2.2150071684335684;685.3010596410983;13.405412915006313;10.694431596745831;10.694431596745831;9.16470379794…
500;3.4631018518518517;0.9943256330309901;3.4631018518518517;0.9943256330309901;0.7471045037292116;212.296;196.16799999999998;212.131348512;82.0;0.0;0.0461842609738724;-0.3581010441345457;0.3581010441345457;0.0461842609738724;1.1875;2.0625;2.875;2.2148763386595376;548.8607252980672;10.957819157813608;9.508071689507773;9.508071689507773;7.860173345306136;5.834933866028124;5.834933866028124;4.35407…
501;13.172815104807071;0.07935055328259355;13.172815104807071;0.07935055328259355;0.4248361641014938;499.48600000000033;467.2300000000003;498.195317004;180.0;0.0;0.254935040506676;-0.3677198799415461;0.3677198799415461;0.254935040506676;1.0;1.7058823529411764;2.411764705882353;1.2822064138596878;1137.0318965430652;24.24191172926027;20.098931509494616;21.610789401531523;16.36308110070411;11.750360…
502;13.61788554206649;-0.7199166946903242;13.61788554206649;0.06205782291235051;0.24006959941452255;541.6710000000004;505.38300000000044;541.285303612;208.0;0.0;0.2343321863644166;-0.49193746078496486;0.49193746078496486;0.2343321863644166;0.925;1.625;2.325;1.268187784955988;1475.4390823209055;28.225039392385707;23.256653828093356;23.256653828093356;19.31257084348729;13.67596642870553;13.67596642…
503;10.939614703563047;-0.6763752193306669;10.939614703563047;0.11244349784348007;0.2524227152678175;523.6810000000004;486.38500000000033;523.294725424;202.0;0.0;0.23433218636418152;-0.4919374607849649;0.4919374607849649;0.23433218636418152;0.8717948717948718;1.5384615384615385;2.230769230769231;1.2569018099995029;1423.957158451759;27.35479590438263;22.956039624273753;22.956039624273753;18.918723…
504;13.613098442041295;-0.7410278058014359;13.613098442041295;0.04461062364696877;0.2213387128563747;562.0890000000003;528.8250000000003;561.2306811960001;208.0;0.0;0.2343321863644166;-0.49193746078496486;0.49193746078496486;0.2343321863644166;0.975;1.675;2.375;1.2681877849559877;1481.8589966989127;28.225039392385703;22.634618301102577;23.39054724712103;19.31257084348729;13.364948665210145;13.742…
505;10.928843728506358;-0.6974863304417787;10.928843728506358;0.09499629857809855;0.23293727504136233;544.0990000000003;509.8270000000004;543.2401030080001;202.0;0.0;0.23433218636418152;-0.4919374607849649;0.4919374607849649;0.23433218636418152;0.9230769230769231;1.5897435897435896;2.282051282051282;1.2569018099995026;1430.3770728297661;27.354795904382627;22.334004097282975;23.08993304330143;18.9…
506;13.607820664263517;-0.7670909059386097;13.607820664263517;0.023499512535858136;0.20356742295803013;582.5070000000002;552.2670000000003;581.1760587800001;208.0;0.0;0.2343321863644166;-0.49193746078496486;0.49193746078496486;0.2343321863644166;0.975;1.675;2.375;1.2681877849559875;1486.2323644526505;28.225039392385703;22.012582774111806;23.524440666148713;19.31257084348729;13.05393090171476;13.8…
507;10.916351946783806;-0.723549430578952;10.916351946783806;0.07388518746698747;0.21402910526716673;564.5170000000002;533.2690000000003;563.185480592;202.0;0.0;0.23433218636418152;-0.4919374607849649;0.4919374607849649;0.23433218636418152;0.9230769230769231;1.5897435897435896;2.282051282051282;1.2569018099995029;1434.7504405835036;27.35479590438263;21.711968570292203;23.22382646232911;18.9187239…
508;10.634082998423242;0.1503887071301604;10.634082998423242;0.1503887071301604;0.2744151460012914;458.6500000000003;420.34600000000023;458.304561836;180.0;0.0;0.21493940185758806;-0.4930427434229059;0.4930427434229059;0.21493940185758806;0.9117647058823529;1.6470588235294117;2.3823529411764706;1.2361409511851198;1124.5324102427794;24.078775022443736;21.089074649698805;21.089074649698805;16.45239…
509;10.613929307317168;0.1271259503509201;10.613929307317168;0.1271259503509201;0.22760832071865914;499.48600000000016;467.23000000000013;498.19531700400006;180.0;0.0;0.21493940185758806;-0.4930427434229059;0.4930427434229059;0.21493940185758806;0.9705882352941176;1.7058823529411764;2.4411764705882355;1.2361409511851198;1135.0318965430652;24.07877502244374;19.845003595717255;21.356861487754163;16…
510;10.623764165890163;0.118037675074111;10.623764165890163;0.118037675074111;0.2604841569506177;485.4590000000003;455.2190000000002;484.17966694;174.0;0.0;0.21494019322846875;-0.49304273915047325;0.49304273915047325;0.21494019322846875;1.0;1.7272727272727273;2.4242424242424243;1.2817171157354765;1118.8206095874036;23.37166824125719;19.13789681453071;20.649754706567613;15.935560745775549;11.31664…
511;13.118492027289971;-0.19613022547536318;13.118492027289971;0.11241689293817725;0.33427702939878395;434.55900000000025;403.3110000000002;434.24818983200004;168.0;0.0;0.21494019322846875;-0.49304273915047325;0.49304273915047325;0.21494019322846875;1.0;1.6875;2.375;1.2736545935760548;1051.4358622411935;22.501424753254117;18.83728261071111;18.83728261071111;15.524877143252588;11.210997493613998;1…
512;10.671544870691626;0.11856987272805264;10.671544870691626;0.11856987272805264;0.2654193728560647;479.06800000000027;443.7880000000003;478.24993942000003;180.0;0.0;0.21494019322856608;-0.4930427391504732;0.4930427391504732;0.21494019322856608;1.0;1.7058823529411764;2.411764705882353;1.2945658686794559;1157.8943769278176;24.241911729260266;20.682582072331858;21.438511018350315;16.34624434829851…
513;13.620518815132456;-0.27671850227361183;13.620518815132456;0.04655993809576353;0.15799323376435037;524.6840000000003;487.3880000000003;524.295140024;202.0;0.0;0.21495388000540705;-0.49304259306457;0.49304259306457;0.21495388000540705;0.8717948717948718;1.5897435897435896;2.3076923076923075;1.2355130492669086;1434.817866375812;27.354795904382627;23.069333418279985;23.069333418279985;18.9187239…
514;10.648540755465287;0.1435398658693421;10.648540755465287;0.1435398658693421;0.3119533767764634;444.6230000000003;408.3350000000002;444.288911772;174.0;0.0;0.21494019322846875;-0.49304273915047325;0.49304273915047325;0.21494019322846875;0.9393939393939394;1.6666666666666667;2.393939393939394;1.2871916349498445;1108.426104441459;23.37166824125719;20.38196786851226;20.38196786851226;15.952397498…
515;10.882667739592273;0.15919368295173064;10.882667739592273;0.15919368295173064;0.22074082983580792;486.70400000000035;444.3680000000003;486.335861964;192.0;0.0;0.21494041783099946;-0.493042737955624;0.493042737955624;0.21494041783099946;0.9444444444444444;1.6666666666666667;2.361111111111111;1.3387529743551176;1170.786249524258;25.656125291633362;22.666424918888435;22.666424918888435;17.346244…
516;11.054403850703384;0.18686779271909448;11.054403850703384;0.18686779271909448;0.18248078375908316;526.7690000000002;480.4010000000003;526.3671620920001;208.0;0.0;0.21494041784420573;-0.4930427379556077;0.4930427379556077;0.21494041784420573;0.8974358974358975;1.641025641025641;2.3846153846153846;1.1889452439051529;1247.699706573697;27.191659197566104;24.201958824821165;24.201958824821165;19.0…
517;11.014630450602603;0.13540253068835617;11.014630450602603;0.13540253068835617;0.15274215176479508;520.7210000000003;480.4010000000003;520.3202119000001;202.0;0.0;0.21494065942231577;-0.4930427366797833;0.4930427366797833;0.21494065942231577;0.8205128205128205;1.5128205128205128;2.230769230769231;1.2104846352843697;1400.1482434902175;27.191659197566096;23.47582599564693;23.47582599564693;19.00…
518;11.0283947804086;0.1622060128837035;11.0283947804086;0.1622060128837035;0.23780283234992583;513.7300000000002;470.3860000000003;513.3467609960001;202.0;0.0;0.2150189106384183;-0.4930418539712522;0.4930418539712522;0.2150189106384183;0.8421052631578947;1.5789473684210527;2.3157894736842106;1.199671557233964;1234.2358863940674;26.484552416379554;23.364715369944953;23.364715369944953;18.52487714…
519;10.567364766551204;0.03886075098135877;10.567364766551204;0.03886075098135877;0.41285257500100137;424.63300000000015;384.31300000000016;424.3202119;170.0;0.0;0.21492769952701987;-0.4930428770171226;0.4930428770171226;0.21492769952701987;1.064516129032258;1.7419354838709677;2.3548387096774195;1.4938179192894532;927.6141011145216;22.75878406613483;20.495216522564128;20.495216522564128;14.591242…
520;13.604893815132455;-0.297126665538918;13.604893815132455;0.06455117301534763;0.17107508084121212;525.6720000000004;489.38400000000036;525.2903889920001;202.0;0.0;0.23423712216907275;-0.49193855462463126;0.49193855462463126;0.23423712216907275;0.8974358974358975;1.6153846153846154;2.3333333333333335;1.2355130492669089;1437.6732318402042;27.354795904382627;22.939196744590316;22.939196744590316;…
521;11.080325876742654;-0.02711444986929923;11.080325876742654;0.02711444986929923;0.16656593902341368;565.7180000000004;526.4060000000003;565.305290108;218.0;0.0;0.23423712225617338;-0.49193855462452324;0.49193855462452324;0.23423712225617338;0.8809523809523809;1.6428571428571428;2.4285714285714284;1.1366182073732949;1571.7958649725786;29.053466517131895;24.714592145692283;24.714592145692283;20.…
522;10.93294803689638;0.008429794062841722;10.93294803689638;0.008429794062841722;0.18105328251141464;507.68200000000036;470.3860000000003;507.29981080400006;196.0;0.0;0.2342371221688377;-0.49193855462463143;0.49193855462463143;0.2342371221688377;0.8421052631578947;1.5263157894736843;2.236842105263158;1.2235418056521774;1386.3844608369209;26.48455241637955;22.638582540770717;22.638582540770717;18…
523;10.767824580106256;0.04057690290637894;10.767824580106256;0.04057690290637894;0.2689561916268536;473.6650000000003;434.3530000000003;473.31546086800006;186.0;0.0;0.23422394355260068;-0.49193869602197104;0.49193869602197104;0.23422394355260068;0.9714285714285714;1.6857142857142857;2.3714285714285714;1.332521920003346;1157.3152819050197;24.949018510446816;21.829181464012215;21.829181464012215;1…
524;13.599808354073096;-0.2821017256015874;13.599808354073096;0.03362815025138821;0.1553679535465159;531.0750000000003;498.81900000000036;530.2248675440001;196.0;0.0;0.21495388000540705;-0.49304259306457;0.49304259306457;0.21495388000540705;0.8947368421052632;1.631578947368421;2.3421052631578947;1.2373782736115087;1393.414015689365;26.484552416379547;21.52464816047884;22.28057710649729;18.4912036…
525;10.611786326540528;0.13060807802496677;10.611786326540528;0.13060807802496677;0.30653446685742547;451.0140000000002;419.76600000000013;450.21863929200003;168.0;0.0;0.21494019322846875;-0.49304273915047325;0.49304273915047325;0.21494019322846875;1.0;1.75;2.46875;1.279260263506114;1068.6858622411935;22.501424753254117;18.83728261071111;19.593211556729564;15.524877143252588;11.210997493613998;11…
526;10.845913310667516;0.14626189510735554;10.845913310667516;0.14626189510735554;0.21669293254901906;493.09500000000037;455.7990000000003;492.26558948400003;186.0;0.0;0.21494041783099946;-0.493042737955624;0.493042737955624;0.21494041783099946;1.0;1.7428571428571429;2.4285714285714284;1.334722509735513;1130.838466735505;24.78588180363028;21.121739661087283;21.877668607105733;16.91872399336994;12…
527;11.017649421778625;0.17393600487471916;11.017649421778625;0.17393600487471916;0.17969421100475835;533.1600000000003;491.8320000000002;532.296889612;202.0;0.0;0.21494041784420573;-0.4930427379556077;0.4930427379556077;0.21494041784420573;0.9473684210526315;1.7105263157894737;2.4473684210526314;1.1883920666633385;1207.4524388106242;26.32141570956302;22.65727356702002;23.413202513038474;18.58052…
528;10.977876021677844;0.12247074284398107;10.977876021677844;0.12247074284398107;0.15015533767565326;527.1120000000002;491.83200000000033;526.24993942;196.0;0.0;0.21494065942231577;-0.4930427366797833;0.4930427366797833;0.21494065942231577;0.868421052631579;1.5789473684210527;2.289473684210526;1.211039059101713;1358.9922347888778;26.32141570956302;21.931140737845784;22.687069683864234;18.5805200…
529;10.991640351483841;0.14927422503932797;10.991640351483841;0.14927422503932797;0.23351631392234137;520.1210000000003;481.8170000000003;519.2764885160001;196.0;0.0;0.2150189106384183;-0.4930418539712522;0.4930418539712522;0.2150189106384183;0.8918918918918919;1.6486486486486487;2.3783783783783785;1.1995976158492383;1193.935727402969;25.614308928376474;21.820030112143805;22.575959058162255;18.09…
530;13.60010671510726;-0.30240444331669636;13.60010671510726;0.07704295473789835;0.15664176733938967;546.0900000000004;512.8260000000004;545.2357665760001;202.0;0.0;0.23423712216907275;-0.49193855462463126;0.49193855462463126;0.23423712216907275;0.9487179487179487;1.6666666666666667;2.3846153846153846;1.235513049266908;1444.0931462182111;27.354795904382627;22.317161217599544;23.073090163617998;18…
531;10.92217706183969;-0.004061987659708999;10.92217706183969;0.004061987659708999;0.16524107511977154;528.1000000000004;493.8280000000004;527.2451883880001;196.0;0.0;0.2342371221688377;-0.49193855462463143;0.49193855462463143;0.2342371221688377;0.8947368421052632;1.5789473684210527;2.289473684210526;1.2235418056521767;1392.8043752149283;26.48455241637955;22.01654701377994;22.772475959798395;18.5…
532;10.648282113912387;0.0914175971783413;10.648282113912387;0.0914175971783413;0.22073408463157404;519.9040000000002;490.6720000000002;518.140694588;180.0;0.0;0.21494019322856608;-0.4930427391504732;0.4930427391504732;0.21494019322856608;1.0;1.7058823529411764;2.411764705882353;1.2945658686794563;1165.5339945715987;24.24191172926027;19.43851101835031;21.706297856405673;16.346244348298505;11.4222…
533;13.610453937329485;-0.287844233267764;13.610453937329485;0.019407662546052196;0.13747114282885062;565.5200000000002;534.2720000000004;564.185895192;202.0;0.0;0.21495388000540705;-0.49304259306457;0.49304259306457;0.21495388000540705;0.9230769230769231;1.641025641025641;2.358974358974359;1.2355130492669089;1445.7027866926478;27.354795904382623;21.82526236429844;23.337120256335343;18.9187239933…
534;10.625277998686048;0.11638759031963075;10.625277998686048;0.11638759031963075;0.26048415695061783;485.4590000000001;455.21900000000016;484.17966694;174.0;0.0;0.21494019322846875;-0.49304273915047325;0.49304273915047325;0.21494019322846875;1.0;1.7272727272727273;2.4545454545454546;1.2871916349498445;1118.8206095874036;23.37166824125719;19.13789681453071;20.649754706567617;15.952397498181156;11…
535;10.859404982813032;0.1320414074020193;10.859404982813032;0.1320414074020193;0.18623872700304697;527.5400000000004;491.2520000000004;526.226617132;192.0;0.0;0.21494041783099946;-0.493042737955624;0.493042737955624;0.21494041783099946;1.0;1.7222222222222223;2.4166666666666665;1.3387529743551179;1181.4848862875513;25.65612529163336;21.42235386490688;22.934211756943785;17.346244348298505;12.75459…
536;11.031141093924143;0.15971551716938293;11.031141093924143;0.15971551716938293;0.16263561730036966;567.6050000000002;527.2850000000002;566.2579172600001;208.0;0.0;0.21494041784420573;-0.4930427379556077;0.4930427379556077;0.21494041784420573;0.9487179487179487;1.6923076923076923;2.4358974358974357;1.188945243905153;1258.6734431762088;27.1916591975661;22.95788777083962;24.469745662876523;19.008…
537;10.991367693823364;0.10825025513864484;10.991367693823364;0.10825025513864484;0.1322004019496025;561.5570000000002;527.2850000000003;560.2109670680001;202.0;0.0;0.21494065942231577;-0.4930427366797833;0.4930427366797833;0.21494065942231577;0.8717948717948718;1.564102564102564;2.282051282051282;1.210484635284369;1411.1219800927292;27.191659197566096;22.23175494166538;23.743612833702286;19.0080…
538;11.005132023629361;0.13505373733399173;11.005132023629361;0.13505373733399173;0.19871493694739886;554.5660000000003;517.2700000000003;553.2375161640001;202.0;0.0;0.2150189106384183;-0.4930418539712522;0.4930418539712522;0.2150189106384183;0.8947368421052632;1.631578947368421;2.3684210526315788;1.1996715572339638;1245.0291685258119;26.48455241637955;22.120644315963403;23.632502208000307;18.524…
539;10.604869835420741;0.08860981254185307;10.604869835420741;0.08860981254185307;0.28278448224780023;486.44700000000034;457.2150000000003;485.17491590800006;174.0;0.0;0.21494119747398396;-0.4930427338437537;0.4930427338437537;0.21494119747398396;1.0909090909090908;1.878787878787879;2.606060606060606;1.2871916349498447;1121.325997040267;23.37166824125719;19.007760140841043;20.519618032877947;15.9…
540;10.609652998686048;0.0959794270543246;10.609652998686048;0.0959794270543246;0.28278448224780023;486.44700000000034;457.21500000000026;485.17491590800006;174.0;0.0;0.21494020101125733;-0.4930427391306618;0.4930427391306618;0.21494020101125733;1.121212121212121;1.9090909090909092;2.6363636363636362;1.2871916349498445;1121.325997040267;23.37166824125719;19.007760140841043;20.519618032877947;15.9…
541;10.612932319673703;0.10076259031963075;10.612932319673703;0.10076259031963075;0.28278448224780023;486.4470000000004;457.2150000000003;485.17491590800006;174.0;0.0;0.21494019328651673;-0.49304273915040175;0.49304273915040175;0.21494019328651673;1.0909090909090908;1.8181818181818181;2.5454545454545454;1.2871916349498445;1121.325997040267;23.37166824125719;19.007760140841043;20.51961803287795;15…
542;10.544102009771965;0.02330934046617239;10.544102009771965;0.02330934046617239;0.3503904323203255;465.46900000000034;431.19700000000023;464.21096706799995;170.0;0.0;0.21492769952701987;-0.4930428770171226;0.4930428770171226;0.21492769952701987;1.1290322580645162;1.8064516129032258;2.4193548387096775;1.4938179192894534;937.7864337688823;22.75878406613483;19.251145468582582;20.76300336061949;14.…
543;10.909685280117138;-0.01872248148686939;10.909685280117138;0.01872248148686939;0.15184052576349294;548.5180000000003;517.2700000000003;547.1905659720001;196.0;0.0;0.23423712216883769;-0.49193855462463143;0.49193855462463143;0.23423712216883769;0.8947368421052632;1.5789473684210527;2.289473684210526;1.2235418056521767;1397.1777429686656;26.484552416379547;21.394511486789167;22.90636937882607;1…
544;14.783302482768628;-0.3649166762960705;14.783302482768628;0.13871492290788234;0.1446982172765591;566.508;536.2680000000003;565.1811441600001;202.0;0.0;0.23423713961635226;-0.4919385545799626;0.4919385545799626;0.23423713961635226;0.9230769230769231;1.6153846153846154;2.358974358974359;1.2451522009447578;1465.716513971949;27.354795904382627;21.69512569060877;23.206983582645677;18.9355607457755…
545;10.700287994794946;0.13319406088067964;10.700287994794946;0.13319406088067964;0.21892645950158646;481.64400000000023;446.36400000000026;481.28416074000006;186.0;0.0;0.21494019322846875;-0.49304273915047325;0.49304273915047325;0.21494019322846875;0.9444444444444444;1.7222222222222223;2.5;1.1484447593578975;1367.1256563401107;25.070338854006458;21.483882002391464;21.483882002391464;17.508040390…
546;10.680809536745059;0.13292235456501755;10.680809536745059;0.13292235456501755;0.2343524400541766;467.61700000000025;434.3530000000002;467.26851067600006;180.0;0.0;0.21494019322846875;-0.49304273915047325;0.49304273915047325;0.21494019322846875;0.9714285714285714;1.7428571428571429;2.5428571428571427;1.1419747848097845;1314.422069487237;24.20009536600338;20.56123227158109;20.56123227158109;17.…
547;10.621722335789727;0.13798910430896516;10.621722335789727;0.13798910430896516;0.2756883795607825;495.46500000000043;464.2170000000003;494.168123712;168.0;0.0;0.21494019322846875;-0.49304273915047325;0.49304273915047325;0.21494019322846875;1.0;1.6875;2.40625;1.285128073481004;1068.6858622411935;22.501424753254117;18.83728261071111;20.42327914982581;15.541713895658196;11.216980557757704;12.0099…
548;10.595074710927815;0.13684027175716063;10.595074710927815;0.13684027175716063;0.35973417431865645;417.5570000000002;386.30900000000014;417.25286061200006;162.0;0.0;0.21494019322846875;-0.49304273915047325;0.49304273915047325;0.21494019322846875;1.032258064516129;1.7419354838709677;2.4516129032258065;1.2822501590638722;1005.1514346502264;21.63118126525104;18.40653173320184;18.40653173320184;15…
549;10.591499909106261;0.03508223859161985;10.591499909106261;0.03508223859161985;0.5877985129376538;410.60600000000017;372.30200000000013;410.304561836;164.0;0.0;0.21497424044174068;-0.49304233828937505;0.49304233828937505;0.21497424044174068;1.0666666666666667;1.7333333333333334;2.3333333333333335;1.5611624940105333;911.9603346775436;22.051677284948283;19.788109741377582;19.788109741377582;14.0…
550;10.660184116297795;0.11895306913705173;10.660184116297795;0.11895306913705173;0.4199407904168445;451.01400000000035;419.7660000000003;450.218639292;168.0;0.0;0.21498673413911515;-0.49304220042143304;0.49304220042143304;0.21498673413911515;1.0;1.71875;2.4375;1.346032238885931;1098.514712169462;22.664561460070644;19.052825560334938;19.80875450635339;15.452397498181154;11.13364722442437;11.51161…
551;10.57900812738371;0.026835710813842395;10.57900812738371;0.026835710813842395;0.5509545000662999;431.02400000000017;395.74400000000014;430.24993942000003;164.0;0.0;0.21497424044174068;-0.49304233828937505;0.49304233828937505;0.21497424044174068;1.1333333333333333;1.8;2.4;1.5611624940105338;918.0176394046042;22.051677284948283;19.166074214386807;19.92200316040526;14.091242718514907;10.72296362…
552;10.826356955803966;0.11770957357537482;10.826356955803966;0.11770957357537482;0.35770427883833344;485.4590000000001;455.2190000000002;484.17966694000006;174.0;0.0;0.2152623752407543;-0.4930351999097283;0.4930351999097283;0.2152623752407543;0.9696969696969697;1.6666666666666667;2.3636363636363638;1.3851158494526874;1148.8437338759445;23.53480494807372;19.35343976415453;20.86529765619144;15.879…
553;10.645523622470632;0.1015058698716711;10.645523622470632;0.1015058698716711;0.3850730281895008;471.4320000000002;443.2080000000002;470.164016876;168.0;0.0;0.21498673413911515;-0.49304220042143304;0.49304220042143304;0.21498673413911515;1.0;1.71875;2.4375;1.3460322388859305;1102.6297400967626;22.66456146007064;18.430790033344163;19.94264792538107;15.452397498181156;10.822629460928985;11.578558…
554;10.564347633556551;0.017452994764459273;10.564347633556551;0.017452994764459273;0.5103941437550601;451.44200000000023;419.18600000000015;450.195317004;164.0;0.0;0.21497424044174068;-0.49304233828937505;0.49304233828937505;0.21497424044174068;1.1333333333333333;1.8;2.4;1.5611624940105338;922.0148144326006;22.051677284948287;18.544038687396032;20.055896579432943;14.09124271851491;10.41194585840…
555;10.527714547820967;-0.22564979811687946;10.527714547820967;0.22564979811687946;0.6289233664726205;520.7220000000004;476.3700000000003;520.3525746480001;206.0;0.0;0.2287830423095999;-0.5073814179197877;0.5073814179197877;0.2287830423095999;0.7894736842105263;1.368421052631579;2.0;1.1417187159845223;1147.7460290221325;26.440582342009538;23.7226954459514;23.7226954459514;18.310282186423997;14.68…
556;11.305520315807943;-0.06645522273151605;11.305520315807943;0.06645522273151605;0.12756511092844486;595.1510000000002;559.8710000000002;594.26223542;220.0;0.0;0.23432481747297973;-0.49193755231079506;0.49193755231079506;0.23432481747297973;0.9302325581395349;1.6744186046511629;2.395348837209302;1.1864331654040348;1660.325554184933;29.597436591501907;24.21999511984561;24.975924065864067;21.0805…
557;12.887795214532922;-0.13355585765578537;12.887795214532922;0.13355585765578537;0.3633383952688419;455.98900000000015;429.78100000000023;455.176440132;166.0;0.0;0.25516740757100276;-0.32167044824315905;0.32167044824315905;0.25516740757100276;0.9696969696969697;1.6363636363636365;2.3333333333333335;1.3170129760739413;1293.5356802095312;22.785881803630282;18.644377090681257;19.40030603669971;16.…
558;13.151883430956424;-0.2659187177593403;13.151883430956424;0.17244474654467412;0.4028221852465873;439.5340000000001;413.3260000000002;439.205990672;166.0;0.0;0.255167407571003;-0.32167044824315905;0.32167044824315905;0.255167407571003;0.9696969696969697;1.6363636363636365;2.3333333333333335;1.3170129760739413;1293.5356802095312;22.785881803630282;18.644377090681257;18.644377090681257;16.063683…
559;12.860586766415384;-0.11322663954878931;12.860586766415384;0.11322663954878931;0.42606638662229684;421.54400000000015;394.3280000000002;421.215412484;160.0;0.0;0.25516740757100265;-0.32167044824315905;0.32167044824315905;0.25516740757100265;0.9375;1.65625;2.40625;1.326222653531045;1243.1670366039916;21.91563831562721;18.343762886861654;18.343762886861654;15.669836433395455;11.246926335249134;…
560;13.391057655578205;-0.22395530755920334;13.391057655578205;0.17345138363987633;0.8799391176188325;313.416;289.22399999999993;313.184192608;122.0;0.0;0.12312121603963816;-0.48574744890911115;0.48574744890911115;0.12312121603963816;1.1304347826086956;1.8695652173913044;2.608695652173913;1.797459122950192;664.4412914798176;16.233840039752504;13.810792310925915;13.810792310925915;11.1478670455408…
561;12.242958052696904;-4.7370133573195865;12.242958052696904;0.1426624514361925;0.3509769593526559;472.5110000000002;445.29500000000024;472.20861076400007;180.0;0.0;0.572596303394127;-0.493253863723914;0.572596303394127;0.493253863723914;1.1470588235294117;1.8529411764705883;2.5;1.7676646126451252;1259.8762795532998;24.880104409694468;19.38895583376381;19.38895583376381;15.980185502949196;10.621…
562;12.221653114338096;-4.758398436464469;12.221653114338096;0.24267328304778646;0.26166197450309064;476.49900000000025;449.28300000000024;476.2035253840001;182.0;0.0;0.5725963322844713;-0.4938910764467746;0.5725963322844713;0.4938910764467746;1.0588235294117647;1.7647058823529411;2.4411764705882355;1.6502200595023624;1202.794111890254;24.716967702877934;19.18647366021844;19.18647366021844;16.086…
563;12.227496372179823;-4.735450198284898;12.227496372179823;0.2343460170702023;0.3804739526741016;458.4840000000002;433.2840000000002;458.1929607;174.0;0.0;0.572596303394127;-0.493253863723914;0.572596303394127;0.493253863723914;1.121212121212121;1.8484848484848484;2.515151515151515;1.7436975626396582;1227.1732935375587;24.009860921691384;18.518712345760733;18.518712345760733;15.586338652831843;…
564;12.564769912480742;-0.1803753601297522;12.564769912480742;0.11505376602786122;0.7190003311010249;423.6050000000002;386.3090000000002;423.29981080400006;168.0;0.0;0.26952690188737594;-0.3687442724305632;0.3687442724305632;0.26952690188737594;1.064516129032258;1.7741935483870968;2.4516129032258065;1.4328575418223486;910.6137497317795;22.595647359318296;19.95625121752803;19.95625121752803;14.646…
565;12.480822444604705;-0.08135006232415742;12.480822444604705;0.08135006232415742;0.714335447175266;407.5620000000002;374.2980000000002;407.26851067600006;160.0;0.0;0.2695266731526445;-0.3687442724305632;0.3687442724305632;0.2695266731526445;1.1;1.8666666666666667;2.6;1.1952155114745788;900.4644556202045;21.087211190881018;18.447815049090753;18.447815049090753;14.50804039084698;11.18338927522774…
566;12.214551373388577;-0.1444282637997949;12.214551373388577;0.1444282637997949;0.7240496356516714;422.3600000000003;397.16000000000025;421.14361578;150.0;0.0;0.26952621011174777;-0.367719879941566;0.367719879941566;0.26952621011174777;1.1428571428571428;1.8928571428571428;2.607142857142857;1.3976433856735688;817.0909132488277;20.095647359318296;16.21218016354649;17.7240380555834;13.435560745775…
567;12.596055205147154;-0.18415387251949134;12.596055205147154;0.12498006893299096;0.8213950531100747;409.57800000000015;374.2980000000002;409.28416074000006;162.0;0.0;0.26957114748435956;-0.3687442504473549;0.3687442504473549;0.26957114748435956;1.0666666666666667;1.7666666666666666;2.433333333333333;1.4920490890762603;894.9546806158775;21.88854057813175;19.249144436341485;19.249144436341485;14.…
568;11.611611709498614;-0.20938940854119403;11.611611709498614;0.20938940854119403;0.8034927416426708;239.27499999999995;222.13899999999998;239.126991404;94.0;0.0;0.2894473692615045;-0.37879271801206127;0.37879271801206127;0.2894473692615045;1.5294117647058822;2.2941176470588234;2.9411764705882355;1.69027304581346;371.7934900931875;12.08757566981053;9.939163018700418;9.939163018700418;8.254020195…
569;10.452097505668934;-0.04041698160745799;10.452097505668934;0.04041698160745799;0.8585249056143486;260.381;236.18899999999994;260.188863388;104.0;0.0;0.12201190512588055;-0.507362976063896;0.507362976063896;0.12201190512588055;1.3157894736842106;2.0;2.526315789473684;2.433487157844272;524.530962684777;14.206742302257043;12.593097803749185;12.593097803749185;8.803549018280203;6.9014518024862435…
570;12.245250165547867;-4.736527027709479;12.245250165547867;0.2355377530238434;0.3346304825718684;472.51100000000025;445.29500000000024;472.20861076400007;180.0;0.0;0.572596303394127;-0.4932538637238205;0.572596303394127;0.4932538637238205;1.0588235294117647;1.7647058823529411;2.411764705882353;1.7351390603728867;1189.2252932914328;24.880104409694464;19.46592594126069;19.46592594126069;15.997022…
571;12.211386482333534;-4.743125667165263;12.211386482333534;0.028960114388280722;0.38749595983568325;445.44100000000014;423.26500000000016;445.161326224;168.0;0.0;0.572596303394127;-0.4932538637238205;0.572596303394127;0.4932538637238205;1.15625;1.875;2.53125;1.7590883169979226;1142.9171571423603;23.302754140504845;17.46592594126069;17.46592594126069;15.141180207698234;9.693939862482301;9.693939…
572;10.136629929069203;-0.18029796956023492;10.136629929069203;0.061009759488948934;0.406725587255196;434.32300000000015;413.15500000000014;433.095996892;152.0;0.0;0.2246932851559616;-0.4938910685423022;0.4938910685423022;0.2246932851559616;1.1724137931034482;1.9655172413793103;2.689655172413793;1.7816088671192867;1056.7659199706063;20.965890847321376;16.063017441869135;17.574875333906043;13.8674…
573;12.251697260846232;-4.734149978064342;12.251697260846232;0.227530384194796;0.3784090390892298;470.49500000000023;445.2950000000002;470.19296070000007;178.0;0.0;0.572596303394127;-0.4932538637238205;0.572596303394127;0.4932538637238205;1.1176470588235294;1.911764705882353;2.676470588235294;1.485634515083918;1199.2465821675207;24.13118126525103;18.640032689320375;18.640032689320375;16.264971447…
574;13.94695849444767;-3.8581701677584603;13.94695849444767;0.010545863534680677;0.5860613049354733;463.6030000000002;434.3710000000002;463.19296278800005;172.0;0.0;0.2641178344917183;-0.36830720229478686;0.36830720229478686;0.2641178344917183;0.8787878787878788;1.5454545454545454;2.272727272727273;1.6490975885774808;1344.1443606067103;23.327698166887174;19.283670546184325;20.10016712711205;15.75…
575;10.168280950698996;-0.09354726666734114;10.168280950698996;0.014637083073056667;0.47816848561627123;424.9320000000002;399.73200000000014;424.16660372000007;156.0;0.0;0.22469180198737554;-0.49389107644685887;0.49389107644685887;0.22469180198737554;1.1;1.8333333333333333;2.566666666666667;1.4938553050452659;1060.7362076531972;21.08721119088102;17.17661680042263;17.932545746441082;14.47436688603…
576;10.216088962792721;-0.14811516790190904;10.216088962792721;0.09824819418416753;0.41628819838445685;459.3770000000002;435.18500000000006;458.1276313680001;162.0;0.0;0.2246932851559616;-0.4938910685423022;0.4938910685423022;0.2246932851559616;1.096774193548387;1.8709677419354838;2.6129032258064515;1.5004123692131728;1128.0047230229532;21.9574546788841;17.477231004242228;18.989088896279135;14.88…
577;12.23695803182129;-4.733524978064343;12.23695803182129;0.2286877916022032;0.41041804587847763;456.4680000000002;433.28400000000016;456.1773106360001;172.0;0.0;0.572596303394127;-0.4932538637238205;0.572596303394127;0.4932538637238205;1.121212121212121;1.8484848484848484;2.5454545454545454;1.4855612799500535;1184.7738673548106;23.424074484064487;17.93292590813383;17.93292590813383;15.764971447…
578;10.19272221964576;-0.14961500353635993;10.19272221964576;0.09865575365766155;0.43082112179555293;445.35000000000014;423.17400000000015;444.11198130400004;156.0;0.0;0.2246932851559616;-0.4938910685423022;0.4938910685423022;0.2246932851559616;1.1666666666666667;1.9666666666666666;2.7333333333333334;1.5119354514823145;1097.9328620176104;21.087211190881018;16.53001740874227;18.04187530077918;14.4…
579;12.217425797631318;-4.758824722962303;12.217425797631318;0.24532463772180613;0.4138083305530533;461.44000000000017;439.26400000000024;461.156240844;174.0;0.0;0.5725963322844713;-0.49389107644668084;0.5725963322844713;0.49389107644668084;1.0909090909090908;1.7878787878787878;2.484848484848485;1.424307006674968;1144.1370505833531;23.424074484064484;17.801828731868852;17.801828731868852;15.76497…
580;10.153057043413401;-0.17165015014318485;10.153057043413401;0.11579921459233167;0.3663927952030043;448.35000000000025;425.1660000000002;447.11164695599996;158.0;0.0;0.22469328515611564;-0.49389106854230197;0.49389106854230197;0.22469328515611564;1.1;1.9;2.6333333333333333;1.7135512054754078;1070.9222681694591;21.67299762850792;17.02405213683304;18.535910028869946;14.312570843487293;9.349223381…
581;13.275898113488843;-4.465760111304606;13.275898113488843;0.16034274743848176;0.4398522631739282;428.4140000000002;409.26200000000017;428.146010508;160.0;0.0;0.4162403186707067;-0.4801999539015606;0.4801999539015606;0.4162403186707067;1.1612903225806452;1.967741935483871;2.6451612903225805;1.5527873410933142;1144.48322736244;22.172997628507925;16.811225402881437;16.811225402881437;14.719365256…
582;5.01073223733938;1.0254454837490554;5.01073223733938;1.0254454837490554;0.8082561901210404;312.44200000000006;292.28200000000004;312.14086764;114.0;0.0;0.13922095478408814;-0.3534446034064637;0.3534446034064637;0.13922095478408814;1.1363636363636365;1.9090909090909092;2.727272727272727;1.8094067663599598;726.0102103648205;15.104083527755582;12.965067547658059;13.781564128585785;10.70350993820…
583;13.151883430956424;-0.26591871775933984;13.151883430956424;0.1724447465446739;0.4028221852465871;439.53400000000033;413.32600000000025;439.205990672;166.0;0.0;0.2551674026281709;-0.32167072916608425;0.32167072916608425;0.2551674026281709;0.9696969696969697;1.6363636363636365;2.3333333333333335;1.315459920348774;1293.5356802095312;22.785881803630286;18.644377090681253;18.644377090681253;16.046…
584;11.400495874275638;-0.3187703136810276;11.400495874275638;0.3187703136810276;0.5532100636122295;228.24699999999996;216.15099999999995;228.078644244;86.0;0.0;0.33597181462398534;-0.46095288824814695;0.46095288824814695;0.33597181462398534;0.9411764705882353;1.7058823529411764;2.4705882352941178;2.6263242915513256;790.42410105044;12.154336059449747;9.956795678960468;9.956795678960468;8.05855064…
585;12.75302019157608;-0.11994474654467391;12.75302019157608;0.11994474654467391;0.42606638662229673;421.54400000000015;394.3280000000002;421.215412484;160.0;0.0;0.2551595475023072;-0.321918416693428;0.321918416693428;0.2551595475023072;0.90625;1.59375;2.3125;1.2758215251701848;1240.167036603992;21.915638315627206;18.343762886861658;18.343762886861658;15.636162928584241;11.234960206961722;11.2349…
586;12.905242413798302;-0.11244474654467385;12.905242413798302;0.11244474654467385;0.3962865578587659;435.5710000000002;406.3390000000002;435.231062548;166.0;0.0;0.2551674075710027;-0.32167044824315905;0.32167044824315905;0.2551674075710027;0.9090909090909091;1.5757575757575757;2.272727272727273;1.317012976073941;1287.2601691684447;22.785881803630286;19.26641261767203;19.26641261767203;16.0636832…
587;10.531395419596663;-0.05744474654467391;10.531395419596663;0.05744474654467391;0.32428852588768153;422.53200000000015;396.32400000000024;422.210661452;160.0;0.0;0.21988003038185788;-0.4927904911598014;0.4927904911598014;0.21988003038185788;0.9375;1.75;2.5;1.3347469562252972;1257.3369675194733;21.915638315627206;18.19980511370804;18.19980511370804;15.636162928584241;11.06145367454872;11.061453…
588;10.11883456160242;-0.4271254960317461;10.11883456160242;0.08810468631897206;0.8095331038845387;257.337;238.18499999999997;257.152812228;100.0;0.0;0.23499714892448662;-0.4919203635691308;0.4919203635691308;0.23499714892448662;1.105263157894737;1.8421052631578947;2.526315789473684;1.9837063197131115;568.7534607677328;13.457819157813608;11.402118718814943;11.402118718814943;9.095754112725153;6.7…
589;4.687555009658184;0.6500056689342406;4.687555009658184;0.6500056689342406;0.6263954075617145;318.3840000000001;300.24000000000007;318.159294576;120.0;0.0;0.22188499969489603;-0.36652029117373797;0.36652029117373797;0.22188499969489603;1.0;1.7916666666666667;2.625;1.6182611836937755;1003.3070879548503;16.518297090128677;13.691733424200269;13.691733424200269;11.70350993820667;7.984541846694947;…
590;13.101082031538276;-0.28504711843463326;13.101082031538276;0.28504711843463326;0.5275928061140072;348.3850000000002;331.24900000000014;348.149872764;130.0;0.0;0.24856122536385178;-0.3394494155689585;0.3394494155689585;0.24856122536385178;1.0384615384615385;1.8076923076923077;2.576923076923077;1.6696779385166043;1046.6053482736866;17.932510652501772;14.122864463402284;14.122864463402284;12.669…
591;13.15848130839778;-0.2781763701353135;13.15848130839778;0.2781763701353135;0.582791674254922;362.4120000000002;343.26000000000005;362.16552282800006;136.0;0.0;0.22554712080000613;-0.34106480858330673;0.34106480858330673;0.22554712080000613;1.1111111111111112;1.8518518518518519;2.5925925925925926;1.7242533481048339;1140.02956767594;18.80275414050485;15.070078058902242;15.070078058902242;13.080…
592;13.50366919638582;-0.21376954530214443;13.50366919638582;0.008482379062736634;0.9104041851789606;355.45700000000005;329.2490000000001;355.205990672;138.0;0.0;0.12876747242217224;-0.3672074018221665;0.3672074018221665;0.12876747242217224;1.3076923076923077;2.1923076923076925;3.0384615384615383;1.5093710924660244;794.8208119076409;18.095647359318303;15.464732525919676;15.464732525919676;12.6141…
593;9.741298159695976;0.26938108885529566;9.741298159695976;0.26938108885529566;0.9056709671480019;281.35900000000004;262.20699999999994;281.152812228;108.0;0.0;0.11715623962594243;-0.5078860212629387;0.5078860212629387;0.11715623962594243;1.1428571428571428;1.9523809523809523;2.619047619047619;1.9500928807175926;649.3397259653516;14.656489770562878;12.081763283576526;12.081763283576526;10.220346…
594;12.434529242252456;0.044885676492819826;12.434529242252456;0.044885676492819826;0.8615849724167214;287.407;262.207;287.19976242;114.0;0.0;0.3214388317719026;-0.32168011971689403;0.32168011971689403;0.3214388317719026;1.1428571428571428;2.0;2.8095238095238093;1.6106576296454054;528.7665474997644;14.819626477379408;13.061824026528118;13.061824026528118;10.131030293135236;8.005371349436736;8.005…
595;10.3540557557278;-0.06883986310573587;10.3540557557278;0.06883986310573587;0.4152480654918664;344.374;328.24600000000004;344.127325752;128.0;0.0;0.22054605420172926;-0.4927747184935651;0.4927747184935651;0.22054605420172926;1.0384615384615385;1.9230769230769231;2.6923076923076925;1.5438437095909476;1067.1303936657148;17.93251065250177;14.047955633549583;14.047955633549583;12.686673185801062;8…
596;12.536558484504912;-3.3580347694633415;12.536558484504912;0.11342876039304595;0.8472001252463742;282.40899999999993;260.23299999999995;282.14019894399996;106.0;0.0;0.24256707036376438;-0.30624762008861045;0.30624762008861045;0.24256707036376438;1.1578947368421053;1.6842105263157894;2.210526315789474;2.169151909951209;516.881875440294;14.043605595440514;11.834350533085827;12.650847114013553;8.…
597;12.688780706727137;-3.3805347694633414;12.688780706727137;0.10908257747543426;0.8566061427805481;296.43600000000004;272.24399999999997;296.155849008;112.0;0.0;0.24257710499762292;-0.3062476200886104;0.3062476200886104;0.24257710499762292;1.15;1.75;2.3;2.22525996122798;575.5363517196434;14.913849083443592;12.757000263896202;13.573496844823929;9.3194043363257;7.059643729821385;8.499707058622025…
598;13.321788898831649;-3.6198113242210472;13.321788898831649;0.18144237633325;0.7891797493866821;387.5490000000001;358.3170000000001;387.19804816800007;146.0;0.0;0.26405103456849166;-0.3689045968087122;0.3689045968087122;0.26405103456849166;0.9629629629629629;1.5925925925925926;2.185185185185185;1.9556774405286712;870.5546624259168;19.60408352775558;16.590965205344286;17.407461786272012;12.78573…
599;10.455355398753216;-0.06442390214937066;10.455355398753216;0.06442390214937066;0.3969566259481155;358.4010000000001;340.25700000000006;358.142975816;134.0;0.0;0.22054622673981805;-0.492774717571407;0.492774717571407;0.22054622673981805;1.1111111111111112;2.0;2.7777777777777777;1.5796852436710842;1130.602820110979;18.80275414050485;14.970605364359958;14.970605364359958;13.097356788324023;8.512…
600;10.433766207521167;-0.0660414380526213;10.433766207521167;0.0660414380526213;0.3969566259481155;358.40100000000007;340.2570000000001;358.142975816;134.0;0.0;0.22054605695468443;-0.4927747184865197;0.4927747184865197;0.22054605695468443;1.1111111111111112;2.0;2.7777777777777777;1.5699402647670837;1130.602820110979;18.80275414050485;14.970605364359956;14.970605364359956;13.097356788324023;8.512…
601;6.36140802154195;0.24565665154950844;6.36140802154195;0.24565665154950844;0.8408971217007924;308.425;284.233;308.18886338799996;120.0;0.0;0.10064691757435186;-0.3067193607067882;0.3067193607067882;0.10064691757435186;1.1304347826086956;1.9565217391304348;2.782608695652174;1.7998758762000866;725.3316548713201;15.97432701575866;14.120148247730057;14.120148247730057;11.11419354072963;8.396648018…
602;6.386167800453515;0.24492441421012812;6.386167800453515;0.24492441421012812;0.8408971217007924;308.425;284.233;308.18886338799996;120.0;0.0;0.10064691924823098;-0.3067193607067754;0.3067193607067754;0.10064691924823098;1.1304347826086956;1.9565217391304348;2.782608695652174;1.8038788334923954;725.3316548713201;15.97432701575866;14.120148247730057;14.120148247730057;11.11419354072963;8.3966480…
603;13.11198940081391;-0.1783338882902512;13.11198940081391;0.1783338882902512;0.5354660608108147;374.4630000000002;351.27900000000005;374.19067495600007;142.0;0.0;0.153274126502382;-0.35229215757249394;0.35229215757249394;0.153274126502382;0.9285714285714286;1.7142857142857142;2.5;1.3868884380687283;1124.7278546643693;19.08721119088102;15.97585545283806;15.97585545283806;13.669836433395457;9.764…
604;10.084704113126733;0.08972505668934305;10.084704113126733;0.08972505668934305;0.6740441123894123;288.35100000000006;268.191;288.15862588;112.0;0.0;0.28475135062604895;-0.4807054560664945;0.4807054560664945;0.28475135062604895;1.3333333333333333;2.0952380952380953;2.857142857142857;1.728644968427775;656.7374117048056;14.819626477379408;12.411900981465271;12.411900981465271;10.131030293135236;7…
605;10.26286689213998;-0.06379267447719839;10.26286689213998;0.06379267447719839;0.4460667726840609;349.4190000000001;334.29900000000004;349.0997311000001;124.0;0.0;0.23623583379452978;-0.49277655220279215;0.49277655220279215;0.23623583379452978;1.08;1.92;2.72;1.7564099653982157;1095.7509489569227;17.388540578131753;13.71033201698062;14.526828597908347;12.114193540729628;7.745820146699241;8.56231…
606;10.872410451835055;-0.9278775615184338;10.872410451835055;0.06823790627362025;0.8642785010287474;262.30899999999997;244.16499999999996;262.131742436;102.0;0.0;0.3049788840443015;-0.4954577714358732;0.4954577714358732;0.3049788840443015;1.5263157894736843;2.3157894736842106;3.0;2.1288196709390768;499.2193733970273;13.828062645816686;10.912281143158017;10.912281143158017;9.058550648063802;6.307…
607;13.848870960855248;-0.45925003780419593;13.848870960855248;0.01085188953570615;0.2518942244688976;527.6440000000002;493.3720000000003;527.2696535480001;202.0;0.0;0.26552362440795674;-0.4965873426294764;0.4965873426294764;0.26552362440795674;1.0;1.7692307692307692;2.5384615384615383;1.2138045596104774;1542.4048606882961;27.354795904382627;22.477201547051102;22.477201547051102;18.90188724096433…
608;13.848812558542996;-0.48970603061828366;13.848812558542996;0.03896781886410361;0.2518942244688976;527.6440000000002;493.3720000000003;527.2696535480001;202.0;0.0;0.2656270364850668;-0.49658734262947646;0.49658734262947646;0.2656270364850668;1.0;1.7692307692307692;2.5384615384615383;1.2118713441738551;1542.4048606882961;27.354795904382627;22.477201547051102;22.477201547051102;18.90188724096433…
609;13.293406513277453;-0.13288040079245045;13.293406513277453;0.0981859258599882;0.26546896205006676;509.6540000000002;474.3740000000003;509.2790753600001;196.0;0.0;0.2655200385111475;-0.49658734262947646;0.49658734262947646;0.2655200385111475;0.9210526315789473;1.6578947368421053;2.4473684210526314;1.1960562620521833;1487.6745224029216;26.484552416379547;22.176587343231503;22.176587343231503;18…
610;10.42069809988454;-0.09537536012975179;10.42069809988454;0.009946233972138785;0.4281783907687441;423.6050000000002;386.3090000000002;423.29981080400006;168.0;0.0;0.23243988377573505;-0.49198511851479027;0.49198511851479027;0.23243988377573505;1.064516129032258;1.7741935483870968;2.4516129032258065;1.486593826956736;923.9949740256686;22.595647359318296;19.94243011806408;19.94243011806408;14.64…
611;10.752114703563045;-0.007773909640861998;10.752114703563045;0.007773909640861998;0.19512547027466595;493.6550000000003;458.3750000000003;493.28416074000006;190.0;0.0;0.23394820152604287;-0.4919459913151142;0.4919459913151142;0.23394820152604287;0.8648648648648649;1.5675675675675675;2.2972972972972974;1.1891160620590242;1281.793222034717;25.61430892837647;21.715932809960343;21.715932809960343;…
612;12.460414281339396;-0.1091278401019351;12.460414281339396;0.1091278401019351;0.7097790487322725;409.5780000000002;374.2980000000002;409.28416074000006;162.0;0.0;0.26952659290753583;-0.3687442724305632;0.3687442724305632;0.26952659290753583;1.1;1.8333333333333333;2.533333333333333;1.4156125178195795;871.8951641235083;21.672997628507925;19.03360148671766;19.03360148671766;14.346244348298507;11.…
613;12.577480631141345;-3.3637755102040816;12.577480631141345;0.11269652305366584;0.8472001252463742;282.409;260.23299999999995;282.14019894399996;106.0;0.0;0.24257676681254456;-0.3062476200886104;0.3062476200886104;0.24257676681254456;1.263157894736842;1.894736842105263;2.473684210526316;2.195711466394079;534.131875440294;14.043605595440512;11.834350533085827;12.650847114013553;8.90872073380274;…
614;10.455355398753216;-0.0644239021493711;10.455355398753216;0.0644239021493711;0.3969566259481155;358.40100000000007;340.2570000000001;358.142975816;134.0;0.0;0.22054623462922063;-0.492774717533011;0.492774717533011;0.22054623462922063;1.0740740740740742;1.962962962962963;2.740740740740741;1.5814558118036357;1130.602820110979;18.80275414050485;14.970605364359956;14.970605364359956;13.1141935407…
615;6.386167800453515;0.24408541194255484;6.386167800453515;0.24408541194255484;0.8408971217007924;308.425;284.233;308.188863388;120.0;0.0;0.10064709624489951;-0.3067193607008445;0.3067193607008445;0.10064709624489951;1.0869565217391304;1.8695652173913044;2.6956521739130435;1.8242237990525403;725.33165487132;15.97432701575866;14.120148247730057;14.120148247730057;11.131030293135238;8.402631082963…
616;6.3861678004535145;0.24492441421012812;6.3861678004535145;0.24492441421012812;0.8408971217007924;308.42500000000007;284.233;308.188863388;120.0;0.0;0.10064691925846354;-0.3067193607067753;0.3067193607067753;0.10064691925846354;1.1304347826086956;1.9565217391304348;2.782608695652174;1.8197048899227035;725.3316548713201;15.97432701575866;14.120148247730057;14.120148247730057;11.131030293135238;…
617;6.164212962962964;0.011435185185184604;6.164212962962964;0.011435185185184604;0.7932087270574181;269.38800000000003;246.20399999999995;269.177964356;106.0;0.0;0.10785139431322038;-0.36744933584056516;0.36744933584056516;0.10785139431322038;0.95;1.6;2.25;2.2287102460666914;521.9512484609888;14.372032720186704;12.543178140233177;12.543178140233177;9.681540550352056;7.050416492909294;7.050416492…
618;12.624266649956585;0.03313040648358134;12.624266649956585;0.03313040648358134;0.676430921660825;392.5030000000002;364.2790000000001;392.22122613600004;152.0;0.0;0.26012755320450615;-0.4837542235165277;0.4837542235165277;0.26012755320450615;1.1379310344827587;1.9310344827586208;2.689655172413793;1.328596523750685;989.4614473278172;20.216967702877945;16.856823662940112;16.856823662940112;14.152…
619;4.432224153945835;1.0251634542705972;4.432224153945835;1.0251634542705972;0.8642279309285194;325.46;298.244;325.22664586400003;128.0;0.0;0.13378504547891001;-0.36875227118197246;0.36875227118197246;0.13378504547891001;0.9583333333333334;1.7916666666666667;2.625;1.3077078293593976;684.8156362023609;16.355160383312146;14.616536866123774;14.616536866123774;11.809663088089318;9.249857635227094;9.…
620;10.299507511337868;0.17085506424792185;10.299507511337868;0.17085506424792185;0.6314332457624589;273.38;250.19599999999997;273.184112356;108.0;0.0;0.28966395185629246;-0.4804468912385771;0.4804468912385771;0.28966395185629246;1.2;2.05;2.9;1.7107314749739895;500.2502814481529;13.94938298937633;12.125353196253798;12.125353196253798;9.737183443017884;7.5613839949317825;7.5613839949317825;5.82987…
621;12.646091742252457;-3.3719468065003784;12.646091742252457;0.1118575207860919;0.8472001252463742;282.409;260.23299999999995;282.140198944;106.0;0.0;0.24283085152144845;-0.30624762008859013;0.30624762008859013;0.24283085152144845;1.2105263157894737;1.7894736842105263;2.3684210526315788;2.225449094198559;534.131875440294;14.043605595440512;11.834350533085827;12.650847114013553;8.925557486208348;…
622;13.110993321826758;-0.18338342158154264;13.110993321826758;0.18338342158154264;0.5477106642762016;375.4510000000001;353.27500000000003;375.18592392400006;142.0;0.0;0.16314526687369243;-0.3522904004416486;0.3522904004416486;0.16314526687369243;1.0;1.7857142857142858;2.5714285714285716;1.397066580418055;1127.0526435692232;19.08721119088102;15.845718779148392;15.845718779148392;13.68667318580106…
623;5.031901399065902;0.9319107132035178;5.031901399065902;0.9319107132035178;0.562186337598087;357.46100000000007;334.27700000000004;357.1953457360001;136.0;0.0;0.16314526687369243;-0.35229040044164894;0.35229040044164894;0.16314526687369243;0.9259259259259259;1.7407407407407407;2.5555555555555554;1.4265419168598321;1077.9646525423702;18.216967702877945;15.545104575328791;15.545104575328791;13.2…
624;5.460380763416477;0.6080350056689342;5.460380763416477;0.6080350056689342;0.5406754437857112;275.377;258.241;275.109233164;100.0;0.0;0.14563370141468293;-0.39385462000114957;0.39385462000114957;0.14563370141468293;1.4210526315789473;2.263157894736842;3.0526315789473686;1.8832304533002757;624.4246397362379;13.405412915006313;11.3817520065592;12.198248587486926;9.181540550352057;6.2947669019274…
625;6.063523085159989;0.4351354245401866;6.063523085159989;0.4351354245401866;0.7550996016439575;374.89700000000016;355.7450000000002;374.096809908;130.0;0.0;0.23655164621534325;-0.471652719636875;0.471652719636875;0.23655164621534325;1.28;2.12;2.92;1.6587077243614594;891.913492168361;17.225403871315223;13.958387092317697;15.530812619263878;12.203509938206668;8.29279995416293;9.550417238427052;6.…
626;12.645870660362627;-0.1684272244951841;12.645870660362627;0.1684272244951841;0.4929740066823925;484.43100000000015;457.21500000000015;483.15926584400006;172.0;0.0;0.26953930562007283;-0.367719879941566;0.367719879941566;0.26953930562007283;1.0;1.7575757575757576;2.515151515151515;1.2346856784676568;1101.2063406489613;23.208531534440663;18.59893150949462;20.110789401531527;16.00804039084698;11…
627;12.437151524560157;-0.13628011565164666;12.437151524560157;0.13628011565164666;0.6424351185416114;450.41400000000027;421.1820000000003;449.174915908;162.0;0.0;0.26952659290753583;-0.367719879941566;0.367719879941566;0.26952659290753583;1.1666666666666667;1.9;2.6;1.4156125178195798;881.8267685307954;21.672997628507925;17.789530432736115;19.30138832477302;14.346244348298507;10.399557705688498;1…
628;13.294942283725504;-0.6898211474672513;13.294942283725504;0.08822578083626142;0.3989316460224995;479.60000000000025;445.3280000000003;479.269653548;186.0;0.0;0.23431854266279153;-0.4919376046797672;0.4919376046797672;0.23431854266279153;1.0285714285714285;1.7142857142857142;2.4;1.3382127964564208;1197.0258387732863;25.112155217263346;20.869902482145225;20.869902482145225;16.74009119841586;12.…
629;10.74008526197823;-0.6752877509233655;10.74008526197823;0.1095310898183377;0.36508834694524717;519.6460000000003;482.35000000000036;519.2845546639999;202.0;0.0;0.23431854274981515;-0.49193760467965936;0.49193760467965936;0.23431854274981515;1.0;1.736842105263158;2.5;1.1910199426732286;1326.742934835569;26.810825830012615;22.645297883247192;22.645297883247192;18.31257084348729;13.2285658159981…
630;10.621235371377498;-0.6659031799129207;10.621235371377498;0.11661557099372799;0.37833255949832373;496.05500000000023;461.7830000000003;495.240103008;186.0;0.0;0.2343185426952064;-0.4919376046797269;0.4919376046797269;0.2343185426952064;1.0571428571428572;1.7714285714285714;2.4857142857142858;1.343748638927095;1214.2758387732863;25.112155217263346;20.869902482145225;21.625831428163682;16.74009…
631;10.592707422131955;-0.6462796721075947;10.592707422131955;0.13048791190843545;0.41537648318304465;461.61000000000024;426.33000000000027;461.27907536000004;180.0;0.0;0.23431854266255667;-0.49193760467976744;0.49193760467976744;0.23431854266255667;0.9705882352941176;1.6764705882352942;2.3823529411764706;1.3315497940914756;1147.3271816806084;24.24191172926027;20.569288278325626;20.56928827832562…
632;10.62902403210928;-0.6699422235479238;10.62902403210928;0.11158384945737687;0.37833255949832373;496.05500000000023;461.7830000000003;495.240103008;186.0;0.0;0.23431855140749508;-0.49193760465739733;0.49193760465739733;0.23431855140749508;1.0;1.6857142857142857;2.4;1.3496031304690388;1214.2758387732865;25.11215521726335;20.86990248214523;21.625831428163682;16.756927950821463;12.021265890326278…
633;14.298130510788791;-0.7088311124368125;14.298130510788791;0.06357287552047719;0.3989316460224995;479.6000000000002;445.32800000000026;479.269653548;186.0;0.0;0.2343185600967542;-0.4919376046351299;0.4919376046351299;0.2343185600967542;1.0;1.6857142857142857;2.4;1.3496031304690388;1214.2758387732865;25.11215521726335;20.86990248214523;20.86990248214523;16.756927950821463;12.021265890326278;12.…
634;10.50962988904367;-0.6217049582178555;10.50962988904367;0.09083513413065791;0.48571590415715904;441.62000000000023;402.3080000000002;441.310375488;176.0;0.0;0.23430461391121268;-0.4919377553169439;0.4919377553169439;0.23430461391121268;1.0625;1.75;2.40625;1.5260670217491161;942.0491779497189;23.413484604514082;20.466993982753667;20.466993982753667;15.167611553344427;11.660503181742012;11.6605…
635;13.29015518370031;-0.7109322585783622;13.29015518370031;0.07077858157087946;0.378220574750511;500.0180000000003;468.77000000000027;499.2150311320001;186.0;0.0;0.23431854266279153;-0.4919376046797672;0.4919376046797672;0.23431854266279153;1.0857142857142856;1.7714285714285714;2.4571428571428573;1.3382127964564206;1203.1963686600318;25.112155217263343;20.24786695515445;21.003795901172904;16.740…
636;10.72931428692154;-0.6963988620344763;10.72931428692154;0.0920838905529564;0.3489056612624056;540.0640000000003;505.7920000000004;539.2299322480001;202.0;0.0;0.23431854274981515;-0.49193760467965936;0.49193760467965936;0.23431854274981515;1.0526315789473684;1.7894736842105263;2.5526315789473686;1.1910199426732293;1333.0184458766553;26.810825830012615;22.023262356256417;22.77919130227487;18.31…
637;10.610464396320808;-0.6870142910240313;10.610464396320808;0.09916837172834647;0.3549758492328488;516.4730000000003;485.2250000000003;515.1854805920001;186.0;0.0;0.2343185426952064;-0.4919376046797269;0.4919376046797269;0.2343185426952064;1.0571428571428572;1.7714285714285714;2.4857142857142858;1.3437486389270952;1218.4463686600318;25.112155217263346;20.24786695515445;21.75972484719136;16.7400…
638;14.292282557572415;-0.7299422235479234;14.292282557572415;0.04612567625509545;0.378220574750511;500.0180000000003;468.77000000000027;499.2150311320001;186.0;0.0;0.2343185600967542;-0.4919376046351299;0.4919376046351299;0.2343185600967542;1.0571428571428572;1.7428571428571429;2.4571428571428573;1.3496031304690386;1220.4463686600318;25.112155217263346;20.247866955154453;21.003795901172907;16.75…
639;10.57784615355045;-0.6343271289997485;10.57784615355045;0.07625208592123611;0.46800528557791776;474.0490000000004;437.7610000000003;473.25575307199995;180.0;0.0;0.23430484461784598;-0.4919377540720701;0.4919377540720701;0.23430484461784598;1.1515151515151516;1.8484848484848484;2.5454545454545454;1.3011618434092507;990.9237554249904;23.53480494807372;19.966278799322534;20.722207745340988;15.84…
640;10.716822505198989;-0.7224619621716506;10.716822505198989;0.07097277944184532;0.3326535182904047;560.4820000000003;529.2340000000004;559.1753098319998;202.0;0.0;0.23431854274981515;-0.49193760467965936;0.49193760467965936;0.23431854274981515;1.0526315789473684;1.7894736842105263;2.5526315789473686;1.1910199426732293;1337.2424211358548;26.810825830012615;21.401226829265642;22.91308472130255;18…
641;14.285766782538122;-0.7560053236850981;14.285766782538122;0.025014565143984147;0.3564495348139182;520.4360000000004;492.21200000000033;519.160408716;186.0;0.0;0.2343185600967542;-0.4919376046351299;0.4919376046351299;0.2343185600967542;1.0571428571428572;1.7428571428571429;2.4571428571428573;1.3496031304690386;1224.5613965873322;25.112155217263346;19.625831428163675;21.137689320200586;16.7569…
642;10.609044870691626;0.007458761616941256;10.609044870691626;0.007458761616941256;0.2844815655950151;480.0560000000004;445.7840000000003;479.24518838800003;180.0;0.0;0.23422347845880684;-0.49193869851668515;0.49193869851668515;0.23422347845880684;1.0;1.7058823529411764;2.411764705882353;1.2959067259397896;1160.50871171258;24.241911729260266;20.552445398642188;21.308374344660642;16.3462443482985…
643;13.281950556791472;-0.2819489339524561;13.281950556791472;0.04055221231995865;0.3117959727534004;463.60100000000034;429.3290000000003;463.27473892800003;180.0;0.0;0.2342234784589241;-0.4919386985166851;0.4919386985166851;0.2342234784589241;1.0;1.7058823529411764;2.411764705882353;1.2959067259397896;1160.50871171258;24.241911729260266;20.552445398642188;20.552445398642188;16.34624434829851;11.…
644;10.733418595311562;-0.0031154891739098023;10.733418595311562;0.0031154891739098023;0.2927930258087408;503.64700000000033;466.3510000000003;503.2896400440001;196.0;0.0;0.2342234785459477;-0.4919386985165772;0.4919386985165772;0.2342234785459477;0.972972972972973;1.7297297297297298;2.5135135135135136;1.158117039160362;1290.934511286673;25.94058234200953;22.327840799744155;22.327840799744155;17.…
645;10.61456870471083;0.0010370314022216665;10.61456870471083;0.0010370314022216665;0.2844815655950151;480.0560000000003;445.7840000000003;479.2451883880001;180.0;0.0;0.23422347849133893;-0.4919386985166448;0.4919386985166448;0.23422347849133893;1.0294117647058822;1.7647058823529411;2.5;1.3013733254918693;1177.75871171258;24.241911729260266;20.552445398642188;21.308374344660642;16.34624434829851;…
646;10.586040755465287;0.032428754758230705;10.586040755465287;0.032428754758230705;0.3274641134223646;445.6110000000003;410.3310000000002;445.28416074000006;174.0;0.0;0.23422347845868924;-0.4919386985166852;0.4919386985166852;0.23422347845868924;0.9393939393939394;1.6666666666666667;2.393939393939394;1.288357098169551;1111.0404392262212;23.37166824125719;20.25183119482259;20.25183119482259;15.95…
647;10.622357365442612;-0.00819860729770272;10.622357365442612;0.00819860729770272;0.2844815655950151;480.0560000000004;445.7840000000003;479.24518838800003;180.0;0.0;0.23422348720362685;-0.4919386984943158;0.4919386984943158;0.23422348720362685;0.9705882352941176;1.6764705882352942;2.411764705882353;1.307158823356797;1177.75871171258;24.241911729260266;20.552445398642188;21.308374344660646;16.36…
648;14.279934918502288;-0.32709705782897847;14.279934918502288;0.08756368666278203;0.3117959727534004;463.60100000000034;429.32900000000024;463.27473892800003;180.0;0.0;0.23422349589288527;-0.49193869847204896;0.49193869847204896;0.23422349589288527;0.9705882352941176;1.6764705882352942;2.411764705882353;1.307158823356797;1177.75871171258;24.241911729260266;20.552445398642188;20.552445398642188;1…
649;10.473260458161182;0.07208153253600891;10.473260458161182;0.07208153253600891;0.3894026876247193;425.62100000000015;386.3090000000002;425.31546086800006;170.0;0.0;0.23420954969838909;-0.4919388491510016;0.4919388491510016;0.23420954969838909;1.096774193548387;1.8064516129032258;2.4838709677419355;1.470898748054578;906.8764396569925;22.543241116511002;20.149536899250638;20.149536899250638;14.7…
650;13.277163456766274;-0.28722671173023406;13.277163456766274;0.053043994042508924;0.2881501181771642;484.01900000000023;452.7710000000003;483.220116512;180.0;0.0;0.2342234784589241;-0.4919386985166851;0.4919386985166851;0.2342234784589241;1.0588235294117647;1.7647058823529411;2.4705882352941178;1.2959067259397898;1166.6792415993252;24.241911729260266;19.930409871651413;20.686338817669867;16.346…
651;10.722647620254874;-0.015607270896460523;10.722647620254874;0.015607270896460523;0.2737861311073758;524.0650000000004;489.79300000000035;523.235017628;196.0;0.0;0.2342234785459477;-0.4919386985165772;0.4919386985165772;0.2342234785459477;1.027027027027027;1.7837837837837838;2.5675675675675675;1.1581170391603617;1297.2100223277594;25.940582342009534;21.70580527275338;22.461734218771834;17.9187…
652;10.611586390385924;-0.02069038902025322;10.611586390385924;0.02069038902025322;0.25997014702270294;500.47400000000033;469.22600000000034;499.190565972;180.0;0.0;0.23422348720362685;-0.4919386984943158;0.4919386984943158;0.23422348720362685;0.9411764705882353;1.6176470588235294;2.3529411764705883;1.3071588233567975;1181.9292415993252;24.241911729260266;19.930409871651413;21.44226776368832;16.3…
653;14.274086965285914;-0.33361283286327237;14.274086965285914;0.10005546838533275;0.2881501181771642;484.0190000000003;452.7710000000003;483.220116512;180.0;0.0;0.23422349589288527;-0.49193869847204896;0.49193869847204896;0.23422349589288527;1.0294117647058822;1.7352941176470589;2.4705882352941178;1.3071588233567975;1183.9292415993252;24.241911729260266;19.930409871651413;20.68633881766987;16.36…
654;10.571179486883782;0.08666458074543049;10.571179486883782;0.08666458074543049;0.3569843361883661;458.05000000000047;421.7620000000003;457.260838452;174.0;0.0;0.23420978040508603;-0.49193884790615716;0.49193884790615716;0.23420978040508603;1.125;1.84375;2.5625;1.2574150825566426;955.4821391483672;22.664561460070644;19.6488217158195;20.404750661837955;15.452397498181156;11.970308823386674;12.34…
655;10.462489483104493;0.059589750813457965;10.462489483104493;0.059589750813457965;0.3652080127349425;446.03900000000027;409.75100000000026;445.2608384519999;170.0;0.0;0.23420954969838909;-0.4919388491510016;0.4919388491510016;0.23420954969838909;1.1612903225806452;1.8709677419354838;2.5483870967741935;1.4708987480545785;912.933744384053;22.543241116511005;19.527501372259863;20.283430318278317;1…
656;10.710155838532323;-0.030267764723620916;10.710155838532323;0.030267764723620916;0.2540602202908254;544.4830000000002;513.2350000000004;543.180395212;196.0;0.0;0.2342234785459477;-0.4919386985165772;0.4919386985165772;0.2342234785459477;1.027027027027027;1.7837837837837838;2.5675675675675675;1.1581170391603621;1301.4339975869586;25.940582342009534;21.083769745762606;22.595627637799517;17.9187…
657;10.562777998686048;0.005276479208519591;10.562777998686048;0.005276479208519591;0.27938472620652083;486.44700000000034;457.2150000000002;485.174915908;174.0;0.0;0.23422347845868924;-0.4919386985166852;0.4919386985166852;0.23422347845868924;1.0;1.7272727272727273;2.4545454545454546;1.288357098169551;1121.325997040267;23.37166824125719;19.007760140841036;20.519618032877947;15.952397498181156;11…
658;13.538666400007553;-4.511975189066434;13.538666400007553;0.03263532604686614;0.21076668322846223;554.4440000000001;526.2200000000001;553.1623005360001;198.0;0.0;0.4179224873964338;-0.4919386985120609;0.4919386985120609;0.4179224873964338;1.0;1.6756756756756757;2.3783783783783785;1.352506814347434;1283.701908014093;26.741911729260273;20.564303290679096;22.076161182716007;17.574405966109296;11.…
659;10.599094608663375;-0.03535088284741361;10.599094608663375;0.03535088284741361;0.23697466640823864;520.8920000000003;492.6680000000003;519.135943556;180.0;0.0;0.23422348720362685;-0.4919386984943158;0.4919386984943158;0.23422348720362685;0.9411764705882353;1.6176470588235294;2.3529411764705883;1.3071588233567972;1185.289382024462;24.241911729260266;19.308374344660642;21.576161182716003;16.363…
660;14.267571190251621;-0.3409177156006813;14.267571190251621;0.11471596221249292;0.2641808400837309;504.4370000000003;476.21300000000025;503.165494096;180.0;0.0;0.23422349589288527;-0.49193869847204896;0.49193869847204896;0.23422349589288527;1.0294117647058822;1.7352941176470589;2.4705882352941178;1.3071588233567972;1188.0442695266256;24.241911729260266;19.308374344660642;20.82023223669755;16.36…
661;10.558687705161232;0.07200408691827032;10.558687705161232;0.07200408691827032;0.32726305167958053;478.4680000000004;445.2040000000003;477.20621603600006;174.0;0.0;0.23420978040508603;-0.49193884790615716;0.49193884790615716;0.23420978040508603;1.125;1.84375;2.5625;1.2574150825566426;959.5394438754274;22.66456146007064;19.026786188828726;20.538644080865634;15.452397498181156;11.659291059891286…
662;10.583023622470634;-0.009605241239440065;10.583023622470634;0.009605241239440065;0.4087821026551004;472.4200000000003;445.20400000000024;471.159265844;168.0;0.0;0.23427001492868693;-0.4919381567595321;0.4919381567595321;0.23427001492868693;1.0;1.71875;2.4375;1.3474253697487084;1105.0774043493861;22.66456146007064;18.300653359654493;19.812511251691397;15.452397498181156;10.718885989489339;11.4…
663;12.091769547325104;-0.1204467172671535;12.091769547325104;0.1204467172671535;0.7367246313836262;320.4030000000001;308.3070000000001;320.051401004;108.0;0.0;0.2749267883352144;-0.26725025730704965;0.2749267883352144;0.26725025730704965;1.4761904761904763;2.3333333333333335;3.0476190476190474;1.609908954550303;862.130307349533;14.396976746569035;11.236833730830275;12.869826892685728;10.18667318…
664;13.391455125428823;-0.30288331320204875;13.391455125428823;0.16054179316354666;0.6577452185749304;410.4930000000002;383.27700000000016;410.211804324;158.0;0.0;0.25648037354974157;-0.35589095870673193;0.35589095870673193;0.25648037354974157;1.2;2.033333333333333;2.8666666666666667;1.2328492308842522;1128.1689101168888;20.664561460070647;17.36378432456077;17.36378432456077;14.597356788324023;10…
665;12.879432769294331;-0.10553501326048176;12.879432769294331;0.10553501326048176;0.589151982047835;358.40100000000007;340.2570000000001;358.142975816;134.0;0.0;0.2597255468104856;-0.4371414771983078;0.4371414771983078;0.2597255468104856;1.0740740740740742;1.9259259259259258;2.7037037037037037;1.544622843168903;1102.5876613374646;18.802754140504852;15.008990328513487;15.008990328513487;13.131030…
666;13.03832165818322;-0.08761834659381518;13.03832165818322;0.08761834659381518;0.534439550561443;372.4280000000001;352.26800000000014;372.15862588;140.0;0.0;0.2597330776270914;-0.4371414771983078;0.4371414771983078;0.2597330776270914;1.0714285714285714;1.8928571428571428;2.642857142857143;1.5672741707808242;1148.89046542805;19.672997628507925;15.956203924013447;15.956203924013447;13.54171389565…
667;10.364463486432733;-0.068497976223445;10.364463486432733;0.068497976223445;0.4152480654918664;344.374;328.24600000000004;344.127325752;128.0;0.0;0.2205460542017293;-0.4927747184935651;0.4927747184935651;0.2205460542017293;1.0769230769230769;1.9615384615384615;2.769230769230769;1.567501410653492;1084.3803936657148;17.932510652501772;14.047955633549583;14.047955633549583;12.703509938206668;8.10…
668;10.267346139493958;-0.09743316140863012;10.267346139493958;0.09743316140863012;0.4152480654918664;344.374;328.24600000000004;344.127325752;128.0;0.0;0.2353802055759444;-0.49178137916416564;0.49178137916416564;0.2353802055759444;1.0769230769230769;1.9615384615384615;2.730769230769231;1.5426057049671966;1051.3803936657148;17.932510652501772;14.047955633549583;14.047955633549583;12.6866731858010…
669;10.495574597543843;-0.05058130955677842;10.495574597543843;0.05058130955677842;0.4236526926962778;358.4010000000001;340.2570000000001;358.142975816;134.0;0.0;0.2205536314229992;-0.49277463643516556;0.49277463643516556;0.2205536314229992;1.0740740740740742;1.9259259259259258;2.7037037037037037;1.5917115510769242;1130.602820110979;18.802754140504852;14.99516922904954;14.99516922904954;13.114193…
670;10.324463486432734;-0.130997976223445;10.324463486432734;0.130997976223445;0.41750711579263416;345.358;330.23800000000006;345.11134134;128.0;0.0;0.22229882563065329;-0.4927320890393025;0.4927320890393025;0.22229882563065329;1.0769230769230769;1.9615384615384615;2.769230769230769;1.5675014106534921;1084.8706186613879;17.932510652501772;13.956203924013446;13.956203924013446;12.703509938206668;8…
671;10.3911301530994;-0.02683130955677826;10.3911301530994;0.02683130955677826;0.3887288085687303;361.42600000000004;346.3060000000001;361.08849772;128.0;0.0;0.21984434454426377;-0.4927931713240164;0.4927931713240164;0.21984434454426377;1.0769230769230769;1.9615384615384615;2.769230769230769;1.5675014106534921;1087.6255061635513;17.932510652501772;13.956203924013446;14.772700504941172;12.70350993…
672;12.332168030065304;-0.33354427251974106;12.332168030065304;0.24769561141720287;0.588080373055073;345.362;330.242;345.12257472000005;128.0;0.0;0.2910258073321942;-0.43714147910435097;0.43714147910435097;0.2910258073321942;1.0769230769230769;1.9615384615384615;2.730769230769231;1.4655086672232884;1039.6944545395643;17.93251065250177;13.931640059323861;13.931640059323861;12.686673185801062;8.005…
673;12.658877213738776;-3.8096147142983825;12.658877213738776;0.07352894475053606;0.5586460396139611;381.413;366.2930000000001;381.07832696;136.0;0.0;0.2652694793028384;-0.4628642320752569;0.4628642320752569;0.2652694793028384;1.037037037037037;1.8888888888888888;2.6666666666666665;1.5498090498614594;1201.1020010206646;18.855160383312146;14.286521604405118;15.103018185332845;13.026806570407935;8.…
674;12.725543880405443;-3.7054480476317155;12.725543880405443;0.2587141299357214;0.5324990694352766;397.48100000000005;382.3610000000001;397.05548334;136.0;0.0;0.2628958168493115;-0.43714147388851304;0.43714147388851304;0.2628958168493115;1.037037037037037;1.8888888888888888;2.6666666666666665;1.5498090498614594;1202.3471135185011;18.855160383312146;14.286521604405118;15.919514766260571;13.026806…
675;4.291159027660651;1.0090067029898382;4.291159027660651;1.0090067029898382;0.7896678964702334;268.364;248.20399999999995;268.16879664;104.0;0.0;0.1095387366065449;-0.3608871416217928;0.3608871416217928;0.1095387366065449;1.3;2.15;2.85;2.0085962585731645;720.9892569410669;14.11251969619286;12.219955964010724;12.219955964010724;9.647867045540844;6.9001439945898335;6.9001439945898335;5.4415339199…
676;4.282781658577113;0.8750733024691357;4.282781658577113;0.8750733024691357;0.7810168010851412;282.391;260.215;282.184446704;110.0;0.0;0.10528973617645916;-0.36088894022018236;0.36088894022018236;0.10528973617645916;1.2857142857142858;2.142857142857143;2.857142857142857;1.873828147301302;736.1708966950789;14.819626477379408;12.927062745197274;12.927062745197274;10.131030293135238;7.346318353449…
677;11.748000598387502;-0.3251301492819345;11.748000598387502;0.07976311203493758;0.8745979368737002;273.71999999999997;257.592;273.088019052;100.0;0.0;0.2910486175745609;-0.37879271801206127;0.37879271801206127;0.2910486175745609;1.5;2.2222222222222223;2.8333333333333335;1.7597772982776694;415.6659785275332;12.957819157813608;10.239777222520019;10.995706168538474;8.681540550352056;5.882998468386…
678;5.323938404652239;0.5290486163601247;5.323938404652239;0.5290486163601247;0.8683384586436166;263.30100000000004;246.16499999999996;263.138224784;102.0;0.0;0.262686175902646;-0.37879271801219455;0.37879271801219455;0.262686175902646;1.3157894736842106;2.1578947368421053;3.0;1.6296734823291488;550.043360575591;13.079139501373252;10.925341919236471;10.925341919236471;9.343336592900531;6.45350346…
679;12.579207127346436;-0.15407146507913794;12.579207127346436;0.15407146507913794;0.2737017062521407;431.5910000000002;406.39100000000013;431.15620042;154.0;0.0;0.28114779394373257;-0.3382607319456683;0.3382607319456683;0.28114779394373257;1.1724137931034482;1.896551724137931;2.6206896551724137;1.2817407075424914;1042.1325383193487;20.380104409694475;16.667174989455678;18.300168151311127;14.0417…
680;5.862277966742251;0.2783941169060218;5.862277966742251;0.2783941169060218;0.43041976642477925;361.39300000000014;357.3610000000001;359.83724578799996;74.0;0.0;0.1494430203113732;-0.47929809133494716;0.47929809133494716;0.1494430203113732;1.1428571428571428;1.7857142857142858;2.4285714285714284;2.847595352679942;395.02403214117743;10.55204176387779;6.781913502066571;11.207198631298258;6.647065…
681;6.341448890133838;0.6728263535842766;6.341448890133838;0.6728263535842766;0.4962737231922446;412.32400000000024;393.1720000000002;411.1017509680001;142.0;0.0;0.1628662598162735;-0.35229057040166456;0.35229057040166456;0.1628662598162735;0.9642857142857143;1.8214285714285714;2.642857142857143;1.370380239579154;1148.1714733008898;19.087211190881025;15.223683252157619;16.735541144194524;13.68667…
682;6.337581268134349;0.6802602160181389;6.337581268134349;0.6802602160181389;0.45921112188503244;417.36500000000024;399.22100000000023;416.062922936;138.0;0.0;0.15333381234198018;-0.3522913434927186;0.3522913434927186;0.15333381234198018;1.037037037037037;1.8888888888888888;2.7037037037037037;1.3541644615855652;1111.7765700242473;18.380104409694475;14.607367677931897;16.93572215089653;13.1866731…
683;6.149341735351998;0.6077293518206084;6.149341735351998;0.6077293518206084;0.45921112188503244;417.3650000000001;399.2210000000001;416.06292293600006;138.0;0.0;0.15333381234187368;-0.3522913435573406;0.3522913435573406;0.15333381234187368;1.0;1.8518518518518519;2.6666666666666665;1.3450188912444645;1111.7765700242473;18.380104409694475;14.607367677931897;16.935722150896535;13.186673185801062;8…
684;6.33775248224787;0.6803960691759704;6.33775248224787;0.6803960691759704;0.45921112188503244;417.36500000000024;399.22100000000023;416.062922936;138.0;0.0;0.15427707427750778;-0.35226263935337365;0.35226263935337365;0.15427707427750778;1.0;1.8518518518518519;2.6666666666666665;1.3541644615855652;1111.7765700242473;18.380104409694475;14.607367677931897;16.93572215089653;13.186673185801062;8.944…
685;6.1494775885098285;0.6078652049784394;6.1494775885098285;0.6078652049784394;0.45921112188503244;417.3650000000001;399.2210000000001;416.06292293600006;138.0;0.0;0.1542770742774012;-0.35226263941799585;0.35226263941799585;0.1542770742774012;0.9629629629629629;1.8148148148148149;2.6296296296296298;1.3450188912444647;1111.7765700242473;18.380104409694475;14.607367677931897;16.935722150896535;13.…
686;6.365387412166513;-0.28637833837238613;6.365387412166513;0.28637833837238613;0.4616906207935433;416.1350000000002;402.0230000000002;413.98602378799995;130.0;0.0;0.10225218684250398;-0.36686655566542276;0.36686655566542276;0.10225218684250398;0.96;1.68;2.32;1.8269922473983415;852.287332800423;17.811190308942127;13.002249627770045;16.025965411843863;12.024877143252588;7.489207558424719;9.001065…
687;6.360179078833179;-0.22255117787855916;6.360179078833179;0.22255117787855916;0.5391871956552777;381.6900000000001;366.57000000000005;380.02499614000004;124.0;0.0;0.1022509807681916;-0.3669220090498758;0.3669220090498758;0.1022509807681916;1.0;1.75;2.4166666666666665;1.7958913326646337;788.5333762573995;16.94094682093905;12.701635423950442;14.969422262005807;11.614193540729628;7.38355865525343…
688;6.426845745499845;0.19411548878810736;6.426845745499845;0.19411548878810736;0.47106059758067803;397.7580000000001;382.63800000000003;396.00215252000004;124.0;0.0;0.09458922781992198;-0.3360400174100837;0.3360400174100837;0.09458922781992198;1.0;1.75;2.4166666666666665;1.7958913326646337;788.5333762573995;16.94094682093905;12.701635423950442;15.785918842933533;11.614193540729628;7.383558655253…
689;6.204052395649617;0.6908708900226761;6.204052395649617;0.6908708900226761;0.8093498766353519;313.788;297.66;313.09818981200004;112.0;0.0;0.15264513990783043;-0.45432313146931597;0.45432313146931597;0.15264513990783043;1.0454545454545454;1.8636363636363635;2.727272727272727;1.8840897775171097;738.4339512236613;14.940946820939052;12.05051896354658;12.806447909565035;10.809663088089318;7.4229973…
690;6.23304806696341;0.826227901654489;6.23304806696341;0.826227901654489;0.7947531162646359;310.82800000000015;291.676;310.123676288;112.0;0.0;0.07391936393937205;-0.31609455906276906;0.31609455906276906;0.07391936393937205;0.9545454545454546;1.7727272727272727;2.6363636363636362;1.9778513675729856;740.850445001187;14.940946820939052;12.531920370766228;13.287849316784682;10.826499840494925;7.985…
691;6.227000521235341;0.3151182349627657;6.227000521235341;0.3151182349627657;0.49680607210419847;420.9000000000002;399.73200000000014;420.1353035920001;152.0;0.0;0.23080036743384869;-0.45359548031507685;0.45359548031507685;0.23080036743384869;0.9;1.7666666666666666;2.6666666666666665;1.2253388134510672;1246.9029804595489;20.078775022443743;16.422108545762708;17.17803749178116;14.742316078466889;…
692;6.208515504543481;0.7223486361635022;6.208515504543481;0.7223486361635022;0.5270398072013526;376.8910000000002;355.72300000000007;376.14547435200006;136.0;0.0;0.15327497849665134;-0.35229215204922937;0.35229215204922937;0.15327497849665134;0.8518518518518519;1.6666666666666667;2.4814814814814814;1.415330782356404;1081.5742930168071;18.216967702877945;15.053205722027686;15.809134668046141;13.2…
693;6.200042504546952;0.7375706338494248;6.200042504546952;0.7375706338494248;0.5270398072013527;376.89100000000013;355.7230000000001;376.145474352;136.0;0.0;0.15327394639269987;-0.3522921588301913;0.3522921588301913;0.15327394639269987;0.8518518518518519;1.6666666666666667;2.4814814814814814;1.4107216878037423;1081.5742930168071;18.216967702877945;15.053205722027686;15.80913466804614;13.27598958…
694;6.019862635114049;0.3755246913580246;6.019862635114049;0.3755246913580246;0.7533026480233699;344.8060000000002;327.6700000000001;344.11523684400004;124.0;0.0;0.24709025174392593;-0.4710822835092713;0.4710822835092713;0.24709025174392593;1.2083333333333333;2.0833333333333335;2.9166666666666665;1.6163417993234586;845.4548475490526;16.355160383312146;12.997352397353792;13.753281343372247;11.7928…
695;6.619253549330661;0.2054925673973289;6.619253549330661;0.2054925673973289;0.5427984240427799;445.99400000000026;417.77000000000027;445.192090196;164.0;0.0;0.1006735694914271;-0.3689237981296834;0.3689237981296834;0.1006735694914271;0.84375;1.625;2.46875;1.1638954297906048;1057.8154173705236;21.492988584816835;18.16050478693356;18.916433732952015;15.74231607846689;11.590404528664612;11.9683690…
696;6.126623384908838;0.6921959882182648;6.126623384908838;0.6921959882182648;0.7460159147565322;364.88000000000017;343.7120000000001;364.145474352;132.0;0.0;0.13654046925278185;-0.32788118604034144;0.32788118604034144;0.13654046925278185;1.0;1.8461538461538463;2.6923076923076925;1.8106251924450054;963.2451400208546;17.769373945685242;14.504077992648517;15.260006938666972;12.775989583278102;8.936…
697;6.691467151675484;-0.585949074074074;6.691467151675484;0.585949074074074;0.45454498474207145;344.8450000000001;327.70900000000006;344.10802622400007;122.0;0.0;0.12258561028717012;-0.31890279301670854;0.31890279301670854;0.12258561028717012;0.72;1.28;1.8;2.1535836481568715;908.2706613028778;17.11467340730599;13.587346240232787;14.343275186251242;12.331370464613116;8.177435400812115;8.555399873…
698;6.19952059887741;0.3163090513983371;6.19952059887741;0.3163090513983371;0.7309461844044663;330.84400000000005;315.7240000000001;330.07059516;112.0;0.0;0.22449568561556907;-0.3527318463419764;0.3527318463419764;0.22449568561556907;1.0909090909090908;1.8636363636363635;2.6363636363636362;1.8740145622025748;796.5159504420342;14.940946820939052;11.920382289856912;13.492807816803092;10.82649984049…
699;6.148811649659863;0.3792866591080881;6.148811649659863;0.3792866591080881;0.8223737356027595;308.8380000000001;291.702;308.08624522400004;106.0;0.0;0.22522318804266742;-0.3533738121845069;0.3533738121845069;0.22522318804266742;1.1;1.9;2.75;1.907724601684891;648.1515889251757;13.526733258565956;11.284707799465346;12.857133326411528;9.826499840494924;7.261933610125143;8.456394664062096;5.444343…
700;12.934961236043247;-4.314089537170805;12.934961236043247;0.044318858793672256;0.6380365420410259;421.48800000000017;399.3120000000001;421.14356798399996;154.0;0.0;0.41598542030312663;-0.3689537805681383;0.41598542030312663;0.3689537805681383;1.0344827586206897;1.793103448275862;2.5172413793103448;1.3398552691472148;1064.9539465413623;20.595647359318292;16.07612335790195;16.892619938829675;13.…
701;11.77126306083094;0.1149850766697118;11.77126306083094;0.1149850766697118;0.7219265854532008;353.4910000000001;330.3070000000001;353.15618335600004;130.0;0.0;0.30738164794912937;-0.3689663320438685;0.3689663320438685;0.30738164794912937;1.0;1.76;2.52;1.3416749615240753;907.586007781977;17.225403871315223;14.519580208063896;15.336076788991623;12.203509938206668;8.813816119358696;9.630312700286…
702;11.777408185547493;0.09484861972006775;11.777408185547493;0.09484861972006775;0.7681766737728972;369.4900000000001;346.30600000000015;369.1510979760001;136.0;0.0;0.30738164794912937;-0.505780862233701;0.505780862233701;0.30738164794912937;1.0769230769230769;1.8461538461538463;2.6153846153846154;1.3495834541713914;970.5919013382878;18.0956473593183;14.889443534374228;15.705940115301955;12.6141…
703;11.9292638838673;0.02076537552190416;11.9292638838673;0.02076537552190416;0.8073741907317701;304.39400000000006;280.20199999999994;304.189926008;120.0;0.0;0.3280692274666595;-0.3787927242421837;0.3787927242421837;0.3280692274666595;1.1363636363636365;1.8636363636363635;2.6363636363636362;1.5730082446359535;697.9690976119837;15.526733258565956;13.339935643302313;13.339935643302313;10.664703797…
704;5.7334308862433865;0.6980536659108088;5.7334308862433865;0.6980536659108088;0.8568947653359317;230.31099999999998;212.16699999999997;230.141913196;90.0;0.0;0.1227398304214131;-0.4932733727812423;0.4932733727812423;0.1227398304214131;1.411764705882353;2.2941176470588234;3.1176470588235294;2.2772138062589975;556.8378185949961;11.828062645816686;10.200396868655064;10.200396868655064;8.3088617502…
705;10.106981933243658;-0.20859174984400441;10.106981933243658;0.20859174984400441;0.5228325262373988;403.5260000000002;374.29400000000015;403.22597716800004;156.0;0.0;0.38076887809673543;-0.4662277180176409;0.4662277180176409;0.38076887809673543;1.1333333333333333;1.9666666666666666;2.8;1.296948835821668;1072.6921932194127;20.664561460070647;17.66083980867195;17.66083980867195;14.597356788324024…
706;5.827129157218444;0.37369047619047646;5.827129157218444;0.37369047619047646;0.7812979863150252;324.3880000000001;304.22800000000007;324.16985926;124.0;0.0;0.32041422498328703;-0.45848653582902327;0.45848653582902327;0.32041422498328703;1.125;1.9166666666666667;2.7083333333333335;1.659712516030735;825.717979247797;16.355160383312146;13.64395178903415;13.64395178903415;11.809663088089318;8.1254…
707;13.099262036981646;-0.2613841834305395;13.099262036981646;0.2613841834305395;0.7770312932039745;326.3790000000001;307.2270000000001;326.165522828;124.0;0.0;0.22548986126536094;-0.34106480864195454;0.34106480864195454;0.22548986126536094;1.25;2.0;2.75;1.7851721565702179;918.3989176380671;16.518297090128677;13.459347594893007;13.459347594893007;11.686673185801062;8.17355972306727;8.173559723067…
708;13.132425302287768;-0.260397990136654;13.132425302287768;0.260397990136654;0.7674025366692997;340.4060000000001;319.23800000000006;340.181172892;130.0;0.0;0.22548986126521828;-0.34106480864195454;0.34106480864195454;0.22548986126521828;1.2;1.96;2.72;1.7576529611220348;934.3498487811095;17.225403871315223;14.166454376079555;14.166454376079555;12.186673185801062;8.67355972306727;8.6735597230672…
709;13.024488280795548;-0.2912266936139587;13.024488280795548;0.08148928175533499;0.6215777354959108;316.34000000000003;299.204;316.1447873840001;120.0;0.0;0.2252113378435271;-0.3963050892993103;0.3963050892993103;0.2252113378435271;1.3478260869565217;2.130434782608696;2.869565217391304;2.0280125086658463;867.7996409986476;16.233840039752504;12.622104140016791;12.622104140016791;11.16903509559602…
710;13.153008052671261;-0.2735329714834236;13.153008052671261;0.2735329714834236;0.7086306429990723;371.4200000000001;349.2440000000001;371.18698654400004;142.0;0.0;0.22525729629595007;-0.37879271789822144;0.37879271789822144;0.22525729629595007;1.2592592592592593;2.037037037037037;2.814814814814815;1.5948462561703542;973.533976532151;18.639617433688315;15.151672774040298;15.151672774040298;13.18…
711;13.133562326916298;-0.278395568925941;13.133562326916298;0.278395568925941;0.5944958338944837;348.38500000000005;331.249;348.1498727640001;130.0;0.0;0.22554712079058767;-0.34106480858330673;0.34106480858330673;0.22554712079058767;1.1153846153846154;1.8846153846153846;2.6538461538461537;1.7454662684431148;1096.5447059967498;17.93251065250177;14.147428328091868;14.147428328091868;12.68667318580…
712;13.115329596316249;-0.2603999934582544;13.115329596316249;0.2603999934582544;0.8005681634296534;326.3790000000001;307.22700000000003;326.165522828;124.0;0.0;0.22889493267544891;-0.3407063225120622;0.3407063225120622;0.22889493267544891;1.0416666666666667;1.7916666666666667;2.5416666666666665;1.7552396240019965;851.3933127780773;16.518297090128677;13.536317702389887;13.536317702389887;11.70350…
713;5.974218401663456;0.7063776199539744;5.974218401663456;0.7063776199539744;0.7767922923908904;357.8490000000001;337.6890000000001;357.14687132;130.0;0.0;0.22898587215189375;-0.3394504905535195;0.3394504905535195;0.22898587215189375;1.0;1.72;2.44;1.7241381399590714;881.8977959545226;17.388540578131757;14.276424516703297;15.032353462721753;12.09735678832402;8.258202507459648;8.636166980468877;6.…
714;13.142983261332551;-0.2658446022682477;13.142983261332551;0.2658446022682477;0.7861742976099085;341.39400000000006;321.23400000000004;341.17642186;130.0;0.0;0.22898587215196065;-0.33944887274894475;0.33944887274894475;0.22898587215196065;1.0;1.72;2.44;1.7241381399590714;881.8977959545226;17.388540578131757;14.276424516703297;14.276424516703297;12.09735678832402;8.258202507459648;8.25820250745…
715;4.790075585789871;0.7616954837490554;4.790075585789871;0.7616954837490554;0.7937132895802458;323.4040000000001;302.23600000000005;323.18584367200003;124.0;0.0;0.22898587215182659;-0.3394521251648579;0.3394521251648579;0.22898587215182659;0.9583333333333334;1.7083333333333333;2.4583333333333335;1.7397197895587202;834.7712724149704;16.518297090128677;13.975810312883697;13.975810312883697;11.703…
716;13.182235670629602;-0.28129494150979584;13.182235670629602;0.16985790128140832;0.700721663789619;371.42000000000013;349.2440000000001;371.186986544;142.0;0.0;0.22898587534712284;-0.39504454819908513;0.39504454819908513;0.22898587534712284;1.1111111111111112;1.8518518518518519;2.5555555555555554;1.637943068588146;919.3548805155683;18.80275414050485;15.137851674576352;15.137851674576352;13.1353…
717;13.280598439756861;-0.26960655455370586;13.280598439756861;0.26960655455370586;0.5357550721142115;417.4920000000002;393.3000000000002;417.20772198800006;158.0;0.0;0.22898587839181478;-0.33944887274894475;0.33944887274894475;0.22898587839181478;0.9354838709677419;1.6774193548387097;2.4193548387096775;1.3605132383545167;1165.9869473810006;21.20853153444066;17.370282643837974;17.370282643837974;…
718;13.26680692315022;-0.2921511873998832;13.26680692315022;0.23476890349093216;0.5421362420006819;421.4550000000002;400.2870000000002;421.18265011200003;158.0;0.0;0.22902072379711;-0.36797849052759035;0.36797849052759035;0.22902072379711;0.8064516129032258;1.4193548387096775;2.096774193548387;1.4007296544629133;1197.2468792730851;21.37166824125719;16.963790066471027;16.963790066471027;15.0636832…
719;13.265653520612734;-0.27153862252099037;13.265653520612734;0.27153862252099037;0.562132996327621;403.46500000000026;381.2890000000002;403.192071924;152.0;0.0;0.22902072379710967;-0.367981243234569;0.367981243234569;0.22902072379710967;0.8666666666666667;1.5666666666666667;2.3;1.4190664709313494;1149.5534548277592;20.501424753254117;16.66317586265143;16.66317586265143;14.669836433395455;9.9452…
720;13.103495276789623;-0.2742888823471432;13.103495276789623;0.2742888823471432;0.7938841324578126;328.3510000000001;311.2150000000001;328.144787384;124.0;0.0;0.22905706797164196;-0.3777738670951002;0.3777738670951002;0.22905706797164196;1.125;1.875;2.625;1.7552396240019967;856.880181079333;16.518297090128677;13.237459211667202;13.237459211667202;11.703509938206668;7.755883649115641;7.7558836491…
721;13.016300800558732;-4.864771185971585;13.016300800558732;0.12675150557748838;0.6433002854431683;417.3930000000002;396.22500000000014;417.152733612;158.0;0.0;0.41593647826656377;-0.3758462641112385;0.41593647826656377;0.3758462641112385;0.8275862068965517;1.3793103448275863;1.896551724137931;1.7937895133701134;777.9064107750906;21.123109575743268;15.53747796915552;15.53747796915552;13.60092018…
722;12.97160738622048;-4.36436255983875;12.97160738622048;0.35838671579743053;0.748205666973854;320.318;305.19800000000004;320.12488114;120.0;0.0;0.4159895052689245;-0.35231193078559675;0.4159895052689245;0.35231193078559675;1.0434782608695652;1.826086956521739;2.5652173913043477;1.9471808352301938;862.7546817627605;16.026733258565955;12.268062945411504;12.268062945411504;11.03782470590011;7.4761…
723;13.000746677726573;-4.321120705365297;13.000746677726573;0.6047225336925905;0.47685586942313013;402.4450000000002;385.30900000000025;402.11260220400004;144.0;0.0;0.41598542032179736;-0.36797064650016753;0.41598542032179736;0.36797064650016753;0.9285714285714286;1.7142857142857142;2.5;1.4039120286009352;1139.2288440832633;19.30275414050485;14.855575638944204;15.67207221987193;13.50415120108889…
724;13.137647369172662;-4.336224152380151;13.137647369172662;0.6078509667253562;0.29341890637270024;478.54300000000023;457.3750000000002;478.1439023320001;172.0;0.0;0.41598542032179736;-0.36797064646419275;0.41598542032179736;0.36797064646419275;0.7647058823529411;1.5294117647058822;2.2941176470588234;1.297518677859417;1464.2650264717454;23.285881803630286;18.164976715702704;18.98147329663043;16.…
725;13.137647369172662;-4.336224152380152;13.137647369172662;0.6078509667253562;0.29341890637270024;478.5430000000002;457.3750000000002;478.1439023320001;172.0;0.0;0.41598542032179736;-0.36797064646419275;0.41598542032179736;0.36797064646419275;0.8235294117647058;1.588235294117647;2.3529411764705883;1.3074079814323034;1464.2650264717456;23.285881803630282;18.164976715702704;18.98147329663043;16.4…
726;13.000882530884404;-4.320949491251776;13.000882530884404;0.6045025306316785;0.47685586942313;402.4450000000003;385.30900000000025;402.11260220400004;144.0;0.0;0.41598542032179736;-0.36797064646419275;0.41598542032179736;0.36797064646419275;0.8928571428571429;1.6785714285714286;2.4642857142857144;1.4039120286009352;1139.2288440832633;19.30275414050485;14.855575638944204;15.67207221987193;13.50…
727;12.504202727387252;-4.259874220521543;12.504202727387252;0.580062358276644;0.7945477651718409;230.23299999999998;217.12899999999996;230.103083076;88.0;0.0;0.41598542030311014;-0.36897311029697766;0.41598542030311014;0.36897311029697766;1.125;1.8125;2.4375;2.2102800378408767;356.4924621177335;11.596011838247808;8.718935216032335;8.718935216032335;7.571498210711325;5.201483025529963;5.201483025…
728;13.213077363776872;-4.301745472252152;13.213077363776872;0.36749968852963133;0.4586757526243503;430.4990000000002;409.3310000000002;430.1439023320001;156.0;0.0;0.4161750990496642;-0.3522917819802495;0.4161750990496642;0.3522917819802495;0.9666666666666667;1.7666666666666666;2.566666666666667;1.2743796227733961;1172.0256047715636;20.716967702877938;16.269789201317298;17.08628578224502;14.50415…
729;13.463657311788422;-0.24386232335118474;13.463657311788422;0.006286248557172636;0.5438612576373346;404.50400000000013;378.2960000000002;404.206405272;154.0;0.0;0.12272961322240376;-0.29713306349585666;0.29713306349585666;0.12272961322240376;0.7;1.2333333333333334;1.7666666666666666;1.4309030833191965;899.0884732838088;20.760937777247957;16.923494349985127;16.923494349985127;14.686673185801062…
730;13.080706804826926;-0.17300862479643753;13.080706804826926;0.17300862479643753;0.5405647850515929;374.4630000000002;351.2790000000001;374.19067495600007;142.0;0.0;0.12272886564867506;-0.31321603664385;0.31321603664385;0.12272886564867506;0.75;1.4285714285714286;2.2142857142857144;1.2839848926640267;1094.704730375828;18.92407448406449;15.760312503214234;15.760312503214234;13.759152830872496;9.…
731;13.060596600818851;-0.17096580072236356;13.060596600818851;0.17096580072236356;0.5346045534377668;380.49200000000025;359.3240000000001;380.14709589200004;138.0;0.0;0.12571955150700154;-0.30503573033136144;0.30503573033136144;0.12571955150700154;0.9259259259259259;1.6666666666666667;2.4444444444444446;1.2667154615712388;1060.872971111464;18.216967702877948;15.013860255298843;15.830356836226569…
732;13.103742873036131;-0.18771660433963389;13.103742873036131;0.18771660433963389;0.507026476951223;394.88100000000014;374.7210000000002;394.13605254000004;142.0;0.0;0.15327497849665134;-0.352292152049229;0.352292152049229;0.15327497849665134;0.9285714285714286;1.7142857142857142;2.5;1.386888438068728;1130.66228404366;19.08721119088102;15.353819925847286;16.10974887186574;13.669836433395457;9.45…
733;13.087070419332427;-0.1785530870808787;13.087070419332427;0.1785530870808787;0.5527755829530072;360.4360000000001;339.2680000000001;360.17502489200007;136.0;0.0;0.15327392448572655;-0.35229215889879056;0.35229215889879056;0.15327392448572655;0.8148148148148148;1.5555555555555556;2.3703703703703702;1.3702655887670925;1078.5742930168071;18.21696770287794;15.053205722027686;15.053205722027686;13…
734;13.082625974887984;-0.18365512789720517;13.082625974887984;0.18365512789720517;0.5608009422285725;361.42400000000015;341.2640000000001;361.17027386;136.0;0.0;0.1628662598162735;-0.35229057046640344;0.35229057046640344;0.1628662598162735;0.9259259259259259;1.7407407407407407;2.5555555555555554;1.3702655887670925;1080.833482274037;18.216967702877945;14.923069048338018;14.923069048338018;13.2759…
735;13.06437366007317;-0.17622126546334282;13.06437366007317;0.17622126546334282;0.5473869073269189;366.46500000000015;347.3130000000001;366.1314458280001;132.0;0.0;0.15333381234187357;-0.3522913435574575;0.3522913435574575;0.15333381234187357;1.0;1.8076923076923077;2.6153846153846154;1.3524496894172104;1044.747914736408;17.5098609216914;14.306753474112297;15.123250055040023;12.775989583278102;8.…
736;13.064483259468481;-0.17608541230551156;13.064483259468481;0.17608541230551156;0.5473869073269189;366.46500000000015;347.31300000000005;366.1314458280001;132.0;0.0;0.1542770742774011;-0.3522626394181126;0.3522626394181126;0.1542770742774011;0.9615384615384616;1.7692307692307692;2.576923076923077;1.3524496894172104;1044.7479147364077;17.5098609216914;14.306753474112297;15.123250055040023;12.77…
737;13.11954297402287;-0.18863309325909228;13.11954297402287;0.18863309325909228;0.5445182992427106;352.43800000000016;335.30200000000013;352.11579576400004;126.0;0.0;0.15336835682150202;-0.3679804452645827;0.3679804452645827;0.15336835682150202;0.92;1.68;2.48;1.4389583680069034;1028.639747286075;16.802754140504852;13.599646692925747;14.416143273853473;12.292826335683712;8.392276856681994;9.27192…
738;13.051853930567855;-0.27706666012492054;13.051853930567855;0.27706666012492054;0.763707656802276;312.3520000000001;295.21600000000007;312.149872764;118.0;0.0;0.22895553394230966;-0.3407054619577601;0.3407054619577601;0.22895553394230966;1.0434782608695652;1.826086956521739;2.608695652173913;1.8137176997503173;828.4338296276511;15.6480536021256;12.589104106889929;12.589104106889929;11.29282633…
739;13.21712277400847;-0.28627322122037224;13.21712277400847;0.28627322122037224;0.5493980055983715;403.4650000000001;381.2890000000001;403.19207192400006;152.0;0.0;0.2290464796159877;-0.3381339445083374;0.3381339445083374;0.2290464796159877;0.9333333333333333;1.7;2.466666666666667;1.3754853747800144;1142.0523463840448;20.338288046437583;16.423069048338018;16.423069048338018;14.742316078466889;9.…
740;13.203331257401825;-0.3088178540665496;13.203331257401825;0.23678238146594843;0.5473543649772052;407.42800000000005;388.2760000000001;407.1670000480001;152.0;0.0;0.22908132500489792;-0.36797849052747184;0.36797849052747184;0.22908132500489792;0.8;1.4333333333333333;2.1333333333333333;1.4187748556922637;1173.162984431248;20.50142475325411;16.01657647097107;16.01657647097107;14.652999680989849;…
741;13.20217785486434;-0.28820528918765675;13.20217785486434;0.28820528918765675;0.5649190505834437;389.4380000000001;369.27800000000013;389.17642186000006;146.0;0.0;0.22908132500489764;-0.3679812432344504;0.3679812432344504;0.22908132500489764;0.8620689655172413;1.5862068965517242;2.3448275862068964;1.440074665170057;1125.643871573073;19.631181265251033;15.71596226715147;15.71596226715147;14.259…
742;13.040019611041227;-0.2909555490138094;13.040019611041227;0.2909555490138094;0.7498108373059694;314.32400000000007;299.20400000000006;314.12913732000004;118.0;0.0;0.22911766916266596;-0.3777738670949799;0.3777738670949799;0.22911766916266596;1.1304347826086956;1.9130434782608696;2.6956521739130435;1.8137176997503168;833.8304706935236;15.6480536021256;12.290245616167244;12.290245616167244;11.2…
743;13.04186276012214;-0.2682549317298588;13.04186276012214;0.2682549317298588;0.6951757788464611;312.35200000000003;295.21600000000007;312.149872764;118.0;0.0;0.2485039771345873;-0.3394494156458396;0.3394494156458396;0.2485039771345873;1.1304347826086956;1.9130434782608696;2.6956521739130435;1.7258214521902582;828.4338296276513;15.6480536021256;12.512133999393049;12.512133999393049;11.2759895832…
744;13.075026025428262;-0.2672687384359733;13.075026025428262;0.2672687384359733;0.6901132352631381;326.379;307.2270000000001;326.165522828;124.0;0.0;0.2485039771344446;-0.3394494156458396;0.3394494156458396;0.2485039771344446;1.0833333333333333;1.875;2.6666666666666665;1.6992540724391278;844.1643394552881;16.355160383312146;13.219240780579597;13.219240780579597;11.775989583278104;8.2804291701649…
745;13.095608775811758;-0.28040371978274314;13.095608775811758;0.28040371978274314;0.6408685843072239;357.3930000000001;337.23300000000006;357.17133648000004;136.0;0.0;0.24827154420240521;-0.3787927178982213;0.3787927178982213;0.24827154420240521;1.1923076923076923;2.0;2.8076923076923075;1.5400940188159733;882.7544309421825;17.769373945685242;14.204459178540342;14.204459178540342;12.7759895832781…
746;13.076163050056795;-0.2852663172252605;13.076163050056795;0.2852663172252605;0.535820492610139;334.35800000000006;319.23800000000006;334.13422270000007;124.0;0.0;0.24856122535443095;-0.3394494155689585;0.3394494155689585;0.24856122535443095;1.0;1.8;2.6;1.6890533128034724;1003.7216920536289;17.062267164498692;13.20021473259191;13.20021473259191;12.275989583278104;7.786198458623125;7.7861984586…
747;13.197204973100884;-0.24441384902878238;13.197204973100884;0.24441384902878238;0.7557849234505858;348.42500000000007;327.25700000000006;348.17502489200007;132.0;0.0;0.13714260089458294;-0.3398845417452224;0.3398845417452224;0.13714260089458294;0.9230769230769231;1.6923076923076923;2.5;1.6954381104338638;878.517856192224;17.76937394568524;14.504077992648517;14.504077992648517;12.77598958327810…
748;13.346185924394913;-0.1412215723105532;13.346185924394913;0.1412215723105532;0.461550775686896;432.5470000000002;403.31500000000017;432.2437731480001;166.0;0.0;0.12341487536973793;-0.36088798590963705;0.36088798590963705;0.12341487536973793;0.875;1.65625;2.4375;1.0868042728031213;1144.4309337686586;21.75250160881068;18.25149617308421;18.25149617308421;15.742316078466889;11.386609316478943;11.…
749;13.548214006000073;-0.280026234003957;13.548214006000073;0.280026234003957;0.7642985218004578;348.4250000000001;327.25700000000006;348.17502489200007;132.0;0.0;0.13654150536783008;-0.32788117930833877;0.32788117930833877;0.13654150536783008;1.0;1.8461538461538463;2.6923076923076925;1.8106251924450054;963.2451400208546;17.769373945685242;14.504077992648517;14.504077992648517;12.775989583278102…
750;13.46835576441907;-0.2652476917697457;13.46835576441907;0.034574952356753785;0.25008461831566;517.6200000000003;484.3560000000004;517.254083736;198.0;0.0;0.380709151698787;-0.4662287659979468;0.4662287659979468;0.380709151698787;0.9473684210526315;1.5263157894736843;2.0789473684210527;1.203096051150933;1168.4794641249266;26.74406544037339;21.39989641781584;21.39989641781584;18.495534936090944…
751;9.333793146888386;-0.4623370181405895;9.333793146888386;0.05365740740740721;0.5525879470045911;246.097;237.02499999999998;245.012267268;80.0;0.0;0.21497501566014432;-0.4960330618864356;0.4960330618864356;0.21497501566014432;1.4;1.9333333333333333;2.4;2.943989033132734;397.5685257115055;11.422285251880869;7.666863994963421;9.17872188700033;7.002907755397975;4.038583717896817;4.794512663915272;…
752;12.853199203694334;-3.9422235213529846;12.853199203694334;0.08016691861929925;0.28856456756515686;423.91100000000006;409.79900000000015;423.03389236799995;140.0;0.0;0.2806532253211751;-0.3687032876190117;0.3687032876190117;0.2806532253211751;1.4074074074074074;2.2222222222222223;3.0;1.6833340576690978;1196.1925698260857;19.181433796945203;13.730913598875407;16.119835706749313;12.8481737754538…
753;6.8544340513983375;-0.24590183295540413;6.8544340513983375;0.24590183295540413;0.41216950976615796;231.086;223.022;230.01260161599998;74.0;0.0;0.2060733389506127;-0.3687034142341747;0.3687034142341747;0.2060733389506127;1.4285714285714286;2.0;2.5;2.8524495425812524;355.354070601695;10.55204176387779;7.089893887466542;8.601751779503452;6.609060905280622;3.681137365552286;4.4370663115707405;2.4…
754;7.339727087592539;0.057855033925110044;7.339727087592539;0.057855033925110044;0.30195782187837944;340.42700000000013;316.23500000000007;340.189926008;132.0;0.0;0.12227763098414507;-0.4936010306263861;0.4936010306263861;0.12227763098414507;0.64;1.0;1.32;1.570229755884935;634.8689612708594;18.07070333293597;14.125533178756726;14.125533178756726;12.058550648063802;8.20568323893495;8.205683238934…
755;9.363400239304022;-0.14763013433755834;9.363400239304022;0.05672690017747728;0.5068092732167305;401.96300000000014;377.7710000000002;401.13286106799995;142.0;0.0;0.18062863372815915;-0.49654346895723017;0.49654346895723017;0.18062863372815915;1.0740740740740742;1.8148148148148149;2.5925925925925926;1.4313383848414705;835.9264744834585;18.802754140504845;15.196403171795808;16.768828698741988;1…
756;9.089901817208364;-0.4057421579743006;9.089901817208364;0.4057421579743006;0.4503765896021473;203.24499999999998;190.14099999999996;203.105862036;78.0;0.0;0.21023072527281428;-0.49323676351851686;0.49323676351851686;0.21023072527281428;1.4666666666666666;2.2666666666666666;2.933333333333333;2.5587249189381316;501.50238501043304;10.836498814253964;8.248178503821183;8.248178503821183;7.21954535…
757;9.088956994834971;-0.4062977135298562;9.088956994834971;0.2956481481481479;0.5162259652931734;206.245;192.13299999999998;206.105527688;80.0;0.0;0.21022101010971497;-0.4932368834778371;0.4932368834778371;0.21022101010971497;1.6;2.4;3.066666666666667;2.3300106106385527;388.1743532955767;10.836498814253964;8.363533575471594;8.363533575471594;7.219545352812841;4.967859955275711;4.967859955275711;…
758;9.06949365394306;-0.43351993575207826;9.06949365394306;0.43351993575207826;0.5263535720423513;204.22899999999996;192.13299999999995;204.089877624;78.0;0.0;0.2102327681766122;-0.49323675270367895;0.49323675270367895;0.2102327681766122;1.4666666666666666;2.2666666666666666;2.933333333333333;2.5587249189381316;502.2572725125965;10.836498814253964;8.156426794285046;8.156426794285046;7.21954535281…
759;9.926633755353993;0.18617476851851888;9.926633755353993;0.18617476851851888;0.520457221103773;305.13500000000005;296.06300000000005;303.995973008;90.0;0.0;0.1754317632341282;-0.5072280226834579;0.5072280226834579;0.1754317632341282;1.2777777777777777;2.111111111111111;2.888888888888889;2.355172501455732;790.1169012917907;12.698306133819765;9.159143009957274;10.745139549071977;8.66470379794645…
760;9.909829914476077;0.15199357520786094;9.909829914476077;0.15199357520786094;0.5063180349622288;260.684;251.61199999999997;260.046488588;90.0;0.0;0.20103213119428115;-0.507228022683435;0.507228022683435;0.20103213119428115;1.2777777777777777;2.111111111111111;2.888888888888889;2.355172501455732;790.1169012917907;12.698306133819765;9.159143009957274;9.915071955975728;8.66470379794645;5.25443706…
761;7.898799211322382;0.005381883413019262;7.898799211322382;0.005381883413019262;0.3021367351411265;445.9540000000002;421.7620000000002;445.166938068;162.0;0.0;0.22059437637447898;-0.3846130995575327;0.3846130995575327;0.22059437637447898;0.90625;1.625;2.34375;1.4772849076074128;1222.1670779509477;22.338288046437583;17.437650471187457;18.19357941720591;15.580520035918413;10.219852810776903;10.59…
762;8.205581616906022;0.2734186035525319;8.205581616906022;0.2734186035525319;0.7312369256557023;327.4320000000001;302.232;327.20591042000007;128.0;0.0;0.22114421153807687;-0.49374799535203684;0.49374799535203684;0.22114421153807687;1.125;1.9583333333333333;2.8333333333333335;1.6028664023544033;746.2662820595024;16.095647359318303;14.02844383170851;14.02844383170851;11.809663088089316;9.345820942…
763;6.086167800453516;0.11038170823885074;6.086167800453516;0.11038170823885074;0.8622767706337274;266.34400000000005;248.19999999999993;266.141913196;102.0;0.0;0.10020174935473133;-0.32792781122528386;0.32792781122528386;0.10020174935473133;1.05;1.8;2.65;1.8883834891264795;586.8920600485663;13.526733258565956;11.32763519060935;11.32763519060935;9.86450464295571;7.183557749743776;7.18355774974377…
764;9.296142290249433;0.2966402116402116;9.296142290249433;0.2966402116402116;0.6468452624532928;176.219;164.123;176.094963004;68.0;0.0;0.11583814000409359;-0.5079413894628015;0.5079413894628015;0.11583814000409359;1.3846153846153846;2.230769230769231;3.0;2.576000355142546;419.7820090914246;9.259148545064338;7.2481785038211815;7.2481785038211815;6.30886175028988;4.300792619709327;4.30079261970932…
765;5.688929752456538;0.6919425547996976;5.688929752456538;0.6919425547996976;0.8062610450090926;216.284;200.15599999999995;216.126263132;84.0;0.0;0.12273959621741318;-0.49327337469169197;0.49327337469169197;0.12273959621741318;1.375;2.3125;3.1875;2.225148052502917;515.8721055570145;10.957819157813608;9.253183273155106;9.253183273155106;7.898178147766921;5.84618822318974;5.84618822318974;4.269416…
766;12.886592813051145;-3.6716520219198796;12.886592813051145;0.16264030612244929;0.7941438507058234;335.81600000000003;321.704;335.049525368;114.0;0.0;0.20832064621211333;-0.32988466939062516;0.32988466939062516;0.20832064621211333;1.2272727272727273;2.0454545454545454;2.772727272727273;2.252832490452369;934.8654851043983;15.742276208189782;11.607502520480462;13.179928047426644;10.53604193374056…
767;12.793012566137566;-3.5647075774754344;12.793012566137566;0.26875000000000027;0.7971554174286947;301.37100000000004;286.25100000000003;301.08849772;108.0;0.0;0.20826738331407468;-0.32988466941968964;0.32988466941968964;0.20826738331407468;1.0952380952380953;1.8571428571428572;2.5714285714285716;2.2575237595760513;870.3299384122033;14.872032720186704;11.30688831666086;12.123384897588586;10.142…
768;12.944985865643691;-0.3294763246460659;12.944985865643691;0.019254195180803402;0.6555958112061755;379.4350000000001;357.2590000000001;379.169605164;144.0;0.0;0.2988121051321463;-0.4799529087761984;0.4799529087761984;0.2988121051321463;1.1428571428571428;1.9285714285714286;2.6785714285714284;1.3330833283497887;1023.9428311760994;19.509860921691395;15.513860255298843;15.513860255298843;13.61419…
769;12.905095918537544;-0.8005754945035282;12.905095918537544;0.041369162962448414;0.759345285057915;375.8710000000001;352.6870000000001;375.140134876;138.0;0.0;0.16242475251779714;-0.38506878637379266;0.38506878637379266;0.16242475251779714;1.0769230769230769;1.6923076923076923;2.3076923076923075;1.4445792101332058;737.611323693879;18.57070333293597;14.627154049305076;15.383082995323532;12.46014…
770;13.4510215925323;-0.25084267667338755;13.4510215925323;0.10063092331847856;0.35597735527739427;476.6110000000002;442.3390000000002;476.263920148;184.0;0.0;0.22216540054381767;-0.3401343912567839;0.3401343912567839;0.22216540054381767;0.7428571428571429;1.3142857142857143;1.8857142857142857;1.21966857718652;1000.4793137493039;24.459608389997218;20.212576008002475;20.212576008002475;17.08052003…
771;12.378135304984148;0.2942113899942187;12.378135304984148;0.2942113899942187;0.7105966591210026;369.4940000000001;346.31000000000006;369.16233135600004;136.0;0.0;0.23624903882780732;-0.35229128932461284;0.35229128932461284;0.23624903882780732;1.0769230769230769;1.8846153846153846;2.6923076923076925;1.3092084171202734;933.8596415571755;17.5098609216914;14.803276935054578;15.619773515982304;12.7…
772;13.141539961906973;-0.2728457536586537;13.141539961906973;0.1603051599408014;0.44818366747010135;455.53300000000024;429.3250000000003;455.2009052920001;172.0;0.0;0.25104627973377697;-0.3917446793333925;0.3917446793333925;0.25104627973377697;1.0588235294117647;1.7941176470588236;2.5;1.2477376576429213;1305.7992983753777;23.492988584816835;18.746291224560466;18.746291224560466;16.5468465311072;…
773;13.154584624572337;-0.2716335777873866;13.154584624572337;0.15595799865682713;0.4204394560140801;469.56000000000023;441.3360000000003;469.2165553560001;178.0;0.0;0.25104627973377697;-0.39302966379697585;0.39302966379697585;0.25104627973377697;1.0;1.6857142857142857;2.4;1.234600659285362;1314.3507917935099;24.20009536600338;19.453398005747015;19.453398005747015;17.0468465311072;11.961727759471…
774;13.146327322213814;-0.2675934860849578;13.146327322213814;0.14666966793992486;0.4537264002977307;455.53300000000024;429.3250000000003;455.20090529199996;172.0;0.0;0.25104627973377697;-0.37879229037815243;0.37879229037815243;0.25104627973377697;0.9705882352941176;1.6764705882352942;2.411764705882353;1.2463216962272556;1283.5514428854149;23.329851878000305;18.837082431521296;18.837082431521296;…
775;13.141112455899734;-0.2784104994818912;13.141112455899734;0.2568891909891182;0.36813768446239636;459.9520000000002;436.7680000000002;459.15136825600007;166.0;0.0;0.25520056293061794;-0.3205626585900564;0.3205626585900564;0.25520056293061794;0.9696969696969697;1.6363636363636365;2.3333333333333335;1.315459920348774;1299.759655468731;22.785881803630286;18.022341563690482;18.77827050970894;16.04…
776;14.766720915347566;-0.5010140350798993;14.766720915347566;0.09250372679936159;0.4097685167257956;443.4970000000002;420.3130000000002;443.18091879600007;166.0;0.0;0.2552388078008882;-0.31938905960435854;0.31938905960435854;0.2552388078008882;0.9090909090909091;1.5757575757575757;2.272727272727273;1.315459920348774;1297.759655468731;22.785881803630286;18.022341563690482;18.022341563690482;16.04…
777;13.11902970224847;-0.2665899441723252;13.11902970224847;0.18362955380090962;0.5737889526820006;428.5070000000002;403.3070000000002;428.19000625999996;162.0;0.0;0.25516045988204306;-0.4884863833419435;0.4884863833419435;0.25516045988204306;0.9375;1.625;2.34375;1.248132576364045;1147.2787999657626;21.915638315627213;17.81251856683171;17.81251856683171;15.636162928584241;10.9998142917944;10.9998…
778;12.7355729923107;-0.141055857655785;12.7355729923107;0.141055857655785;0.3892302839900918;441.9620000000002;417.7700000000002;441.16079006800004;160.0;0.0;0.25515954750230735;-0.321918416693428;0.321918416693428;0.25515954750230735;0.90625;1.59375;2.3125;1.275821525170185;1246.391011863191;21.915638315627213;17.72172735987088;18.477656305889337;15.636162928584241;10.923942443466336;11.3019069…
779;13.119298799470695;-0.26626114598638373;13.119298799470695;0.17994474654467374;0.433694261513102;425.50700000000023;401.31500000000017;425.19034060800004;160.0;0.0;0.25515954750230757;-0.321918416693428;0.321918416693428;0.25515954750230757;0.90625;1.59375;2.3125;1.275821525170185;1246.391011863191;21.915638315627213;17.72172735987088;17.72172735987088;15.636162928584241;10.923942443466336;10…
780;12.70836454419316;-0.12072663954878915;12.70836454419316;0.12072663954878915;0.45810857299560426;407.5170000000002;382.3170000000002;407.19976242000007;154.0;0.0;0.2551595475023072;-0.321918416693428;0.321918416693428;0.2551595475023072;0.8709677419354839;1.6129032258064515;2.3870967741935485;1.2832660876119637;1196.3268595457012;21.045394827624133;17.42111315605128;17.42111315605128;15.24231…
781;15.081586750570544;-0.5449029239687884;15.081586750570544;0.09250372679936136;0.40976851672579545;443.49700000000024;420.3130000000002;443.18091879600007;166.0;0.0;0.2552388651623756;-0.3193853234690679;0.3193853234690679;0.2552388651623756;0.9090909090909091;1.5757575757575757;2.272727272727273;1.317012976073941;1297.7596554687307;22.785881803630286;18.022341563690482;18.022341563690482;16.0…
782;12.79758073871575;-0.5296711467211106;12.79758073871575;0.15569463228103264;0.8378061328827171;391.4710000000002;366.27100000000013;391.18959166;150.0;0.0;0.4098746732316871;-0.49485992197068274;0.49485992197068274;0.4098746732316871;1.0689655172413792;1.793103448275862;2.586206896551724;1.2632277219092443;935.3940628838901;19.84672421487486;16.32860112312965;16.32860112312965;14.171470407655…
783;13.442888561542127;-0.3153283823860116;13.442888561542127;0.05886495590210039;0.36363975121640496;496.57300000000015;465.3250000000002;496.2337628920001;190.0;0.0;0.40935285493071477;-0.4490603728311063;0.4490603728311063;0.40935285493071477;0.75;1.25;1.7777777777777777;1.2114548849074338;1051.3730115929322;25.329851878000298;20.21433172109939;20.21433172109939;17.474366886035767;12.371869327…
784;12.651152875903957;-0.5845589467868055;12.651152875903957;0.040474409282128754;0.772215643781292;443.8870000000003;421.71100000000024;443.12479848400005;162.0;0.0;0.40959480111351887;-0.4948599219706828;0.4948599219706828;0.40959480111351887;1.1612903225806452;1.8709677419354838;2.6129032258064515;1.2221160669533355;1021.3064835829271;21.42407448406449;16.791011369497728;17.54694031551618;15.…
785;12.749827727821053;-0.5682124245599831;12.749827727821053;0.15240875143675514;0.5564817125421975;457.5300000000003;430.3140000000003;457.20015634400005;174.0;0.0;0.40959394990293674;-0.4948599219706828;0.4948599219706828;0.40959394990293674;0.9117647058823529;1.588235294117647;2.323529411764706;1.1748888112509632;1158.7623115726012;23.382258120807595;18.83914370916547;18.83914370916547;16.637…
786;13.646561069128605;-0.08344303011736254;13.646561069128605;0.08344303011736254;0.3186643298109015;473.5940000000003;446.3780000000003;473.166079344;174.0;0.0;0.19462757823117607;-0.5079662370651968;0.5079662370651968;0.19462757823117607;0.8823529411764706;1.588235294117647;2.323529411764706;1.388562281124227;1288.7427847062913;23.492988584816832;18.866986087283184;19.683482668210907;16.580520…
787;13.95757859273974;-4.546115630282507;13.95757859273974;0.10556229002691486;0.2592831501886787;566.5710000000001;535.3230000000003;566.2316319519998;216.0;0.0;0.415934200895139;-0.4952588623416085;0.4952588623416085;0.415934200895139;1.0;1.75;2.475;1.1952068559562703;1258.7463473866896;28.863232072819905;21.748572463081853;21.748572463081853;18.990222204081263;13.126830722024179;13.12683072202…
788;13.947161926073075;-4.549078593245469;13.947161926073075;0.1101919196565444;0.28801488193485986;567.5590000000002;537.3190000000003;567.22688092;216.0;0.0;0.415934200895139;-0.4952588623415734;0.4952588623415734;0.415934200895139;0.95;1.675;2.4;1.1952068559562705;1261.3606821714516;28.86323207281991;21.618435789392187;21.618435789392187;18.990222204081263;12.850769148683103;12.850769148683103…
789;13.080152193708845;-0.33103608027815756;13.080152193708845;0.05210285966238293;0.5330225171727738;380.4480000000001;363.3120000000001;380.11071038400013;136.0;0.0;0.25347712966147723;-0.35130669037449536;0.35130669037449536;0.25347712966147723;1.037037037037037;1.8148148148148149;2.5925925925925926;1.3836391587651893;1126.0195313305546;18.380104409694475;14.507894983389612;15.324391564317338;…
790;12.869254313899358;-4.520853988038012;12.869254313899358;0.0741372646629852;0.3721615122773253;530.5910000000003;497.3270000000003;530.2504755760001;204.0;0.0;0.415934200895139;-0.4952588623416085;0.4952588623416085;0.415934200895139;0.9473684210526315;1.6578947368421053;2.3684210526315788;1.1853079737915972;1145.5328944479718;27.12274509681375;21.147344055442648;21.147344055442648;18.1856917…
791;12.86665014723269;-4.523816951000975;12.86665014723269;0.06739215422466871;0.40205677833787157;531.5790000000003;499.3230000000003;531.245724544;204.0;0.0;0.415934200895139;-0.4952588623415734;0.4952588623415734;0.415934200895139;0.8947368421052632;1.5789473684210527;2.289473684210526;1.185307973791597;1148.1472292327342;27.122745096813752;21.017207381752982;21.017207381752982;18.185691751440…
792;12.877294415898906;-4.526009516732501;12.877294415898906;0.02168191984940515;0.3208867488848859;565.0360000000003;532.7800000000004;564.211503224;210.0;0.0;0.415934200895139;-0.4952588623416085;0.4952588623416085;0.415934200895139;1.0256410256410255;1.7692307692307692;2.4871794871794872;1.190704387514374;1212.5346064075072;27.99298858481683;21.447958259262254;22.20388720528071;18.596375353963…
793;12.874690249232238;-4.528972479695465;12.874690249232238;0.04834858651607199;0.37055722677057495;566.0240000000002;534.7760000000003;565.206752192;210.0;0.0;0.415934200895139;-0.4952588623415734;0.4952588623415734;0.415934200895139;0.9743589743589743;1.6923076923076923;2.41025641025641;1.190704387514374;1215.1489411922694;27.99298858481683;21.317821585572585;22.07375053159104;18.5963753539639…
794;13.944245259406408;-4.534044411131033;13.944245259406408;0.09065231772774562;0.2723155321075418;548.5810000000002;516.3250000000004;548.2410537640001;210.0;0.0;0.415934200895139;-0.4952588623416085;0.4952588623416085;0.415934200895139;1.0;1.7435897435897436;2.4615384615384617;1.1907043875143737;1209.2894939096707;27.99298858481683;21.447958259262254;21.447958259262254;18.59637535396391;13.027…
795;13.933828592739742;-4.537007374093997;13.933828592739742;0.09206140294155696;0.29821184311982873;549.5690000000002;518.3210000000004;549.236302732;210.0;0.0;0.415934200895139;-0.4952588623415734;0.4952588623415734;0.415934200895139;0.9487179487179487;1.6666666666666667;2.3846153846153846;1.190704387514374;1211.9038286944328;27.99298858481683;21.317821585572585;21.317821585572585;18.5963753539…
796;13.370045223935916;-0.5593769620898044;13.370045223935916;0.009392785336923781;0.13931677804751474;444.4880000000002;416.26400000000024;444.20088461599994;172.0;0.0;0.20004563906354017;-0.5071541621290547;0.5071541621290547;0.20004563906354017;0.5625;0.96875;1.34375;1.9686005898708738;916.8717129663695;23.087211190881018;17.571606289178444;17.571606289178444;15.506437715248111;10.430604966603…
797;12.797096106221286;-0.2533106575963724;12.797096106221286;0.06021520954060611;0.6112002961670621;396.4460000000002;376.2860000000002;396.1473924999999;148.0;0.0;0.26113611215776467;-0.2716066610580161;0.2716066610580161;0.26113611215776467;0.8;1.4333333333333333;2.2;1.3312154476221698;1099.7710756480637;20.24191172926027;16.323396174605914;16.323396174605914;14.703509938206672;10.274349380450…
798;12.62670417539257;-3.507172931076284;12.62670417539257;0.30688852506083864;0.5032279715216343;478.4450000000002;453.2450000000003;477.10445340000007;164.0;0.0;0.24008294334113517;-0.3689224200457768;0.3689224200457768;0.24008294334113517;0.8387096774193549;1.5806451612903225;2.3225806451612905;1.2358804123131513;1162.4502569933645;21.846724214874857;17.098351168612055;19.426705641576685;14.92…
799;12.955812070302633;-4.349189803843816;12.955812070302633;0.2462051035440842;0.5144321454151869;477.55200000000025;451.3440000000003;477.16978273200004;176.0;0.0;0.41598542030312663;-0.36895378413088437;0.41598542030312663;0.36895378413088437;0.8484848484848485;1.5757575757575757;2.303030303030303;1.2396041810494727;1206.8000437330616;23.476480726871777;18.05366591081091;18.870162491738633;15.…
800;12.958513712417933;-3.916865394631221;12.958513712417933;0.05388897647597268;0.5275452658701663;449.9490000000002;433.8210000000002;449.049542432;150.0;0.0;0.2806532253211751;-0.3530899592130176;0.3530899592130176;0.2806532253211751;1.3103448275862069;2.206896551724138;3.0344827586206895;1.4400693938966;1276.1771332605672;20.00986092169139;15.014990487558833;17.40391259543274;14.0099698180023…
801;12.957019636558325;-3.8577266261442866;12.957019636558325;0.020254749792989024;0.6778639701090081;420.9470000000002;403.81100000000015;420.0481454640001;140.0;0.0;0.2806532184717771;-0.3161003218696973;0.3161003218696973;0.2806532184717771;1.3703703703703705;2.259259259259259;3.074074074074074;1.494644042446502;1173.4057430055136;18.5956473593183;14.275263834938169;16.664185942812075;13.02680…
802;13.163023235012911;-4.4855904999871035;13.163023235012911;0.07627276301345232;0.5352804463335242;481.58400000000034;451.3440000000002;481.20108286000004;180.0;0.0;0.41591089048344515;-0.3689663356065929;0.41591089048344515;0.3689663356065929;0.9090909090909091;1.5454545454545454;2.121212121212121;1.3242031380112698;1001.5000039573562;23.47648072687178;18.54484958068088;19.361346161608605;15.7…
803;13.473450530931279;-4.491458842503173;13.473450530931279;0.06686587525835086;0.43618434396117134;523.6650000000003;487.37700000000035;523.248033052;198.0;0.0;0.41591089048344515;-0.3689663356065929;0.41591089048344515;0.3689663356065929;0.8611111111111112;1.5;2.111111111111111;1.3700815918466487;1047.9215020673312;25.59780107043142;20.666169924240517;21.482666505168243;17.23133138453958;12.93…
804;13.223165040185393;-3.5807482870898277;13.223165040185393;0.1815050147643249;0.6101759114419432;431.5770000000001;401.33700000000016;431.20427642000004;162.0;0.0;0.2425783562779788;-0.3689663356065929;0.3689663356065929;0.2425783562779788;0.9333333333333333;1.6;2.2333333333333334;1.29825619030605;909.2242193956097;20.97648072687178;17.288920634662425;18.10541721559015;14.520006519134395;10.80…
805;13.382570428890464;-3.6250604564019953;13.382570428890464;0.1909119025194268;0.5335857276004251;473.6580000000003;437.37000000000023;473.25122661200004;180.0;0.0;0.24257835626772545;-0.3689663356065929;0.3689663356065929;0.24257835626772545;0.8787878787878788;1.5454545454545454;2.212121212121212;1.3363672687505166;954.7913343427724;23.09780107043142;19.410240978222063;20.22673755914979;16.020…
806;13.524236386940348;-3.522950125747711;13.524236386940348;0.21131518511167613;0.44841151535512136;481.63700000000034;449.38100000000026;481.219926484;180.0;0.0;0.24259746127366363;-0.36896358290980436;0.36896358290980436;0.24259746127366363;0.8823529411764706;1.588235294117647;2.2941176470588234;1.1852660458040039;1220.1135991709527;23.54539482762413;19.443621173041674;20.2601177539694;16.4863…
807;13.834663682858718;-3.5672622950598805;13.834663682858718;0.20943640050959988;0.35763385939732395;523.7180000000004;485.4140000000004;523.2668766759999;198.0;0.0;0.2425974612634103;-0.36896358290980436;0.36896358290980436;0.2425974612634103;0.8378378378378378;1.5405405405405406;2.27027027027027;1.2193976994575588;1267.4859232809608;25.666715171183764;21.564941516601316;22.381438097529042;17.9…
808;13.544955939061001;-4.349844263852672;13.544955939061001;0.33476991835889947;0.367343934334498;531.6440000000002;499.3880000000004;531.216732924;198.0;0.0;0.41598542030312663;-0.36895378413086294;0.41598542030312663;0.36895378413086294;0.8648648648648649;1.5945945945945945;2.2972972972972974;1.1766532640712828;1333.751835777174;26.045394827624126;20.699550119060135;21.516046699987857;17.69765…
809;13.85538323497937;-4.352662440755786;13.85538323497937;0.34417680611400114;0.2878959966828473;573.7249999999999;535.4210000000003;573.2636831160002;216.0;0.0;0.41598542030312663;-0.36895378413086294;0.41598542030312663;0.36895378413086294;0.825;1.55;2.275;1.2095824203966825;1381.8360743400444;28.166715171183768;22.820870462619773;23.6373670435475;19.197657879728368;14.335675751121725;15.77573…
810;13.526980151112685;-3.4887830565531686;13.526980151112685;0.4151161258754361;0.47022644783557926;463.64700000000033;430.38300000000027;463.229348296;174.0;0.0;0.24259746127366363;-0.3689663356065929;0.3689663356065929;0.24259746127366363;0.8181818181818182;1.5151515151515151;2.242424242424242;1.1960429353744169;1170.2054423245222;22.67515133962105;19.143006969222075;19.9595035501498;16.092486…
811;13.837407447031053;-3.5330952258653388;13.837407447031053;0.424523013630538;0.3784509939742154;505.7280000000005;466.4160000000004;505.27629848799995;192.0;0.0;0.2425974612634103;-0.3689663356065929;0.3689663356065929;0.2425974612634103;0.7777777777777778;1.4722222222222223;2.2222222222222223;1.2295589977874763;1217.1872948126859;24.796471683180684;21.264327312781713;22.08082389370944;17.5924…
812;13.697277297749118;-3.523919583386124;13.697277297749118;0.4423383480976584;0.47022644783557926;463.64700000000033;430.38300000000027;463.229348296;174.0;0.0;0.24319485848839875;-0.3689663356065929;0.3689663356065929;0.24319485848839875;0.8181818181818182;1.5151515151515151;2.272727272727273;1.21998738809752;1164.9554423245224;22.67515133962105;19.143006969222075;19.9595035501498;16.109322916…
813;14.007704593667487;-3.5682317526982934;14.007704593667487;0.45174523585276005;0.3784509939742154;505.72800000000046;466.4160000000004;505.27629848799995;192.0;0.0;0.24319485847814531;-0.3689663356065929;0.3689663356065929;0.24319485847814531;0.7777777777777778;1.4722222222222223;2.25;1.2522061283878396;1211.937294812686;24.796471683180684;21.264327312781713;22.08082389370944;17.60932291661143…
814;13.998956395725148;-3.6616447753695582;13.998956395725148;0.3209713387418669;0.29882656817223835;575.606;539.3180000000002;574.193602752;204.0;0.0;0.24474933773178628;-0.36892242004575526;0.36892242004575526;0.24474933773178628;0.9210526315789473;1.6842105263157894;2.4473684210526314;1.2383131468406252;1334.1624582251627;26.536958659186848;21.73541904673125;24.063773519695882;18.4138533692517…
815;13.654533533576782;-3.620586652580666;13.654533533576782;0.21539667441997268;0.4617400312862677;482.6250000000003;451.37700000000024;482.21517545200004;180.0;0.0;0.2447493377420398;-0.36896358290980436;0.36896358290980436;0.2447493377420398;0.9705882352941176;1.7058823529411764;2.4411764705882355;1.2076999724733692;1217.7890165598615;23.54539482762413;19.313484499352008;20.12998108027973;16.5…
816;13.96496082949515;-3.664898821892836;13.96496082949515;0.21351788981789643;0.387225506700207;524.7060000000002;487.4100000000003;524.262125644;198.0;0.0;0.24474933773178628;-0.36896358290980436;0.36896358290980436;0.24474933773178628;0.918918918918919;1.6486486486486487;2.4054054054054053;1.2407179558767323;1265.3160797926805;25.66671517118377;21.43480484291165;22.251301423839376;18.003169766…
817;13.675253085697435;-4.354554900976335;13.675253085697435;0.2508810294700099;0.3938557461799513;532.6320000000003;501.38400000000036;532.211981892;198.0;0.0;0.41598542030312663;-0.36895378413086294;0.41598542030312663;0.36895378413086294;0.972972972972973;1.7027027027027026;2.4324324324324325;1.195882814442402;1331.4806985385367;26.045394827624126;20.56941344537046;21.385910026298184;17.714494…
818;13.985680381615802;-4.357373077879449;13.985680381615802;0.260287917225112;0.31216332175111405;574.7129999999999;537.4170000000003;574.258932084;216.0;0.0;0.41598542030312663;-0.36895378413086294;0.41598542030312663;0.36895378413086294;0.925;1.65;2.4;1.2279983479429715;1379.7143295959456;28.166715171183764;22.690733788930103;23.50723036985783;19.214494632133974;14.201456034834425;15.641519363…
819;13.657277297749118;-3.586419583386123;13.657277297749118;0.33122723698654744;0.4815311794808562;464.6350000000003;432.37900000000025;464.224597264;174.0;0.0;0.2447493377420398;-0.3689663356065929;0.3689663356065929;0.2447493377420398;0.9090909090909091;1.6666666666666667;2.4242424242424243;1.21998738809752;1167.8808597134312;22.67515133962105;19.01287029553241;19.82936687646013;16.10932291661…
820;13.967704593667484;-3.6307317526982934;13.967704593667484;0.3406341247416498;0.4080047358617475;506.71600000000035;468.4120000000003;506.271547456;192.0;0.0;0.24474933773178628;-0.3689663356065929;0.3689663356065929;0.24474933773178628;0.8611111111111112;1.6111111111111112;2.388888888888889;1.2522061283878392;1215.0174513244056;24.79647168318069;21.134190639092047;21.950687220019773;17.609322…
821;12.57972368348676;-4.210129340673623;12.57972368348676;0.19836598219534718;0.3290823089978773;426.4100000000002;412.29800000000023;426.063405168;152.0;0.0;0.27416558276793845;-0.5054563087176257;0.5054563087176257;0.27416558276793845;1.0333333333333334;1.7333333333333334;2.466666666666667;1.7320979257634679;1275.437062659286;21.30275414050485;15.14198349036894;15.958480071296666;14.3313370230…
822;13.194592112563932;-3.6623809401510523;13.194592112563932;0.10431670389030545;0.4013906481733593;458.5840000000002;428.3440000000002;458.19877644;172.0;0.0;0.26901013830943094;-0.3689663356065929;0.3689663356065929;0.26901013830943094;0.96875;1.625;2.21875;1.316096476885384;1002.0517230551774;22.553830996061407;18.174666338080883;18.991162919008605;15.430690121657353;11.20278367264872;12.6428…
823;13.5050194084823;-3.7066931094632216;13.5050194084823;0.0996059600886523;0.35548261073884285;500.6650000000003;464.37700000000024;500.245726632;190.0;0.0;0.26901013830943094;-0.3689663356065929;0.3689663356065929;0.26901013830943094;0.9142857142857143;1.5714285714285714;2.2;1.3599101521603456;1048.5191875038806;24.67515133962105;20.29598668164052;21.112483262568244;16.930690121657353;12.70278…
824;12.381821145124716;-0.40792611489040076;12.381821145124716;0.007754629629629806;0.6318329361180623;270.24000000000007;260.15999999999997;270.05282342000004;100.0;0.0;0.20375050286477933;-0.507966244667516;0.507966244667516;0.20375050286477933;0.9;1.6;2.3;2.314178645953313;846.5071386809369;14.27565640300939;10.199589251754983;10.199589251754983;9.558550648063804;5.8295138221293;5.829513822129…
825;13.833096655655925;-4.372276814057128;13.833096655655925;0.07134448145187444;0.17048368258799285;567.5870000000002;538.3550000000002;567.225738048;214.0;0.0;0.41598542030312663;-0.4965873426294764;0.4965873426294764;0.41598542030312663;0.926829268292683;1.6585365853658536;2.3902439024390243;1.191204397223028;1596.5498118128123;28.984552416379543;22.188445235268414;22.188445235268414;19.685691…
826;13.334789073881579;-0.17235652352668218;13.334789073881579;0.049886325131450304;0.3416017512165899;517.0540000000001;491.85400000000027;516.13867472;182.0;0.0;0.2711109741482542;-0.39302966379697585;0.39302966379697585;0.2711109741482542;1.0277777777777777;1.8333333333333333;2.638888888888889;1.274958015906348;1604.3203326256182;24.64768912319608;19.601372948831543;21.17379847577772;17.530009…
827;13.301433064811283;-0.02974986818180647;13.301433064811283;0.02974986818180647;0.30683892342761215;487.0280000000002;463.84400000000016;486.1281100360001;170.0;0.0;0.2711109741482542;-0.29902511246241964;0.29902511246241964;0.2711109741482542;0.9705882352941176;1.7941176470588236;2.6176470588235294;1.3167043947108954;1551.312478062037;23.070338854006458;18.576809084141956;20.149234611088136;1…
828;12.50781139770723;-0.008775037792894791;12.50781139770723;0.008775037792894791;0.7283788950081733;307.34900000000005;290.21299999999997;307.120843404;116.0;0.0;0.199677195728281;-0.4396186316594009;0.4396186316594009;0.199677195728281;0.9130434782608695;1.6956521739130435;2.4782608695652173;1.9100402584319742;880.0053556428387;15.6480536021256;12.696538014344373;12.696538014344373;11.32649984…
829;12.27032772666493;-0.06354110942779179;12.27032772666493;0.06354110942779179;0.690401062854676;371.8720000000002;349.6960000000001;371.15128800400004;136.0;0.0;0.34982791449840644;-0.3689238300897974;0.3689238300897974;0.34982791449840644;1.0;1.8461538461538463;2.6153846153846154;1.2829703462588355;942.2525178703091;17.932510652501772;14.590830362795725;15.34675930881418;12.703509938206668;8.…
830;13.125264030046626;-0.2956235314364313;13.125264030046626;0.09780515994080141;0.3296574585294046;456.52100000000024;431.3210000000003;456.19615426;172.0;0.0;0.2149965643126457;-0.4930420124596582;0.4930420124596582;0.2149965643126457;1.0588235294117647;1.911764705882353;2.6470588235294117;1.3005606743429012;1323.0539966053973;23.492988584816835;18.602333451406853;18.602333451406853;16.5468465…
831;13.138308692711988;-0.2944113555651644;13.138308692711988;0.09345799865682713;0.3095405657782105;470.54800000000023;443.33200000000033;470.211804324;178.0;0.0;0.2149965643126457;-0.4930420124596582;0.4930420124596582;0.2149965643126457;1.0;1.8;2.5428571428571427;1.2847250029129822;1331.6847370605294;24.20009536600338;19.309440232593403;19.309440232593403;17.0468465311072;11.777288804732065;11…
832;13.130051390353465;-0.2903712638627356;13.130051390353465;0.08416966793992486;0.33424392467426467;456.5210000000002;431.32100000000025;456.19615426;172.0;0.0;0.2149965643126457;-0.4930420124596582;0.4930420124596582;0.2149965643126457;1.0;1.8235294117647058;2.588235294117647;1.299071935135605;1300.7781611367402;23.32985187800031;18.69312465836768;18.69312465836768;16.652999680989847;11.279943…
833;13.59952845430368;-4.8868953796190455;13.59952845430368;0.03977418745275907;0.3525200590564673;417.36200000000014;402.2420000000002;417.1100396;154.0;0.0;0.57259789197483;-0.4802005558518239;0.57259789197483;0.4802005558518239;1.1;1.9333333333333333;2.6666666666666665;1.729119541120392;1101.1507694123486;21.30275414050485;15.39667681876996;15.39667681876996;14.281808200191533;8.93249177647440…
834;14.215628974806187;-4.8952269911892925;14.215628974806187;0.011937358276644439;0.3525200590564674;417.3620000000001;402.2420000000002;417.1100396;154.0;0.0;0.57259789197483;-0.48019944705050277;0.57259789197483;0.48019944705050277;1.1;1.9333333333333333;2.6666666666666665;1.7414056753678884;1101.1507694123486;21.30275414050484;15.39667681876996;15.39667681876996;14.29864495259714;8.9384748406…
835;12.752769924518384;-4.8427752005556854;12.752769924518384;0.13192979969765672;0.48246390388732574;399.37200000000007;383.2440000000002;399.11946141199996;148.0;0.0;0.57259789197483;-0.480200564594499;0.57259789197483;0.480200564594499;1.0689655172413792;1.896551724137931;2.6551724137931036;1.7245333714929547;1052.537010419051;20.432510652501765;15.096062614950359;15.096062614950359;13.8879613…
836;10.34490966519282;-0.06351488563745011;10.34490966519282;0.06351488563745011;0.42025370068843454;344.3740000000001;328.2460000000001;344.127325752;128.0;0.0;0.22054605418835724;-0.4927747184935815;0.4927747184935815;0.22054605418835724;1.0384615384615385;1.9230769230769231;2.730769230769231;1.485619219295369;1040.309782184341;17.769373945685242;13.832412683925757;13.832412683925757;12.7928263…
837;10.336336764669646;-0.05927986922756023;10.336336764669646;0.05927986922756023;0.40907674964088336;329.35900000000004;314.23900000000003;329.11642672;122.0;0.0;0.2205460542017291;-0.4927747184935651;0.4927747184935651;0.2205460542017291;0.96;1.76;2.56;1.5644206104869385;1021.7019634192126;17.062267164498696;13.255442576428877;13.255442576428877;12.29282633568371;7.825617249230924;7.8256172492…
838;10.32807230185973;-0.06927986922756024;10.32807230185973;0.06927986922756024;0.4293205429293354;330.34700000000004;316.235;330.11167568800005;122.0;0.0;0.22054605420172926;-0.4927747184935651;0.4927747184935651;0.22054605420172926;1.04;1.96;2.76;1.564420610486938;1024.1847900636953;17.062267164498696;13.125305902739207;13.125305902739207;12.29282633568371;7.675348362058579;7.675348362058579;5…
839;10.347016287167351;-0.08960908733455608;10.347016287167351;0.08960908733455608;0.30165824435106153;364.7920000000001;351.6880000000001;364.0727033360001;128.0;0.0;0.22054605420172935;-0.4927747184935651;0.4927747184935651;0.22054605420172935;1.0769230769230769;1.9615384615384615;2.769230769230769;1.5675014106534921;1090.108332808034;17.932510652501772;13.425920106558811;14.181849052577265;12.…
840;10.319807839049812;-0.07927986922756025;10.319807839049812;0.07927986922756025;0.4380298205616787;331.33500000000004;318.231;331.10692465600005;122.0;0.0;0.22054605420172935;-0.4927747184935651;0.4927747184935651;0.22054605420172935;1.04;1.88;2.68;1.5644206104869385;1026.227122318725;17.062267164498696;12.99516922904954;12.99516922904954;12.29282633568371;7.525079474886234;7.525079474886234;5…
841;13.132050822542318;-0.2513858625396719;13.132050822542318;0.003073998245354259;0.3706671877483261;426.5350000000002;399.3190000000002;426.210741704;162.0;0.0;0.21828884810918478;-0.49282976431208914;0.49282976431208914;0.21828884810918478;0.875;1.5625;2.28125;1.304471704355711;1157.0416946801045;21.915638315627213;18.097555958090446;18.097555958090446;15.636162928584241;11.327264650578936;11.…
842;13.127875475320097;-0.25615910517005736;13.127875475320097;0.02716696876689606;0.2800108925024536;424.51900000000023;399.31900000000013;424.19509164000004;160.0;0.0;0.2182890294541388;-0.49282976335595485;0.49282976335595485;0.2182890294541388;0.78125;1.40625;2.125;1.3347469562252972;1257.1129922602743;21.915638315627213;17.838042934096602;17.838042934096602;15.636162928584241;11.030841471915…
843;10.628670442553503;0.08755525345532633;10.628670442553503;0.08755525345532633;0.397908655093646;448.9980000000002;419.76600000000025;448.2029892280001;166.0;0.0;0.2895547033006513;-0.4804481937048897;0.4804481937048897;0.2895547033006513;1.0;1.75;2.5;1.2335443439108558;1100.5149047229297;21.915638315627213;18.251496173084206;19.00742511910266;15.636162928584241;11.530505531744616;11.908470004…
844;10.513948220331281;-0.07855585765578499;10.513948220331281;0.07855585765578499;0.2957656652705384;442.9500000000002;419.7660000000002;442.15603903600004;160.0;0.0;0.21988003038185802;-0.4927904911598014;0.4927904911598014;0.21988003038185802;0.9375;1.75;2.5;1.334746956225297;1263.5074974062186;21.915638315627213;17.577769586717267;18.333698532735724;15.636162928584241;10.750435911053334;11.12…
845;13.103022867610346;-0.28903892376416196;13.103022867610346;0.11744474654467374;0.33001341073988927;426.4950000000002;403.31100000000015;426.18558957600004;160.0;0.0;0.21988003038185822;-0.4927904911598014;0.4927904911598014;0.21988003038185822;0.9375;1.75;2.5;1.334746956225297;1263.5074974062186;21.915638315627213;17.577769586717267;17.577769586717267;15.636162928584241;10.750435911053334;10.…
846;13.123969225320096;-0.26060354961450205;13.123969225320096;0.047575132032202205;0.30266381117585966;425.5070000000002;401.3150000000001;425.1903406080001;160.0;0.0;0.2182890434608383;-0.4928297633202479;0.4928297633202479;0.2182890434608383;0.875;1.5625;2.28125;1.334746956225297;1260.5820800173099;21.915638315627216;17.707906260406933;17.707906260406933;15.636162928584241;10.900704798225679;1…
847;10.063080120937265;-0.013472222222221886;10.063080120937265;0.013472222222221886;0.5307608268353768;237.262;226.17399999999995;237.090211972;88.0;0.0;0.22054601749561334;-0.49277471858722144;0.49277471858722144;0.22054601749561334;1.1666666666666667;2.0555555555555554;2.888888888888889;2.0712309472424635;701.1456658155008;12.372032720186704;9.537793209206509;9.537793209206509;8.84333659290053…
848;11.273059404805366;-0.7434410376453224;11.273059404805366;0.27335263110419006;0.8615763019067483;394.5150000000001;364.2750000000002;394.22564282;154.0;0.0;0.23080038000324227;-0.45359546299676035;0.45359546299676035;0.23080038000324227;0.896551724137931;1.6206896551724137;2.3793103448275863;1.1425980437662326;825.2743457266167;19.683587508058334;16.92535760199971;16.92535760199971;14.1944212…
849;12.967089003936046;-0.29809744191327847;12.967089003936046;0.07213357187879188;0.5350133199871857;302.31300000000016;287.19300000000004;302.12913732;114.0;0.0;0.24822559085067264;-0.39630508926078006;0.39630508926078006;0.24822559085067264;1.2272727272727273;2.0454545454545454;2.8181818181818183;1.9513449585358122;778.7257184224086;15.363596551749426;11.674890544516833;11.674890544516833;10.7…
850;13.31063403381377;-4.35061919802757;13.31063403381377;0.18621395855411826;0.7278115473639667;437.5310000000002;411.3230000000001;437.17486811200007;162.0;0.0;0.41598698505793;-0.3950445544207227;0.41598698505793;0.3950445544207227;0.8333333333333334;1.5;2.2;1.4716669756319083;868.9465296058858;21.13961743368832;16.736409006497688;17.552905587425418;14.452839606072642;10.267614864514572;11.084…
851;13.11876000488121;-0.2979616081764622;13.11876000488121;0.16812236409132586;0.6394946852202318;357.39300000000014;337.23300000000006;357.1713364800001;136.0;0.0;0.22904647657129598;-0.39504454819908513;0.39504454819908513;0.22904647657129598;1.1153846153846154;1.8846153846153846;2.6153846153846154;1.668554529926505;896.0926239645682;17.93251065250177;14.190638079076393;14.190638079076393;12.7…
852;8.794858222677902;0.08977863802247743;8.794858222677902;0.08977863802247743;0.8048695029648197;383.51700000000017;358.3170000000002;383.16674803999996;142.0;0.0;0.13731652793361715;-0.393980332664247;0.393980332664247;0.13731652793361715;0.9259259259259259;1.6666666666666667;2.4814814814814814;1.5034017677237106;803.5186584789169;18.476480726871788;15.38100736593695;16.197503946864675;13.3476…
853;12.803750359427392;-4.869862999605894;12.803750359427392;0.08783874506592748;0.4624615901579191;429.3980000000001;411.25400000000013;429.13002609600005;160.0;0.0;0.57259789197483;-0.48020056371391134;0.57259789197483;0.48020056371391134;1.1290322580645162;1.967741935483871;2.6774193548387095;1.7213256059020914;1117.974257676924;22.0098609216914;16.17303272244724;16.17303272244724;14.819813002…
854;10.018814562862183;-0.25219324766943774;10.018814562862183;0.030682634164777456;0.5506929908667566;406.9070000000002;400.8590000000002;403.849895512;112.0;0.0;0.13879471824822281;-0.5060328164669213;0.5060328164669213;0.13879471824822281;0.6190476190476191;0.9523809523809523;1.2857142857142858;2.6414500203855744;615.5770288071316;15.894823035455904;10.024021348621078;14.559595024731808;9.7349…
855;9.853784328546233;-0.11892164273116634;9.853784328546233;0.11892164273116612;0.7079213197705981;356.0570000000001;350.0090000000001;353.88426115199997;100.0;0.0;0.1476798382751913;-0.5051938869665639;0.5051938869665639;0.1476798382751913;0.6842105263157895;1.0526315789473684;1.4210526315789473;2.4729202264566297;590.611889190195;14.154336059449747;9.123934450259192;12.964146815260737;8.879917…
856;9.414619079113127;0.07211522108843527;9.414619079113127;0.07211522108843527;0.67743636912417;215.25600000000003;202.15199999999996;215.105862036;82.0;0.0;0.21092475033726396;-0.4932521438273567;0.4932521438273567;0.21092475033726396;1.3125;2.25;3.0625;2.156505340218425;556.3892566960562;10.957819157813608;8.825148611318063;8.825148611318063;7.84333659290053;5.41643786180102;5.41643786180102;3…
857;12.930290529574057;-4.302817957053425;12.930290529574057;0.10317134820235441;0.5427980570546167;435.5150000000002;411.32300000000015;435.159218048;160.0;0.0;0.41598542030312663;-0.48558772582538473;0.48558772582538473;0.41598542030312663;1.0;1.8;2.566666666666667;1.211891147054698;996.7015957080102;21.13961743368831;16.52930222531114;17.345798806238864;14.381161298800642;10.113715488413586;10…
858;12.913753947980961;-4.311698044115249;12.913753947980961;0.08135589583070968;0.696618486269876;407.4610000000002;387.30100000000016;407.12791792;148.0;0.0;0.41598542030312663;-0.4855877258253553;0.4855877258253553;0.41598542030312663;1.0357142857142858;1.8214285714285714;2.5714285714285716;1.3244336667707262;964.7294699825687;19.72540387131522;15.115088662938046;15.931585243865772;13.38116129…
859;9.494105579315265;0.15202211370674878;9.494105579315265;0.15202211370674878;0.7910463353887939;339.4640000000001;318.2960000000001;339.14053329200004;124.0;0.0;0.27129712732945493;-0.4855877258253553;0.4855877258253553;0.27129712732945493;1.0;1.7916666666666667;2.5833333333333335;1.3169252989604068;809.8497814374115;16.355160383312146;13.55854551309999;14.375042094027716;11.775989583278102;8.…
860;9.991790198033641;0.13188565675710473;9.991790198033641;0.13188565675710473;0.7531566627141223;355.4630000000001;334.29500000000013;355.135447912;130.0;0.0;0.27129712732945493;-0.505780862233701;0.505780862233701;0.27129712732945493;1.0;1.8;2.6;1.3279927512975551;871.9866380552921;17.225403871315223;13.928408839410322;14.744905420338048;12.186673185801062;8.526358640793433;9.342855221721157;6…
861;10.365873672094638;0.06312756347516735;10.365873672094638;0.06312756347516735;0.5011488120908636;425.9200000000002;401.7280000000002;425.161852688;156.0;0.0;0.29458663847877353;-0.4801990961924186;0.4801990961924186;0.29458663847877353;0.9;1.6666666666666667;2.5;1.1974406561878872;1193.1500170485929;20.664561460070644;16.577009263331778;17.332938209350228;14.597356788324023;10.330040889648853…
862;4.8408796296296295;0.9617894935752078;4.8408796296296295;0.9617894935752078;0.6217850008618356;255.34599999999998;242.242;255.083018416;90.0;0.0;0.15353643266656794;-0.3508283449624214;0.3508283449624214;0.15353643266656794;1.2222222222222223;2.2222222222222223;3.111111111111111;2.0055770804739415;737.7509824905515;11.94938298937633;9.912661304850763;10.72915788577849;8.932652990377573;6.1756…
863;4.972550390526581;0.6760506949693456;4.972550390526581;0.6760506949693456;0.5181597965622037;333.46000000000004;314.30800000000005;333.129968608;120.0;0.0;0.15324433751957312;-0.3548178836913227;0.3548178836913227;0.15324433751957312;0.9583333333333334;1.7916666666666667;2.625;1.4687728653196814;977.8965730306519;15.932510652501774;13.429169162795816;14.245665743723542;11.898979485566358;8.54…
864;4.874768518518518;1.1150680272108844;4.874768518518518;1.1150680272108844;0.6644088392209941;257.36199999999997;242.24199999999996;257.09866848;92.0;0.0;0.15324365102818807;-0.35486298318110776;0.35486298318110776;0.15324365102818807;1.1111111111111112;2.0;2.888888888888889;1.973809879338893;691.266375446953;11.949382989376328;10.172174328844605;10.988670909772333;8.932652990377571;6.52586508…
865;4.9545705782312925;0.9899700146868256;4.9545705782312925;0.9899700146868256;0.742476249321922;312.44199999999995;292.282;312.14086764;114.0;0.0;0.1533338092243936;-0.35229178220456897;0.35229178220456897;0.1533338092243936;1.1363636363636365;2.0;2.8181818181818183;1.458911873801179;808.4013516107237;14.518297090128677;12.610951755907285;13.427448336835011;10.882142733160752;8.19929325478991;9…
866;5.534836544110311;0.31620322097241993;5.534836544110311;0.31620322097241993;0.3965546660618442;437.50300000000016;414.3190000000002;437.18517497600004;164.0;0.0;0.23080036743384869;-0.45359548031507685;0.45359548031507685;0.23080036743384869;0.8484848484848485;1.7272727272727273;2.6666666666666665;1.1698681026057;1503.467072012656;21.777445635193008;18.146058206632688;18.146058206632688;16.33…
867;5.506882863455042;0.31939196181461726;5.506882863455042;0.31939196181461726;0.5388210142681092;387.4430000000001;366.2750000000001;387.1695249120001;146.0;0.0;0.23080036743384869;-0.45359548031507685;0.45359548031507685;0.23080036743384869;0.9310344827586207;1.8275862068965518;2.7586206896551726;1.2139404092966564;1196.4805302145887;19.208531534440667;15.991357668253437;15.991357668253437;14.…
868;5.506168577740755;0.32653027199980245;5.506168577740755;0.32653027199980245;0.5329526703780862;392.48400000000004;372.3240000000001;392.13069688;142.0;0.0;0.23080036743384869;-0.45359548031507685;0.45359548031507685;0.23080036743384869;1.0;1.8928571428571428;2.8214285714285716;1.2021859424356536;1159.8552905053114;18.501424753254117;15.375042094027718;16.191538674955442;13.848469228349538;9.5…
869;5.506304430898586;0.3266398713951164;5.506304430898586;0.3266398713951164;0.5329526703780862;392.48400000000004;372.3240000000001;392.13069687999996;142.0;0.0;0.23080036743384869;-0.45359548031507685;0.45359548031507685;0.23080036743384869;0.9642857142857143;1.8571428571428572;2.7857142857142856;1.2021859424356536;1159.8552905053114;18.501424753254117;15.375042094027718;16.191538674955442;13.…
870;5.150765174926638;0.9358136280195821;5.150765174926638;0.9358136280195821;0.3298973054014605;517.6810000000004;482.4010000000003;517.2953941200001;198.0;0.0;0.16522084058824685;-0.35397673475245817;0.35397673475245817;0.16522084058824685;0.5384615384615384;1.1282051282051282;1.7435897435897436;1.0606369854337945;1532.9694561078175;26.02008632231229;22.361817018209564;22.361817018209564;19.297…
871;5.964666286024589;0.4929954646618995;5.964666286024589;0.4929954646618995;0.37323865313850296;449.5580000000003;422.34200000000027;449.22156048400007;170.0;0.0;0.215188628646872;-0.4727376150685965;0.4727376150685965;0.215188628646872;0.7058823529411765;1.4411764705882353;2.2058823529411766;1.2179077534845124;1392.3231330948465;22.744065440373397;19.04721099292733;19.04721099292733;16.8316324…
872;5.117216969738615;0.9874177217183169;5.117216969738615;0.9874177217183169;0.42698070552425177;393.4940000000002;370.31000000000023;393.195345736;148.0;0.0;0.15327468393818014;-0.35229215405836317;0.35229215405836317;0.15327468393818014;0.7666666666666667;1.6;2.466666666666667;1.3455533734685174;1333.5578482167264;19.915638315627213;16.777155382897668;16.777155382897668;14.865305980755146;10.5…
873;4.9948643620288635;1.0129105253212396;4.9948643620288635;1.0129105253212396;0.565640147967021;342.4460000000001;320.2700000000001;342.184446704;130.0;0.0;0.15327392448572655;-0.35229215889879095;0.35229215889879095;0.15327392448572655;0.7307692307692307;1.4615384615384615;2.3076923076923075;1.398502426711596;1029.8328189829724;17.346724214874868;14.752591518208083;14.752591518208083;12.882142…
874;4.932364362028864;0.9157070094998141;4.932364362028864;0.9157070094998141;0.5723484598517761;343.43400000000014;322.2660000000001;343.17969567200004;130.0;0.0;0.1628662598162735;-0.35229057046640383;0.35229057046640383;0.1628662598162735;0.8461538461538461;1.6923076923076923;2.5384615384615383;1.398502426711596;1032.0920082402022;17.346724214874868;14.622454844518417;14.622454844518417;12.882…
875;4.9652810286955305;1.0241243858654572;4.9652810286955305;1.0241243858654572;0.5614982347089035;348.4750000000001;328.31500000000005;348.14086764;126.0;0.0;0.15333381234187357;-0.3522913435574579;0.3522913435574579;0.15333381234187357;0.92;1.76;2.6;1.3800459957679454;996.3267821060995;16.639617433688322;14.006139270292694;14.82263585122042;12.382142733160752;8.738785376514551;9.618438187769447…
876;5.159546429300217;1.0030732989553335;5.159546429300217;1.0030732989553335;0.3785611186470918;424.57300000000015;400.38100000000014;424.17216776800007;154.0;0.0;0.15427781967626025;-0.3522626345875722;0.3522626345875722;0.15427781967626025;0.8064516129032258;1.5483870967741935;2.3225806451612905;1.31015570213366;1315.3250663158074;20.62274509681376;17.3155403470512;18.132036927978923;15.365305…
877;4.9733828805473825;1.0253526549508691;4.9733828805473825;1.0253526549508691;0.5614982347089035;348.4750000000002;328.3150000000001;348.14086764;126.0;0.0;0.1542770742774011;-0.35226263941811303;0.35226263941811303;0.1542770742774011;0.88;1.72;2.56;1.3800459957679454;996.3267821060995;16.639617433688322;14.006139270292694;14.822635851220422;12.382142733160752;8.738785376514551;9.61843818776944…
878;4.921115205341396;0.9112699310670093;4.921115205341396;0.9112699310670093;0.5657830151635693;329.407;310.25500000000005;329.1640456080001;124.0;0.0;0.16286625985391487;-0.3679831979714622;0.3679831979714622;0.16286625985391487;0.76;1.56;2.4;1.4852293458880306;1016.0686888271259;16.639617433688322;13.915348063331868;13.915348063331868;12.39897948556636;8.667923632857446;8.667923632857446;6.354…
879;4.954031872008063;0.9983909674981103;4.954031872008063;0.9983909674981103;0.5558481456328016;334.44800000000004;316.30400000000003;334.125217576;120.0;0.0;0.15336835682150177;-0.36798319797156887;0.36798319797156887;0.15336835682150177;0.8333333333333334;1.625;2.4583333333333335;1.4687728653196814;980.3793996751344;15.932510652501774;13.299032489106148;14.115529070033874;11.898979485566358;8.…
880;5.0331542894935755;1.0089545820241166;5.0331542894935755;1.0089545820241166;0.6075544192123981;334.448;316.30400000000003;334.125217576;120.0;0.0;0.15333397006416807;-0.3523111140248711;0.3523111140248711;0.15333397006416807;1.0;1.8333333333333333;2.6666666666666665;1.716383039971424;996.2425290191946;15.932510652501772;13.274468624416564;14.09096520534429;11.898979485566358;8.317419155155207…
881;4.814074074074075;0.9179485544217689;4.814074074074075;0.9179485544217689;0.7096358535651734;253.30899999999997;238.18899999999996;253.13274547999998;96.0;0.0;0.1628662598162394;-0.3523103438504952;0.3523103438504952;0.1628662598162394;1.105263157894737;2.0;2.8947368421052633;1.9868832196342732;726.8634341750967;12.656489770562876;10.58138312188378;10.58138312188378;9.432652990377573;6.608284…
882;4.846990740740741;1.0312339380196522;4.846990740740741;1.0312339380196522;0.7239931427905645;258.34999999999997;244.23799999999997;258.093917448;92.0;0.0;0.15333351817276952;-0.35231111694156814;0.35231111694156814;0.15333351817276952;1.2222222222222223;2.111111111111111;3.0;1.973809879338893;693.2185155220888;11.949382989376328;9.965067547658059;10.781564128585785;8.932652990377571;6.2329718…
883;5.413035031914;0.7879192649281934;5.413035031914;0.7879192649281934;0.6718260411972817;259.33399999999995;246.22999999999996;259.077933036;92.0;0.0;0.1534043916714653;-0.3777758578239848;0.3777758578239848;0.1534043916714653;1.2222222222222223;2.111111111111111;3.0;1.973809879338893;696.4636280199253;11.949382989376328;9.873315838121922;10.689812419049648;8.932652990377571;6.103215354537432;6…
884;3.616527777777778;0.9613788895187704;3.616527777777778;0.9613788895187704;0.7194719500230148;274.36699999999996;256.22299999999996;274.146998576;104.0;0.0;0.05406554530957023;-0.35401179553721523;0.35401179553721523;0.05406554530957023;0.8571428571428571;1.6666666666666667;2.4761904761904763;1.993212263686159;796.8042348006213;14.070703332935974;11.894823035455904;11.894823035455904;10.432652…
885;4.915283131771226;0.790533982111363;4.915283131771226;0.790533982111363;0.7756971564198325;330.43500000000006;308.259;330.18444670400004;126.0;0.0;0.1365394228858622;-0.327881192813799;0.327881192813799;0.1365394228858622;0.88;1.6;2.4;1.8022021901392002;898.1841047238142;16.899130457682165;14.203463788828914;14.203463788828914;12.382142733160752;8.837114739605477;8.837114739605477;6.317079354…
886;5.024435941043084;0.8166057256235828;5.024435941043084;0.8166057256235828;0.9285214828992878;340.49600000000004;316.30400000000003;340.172167768;126.0;0.0;0.13539161695433055;-0.3546173108557336;0.3546173108557336;0.13539161695433055;1.0;1.7916666666666667;2.625;1.7037584154271899;683.2661851691006;16.192023676495616;14.000601453590798;14.817098034518525;11.898979485566358;8.859843736055797;1…
887;6.620970721047833;0.22915511883765816;6.620970721047833;0.22915511883765816;0.6236765069812988;411.5490000000002;382.3170000000001;411.23106254800007;158.0;0.0;0.10067356949142699;-0.3689663036229533;0.3689663036229533;0.10067356949142699;0.7419354838709677;1.4516129032258065;2.2903225806451615;1.1747998830817445;991.6119005109389;20.622745096813755;17.85989058311396;17.85989058311396;15.3484…
888;6.581119142101286;0.22085600907029423;6.581119142101286;0.22085600907029423;0.6425195447553901;368.4800000000001;344.2880000000001;368.18886338799996;140.0;0.0;0.1006966375696411;-0.292131146397234;0.292131146397234;0.1006966375696411;0.75;1.3928571428571428;2.1785714285714284;1.2905479084171414;951.8162467393479;18.501424753254117;15.921113156051284;15.921113156051284;13.848469228349538;10.2…
889;6.4822789115646255;0.29843726379440616;6.4822789115646255;0.29843726379440616;0.8334498240789538;320.436;296.244;320.188863388;124.0;0.0;0.10067090645466843;-0.30065561404357594;0.30065561404357594;0.10067090645466843;0.9166666666666666;1.6666666666666667;2.5416666666666665;1.5054529611452974;684.6235330581771;15.932510652501774;14.025925641665873;14.025925641665873;11.882142733160752;9.22399…
890;6.502687074829932;0.26602985638699894;6.502687074829932;0.26602985638699894;0.913274779324489;335.451;310.25100000000003;335.19976242;130.0;0.0;0.10067282771701834;-0.3141866075152554;0.3141866075152554;0.10067282771701834;0.96;1.72;2.6;1.4659586758414043;702.8113110126089;16.63961743368832;14.525925641665873;14.525925641665873;12.382142733160752;9.431099538516975;9.431099538516975;7.35962447…
891;6.4822789115646255;0.23825207860922104;6.4822789115646255;0.23825207860922104;0.8409221788481702;336.435;312.24300000000005;336.18377800800005;130.0;0.0;0.10067432367955467;-0.3787927078720052;0.3787927078720052;0.10067432367955467;0.92;1.68;2.56;1.4659586758414043;703.5661985147724;16.63961743368832;14.434173932129736;14.434173932129736;12.382142733160752;9.301343026520053;9.301343026520053;…
892;3.4196296296296294;1.204814814814815;3.4196296296296294;1.204814814814815;0.5890750135634362;199.27799999999996;190.20599999999996;199.045570288;68.0;0.0;0.05258619390451924;-0.3536773896016825;0.3536773896016825;0.05258619390451924;0.7142857142857143;1.2142857142857142;1.7857142857142858;2.1249183216771557;391.7528748573925;9.38046888862398;7.527050443980871;8.343547024908597;6.9326529903775…
893;4.5287037037037035;1.0426662887377172;4.5287037037037035;1.0426662887377172;0.7803158809534644;213.28399999999996;198.16399999999996;213.12659748;82.0;0.0;0.13599012632993468;-0.3535590991034202;0.3535590991034202;0.13599012632993468;1.0625;1.875;2.75;2.0775540739422884;484.00661803773215;10.794682450997076;9.186955930883864;9.186955930883864;7.949489742783178;5.744333535585115;5.744333535585…
894;4.697037037037037;1.046964521919879;4.697037037037037;1.046964521919879;0.7803158809534645;213.284;198.164;213.12659748;82.0;0.0;0.12883136261254347;-0.3540522503224938;0.3540522503224938;0.12883136261254347;1.0;1.8125;2.6875;1.9725436239088785;489.25661803773227;10.794682450997076;9.186955930883864;9.186955930883864;7.932652990377572;5.748416578182746;5.748416578182746;4.099199506322799;4.09…
895;4.653938436102939;1.0120193216175357;4.653938436102939;1.0120193216175357;0.7382076800515369;318.424;296.24800000000005;318.18444670400004;122.0;0.0;0.15244166356401997;-0.3523146581658317;0.3523146581658317;0.15244166356401997;0.7916666666666666;1.5416666666666667;2.2916666666666665;1.450176633736306;759.3525378762174;16.192023676495616;13.752591518208085;13.752591518208085;11.89897948556635…
