# Supplementary material for: Evaluating High-Variance Leaves as Uncertainty Measure for Random Forest Regression
Source: Molecules. 2021 Oct 28;26(21):6514. doi: 10.3390/molecules26216514 (PMC8588039; doi:10.3390/molecules26216514)
Supplement: Supplementary file 1 [file molecules-26-06514-s001.zip › supplementary_materials/data_sets/cortes-ciriano/P41594/descriptors/rdkit/X.csv]

id;MaxEStateIndex;MinEStateIndex;MaxAbsEStateIndex;MinAbsEStateIndex;qed;MolWt;HeavyAtomMolWt;ExactMolWt;NumValenceElectrons;NumRadicalElectrons;MaxPartialCharge;MinPartialCharge;MaxAbsPartialCharge;MinAbsPartialCharge;FpDensityMorgan1;FpDensityMorgan2;FpDensityMorgan3;BalabanJ;BertzCT;Chi0;Chi0n;Chi0v;Chi1;Chi1n;Chi1v;Chi2n;Chi2v;Chi3n;Chi3v;Chi4n;Chi4v;HallKierAlpha;Ipc;Kappa1;Kappa2;Kappa3;Lab…
0;5.238158541194255;0.48328987150415736;5.238158541194255;0.48328987150415736;0.7260183497052219;302.13100000000003;294.067;300.985073976;88.0;0.0;0.2578281249691429;-0.333561146987774;0.333561146987774;0.2578281249691429;1.0555555555555556;2.0;2.7777777777777777;1.996465777858543;666.762912058538;12.372032720186704;9.246655703489973;10.832652242604679;8.826499840494924;5.33834898795941;6.1313472…
1;4.541991685563114;0.6440711215041575;4.541991685563114;0.6440711215041575;0.6581363294477441;344.2370000000001;334.1570000000001;342.97788042;98.0;0.0;0.17868514993899814;-0.2529142396132436;0.2529142396132436;0.17868514993899814;0.9;1.85;2.65;1.8842502733595334;719.0741057111875;13.7862462825598;10.401356241869225;12.803849361911656;9.809663088089316;5.990106305031594;7.599601155516671;3.99289…
2;4.5197283635676495;0.7465306122448981;4.5197283635676495;0.7465306122448981;0.5904708649253659;309.16600000000005;300.09400000000005;307.994910388;90.0;0.0;0.11382598659596588;-0.24778771837091068;0.24778771837091068;0.11382598659596588;0.8421052631578947;1.736842105263158;2.5789473684210527;2.0130938232584352;785.9482613571446;13.079139501373252;9.968544086715777;11.554540625830484;9.326499840…
3;13.03825881046863;-0.10567095511043911;13.03825881046863;0.10567095511043911;0.468575555768276;425.31100000000015;412.20700000000016;423.9993441360001;128.0;0.0;0.27545977548655953;-0.3627671862995283;0.3627671862995283;0.27545977548655953;1.2692307692307692;2.0384615384615383;2.769230769230769;1.9835264247399316;1220.724334990355;18.25878406613483;13.809224370640344;16.211717490682773;12.59655…
4;13.01699144935752;-0.1334487328882168;13.01699144935752;0.1334487328882168;0.5081989247707315;380.86000000000007;367.7560000000001;380.04985971600007;128.0;0.0;0.2754597785607426;-0.3627671862995283;0.3627671862995283;0.2754597785607426;1.2692307692307692;2.0384615384615383;2.769230769230769;1.9835264247399316;1220.724334990355;18.25878406613483;13.809224370640344;15.381649897586524;12.59655545…
5;13.08826845553036;-0.1261854108927516;13.08826845553036;0.1261854108927516;0.5124578040611861;376.4410000000001;360.3130000000001;376.0993967520001;134.0;0.0;0.27545979928102143;-0.49676588310265485;0.49676588310265485;0.27545979928102143;1.2592592592592593;2.037037037037037;2.740740740740741;1.9382885461836203;1235.2854010177136;18.96589084732138;14.839508188094978;15.656004769022704;13.134560…
6;12.94992972883598;-0.11275712291089235;12.94992972883598;0.11275712291089235;0.5213432941821081;411.2840000000002;400.1960000000002;409.9836940720001;122.0;0.0;0.27545977448165737;-0.373461728336248;0.373461728336248;0.27545977448165737;1.24;2.04;2.8;1.964170151175521;1188.1133042324773;17.388540578131753;12.862010775140385;15.264503895182814;12.185871848001629;7.409536121197234;9.0190309716823…
7;12.96164847883598;-0.0974510004619129;12.96164847883598;0.0974510004619129;0.5780722891716653;346.4150000000001;332.30300000000005;346.08883206800004;122.0;0.0;0.27545976744439016;-0.373461728336248;0.373461728336248;0.27545976744439016;1.24;2.04;2.8;1.964170151175521;1182.4613315030108;17.388540578131753;13.484046302131157;14.300542883058883;12.185871848001629;7.72055388469262;8.53705046562034…
8;12.928662367724867;-0.14053490068867025;12.928662367724867;0.14053490068867025;0.5616081454051776;366.83300000000014;355.7450000000001;366.0342096520001;122.0;0.0;0.27545977755584045;-0.373461728336248;0.373461728336248;0.27545977755584045;1.24;2.04;2.8;1.964170151175521;1188.1133042324773;17.388540578131753;12.862010775140385;14.434436302086565;12.185871848001629;7.409536121197234;8.6039971751…
9;14.02782427408409;-0.5548378578363871;14.02782427408409;0.1075256556422266;0.5508964312434496;380.40400000000005;367.30000000000007;380.0743248760001;134.0;0.0;0.27546141197520024;-0.493684938856084;0.493684938856084;0.27546141197520024;1.3703703703703705;2.2222222222222223;2.962962962962963;1.929357170605509;1272.6561846153165;18.96589084732138;14.19290879641462;15.009405377342347;13.134560252…
10;12.999939373897707;-0.13327157869320527;12.999939373897707;0.13327157869320527;0.5652610833395614;362.4140000000001;348.3020000000001;362.0837466880001;128.0;0.0;0.2754597982761194;-0.49676588310265485;0.49676588310265485;0.2754597982761194;1.2692307692307692;2.076923076923077;2.8076923076923075;1.9176190015795322;1202.63541607661;18.095647359318303;13.89229459259502;14.708791173522746;12.7238…
11;12.929521565570672;-0.14053490068867025;12.929521565570672;0.14053490068867025;0.5236067932240794;412.2720000000001;402.19200000000006;410.97894304000005;122.0;0.0;0.27546086985702006;-0.3584477827490737;0.3584477827490737;0.27546086985702006;1.24;2.04;2.8;1.9641701511755214;1190.0754454827463;17.388540578131753;12.731874101450718;15.134367221493148;12.185871848001629;7.269333340766228;8.87882…
12;12.941240315570672;-0.12522877823969059;12.941240315570672;0.12522877823969059;0.5770361973817497;347.403;334.299;347.08408103600004;122.0;0.0;0.27546086281975285;-0.3584477827490737;0.3584477827490737;0.27546086281975285;1.24;2.04;2.8;1.9641701511755214;1184.5036637580406;17.388540578131753;13.35390962844149;14.170406209369217;12.185871848001629;7.580351104261615;8.396847685189341;5.495172367…
13;12.90825420445956;-0.16831267846644793;12.90825420445956;0.16831267846644793;0.5632093638296579;367.82100000000014;357.74100000000004;367.02945862000007;122.0;0.0;0.2754608729312032;-0.3584477827490737;0.3584477827490737;0.2754608729312032;1.24;2.04;2.8;1.9641701511755214;1190.0754454827463;17.388540578131753;12.731874101450718;14.3042996283969;12.185871848001629;7.269333340766228;8.4637943947…
14;13.104611120501271;-0.36833139976028284;13.104611120501271;0.24767775783152723;0.574499228417607;351.36600000000004;341.28600000000006;351.05900916;122.0;0.0;0.27546088539436664;-0.3584477827490737;0.3584477827490737;0.27546088539436664;1.24;2.04;2.8;1.9641701511755214;1190.0754454827463;17.388540578131753;12.731874101450718;13.548370682378444;12.185871848001629;7.269333340766228;8.08582992169…
15;14.019559811274174;-0.5648378578363868;14.019559811274174;0.09926119283230928;0.547406810111668;381.39200000000005;369.296;381.06957384400005;134.0;0.0;0.2754625073505567;-0.493684938856084;0.493684938856084;0.2754625073505567;1.3703703703703705;2.2222222222222223;2.962962962962963;1.929357170605509;1274.6985168703463;18.965890847321376;14.062772122724953;14.879268703652679;13.134560252985374;…
16;12.979531210632402;-0.16104935647098295;12.979531210632402;0.16104935647098295;0.5610161508232087;363.40200000000004;350.298;363.0789956560001;128.0;0.0;0.275460893651482;-0.49676588310265485;0.49676588310265485;0.275460893651482;1.2692307692307692;2.076923076923077;2.8076923076923075;1.9176190015795322;1204.6777483316396;18.095647359318303;13.762157918905354;14.57865449983308;12.7238766504624…
17;14.395648124348035;-0.5880753239465359;14.395648124348035;0.08742640818443559;0.547406810111668;381.39200000000005;369.296;381.06957384400005;134.0;0.0;0.2755589011649506;-0.4966555887853565;0.4966555887853565;0.2755589011649506;1.3703703703703705;2.2222222222222223;2.962962962962963;1.9457897077632946;1274.6985168703463;18.96589084732138;14.062772122724953;14.879268703652679;13.13456025298537…
18;13.152329380826405;-0.18742808851935755;13.152329380826405;0.18742808851935755;0.5355078458387503;391.41200000000003;378.3080000000001;391.07391027600016;138.0;0.0;0.2754630267351768;-0.4861448515086668;0.4861448515086668;0.2754630267351768;1.2142857142857142;2.0714285714285716;2.9285714285714284;1.687698563820693;1321.1314600527078;19.08721119088102;14.507269502552685;15.323766083480411;13.75…
19;13.084428146258503;-0.19003225518602473;13.084428146258503;0.17399603578039713;0.5471963726663441;377.38500000000005;366.2970000000001;377.05826021200005;132.0;0.0;0.27546302681687657;-0.45359302578843186;0.45359302578843186;0.27546302681687657;1.2592592592592593;2.1481481481481484;3.037037037037037;1.7127649502999223;1304.325694432331;18.380104409694475;13.800162721366137;14.616659302293863;1…
20;13.11844175170068;-0.143735958889728;13.11844175170068;0.143735958889728;0.4767312581716336;390.45300000000015;380.3730000000001;390.03575094000007;130.0;0.0;0.2754616602997356;-0.3584477827490737;0.3584477827490737;0.2754616602997356;1.2222222222222223;2.1481481481481484;3.037037037037037;1.747908325014643;1425.1393672511463;18.380104409694475;13.70937151440531;15.342364676260763;13.258351493…
21;13.107227891156462;-0.15856967015201096;13.107227891156462;0.15856967015201096;0.48900004736314406;373.39700000000005;362.309;373.0633455920001;130.0;0.0;0.27546122723356326;-0.464350192919894;0.464350192919894;0.27546122723356326;1.2592592592592593;2.185185185185185;3.074074074074074;1.7479083250146425;1423.3875290515698;18.380104409694475;13.839508188094978;14.656004769022704;13.258351493073…
22;13.133269557823128;-0.12455606470983405;13.133269557823128;0.12455606470983405;0.47699693717876135;389.4650000000001;378.37700000000007;389.0405019720001;130.0;0.0;0.27546120586657297;-0.3584477827490737;0.3584477827490737;0.27546120586657297;1.2222222222222223;2.1481481481481484;3.037037037037037;1.7479083250146425;1423.3875290515698;18.380104409694475;13.839508188094978;15.47250134995043;13.…
23;13.112861394557822;-0.15233384248761173;13.112861394557822;0.15233384248761173;0.4767312581716336;390.45300000000015;380.37300000000016;390.03575094000007;130.0;0.0;0.2754620825241605;-0.3584477827490737;0.3584477827490737;0.2754620825241605;1.2222222222222223;2.1481481481481484;3.037037037037037;1.7479083250146425;1425.1393672511463;18.380104409694475;13.70937151440531;15.342364676260763;13.2…
24;5.21050937486769;0.6204192386831278;5.21050937486769;0.6204192386831278;0.6412276244288119;224.28799999999998;216.22399999999996;224.040819256;76.0;0.0;0.12422713647084149;-0.24650638828985919;0.24650638828985919;0.12422713647084149;1.25;2.125;2.6875;2.2119437840636427;591.3433236607584;11.380468888623982;8.68942682741191;9.505923408339635;7.775188245478667;4.645554694931945;5.525207506186839;…
25;5.280451355702979;0.7372762608129674;5.280451355702979;0.7372762608129674;0.6412276244288119;224.28799999999998;216.224;224.040819256;76.0;0.0;0.12422714213827903;-0.26212653342163134;0.26212653342163134;0.12422714213827903;1.25;2.0625;2.75;2.2745174115666837;608.5933236607583;11.380468888623982;8.689426827411909;9.505923408339635;7.775188245478667;4.635488588190606;5.5151413994455005;3.108392…
26;12.84378331735204;-0.2968595416561681;12.84378331735204;0.2968595416561681;0.6304472848408402;227.26299999999995;221.21499999999995;227.020498412;76.0;0.0;0.16744027478421047;-0.21910954973609142;0.21910954973609142;0.16744027478421047;1.3125;2.1875;2.875;2.251626601350958;610.5933236607583;11.380468888623982;8.197527974110804;9.01402455503853;7.7751882454786685;4.474739711867564;5.35439252312…
27;5.329864417989418;0.5712514172335603;5.329864417989418;0.5712514172335603;0.6412276244288118;224.28799999999995;216.22399999999996;224.040819256;76.0;0.0;0.12800536102772037;-0.24647258556666027;0.24647258556666027;0.12800536102772037;1.375;2.25;2.9375;2.3472758815477386;608.5933236607583;11.380468888623982;8.689426827411909;9.505923408339635;7.792024997884275;4.6515377590756515;5.531190570330…
28;5.424106636794158;0.5422986478542031;5.424106636794158;0.5422986478542031;0.7304677288117265;268.3599999999999;248.19999999999996;268.15756326;104.0;0.0;0.11297623462279957;-0.3787919370081442;0.3787919370081442;0.11297623462279957;1.2;2.1;2.9;1.6949501543619931;520.916140185837;13.62310957574327;11.71652456490737;11.71652456490737;9.915816237971963;7.3722956620477005;7.3722956620477005;5.2648…
29;4.2251845518331805;0.32961346266901814;4.2251845518331805;0.32961346266901814;0.8533777405351949;275.35499999999996;258.219;275.14224754400004;104.0;0.0;0.1129762370713575;-0.37755975221926835;0.37755975221926835;0.1129762370713575;1.0952380952380953;2.0952380952380953;2.9047619047619047;1.700455440477058;665.8596687039504;14.330216356929817;11.789250226455819;11.789250226455819;10.39897948556…
30;5.9152853363567655;0.07961346266901792;5.9152853363567655;0.07961346266901792;0.7886422637142956;276.339;260.21099999999996;276.12626313199996;104.0;0.0;0.1379909084621942;-0.48471074055788943;0.48471074055788943;0.1379909084621942;1.0952380952380953;2.0952380952380953;2.9047619047619047;1.700455440477058;668.6145562061139;14.330216356929817;11.697498516919682;11.697498516919682;10.39897948556…
31;5.9377853363567645;0.09183568489124028;5.9377853363567645;0.09183568489124028;0.7886422637142956;276.33900000000006;260.21099999999996;276.12626313199996;104.0;0.0;0.12278048960533547;-0.4862153178696826;0.4862153178696826;0.12278048960533547;1.0476190476190477;1.9523809523809523;2.761904761904762;1.7004554404770575;668.6145562061139;14.330216356929817;11.697498516919682;11.697498516919682;10.…
32;4.272816121848617;0.5027266523893505;4.272816121848617;0.5027266523893505;0.541684059249665;341.4790000000001;322.3270000000001;341.123820608;122.0;0.0;0.1129762321106423;-0.2477889104030369;0.2477889104030369;0.1129762321106423;0.92;1.8;2.68;1.507030734415101;963.2993913099455;16.899130457682165;13.982335728988602;14.798832309916328;12.365305980755144;8.659501517606895;9.539154328861787;6.214…
33;4.236921236865321;0.5085023515579069;4.236921236865321;0.5085023515579069;0.7793825788773958;292.40700000000004;276.279;292.10341951199996;104.0;0.0;0.1129762321106423;-0.26465430204796736;0.26465430204796736;0.1129762321106423;1.0476190476190477;1.9523809523809523;2.761904761904762;1.7004554404770575;668.6145562061139;14.330216356929817;11.697498516919682;12.513995097847408;10.398979485566358…
34;4.233371273287398;0.6652780402284368;4.233371273287398;0.6652780402284368;0.8294050394829555;266.388;244.21199999999996;266.178298704;104.0;0.0;0.1129762268535777;-0.31091177123416613;0.31091177123416613;0.1129762268535777;1.05;1.95;2.65;1.5301479005826435;515.3443584611312;13.62310957574327;11.938412948133175;11.938412948133175;9.898979485566358;7.7813010687889825;7.7813010687889825;5.8136884…
35;4.245599079706015;0.4736690077265471;4.245599079706015;0.4736690077265471;0.6572285031792855;324.4270000000001;304.26700000000005;324.16264864;122.0;0.0;0.11297622687287896;-0.38197112451844367;0.38197112451844367;0.11297622687287896;0.92;1.8;2.6;1.4062174551689237;961.2993913099455;16.899130457682162;14.07408743852474;14.07408743852474;12.365305980755144;8.741513494168654;8.741513494168654;6.…
36;4.2138017480185725;0.4672224846728815;4.2138017480185725;0.4672224846728815;0.853377740535195;275.355;258.21899999999994;275.14224754400004;104.0;0.0;0.11297622687287896;-0.3807440691114548;0.3807440691114548;0.11297622687287896;1.0952380952380953;2.0952380952380953;2.8095238095238093;1.5856419935711508;665.8596687039504;14.330216356929817;11.78925022645582;11.78925022645582;10.398979485566358…
37;4.162300878684807;0.8601606198034771;4.162300878684807;0.8601606198034771;0.5634313926903439;183.254;170.14999999999995;183.104799416;70.0;0.0;0.11297622679279917;-0.24778891042397747;0.24778891042397747;0.11297622679279917;1.1428571428571428;2.142857142857143;2.857142857142857;2.0980970063618005;378.6917443633309;9.639981912617825;8.162392066194279;8.162392066194279;6.949489742783179;5.070957…
38;4.146675878684807;0.839752456538171;4.146675878684807;0.839752456538171;0.6156095276794814;184.24200000000002;172.14599999999996;184.100048384;70.0;0.0;0.11297623984682599;-0.3128823945788211;0.3128823945788211;0.11297623984682599;1.2857142857142858;2.2857142857142856;3.0;2.0980970063618005;381.7779106905112;9.639981912617825;7.955285285007731;7.955285285007731;6.949489742783179;4.778064418930…
39;4.18952310090703;0.6164408541194256;4.18952310090703;0.6164408541194256;0.5660888823406929;185.26999999999995;170.14999999999995;185.12044948;72.0;0.0;0.11261978293889645;-0.24780188888547675;0.24780188888547675;0.11261978293889645;1.1428571428571428;2.0;2.7142857142857144;1.9864429867498514;325.2483499978795;9.639981912617825;8.369498847380827;8.369498847380827;6.949489742783179;5.37565253761…
40;4.488895030234316;0.7569061266481903;4.488895030234316;0.7569061266481903;0.5546564829299996;230.27;220.18999999999994;230.08439832;84.0;0.0;0.11382453068590952;-0.24778771837091076;0.24778771837091076;0.11382453068590952;0.7222222222222222;1.5555555555555556;2.4444444444444446;1.9870351357022757;736.8868602523943;12.208896013370174;9.667929882896177;9.667929882896177;8.915816237971965;5.70572…
41;4.076209845049131;0.8415306122448981;4.076209845049131;0.8415306122448981;0.5746719227116515;185.251;178.195;185.029920224;62.0;0.0;0.12389076696907375;-0.23620991432760213;0.23620991432760213;0.12389076696907375;1.0769230769230769;1.9230769230769231;2.6153846153846154;2.2303425046378162;420.1138805005598;8.932875131431278;6.896913770291202;7.713410351218927;6.449489742783179;3.902568945405945…
42;4.7636611866969005;0.803567540180545;4.7636611866969005;0.803567540180545;0.7303555379045128;322.477;300.301;322.15036970399996;118.0;0.0;0.1672766428908896;-0.2948593476433546;0.2948593476433546;0.1672766428908896;1.0434782608695652;1.8695652173913044;2.6956521739130435;1.4798726350975269;717.0902151650288;15.48491689530907;13.423631346093918;14.240127927021645;11.38214273316075;8.68040327238…
43;4.076209845049131;0.8646787603930464;4.076209845049131;0.8646787603930464;0.5746719227116515;185.251;178.19499999999996;185.029920224;62.0;0.0;0.16667671277557639;-0.23624760939485878;0.23624760939485878;0.16667671277557639;1.0769230769230769;1.9230769230769231;2.6153846153846154;2.2303425046378162;420.1138805005598;8.932875131431278;6.896913770291203;7.713410351218929;6.449489742783179;3.9156…
44;4.138863378684807;0.8567592592592594;4.138863378684807;0.8567592592592594;0.5437508044361523;169.227;158.13899999999995;169.089149352;64.0;0.0;0.11297622679844402;-0.24778891042396667;0.24778891042396667;0.11297622679844402;1.2307692307692308;2.230769230769231;2.923076923076923;2.123598979219289;365.10610458118606;8.932875131431278;7.455285285007731;7.455285285007731;6.449489742783179;4.570957…
45;4.534973230032754;0.6739356855766487;4.534973230032754;0.6739356855766487;0.7245891182857465;291.37899999999996;278.275;291.083018416;102.0;0.0;0.18282077859355284;-0.32417849441127145;0.32417849441127145;0.18282077859355284;1.0952380952380953;2.0;2.8095238095238093;1.7353067892370513;820.7218226423689;14.330216356929817;11.283284954546586;12.099781535474312;10.398979485566358;6.54298781245592…
46;3.883347190728143;0.8299565381708243;3.883347190728143;0.8299565381708243;0.5783159981499378;180.20999999999998;172.146;180.068748256;66.0;0.0;0.11486366612535161;-0.24352454657249398;0.24352454657249398;0.11486366612535161;0.7857142857142857;1.4285714285714286;2.142857142857143;2.2364671824339792;408.4304445301945;9.639981912617825;7.513229344516924;7.513229344516924;6.949489742783179;4.27082…
47;13.020217794679601;-0.09150583690266201;13.020217794679601;0.09150583690266201;0.4780327616394922;427.32700000000017;412.20700000000016;426.0149942;130.0;0.0;0.27545977447228787;-0.3806385464356001;0.3806385464356001;0.27545977447228787;1.2692307692307692;2.0384615384615383;2.769230769230769;1.919763912331678;1194.0861344346379;18.258784066134833;13.991767287137305;16.394260407179736;12.541713…
48;13.031936544679601;-0.07619971445368234;13.031936544679601;0.07619971445368234;0.5502341724625808;362.4580000000001;344.314;362.12013219600004;130.0;0.0;0.2754597674350207;-0.3806385464356001;0.3806385464356001;0.2754597674350207;1.2307692307692308;2.0;2.730769230769231;1.9197639123316785;1188.3581952923187;18.258784066134833;14.613802814128078;15.430299395055805;12.541713895658196;8.285432140…
49;12.998950433568488;-0.11928361468043969;12.998950433568488;0.11928361468043969;0.5223071134208528;382.8760000000001;367.75600000000003;382.06550978;130.0;0.0;0.27545977754647105;-0.3806385464356001;0.3806385464356001;0.27545977754647105;1.2692307692307692;2.0384615384615383;2.769230769230769;1.919763912331678;1194.0861344346379;18.258784066134833;13.991767287137305;15.564192814083487;12.541713…
50;14.068469526267805;-0.5451060476238079;14.068469526267805;0.11585798265587255;0.5138530545257404;396.4470000000001;379.3110000000001;396.105625004;142.0;0.0;0.2754614119658307;-0.493684938856084;0.493684938856084;0.2754614119658307;1.3571428571428572;2.1785714285714284;2.892857142857143;1.8941810244815245;1278.6619957365237;19.836134335324456;15.322665308411542;16.13916188933927;13.49040230064…
51;13.070227439741327;-0.11202029268497493;13.070227439741327;0.11202029268497493;0.5318896034177129;378.4570000000001;360.31300000000005;378.11504681599996;136.0;0.0;0.2754597982667499;-0.49676588310265485;0.49676588310265485;0.2754597982667499;1.2592592592592593;2.037037037037037;2.740740740740741;1.8808112929899885;1208.5877818253632;18.96589084732138;15.022051104591942;15.838547685519668;13.0…
52;13.24302560993533;-0.13839902473334975;13.24302560993533;0.13839902473334975;0.5202032539157538;406.4670000000001;388.3230000000001;406.10996143600005;146.0;0.0;0.2754619313504527;-0.4861448515086668;0.4861448515086668;0.2754619313504527;1.2413793103448276;2.0689655172413794;2.896551724137931;1.6569981564751317;1324.9983434496323;19.9574546788841;15.767162688239274;16.583659269167;14.114193540…
53;13.17512437536743;-0.1410031914000165;13.17512437536743;0.1410031914000165;0.5336027702679881;392.4400000000001;376.3120000000001;392.09431137200005;140.0;0.0;0.27546193143215253;-0.45359302578843186;0.45359302578843186;0.27546193143215253;1.2857142857142858;2.142857142857143;3.0;1.6777562834514828;1308.2891732985083;19.25034789769755;15.060055907052726;15.876552487980453;13.61419354072963;8.6…
54;12.999809631414294;-0.11928361468043969;12.999809631414294;0.11928361468043969;0.49496145535676456;428.3150000000002;414.2030000000002;427.01024316800004;130.0;0.0;0.27546086984729506;-0.3656414087038906;0.3656414087038906;0.27546086984729506;1.2692307692307692;2.0384615384615383;2.769230769230769;1.9197639123316785;1196.1284666896677;18.258784066134833;13.861630613447637;16.264123733490067;12…
55;13.011528381414294;-0.10397749223146024;13.011528381414294;0.10397749223146024;0.5599788495250458;363.4460000000001;346.31000000000006;363.11538116400004;130.0;0.0;0.2754608628100279;-0.3656414087038906;0.3656414087038906;0.2754608628100279;1.2307692307692308;2.0;2.730769230769231;1.9197639123316785;1190.4764939602012;18.258784066134833;14.48366614043841;15.300162721366137;12.541713895658196;8…
56;12.978542270303182;-0.14706139245821737;12.978542270303182;0.14706139245821737;0.5384194992227527;383.86400000000015;369.7520000000001;383.06075874800007;130.0;0.0;0.2754608729214781;-0.3656414087038906;0.3656414087038906;0.2754608729214781;1.2692307692307692;2.0384615384615383;2.769230769230769;1.9197639123316785;1196.1284666896677;18.258784066134833;13.861630613447637;15.434056140393817;12.5…
57;13.139973932292655;-0.3599990727466371;13.139973932292655;0.2264264718232969;0.5589031934201439;367.40900000000016;353.2970000000001;367.090309288;130.0;0.0;0.27546088538464175;-0.3656414087038906;0.3656414087038906;0.27546088538464175;1.2692307692307692;2.0384615384615383;2.769230769230769;1.9197639123316785;1196.1284666896677;18.258784066134833;13.861630613447637;14.678127194375364;12.541713…
58;14.060205063457886;-0.5551060476238077;14.060205063457886;0.10759351984595522;0.5190456498113999;397.4350000000001;381.30700000000013;397.100873972;142.0;0.0;0.2754625073408318;-0.493684938856084;0.493684938856084;0.2754625073408318;1.3571428571428572;2.1785714285714284;2.892857142857143;1.8941810244815245;1280.780294404406;19.836134335324456;15.192528634721874;16.0090252156496;13.490402300641…
59;13.049819276476022;-0.1397980704627526;13.049819276476022;0.1397980704627526;0.5354354127481324;379.44500000000016;362.3090000000001;379.1102957840001;136.0;0.0;0.275460893641757;-0.49676588310265485;0.49676588310265485;0.275460893641757;1.2592592592592593;2.037037037037037;2.740740740740741;1.8808112929899885;1210.7060804932455;18.96589084732138;14.891914430902274;15.70841101183;13.0797186981…
60;13.222617446670025;-0.16617680251112765;13.222617446670025;0.16617680251112765;0.5197369589640366;407.45500000000015;390.31900000000013;407.10521040400005;146.0;0.0;0.27546302672545175;-0.4861448515086668;0.4861448515086668;0.27546302672545175;1.2413793103448276;2.0689655172413794;2.896551724137931;1.6569981564751313;1327.1888069558022;19.9574546788841;15.637026014549607;16.45352259547733;14.1…
61;13.188729817544301;-0.12248467288149789;13.188729817544301;0.12248467288149789;0.4543741361786821;406.49600000000015;392.3840000000001;406.067051068;138.0;0.0;0.27546166029001057;-0.3656414087038906;0.3656414087038906;0.27546166029001057;1.25;2.142857142857143;3.0;1.709539074734041;1431.2211447852062;19.25034789769755;14.839128026402232;16.472121188257685;13.61419354072963;8.483528120051329;10…
62;13.20355762366675;-0.1033047787016037;13.20355762366675;0.1033047787016037;0.44274250693161243;405.50800000000015;390.38800000000015;405.07180210000007;138.0;0.0;0.27546120585684797;-0.3656414087038906;0.3656414087038906;0.27546120585684797;1.25;2.142857142857143;3.0;1.709539074734041;1429.393340172777;19.250347897697555;14.9692647000919;16.60225786194735;13.61419354072963;8.623730900482334;10…
63;13.183149460401445;-0.1310825564793816;13.183149460401445;0.1310825564793816;0.45437413617868205;406.49600000000015;392.3840000000001;406.0670510680001;138.0;0.0;0.2754620825144355;-0.3656414087038906;0.3656414087038906;0.2754620825144355;1.25;2.142857142857143;3.0;1.7095390747340409;1431.2211447852062;19.25034789769755;14.839128026402232;16.472121188257685;13.61419354072963;8.483528120051329;…
64;12.99481683568489;-0.16100193163685184;12.99481683568489;0.16100193163685184;0.5384194992227528;383.8640000000001;369.75200000000007;383.06075874800007;130.0;0.0;0.2754616706028862;-0.3656414087038906;0.3656414087038906;0.2754616706028862;1.3461538461538463;2.1923076923076925;2.9615384615384617;1.9374473581487586;1213.3784666896677;18.258784066134833;13.861630613447637;15.43405614039382;12.541…
65;12.926600660325857;-0.10643403040228394;12.926600660325857;0.10643403040228394;0.571917586622583;349.41900000000015;334.29900000000004;349.09973110000004;124.0;0.0;0.27546086038203044;-0.3656414087038906;0.3656414087038906;0.27546086038203044;1.24;2.04;2.8;1.9447622638716402;1146.7734861120089;17.388540578131757;13.561016409628037;14.377512990555763;12.147867045540844;7.734545757737115;8.55104…
66;12.906192497060553;-0.13421180818006184;12.906192497060553;0.13421180818006184;0.569723150295462;350.40700000000004;336.295;350.09498006800004;124.0;0.0;0.27546258868094486;-0.3656414087038906;0.3656414087038906;0.27546258868094486;1.28;2.08;2.84;1.9447622638716402;1148.4451333068246;17.388540578131757;13.430879735938369;14.247376316866095;12.147867045540844;7.584276870564771;8.400773451492498…
67;13.054431649974804;-0.08551277609809338;13.054431649974804;0.08551277609809338;0.4539172634459693;427.32700000000017;412.20700000000016;426.0149942000001;130.0;0.0;0.27545977547714884;-0.3702020340685334;0.3702020340685334;0.27545977547714884;1.2692307692307692;2.0384615384615383;2.769230769230769;1.9788963396469466;1180.0572523522599;18.25878406613483;14.01633115182689;16.41882427186932;12.59…
68;13.033164288863693;-0.11329055387587106;13.033164288863693;0.11329055387587106;0.49442085420833776;382.87600000000003;367.7560000000001;382.06550978000007;130.0;0.0;0.2754597785513319;-0.3702020340685334;0.3702020340685334;0.2754597785513319;1.2692307692307692;2.0384615384615383;2.769230769230769;1.9788963396469466;1180.0572523522599;18.25878406613483;14.01633115182689;15.588756678773072;12.59…
69;13.104441295036533;-0.10602723188040608;13.104441295036533;0.10602723188040608;0.49649051063672917;378.4570000000001;360.3130000000001;378.1150468160001;136.0;0.0;0.27545979927161074;-0.49676588310265485;0.49676588310265485;0.27545979927161074;1.2592592592592593;2.037037037037037;2.740740740740741;1.9341395106844756;1194.5287251790642;18.96589084732138;15.046614969281526;15.863111550209252;13.…
70;12.966102568342151;-0.09259894389854684;12.966102568342151;0.09259894389854684;0.5055359895200162;413.3000000000002;400.1960000000002;411.9993441360001;124.0;0.0;0.27545977447227815;-0.3809019167034825;0.3809019167034825;0.27545977447227815;1.24;2.04;2.8;1.959345235791979;1147.6282390842819;17.388540578131753;13.069117556326933;15.471610676369362;12.185871848001629;7.583804176936873;9.19329902…
71;12.977821318342151;-0.07729282144956717;12.977821318342151;0.07729282144956717;0.5683058273396033;348.4310000000001;332.30300000000005;348.10448213200004;124.0;0.0;0.27545976743501094;-0.3809019167034825;0.3809019167034825;0.27545976743501094;1.24;2.04;2.8;1.959345235791979;1141.9762663548156;17.388540578131753;13.691153083317706;14.507649664245431;12.185871848001629;7.8948219404322595;8.71131…
72;12.94483520723104;-0.12037672167632452;12.94483520723104;0.12037672167632452;0.5470038614979239;368.84900000000016;355.7450000000001;368.04985971600007;124.0;0.0;0.2754597775464612;-0.3809019167034825;0.3809019167034825;0.2754597775464612;1.24;2.04;2.8;1.959345235791979;1147.6282390842819;17.388540578131753;13.069117556326933;14.641543083273113;12.185871848001629;7.583804176936873;8.7782652308…
73;13.67683806683536;-0.4932100199560858;13.67683806683536;0.06334782044544562;0.5326921571811876;382.4200000000001;367.30000000000007;382.0899749400001;136.0;0.0;0.27546192275038683;-0.49360576151656066;0.49360576151656066;0.27546192275038683;1.3703703703703705;2.2222222222222223;3.0;1.9403052553411684;1231.8108334655192;18.96589084732138;14.400015577601168;15.216512158528895;13.134560252985374;…
74;13.118551029798326;-0.3520063162523821;13.118551029798326;0.19974180104140382;0.5686535506332162;352.3940000000001;339.2900000000001;352.0794102560001;124.0;0.0;0.2754597900096249;-0.3809019167034825;0.3809019167034825;0.2754597900096249;1.24;2.04;2.8;1.959345235791979;1147.6282390842819;17.388540578131753;13.069117556326933;13.88561413725466;12.185871848001629;7.583804176936873;8.400300757864…
75;13.01611221340388;-0.11311339968085954;13.01611221340388;0.11311339968085954;0.5480852253927624;364.4300000000001;348.3020000000001;364.0993967520001;130.0;0.0;0.27545979826674016;-0.49676588310265485;0.49676588310265485;0.27545979826674016;1.2692307692307692;2.076923076923077;2.8076923076923075;1.913313247061606;1162.058863731361;18.095647359318303;14.09940137378157;14.915897954709294;12.7238…
76;4.267800138573948;0.815090020576132;4.267800138573948;0.815090020576132;0.6986736943079338;226.304;216.224;226.05646932;78.0;0.0;0.12422713644626533;-0.2556168351189428;0.2556168351189428;0.12422713644626533;1.375;2.25;2.8125;2.201639703416363;555.6087970152842;11.380468888623982;8.896533608598457;9.713030189526183;7.775188245478667;4.803802985395808;5.683455796650702;3.1776278322036537;4.2398…
77;4.272673847316705;0.8115797430083147;4.272673847316705;0.8115797430083147;0.6986736943079337;226.30399999999997;216.22399999999996;226.05646932;78.0;0.0;0.1242271392394361;-0.26280506847950125;0.26280506847950125;0.1242271392394361;1.375;2.25;2.9375;2.2634113362439217;572.8587970152842;11.380468888623982;8.896533608598457;9.713030189526183;7.775188245478667;4.793736878654469;5.673389689909364;…
78;12.094466332829429;-0.15463582346518812;12.094466332829429;0.15463582346518812;0.7333304544525462;324.7710000000001;311.6670000000001;324.07778871600004;114.0;0.0;0.22910851339354965;-0.27440591941865805;0.27440591941865805;0.22910851339354965;1.0;1.7826086956521738;2.4347826086956523;2.0402005017982456;821.5117402788815;16.233840039752504;12.348569837369183;13.104498783387637;11.1478670455408…
79;11.695744912838618;-0.9568159486016632;11.695744912838618;0.12147532495295876;0.7419335994073811;283.37100000000004;262.203;283.15722891200005;110.0;0.0;0.21944713078589495;-0.37743456208752785;0.37743456208752785;0.21944713078589495;1.3333333333333333;2.0;2.5714285714285716;1.8013750572141936;611.5957640365953;15.035169427003234;12.595204221347727;12.595204221347727;9.966945593523466;7.579202…
80;11.498897836545217;0.16429351221536526;11.498897836545217;0.16429351221536526;0.6497084675676463;372.47200000000015;348.28000000000014;372.195011388;142.0;0.0;0.21903208887997574;-0.3403739436441985;0.3403739436441985;0.21903208887997574;1.0714285714285714;1.8214285714285714;2.5357142857142856;1.5580683257012469;1050.6361179194998;19.509860921691395;16.351438731913444;16.351438731913444;13.580…
81;11.40829689516971;0.12589790725748573;11.40829689516971;0.12589790725748573;0.6954059820642629;282.368;268.256;282.082684068;100.0;0.0;0.21928354645005554;-0.33733382537820056;0.33733382537820056;0.21928354645005554;1.3;2.1;2.85;1.8131801501291973;694.2572187585937;13.94938298937633;11.218995461435416;12.035492042363142;9.720346690612276;6.533438744688914;7.349935325616641;4.695487032498585;5.…
82;12.552161281179139;-0.3668962585034008;12.552161281179139;0.07693611369657494;0.7279599740283647;308.341;292.213;308.127325752;116.0;0.0;0.27710792248710975;-0.3592354364833264;0.3592354364833264;0.27710792248710975;1.1304347826086956;1.9130434782608696;2.608695652173913;2.062867647991333;927.4881091255751;16.560113453385565;13.097675117875772;13.097675117875772;10.969234250586762;7.2073760198…
83;11.907806870689406;0.029927901943109125;11.907806870689406;0.029927901943109125;0.5303585385479129;341.3740000000001;326.2540000000001;341.1276601;126.0;0.0;0.22316382877297197;-0.2944880519908667;0.2944880519908667;0.22316382877297197;0.9615384615384616;1.8076923076923077;2.6153846153846154;1.7378564410819861;1072.2788231703385;17.932510652501772;14.072519498239167;14.072519498239167;12.72034…
84;13.854779040585004;-0.33747606375547856;13.854779040585004;0.010390566314381955;0.8582421783012553;342.41800000000006;319.2340000000001;342.18558957600004;132.0;0.0;0.22288490473415754;-0.3386074724687893;0.3386074724687893;0.22288490473415754;1.28;2.04;2.68;1.7061274180719093;803.7505815192293;18.026733258565955;14.867595885356872;14.867595885356872;11.832318457408354;8.478190197390255;8.4781…
85;13.851306818362783;-0.3416082951604371;13.851306818362783;0.05352867340692069;0.6715799950144093;343.40600000000006;321.2300000000001;343.18083854400004;132.0;0.0;0.2850961404944954;-0.4806937316673406;0.4806937316673406;0.2850961404944954;1.28;2.04;2.68;1.749261902663774;818.8690721854941;18.026733258565955;14.646668004706378;14.646668004706378;11.832318457408354;8.237779664221714;8.237779664…
86;11.928160632340376;-0.4584731843806622;11.928160632340376;0.26806923682645145;0.687773605929883;284.359;264.19899999999996;284.15247788;110.0;0.0;0.4100755782842131;-0.4436812083406121;0.4436812083406121;0.4100755782842131;1.3333333333333333;2.142857142857143;2.7142857142857144;1.9374485123607452;588.7015024443521;15.294682450997078;12.718995461435416;12.718995461435416;9.938471607291001;7.039…
87;13.00638284918293;-0.501063872454721;13.00638284918293;0.2904519279041975;0.8373303300630854;344.39000000000004;323.22200000000004;344.1648541320001;132.0;0.0;0.41007489911019684;-0.44368121221338597;0.44368121221338597;0.41007489911019684;1.24;1.96;2.56;1.6796990277117876;790.1525542486958;18.026733258565955;14.568737394634187;14.568737394634187;11.815481705002746;8.173348642523864;8.17334864…
88;13.328178806099428;-0.5052309416492626;13.328178806099428;0.31368972267511186;0.8373303300630854;344.39000000000004;323.2220000000001;344.164854132;132.0;0.0;0.41007489911019684;-0.44368121221338597;0.44368121221338597;0.41007489911019684;1.32;2.12;2.76;1.692424547196446;807.4025542486958;18.026733258565955;14.568737394634185;14.568737394634185;11.815481705002746;8.173348642523864;8.1733486425…
89;12.088388779145522;-0.47276455272683005;12.088388779145522;0.2724630621302695;0.8494545625095639;326.4;304.22400000000005;326.174275944;126.0;0.0;0.41007489911019684;-0.44368121221338597;0.44368121221338597;0.41007489911019684;1.2083333333333333;1.9583333333333333;2.5833333333333335;1.6757523968283219;743.8792953837919;17.156489770562878;14.268123190814585;14.268123190814585;11.421634854885394…
90;13.840890151696115;-0.5103905663143817;13.840890151696115;0.32147132659307953;0.8373303300630854;344.39000000000004;323.2220000000001;344.164854132;132.0;0.0;0.41007489911019684;-0.44368121221338597;0.44368121221338597;0.41007489911019684;1.28;2.04;2.68;1.7061274180719097;807.4025542486958;18.026733258565955;14.568737394634187;14.568737394634187;11.832318457408354;8.179331706667572;8.179331706…
91;12.080124316335604;-0.47970899717127424;12.080124316335604;0.2824630621302697;0.8476936374450517;327.38800000000003;306.2200000000001;327.16952491200004;126.0;0.0;0.410074899110197;-0.44368121221338597;0.44368121221338597;0.410074899110197;1.2916666666666667;2.125;2.75;1.6757523968283219;745.841436634061;17.156489770562874;14.137986517124917;14.137986517124917;11.421634854885394;7.933480023065…
92;12.081444334701079;-0.47868171249014346;12.081444334701079;0.28072752494018705;0.8476936374450517;327.3880000000001;306.2200000000001;327.16952491200004;126.0;0.0;0.41007489911019684;-0.44368121221338597;0.44368121221338597;0.41007489911019684;1.3333333333333333;2.1666666666666665;2.7916666666666665;1.6757523968283219;745.841436634061;17.156489770562874;14.137986517124917;14.137986517124917;11…
93;12.082471619382208;-0.4778665935431563;12.082471619382208;0.27940750657471414;0.8476936374450517;327.3880000000001;306.2200000000001;327.16952491200004;126.0;0.0;0.41007489911019684;-0.44368121221338597;0.44368121221338597;0.41007489911019684;1.25;2.0;2.625;1.6757523968283219;745.841436634061;17.156489770562874;14.137986517124917;14.137986517124917;11.421634854885394;7.923413916323948;7.923413…
94;13.778390151696117;-0.5173350107588264;13.778390151696117;0.10466754355553087;0.836706762988542;345.37800000000004;325.2180000000001;345.1601031;132.0;0.0;0.410074899110197;-0.44368121221338597;0.44368121221338597;0.410074899110197;1.36;2.16;2.8;1.7061274180719093;809.3646954989648;18.026733258565955;14.438600720944518;14.438600720944518;11.832318457408354;8.039128926236566;8.039128926236566;6…
95;13.003610126053532;-0.8844671901682495;13.003610126053532;0.04108667023078971;0.5941930994400999;441.9840000000001;417.79200000000014;441.127775688;156.0;0.0;0.2828423016479994;-0.3901252390388493;0.3901252390388493;0.2828423016479994;1.3333333333333333;2.1666666666666665;2.8666666666666667;1.7321561352628283;1046.8518231022756;21.302754140504845;17.007894983389612;18.580320510335792;14.315481…
96;12.450689641597378;-1.6479733560090697;12.450689641597378;0.11385109599395316;0.6353351771470539;409.48200000000026;382.2660000000002;409.18892296399997;158.0;0.0;0.32353719761964916;-0.4810098881246966;0.4810098881246966;0.32353719761964916;1.0333333333333334;1.5666666666666667;2.033333333333333;1.741823616833978;941.5665109658815;21.62902755413791;17.11628939341937;17.11628939341937;14.23590…
97;4.713758818342152;0.7732941772658998;4.713758818342152;0.7732941772658998;0.798156887424765;310.466;288.28999999999996;310.15036970399996;114.0;0.0;0.16727664140143497;-0.29779625276267097;0.29779625276267097;0.16727664140143497;1.2272727272727273;2.0454545454545454;2.8181818181818183;1.6754992527194712;676.4510131218013;15.363596551749426;13.302311002534275;14.118807583462;10.70350993820667;7…
98;12.033574853877884;-0.021588718820862107;12.033574853877884;0.021588718820862107;0.8666548521819872;319.79200000000003;301.648;319.108754496;116.0;0.0;0.23188826396229745;-0.34160902316889996;0.34160902316889996;0.23188826396229745;1.4545454545454546;2.272727272727273;3.0;1.7592961809396168;683.5353716399367;15.689869965382487;12.621523799134227;13.377452745152683;10.524877143252588;7.39972857…
99;4.697677154195011;0.7192723428847372;4.697677154195011;0.7192723428847372;0.7878483479837834;296.43899999999996;276.279;296.13471963999996;108.0;0.0;0.1672766414072493;-0.2975520619735611;0.2975520619735611;0.1672766414072493;1.2380952380952381;2.0476190476190474;2.8095238095238093;1.7365568530100586;661.5170402629838;14.656489770562878;12.595204221347727;13.411700802275453;10.203509938206668;…
100;13.053687353462717;-0.37808407764052787;13.053687353462717;0.25109474937306797;0.6673498134108022;385.4680000000002;365.3080000000001;385.13725947999995;140.0;0.0;0.25929956056999515;-0.3571353835313521;0.3571353835313521;0.25929956056999515;1.1111111111111112;1.8148148148148149;2.4814814814814814;1.8293690051861164;941.2828854570319;19.551677284948283;15.54933118495375;16.365827765881477;12.…
101;12.418148167952912;0.061074472999076646;12.418148167952912;0.061074472999076646;0.7516850541756718;324.811;307.675;324.102940844;116.0;0.0;0.2554487167861611;-0.3357733737580022;0.3357733737580022;0.2554487167861611;1.1304347826086956;1.8695652173913044;2.5652173913043477;1.8546060358240997;800.3547050329552;16.396976746569035;13.136305401173484;13.89223434719194;11.041713895658196;7.62865816…
102;12.421555885375781;0.058426273835726183;12.421555885375781;0.058426273835726183;0.7516850541756717;324.8110000000001;307.67500000000007;324.10294084400005;116.0;0.0;0.2554487167861611;-0.3357733737580022;0.3357733737580022;0.2554487167861611;1.2173913043478262;2.0434782608695654;2.782608695652174;1.8720390226548644;817.6047050329552;16.396976746569035;13.136305401173484;13.89223434719194;11.0…
103;12.39873933604408;0.07529496070441288;12.39873933604408;0.07529496070441288;0.7566587704946669;290.366;272.222;290.14191319599996;110.0;0.0;0.2554487167861611;-0.3357733737580022;0.3357733737580022;0.2554487167861611;1.0909090909090908;1.8636363636363635;2.590909090909091;1.8720986054840059;753.9949179689186;15.526733258565956;12.835691197353883;12.835691197353883;10.647867045540844;7.5289923…
104;12.425947784161618;0.054965742597417044;12.425947784161618;0.054965742597417044;0.7516850541756718;324.81100000000004;307.67500000000007;324.10294084400005;116.0;0.0;0.25544871678616127;-0.3357733737580022;0.3357733737580022;0.25544871678616127;1.173913043478261;1.9565217391304348;2.6956521739130435;1.8909071024685986;817.6047050329553;16.396976746569035;13.136305401173484;13.89223434719194;1…
105;12.388739336044079;0.06294928169206737;12.388739336044079;0.06294928169206737;0.7573056611642118;291.354;274.218;291.137162164;110.0;0.0;0.255448716786279;-0.33577337375800204;0.33577337375800204;0.255448716786279;1.1363636363636365;1.9545454545454546;2.6818181818181817;1.8720986054840059;756.8920031962218;15.526733258565956;12.705554523664215;12.705554523664215;10.647867045540844;7.388789547…
106;12.365683780488524;0.08010739480977636;12.365683780488524;0.08010739480977636;0.7580921733941008;296.395;280.26700000000005;296.098334132;106.0;0.0;0.2554487167862215;-0.33577337375800215;0.33577337375800215;0.2554487167862215;1.2857142857142858;2.142857142857143;2.857142857142857;1.8803264689098642;722.9886496505632;14.819626477379408;12.089238949438494;12.90573553036622;10.147867045540844;7…
107;13.024469666387887;-0.37934197725007546;13.024469666387887;0.25297118140854224;0.7378654257617777;371.44100000000014;353.2970000000001;371.12160941599996;134.0;0.0;0.25929956056999515;-0.36778149501436996;0.36778149501436996;0.25929956056999515;1.1923076923076923;1.9230769230769231;2.6153846153846154;1.8063016971401278;909.9547389005193;18.681433796945207;14.602117589453794;15.41861417038152;…
108;10.00045319979844;-0.39194727891156433;10.00045319979844;0.01385109599395351;0.5913478069804526;306.75700000000006;291.637;306.09958678000004;110.0;0.0;0.2429727900722071;-0.4915906613572435;0.4915906613572435;0.2429727900722071;1.380952380952381;2.142857142857143;2.761904761904762;2.3615304303493345;659.2111029264463;15.405412915006313;11.578134065646774;12.334063011665227;9.96923425058676;6…
109;13.698673699040103;-0.6026113064912464;13.698673699040103;0.14152455443088408;0.8077971374117089;331.351;313.20700000000005;331.144453036;126.0;0.0;0.40980581639285973;-0.44668631678434545;0.44668631678434545;0.40980581639285973;1.4166666666666667;2.25;2.9166666666666665;1.7183684250888056;771.3331924374802;17.10408352775558;13.515950990134144;13.515950990134144;11.541713895658194;7.725407579…
110;12.294870969243782;-3.212481992739703;12.294870969243782;0.39415358304118886;0.7856746792049907;346.4770000000001;328.333;346.08096981600005;120.0;0.0;0.2162788655855903;-0.232348112580025;0.232348112580025;0.2162788655855903;1.2173913043478262;1.9565217391304348;2.652173913043478;1.813120324698438;858.9885958779698;16.44938298937633;13.112842311552768;14.74583547340822;10.96436362646857;7.51…
111;12.169534612478854;-3.218361622369333;12.169534612478854;0.3604798122952886;0.7944376822424095;332.4500000000001;316.32200000000006;332.065319752;114.0;0.0;0.2166282552045665;-0.23096704821252373;0.23096704821252373;0.2166282552045665;1.1818181818181819;1.9090909090909092;2.5454545454545454;1.7756892637808241;819.7612336626768;15.742276208189782;12.40573553036622;14.038728692221673;10.4643636…
112;13.0904829617032;-0.05555272108843501;13.0904829617032;0.05555272108843501;0.5470266478797012;364.4740000000001;344.3140000000001;364.1357822600001;132.0;0.0;0.2754597684479463;-0.3769791012405689;0.3769791012405689;0.2754597684479463;1.0769230769230769;1.8076923076923077;2.4615384615384617;1.94264511498436;1156.3309245890418;18.42192077295136;15.224153116444567;16.04064969737229;12.469234250…
113;10.377932336923138;0.185278538233985;10.377932336923138;0.185278538233985;0.32487235893915295;417.5380000000002;394.35400000000016;417.1623313560001;152.0;0.0;0.18948656412040468;-0.4961209622728591;0.4961209622728591;0.18948656412040468;1.2333333333333334;2.066666666666667;2.8333333333333335;1.6914016428387917;1265.8332357727934;20.827698166887174;17.20189584854334;18.018392429471067;14.4912…
114;10.516438994407068;0.15336852905124854;10.516438994407068;0.15336852905124854;0.3025951016267717;417.5380000000002;394.3540000000002;417.16233135600004;152.0;0.0;0.18977101324063103;-0.4961136045747173;0.4961136045747173;0.18977101324063103;1.2666666666666666;2.1;2.8666666666666667;1.6787620439642457;1255.462305965184;20.827698166887178;17.12492574104646;17.941422321974187;14.508040390846983;…
115;10.548349003589806;0.15287113082657755;10.548349003589806;0.15287113082657755;0.30471389897696727;431.56500000000017;406.3650000000002;431.1779814200001;158.0;0.0;0.18977101324063103;-0.4961136045747173;0.4961136045747173;0.18977101324063103;1.2580645161290323;2.064516129032258;2.806451612903226;1.6786680169675456;1302.5483190103323;21.697941654890254;18.072139336546417;18.888635917474144;14.…
116;9.112698304464628;0.037254837247622685;9.112698304464628;0.037254837247622685;0.48224229152649795;256.33;244.23399999999998;256.067034004;90.0;0.0;0.18214359964492724;-0.4965384475366662;0.4965384475366662;0.18214359964492724;1.3888888888888888;2.2222222222222223;2.888888888888889;2.248087094405883;643.0538698632113;12.957819157813608;10.136640422911867;10.953137003839593;8.631030293135234;5.…
117;12.95515278024994;-4.431435056698074;12.95515278024994;0.07867209527264696;0.39087730442569807;357.33500000000004;343.22300000000007;357.10889672800005;132.0;0.0;0.4174030118407675;-0.4965384475366662;0.4965384475366662;0.4174030118407675;1.1923076923076923;1.9615384615384615;2.6538461538461537;2.061786181724721;1065.0484774966212;18.896976746569027;13.964199685354895;13.964199685354895;12.21…
118;8.995335623855196;-0.008223557814105886;8.995335623855196;0.008223557814105886;0.4754505493989399;243.291;234.21899999999997;243.046632908;84.0;0.0;0.2128062724887372;-0.4964847987439769;0.4964847987439769;0.2128062724887372;1.4705882352941178;2.3529411764705883;3.0588235294117645;2.1789171281934805;588.9584566427911;12.08757566981053;9.083854018411827;9.900350599339552;8.237183443017882;4.85…
119;9.754185248173345;-0.35861158352229716;9.754185248173345;0.3231831065759645;0.59344390629436;288.33200000000005;276.236;288.068096624;102.0;0.0;0.3864038423885529;-0.46594383981367515;0.46594383981367515;0.3864038423885529;1.4;2.2;2.95;1.7334464964513;706.5117196842206;13.94938298937633;10.671366711944525;11.487863292872252;9.720346690612274;6.006089494984901;6.822586075912628;4.1107200806803…
120;12.512864819864278;-0.08879960317460389;12.512864819864278;0.017612766589136797;0.6823357249737982;367.8360000000001;349.6920000000001;367.108754496;132.0;0.0;0.231888688597509;-0.3385914283175155;0.3385914283175155;0.231888688597509;1.1923076923076923;2.0;2.769230769230769;1.52428302173243;925.570433674287;18.0956473593183;14.30116836389581;15.057097309914266;12.614193540729628;8.55545987703…
121;12.239416764792846;0.008251152115014149;12.239416764792846;0.008251152115014149;0.6870858569939123;275.351;258.215;275.131014164;104.0;0.0;0.16479627797241192;-0.294099443754776;0.294099443754776;0.16479627797241192;1.0476190476190477;1.7619047619047619;2.5238095238095237;1.9281709372492375;748.1260882372521;14.872032720186704;12.311127332664299;12.311127332664299;10.033606621681471;7.1268524…
122;12.093159240050474;-0.045655892177807855;12.093159240050474;0.045655892177807855;0.9096566998843779;301.777;285.649;301.09818981200004;108.0;0.0;0.22692138494409875;-0.3241774314820755;0.3241774314820755;0.22692138494409875;1.1904761904761905;1.9047619047619047;2.619047619047619;1.8880898565628093;695.1683187299121;15.035169427003234;11.981604862794233;12.737533808812689;9.927453471798822;6.8…
123;12.352906002710746;-0.2719108849220233;12.352906002710746;0.19335051625996846;0.6870858569939123;275.351;258.215;275.131014164;104.0;0.0;0.16979132886050022;-0.2935102375039241;0.2935102375039241;0.16979132886050022;1.0476190476190477;1.8095238095238095;2.5714285714285716;1.9185721948913983;748.1260882372521;14.872032720186704;12.311127332664299;12.311127332664299;10.060480075219148;7.1798117…
124;12.110264671418726;-0.06532703542849672;12.110264671418726;0.06532703542849672;0.9187940840534674;292.34200000000004;276.214;292.132411132;110.0;0.0;0.2269213829865315;-0.32417769778140904;0.32417769778140904;0.2269213829865315;1.2272727272727273;1.9545454545454546;2.6363636363636362;1.8694820550519997;772.2362141032951;15.742276208189782;12.550853985284963;12.550853985284963;10.4654582742596…
125;12.164904494205087;-1.6342233560090702;12.164904494205087;0.10962962962962952;0.749126099548732;367.4010000000001;346.2330000000001;367.141972772;140.0;0.0;0.3235370031246217;-0.4810100188385679;0.4810100188385679;0.3235370031246217;1.037037037037037;1.5555555555555556;2.0;1.7679881109199174;880.792915542868;19.344570503761734;14.831832343043192;14.831832343043192;12.84205970564474;8.95093833…
126;9.686073318216176;-0.44929012345678987;9.686073318216176;0.044624485596707286;0.6125659830012298;280.71500000000003;267.611;280.072703336;100.0;0.0;0.31725200197473985;-0.49479791338603707;0.49479791338603707;0.31725200197473985;1.4736842105263157;2.210526315789474;2.789473684210526;2.238936273206497;582.8470446975336;13.991199352633217;10.447997391957106;11.203926337975561;8.969234250586759;…
127;12.034208431459513;0.189454732510288;12.034208431459513;0.189454732510288;0.6813520756435612;261.32399999999996;246.20399999999995;261.1153641;98.0;0.0;0.16452898693083862;-0.2941109078037004;0.2941109078037004;0.16452898693083862;1.1;1.85;2.65;1.9209674752503456;707.1883482845187;13.94938298937633;11.388477601853925;11.388477601853925;9.720346690612276;6.81359247034037;6.81359247034037;5.270…
128;11.88795090671714;0.1359193789749349;11.88795090671714;0.1359193789749349;0.9160615877810717;287.75;273.638;287.08253974800004;102.0;0.0;0.22692121330042148;-0.32417743264296406;0.32417743264296406;0.22692121330042148;1.25;2.0;2.75;1.8666287270499788;654.6682438497094;14.11251969619286;11.058955131983858;11.814884078002313;9.614193540729628;6.533121635678275;6.911086108687503;5.12246756417420…
129;11.875605227704796;0.12029437897493489;11.875605227704796;0.12029437897493489;0.9197559457879753;288.73800000000006;275.634;288.077788716;102.0;0.0;0.22809426383985903;-0.30876485586959695;0.30876485586959695;0.22809426383985903;1.25;2.1;2.85;1.8666287270499795;656.7235213771942;14.11251969619286;10.92881845829419;11.684747404312645;9.614193540729628;6.392918855247269;6.770883328256497;4.9772…
130;11.87795090671714;0.12357369996258916;11.87795090671714;0.12357369996258916;0.8603952284651442;288.738;275.634;288.077788716;102.0;0.0;0.22696467548816576;-0.32278370458975003;0.32278370458975003;0.22696467548816576;1.25;2.1;2.85;1.8666287270499795;656.7235213771942;14.11251969619286;10.92881845829419;11.684747404312645;9.614193540729628;6.392918855247269;6.770883328256497;4.985172379149802;5…
131;12.106061207394632;-2.8497083348282857;12.106061207394632;0.06833400850494908;0.9328224807797999;319.311;304.191;319.11323316000005;120.0;0.0;0.38703198992184923;-0.4348420515599449;0.4348420515599449;0.38703198992184923;1.2608695652173914;2.0;2.6956521739130435;1.75561350381114;719.7653292669039;16.396976746569035;12.422518164646574;12.422518164646574;11.00804039084698;7.220401585273094;7.22…
132;11.89234280550298;0.13245884773662597;11.89234280550298;0.13245884773662597;0.9160615877810717;287.75;273.638;287.08253974800004;102.0;0.0;0.2269220052807063;-0.32412538540787394;0.32412538540787394;0.2269220052807063;1.35;2.2;3.0;1.888389311243364;671.9182438497094;14.11251969619286;11.058955131983858;11.814884078002313;9.614193540729628;6.533121635678275;6.911086108687503;5.125921887868153;…
133;11.898138472611777;0.12781807270233236;11.898138472611777;0.12781807270233236;0.9160615877810717;287.75;273.638;287.08253974800004;102.0;0.0;0.22696245364957465;-0.32282655174023706;0.32282655174023706;0.22696245364957465;1.3;2.1;2.9;1.912263593000998;671.9182438497094;14.11251969619286;11.058955131983858;11.814884078002311;9.631030293135236;6.539104699821982;6.9170691728312095;5.095420817399…
134;13.202433064313823;-0.287314692441371;13.202433064313823;0.219176462981165;0.7331551002492802;354.4500000000001;335.298;354.120212448;128.0;0.0;0.22554008785150545;-0.3368528910061765;0.3368528910061765;0.22554008785150545;1.36;2.2;2.96;1.4671182621885244;873.3066933971137;17.388540578131753;14.088523766007365;14.90502034693509;12.080520035918413;8.632123149356378;9.448619730284104;6.93252827…
135;12.535426524799337;0.2563093799217744;12.535426524799337;0.2563093799217744;0.7472060415957765;336.46000000000004;316.3;336.12963426;122.0;0.0;0.22554008785150545;-0.3368528910061765;0.3368528910061765;0.22554008785150545;1.25;2.0416666666666665;2.7916666666666665;1.462446571418445;809.1546615830802;16.518297090128677;13.787909562187764;14.60440614311549;11.68667318580106;8.532457310328805;9.…
136;12.380287635910449;0.26556863918103346;12.380287635910449;0.26556863918103346;0.7560614155188438;322.4330000000001;304.28900000000004;322.113984196;116.0;0.0;0.22580024956524394;-0.3368440439178313;0.3368440439178313;0.22580024956524394;1.3043478260869565;2.0869565217391304;2.8260869565217392;1.4938491722879739;799.7673726732442;15.81119030894213;13.080802781001216;13.897299361928942;11.20350…
137;10.50820854173217;0.14513807637635168;10.50820854173217;0.14513807637635168;0.3492370816750069;418.5260000000002;396.3500000000002;418.15758032400004;152.0;0.0;0.18977101328815835;-0.4961136045746631;0.4961136045746631;0.18977101328815835;1.2666666666666666;2.1;2.8666666666666667;1.678762043964245;1257.4966008145846;20.827698166887178;16.994789067356795;17.81128564828452;14.508040390846983;9.…
138;13.304501962004842;-2.6857353238458925;13.304501962004842;0.03287113082657789;0.3083752122204077;439.49100000000016;420.3390000000002;439.12783766800004;158.0;0.0;0.27988486648932254;-0.49611360457471715;0.49611360457471715;0.27988486648932254;1.2903225806451613;2.096774193548387;2.838709677419355;1.6786680169675456;1312.4799234176196;21.697941654890258;16.828068282564875;17.6445648634926;14.…
139;10.558349003589804;0.16287113082657778;10.558349003589804;0.16287113082657778;0.3174103058406416;429.54900000000015;406.36500000000024;429.16233135600004;156.0;0.0;0.189771013240631;-0.4961136045747173;0.4961136045747173;0.189771013240631;1.2258064516129032;2.064516129032258;2.838709677419355;1.5092579151275243;1333.0016314957893;21.112155217263357;17.486352898919517;18.302849479847243;15.063…
140;10.595539086234432;0.16149372035825804;10.595539086234432;0.16149372035825804;0.29124690864640884;443.5760000000002;418.37600000000026;443.17798142000004;162.0;0.0;0.189771013240631;-0.4961136045747173;0.4961136045747173;0.189771013240631;1.21875;2.0625;2.8125;1.4971761794708502;1349.633107016526;21.819261998449896;18.193459680106063;19.009956261033786;15.563683283512809;11.249111376295687;12…
141;10.63272916887906;0.16011630988993875;10.63272916887906;0.16011630988993875;0.26846310679427754;457.6030000000002;430.3870000000003;457.19363148400004;168.0;0.0;0.189771013240631;-0.4961136045747173;0.4961136045747173;0.189771013240631;1.1818181818181819;2.0;2.787878787878788;1.4904762291437281;1364.2797288487684;22.526368779636442;18.90056646129261;19.717063042220335;16.06368328351281;11.749…
142;13.262835295338174;-0.6470009938854635;13.262835295338174;0.09748018432452032;0.34229354088193625;421.50100000000015;401.3410000000002;421.13725948000007;152.0;0.0;0.1897710132407536;-0.49611360457471726;0.49611360457471726;0.1897710132407536;1.3333333333333333;2.1666666666666665;2.933333333333333;1.6757772223921925;1277.7676651520842;20.827698166887178;16.57986032155257;17.396356902480296;14…
143;10.540118550914908;0.1446406781516807;10.540118550914908;0.1446406781516807;0.3518276587138766;432.5530000000001;408.36100000000016;432.173230388;158.0;0.0;0.18977101328815835;-0.4961136045746631;0.4961136045746631;0.18977101328815835;1.2580645161290323;2.064516129032258;2.806451612903226;1.6786680169675454;1304.6453595084388;21.697941654890258;17.94200266285675;18.758499243784478;14.90188724…
144;10.405527501532191;0.16099613082657793;10.405527501532191;0.16099613082657793;0.3934298962924534;389.48400000000015;370.33200000000016;389.131031228;140.0;0.0;0.1897710132332435;-0.4961136045747257;0.4961136045747257;0.1897710132332435;1.2857142857142858;2.142857142857143;2.892857142857143;1.6642013557211977;1194.2154419908625;19.250347897697555;15.572139336546421;16.388635917474147;13.597356…
145;12.572703135942671;0.14527625556395352;12.572703135942671;0.14527625556395352;0.8258147203921363;359.8570000000002;337.6810000000001;359.14005462399996;132.0;0.0;0.23316363144694674;-0.3407215148246233;0.3407215148246233;0.23316363144694674;1.24;2.0;2.72;1.3559113759646764;761.5346273813859;17.388540578131753;14.320194411883497;15.076123357901952;12.09735678832402;8.982244922045473;9.36020939…
146;13.306259116014257;-0.3277163820683493;13.306259116014257;0.08451236667506468;0.8538038740479053;343.40200000000016;321.22600000000006;343.16960516399996;132.0;0.0;0.2331636382493613;-0.34072151482462326;0.34072151482462326;0.2331636382493613;1.24;2.0;2.72;1.3559113759646764;761.5346273813859;17.388540578131753;14.320194411883497;14.320194411883497;12.09735678832402;8.982244922045473;8.982244…
147;12.869319192977724;0.23427234288473686;12.869319192977724;0.23427234288473686;0.7087617782613773;364.5140000000001;340.32200000000006;364.160934388;134.0;0.0;0.225519497119632;-0.3368531973289392;0.3368531973289392;0.225519497119632;1.1538461538461537;1.9230769230769231;2.6923076923076925;1.4352048464073333;838.017468908644;17.93251065250177;15.20212312456086;16.018619705488586;12.68667318580…
148;11.93292023382662;0.1914733116744307;11.93292023382662;0.1914733116744307;0.8984791991659392;273.38;250.19599999999997;273.184112356;108.0;0.0;0.22260983013673913;-0.3514869787749953;0.3514869787749953;0.22260983013673913;1.1;1.85;2.6;1.7206957041404451;506.4434907424936;14.11251969619286;12.35471724534157;12.35471724534157;9.614193540729628;7.771790759767635;7.771790759767635;6.5917077856012…
149;12.947856670445955;-0.09513038548752806;12.947856670445955;0.09513038548752806;0.7223677669184838;326.40000000000015;304.22400000000005;326.174275944;126.0;0.0;0.29686320199064964;-0.4300553068849706;0.4300553068849706;0.29686320199064964;1.2083333333333333;1.9583333333333333;2.6666666666666665;1.8961976454682978;948.7025543564836;16.844570503761737;14.320529433621882;14.320529433621882;11.55…
150;13.052023337112622;0.09005479969765706;13.052023337112622;0.09005479969765706;0.7102173892506966;342.46800000000013;320.29200000000003;342.15143232400004;126.0;0.0;0.27113740830518923;-0.3769791012524014;0.3769791012524014;0.27113740830518923;1.2083333333333333;1.9583333333333333;2.6666666666666665;1.8961976454682978;950.7025543564836;16.844570503761737;14.320529433621882;15.137026014549608;1…
151;12.61158824554207;0.14388723544973536;12.61158824554207;0.14388723544973536;0.8258147203921367;359.8570000000001;337.6810000000001;359.140054624;132.0;0.0;0.23316363144696892;-0.34072136291781674;0.34072136291781674;0.23316363144696892;1.32;2.16;2.92;1.3699324337011223;769.5346273813857;17.388540578131753;14.320194411883497;15.076123357901952;12.09735678832402;8.982244922045473;9.360209395054…
152;12.908204302577117;0.22737419473658904;12.908204302577117;0.22737419473658904;0.7087617782613773;364.51400000000007;340.32200000000006;364.160934388;134.0;0.0;0.22552960995314683;-0.3368530454132563;0.3368530454132563;0.22552960995314683;1.2307692307692308;2.076923076923077;2.8846153846153846;1.4500032656485122;846.0174689086441;17.932510652501772;15.20212312456086;16.018619705488586;12.68667…
153;13.077167422524566;0.08963529856386998;13.077167422524566;0.08963529856386998;0.7102173892506964;342.4680000000002;320.2920000000001;342.151432324;126.0;0.0;0.27113757151503787;-0.3769791012524014;0.3769791012524014;0.27113757151503787;1.2916666666666667;2.125;2.875;1.9248771434790726;958.7025543564838;16.844570503761737;14.32052943362188;15.137026014549607;11.558550648063804;8.51637427565749…
154;13.31367931346536;-0.3279002199032861;13.31367931346536;0.08116284013605424;0.8538038740479053;343.4020000000001;321.22600000000006;343.169605164;132.0;0.0;0.23316363826140732;-0.34071252154387627;0.34071252154387627;0.23316363826140732;1.28;2.08;2.84;1.3852003320010222;769.5346273813857;17.388540578131757;14.320194411883497;14.320194411883497;12.114193540729628;8.99908167445108;8.99908167445…
155;13.116052532123959;0.08931122448979578;13.116052532123959;0.08931122448979578;0.7102173892506966;342.4680000000001;320.2920000000001;342.151432324;126.0;0.0;0.2711470758756179;-0.3769791012524014;0.3769791012524014;0.2711470758756179;1.25;2.0416666666666665;2.7916666666666665;1.956726013432414;958.7025543564836;16.844570503761737;14.32052943362188;15.137026014549607;11.575387400469412;8.53321…
156;12.568089795606028;0.07198419378974963;12.568089795606028;0.07198419378974963;0.9017636101506261;329.83100000000013;309.671;329.12948994;120.0;0.0;0.2551591533431121;-0.34023979966049595;0.34023979966049595;0.2551591533431121;1.2173913043478262;2.0;2.652173913043478;1.6853978016027158;669.6709828705708;16.233840039752504;13.127869232736206;13.883798178754661;11.131030293135236;7.9292700245648…
157;12.537514171467997;0.11722056878306852;12.537514171467997;0.11722056878306852;0.819789868688435;360.84500000000014;339.6770000000001;360.13530359200007;132.0;0.0;0.31955608523210316;-0.3385318433743219;0.3385318433743219;0.31955608523210316;1.28;2.12;2.88;1.369932433701122;771.9414876130156;17.388540578131753;14.190057738193829;14.945986684212285;12.09735678832402;8.73313553630659;9.111100009…
158;12.46515692380411;0.016857520786092595;12.46515692380411;0.016857520786092595;0.9071862522576593;318.80800000000005;299.656;318.12473890800004;116.0;0.0;0.2714496693786543;-0.33874006431535003;0.33874006431535003;0.2714496693786543;1.4090909090909092;2.1818181818181817;2.909090909090909;1.673779016492975;652.420346862567;15.526733258565956;12.473168694356954;13.229097640375409;10.614193540729…
159;12.543228684494919;0.13388234193789805;12.543228684494919;0.13388234193789805;0.8636414252971133;328.84300000000013;307.67500000000007;328.13424097200004;120.0;0.0;0.2533609286259671;-0.3555251925869819;0.3555251925869819;0.2533609286259671;1.0869565217391304;1.6956521739130435;2.3043478260869565;1.6627438820786107;666.7738976432677;16.233840039752504;13.258005906425874;14.01393485244433;11.1…
160;12.503228684494918;0.07138234193789805;12.503228684494918;0.07138234193789805;0.9100843199803675;329.83100000000013;309.6710000000001;329.12948994;120.0;0.0;0.2549279518585609;-0.3402397996605139;0.3402397996605139;0.2549279518585609;1.2608695652173914;2.0434782608695654;2.6956521739130435;1.6627438820786107;669.6709828705707;16.233840039752504;13.127869232736206;13.883798178754661;11.1141935…
161;12.440728684494918;-0.03972876917321333;12.440728684494918;0.03972876917321333;0.9308585785968293;330.81900000000013;311.66700000000003;330.12473890800004;120.0;0.0;0.2738804333213429;-0.33873664109773083;0.33873664109773083;0.2738804333213429;1.2173913043478262;2.0;2.652173913043478;1.6627438820786105;671.99765209744;16.233840039752504;12.997732559046538;13.753661505064994;11.114193540729628…
162;12.482820521229613;0.04360456416012015;12.482820521229613;0.04360456416012015;0.837312856073614;330.81500000000017;311.66300000000007;330.113505528;120.0;0.0;0.2549300040829437;-0.43905552558836064;0.43905552558836064;0.2549300040829437;1.2608695652173914;2.0434782608695654;2.6956521739130435;1.6627438820786107;670.4258703727342;16.233840039752504;13.036117523200069;13.792046469218525;11.1141…
163;12.596808931408496;-0.005562102506546429;12.596808931408496;0.005562102506546429;0.8333094530806182;364.2760000000001;345.1240000000001;363.090517588;126.0;0.0;0.2549819038247676;-0.33899282608089104;0.33899282608089104;0.2549819038247676;1.2916666666666667;2.0416666666666665;2.7083333333333335;1.7391746159401986;733.5437739062427;17.10408352775558;13.428483436555807;14.940341328592716;11.524…
164;12.463228684494918;0.00888234193789783;12.463228684494918;0.00888234193789783;0.9308585785968293;330.81900000000013;311.66700000000003;330.12473890800004;120.0;0.0;0.25650172905559515;-0.3382861908614105;0.3382861908614105;0.25650172905559515;1.2608695652173914;1.9565217391304348;2.608695652173913;1.6627438820786107;671.99765209744;16.233840039752504;12.997732559046538;13.753661505064994;11.1…
165;12.384736393690218;0.11982473544973526;12.384736393690218;0.11982473544973526;0.8369827155798998;346.8180000000001;327.66600000000005;346.119653528;126.0;0.0;0.3195562648581229;-0.3385318433743219;0.3385318433743219;0.3195562648581229;1.2916666666666667;2.125;2.8333333333333335;1.3819415086577835;756.5537462960073;16.681433796945207;13.48295095700728;14.238879903025735;11.59735678832402;8.233…
166;12.498629061868598;0.11860958889728712;12.498629061868598;0.11860958889728712;0.8197898686884348;360.8450000000002;339.67700000000013;360.13530359199996;132.0;0.0;0.3195468496271599;-0.3385318433743219;0.3385318433743219;0.3195468496271599;1.24;2.0;2.72;1.3559113759646766;763.9414876130159;17.388540578131753;14.190057738193829;14.945986684212285;12.09735678832402;8.73313553630659;9.1111000093…
167;12.464343574895523;0.07170641601197181;12.464343574895523;0.07170641601197181;0.9100843199803677;329.83099999999996;309.67100000000005;329.12948994;120.0;0.0;0.2549187635006505;-0.3402397996605139;0.3402397996605139;0.2549187635006505;1.173913043478261;1.8695652173913044;2.4782608695652173;1.6422856802067003;661.6709828705706;16.233840039752504;13.127869232736208;13.883798178754661;11.1141935…
168;12.627514171467993;0.05354626627714687;12.627514171467993;0.05354626627714687;0.8051812759194799;376.84400000000016;355.67600000000016;376.13021821200005;138.0;0.0;0.31972855126643834;-0.37188259948079855;0.37188259948079855;0.31972855126643834;1.1538461538461537;1.8461538461538463;2.5384615384615383;1.3693633301360075;795.2388231560557;18.25878406613483;14.761442735474223;15.517371681492678;…
169;13.024555880994374;-0.12577008272444745;13.024555880994374;0.07105684104553234;0.5396264928176366;384.8480000000001;371.74400000000014;384.0447743360001;130.0;0.0;0.2754597984041968;-0.48506052513251363;0.48506052513251363;0.2754597984041968;1.3076923076923077;2.1153846153846154;2.923076923076923;1.7756775829686735;1216.0422763082402;17.83613433532446;13.692908796414622;15.265334323360802;12.…
170;13.036830829554045;-0.12606599584278122;13.036830829554045;0.12606599584278122;0.5396264928176365;384.8480000000002;371.7440000000001;384.04477433600005;130.0;0.0;0.27545979840870594;-0.4876403411923809;0.4876403411923809;0.27545979840870594;1.3076923076923077;2.1153846153846154;2.923076923076923;1.7889943118891696;1216.0422763082402;17.83613433532446;13.692908796414622;15.265334323360802;12.…
171;13.58100939087501;-0.6025370317880234;13.58100939087501;0.017286293585896617;0.9212491391511844;296.305;283.201;296.10733925600005;110.0;0.0;0.22692281263403077;-0.3240709972454303;0.3240709972454303;0.22692281263403077;1.4090909090909092;2.227272727272727;2.9545454545454546;1.8774349652987299;797.2181949023875;15.689869965382487;11.92881845829419;11.92881845829419;10.562881945713372;6.923395…
172;11.90505633808539;0.11914175424276463;11.90505633808539;0.11914175424276463;0.9133690483140606;278.31500000000005;264.203;278.116761068;104.0;0.0;0.22692121134285423;-0.3241776989422976;0.3241776989422976;0.22692121134285423;1.2857142857142858;2.0476190476190474;2.761904761904762;1.8485576148699043;730.9324630206218;14.819626477379408;11.62820425447459;11.62820425447459;10.152198343190413;6.8…
173;11.776352450725266;0.21386087022044875;11.776352450725266;0.21386087022044875;0.7582091671556259;296.39500000000004;280.267;296.098334132;106.0;0.0;0.22212658270248334;-0.3371030408030225;0.3371030408030225;0.22212658270248334;1.3333333333333333;2.142857142857143;2.9047619047619047;1.7821899895089288;709.3816056288268;14.656489770562878;11.926102242621964;12.74259882354969;10.25835149307306;7…
174;6.0024945747906;0.24609158478206106;6.0024945747906;0.24609158478206106;0.5864777293122683;301.84200000000004;285.714;301.069198192;102.0;0.0;0.11297307109462228;-0.2446776299937129;0.2446776299937129;0.11297307109462228;1.25;2.05;2.75;2.1002092345386236;642.6785306477627;14.372032720186704;11.559335293676604;13.131760820622786;9.66903509559602;6.545436584779454;7.803053869043577;4.4056620145…
175;12.830474300831444;0.04759826152683311;12.830474300831444;0.04759826152683311;0.7397184321656746;316.4300000000001;296.27000000000004;316.13578226;116.0;0.0;0.27113707409304716;-0.3769791012524014;0.3769791012524014;0.27113707409304716;1.2727272727272727;2.0;2.6363636363636362;2.360077127010172;876.8549410228915;15.853006672199017;13.328965602059158;14.145462182986885;10.578917360319547;7.536…
176;13.686032780434385;-1.4862627367738743;13.686032780434385;0.058676776266061825;0.8308155371410043;315.34400000000005;297.20000000000005;315.127071656;120.0;0.0;0.1489818982260514;-0.4808178361192521;0.4808178361192521;0.1489818982260514;1.3043478260869565;2.130434782608696;2.782608695652174;2.091768778502178;703.1969042366154;16.708896013370172;12.79062577785999;12.79062577785999;11.069828651…
177;12.280834199420507;-1.63297335600907;12.280834199420507;0.11574074074074092;0.7068704351396251;381.42800000000005;358.2440000000001;381.157622836;146.0;0.0;0.32353719454115965;-0.4810098901788561;0.4810098901788561;0.32353719454115965;1.0357142857142858;1.5714285714285714;2.0;1.7654392302336643;896.5292853642901;20.05167728494828;15.53893912422974;15.53893912422974;13.380064508105525;9.488943…
178;12.04683979560603;0.15383604564160147;12.04683979560603;0.15383604564160147;0.9297069075359055;301.77700000000004;285.649;301.09818981200004;108.0;0.0;0.22692121464769474;-0.32417743263859644;0.32417743263859644;0.22692121464769474;1.2857142857142858;2.0476190476190474;2.761904761904762;1.8506080643093175;669.7223484068307;14.819626477379408;11.766061913170406;12.521990859188861;10.1521983431…
179;10.671229662026018;0.15852956704056975;10.671229662026018;0.15852956704056975;0.31426142831837506;446.5800000000002;420.3720000000002;446.18888045200003;164.0;0.0;0.18978171464700389;-0.4961134812929139;0.4961134812929139;0.18978171464700389;1.28125;2.125;2.875;1.6551640667522642;1321.2805934500393;22.405048436076804;18.6491094440433;19.465606024971027;15.43989204342512;10.799978451983828;11.…
180;12.825219425235659;0.018057936265007735;12.825219425235659;0.018057936265007735;0.8681281963391201;358.8730000000001;335.6890000000001;358.15603903600004;132.0;0.0;0.2552225955849392;-0.33773190713213186;0.33773190713213186;0.2552225955849392;1.32;2.16;2.84;1.763588014885733;747.5893541355348;17.811190308942127;14.62748907104346;15.383418017061915;12.07971869811898;8.74373871326129;9.12170318…
181;12.820558931408497;0.01295641601197195;12.820558931408497;0.01295641601197195;0.7601906297315771;378.3030000000002;357.1350000000001;377.106167652;132.0;0.0;0.2552225955848505;-0.3389928260808728;0.3389928260808728;0.2552225955848505;1.28;2.04;2.72;1.7635880148857332;748.8344666333712;17.811190308942127;14.135590217742354;15.647448109779265;12.07971869811898;8.572923730196909;9.32885267621536…
182;12.717399130451078;0.010280158487229407;12.717399130451078;0.010280158487229407;0.8770387790543126;358.87300000000016;335.6890000000001;358.156039036;132.0;0.0;0.2549820667401496;-0.3383240670009519;0.3383240670009519;0.2549820667401496;1.36;2.2;2.88;1.7227856906536179;747.5893541355348;17.811190308942127;14.62748907104346;15.383418017061913;12.062881945713373;8.71001587999483;9.0879803530040…
183;12.36916328105316;-1.6338066893424035;12.36916328105316;0.11942554799697658;0.6569418118085237;395.45500000000015;370.25500000000017;395.1732729;152.0;0.0;0.32353719607353615;-0.4810098891563604;0.4810098891563604;0.32353719607353615;1.0344827586206897;1.5862068965517242;2.0689655172413794;1.7492981302051331;912.2893099116169;20.75878406613483;16.24604590541629;16.24604590541629;13.8800645081…
184;12.16276950082145;0.1645767863823422;12.16276950082145;0.1645767863823422;0.9071023077187758;315.8040000000001;297.66;315.113839876;114.0;0.0;0.2269212146528216;-0.3241774326385884;0.3241774326385884;0.2269212146528216;1.2727272727272727;2.0454545454545454;2.772727272727273;1.8186698276274937;684.8034477138223;15.526733258565956;12.473168694356954;13.229097640375409;10.652198343190413;7.57112…
185;12.941149130451079;0.02879867700574823;12.941149130451079;0.02879867700574823;0.8038628022222148;372.90000000000015;347.7000000000001;372.1716891000001;138.0;0.0;0.25522275837510006;-0.33773190713213186;0.33773190713213186;0.25522275837510006;1.3076923076923077;2.1538461538461537;2.8461538461538463;1.7519106941015261;760.9065401723221;18.518297090128677;15.33459585223001;16.090524798248463;12…
186;12.805728212083732;0.01736632628768331;12.805728212083732;0.01736632628768331;0.8157740671631776;372.90000000000015;347.7000000000001;372.17168910000004;138.0;0.0;0.25498206804091833;-0.3383238875105551;0.3383238875105551;0.25498206804091833;1.3461538461538463;2.1923076923076925;2.8846153846153846;1.6979508901381042;760.9065401723221;18.518297090128677;15.334595852230008;16.090524798248463;12…
187;12.43870417611489;-1.6352239229024943;12.43870417611489;0.12181712962962976;0.6017041320472141;409.4820000000002;382.26600000000013;409.18892296399997;158.0;0.0;0.32353719607938797;-0.4810098891524693;0.4810098891524693;0.32353719607938797;1.0333333333333334;1.6;2.1;1.723159710203892;928.0735786516552;21.46589084732138;16.953152686602834;16.953152686602834;14.380064508105525;10.48894314048855…
188;13.029478212083731;0.03588484480620169;13.029478212083731;0.03588484480620169;0.7248007586520981;386.9270000000002;359.7110000000001;386.1873391640001;144.0;0.0;0.2552227596742928;-0.33773190713213186;0.33773190713213186;0.2552227596742928;1.2962962962962963;2.1481481481481484;2.8518518518518516;1.7307268600391936;778.2511167987128;19.22540387131522;16.041702633416556;16.79763157943501;13.079…
189;12.49487701562106;-1.636738591269841;12.49487701562106;0.1234567901234569;0.5076459126072346;423.5090000000002;394.2770000000002;423.20457302799997;164.0;0.0;0.32353719607939874;-0.4810098891524622;0.4810098891524622;0.32353719607939874;1.0;1.5806451612903225;2.096774193548387;1.6899664003974517;943.882573992559;22.17299762850792;17.66025946778938;17.66025946778938;14.880064508105525;10.98894…
190;12.541199329670649;-1.6381853505291009;12.541199329670649;0.12462962962962942;0.4506280367031987;437.5360000000002;406.2880000000002;437.22022309199997;170.0;0.0;0.3235371960793988;-0.4810098891524622;0.4810098891524622;0.3235371960793988;0.96875;1.5625;2.09375;1.652092095856287;959.7166879295063;22.880104409694468;18.367366248975927;18.367366248975927;15.380064508105525;11.48894314048855;11.…
191;12.641580588299911;-1.6417869600587398;12.641580588299911;0.12667104974797283;0.29579418094138216;479.61700000000025;442.3210000000003;479.26717328399997;188.0;0.0;0.3235371960793988;-0.4810098891524622;0.4810098891524622;0.3235371960793988;0.8857142857142857;1.4285714285714286;1.9714285714285715;1.5270603583125106;1007.3725768022628;25.001424753254106;20.48868659253557;20.48868659253557;16.8…
192;9.455096765558075;-0.27611252834467126;9.455096765558075;0.001847958255335902;0.43607779110621286;240.30699999999996;220.147;240.15862588;96.0;0.0;0.31196551332016637;-0.4949982712487889;0.4949982712487889;0.31196551332016637;1.411764705882353;2.176470588235294;2.764705882352941;2.3941026294493435;336.36313237390345;12.673362107437434;10.425922260119036;10.425922260119036;8.1302289553358;5.92…
193;9.82523187515747;-0.4238748740236835;9.82523187515747;0.01351054001847607;0.661109976162699;308.76900000000006;291.63300000000004;308.10400346399996;112.0;0.0;0.3172520328540133;-0.4949981143504588;0.4949981143504588;0.3172520328540133;1.4761904761904763;2.2857142857142856;3.0;2.1578726400064703;598.3917332277349;15.242276208189782;11.699074247513671;12.455003193532127;10.07971869811898;6.715…
194;4.698808972663139;0.9594394316368524;4.698808972663139;0.9594394316368524;0.8029073142527297;296.43899999999996;276.279;296.13471963999996;108.0;0.0;0.1672766414014243;-0.29780656552246376;0.29780656552246376;0.1672766414014243;1.2380952380952381;2.0952380952380953;2.9047619047619047;1.7070946452439362;648.8481168779815;14.493353063746348;12.432067514531196;13.248564095458923;10.3476678905501…
195;13.610131409045099;-0.001798469387755075;13.610131409045099;0.001798469387755075;0.4537598966707601;406.5550000000002;380.34700000000015;406.1827324519999;150.0;0.0;0.27566978875820125;-0.37697909982169986;0.37697909982169986;0.27566978875820125;1.103448275862069;1.8620689655172413;2.5172413793103448;2.042967850698659;1221.8179364456662;20.543241116511005;17.397879702811505;18.21437628373923;…
196;6.533424342473614;0.5483080068447133;6.533424342473614;0.5483080068447133;0.43764625826439296;391.9060000000002;369.7300000000002;391.156373384;142.0;0.0;0.14873562846024355;-0.33773192248340533;0.33773192248340533;0.14873562846024355;1.0714285714285714;1.9285714285714286;2.6785714285714284;1.6950589695069618;1101.8233913862337;19.509860921691395;15.984291621275338;16.740220567293793;13.65219…
197;13.962841307255086;-0.5955486438175275;13.962841307255086;0.0751919316854388;0.677572461083122;351.38500000000016;333.2410000000001;351.14953841600004;132.0;0.0;0.2540016157934265;-0.3342969508842121;0.3342969508842121;0.2540016157934265;1.2692307692307692;2.1153846153846154;2.8846153846153846;1.718502314398892;997.344602414817;18.25878406613483;14.607702699670282;14.607702699670282;12.596555…
198;5.635967025699168;0.682162068531116;5.635967025699168;0.682162068531116;0.8747056539469833;243.30999999999997;226.17399999999995;243.137162164;94.0;0.0;0.1738680739539139;-0.48971420919301173;0.48971420919301173;0.1738680739539139;1.2222222222222223;2.111111111111111;2.888888888888889;2.1749715861586822;513.8972201055902;12.794682450997078;10.68099065897463;10.68099065897463;8.792024997884276…
199;13.082323239480978;-0.05004847463676798;13.082323239480978;0.05004847463676798;0.5488751511718828;364.47400000000016;344.31400000000014;364.13578226;132.0;0.0;0.27545976843813363;-0.3769791012405689;0.3769791012405689;0.27545976843813363;1.1153846153846154;1.8846153846153846;2.576923076923077;1.914212283055403;1142.3633551397966;18.258784066134833;15.061016409628037;15.877512990555763;12.5965…
200;10.54434924166075;0.15697054245124153;10.54434924166075;0.15697054245124153;0.30200897813081135;431.5650000000002;406.36500000000024;431.17798142000004;158.0;0.0;0.1897710132406157;-0.4961136045747173;0.4961136045747173;0.1897710132406157;1.2903225806451613;2.129032258064516;2.903225806451613;1.659541513673286;1288.3644285064036;21.534804948073724;17.909002629729887;18.725499210657613;15.0292…
201;4.41858985260771;0.8481972789115648;4.41858985260771;0.8481972789115648;0.8685222990867311;227.31099999999998;210.17499999999995;227.14224754399999;88.0;0.0;0.13415724626089925;-0.3247181364269533;0.3247181364269533;0.13415724626089925;1.1764705882352942;2.0588235294117645;2.823529411764706;2.231353133473812;494.3309250224912;12.08757566981053;10.272742368510768;10.272742368510768;8.292024997…
202;6.511348725189664;0.5132190098261527;6.511348725189664;0.5132190098261527;0.420278492499121;412.32400000000007;393.17200000000014;411.10175096800003;142.0;0.0;0.1487356284603261;-0.33773192248340533;0.33773192248340533;0.1487356284603261;1.0357142857142858;1.8928571428571428;2.607142857142857;1.7371767571812393;1135.7073798914148;19.67299762850793;15.57779904390839;17.0896569359453;13.5628819…
203;6.448359254710114;0.5498190665154954;6.448359254710114;0.5498190665154954;0.592749292763169;375.3030000000002;355.14300000000014;374.106502;130.0;0.0;0.14869452708960312;-0.33899284141816;0.33899284141816;0.14869452708960312;1.12;1.84;2.48;1.9196177921989868;885.1849050709751;17.974327015758657;14.475884910029182;15.98774280206609;11.99040230064194;8.214924507540026;8.970853453558481;5.944184…
204;6.51025561819378;0.5196407400408725;6.51025561819378;0.5196407400408725;0.42027849249912114;412.32400000000007;393.1720000000001;411.101750968;142.0;0.0;0.1487356284602436;-0.33773192248340533;0.33773192248340533;0.1487356284602436;1.0357142857142858;1.8928571428571428;2.607142857142857;1.7234098489720906;1135.7073798914148;19.672997628507925;15.57779904390839;17.0896569359453;13.546045193307…
205;6.51025561819378;0.5196407400408725;6.51025561819378;0.5196407400408725;0.4202784924991212;412.3240000000001;393.17200000000014;411.10175096800003;142.0;0.0;0.14873562846024366;-0.33773192248340533;0.33773192248340533;0.14873562846024366;1.0357142857142858;1.8928571428571428;2.607142857142857;1.721929623333011;1135.7073798914148;19.672997628507925;15.57779904390839;17.0896569359453;13.5460451…
206;6.511348725189664;0.5132190098261527;6.511348725189664;0.5132190098261527;0.420278492499121;412.3240000000001;393.1720000000002;411.10175096800003;142.0;0.0;0.14873562846037894;-0.33773192248340533;0.33773192248340533;0.14873562846037894;1.0357142857142858;1.8928571428571428;2.607142857142857;1.7355254199539993;1135.707379891415;19.672997628507925;15.57779904390839;17.0896569359453;13.5628819…
207;6.506140391856331;0.5446107331821617;6.506140391856331;0.5446107331821617;0.49083663448688436;377.8790000000001;357.71900000000016;377.14072332;136.0;0.0;0.14873562846024355;-0.33773192248340533;0.33773192248340533;0.14873562846024355;1.0740740740740742;1.9259259259259258;2.6666666666666665;1.7083351248717187;1085.6314040930897;18.80275414050485;15.27718484008879;16.033113786107243;13.1521983…
208;6.500485454984463;0.5394023998488284;6.500485454984463;0.5394023998488284;0.41479247466332675;397.3090000000002;379.16500000000025;396.09085193600004;136.0;0.0;0.14869452711572992;-0.33899284141812047;0.33899284141812047;0.14869452711572992;1.037037037037037;1.8148148148148149;2.5555555555555554;1.7083351248717182;1087.2410445675264;18.80275414050485;14.785285986787684;16.297143878824595;13.1…
209;6.408570422510567;0.5473625283446713;6.408570422510567;0.5473625283446713;0.6325538139537203;361.2760000000001;343.13200000000006;360.09085193600004;124.0;0.0;0.1486945270807506;-0.33899284141817343;0.33899284141817343;0.1486945270807506;1.1666666666666667;1.9166666666666667;2.5833333333333335;1.8817499715581518;840.7251405711991;17.10408352775558;13.553235179218806;15.065093071255715;11.5628…
210;13.044033131771226;-0.1173441043083896;13.044033131771226;0.1173441043083896;0.5522072358251756;367.4340000000001;350.29800000000006;367.1102957840001;132.0;0.0;0.2754608946768249;-0.49676588310265485;0.49676588310265485;0.2754608946768249;1.1923076923076923;1.9615384615384615;2.6538461538461537;1.9596381333237864;1150.1336265371456;18.25878406613483;14.632021245215684;15.44851782614341;12.63…
211;12.164895351161585;0.005132341937898133;12.164895351161585;0.005132341937898133;0.9090539321007642;303.793;285.649;303.113839876;110.0;0.0;0.2548992178666225;-0.3402397996605139;0.3402397996605139;0.2548992178666225;1.1428571428571428;1.8095238095238095;2.3333333333333335;2.079808710751305;591.9240832402106;15.242276208189782;12.136305401173484;12.89223434719194;10.134560252985372;6.915913903…
212;9.781594860166289;-0.4385493827160494;9.781594860166289;0.026707818930040705;0.649816604076355;294.7420000000001;279.622;294.0883534;106.0;0.0;0.3172521477979286;-0.49479775698035594;0.49479775698035594;0.3172521477979286;1.5;2.25;2.9;2.257583477806474;597.7888818201004;14.698306133819765;11.155104173143654;11.91103311916211;9.507239053047547;6.17036946203533;6.548333935044558;4.2354689389986…
213;9.695332577475435;-0.43595679012345623;9.695332577475435;0.03133744855967047;0.6450976706866886;280.71500000000003;267.611;280.072703336;100.0;0.0;0.3172520315370434;-0.49499811556963147;0.49499811556963147;0.3172520315370434;1.5263157894736843;2.3157894736842106;3.0;2.2227323462651256;568.6027401906489;13.828062645816686;10.284860685140575;11.04078963115903;9.07971869811898;5.715926325113841…
214;9.787169312169313;-0.4313271604938269;9.787169312169313;0.003708847736626053;0.6498146409019822;294.742;279.62199999999996;294.0883534000001;106.0;0.0;0.31725184985093186;-0.4962244890884742;0.4962244890884742;0.31725184985093186;1.5;2.3;3.0;2.256331694963651;583.4888175126725;14.535169427003234;10.991967466327123;11.747896412345579;9.57971869811898;6.215926325113841;6.593890798123069;4.16117…
215;13.074334878540501;-0.2557214599440427;13.074334878540501;0.2557214599440427;0.7490680685793683;286.37499999999994;271.255;286.0939977;102.0;0.0;0.16727665434979344;-0.29808047047445674;0.29808047047445674;0.16727665434979344;1.4;2.3;3.1;1.8163295964029842;681.2706988061749;13.94938298937633;11.318468155977701;12.134964736905427;9.741514740667455;6.728708187937962;7.5452047688656885;4.7680045…
216;4.65282171201814;0.9507464096749815;4.65282171201814;0.9507464096749815;0.7393183463639605;268.38499999999993;252.25699999999995;268.103419512;96.0;0.0;0.1672766413956314;-0.29808047047445674;0.29808047047445674;0.1672766413956314;1.263157894736842;2.1052631578947367;2.8947368421052633;1.8101619705029253;619.1887572551509;13.079139501373252;11.0178539521581;11.834350533085827;9.34766789055010…
217;13.929270482475474;-0.5970484794519784;13.929270482475474;0.057275265018772226;0.6895348401840856;337.3580000000001;321.23;337.13388835200004;126.0;0.0;0.2539921632998297;-0.33456361104204746;0.33456361104204746;0.2539921632998297;1.28;2.12;2.88;1.7580220101406159;981.3478147687119;17.551677284948283;13.900595918483734;13.900595918483734;12.096555450524589;8.055830637021165;8.055830637021165;…
218;13.000291425647145;-0.3787108359046487;13.000291425647145;0.2528461012759349;0.7801408038106266;357.4140000000001;341.28600000000006;357.10595935199996;128.0;0.0;0.25929956056999515;-0.3313151714313387;0.3313151714313387;0.25929956056999515;1.32;2.08;2.8;1.8524013717206598;947.9269897380339;17.811190308942127;13.731874101450716;14.548370682378442;12.079718698118977;7.629388349739543;8.5090411…
219;4.390812074829932;0.798564814814815;4.390812074829932;0.798564814814815;0.8443198852461128;228.29900000000004;212.171;228.13749651199998;88.0;0.0;0.1544317984247298;-0.3823318469348388;0.3823318469348388;0.1544317984247298;1.1764705882352942;2.0588235294117645;2.823529411764706;2.231353133473812;496.28306509762695;12.08757566981053;10.06563558732422;10.06563558732422;8.292024997884273;5.68903…
220;12.955704050138573;-0.12443027210884328;12.955704050138573;0.12443027210884328;0.6074600475200886;353.4070000000001;338.28700000000003;353.0946457200001;126.0;0.0;0.2754608936368154;-0.49676588310265485;0.49676588310265485;0.2754608936368154;1.2;2.0;2.72;1.9475140005509224;1117.749037188436;17.388540578131753;13.684807649715728;14.501304230643454;12.223876650462413;7.75760179595587;8.57409837…
221;12.072828246171952;-1.015303406084656;12.072828246171952;0.03204580288905645;0.8111709825442662;313.39700000000005;290.213;313.167793596;122.0;0.0;0.4097529375928663;-0.44969571690628773;0.44969571690628773;0.4097529375928663;1.391304347826087;2.0869565217391304;2.6956521739130435;1.7536734718026945;644.0688383583632;16.44938298937633;13.710559292998138;13.710559292998138;11.004950395984253;8…
222;11.931940156641879;-0.36587544656989057;11.931940156641879;0.3270418609029997;0.5350937073795575;329.3590000000001;314.23900000000003;329.11642672;122.0;0.0;0.33920215818007426;-0.46235056966558047;0.46235056966558047;0.33920215818007426;1.2;1.92;2.6;2.020460029714216;1044.710397929165;17.811190308942127;13.90669603294153;13.90669603294153;12.100886748174158;7.7909229201646335;7.7909229201646…
223;12.62519425287664;-4.383286688486159;12.62519425287664;0.26675274525674086;0.4992956793529897;372.3460000000001;357.22600000000006;372.1085623800001;138.0;0.0;0.4159109512289997;-0.46235056966558047;0.46235056966558047;0.4159109512289997;1.1851851851851851;1.8888888888888888;2.5185185185185186;1.9759329077883614;1054.9959557432107;19.60408352775558;14.593375856469255;14.593375856469255;12.774…
224;11.917304913984658;-0.35142269253380376;11.917304913984658;0.3388219062544737;0.5259630707550914;338.7940000000001;323.6740000000001;338.0822054;120.0;0.0;0.33920215818007426;-0.46235056966558047;0.46235056966558047;0.33920215818007426;1.25;2.0;2.7083333333333335;2.0397584588593727;962.6808507116549;17.10408352775558;13.337446910450799;14.093375856469255;11.562881945713373;7.506298358919268;7…
225;12.94468975840403;-0.3784288653733092;12.94468975840403;0.30343568039386115;0.5366459739119191;322.33900000000006;307.21900000000005;322.11175594;120.0;0.0;0.33920215818007426;-0.46235056966558047;0.46235056966558047;0.33920215818007426;1.25;2.0;2.7083333333333335;2.0397584588593727;962.6808507116549;17.10408352775558;13.337446910450799;13.337446910450799;11.562881945713373;7.506298358919268;…
226;11.937818062775776;-0.37084851642932404;11.937818062775776;0.3236099865095865;0.5350937073795575;329.3590000000001;314.2390000000001;329.11642672;122.0;0.0;0.33920215818007426;-0.46235056966558047;0.46235056966558047;0.33920215818007426;1.24;2.04;2.8;2.055511162070422;1061.9603979291653;17.811190308942127;13.90669603294153;13.90669603294153;12.100886748174158;7.790922920164634;7.7909229201646…
227;12.825893462107734;-4.427963910635857;12.825893462107734;0.22541983472809668;0.4992956793529897;372.3460000000001;357.2260000000001;372.10856238;138.0;0.0;0.415953315829342;-0.46235056966558047;0.46235056966558047;0.415953315829342;1.2222222222222223;2.0;2.7037037037037037;2.03236035723351;1072.2459557432107;19.604083527755577;14.593375856469255;14.593375856469255;12.77420681111856;8.13426283…
228;11.920712631407527;-0.3540708916971542;11.920712631407527;0.3370359683421622;0.5259630707550914;338.7940000000001;323.6740000000001;338.0822054;120.0;0.0;0.33920215818007426;-0.46235056966558047;0.46235056966558047;0.33920215818007426;1.2916666666666667;2.125;2.875;2.059420166023354;979.9308507116546;17.10408352775558;13.3374469104508;14.093375856469255;11.562881945713373;7.506298358919269;7.…
229;11.897896082075825;-0.3372022048284673;11.897896082075825;0.3372022048284673;0.5391564816170173;304.34900000000005;288.221;304.121177752;114.0;0.0;0.33920215818007426;-0.46235056966558047;0.46235056966558047;0.33920215818007426;1.2173913043478262;2.0;2.739130434782609;2.062274014492259;914.9328756580618;16.233840039752504;13.036832706631198;13.036832706631198;11.169035095596021;7.406632519891…
230;13.690971728860161;-0.39642031182435233;13.690971728860161;0.3019707606540223;0.5366459739119191;322.33900000000006;307.21900000000005;322.11175594;120.0;0.0;0.33920215818007443;-0.46235056966558047;0.46235056966558047;0.33920215818007443;1.2916666666666667;2.0833333333333335;2.8333333333333335;2.080755903717819;979.9308507116546;17.10408352775558;13.337446910450799;13.337446910450799;11.5797…
231;11.88963161926591;-0.3472022048284671;11.88963161926591;0.34322707068711056;0.5392819451692576;305.3370000000001;290.217;305.11642672;114.0;0.0;0.3392021581800743;-0.46235056966558047;0.46235056966558047;0.3392021581800743;1.3478260869565217;2.217391304347826;2.9565217391304346;2.0622740144922584;917.8299608853648;16.233840039752504;12.90669603294153;12.90669603294153;11.169035095596021;7.256…
232;11.864551270321924;-0.33278071722516134;11.864551270321924;0.33278071722516134;0.5387613094315099;310.3780000000001;296.2660000000001;310.077598688;110.0;0.0;0.3392021581800743;-0.46235056966558047;0.46235056966558047;0.3392021581800743;1.4090909090909092;2.272727272727273;3.0;2.0723491221234323;882.6550205705059;15.526733258565956;12.290380458715811;13.106877039643535;10.669035095596021;6.87…
233;5.61744850718065;0.6135509574200051;5.61744850718065;0.6135509574200051;0.8951248767470718;243.30999999999997;226.17399999999995;243.137162164;94.0;0.0;0.1741518483074411;-0.48970955580538034;0.48970955580538034;0.1741518483074411;1.2222222222222223;2.0555555555555554;2.7777777777777777;2.3082924963886513;540.3123551998681;12.957819157813608;10.896533608598457;10.896533608598457;8.70270860040…
234;5.772550311791383;0.578330551356345;5.772550311791383;0.578330551356345;0.726141881864624;319.408;298.24;319.168462292;122.0;0.0;0.17391225093397958;-0.4899681609147978;0.4899681609147978;0.17391225093397958;1.0;1.7916666666666667;2.5;1.9328165910615573;828.5425592038962;16.94094682093905;14.205934685356961;14.205934685356961;11.652198343190413;8.06033488869704;8.06033488869704;5.658982542046…
235;13.433774654705287;-0.2809053836308524;13.433774654705287;0.2809053836308524;0.7369323633529802;323.37100000000004;305.2270000000001;323.143390416;122.0;0.0;0.17391225103690477;-0.4899681608600385;0.4899681608600385;0.17391225103690477;1.0833333333333333;1.9166666666666667;2.6666666666666665;1.950721502857785;851.5204983462154;16.94094682093905;13.58389915836619;13.58389915836619;11.652198343…
236;5.748823459939532;0.5792153250188963;5.748823459939532;0.5792153250188963;0.7483899844730718;305.38100000000003;286.229;305.152812228;116.0;0.0;0.1739122509339433;-0.48996816091481704;0.48996816091481704;0.1739122509339433;1.0;1.826086956521739;2.5652173913043477;1.9375519048773941;787.6279800160173;16.070703332935974;13.28328495454659;13.28328495454659;11.258351493073063;7.649651286174082;7.…
237;9.305569832338794;0.5148374905517764;9.305569832338794;0.5148374905517764;0.7473037367101106;330.3910000000001;312.24700000000007;330.148061196;124.0;0.0;0.17391226258986114;-0.4899681547227146;0.4899681547227146;0.17391226258986114;1.16;2.0;2.76;1.9960622569299376;930.9744337000938;17.648053602125596;14.153148280856922;14.153148280856922;12.207039898056806;8.039924750590728;8.039924750590728…
238;5.721045682161753;0.5588071617535902;5.721045682161753;0.5588071617535902;0.7720431364857759;306.369;288.225;306.148061196;116.0;0.0;0.17391415978353056;-0.48996715005039193;0.48996715005039193;0.17391415978353056;1.0869565217391304;2.0;2.739130434782609;1.9375519048773937;790.0348402476473;16.070703332935974;13.153148280856922;13.153148280856922;11.258351493073063;7.509448505743076;7.5094485…
239;5.728415296674225;0.5635903250188965;5.728415296674225;0.5635903250188965;0.7720431364857759;306.369;288.225;306.148061196;116.0;0.0;0.17391226575760055;-0.48996815304000507;0.48996815304000507;0.17391226575760055;1.0869565217391304;2.0;2.739130434782609;1.9375519048773937;790.0348402476473;16.070703332935974;13.15314828085692;13.15314828085692;11.258351493073063;7.499382399001737;7.499382399…
240;9.243069832338792;0.3544523027811268;9.243069832338792;0.3544523027811268;0.7640266851678612;331.3790000000001;314.24300000000005;331.14331016400007;124.0;0.0;0.17391227785212074;-0.4899681466149032;0.4899681466149032;0.17391227785212074;1.2;2.08;2.84;1.9960622569299382;933.092732367976;17.6480536021256;14.023011607167252;14.023011607167252;12.207039898056806;7.899721970159721;7.8997219701597…
241;5.701009542705972;0.5675841679264297;5.701009542705972;0.5675841679264297;0.7698508505332401;312.3980000000001;296.27000000000004;312.104482132;112.0;0.0;0.17391416979950108;-0.48996714472949326;0.48996714472949326;0.17391416979950108;1.2727272727272727;2.1818181818181817;2.909090909090909;1.9290434141341146;758.5971899974187;15.363596551749426;12.40669603294153;13.223192613869257;10.75835149…
242;5.768286800831444;0.5625805461073319;5.768286800831444;0.5625805461073319;0.7593305467467765;320.3960000000001;300.23600000000005;320.16371126;122.0;0.0;0.1739122684485908;-0.4899681516104741;0.4899681516104741;0.1739122684485908;1.125;2.0;2.75;1.9702622146103101;848.2753858483788;16.94094682093905;14.075798011667295;14.075798011667295;11.669035095596021;7.916049065668403;7.916049065668403;5.…
243;5.708007133408919;0.5479653250188965;5.708007133408919;0.5479653250188965;0.7786959560990777;307.357;290.221;307.14331016400007;116.0;0.0;0.17391228064559927;-0.48996814513101117;0.48996814513101117;0.17391228064559927;1.0869565217391304;1.9130434782608696;2.652173913043478;1.9375519048773941;791.9969814979163;16.070703332935974;13.023011607167252;13.023011607167252;11.258351493073063;7.34911…
244;5.537494803476946;0.5913287351977827;5.537494803476946;0.5913287351977827;0.9355242580371251;308.1790000000001;294.06700000000006;307.03202416799996;94.0;0.0;0.17394870722418082;-0.48994898402297304;0.48994898402297304;0.17394870722418082;1.3888888888888888;2.2222222222222223;2.9444444444444446;2.27601186940167;545.5096077728404;12.957819157813608;10.274498081607684;11.860494620722388;8.68587…
245;8.868972057984504;0.46407538632737055;8.868972057984504;0.46407538632737055;0.9079342001401253;254.29299999999998;240.18099999999995;254.116761068;96.0;0.0;0.1739598893449519;-0.489943093372205;0.489943093372205;0.1739598893449519;1.4210526315789473;2.263157894736842;2.9473684210526314;2.3116858160716847;619.0832962041515;13.664925939000156;10.843747204098415;10.843747204098415;9.223876650462…
246;5.567494803476945;0.6121620685311161;5.567494803476945;0.6121620685311161;0.8951248767470718;243.30999999999995;226.17399999999995;243.137162164;94.0;0.0;0.1738878533110917;-0.48998099794725064;0.48998099794725064;0.1738878533110917;1.2777777777777777;2.111111111111111;2.8333333333333335;2.2760118694016707;540.3123551998681;12.957819157813608;10.896533608598457;10.896533608598457;8.6858718480…
247;5.894867812351277;0.5427790900310743;5.894867812351277;0.5427790900310743;0.915887730853763;263.72799999999995;249.61599999999996;263.082539748;94.0;0.0;0.17397482297729283;-0.4899352466276721;0.4899352466276721;0.17397482297729283;1.3888888888888888;2.2222222222222223;2.9444444444444446;2.27601186940167;545.5096077728404;12.957819157813608;10.274498081607684;11.03042702762614;8.6858718480016…
248;5.741262807592172;0.5217776832955405;5.741262807592172;0.5217776832955405;0.7361486667113408;322.36800000000005;304.22400000000005;322.142975816;122.0;0.0;0.1741453372073227;-0.4898455705191435;0.4898455705191435;0.1741453372073227;1.0833333333333333;2.0;2.75;1.839104718831558;809.1239555378966;16.77781011412252;13.561396571320783;13.561396571320783;11.741514740667455;7.657630689465599;7.6576…
249;10.024863935659807;0.231876005038814;10.024863935659807;0.231876005038814;0.638813914933783;316.4260000000001;296.266;316.12454888;116.0;0.0;0.18975773095662554;-0.49611373830472383;0.49611373830472383;0.18975773095662554;1.4090909090909092;2.090909090909091;2.6818181818181817;1.833572954181744;691.1845425803007;15.689869965382487;13.036452544938452;13.852949125866179;10.596555450524587;7.568…
250;14.303798401324105;-0.39769662803392936;14.303798401324105;0.37141452272675246;0.5388124955432327;361.3800000000001;345.2520000000001;361.133888352;134.0;0.0;0.22316384432455688;-0.4932356553132564;0.4932356553132564;0.22316384432455688;1.037037037037037;1.8888888888888888;2.7037037037037037;1.750982368165799;1064.9273530676337;18.63961743368832;14.580240483245316;14.580240483245316;13.241514…
251;5.740273702385826;0.4914069641477652;5.740273702385826;0.4914069641477652;0.5514585105487527;343.39000000000016;326.2540000000001;343.14331016400007;128.0;0.0;0.22316382877309324;-0.49323566971272287;0.49323566971272287;0.22316382877309324;0.9615384615384616;1.8461538461538463;2.6923076923076925;1.7020271053723168;1013.41238450101;17.769373945685242;14.279626279425715;14.279626279425715;12.84…
252;11.434702888501588;-0.48638655307802137;11.434702888501588;0.22813982846224956;0.8432152491524725;273.29200000000003;258.17199999999997;273.11134134;104.0;0.0;0.35623264582589653;-0.48999154868905603;0.48999154868905603;0.35623264582589653;1.3;2.15;2.9;2.2376123724543815;601.7229292286951;14.372032720186704;11.290380458715811;11.290380458715811;9.74071340286802;6.144780662055889;6.14478066205…
253;12.576106996058293;-4.481592301272361;12.576106996058293;0.055072278911564965;0.930244643869882;283.253;271.15700000000004;283.093246664;106.0;0.0;0.43292337803474124;-0.4899915486947222;0.4899915486947222;0.43292337803474124;1.2;2.0;2.7;2.264227233233069;587.0692186073605;14.58757566981053;10.607777296815765;10.607777296815765;9.503349863289463;5.895230790642003;5.895230790642003;3.813984382…
254;5.486661470143613;0.6127176240866716;5.486661470143613;0.6127176240866716;0.8752140588667234;229.28300000000002;214.16299999999998;229.1215121;88.0;0.0;0.1738677889384435;-0.48999154869503964;0.48999154869503964;0.1738677889384435;1.2352941176470589;2.1176470588235294;2.8823529411764706;2.231353133473812;499.5281775954635;12.08757566981053;9.973883877788083;9.973883877788083;8.292024997884273…
255;5.481742488662132;0.5498990877215086;5.481742488662132;0.5498990877215086;0.8771078729636577;245.282;230.16199999999998;245.11642672;94.0;0.0;0.21439278170587642;-0.48999154863800604;0.48999154863800604;0.21439278170587642;1.2222222222222223;2.111111111111111;2.888888888888889;2.218483834866311;517.0944726785625;12.794682450997078;10.382132168251946;10.382132168251946;8.83002980034506;5.69065…
256;5.456421249055177;0.6136821302595112;5.456421249055177;0.6136821302595112;0.8511888962157053;215.25600000000003;202.152;215.105862036;82.0;0.0;0.173867637003498;-0.48999154870014805;0.48999154870014805;0.173867637003498;1.125;2.0;2.75;2.2065934248852863;445.0266778293439;11.217332181807452;9.05123414697771;9.05123414697771;7.898178147766922;5.157534371863865;5.157534371863865;3.12313557006939…
257;5.375550359032502;0.4845427059712777;5.375550359032502;0.4845427059712777;0.8731684137623392;230.271;216.15899999999996;230.116761068;88.0;0.0;0.2573193651880328;-0.4753405994362009;0.4753405994362009;0.2573193651880328;1.411764705882353;2.2941176470588234;3.0588235294117645;2.4527090419368385;562.1821287894685;12.08757566981053;9.843747204098417;9.843747204098417;8.292024997884273;5.44216434…
258;10.495635550516504;-0.10858229402872244;10.495635550516504;0.10858229402872244;0.583785424167484;320.396;300.23600000000005;320.16371126;122.0;0.0;0.2412508886965321;-0.49163459686905187;0.49163459686905187;0.2412508886965321;1.125;1.875;2.5416666666666665;2.087976634402137;881.6373753482417;17.10408352775558;14.061976912203347;14.061976912203347;11.596555450524587;7.927821889908885;7.9278218…
259;13.246983733308138;-0.03754204459561561;13.246983733308138;0.03754204459561561;0.5526017224154346;364.4740000000001;344.31400000000014;364.13578226;132.0;0.0;0.2756616080498604;-0.3769790998273368;0.3769790998273368;0.2756616080498604;1.1538461538461537;1.8846153846153846;2.5384615384615383;2.043842116144564;1172.5744257077772;18.421920772951363;15.276559359251863;16.09305594017959;12.5072390…
260;13.405872622197027;-0.019625377928949028;13.405872622197027;0.019625377928949028;0.5343540102679727;378.50100000000015;356.3250000000002;378.151432324;138.0;0.0;0.27566964117358256;-0.37697909982171024;0.37697909982171024;0.27566964117358256;1.0740740740740742;1.8148148148148149;2.4444444444444446;2.069398881885;1188.9737336962935;19.12902755413791;15.98366614043841;16.800162721366135;13.0452…
261;13.066150399974806;0.00875425170068067;13.066150399974806;0.00875425170068067;0.5554700251543553;349.4590000000001;330.3070000000001;349.124883228;126.0;0.0;0.2726253827342787;-0.37702568517115814;0.37702568517115814;0.2726253827342787;1.12;1.88;2.56;1.98106024241244;1123.5570221761982;17.551677284948283;14.484046302131157;15.300542883058883;12.096555450524589;8.293668909871982;9.110165490799…
262;12.921983733308139;-0.23893093348450467;12.921983733308139;0.22117412551440352;0.5757357533422092;334.3790000000001;316.235;334.14297581600005;126.0;0.0;0.30117940811985117;-0.4300410553132637;0.4300410553132637;0.30117940811985117;1.12;1.88;2.56;1.98106024241244;1124.0398488206806;17.551677284948283;14.353909628441489;14.353909628441489;12.096555450524589;8.153466129440975;8.153466129440975;…
263;13.053928177752582;-0.013745748299319516;13.053928177752582;0.013745748299319516;0.5554700251543553;349.4590000000001;330.307;349.12488322800004;126.0;0.0;0.2754021525902825;-0.37707145700796635;0.37707145700796635;0.2754021525902825;1.12;1.88;2.56;1.98106024241244;1123.5570221761982;17.551677284948283;14.484046302131159;15.300542883058883;12.096555450524589;8.293668909871982;9.11016549079970…
264;13.033520014487276;-0.041523526077097195;13.033520014487276;0.041523526077097195;0.5661592540179787;350.4470000000001;332.3030000000001;350.120132196;126.0;0.0;0.2754030649949772;-0.37582548850600844;0.37582548850600844;0.2754030649949772;1.16;1.92;2.6;1.9810602424124395;1126.0398488206806;17.551677284948283;14.353909628441489;15.170406209369215;12.096555450524589;8.143400022699637;8.95989660…
265;13.026150399974805;-0.05374574829931933;13.026150399974805;0.05374574829931933;0.5661592540179787;350.4470000000001;332.30300000000005;350.120132196;126.0;0.0;0.2754597684381157;-0.3769791012405689;0.3769791012405689;0.2754597684381157;1.12;1.88;2.56;1.98106024241244;1126.0398488206806;17.551677284948283;14.353909628441489;15.170406209369215;12.096555450524589;8.153466129440975;8.969962710368…
266;13.095691295036533;-0.04874999999999985;13.095691295036533;0.04874999999999985;0.5488751511718828;364.47400000000016;344.3140000000001;364.13578226;132.0;0.0;0.27545976844384035;-0.3741943272663856;0.3741943272663856;0.27545976844384035;1.1153846153846154;1.8846153846153846;2.576923076923077;1.9596381333237862;1144.3633551397968;18.25878406613483;15.061016409628037;15.877512990555763;12.63456…
267;13.178186448592292;-0.06690457818930007;13.178186448592292;0.06690457818930007;0.4996653125759123;394.5000000000001;372.32400000000007;394.14634694399996;144.0;0.0;0.27545976844393716;-0.3828530815022694;0.3828530815022694;0.27545976844393716;1.1785714285714286;1.9642857142857142;2.6785714285714284;1.8732731803890297;1180.9237143752787;19.672997628507925;16.176371481278448;16.99286806220617;1…
268;13.109676634542705;-0.030733418367346443;13.109676634542705;0.030733418367346443;0.5566684209854479;362.45800000000014;344.31400000000014;362.120132196;130.0;0.0;0.27545976844958825;-0.3707185446792626;0.3707185446792626;0.27545976844958825;1.1153846153846154;1.9230769230769231;2.6153846153846154;1.7280403175835004;1172.3293132099407;17.67299762850793;14.475229972001133;15.291726552928859;12.…
269;12.937821318342152;-0.06083191609977301;12.937821318342152;0.06083191609977301;0.6208797006933043;336.42000000000013;320.29200000000014;336.104482132;120.0;0.0;0.27545976743429507;-0.3874389280065255;0.3874389280065255;0.27545976743429507;1.1666666666666667;1.9583333333333333;2.6666666666666665;1.9795061885213547;1095.856505032382;16.681433796945207;13.40669603294153;14.223192613869257;11.723…
270;13.08404045414462;-0.042018140589568764;13.08404045414462;0.042018140589568764;0.5928717838332532;362.45800000000014;344.3140000000001;362.120132196;130.0;0.0;0.2754597674445032;-0.38162875661093154;0.38162875661093154;0.2754597674445032;1.1923076923076923;2.0;2.730769230769231;1.6984826481780393;1172.3293132099407;17.67299762850793;14.398259864504253;15.214756445431979;12.741514740667457;8.8…
271;13.011189373897707;-0.11714661018728445;13.011189373897707;0.11714661018728445;0.5625943628678411;361.43000000000006;346.31000000000006;361.0997311000001;128.0;0.0;0.2754597674541878;-0.37161135751369606;0.37161135751369606;0.2754597674541878;1.2307692307692308;2.0384615384615383;2.769230769230769;1.9176190015795325;1201.025775602173;18.095647359318303;14.061016409628037;14.877512990555763;12…
272;12.986621472663142;-4.354945872964834;12.986621472663142;0.25511455038601527;0.542897807942519;404.41700000000014;389.29700000000014;404.09186676;144.0;0.0;0.40518520212508763;-0.3757920128467249;0.40518520212508763;0.3757920128467249;1.1428571428571428;1.8928571428571428;2.5714285714285716;1.849909896589754;1212.275033720391;19.888540578131753;14.747696233155759;15.564192814083485;13.3703232…
273;13.036354481607459;-0.6030774082134176;13.036354481607459;0.1487003968253966;0.41004751666577693;366.44600000000014;348.30200000000013;366.11504681599996;132.0;0.0;0.27546266666311253;-0.6277023143023472;0.6277023143023472;0.27546266666311253;1.1538461538461537;1.8846153846153846;2.5384615384615383;1.9921669963329764;1170.5474773479327;18.474327015758657;14.762157918905352;15.578654499833078;…
274;10.474381381238343;0.15797758254919114;10.474381381238343;0.15797758254919114;0.3375156562947577;403.5110000000001;382.34300000000013;403.14668129200004;146.0;0.0;0.1897710132406157;-0.4961136045747173;0.4961136045747173;0.1897710132406157;1.3103448275862069;2.1724137931034484;2.9655172413793105;1.6768770635942836;1224.908578658885;19.957454678884098;16.254682253043384;17.071178833971107;14.1…
275;10.50629139042108;0.15748018432451993;10.50629139042108;0.15748018432451993;0.34036943274207787;417.5380000000002;394.3540000000002;417.16233135600004;152.0;0.0;0.1897710132406157;-0.4961136045747173;0.4961136045747173;0.1897710132406157;1.3;2.1333333333333333;2.9;1.675777222392193;1271.8332357727934;20.827698166887178;17.201895848543337;18.018392429471064;14.529208440902162;10.20459983255297…
276;13.071310941043084;-0.050037792894935595;13.071310941043084;0.050037792894935595;0.5661592540179787;350.4470000000001;332.3030000000001;350.120132196;126.0;0.0;0.275459922579202;-0.3769791012405689;0.3769791012405689;0.275459922579202;1.2;2.04;2.8;2.019215453915211;1143.2898488206806;17.551677284948283;14.353909628441489;15.170406209369215;12.096555450524589;8.153466129440977;8.96996271036870…
277;14.262728153780643;-0.3471368207776935;14.262728153780643;0.3471368207776935;0.5588446577715166;345.3810000000001;329.2530000000001;345.138973732;128.0;0.0;0.22316384432442354;-0.2527706515589518;0.2527706515589518;0.22316384432442354;1.0;1.8461538461538463;2.6538461538461537;1.7683349959561385;1043.0231168243502;17.932510652501772;14.171992192781453;14.171992192781453;12.741514740667453;8.35…
278;4.460053461199294;0.5138531431090958;4.460053461199294;0.5138531431090958;0.5692615998248345;327.3910000000001;310.25500000000005;327.14839554400004;122.0;0.0;0.22316382877296007;-0.252770651559072;0.252770651559072;0.22316382877296007;0.92;1.8;2.64;1.7204008721127997;991.6662538762567;17.062267164498692;13.871377988961852;13.871377988961852;12.3476678905501;8.250678861357256;8.25067886135725…
279;13.139833711262282;-0.042957294028722615;13.139833711262282;0.042957294028722615;0.5661592540179787;350.4470000000001;332.3030000000001;350.120132196;126.0;0.0;0.2754691984920399;-0.3769791012405688;0.3769791012405688;0.2754691984920399;1.16;1.96;2.72;2.0610911169014767;1143.2898488206806;17.551677284948283;14.353909628441489;15.170406209369215;12.113392202930198;8.159449193584685;8.975945774…
280;4.421033163265307;0.9109750566893425;4.421033163265307;0.9109750566893425;0.7013673251360754;228.32;216.22399999999996;228.072119384;80.0;0.0;0.1274183879733757;-0.26343158646963594;0.26343158646963594;0.1274183879733757;1.375;2.25;2.9375;2.3038063177659565;532.0505041969402;11.380468888623982;9.31918333940883;10.135679920336557;7.792024997884274;5.176536773094258;5.993033354021984;3.34992043…
281;6.472264791719157;0.539614984882842;6.472264791719157;0.539614984882842;0.539793937028014;363.8520000000001;345.7080000000002;363.125073256;130.0;0.0;0.14873562846022192;-0.3377319224834054;0.3377319224834054;0.14873562846022192;1.0769230769230769;1.9230769230769231;2.6538461538461537;1.7074164142822856;1069.4567403929184;18.0956473593183;14.570078058902242;15.326007004920697;12.6521983431904…
282;12.709163674729151;-0.39501540585369876;12.709163674729151;0.3038033824640969;0.5930188581892704;349.39800000000014;330.2460000000001;349.165108228;132.0;0.0;0.2992627480234845;-0.35850280479378166;0.35850280479378166;0.2992627480234845;1.3461538461538463;2.1923076923076925;2.923076923076923;1.882977892809031;1171.8067950715492;18.258784066134833;14.815524664287958;14.815524664287958;12.56288…
283;12.937760955125604;-0.3899140140858488;12.937760955125604;0.22249367047145685;0.7736320069854336;329.3600000000001;317.26400000000007;329.074659224;116.0;0.0;0.25929956056999515;-0.331491839132088;0.331491839132088;0.25929956056999515;1.3043478260869565;2.0434782608695654;2.739130434782609;1.858242511447474;902.4856348078324;16.396976746569035;12.07755372476421;12.894050305691936;11.041713895…
284;12.918143591414834;-0.3751708092202668;12.918143591414834;0.24517437221802263;0.7454291405123684;314.345;303.257;314.063760192;110.0;0.0;0.2592995551510183;-0.28712571346658733;0.28712571346658733;0.2592995551510183;1.1818181818181819;1.8636363636363635;2.5454545454545454;1.834494023591318;788.8168379462728;15.526733258565956;11.602117589453794;12.41861417038152;10.647867045540842;6.394761741…
285;12.837573537807124;-0.04447149638347314;12.837573537807124;0.04447149638347292;0.687988742576617;419.35200000000003;395.1600000000002;418.12148336799993;148.0;0.0;0.25339535884303577;-0.3386466637092344;0.3386466637092344;0.25339535884303577;0.8214285714285714;1.25;1.6428571428571428;1.6882245519569283;801.6201870660606;20.25878406613483;16.06878253458855;17.580640426625457;13.363081100704113…
286;12.751386053554162;-0.04982155307281544;12.751386053554162;0.00743445934643594;0.5484773371369392;405.3250000000002;383.1490000000002;404.10583330400004;142.0;0.0;0.2533953691214992;-0.4930814812472837;0.4930814812472837;0.2533953691214992;1.0740740740740742;1.7037037037037037;2.3703703703703702;1.6969362496821467;853.580181067448;19.38854057813175;15.107747839624643;16.61960573166155;12.9355…
287;12.220796895169709;-3.3791486594063698;12.220796895169709;0.37552610859158486;0.7773359325088699;347.4650000000001;330.32900000000006;347.07621878400005;120.0;0.0;0.2813119174241041;-0.23234809847560375;0.2813119174241041;0.23234809847560375;1.2173913043478262;1.9565217391304348;2.652173913043478;1.813120324698438;861.7205766770621;16.44938298937633;12.9827056378631;14.615698799718553;10.9643…
288;12.557300326670816;-0.07037143969413062;12.557300326670816;0.0011567073319207477;0.5761791766828939;399.92200000000014;373.71400000000017;399.171354752;148.0;0.0;0.2509965649905805;-0.4930814812495461;0.4930814812495461;0.2509965649905805;1.1428571428571428;1.8928571428571428;2.5714285714285716;1.6112917964486866;849.1152995638971;20.0956473593183;16.229783366615415;16.98571231263387;13.41872…
289;10.48729839147678;-0.025563796506256953;10.48729839147678;3.305359997307633e-05;0.5470666381744796;399.92200000000014;373.7140000000001;399.171354752;148.0;0.0;0.2134267630457788;-0.49308148122011186;0.49308148122011186;0.2134267630457788;0.9285714285714286;1.5;2.0714285714285716;1.7130049274771253;879.590516456753;20.095647359318296;16.21596226715147;16.971891213169922;13.41872399336994;9.49…
290;12.984890754913078;-0.011547619047618696;12.984890754913078;0.011547619047618696;0.4998280369349638;400.3010000000001;386.18900000000014;399.00409516799994;120.0;0.0;0.27262538974086437;-0.37702568517115814;0.37702568517115814;0.27262538974086437;1.125;1.875;2.5833333333333335;2.0395465596861415;1112.9747037089435;16.844570503761737;13.154903993953836;15.557397113996267;11.558550648063802;7.4…
291;13.001142683925423;-0.07415391156462547;13.001142683925423;0.07415391156462547;0.5568865368623274;346.4150000000001;332.30300000000005;346.088832068;122.0;0.0;0.2726253908348459;-0.37702568517115814;0.37702568517115814;0.2726253908348459;1.16;1.92;2.6;2.0008508677353096;1196.5203881493098;17.551677284948283;13.724153116444567;14.540649697372293;12.096555450524587;7.70661553584214;8.5231121167…
292;12.963623393801965;-0.0393253968253966;12.963623393801965;0.0393253968253966;0.5371588165043331;355.85;341.73800000000006;355.05461074799996;120.0;0.0;0.2726253928058893;-0.37702568517115814;0.37702568517115814;0.2726253928058893;1.125;1.875;2.5833333333333335;2.0395465596861415;1112.9747037089435;16.844570503761737;13.154903993953836;14.727329520900016;11.558550648063802;7.421990974596774;8.…
293;13.117358163598588;-0.324477850942948;13.117358163598588;0.11869047619047568;0.5573700004681703;339.39500000000004;325.283;339.08416128799996;120.0;0.0;0.2726254052319274;-0.37702568517115814;0.37702568517115814;0.2726254052319274;1.125;1.875;2.5833333333333335;2.0395465596861415;1112.9747037089435;16.844570503761737;13.154903993953836;13.971400574881562;11.558550648063802;7.421990974596774;8…
294;13.173810941043083;-0.0147486772486769;13.173810941043083;0.0147486772486769;0.4601237685612726;378.4820000000001;364.37000000000006;378.06090306799996;128.0;0.0;0.27262617799096595;-0.37702568517115814;0.37702568517115814;0.27262617799096595;1.1153846153846154;2.0;2.8461538461538463;1.8099387865513117;1346.445624693078;17.836134335324456;14.13240140690843;15.765394568763883;12.63103029313523…
295;13.168230583900225;-0.023346560846560394;13.168230583900225;0.023346560846560394;0.4601237685612725;378.48200000000014;364.3700000000002;378.06090306799996;128.0;0.0;0.2726265990476463;-0.37702568517115814;0.37702568517115814;0.2726265990476463;1.1153846153846154;2.0;2.8461538461538463;1.8099387865513117;1346.445624693078;17.836134335324456;14.13240140690843;15.765394568763883;12.631030293135…
296;13.010496976568405;0.1547278911564629;13.010496976568405;0.1547278911564629;0.7084164308209879;327.45300000000003;306.285;327.14053329200004;120.0;0.0;0.2683462399119434;-0.3770256851820045;0.3770256851820045;0.2683462399119434;1.2173913043478262;2.0;2.739130434782609;1.9598617164184793;919.047516852667;15.97432701575866;13.58042261930847;14.396919200236196;11.16470379794645;8.262730205971149…
297;12.944890754913075;-0.07404761904761892;12.944890754913075;0.07404761904761892;0.5125527609487515;401.28900000000004;388.18500000000006;399.9993441360001;120.0;0.0;0.2754597754656397;-0.3769791012405689;0.3769791012405689;0.2754597754656397;1.125;1.875;2.5833333333333335;2.0395465596861406;1115.3013729358127;16.844570503761737;13.024767320264168;15.427260440306599;11.558550648063802;7.2817881…
298;13.153513440098262;-0.05906037414965937;13.153513440098262;0.05906037414965937;0.5200235302712125;378.50100000000003;356.32500000000005;378.151432324;138.0;0.0;0.2754597684578643;-0.3769791012405689;0.3769791012405689;0.2754597684578643;1.037037037037037;1.7407407407407407;2.3703703703703702;1.9197656600449506;1197.2779028404293;19.344570503761734;16.14680284725494;16.963299428182665;12.76987…
299;12.931291217876039;-4.425176861888327;12.931291217876039;0.320044774082473;0.5175917673150147;390.39000000000004;377.2860000000001;390.076216696;138.0;0.0;0.4159120696413594;-0.3769791012405689;0.4159120696413594;0.3769791012405689;1.0740740740740742;1.7777777777777777;2.4074074074074074;1.9197656600449502;1209.7030311906583;19.344570503761734;14.280696266282623;15.09719284721035;12.769875513…
300;13.102828640715545;-0.03992772108843523;13.102828640715545;0.03992772108843523;0.5538883413718847;362.45800000000014;344.31400000000014;362.120132196;130.0;0.0;0.2754597684479822;-0.3769791012405689;0.3769791012405689;0.2754597684479822;1.1153846153846154;1.8846153846153846;2.576923076923077;1.7084567334613379;1186.358195292319;17.836134335324456;14.638366678817663;15.45486325974539;12.631030…
301;13.25828318617009;-0.03414582808431965;13.25828318617009;0.03414582808431965;0.4761229673544111;404.5390000000001;380.34700000000015;404.167082388;148.0;0.0;0.2754597684479822;-0.3769791012405689;0.3769791012405689;0.2754597684479822;1.0344827586206897;1.793103448275862;2.5172413793103448;1.5912817310093028;1233.6912992307628;19.957454678884098;16.759687022377307;17.576183603305033;14.1310302…
302;12.923623393801964;-0.1018253968253966;12.923623393801964;0.1018253968253966;0.5490444359482395;356.838;343.734;356.0498597160001;120.0;0.0;0.27545977853982284;-0.3769791012405689;0.3769791012405689;0.27545977853982284;1.125;1.875;2.5833333333333335;2.0395465596861406;1115.3013729358127;16.844570503761737;13.024767320264168;14.59719284721035;11.558550648063802;7.2817881941657685;8.47624924810…
303;13.017203640715545;-0.17876984126984108;13.017203640715545;0.17876984126984108;0.5093672027005418;391.2830000000001;379.1870000000001;390.01088736400004;126.0;0.0;0.2755092297825774;-0.3769791012405687;0.3769791012405687;0.2755092297825774;1.16;1.96;2.68;2.0554599132287854;1182.6627027560696;17.714813991764814;13.32538152408377;15.653735997048406;11.969234250586762;7.387437097337049;8.9598626…
304;13.101733163598588;-0.34488601420825415;13.101733163598588;0.1811904761904759;0.5622367645938599;340.383;327.279;340.0794102560001;120.0;0.0;0.2754597910029864;-0.3769791012405689;0.3769791012405689;0.2754597910029864;1.125;1.875;2.5833333333333335;2.0395465596861406;1115.3013729358127;16.844570503761737;13.024767320264168;13.841263901191894;11.558550648063802;7.2817881941657685;8.09828477509…
305;13.11781391723356;-0.09945200302343116;13.11781391723356;0.09945200302343116;0.5222270396245261;362.41800000000006;348.306;362.0949800680001;128.0;0.0;0.27546098926865914;-0.3769791012405689;0.3769791012405689;0.27546098926865914;1.1923076923076923;2.076923076923077;2.923076923076923;1.809938786551312;1346.5878224182175;17.836134335324456;14.0940164427549;14.910513023682626;12.631030293135236…
306;12.871681783824641;-0.06119803476946317;12.871681783824641;0.06119803476946317;0.5690181589354044;322.39300000000003;308.281;322.08883206800004;114.0;0.0;0.2754597660003752;-0.3769791012405689;0.3769791012405689;0.2754597660003752;1.0869565217391304;1.8695652173913044;2.608695652173913;2.0832220727467248;1066.5367742568003;15.97432701575866;12.724153116444567;13.540649697372293;11.16470379794…
307;12.912792894935752;-0.21369803476946325;12.912792894935752;0.03608024691358058;0.6084207827747168;338.3920000000001;324.28000000000003;338.0837466880001;120.0;0.0;0.27558747104750997;-0.5057520887500598;0.5057520887500598;0.27558747104750997;1.1666666666666667;1.9583333333333333;2.7083333333333335;2.086171489123735;1130.5513729358127;16.844570503761737;13.0940164427549;13.910513023682626;11.5…
308;13.58686177248677;0.014885322184429395;13.58686177248677;0.014885322184429395;0.674312680242878;380.51700000000005;356.3250000000001;380.167082388;140.0;0.0;0.27140216956746865;-0.3769791012523823;0.3769791012523823;0.27140216956746865;1.1111111111111112;1.7777777777777777;2.4074074074074074;1.5822995066836338;1093.0703346605194;18.33613433532446;15.8120932651846;16.628589846112327;13.0384438…
309;12.552696523053665;0.07426492819349995;12.552696523053665;0.07426492819349995;0.7256741265505702;286.36000000000007;272.248;286.088832068;102.0;0.0;0.27113742574547217;-0.3769791012524014;0.3769791012524014;0.27113742574547217;1.35;2.15;2.85;2.1254064839511524;875.8830384018116;13.853006672199017;11.328965602059158;12.145462182986885;9.66470379794645;6.622527425540144;7.439024006467871;5.3726…
310;12.705474300831444;0.08093159486016654;12.705474300831444;0.08093159486016654;0.7300294007464962;300.38700000000006;284.259;300.104482132;108.0;0.0;0.2711374057344346;-0.3769791012524014;0.3769791012524014;0.2711374057344346;1.3333333333333333;2.142857142857143;2.8095238095238093;2.0601161541017428;891.7016124209869;14.560113453385565;12.036072383245706;12.852568964173432;10.16470379794645;7.…
311;12.85825207860922;0.08759826152683337;12.85825207860922;0.08759826152683337;0.7287529878019817;314.41400000000004;296.27000000000004;314.120132196;114.0;0.0;0.27113740565803673;-0.3769791012524014;0.3769791012524014;0.27113740565803673;1.2727272727272727;2.0454545454545454;2.772727272727273;2.0196442229807734;905.5311983909604;15.267220234572113;12.743179164432254;13.55967574535998;10.6647037…
312;12.970496976568406;0.09222789115646268;12.970496976568406;0.09222789115646268;0.7213733430247974;328.44100000000003;308.28100000000006;328.13578226;120.0;0.0;0.27113740565789635;-0.3769791012524014;0.3769791012524014;0.27113740565789635;1.2173913043478262;2.0;2.739130434782609;1.9598617164184795;921.3741860795362;15.97432701575866;13.450285945618802;14.266782526546528;11.16470379794645;8.1225…
313;13.082741874527589;0.09685752078609244;13.082741874527589;0.09685752078609244;0.6613895132497757;342.4680000000001;320.2920000000001;342.151432324;126.0;0.0;0.27113740565789624;-0.3769791012524014;0.3769791012524014;0.27113740565789624;1.1666666666666667;1.9166666666666667;2.625;1.920314194831169;935.2325405814748;16.681433796945207;14.15739272680535;14.973889307733076;11.66470379794645;8.622…
314;13.168679374527589;0.10025888133031025;13.168679374527589;0.10025888133031025;0.6845433715894883;356.49500000000006;332.30300000000005;356.167082388;132.0;0.0;0.27113740565789624;-0.3769791012524014;0.3769791012524014;0.27113740565789624;1.12;1.84;2.56;1.8669922641777077;951.1078863540773;17.388540578131753;14.864499507991898;15.680996088919624;12.16470379794645;9.122527425540145;9.9390240064…
315;12.858991874527588;0.07833900226757384;12.858991874527588;0.07833900226757384;0.7403440002105471;328.4410000000001;308.28100000000006;328.13578226;120.0;0.0;0.2708838105936009;-0.37697910125242035;0.37697910125242035;0.2708838105936009;1.3043478260869565;2.0869565217391304;2.8260869565217392;1.88808688240248;921.3741860795362;15.97432701575866;13.450285945618802;14.266782526546528;11.14786704…
316;12.94492937452759;0.08174036281179164;12.94492937452759;0.08174036281179164;0.7288773039856702;342.4680000000001;320.2920000000001;342.151432324;126.0;0.0;0.2708838105936009;-0.37697910125242035;0.37697910125242035;0.2708838105936009;1.25;2.0416666666666665;2.7916666666666665;1.8287095776925282;937.2325405814748;16.681433796945207;14.15739272680535;14.973889307733076;11.647867045540842;8.5888…
317;12.87559760015117;-0.017074829931972735;12.87559760015117;0.017074829931972735;0.576708184881409;336.4200000000001;320.29200000000003;336.104482132;120.0;0.0;0.27119219047511006;-0.3769791012524004;0.3769791012524004;0.27119219047511006;1.125;1.9166666666666667;2.6666666666666665;1.9262605216285145;1082.770501055433;16.681433796945207;13.431259897631115;14.247756478558841;11.647867045540842;7…
318;13.04107520786092;0.022783446712018485;13.04107520786092;0.022783446712018485;0.7157720250977733;343.4560000000001;322.28800000000007;343.14668129200004;126.0;0.0;0.2895722311798298;-0.3769791011885925;0.3769791011885925;0.2895722311798298;1.125;1.875;2.5833333333333335;1.9203141948311688;937.1946818317439;16.681433796945207;14.027256053115682;14.843752634043408;11.66470379794645;8.3802874868…
319;13.020241874527589;-0.014253590325018717;13.020241874527589;0.014253590325018717;0.6676745162075012;343.456;322.288;343.14668129200004;126.0;0.0;0.2875582389535484;-0.37697816583907;0.37697816583907;0.2875582389535484;1.2083333333333333;1.9583333333333333;2.6666666666666665;1.920314194831169;937.1946818317439;16.681433796945207;14.027256053115682;14.843752634043408;11.66470379794645;8.5061296…
320;9.898172713529856;-0.3111054421768704;9.898172713529856;0.11424178004535168;0.632475920036534;258.28499999999997;244.17299999999994;258.122909068;98.0;0.0;0.24290725477250658;-0.4915914107013813;0.4915914107013813;0.24290725477250658;1.3157894736842106;2.1052631578947367;2.6842105263157894;2.3426397108838515;596.4235328422909;13.828062645816686;10.647383188137503;10.647383188137503;9.07538740…
321;9.96397518266566;-0.3880498866213149;9.96397518266566;0.01967876039304639;0.6607676158676244;292.73;279.626;292.08393671600004;104.0;0.0;0.24297279224609686;-0.4915906613516483;0.4915906613516483;0.24297279224609686;1.35;2.1;2.7;2.430490625324323;643.8958489403645;14.698306133819765;10.947997391957106;11.703926337975561;9.486071002992368;5.681419766191128;6.059384239200356;4.089644513768092;4…
322;9.863141849332326;-0.2792535903250184;9.863141849332326;0.1956046863189722;0.687730591272285;277.71500000000003;265.61899999999997;277.073037684;98.0;0.0;0.24070318649245118;-0.4916485115457395;0.4916485115457395;0.24070318649245118;1.3157894736842106;2.1052631578947367;2.6842105263157894;2.3223021379776183;600.323667372181;13.828062645816686;10.447997391957106;11.203926337975561;9.0753874004…
323;12.910883054610732;-4.432121306332772;12.910883054610732;0.304419774082473;0.5235846209740461;391.3780000000001;379.28200000000015;391.07146566399996;138.0;0.0;0.4159120696413594;-0.3620355218670472;0.4159120696413594;0.3620355218670472;1.0740740740740742;1.7777777777777777;2.4074074074074074;1.9197656600449506;1211.6651724409273;19.344570503761734;14.150559592592954;14.96705617352068;12.7698…
324;12.953751495968758;-4.776709464093574;12.953751495968758;0.34518900384227735;0.5186662484544772;407.3770000000001;395.2810000000002;407.066380284;144.0;0.0;0.57259631735537;-0.4057973420999035;0.57259631735537;0.4057973420999035;1.1071428571428572;1.8214285714285714;2.4642857142857144;1.8372375525580489;1231.9780666138715;20.05167728494828;14.558807883056817;15.375304463984543;13.243002059931…
325;12.950088813303097;0.064450113378685;12.950088813303097;0.064450113378685;0.7230611216591181;329.4290000000001;310.27700000000004;329.13103122800004;120.0;0.0;0.27113850098704784;-0.36203552187930127;0.36203552187930127;0.27113850098704784;1.173913043478261;1.9565217391304348;2.6956521739130435;1.9598617164184793;923.2514139063552;15.97432701575866;13.320149271929134;14.13664585285686;11.1647…
326;12.446002210572015;0.08138517640501797;12.446002210572015;0.08138517640501797;0.8491846871628892;329.83099999999996;309.671;329.12948994;120.0;0.0;0.25491843916885626;-0.3386032348233493;0.3386032348233493;0.25491843916885626;1.0869565217391304;1.7826086956521738;2.391304347826087;1.7304573634122304;663.6709828705707;16.233840039752504;13.204839340233086;13.960768286251541;11.147867045540842;…
327;14.175190833296895;-0.3982162803392961;14.175190833296895;0.3722455464942842;0.5649568599958303;347.3570000000001;333.245;347.129471668;128.0;0.0;0.22316385275059908;-0.3432191538662298;0.3432191538662298;0.22316385275059908;1.0;1.9230769230769231;2.6923076923076925;1.6995060389301;1018.1661632973697;17.932510652501772;13.859312602594821;13.859312602594821;12.703509938206668;7.867176165765914…
328;11.201343183431927;-0.3494753086419753;11.201343183431927;0.07269689048458883;0.5941426809111438;266.68799999999993;255.6;266.057053272;94.0;0.0;0.29381278927193316;-0.480288521437999;0.480288521437999;0.29381278927193316;1.6111111111111112;2.388888888888889;3.0;2.084148036821114;541.5996796611175;13.120955864630139;9.591575003417974;10.347503949436428;8.558550648063802;5.173109125392409;5.55…
329;11.478726379440666;-0.6560185185185181;11.478726379440666;0.061702674897119225;0.6741241092267034;233.231;222.14299999999997;233.091274592;88.0;0.0;0.3703923126151386;-0.4949982712038372;0.4949982712038372;0.3703923126151386;1.4705882352941178;2.176470588235294;2.764705882352941;2.2121745841282223;540.3196143218202;12.25071237662706;9.160824125908706;9.160824125908706;8.14786704554084;4.93134…
330;11.572306626354246;-0.7329629629629626;11.572306626354246;0.08667266803840867;0.7326312380021269;267.67600000000004;257.596;267.05230223999996;94.0;0.0;0.3704436753186319;-0.49499827120383716;0.49499827120383716;0.3704436753186319;1.6111111111111112;2.388888888888889;3.0;2.2740460101885343;604.2856442809341;13.120955864630139;9.461438329728306;10.217367275746762;8.558550648063802;5.0369893875…
331;11.596427626606198;-0.5577569916855627;11.596427626606198;0.05968247287691697;0.8173542994453138;266.688;255.59999999999997;266.057053272;94.0;0.0;0.34817644118999364;-0.4949982712234105;0.4949982712234105;0.34817644118999364;1.5;2.1666666666666665;2.7222222222222223;2.0488408744876976;524.3496796611175;13.120955864630139;9.591575003417974;10.34750394943643;8.541713895658194;5.173109125392408…
332;11.449111866969009;-0.4974537037037037;11.449111866969009;0.03687628600823012;0.7786039533605081;238.27200000000002;228.19199999999998;238.05244656;84.0;0.0;0.34879102533135287;-0.494998271223397;0.494998271223397;0.34879102533135287;1.75;2.5625;3.125;2.0401979560301537;452.08385911092967;11.543605595440512;8.544508551682984;9.36100513261071;7.647867045540841;4.557927890730803;5.4375807019856…
333;11.781395817586294;-0.43722222222222196;11.781395817586294;0.05079251350746028;0.8268120282501635;251.67299999999997;241.59299999999996;251.04615424;88.0;0.0;0.279811270137531;-0.4949982752835042;0.4949982752835042;0.279811270137531;1.588235294117647;2.3529411764705883;2.9411764705882355;2.2510961795094717;525.2027579210752;12.41384908344359;9.091575003417974;9.847503949436428;8.0585506480637…
334;9.647619047619049;-0.5012654320987655;9.647619047619049;0.06958333333333311;0.6179496694987676;301.133;291.05300000000005;300.01808092;100.0;0.0;0.3172527209899737;-0.4949982712453936;0.4949982712453936;0.3172527209899737;1.3157894736842106;1.9473684210526316;2.473684210526316;2.2617805493066063;578.1080237064418;13.991199352633217;9.878368107773628;11.390225999810538;8.935560745775547;5.2394…
335;9.627588813303099;-0.4088888888888891;9.627588813303099;0.03564300411522603;0.6163960871206983;311.139;300.051;310.00653769200005;94.0;0.0;0.3172516813616092;-0.4949982712453936;0.4949982712453936;0.3172516813616092;1.5;2.2777777777777777;2.888888888888889;2.2192498986075058;553.7291238146238;13.120955864630139;9.577753903954028;11.163750443068732;8.541713895658194;5.139805373410414;5.9328036…
336;9.632690854119426;-0.4903798185941042;9.632690854119426;0.06895567629153465;0.5849625586029581;257.25300000000004;246.165;257.091274592;96.0;0.0;0.3172517588938874;-0.4949982712453936;0.4949982712453936;0.3172517588938874;1.5263157894736843;2.3157894736842106;2.9473684210526314;2.241936773755495;627.2520679587038;13.828062645816686;10.147003026444759;10.147003026444759;9.07971869811898;5.4244…
337;9.599811035525322;-0.4466975308641976;9.599811035525322;0.04925411522633705;0.6035540431450743;266.68799999999993;255.59999999999997;266.057053272;94.0;0.0;0.3172518857653784;-0.4949982712453936;0.4949982712453936;0.3172518857653784;1.5;2.2777777777777777;2.888888888888889;2.2192498986075058;553.7291238146238;13.120955864630139;9.577753903954028;10.333682849972481;8.541713895658194;5.13980537…
338;9.552003023431595;-0.3921296296296297;9.552003023431595;0.02892489711934121;0.5682256968160339;232.24299999999997;220.14699999999996;232.096025624;88.0;0.0;0.31725105076617993;-0.4949982712453936;0.4949982712453936;0.31725105076617993;1.3529411764705883;2.0588235294117645;2.6470588235294117;2.193044048243727;493.45271184748236;12.25071237662706;9.277139700134427;9.277139700134427;8.1478670455…
339;9.617805492567397;-0.46907407407407375;9.617805492567397;0.05389489026063088;0.6035540431450743;266.688;255.59999999999997;266.057053272;94.0;0.0;0.31730273355051114;-0.4949982712453936;0.4949982712453936;0.31730273355051114;1.4444444444444444;2.1666666666666665;2.7777777777777777;2.2516962117032344;553.7291238146238;13.120955864630139;9.577753903954028;10.333682849972483;8.558550648063802;5.…
340;9.512003023431596;-0.4546296296296297;9.512003023431596;0.04454989711934121;0.5559030234874717;233.231;222.14299999999997;233.091274592;88.0;0.0;0.31876121823973946;-0.494998271245361;0.494998271245361;0.31876121823973946;1.4705882352941178;2.2941176470588234;2.8823529411764706;2.1930440482437272;494.6775382291822;12.25071237662706;9.147003026444757;9.147003026444757;8.14786704554084;4.899936…
341;9.524225245653817;-0.4321296296296293;9.524225245653817;0.04127057613168694;0.5559030234874717;233.231;222.14299999999997;233.091274592;88.0;0.0;0.3173056507723821;-0.4949982712453936;0.4949982712453936;0.3173056507723821;1.5294117647058822;2.3529411764705883;2.9411764705882355;2.1930440482437277;494.6775382291822;12.25071237662706;9.147003026444759;9.147003026444759;8.14786704554084;4.889870…
342;9.475;-0.3762037037037034;9.475;0.023533950617283583;0.5750352653380696;238.272;228.19199999999998;238.05244656;84.0;0.0;0.3172795611329606;-0.4949982712453936;0.4949982712453936;0.3172795611329606;1.625;2.4375;3.0;2.179221751547484;463.8633524709592;11.543605595440512;8.530687452219038;9.347184033146764;7.647867045540841;4.511544055173872;5.454353096755937;3.1892491726796233;3.96928248702695…
343;9.522808012093726;-0.4307716049382717;9.522808012093726;0.04386316872427942;0.6074022463455516;272.71700000000004;263.645;272.01347420800005;90.0;0.0;0.3172804210901987;-0.4949982712453936;0.4949982712453936;0.3172804210901987;1.6470588235294117;2.411764705882353;2.9411764705882355;2.185447242892207;522.8204595544414;12.41384908344359;8.831301656038638;10.40372718298482;8.041713895658193;4.62…
344;9.577805492567398;-0.5315740740740738;9.577805492567398;0.06951989026063088;0.5960230041886388;267.676;257.596;267.05230223999996;94.0;0.0;0.31881470502733217;-0.49499827124536094;0.49499827124536094;0.31881470502733217;1.5555555555555556;2.3333333333333335;2.9444444444444446;2.2516962117032344;554.9539501963236;13.120955864630139;9.44761723026436;10.203546176282813;8.558550648063802;5.005585…
345;12.850800674459204;0.19260567621807034;12.850800674459204;0.19260567621807034;0.72938878935062;365.5020000000001;342.3180000000001;365.15618335600004;134.0;0.0;0.2256184860855842;-0.33685174227254266;0.33685174227254266;0.2256184860855842;1.1538461538461537;1.9230769230769231;2.6923076923076925;1.4352048464073335;841.1314111381471;17.93251065250177;15.071986450871192;15.888483031798918;12.686…
346;9.719425547996977;-0.4042592592592589;9.719425547996977;0.006579218106996132;0.6151450147655269;325.1660000000001;312.0620000000001;324.022187756;100.0;0.0;0.317251499755347;-0.49622449121810275;0.49622449121810275;0.317251499755347;1.4736842105263157;2.263157894736842;3.0;2.241889168601124;568.6027401906489;13.828062645816686;10.284860685140574;11.870857224255278;9.041713895658194;5.63980537…
347;9.724527588813304;-0.48575018896447486;9.724527588813304;0.026733454069312268;0.5992491962943034;271.28;258.176;271.10692465600005;102.0;0.0;0.317251577287625;-0.49622449121810275;0.49622449121810275;0.317251577287625;1.5;2.3;3.05;2.262263360908291;642.4067552402473;14.535169427003234;10.854109807631307;10.854109807631307;9.57971869811898;5.924429934655779;5.924429934655779;4.185324954077934;…
348;12.581583754382276;-4.493340730212348;12.581583754382276;0.02497775730662677;0.6175712554169912;314.26700000000005;301.16300000000007;314.099060316;118.0;0.0;0.4159868875122203;-0.49622449121810275;0.49622449121810275;0.4159868875122203;1.3636363636363635;2.090909090909091;2.772727272727273;2.2763098487216227;652.9304419247941;16.328062645816686;11.54078963115903;11.54078963115903;10.25303876…
349;9.691647770219198;-0.44206790123456785;9.691647770219198;0.007031893004115108;0.6125703628509661;280.71500000000003;267.611;280.072703336;100.0;0.0;0.31725170415911613;-0.49622449121810275;0.49622449121810275;0.31725170415911613;1.4736842105263157;2.263157894736842;3.0;2.241889168601124;568.6027401906489;13.828062645816686;10.284860685140574;11.040789631159027;9.041713895658194;5.639805373410…
350;12.939625138469836;-0.5500925925925924;12.939625138469836;0.04592078189300386;0.6011270459172655;264.26;251.15599999999998;264.102253876;100.0;0.0;0.31725253099222894;-0.49622449121810275;0.49622449121810275;0.31725253099222894;1.4736842105263157;2.263157894736842;3.0;2.241889168601124;568.6027401906489;13.828062645816686;10.284860685140574;10.284860685140574;9.041713895658194;5.6398053734104…
351;9.396620915660417;0.0701286008230455;9.396620915660417;0.0701286008230455;0.47543184408566175;296.7830000000001;283.67900000000003;296.049859716;100.0;0.0;0.23011266394627417;-0.4962244979837041;0.4962244979837041;0.23011266394627417;1.5263157894736843;2.3157894736842106;3.0526315789473686;2.241889168601124;570.6027401906489;13.828062645816686;10.284860685140574;11.935216822158946;9.041713895…
352;9.664440665154952;-0.22591049382716033;9.664440665154952;0.22591049382716033;0.6161406463188875;251.71699999999993;237.60499999999996;251.082539748;90.0;0.0;0.31559788522500204;-0.478954063249231;0.478954063249231;0.31559788522500204;1.4705882352941178;2.2941176470588234;2.9411764705882355;2.167885350568624;470.5734749253464;12.25071237662706;9.597540275327207;10.35346922134566;8.147867045540…
353;9.651107331821617;-0.2467438271604938;9.651107331821617;0.2467438271604938;0.62989806370412;269.75699999999995;257.66099999999994;269.038960684;90.0;0.0;0.3163524561726595;-0.4789362910655502;0.4789362910655502;0.3163524561726595;1.5294117647058822;2.3529411764705883;3.0;2.167885350568624;475.53927712899;12.25071237662706;9.298681784604522;10.871107311550702;8.14786704554084;5.108230869393948…
354;11.976481501286244;0.028667065591669205;11.976481501286244;0.028667065591669205;0.7004915753071078;296.757;283.653;296.07164071600005;104.0;0.0;0.2549590691986507;-0.3412599806271745;0.3412599806271745;0.2549590691986507;1.1428571428571428;1.9047619047619047;2.6666666666666665;1.8846609758337367;756.594955189261;14.819626477379408;11.55895513198386;12.314884078002313;10.131030293135236;6.6629…
355;11.979889218709115;0.026018866428318743;11.979889218709115;0.026018866428318743;0.7004915753071078;296.757;283.65299999999996;296.07164071600005;104.0;0.0;0.2549590691986507;-0.3412599806271745;0.3412599806271745;0.2549590691986507;1.2380952380952381;2.0952380952380953;2.9047619047619047;1.9053076377759126;773.8449551892609;14.819626477379408;11.558955131983858;12.314884078002313;10.131030293…
356;13.07217586202858;-0.31126480004816925;13.07217586202858;0.006120711165804371;0.6934571078691535;280.302;267.1979999999999;280.10119125600005;104.0;0.0;0.2549590691986507;-0.3412599806271745;0.3412599806271745;0.2549590691986507;1.2380952380952381;2.0952380952380953;2.9047619047619047;1.9053076377759126;773.8449551892609;14.819626477379408;11.558955131983858;11.558955131983858;10.131030293135…
357;13.035359697738397;-0.2575388765341866;13.035359697738397;0.2575388765341866;0.6854722191475145;272.34799999999996;259.24399999999997;272.078347636;96.0;0.0;0.16727665279951012;-0.3008365969357628;0.3008365969357628;0.16727665279951012;1.368421052631579;2.263157894736842;3.1052631578947367;1.850492930279085;666.2704773447259;13.242276208189782;10.611361374791153;11.42785795571888;9.2035099382…
358;11.957072669377414;0.04288755329700544;11.957072669377414;0.04288755329700544;0.6812580243823533;262.312;248.19999999999996;262.110613068;98.0;0.0;0.2549590691986507;-0.3412599806271745;0.3412599806271745;0.2549590691986507;1.1;1.9;2.7;1.9078516726040502;710.7601300092248;13.94938298937633;11.258340928164257;11.258340928164257;9.737183443017884;6.563306495637857;6.563306495637857;4.7834794677…
359;4.618524659863946;0.9436602418745278;4.618524659863946;0.9436602418745278;0.6716351232921962;254.35799999999995;240.24599999999995;254.087769448;90.0;0.0;0.16727663984534807;-0.3008365969357628;0.3008365969357628;0.16727663984534807;1.2222222222222223;2.0555555555555554;2.888888888888889;1.846821047079703;604.4141060927533;12.372032720186704;10.310747170971553;11.127243751899279;8.80966308808…
360;11.952263987015069;0.061584362139917914;11.952263987015069;0.061584362139917914;0.6860794647095654;268.341;256.24499999999995;268.067034004;94.0;0.0;0.26515571907156155;-0.3405598723170617;0.3405598723170617;0.26515571907156155;1.263157894736842;2.0526315789473686;2.8421052631578947;1.907393801411554;679.1614040885092;13.242276208189782;10.511888680248868;11.328385261176594;9.237183443017884;…
361;11.984281117494952;0.022558335190009604;11.984281117494952;0.022558335190009604;0.7004915753071078;296.757;283.653;296.07164071600005;104.0;0.0;0.25495906919865086;-0.3412599806271745;0.3412599806271745;0.25495906919865086;1.1904761904761905;2.0;2.8095238095238093;1.927873003591719;773.844955189261;14.819626477379408;11.558955131983858;12.314884078002313;10.147867045540844;6.668955398809137;7…
362;11.947072669377413;0.03054187428465993;11.947072669377413;0.03054187428465993;0.6767251628914729;263.3;250.19599999999997;263.105862036;98.0;0.0;0.2549590691987686;-0.3412599806271744;0.3412599806271744;0.2549590691987686;1.15;2.0;2.8;1.9078516726040506;713.4921108083169;13.94938298937633;11.12820425447459;11.12820425447459;9.737183443017884;6.423103715206851;6.423103715206851;4.6324319645088…
363;11.924017113821858;0.047699987402368915;11.924017113821858;0.047699987402368915;0.6860794647095654;268.341;256.24499999999995;268.067034004;94.0;0.0;0.2549590691987111;-0.34125998062717444;0.34125998062717444;0.2549590691987111;1.3157894736842106;2.210526315789474;3.0;1.9210486538798688;679.9114040885094;13.242276208189782;10.511888680248868;11.328385261176594;9.237183443017884;6.047791100003…
364;12.805551514677873;-4.416679293238602;12.805551514677873;0.12209201199100139;0.40662562263957325;357.335;343.223;357.10889672800005;132.0;0.0;0.415953315829342;-0.4930568113046713;0.4930568113046713;0.415953315829342;1.1923076923076923;1.9615384615384615;2.6538461538461537;2.0762912263679967;1069.048477496621;18.89697674656903;13.964199685354895;13.964199685354895;12.27420681111856;7.62465981…
365;13.212739261171523;-0.3257403711408038;13.212739261171523;0.045932691513499435;0.4264868673544748;307.328;293.216;307.112090288;114.0;0.0;0.2143940600683501;-0.4930568113046713;0.4930568113046713;0.2143940600683501;1.2608695652173914;2.0869565217391304;2.8260869565217392;2.1210349644156348;976.8307609109613;16.396976746569035;12.708270739336442;12.708270739336442;11.062881945713373;6.99669534…
366;9.77863032098106;0.003075572949310601;9.77863032098106;0.003075572949310601;0.42518727261286976;289.338;274.21799999999996;289.1215121;108.0;0.0;0.2143940600683501;-0.4930568113046713;0.4930568113046713;0.2143940600683501;1.1818181818181819;1.9545454545454546;2.6818181818181817;2.130935558035874;911.8955315060741;15.526733258565956;12.407656535516841;12.407656535516841;10.669035095596021;6.89…
367;13.664393242272933;-0.36527230015054646;13.664393242272933;0.05614253404657421;0.4264868673544748;307.328;293.216;307.112090288;114.0;0.0;0.2143940600683502;-0.4930568113046713;0.4930568113046713;0.2143940600683502;1.2608695652173914;2.0434782608695654;2.782608695652174;2.145112321622035;976.8307609109613;16.396976746569035;12.708270739336443;12.708270739336443;11.079718698118981;7.0026784078…
368;9.752229953671602;0.0074970605526165635;9.752229953671602;0.0074970605526165635;0.42601973387732256;295.3670000000001;282.26300000000003;295.077933036;104.0;0.0;0.21439406006835016;-0.4930568113046713;0.4930568113046713;0.21439406006835016;1.380952380952381;2.238095238095238;2.9523809523809526;2.1502756749921725;879.5181716379316;14.819626477379408;11.661204287601452;12.477700868529178;10.169…
369;12.974631703424922;-0.37978037483133087;12.974631703424922;0.25509128033929596;0.7938172577303733;343.3870000000001;329.2750000000001;343.09030928799996;122.0;0.0;0.25929956056999515;-0.3313235261350035;0.3313235261350035;0.25929956056999515;1.2916666666666667;2.0416666666666665;2.75;1.8635280457669225;931.8957581691907;17.10408352775558;13.024767320264168;13.841263901191894;11.57971869811897…
370;12.880370212899976;-0.1377404572940284;12.880370212899976;0.1377404572940284;0.5517263618355759;338.39600000000013;324.2840000000001;338.09498006800004;120.0;0.0;0.2754608604930968;-0.3845300876474658;0.3845300876474658;0.2754608604930968;1.2916666666666667;2.0416666666666665;2.75;2.0645916946092813;1199.6639311733504;16.844570503761737;13.069452578065315;13.885949158993041;11.579718698118981…
371;10.493945711408735;0.14513450531217442;10.493945711408735;0.14513450531217442;0.3499241587759651;418.52600000000007;396.3500000000002;418.15758032400004;152.0;0.0;0.18977101328814866;-0.4961136045746631;0.4961136045746631;0.18977101328814866;1.3;2.1333333333333333;2.9;1.6757772223921932;1273.867530622194;20.827698166887174;16.99478906735679;17.811285648284517;14.529208440902162;9.893939660773…
372;9.919194381456286;-0.29810185185185145;9.919194381456286;0.17293598303518976;0.6551537878150681;263.68800000000005;253.608;263.05738762;92.0;0.0;0.24297705728135982;-0.4915905934118542;0.4915905934118542;0.24297705728135982;1.3888888888888888;2.2222222222222223;2.888888888888889;2.420493306899258;572.901184800616;12.957819157813608;9.500783796457148;10.256712742475603;8.702708600407234;5.0979…
373;12.886163155076845;-0.12942602040816298;12.886163155076845;0.12942602040816298;0.6172735943519984;339.38000000000005;326.276;339.0789956560001;120.0;0.0;0.27546089363089293;-0.49676588310265485;0.49676588310265485;0.27546089363089293;1.1666666666666667;1.9583333333333333;2.6666666666666665;1.9795061885213543;1101.3055145839069;16.681433796945207;12.977700868529178;13.794197449456904;11.723876…
374;11.970723654335217;-0.47212207105064263;11.970723654335217;0.16014765474090842;0.7478081511732446;313.39700000000005;290.213;313.167793596;122.0;0.0;0.4094852830956535;-0.45272172623738827;0.45272172623738827;0.4094852830956535;1.2608695652173914;1.9565217391304348;2.5217391304347827;1.8321033281810049;644.0688383583632;16.44938298937633;13.964487206775495;13.964487206775495;11.06561056776407…
375;11.81885526809183;-0.17352467504704117;11.81885526809183;0.17352467504704117;0.683313667750529;283.37100000000004;262.203;283.15722891200005;110.0;0.0;0.4094820370000146;-0.45272174480321536;0.45272174480321536;0.4094820370000146;1.2857142857142858;2.0;2.619047619047619;1.6996474249928524;584.7261565263482;14.819626477379408;12.633589185501258;12.633589185501258;10.169035095596021;7.616033240…
376;12.873172842721576;-1.1064079034391532;12.873172842721576;0.028964999580079143;0.7482678381808084;303.3330000000001;285.189;303.127071656;116.0;0.0;0.4094852814650669;-0.452721726241745;0.452721726241745;0.4094852814650669;1.3181818181818181;1.9090909090909092;2.4545454545454546;1.7664840989499286;617.544402457209;15.742276208189782;12.381416984820817;12.381416984820817;10.504950395984253;7.3…
377;11.844023183713045;-1.0982115693499623;11.844023183713045;0.022275184765264466;0.7442001648587533;310.353;292.209;310.13174243599997;118.0;0.0;0.4094852814650669;-0.452721726241745;0.452721726241745;0.4094852814650669;1.3478260869565217;2.0;2.608695652173913;1.7911138906850212;711.7627378207702;16.44938298937633;12.950666107311548;12.950666107311548;11.042955198445037;7.6651819017599045;7.665…
378;11.841578246171952;-1.0137887377173094;11.841578246171952;0.030564321407574813;0.7487601892042226;299.37000000000006;278.202;299.152143532;116.0;0.0;0.4094852814650669;-0.452721726241745;0.452721726241745;0.4094852814650669;1.3636363636363635;2.0454545454545454;2.6363636363636362;1.783493369066202;629.2226207325032;15.742276208189782;13.00345251181159;13.00345251181159;10.504950395984253;7.69…
379;11.83157824617195;-1.0537887377173094;11.83157824617195;0.01015615814226889;0.7429902342649768;300.358;280.198;300.14739249999997;116.0;0.0;0.4094852814651744;-0.4527217262417449;0.4527217262417449;0.4094852814651744;1.4090909090909092;2.090909090909091;2.6818181818181817;1.7834933690662025;632.7944024572089;15.742276208189782;12.873315838121922;12.873315838121922;10.504950395984253;7.5614384…
380;11.82691775234479;-1.0568726379440667;11.82691775234479;0.004501221270400757;0.7480974697403914;319.7880000000001;301.64400000000006;319.09752111599994;116.0;0.0;0.4094852814650669;-0.452721726241745;0.452721726241745;0.4094852814650669;1.4090909090909092;2.090909090909091;2.6818181818181817;1.783493369066202;634.794402457209;15.742276208189782;12.381416984820817;13.137345930839272;10.5049503…
381;13.153055934137008;-1.1362377173091458;13.153055934137008;0.0435097526664987;0.7482678381808084;303.333;285.189;303.127071656;116.0;0.0;0.4094852814650669;-0.452721726241745;0.452721726241745;0.4094852814650669;1.4090909090909092;2.090909090909091;2.6818181818181817;1.783493369066202;634.794402457209;15.742276208189782;12.381416984820817;12.381416984820817;10.504950395984253;7.380557340514539…
382;12.273397821711072;-2.897530521482455;12.273397821711072;0.02256462272696025;0.8327070757494023;351.34900000000005;332.19700000000006;351.128214528;134.0;0.0;0.4094852814650669;-0.452721726241745;0.452721726241745;0.4094852814650669;1.36;2.04;2.64;1.7447571460125892;698.5178832495977;18.026733258565955;13.744980017483533;13.744980017483533;11.898797246101605;8.067837290109358;8.06783729010935…
383;11.860747378321854;-1.0561197326152687;11.860747378321854;0.005379136222389613;0.8070434917344321;315.3690000000001;294.201;315.147058152;122.0;0.0;0.4094852814650669;-0.4967220036175471;0.4967220036175471;0.4094852814650669;1.3043478260869565;2.0;2.608695652173913;1.774399938797401;646.4756985899932;16.44938298937633;13.411700802275453;13.411700802275453;11.042955198445037;7.80394753970572;7…
384;11.80410120301309;-1.0077418745275883;11.80410120301309;0.03358644074913841;0.743187477628832;285.3430000000001;266.191;285.136493468;110.0;0.0;0.4094852814650669;-0.452721726241745;0.452721726241745;0.4094852814650669;1.2857142857142858;1.9047619047619047;2.4761904761904763;1.7750355813434275;573.047938251054;14.872032720186704;12.080802781001216;12.080802781001216;10.1111035458669;7.2808915…
385;11.890749843805088;-1.0772262377173094;11.890749843805088;0.0031771751910645296;0.7503111020710178;325.3680000000001;306.21600000000007;325.142641468;124.0;0.0;0.4094852814651744;-0.4527217262417449;0.4527217262417449;0.4094852814651744;1.375;2.125;2.7916666666666665;1.5652668241584395;800.8013002781382;16.7338400397525;13.475229972001133;13.475229972001133;11.577430041055687;8.13477634089789…
386;11.99435602394973;-1.0237887377173092;11.99435602394973;0.020147654740908072;0.7493665798138357;313.39700000000005;290.213;313.167793596;122.0;0.0;0.40948526148879966;-0.45272172629638724;0.45272172629638724;0.40948526148879966;1.3478260869565217;2.0434782608695654;2.652173913043478;1.8099552135414316;644.0688383583632;16.44938298937633;13.710559292998138;13.710559292998138;11.004950395984253…
387;14.818157123960695;-3.5381729497354506;14.818157123960695;0.395583742756362;0.7328648318839295;349.3770000000001;328.2090000000001;349.148949972;134.0;0.0;0.4094497176685479;-0.45272601265895646;0.45272601265895646;0.4094497176685479;1.4;2.16;2.84;1.9851735398801615;739.6750198506872;18.24227620818978;14.259381457830044;14.259381457830044;11.78182384952193;8.329526949695977;8.329526949695977;…
388;11.562415479322635;-0.9292768565759637;11.562415479322635;0.2742733866962761;0.747123640096247;299.37;278.202;299.152143532;116.0;0.0;0.40899252199024805;-0.45273538294338384;0.45273538294338384;0.40899252199024805;1.3636363636363635;2.0454545454545454;2.6363636363636362;1.6770090362272856;629.2226207325031;15.742276208189782;13.00345251181159;13.00345251181159;10.488113643578645;7.6409661898…
389;11.659100921908912;-1.0027933673469387;11.659100921908912;0.017508503401359787;0.747123640096247;299.37;278.202;299.152143532;116.0;0.0;0.4089948368020297;-0.45273536968092165;0.45273536968092165;0.4089948368020297;1.4545454545454546;2.272727272727273;3.0;1.7832754562010316;645.2226207325031;15.742276208189782;13.00345251181159;13.00345251181159;10.514987097116322;7.667839643420288;7.66783964…
390;11.674660377281818;-0.9473787084278156;11.674660377281818;0.26964375706664656;0.7490389306699018;313.39700000000005;290.213;313.167793596;122.0;0.0;0.40899250344608584;-0.45273538299392563;0.45273538299392563;0.40899250344608584;1.391304347826087;2.1739130434782608;2.9130434782608696;1.6974904922034368;660.0688383583631;16.44938298937633;13.710559292998138;13.710559292998138;10.98811364357864…
391;11.770606023949728;-1.0027933673469387;11.770606023949728;0.0056396447467881305;0.7480626460264057;299.37;278.202;299.152143532;116.0;0.0;0.4092409872753793;-0.45272854379415123;0.45272854379415123;0.4092409872753793;1.4545454545454546;2.272727272727273;2.909090909090909;1.8009223688668605;645.2226207325031;15.742276208189782;13.003452511811592;13.003452511811592;10.514987097116322;7.68472572…
392;11.771345819868095;-1.0184183673469387;11.771345819868095;0.007091836734693047;0.7490389306699018;313.397;290.213;313.167793596;122.0;0.0;0.40899483673133397;-0.45273536968101447;0.45273536968101447;0.40899483673133397;1.434782608695652;2.260869565217391;3.0;1.8197618841975054;660.0688383583631;16.44938298937633;13.710559292998138;13.710559292998138;11.014987097116322;8.167839643420287;8.1678…
393;11.771062373156077;-1.132422996976568;11.771062373156077;0.23017668178382533;0.735805375529761;315.3690000000001;294.201;315.147058152;122.0;0.0;0.40899961333925144;-0.4527353423120378;0.4527353423120378;0.40899961333925144;1.391304347826087;2.0869565217391304;2.6956521739130435;1.854042467047868;646.4756985899932;16.44938298937633;13.411700802275455;13.411700802275455;11.02502379824839;7.755…
394;11.923383801727507;-1.0184183673469382;11.923383801727507;0.007091836734693047;0.7493252321754438;313.3970000000001;290.21299999999997;313.167793596;122.0;0.0;0.4092410267661392;-0.4527285432187073;0.4527285432187073;0.4092410267661392;1.434782608695652;2.260869565217391;3.0;1.8417423310006515;660.0688383583631;16.44938298937633;13.710559292998138;13.710559292998138;11.03182384952193;8.201562…
395;12.03562869968669;-1.028418367346938;12.03562869968669;0.003324829931973472;0.745011156836259;327.4240000000001;302.224;327.18344366;128.0;0.0;0.4092410267608169;-0.45272854321871414;0.45272854321871414;0.4092410267608169;1.375;2.1666666666666665;2.9166666666666665;1.862868336869747;674.9518011818731;17.156489770562874;14.417666074184686;14.417666074184686;11.53182384952193;8.70156247668675;8…
396;11.989147690616395;-1.0330479969765682;11.989147690616395;0.27641085600907034;0.7493655976031224;313.39700000000005;290.21299999999997;313.167793596;122.0;0.0;0.4094473012179983;-0.45272291979166407;0.45272291979166407;0.4094473012179983;1.3478260869565217;2.130434782608696;2.739130434782609;1.8055690192402687;668.6825652961959;16.501789232183626;13.762965535805433;13.762965535805433;10.96287…
397;11.530420752301112;-0.8777962018140584;11.530420752301112;0.1394404289493576;0.7493270793280438;313.39700000000005;290.213;313.167793596;122.0;0.0;0.4089732622274246;-0.45273562001591355;0.45273562001591355;0.4089732622274246;1.3043478260869565;2.0;2.608695652173913;1.5912961340494274;654.682565296196;16.501789232183626;13.762965535805433;13.762965535805433;10.936000710762954;8.08885325706692…
398;11.575541925770501;-1.1277962018140593;11.575541925770501;0.2123411911060722;0.7407032314126407;329.396;306.21200000000005;329.162708216;128.0;0.0;0.408976065651021;-0.45273560399472;0.45273560399472;0.408976065651021;1.375;2.125;2.7916666666666665;1.657147370814668;682.0974701586678;17.208896013370172;14.171213826269296;14.171213826269296;11.436000710762954;8.228099146300393;8.22809914630039…
399;11.882850921908911;-1.0184183673469387;11.882850921908911;0.007091836734693269;0.7493252321754438;313.39700000000005;290.213;313.167793596;122.0;0.0;0.40923891188923334;-0.45272855538893253;0.45272855538893253;0.40923891188923334;1.434782608695652;2.260869565217391;3.0;1.8329724589178098;660.0688383583631;16.44938298937633;13.71055929299814;13.71055929299814;11.03182384952193;8.20156247668674…
400;11.657063884871874;-0.9850155895691608;11.657063884871874;0.025610355253211647;0.747123640096247;299.37;278.202;299.152143532;116.0;0.0;0.408985031915304;-0.4527354891952233;0.4527354891952233;0.408985031915304;1.5;2.3181818181818183;3.0454545454545454;1.7361394697026555;645.2226207325031;15.742276208189782;13.00345251181159;13.00345251181159;10.514987097116322;7.667839643420288;7.66783964342…
401;12.254170366353357;-1.0499924414210122;12.254170366353357;0.28185800838037434;0.7330475062647414;341.45100000000014;314.23500000000007;341.199093724;134.0;0.0;0.4094449834034938;-0.4527229330137228;0.4527229330137228;0.4094449834034938;1.24;2.04;2.8;1.8484458742353729;700.5829798950418;17.916002794556718;15.177179098178529;15.177179098178529;11.96287416430063;9.142678898206787;9.1426788982067…
402;11.604189657344419;-0.37645266439909286;11.604189657344419;0.37645266439909286;0.8295621463804537;247.31899999999996;234.21499999999997;247.066699656;88.0;0.0;0.3406493746894217;-0.46533200864952945;0.46533200864952945;0.3406493746894217;1.2941176470588236;1.9411764705882353;2.5294117647058822;2.5558419458191386;546.047147502523;12.41384908344359;9.688846486529345;10.505343067457071;8.1470657…
403;14.260728122286565;-0.46513219639707715;14.260728122286565;0.3324998499042513;0.5090513331471798;375.36300000000006;361.2510000000001;375.113152908;138.0;0.0;0.337363852014423;-0.4654172643707061;0.4654172643707061;0.337363852014423;1.0357142857142858;1.9285714285714286;2.7142857142857144;1.7265742268729551;1144.3134331950691;19.509860921691395;14.78138199252263;14.78138199252263;13.635361590…
404;11.762351032813278;-0.3694903556060456;11.762351032813278;0.3694903556060456;0.5217883594952551;357.3730000000001;342.25300000000016;357.12257472000005;132.0;0.0;0.337363851962257;-0.4654172643707728;0.4654172643707728;0.337363851962257;0.9629629629629629;1.7777777777777777;2.5555555555555554;1.6777429305151976;1092.2494893277872;18.63961743368832;14.48076778870303;14.48076778870303;13.241514…
405;11.396258745897093;-0.5302631330309902;11.396258745897093;0.08635313573444825;0.48439473751812917;290.279;276.167;290.101504928;110.0;0.0;0.3374213219852547;-0.4949982712453936;0.4949982712453936;0.3374213219852547;1.4761904761904763;2.238095238095238;2.857142857142857;2.233718039626473;651.326274699618;15.405412915006313;11.516286011872527;11.516286011872527;9.99040230064194;6.01731971783352…
406;12.053640204022738;-0.38210913509392763;12.053640204022738;0.38210913509392763;0.5217883594952551;357.3730000000001;342.2530000000001;357.12257472000005;132.0;0.0;0.3379789451217501;-0.46540155997573096;0.46540155997573096;0.3379789451217501;1.0;1.8518518518518519;2.6666666666666665;1.7272560797079262;1092.2494893277874;18.63961743368832;14.48076778870303;14.48076778870303;13.25835149307306;8…
407;11.358516568288984;-0.45556023476883856;11.358516568288984;0.18246811224489767;0.6362582181979951;282.29900000000004;268.187;282.100442308;106.0;0.0;0.33906204916569643;-0.4792909842732411;0.4792909842732411;0.33906204916569643;1.3333333333333333;2.1904761904761907;2.9523809523809526;1.9657594996840437;701.9085437255851;15.079139501373252;11.79038045871581;11.79038045871581;10.185871848001627…
408;9.078668957188528;-0.4202605948511431;9.078668957188528;0.39336729444864393;0.48371812468105246;259.28999999999996;250.21799999999996;259.041547528;90.0;0.0;0.3877238709231809;-0.465911879492541;0.465911879492541;0.3877238709231809;1.5;2.388888888888889;3.111111111111111;2.1494130988532616;610.9979150182271;12.794682450997078;9.492102308875689;10.308598889803415;8.775188245478667;4.9693226800…
409;12.595800674459202;0.13589271325510732;12.595800674459202;0.13589271325510732;0.7807635624534855;352.45900000000006;332.29900000000004;352.1245488800001;128.0;0.0;0.22571899226697809;-0.3814077921032189;0.3814077921032189;0.22571899226697809;1.28;2.08;2.84;1.429708909470434;828.3713143408656;17.225403871315223;14.196157852651627;15.012654433579353;12.224677988261847;8.599057591998557;9.415554…
410;12.597888321127858;0.06720367368455449;12.597888321127858;0.06720367368455449;0.8229238535087223;376.84400000000016;355.6760000000001;376.13021821200005;138.0;0.0;0.31963770561967675;-0.3796143639160266;0.3796143639160266;0.31963770561967675;1.3076923076923077;2.1538461538461537;2.923076923076923;1.3548200459824475;790.2483242619206;18.0956473593183;14.598306028657692;15.354234974676148;12.63…
411;12.54614181697064;0.08831761926278614;12.54614181697064;0.08831761926278614;0.8229238535087223;376.84400000000016;355.6760000000001;376.13021821200005;138.0;0.0;0.31954962203342224;-0.3813198586897442;0.3813198586897442;0.31954962203342224;1.2692307692307692;2.0384615384615383;2.730769230769231;1.3300849265340215;782.2483242619206;18.095647359318303;14.598306028657692;15.354234974676148;12.63…
412;5.1008535578678975;0.6093404090031074;5.1008535578678975;0.6093404090031074;0.7491474416045711;237.302;222.18199999999996;237.1153641;90.0;0.0;0.11330960153156587;-0.380010943108272;0.380010943108272;0.11330960153156587;1.1111111111111112;1.9444444444444444;2.7222222222222223;2.2129993796828327;593.2862226193148;12.794682450997078;10.60402055147775;10.60402055147775;8.775188245478668;5.813074…
413;5.045123530319688;0.5477251826656588;5.045123530319688;0.5477251826656588;0.7319483438729433;224.26299999999998;212.16699999999997;224.094963004;84.0;0.0;0.1129891872103171;-0.37995233244371557;0.37995233244371557;0.1129891872103171;1.2352941176470589;2.176470588235294;2.9411764705882355;2.189247628407098;540.8938223871523;11.924438962994;9.55123414697771;9.55123414697771;8.381341395361316;5.…
414;5.050123530319688;0.5538980221718317;5.050123530319688;0.5538980221718317;0.7608169613980725;244.319;232.22299999999996;244.067034004;86.0;0.0;0.12422713779369396;-0.3799523324437155;0.3799523324437155;0.12422713779369396;1.3529411764705883;2.235294117647059;2.9411764705882355;2.1814343005943115;566.0387061959126;12.08757566981053;9.727431629872694;10.54392821080042;8.275188245478668;5.147290…
415;4.790992446756786;0.811762749853028;4.790992446756786;0.811762749853028;0.5585213780750471;240.30599999999998;224.17799999999997;240.126263132;92.0;0.0;0.11329777932490134;-0.3989208266966738;0.3989208266966738;0.11329777932490134;1.2777777777777777;2.1666666666666665;2.9444444444444446;2.1686696039928304;547.1022960292181;12.794682450997078;10.733396901781926;10.733396901781926;8.77518824547…
416;12.786892950757487;0.0684827027518824;12.786892950757487;0.0684827027518824;0.7702464988707171;370.8800000000002;347.69600000000014;370.144805656;136.0;0.0;0.22569642521400704;-0.49625273346261484;0.49625273346261484;0.22569642521400704;1.2307692307692308;2.076923076923077;2.769230769230769;1.6417125476858347;819.4084183559016;18.0956473593183;14.950331085573165;15.70626003159162;12.669035095…
417;12.837772580387117;-0.045869149099969864;12.837772580387117;0.014787762875786425;0.629185918840534;399.9030000000002;381.7590000000002;399.080825496;138.0;0.0;0.2655831574915781;-0.49625273173911927;0.49625273173911927;0.2655831574915781;1.3333333333333333;2.2222222222222223;2.962962962962963;1.6730868629682174;961.6204944300247;18.80275414050485;14.761822897166969;16.33424842411315;13.169035…
418;12.570269500821448;0.012539749345305218;12.570269500821448;0.012539749345305218;0.9054517826514549;345.83000000000004;325.6700000000001;345.12440455999996;126.0;0.0;0.25505790421451885;-0.4928443466225197;0.4928443466225197;0.25505790421451885;1.2083333333333333;1.9166666666666667;2.5833333333333335;1.7912716174531949;712.7038542689387;16.940946820939054;13.588523766007366;14.34445271202582;1…
419;10.426697516982511;-0.14725770555135598;10.426697516982511;0.14725770555135598;0.5816836859732;336.3950000000001;316.2350000000001;336.15862588;128.0;0.0;0.24123978210736505;-0.4967678029374488;0.4967678029374488;0.24123978210736505;1.12;1.84;2.48;2.008580653461466;927.0971931130962;17.974327015758657;14.685768152291038;14.685768152291038;11.99040230064194;7.890217756347818;7.890217756347818;…
420;5.1743764710225335;0.8031023481221895;5.1743764710225335;0.8031023481221895;0.6730740379204391;306.3900000000001;292.278;306.08268406800005;108.0;0.0;0.12422713925013802;-0.49676781829431144;0.49676781829431144;0.12422713925013802;1.0454545454545454;1.8636363636363635;2.5454545454545454;1.8717803689854877;841.2688706493296;15.363596551749426;12.32972592544465;13.146222506372377;10.74151474066…
421;9.99772307438433;0.23234855599213433;9.99772307438433;0.23234855599213433;0.6736494444617334;302.39900000000006;284.255;302.108898816;110.0;0.0;0.18975773095662554;-0.49676780288256095;0.49676780288256095;0.18975773095662554;1.380952380952381;2.0476190476190474;2.619047619047619;1.8753385048588536;676.0854652932724;14.982763184195939;12.329345763751904;13.14584234467963;10.096555450524585;6.9…
422;13.82494926633545;-0.42397805096939245;13.82494926633545;0.1697971156629161;0.6658730297101714;320.38900000000007;303.25300000000004;320.099477004;116.0;0.0;0.1897577309567384;-0.49611373830472383;0.49611373830472383;0.1897577309567384;1.5;2.227272727272727;2.8181818181818183;1.9157053425751378;741.7421911639127;15.853006672199017;12.629959967571505;13.446456548499231;10.507239053047545;7.086…
423;10.42669751698251;-0.14725770555135598;10.42669751698251;0.14725770555135598;0.5802481202671548;336.39500000000004;316.235;336.15862588000005;128.0;0.0;0.2409373863784029;-0.4967658832193604;0.4967658832193604;0.2409373863784029;1.04;1.76;2.4;2.008580653461466;927.0971931130962;17.974327015758657;14.685768152291036;14.685768152291036;11.99040230064194;7.913824554097796;7.913824554097796;5.699…
424;14.42201736408266;-0.5147993827160497;14.42201736408266;0.19069292223062084;0.5509038026196775;369.4210000000001;353.2930000000001;369.094725972;132.0;0.0;0.27272318806676343;-0.4966555888448885;0.4966555888448885;0.27272318806676343;1.2307692307692308;2.0384615384615383;2.730769230769231;2.0077103521688215;1196.797477347933;18.42192077295136;14.485802015228073;15.302298596155797;12.507239053…
425;13.034900399974806;-0.03206207482993162;13.034900399974806;0.03206207482993162;0.5649185043512946;351.4310000000001;334.2950000000001;351.104147784;126.0;0.0;0.27262541346446556;-0.4967658831594878;0.4967658831594878;0.27262541346446556;1.12;1.88;2.56;1.98106024241244;1127.2849613185172;17.551677284948283;14.185187811408472;15.001684392336198;12.096555450524589;7.845381173787956;8.66187775471…
426;14.037606571235271;-0.5093533892487716;14.037606571235271;0.14311474164964455;0.5509038026196775;369.4210000000001;353.2930000000001;369.094725972;132.0;0.0;0.2726270226909541;-0.49368493891564674;0.49368493891564674;0.2726270226909541;1.2307692307692308;2.0384615384615383;2.730769230769231;1.9893888563582;1196.797477347933;18.42192077295136;14.485802015228073;15.302298596155799;12.5072390530…
427;13.03606709813555;-0.10450113378684756;13.03606709813555;0.10450113378684756;0.6040535266380498;365.4180000000001;350.2980000000001;365.09464572;130.0;0.0;0.27545973842807175;-0.49676588310265485;0.49676588310265485;0.27545973842807175;1.2692307692307692;2.076923076923077;2.8076923076923075;1.7550515922421186;1248.787761987928;17.67299762850793;13.9692647000919;14.785761281019626;12.741514740…
428;12.862353631267322;-0.1618334278155702;12.862353631267322;0.1618334278155702;0.6018062430021072;339.38000000000005;326.27600000000007;339.078995656;120.0;0.0;0.2754608940823938;-0.49676588310265485;0.49676588310265485;0.2754608940823938;1.2083333333333333;1.9583333333333333;2.6666666666666665;1.992052848056662;1131.3286388724482;16.844570503761737;12.977700868529178;13.794197449456904;11.5797…
429;13.095832887167212;-0.11850676072898247;13.095832887167212;0.07121179191476901;0.5753994660101525;380.4290000000001;364.30100000000016;380.094311372;136.0;0.0;0.27545981912447576;-0.49676588310265485;0.49676588310265485;0.27545981912447576;1.2962962962962963;2.111111111111111;2.888888888888889;1.7298042189677443;1229.8948648771;18.543241116511005;14.723192613869257;15.539689194796983;13.15219…
430;13.043775273998488;-0.11699570105820079;13.043775273998488;0.11699570105820079;0.5877473253912173;366.4020000000001;352.29000000000013;366.078661308;130.0;0.0;0.275459819124445;-0.49676588310265485;0.49676588310265485;0.275459819124445;1.2692307692307692;2.1153846153846154;2.923076923076923;1.7537462964738673;1197.2283321597777;17.67299762850793;13.85294912586618;14.669445706793905;12.7583514…
431;12.994900399974805;-0.09456207482993162;12.994900399974805;0.09456207482993162;0.5670404775394007;352.4190000000001;336.29100000000005;352.099396752;126.0;0.0;0.2754597992601017;-0.49676588310265485;0.49676588310265485;0.2754597992601017;1.12;1.88;2.56;1.98106024241244;1129.691821550147;17.551677284948283;14.055051137718804;14.87154771864653;12.096555450524589;7.70517839335695;8.5216749742846…
432;12.967122622197028;-0.13456207482993165;12.967122622197028;0.13456207482993165;0.5632940441128234;353.40700000000015;338.2870000000001;353.09464572;126.0;0.0;0.2755120307279173;-0.4809823280517108;0.4809823280517108;0.2755120307279173;1.16;2.0;2.68;1.9810602424124395;1131.6539628004161;17.551677284948287;13.924914464029136;14.741411044956862;12.096555450524589;7.564975612925944;8.381472193853…
433;14.384239586304883;-0.5671450617283955;14.384239586304883;0.11256792223062084;0.5511926276499861;371.3970000000001;357.2850000000002;371.085223908;132.0;0.0;0.2755589021843528;-0.4966555887853565;0.4966555887853565;0.2755589021843528;1.2307692307692308;2.0384615384615383;2.730769230769231;2.0077103521688215;1201.166478829832;18.42192077295136;14.225528667848737;15.042025248776461;12.507239053…
434;12.974492236709498;-0.12233985260770952;12.974492236709498;0.12233985260770952;0.5632940441128234;353.4070000000001;338.2870000000001;353.09464572;126.0;0.0;0.27546089467088425;-0.49676588310265485;0.49676588310265485;0.27546089467088425;1.12;1.88;2.56;1.9810602424124395;1131.6539628004161;17.551677284948283;13.924914464029136;14.741411044956862;12.096555450524589;7.564975612925943;8.38147219…
435;12.946714458931721;-0.16233985260770956;12.946714458931721;0.16233985260770956;0.5548877131299739;354.39500000000015;340.28300000000013;354.08989468799996;126.0;0.0;0.27551312613850804;-0.4809823280517108;0.4809823280517108;0.27551312613850804;1.16;2.0;2.68;1.98106024241244;1133.2406965717819;17.551677284948287;13.794777790339468;14.611274371267195;12.096555450524589;7.424772832494938;8.24126…
436;12.991499039430588;-0.09919170445956116;12.991499039430588;0.09919170445956116;0.529967439853475;348.38700000000006;336.29100000000005;348.06809662399996;122.0;0.0;0.2754598032603908;-0.49676588310265485;0.49676588310265485;0.2754598032603908;1.16;2.0;2.8;1.8130552033295284;1298.1670598047408;16.96589084732138;13.185187811408472;14.001684392336198;12.258351493073064;7.664494673796679;8.480991…
437;12.608654799599652;0.025753320979206462;12.608654799599652;0.025753320979206462;0.8670470735359537;349.43000000000006;326.2460000000001;349.167793596;134.0;0.0;0.253361345029318;-0.49676705325674936;0.49676705325674936;0.253361345029318;1.1153846153846154;1.7307692307692308;2.3076923076923075;1.6620211565246612;800.0212714403823;18.355160383312143;14.942610100567016;14.942610100567016;12.6902…
438;4.965308715504873;0.5926414609053501;4.965308715504873;0.5926414609053501;0.7047497993700842;230.29199999999997;220.21199999999996;230.05138394;80.0;0.0;0.21245278384311353;-0.4809830732762791;0.4809830732762791;0.21245278384311353;1.3125;2.1875;2.75;2.1717110836834475;534.1366705241206;11.380468888623982;9.020324848686146;9.836821429613872;7.775188245478667;4.719251996032926;5.59890480728782…
439;12.448563081772859;-0.10523538527236176;12.448563081772859;0.009600987410816497;0.5908004181726078;386.87900000000025;363.69500000000016;386.139720276;142.0;0.0;0.2509985745187267;-0.496767769851722;0.496767769851722;0.2509985745187267;1.1851851851851851;1.962962962962963;2.6666666666666665;1.612854862510511;820.4313619856221;19.225403871315223;15.190818061579321;15.946747007597777;13.0460451…
440;5.50360703571916;0.4899436780885196;5.50360703571916;0.4899436780885196;0.5650398832523307;343.39000000000016;326.2540000000001;343.14331016400007;128.0;0.0;0.22316382877309326;-0.49611379708980197;0.49611379708980197;0.22316382877309326;0.9615384615384616;1.8846153846153846;2.6923076923076925;1.7341158552525175;1043.0231168243502;17.932510652501772;14.49516922904954;14.49516922904954;12.7415…
441;12.421750953021245;-0.13422605925086128;12.421750953021245;0.030252215083564904;0.6968101859466285;369.8080000000001;353.67999999999995;369.08801905200005;132.0;0.0;0.23190494583488364;-0.4967658864895284;0.4967658864895284;0.23190494583488364;1.2307692307692308;2.0384615384615383;2.769230769230769;1.5333290981689496;939.2122210403965;18.095647359318303;14.05471611598042;14.810645061998876;12…
442;12.391502754916424;0.07703469884025482;12.391502754916424;0.07703469884025482;0.9392562135412226;311.38500000000005;290.217;311.163376912;120.0;0.0;0.2549184370890616;-0.4967658884292354;0.4967658884292354;0.2549184370890616;1.0869565217391304;1.826086956521739;2.4347826086956523;1.6464840490029857;646.9718449939899;16.070703332935974;13.287909562187764;13.287909562187764;11.25835149307306;7.…
443;11.921780532694203;0.1386550692106252;11.921780532694203;0.1386550692106252;0.9377523306456873;283.33099999999996;266.19499999999994;283.13207678400005;108.0;0.0;0.22692123381721233;-0.4967658883837372;0.4967658883837372;0.22692123381721233;1.2380952380952381;2.0;2.7142857142857144;1.828127577062156;667.7223484068309;14.819626477379408;12.089238949438494;12.089238949438494;10.152198343190413;…
444;5.500514455782312;0.33526856575963726;5.500514455782312;0.33526856575963726;0.7881512295796541;253.301;238.18099999999995;253.11027872;96.0;0.0;0.1489789901952305;-0.4967638065793777;0.4967638065793777;0.1489789901952305;1.0526315789473684;1.7894736842105263;2.473684210526316;1.8937400926627828;594.136265112958;13.501789232183626;11.012268841941614;11.012268841941614;9.275188245478668;5.97132…
445;10.48160003239639;0.1327888262998287;10.48160003239639;0.1327888262998287;0.36292359252578177;419.5100000000001;398.3420000000002;419.141595912;152.0;0.0;0.21298425936074136;-0.49611360457462367;0.49611360457462367;0.21298425936074136;1.3;2.1333333333333333;2.9;1.6757772223921932;1275.7676651520842;20.827698166887174;16.903037357820654;17.71953393874838;14.529208440902162;9.756312096468944;10…
446;5.247937452758881;0.44403061224489826;5.247937452758881;0.44403061224489826;0.7178511084779728;253.261;242.17299999999994;253.085126592;94.0;0.0;0.257926175720168;-0.4967423510129765;0.4967423510129765;0.257926175720168;1.105263157894737;2.0526315789473686;2.8421052631578947;1.9678157074797828;679.9227752066569;13.079139501373252;10.276939520944609;10.276939520944609;9.364504642955708;5.76173…
447;12.743949433002463;-0.08915944927353703;12.743949433002463;0.08915944927353703;0.8497486295629723;341.4110000000002;318.2270000000001;341.173941596;132.0;0.0;0.2492634491352229;-0.49674343574463753;0.49674343574463753;0.2492634491352229;1.24;2.12;2.88;1.5723876718699943;753.8775215645682;17.225403871315223;14.480234741335055;14.480234741335055;12.25835149307306;9.045511104385762;9.04551110438…
448;12.499862315963576;0.12929104203409736;12.499862315963576;0.12929104203409736;0.8537083341087879;341.4110000000002;318.22700000000003;341.17394159599996;132.0;0.0;0.23136408190138025;-0.4967434357447118;0.4967434357447118;0.23136408190138025;1.28;2.16;2.92;1.478718140736309;753.8775215645682;17.225403871315223;14.480234741335055;14.480234741335055;12.241514740667451;9.011788271119302;9.011788…
449;12.45538551135284;0.06116196407141605;12.45538551135284;0.06116196407141605;0.7991756832264459;320.3920000000001;300.232;320.15247788;122.0;0.0;0.2554487167861611;-0.4967220019826115;0.4967220019826115;0.2554487167861611;1.2083333333333333;2.0416666666666665;2.7916666666666665;1.8553633301195076;831.0178724982952;17.10408352775558;14.166589218628122;14.166589218628122;11.57971869811898;8.0520…
450;12.013718844686174;0.028754556664008613;12.013718844686174;0.028754556664008613;0.7561348585884264;292.338;276.21;292.121177752;110.0;0.0;0.2549590691986507;-0.4967220019826115;0.4967220019826115;0.2549590691986507;1.2272727272727273;2.090909090909091;2.909090909090909;1.8830968211877357;787.1595448764257;15.526733258565956;12.589238949438494;12.589238949438494;10.669035095596021;7.0863625338…
451;5.1296526203073824;0.8206095941463006;5.1296526203073824;0.8206095941463006;0.7014370438254545;229.30399999999995;218.21599999999998;229.056134972;80.0;0.0;0.12422621304603013;-0.49672200198258376;0.49672200198258376;0.12422621304603013;1.3125;2.1875;2.875;2.231276166867412;548.3005041969402;11.380468888623982;9.150461522375814;9.96695810330354;7.775188245478667;4.859454776463933;5.7391075877…
452;12.908891844909334;-4.405337724219623;12.908891844909334;0.29937027588813314;0.6289057160824089;330.309;317.20500000000004;330.09799769600005;122.0;0.0;0.4174030118407675;-0.49672200198253674;0.49672200198253674;0.4174030118407675;1.125;1.9166666666666667;2.625;2.091996993493146;961.779930547059;17.319626477379405;12.978020784818844;12.978020784818844;11.3635232085956;7.092605061379066;7.0926…
453;5.114624328126312;0.42390731292517025;5.114624328126312;0.42390731292517025;0.6913651634664681;225.25099999999998;214.16299999999995;225.090211972;84.0;0.0;0.22605541495567638;-0.49672200195321836;0.49672200195321836;0.22605541495567638;1.2352941176470589;2.1176470588235294;2.8823529411764706;2.260859372873064;584.4587132008488;12.08757566981053;9.636640422911867;9.636640422911867;8.275188245…
454;12.82181919297772;0.01839790725748558;12.82181919297772;0.01839790725748558;0.6418010941270169;374.46500000000015;356.32100000000014;374.108898816;134.0;0.0;0.2538292175532563;-0.4967423522797736;0.4967423522797736;0.2538292175532563;1.1481481481481481;2.0;2.814814814814815;1.508583311053373;1031.2114971717244;18.63961743368832;14.936644828657784;15.75314140958551;13.224677988261847;8.7171783…
455;10.363999071748893;-0.037415648358108955;10.363999071748893;0.002400669149406953;0.5623768851267883;386.8790000000001;363.6950000000001;386.139720276;142.0;0.0;0.21348790204314816;-0.4967423687984114;0.4967423687984114;0.21348790204314816;0.9629629629629629;1.5555555555555556;2.1481481481481484;1.7057159162144808;850.8252935652845;19.22540387131522;15.176996962115375;15.93292590813383;13.0460…
456;10.338126966861633;-0.044215492466754824;10.338126966861633;0.006923677005747919;0.633498225636572;353.42199999999997;330.23800000000006;353.173941596;136.0;0.0;0.23256533043389715;-0.4967423687984114;0.4967423687984114;0.23256533043389715;1.0384615384615385;1.8076923076923077;2.5;1.695810567389381;789.8982325727785;18.355160383312146;14.746246084606106;14.746246084606106;12.652198343190413;8…
457;9.939249811035527;-0.0768518518518515;9.939249811035527;0.0768518518518515;0.6644794298550246;242.278;228.16599999999997;242.105527688;92.0;0.0;0.2199264707959951;-0.4967423669339342;0.4967423669339342;0.2199264707959951;1.2222222222222223;2.0;2.7222222222222223;2.320907811739905;579.5116041712567;12.957819157813608;10.29134096129112;10.29134096129112;8.685871848001627;5.545790565347902;5.545…
458;12.457345167558909;-0.14431925547997015;12.457345167558909;0.01922094146300557;0.6968101859466285;369.80800000000016;353.6800000000001;369.088019052;132.0;0.0;0.23190494592421515;-0.49668760729582406;0.49668760729582406;0.23190494592421515;1.2307692307692308;2.076923076923077;2.8846153846153846;1.5552538333916204;956.4622210403965;18.095647359318303;14.05471611598042;14.810645061998876;12.635…
459;9.67478269085412;-0.4365249433106573;9.67478269085412;0.045897825051865127;0.6239050094207201;262.26899999999995;248.15699999999995;262.106590308;100.0;0.0;0.3172532478969701;-0.496686298143367;0.496686298143367;0.3172532478969701;1.4736842105263157;2.263157894736842;2.8947368421052633;2.2112050142496567;565.8478526884854;13.828062645816686;10.608037721408664;10.608037721408664;9.079718698118…
460;5.519068877551021;0.3222118291761149;5.519068877551021;0.3222118291761149;0.7881512295796541;253.30100000000002;238.18099999999995;253.11027872;96.0;0.0;0.14898247985677637;-0.496624803347345;0.496624803347345;0.14898247985677637;1.1578947368421053;2.0;2.789473684210526;1.9310884858852906;611.386265112958;13.501789232183626;11.012268841941614;11.012268841941614;9.275188245478668;5.96125673577…
461;5.512555508314437;0.32214687263794417;5.512555508314437;0.32214687263794417;0.7881512295796541;253.301;238.18099999999995;253.11027872;96.0;0.0;0.14898247847421686;-0.496624803347345;0.496624803347345;0.14898247847421686;1.1578947368421053;2.0;2.736842105263158;1.9105615292035165;594.136265112958;13.501789232183626;11.012268841941614;11.012268841941614;9.275188245478668;5.961256735776645;5.96…
462;5.519068877551021;0.3222118291761149;5.519068877551021;0.3222118291761149;0.788151229579654;253.30099999999996;238.18099999999995;253.11027872;96.0;0.0;0.14898248014480545;-0.496624803347345;0.496624803347345;0.14898248014480545;1.105263157894737;1.894736842105263;2.6842105263157894;1.931088485885291;611.386265112958;13.501789232183626;11.012268841941614;11.012268841941614;9.275188245478668;5…
463;5.514149896069539;0.2837870842781558;5.514149896069539;0.2837870842781558;0.7997049841787649;269.3;254.17999999999995;269.10519334;102.0;0.0;0.21360350151676566;-0.496624803347345;0.496624803347345;0.21360350151676566;1.0;1.8;2.6;1.9350938660700725;628.8593783411682;14.208896013370174;11.420517132405477;11.420517132405477;9.813193047939453;6.083695278213778;6.083695278213778;3.834623865813335…
464;5.488828656462585;0.32315665154950857;5.488828656462585;0.32315665154950857;0.7711601025005345;239.274;226.16999999999996;239.094628656;90.0;0.0;0.14898247846273086;-0.496624803347345;0.496624803347345;0.14898247846273086;1.1111111111111112;2.0;2.7777777777777777;1.905697989593475;555.4514391416083;12.631545744180547;10.08961911113124;10.08961911113124;8.881341395361316;5.550573133253685;5.55…
465;5.500981434240362;0.3427484882842027;5.500981434240362;0.3427484882842027;0.7711601025005345;239.274;226.16999999999996;239.094628656;90.0;0.0;0.14892433523759524;-0.49662480334734505;0.49662480334734505;0.14892433523759524;1.1111111111111112;1.8888888888888888;2.6666666666666665;1.9056979895934747;555.4514391416083;12.631545744180547;10.08961911113124;10.08961911113124;8.881341395361316;5.54…
466;5.468420493197279;0.29537887377173067;5.468420493197279;0.29537887377173067;0.7686997565286209;240.26199999999997;228.16599999999994;240.089877624;90.0;0.0;0.1489834318423608;-0.496624803347345;0.496624803347345;0.1489834318423608;1.2222222222222223;2.111111111111111;2.888888888888889;1.9056979895934747;558.7518291669296;12.631545744180547;9.959482437441572;9.959482437441572;8.881341395361316…
467;5.528700160619803;0.32260109599395315;5.528700160619803;0.32260109599395315;0.7881512295796541;253.301;238.18099999999995;253.11027872;96.0;0.0;0.14898265426750093;-0.496624803347345;0.496624803347345;0.14898265426750093;1.1578947368421053;2.0;2.789473684210526;1.9536561024117902;611.386265112958;13.501789232183626;11.012268841941614;11.012268841941614;9.292024997884276;5.9672397999203515;5.9…
468;5.470020786092214;0.34002739984882857;5.470020786092214;0.34002739984882857;0.7787962452638213;245.303;234.21499999999995;245.051049592;86.0;0.0;0.16643632578226256;-0.49662480334734493;0.49662480334734493;0.16643632578226256;1.3529411764705883;2.235294117647059;3.0;1.8927008386243824;525.8476452394477;11.924438962994;9.34316686321585;10.159663444143577;8.381341395361316;5.035057737619653;5.9…
469;5.320589926180655;0.7588945578231295;5.320589926180655;0.7588945578231295;0.6223446875678179;259.308;246.20399999999995;259.099714036;96.0;0.0;0.1277553984892792;-0.4960537936584055;0.4960537936584055;0.1277553984892792;0.85;1.7;2.5;2.004271915252718;797.7563248770957;13.7862462825598;11.128964577860081;11.128964577860081;9.864504642955708;6.374970172097964;6.374970172097964;4.339476431085798…
470;5.312325463370738;0.7311167800453517;5.312325463370738;0.7311167800453517;0.6307313427109225;260.296;248.19999999999996;260.094963004;96.0;0.0;0.12775539848927928;-0.4960537936584055;0.4960537936584055;0.12775539848927928;1.0;1.95;2.75;2.004271915252718;801.3281066018016;13.7862462825598;10.998827904170414;10.998827904170414;9.864504642955708;6.2247012849256205;6.2247012849256205;4.2151514268…
471;14.221911827250029;-0.40269237633324884;14.221911827250029;0.3691693436633916;0.5648549756055014;347.35300000000007;333.2410000000001;347.11823828800004;128.0;0.0;0.22316384432455688;-0.49611413304143026;0.49611413304143026;0.22316384432455688;1.0;1.8461538461538463;2.6538461538461537;1.7683349959561385;1048.7510559666691;17.93251065250177;13.873133702058768;13.873133702058768;12.741514740667…
472;5.44860703571916;0.48916178508440433;5.44860703571916;0.48916178508440433;0.573951488855018;329.36300000000006;314.24300000000005;329.1276601;122.0;0.0;0.22316382877309324;-0.496114147439164;0.496114147439164;0.22316382877309324;0.92;1.8;2.64;1.7204008721127997;997.3941930185758;17.062267164498692;13.572519498239167;13.572519498239167;12.3476678905501;7.802391125273231;7.802391125273231;5.368…
473;12.145034954454285;-0.4875898779917158;12.145034954454285;0.28659605876326566;0.8438698764078876;356.4260000000001;332.2340000000001;356.184840628;138.0;0.0;0.4100748991101969;-0.4944936702367643;0.4944936702367643;0.4100748991101969;1.2307692307692308;2.0;2.6538461538461537;1.7196833701696086;820.1868803556011;18.7338400397525;15.599021212088822;15.599021212088822;12.370323259869137;8.602721…
474;5.21865197467876;0.7934736394557823;5.21865197467876;0.7934736394557823;0.7014370438254545;229.30399999999997;218.21599999999995;229.056134972;80.0;0.0;0.13398740437003356;-0.4954531318905277;0.4954531318905277;0.13398740437003356;1.25;2.0625;2.75;2.3002387520968672;548.3005041969402;11.380468888623982;9.150461522375814;9.96695810330354;7.792024997884275;4.8654378406076395;5.745090651862534;3…
475;9.694336969381162;0.07786265432098771;9.694336969381162;0.07786265432098771;0.8181864921229746;284.34;272.24399999999997;284.061948624;100.0;0.0;0.22548905725980828;-0.49545312788937457;0.49545312788937457;0.22548905725980828;1.3;2.15;2.95;1.9332960204282215;737.8171675349209;13.94938298937633;10.8817520065592;11.698248587486926;9.775188245478668;6.162179342959313;6.978675923887039;4.20044719…
476;10.337347522240197;-0.1734789604802225;10.337347522240197;0.1596480163588745;0.4451762311629558;380.83100000000013;363.6950000000001;380.092770084;136.0;0.0;0.22211264360850091;-0.49592623877412095;0.49592623877412095;0.22211264360850091;0.8148148148148148;1.4814814814814814;2.185185185185185;1.903082656500291;1015.5683755060811;19.22540387131522;14.503270375748436;15.259199321766891;13.06288…
477;12.511128708753166;-0.15940145502645553;12.511128708753166;0.0018569958847740597;0.6968101859466285;369.8080000000001;353.6800000000001;369.088019052;132.0;0.0;0.23190496625809306;-0.4945717361230226;0.4945717361230226;0.23190496625809306;1.2307692307692308;2.076923076923077;2.8846153846153846;1.5789772430880982;956.4622210403965;18.0956473593183;14.05471611598042;14.810645061998876;12.652198…
478;13.500718537414965;0.0013461356764927768;13.500718537414965;0.0013461356764927768;0.8319800403175176;354.49400000000014;324.2540000000001;354.2307282;140.0;0.0;0.22844080480422613;-0.49458624941671475;0.49458624941671475;0.22844080480422613;0.9615384615384616;1.5384615384615385;2.1153846153846154;1.2775804652385914;657.8533799497824;17.725403871315226;15.823443468120503;15.823443468120503;12.…
479;5.194994803476947;0.6695370370370373;5.194994803476947;0.6695370370370373;0.8542405647877102;215.256;202.15199999999996;215.105862036;82.0;0.0;0.17385064580368506;-0.4928701286369534;0.4928701286369534;0.17385064580368506;1.1875;2.0625;2.8125;2.2647252162534377;485.1950184464225;11.380468888623982;9.266777096601535;9.266777096601535;7.7920249978842735;4.990750455810666;4.990750455810666;3.343…
480;5.060979780801209;0.7016859830351895;5.060979780801209;0.7016859830351895;0.6740099387734912;210.236;200.15599999999995;210.07931294;78.0;0.0;0.1378882336961388;-0.49509986395616745;0.49509986395616745;0.1378882336961388;1.1875;2.125;2.875;2.240041098275345;526.3740121169286;11.217332181807452;8.844127365791161;8.844127365791161;7.881341395361315;4.803951575661323;4.803951575661323;3.07842042…
481;14.10701339565517;-0.43981095679012294;14.10701339565517;0.23918736548239017;0.5581889214014805;349.32900000000006;337.2330000000001;349.108736224;128.0;0.0;0.3155290986568339;-0.46678645183883055;0.46678645183883055;0.3155290986568339;1.0;1.8461538461538463;2.576923076923077;1.7112903002784754;1034.6829664408751;17.932510652501772;13.612860354679432;13.612860354679432;12.724677988261845;7.61…
482;4.982370900550221;0.33134297772728805;4.982370900550221;0.33134297772728805;0.565771961584633;331.339;318.235;331.11815803600007;122.0;0.0;0.31552909855933486;-0.46678645183895423;0.46678645183895423;0.31552909855933486;0.92;1.8;2.56;1.663265950827929;983.326103492782;17.062267164498692;13.312246150859831;13.312246150859831;12.330831138144493;7.51600250026751;7.51600250026751;5.12623639635463…
483;5.10754086356765;0.5434736394557824;5.10754086356765;0.5434736394557824;0.7047497993700842;230.29199999999997;220.21199999999996;230.05138394;80.0;0.0;0.22866850557114005;-0.4801021146909788;0.4801021146909788;0.22866850557114005;1.375;2.25;2.9375;2.3002387520968672;551.3866705241206;11.380468888623982;9.020324848686146;9.836821429613872;7.792024997884275;4.725235060176633;5.604887871431528;3…
484;13.000533903376166;-0.08832624716553261;13.000533903376166;0.08832624716553261;0.5169661341067993;369.4750000000001;354.3550000000001;369.0718021;126.0;0.0;0.27546087104813993;-0.3620355218670472;0.3620355218670472;0.27546087104813993;1.12;1.88;2.56;1.9810602424124395;1131.6539628004161;17.551677284948283;13.924914464029136;15.557907625884589;12.096555450524589;7.564975612925943;9.60621706524…
485;4.383501511715798;0.827777777777778;4.383501511715798;0.827777777777778;0.8228025300902;231.324;218.21999999999997;231.083018416;82.0;0.0;0.14467538839137603;-0.3240094453998141;0.3240094453998141;0.14467538839137603;1.1875;2.0625;2.8125;2.2647252162534377;485.1950184464225;11.380468888623982;9.266777096601535;10.083273677529261;7.7920249978842735;4.990750455810666;6.2154953272022535;3.343477…
486;13.051279289493575;-0.5816040721844296;13.051279289493575;0.07217120181405856;0.5192796355351433;359.4550000000001;338.28700000000015;359.141595912;132.0;0.0;0.28957513023255077;-0.6277023143022702;0.6277023143022702;0.28957513023255077;1.16;1.88;2.56;1.9356616774343223;980.2615432182772;17.604083527755577;14.435504343579545;15.252000924507271;11.965345060828678;8.562861672733987;9.3793582536…
487;13.965930848462762;-0.5979858837984737;13.965930848462762;0.05496045020395712;0.6802174916077862;351.3850000000001;333.2410000000001;351.14953841600004;132.0;0.0;0.2542329646493566;-0.3318590252058816;0.3318590252058816;0.2542329646493566;1.2307692307692308;2.0384615384615383;2.769230769230769;1.7420951463859886;1010.9141235646844;18.42192077295136;14.770839406486811;14.770839406486811;12.469…
488;13.971848008226072;-0.5910414393540291;13.971848008226072;0.11746045020395712;0.6822431700591631;349.3690000000001;333.24100000000016;349.133888352;130.0;0.0;0.2542522962620376;-0.3313006000881434;0.3313006000881434;0.2542522962620376;1.2307692307692308;2.076923076923077;2.8461538461538463;1.534608477497699;1040.1587886845145;17.83613433532446;14.185052968859907;14.185052968859907;12.63103029…
489;13.117725944207656;-0.4008688166624672;13.117725944207656;0.2938062169312172;0.7876156575547756;324.3590000000001;307.22300000000007;324.13863938400004;122.0;0.0;0.2978095172836855;-0.36507685975197635;0.36507685975197635;0.2978095172836855;1.2083333333333333;1.9166666666666667;2.5833333333333335;2.0413011347943275;967.4289954621962;17.26722023457211;13.669305434300346;13.669305434300346;11.4…
490;13.085141312721927;-0.4049428907365413;13.085141312721927;0.2913496787603931;0.7905674455546855;310.33200000000005;295.212;310.12298932000004;116.0;0.0;0.2978093524592107;-0.3674820291832309;0.3674820291832309;0.2978093524592107;1.173913043478261;1.826086956521739;2.4782608695652173;2.0437658659780586;905.0164678122118;16.396976746569035;12.746655703489973;12.746655703489973;11.05855064806380…
491;13.100931726520582;-0.5046496808599985;13.100931726520582;0.13314260597158278;0.7253511746387785;345.76500000000016;332.6610000000001;345.079265936;122.0;0.0;0.29921742493254166;-0.31490605880197997;0.31490605880197997;0.29921742493254166;1.2916666666666667;2.0;2.6666666666666665;2.041301134794328;974.878005013721;17.26722023457211;12.917133233619907;13.673062179638361;11.452397498181154;7.04…
492;12.262249937011841;-0.3915745464852607;12.262249937011841;0.35447940287226065;0.7425061484718655;316.386;300.25800000000004;316.09939675199996;114.0;0.0;0.41414643836003545;-0.4403367791657509;0.4403367791657509;0.41414643836003545;1.3636363636363635;2.090909090909091;2.772727272727273;1.7572716324430002;796.3449147236915;15.689869965382487;12.555051137718806;13.371547718646532;10.57538740046…
493;11.899839695137315;-0.5868315381708242;11.899839695137315;0.36209204669522155;0.7970633260604908;320.73600000000005;307.63200000000006;320.06761795600005;114.0;0.0;0.41183636414812946;-0.43801687346902607;0.43801687346902607;0.41183636414812946;1.4090909090909092;2.1363636363636362;2.8181818181818183;1.6876995332685896;809.2222189753749;15.689869965382487;11.908451746038446;12.664380692056902…
494;9.897596056941296;-0.44366614701436147;9.897596056941296;0.16910047661039673;0.6940600845364175;292.339;272.179;292.1535405;114.0;0.0;0.3814308993527927;-0.46621145196738456;0.46621145196738456;0.3814308993527927;1.4761904761904763;2.238095238095238;2.9523809523809526;1.6953153418709244;639.7237145062251;14.819626477379408;12.320149271929134;12.320149271929134;10.147867045540842;7.37322733879…
495;9.882905486268582;-0.5786831975588598;9.882905486268582;0.3360578778751584;0.5604441647032039;355.18100000000004;343.08500000000004;354.02864560399996;120.0;0.0;0.386490163248577;-0.46594280984298475;0.46594280984298475;0.386490163248577;1.391304347826087;2.1739130434782608;2.869565217391304;1.7913257688252087;887.410078558904;16.560113453385565;12.195244850394102;13.707102742431012;10.952397…
496;9.846588876291257;-0.5495979780801217;9.846588876291257;0.3696479291645234;0.5882943083224665;320.73600000000005;307.632;320.06761795600005;114.0;0.0;0.3864901501130103;-0.4659428098780775;0.4659428098780775;0.3864901501130103;1.5;2.3181818181818183;3.0454545454545454;1.7931322664166318;839.6006512908099;15.689869965382487;11.8946306465745;12.650559592592955;10.541713895658194;6.5324881074204…
497;13.05730491617549;-0.6103618669690105;13.05730491617549;0.24753359368438765;0.5933754002419469;304.281;291.177;304.09716849600005;114.0;0.0;0.3864909801346427;-0.4659428052692596;0.4659428052692596;0.3864909801346427;1.5;2.3181818181818183;3.0454545454545454;1.7931322664166318;839.6006512908099;15.689869965382487;11.8946306465745;11.8946306465745;10.541713895658194;6.53248810742048;6.53248810…
498;13.074998867523288;-0.51234693877551;13.074998867523288;0.28389287813891007;0.5914090449172666;320.349;307.245;320.0743248760001;114.0;0.0;0.3864056761886977;-0.4659438296116902;0.4659438296116902;0.3864056761886977;1.5;2.3181818181818183;3.0454545454545454;1.7931322664166323;842.3555387929733;15.689869965382487;11.8946306465745;12.711127227502226;10.541713895658194;6.53248810742048;7.3489846…
499;13.086060955510266;-0.6062653739691988;13.086060955510266;0.27941013455172947;0.40748833790069305;380.3790000000001;363.2430000000001;380.128468624;142.0;0.0;0.3864893118959282;-0.4659428145152384;0.4659428145152384;0.3864893118959282;1.1785714285714286;1.8928571428571428;2.5714285714285716;1.569021245975528;1133.6947144328922;19.672997628507925;15.204031723333006;15.204031723333006;13.508040…
500;9.969278092371528;-0.5452314552364161;9.969278092371528;0.3850351345517291;0.4173824077685766;368.41800000000006;352.29000000000013;368.094311372;132.0;0.0;0.3864893118959283;-0.4659428145152384;0.4659428145152384;0.3864893118959283;1.2692307692307692;2.076923076923077;2.769230769230769;1.5693588646798364;1051.1956852149817;18.095647359318303;14.156965271598015;14.973461852525741;12.614193540…
501;12.620023067637954;-4.662828472584897;12.620023067637954;0.1792001553707907;0.5680966872963765;354.28800000000007;341.1840000000001;354.09397493600005;132.0;0.0;0.45305269106549007;-0.4659428145152384;0.4659428145152384;0.45305269106549007;1.32;2.0;2.6;1.8244722141776097;915.3895032942016;18.189869965382485;13.150559592592955;13.150559592592955;11.753038761063381;7.180584793912383;7.180584793…
502;9.923942922490903;-0.5089469954648536;9.923942922490903;0.4085472831107746;0.5815064862606628;326.35600000000005;308.21200000000005;326.137890436;124.0;0.0;0.386489311895906;-0.4659428145152384;0.4659428145152384;0.386489311895906;1.375;2.125;2.7916666666666665;1.5410152462383555;893.34639998212;16.681433796945207;13.508230005127995;13.508230005127995;11.614193540729628;7.968809799921082;7.96…
503;9.821784979423867;-0.560428004535148;9.821784979423867;0.10690625154231026;0.5882943083224665;320.736;307.63200000000006;320.06761795600005;114.0;0.0;0.3864893118959875;-0.46594281451523833;0.46594281451523833;0.3864893118959875;1.4090909090909092;2.1363636363636362;2.8181818181818183;1.8057544380145116;825.3506512908099;15.689869965382487;11.8946306465745;12.650559592592955;10.54171389565819…
504;9.79878086419753;-0.5129979213907792;9.79878086419753;0.3865166160332105;0.590678236558462;286.291;272.179;286.106590308;108.0;0.0;0.3864893118958842;-0.4659428145152384;0.4659428145152384;0.3864893118958842;1.380952380952381;2.142857142857143;2.857142857142857;1.7922087259139838;775.9772541554651;14.819626477379408;11.5940164427549;11.5940164427549;10.147867045540842;6.432822268392907;6.4328…
505;9.860702160493828;-0.3341293461829171;9.860702160493828;0.287812736205594;0.5867233591165778;301.37100000000004;286.251;301.0884977200001;108.0;0.0;0.3864040078932438;-0.465943838857555;0.465943838857555;0.3864040078932438;1.380952380952381;2.142857142857143;2.857142857142857;1.792208725913984;776.6768641301437;14.819626477379408;11.724153116444567;12.540649697372293;10.147867045540842;6.5661…
506;9.845077160493828;-0.35453750944822304;9.845077160493828;0.32781273620559404;0.594107026220241;302.35900000000004;288.247;302.083746688;108.0;0.0;0.3864040166268489;-0.4659438388341206;0.4659438388341206;0.3864040166268489;1.380952380952381;2.142857142857143;2.857142857142857;1.7922087259139838;778.7321416576285;14.819626477379408;11.5940164427549;12.410513023682626;10.147867045540842;6.43282…
507;9.848356481481481;-0.3497543461829171;9.848356481481481;0.3155905139833717;0.594107026220241;302.359;288.24699999999996;302.0837466880001;108.0;0.0;0.3864040079494655;-0.46594383885748225;0.46594383885748225;0.3864040079494655;1.380952380952381;2.142857142857143;2.857142857142857;1.7922087259139838;778.7321416576285;14.819626477379408;11.5940164427549;12.410513023682626;10.147867045540842;6.4…
508;9.864583333333334;-0.560428004535148;9.864583333333334;0.3661873979262147;0.5882943083224665;320.73600000000005;307.63200000000006;320.06761795600005;114.0;0.0;0.3865412342637914;-0.4659422118519476;0.4659422118519476;0.3865412342637914;1.4545454545454546;2.227272727272727;2.9545454545454546;1.8117160718999434;839.6006512908099;15.689869965382487;11.8946306465745;12.650559592592955;10.5585506…
509;9.81729938271605;-0.3945375094482231;9.81729938271605;0.34822089947089996;0.5937790622245099;303.34700000000004;290.243;303.078995656;108.0;0.0;0.3864588705484121;-0.4659431960934263;0.4659431960934263;0.3864588705484121;1.5238095238095237;2.380952380952381;3.0952380952380953;1.792208725913984;780.319753756164;14.819626477379408;11.463879769065231;12.280376349992958;10.147867045540842;6.28255…
510;13.123332520171376;-0.29747553360745704;13.123332520171376;0.19947992777357837;0.5873364266141005;324.35900000000004;307.22299999999996;324.13863938400004;122.0;0.0;0.24123975830123282;-0.49163472581877526;0.49163472581877526;0.24123975830123282;1.1666666666666667;1.875;2.5416666666666665;2.0352099030259394;913.2682378873849;17.26722023457211;13.6554843348364;13.6554843348364;11.4523974981811…
511;13.112561545114687;-0.30996731533000776;13.112561545114687;0.2581219030822204;0.5712445867002934;344.7770000000001;330.66500000000013;344.08401696799996;122.0;0.0;0.24124045468882255;-0.49163472213294834;0.49163472213294834;0.24124045468882255;1.25;1.9583333333333333;2.625;2.035209903025939;918.8400196120907;17.26722023457211;13.033448807845629;13.789377753864084;11.452397498181153;7.14574368…
512;13.11911523562442;-0.2975462555188384;13.11911523562442;0.20109746367682835;0.5873364266141005;324.3590000000001;307.223;324.13863938400004;122.0;0.0;0.2412395960880381;-0.49163472669641706;0.49163472669641706;0.2412395960880381;1.125;1.8333333333333333;2.4583333333333335;2.0160278161658844;896.0182378873848;17.26722023457211;13.6554843348364;13.6554843348364;11.452397498181154;7.456761450415…
513;13.109732519575038;-0.3083172305755275;13.109732519575038;0.2441813639035859;0.5712445867002935;344.77700000000004;330.6650000000001;344.084016968;122.0;0.0;0.24123960785473683;-0.49163472666633135;0.49163472666633135;0.24123960785473683;1.2083333333333333;1.9166666666666667;2.5416666666666665;2.0160278161658844;901.5900196120906;17.26722023457211;13.033448807845629;13.789377753864084;11.4523…
514;13.27971753906493;-0.4388402457197549;13.27971753906493;0.1849863395516358;0.577632511189231;342.3490000000001;326.2210000000001;342.129217572;128.0;0.0;0.24123981127504;-0.4916347256225361;0.4916347256225361;0.24123981127504;1.08;1.76;2.4;2.0262727130815574;961.9525677409855;18.13746372257519;13.956098538656;13.956098538656;11.863081100704115;7.572476460327915;7.572476460327915;5.62480706395…
515;13.092448568957753;-0.48513654201605116;13.092448568957753;0.16878263584793207;0.5887867658029151;328.32200000000006;314.21000000000004;328.113567508;122.0;0.0;0.24123962235635898;-0.49163472662914287;0.49163472662914287;0.24123962235635898;1.0833333333333333;1.75;2.375;2.0160278161658844;899.5900196120906;17.26722023457211;13.033448807845629;13.033448807845629;11.452397498181153;7.1457436869…
516;13.127159050783622;-4.613278366456059;13.127159050783622;0.0935525321239612;0.4120867145256394;378.3290000000002;364.21700000000016;378.110373948;140.0;0.0;0.43292486399001157;-0.4916347255603047;0.4916347255603047;0.43292486399001157;1.1111111111111112;1.7777777777777777;2.4074074074074074;2.008762376443301;1007.1913630276977;19.767220234572108;14.289377753864082;14.289377753864082;12.663722…
517;13.516724311419825;-0.6814816727884907;13.516724311419825;0.2272921390778535;0.5776325111892309;342.34900000000016;326.22100000000006;342.129217572;128.0;0.0;0.24123978222007372;-0.49163472569713257;0.49163472569713257;0.24123978222007372;1.12;1.8;2.44;2.074890621984969;958.9525677409853;18.13746372257519;13.956098538656;13.956098538656;11.846244348298507;7.56649339618421;7.56649339618421;5.6…
518;12.75366882254668;-4.391930349035675;12.75366882254668;0.24602225844041326;0.531321908892859;374.3660000000001;357.2300000000001;374.1354458240001;140.0;0.0;0.415910234635308;-0.49163472569727273;0.49163472569727273;0.415910234635308;1.0740740740740742;1.7407407407407407;2.3333333333333335;1.9967756276148785;1004.7845027960676;19.767220234572108;14.911413280854855;14.911413280854855;12.663722…
519;10.408639665742841;-0.1254058536995042;10.408639665742841;0.1254058536995042;0.5848595159575664;320.3960000000001;300.23600000000005;320.16371126;122.0;0.0;0.24123978210711292;-0.49163472569727273;0.49163472569727273;0.24123978210711292;1.0416666666666667;1.75;2.4166666666666665;2.0352099030259394;907.6162651579183;17.26722023457211;14.277519861827175;14.277519861827175;11.452397498181154;7.7…
520;10.416056503877272;-0.1828606771926875;10.416056503877272;0.1828606771926875;0.5151952112625364;375.2590000000002;359.13100000000014;374.070116492;128.0;0.0;0.24123978213549674;-0.4916347256972376;0.4916347256972376;0.24123978213549674;1.12;1.88;2.56;2.057248293877111;979.2025677409854;18.13746372257519;13.956098538656002;15.467956430692912;11.863081100704115;7.572476460327917;8.3284054063463…
521;10.387528554631729;-0.15146895383667824;10.387528554631729;0.15146895383667824;0.5678265664612737;340.81400000000014;323.6780000000001;340.109088844;122.0;0.0;0.24123978210719502;-0.49163472569727273;0.49163472569727273;0.24123978210719502;1.125;1.8333333333333333;2.5;2.035209903025939;913.2682378873849;17.26722023457211;13.655484334836402;14.411413280854855;11.452397498181154;7.4668275571566…
522;13.53292801512353;-0.9430557468625647;13.53292801512353;0.25512896825396836;0.577632511189231;342.3490000000001;326.22100000000006;342.129217572;128.0;0.0;0.24123978216378109;-0.4916347256972025;0.4916347256972025;0.24123978216378109;1.12;1.88;2.56;2.057248293877111;979.2025677409854;18.13746372257519;13.956098538656002;13.956098538656002;11.863081100704115;7.572476460327917;7.572476460327917…
523;13.123332520171374;-0.2974755336074568;13.123332520171374;0.19947992777357815;0.5873364266141005;324.3590000000001;307.22300000000007;324.13863938400004;122.0;0.0;0.2412397821072966;-0.4916347256972726;0.4916347256972726;0.2412397821072966;1.125;1.8333333333333333;2.5;2.035209903025939;913.2682378873849;17.26722023457211;13.655484334836402;13.655484334836402;11.452397498181154;7.4668275571566…
524;14.113929560932625;-0.6996024024342924;14.113929560932625;0.19595421810699643;0.577632511189231;342.3490000000001;326.22100000000006;342.129217572;128.0;0.0;0.24123979725038677;-0.4916347256584537;0.4916347256584537;0.24123979725038677;1.16;1.92;2.6;2.0764383833938855;979.2025677409854;18.13746372257519;13.956098538656002;13.956098538656002;11.863081100704115;7.572476460327917;7.5724764603279…
525;10.47475536822218;-0.132072520366171;10.47475536822218;0.132072520366171;0.5745723876701174;349.43800000000005;326.2540000000001;349.190260356;134.0;0.0;0.24123978210724623;-0.4916347256972727;0.4916347256972727;0.24123978210724623;1.0769230769230769;1.7692307692307692;2.3846153846153846;1.996718413625021;954.8329308242267;18.844570503761737;15.724733457327131;15.724733457327131;12.3630811007…
526;10.393052388650933;-0.15789068405139828;10.393052388650933;0.15789068405139828;0.5678265664612737;340.81400000000014;323.6780000000001;340.109088844;122.0;0.0;0.24123978213539274;-0.49163472569723765;0.49163472569723765;0.24123978213539274;1.1666666666666667;1.9166666666666667;2.625;2.0548960539938785;930.5182378873851;17.26722023457211;13.6554843348364;14.411413280854855;11.452397498181154;7…
527;10.364524439405391;-0.12649896069538902;10.364524439405391;0.12649896069538902;0.5920604348930852;306.3690000000001;288.225;306.148061196;116.0;0.0;0.24123978210709301;-0.49163472569727273;0.49163472569727273;0.24123978210709301;1.0434782608695652;1.7826086956521738;2.4782608695652173;2.044195022016037;865.9830282599746;16.396976746569035;13.3548701310168;13.3548701310168;11.058550648063802;7…
528;10.352178760393045;-0.14212396069538902;10.352178760393045;0.14212396069538902;0.5955380945624807;307.357;290.221;307.143310164;116.0;0.0;0.2412397821678655;-0.49163472569719735;0.49163472569719735;0.2412397821678655;1.1304347826086956;1.8695652173913044;2.5652173913043477;2.044195022016037;867.9451695102437;16.396976746569035;13.22473345732713;13.22473345732713;11.058550648063802;7.216892830…
529;10.415989701436128;-0.057167186318971774;10.415989701436128;0.057167186318971774;0.6847953755232598;312.4170000000001;288.225;312.195011388;122.0;0.0;0.24122664599331217;-0.4916348708696841;0.4916348708696841;0.24122664599331217;1.2173913043478262;1.9565217391304348;2.652173913043478;1.9349994427169048;726.6179705172417;16.396976746569035;14.081002960191034;14.081002960191034;11.0585506480638…
530;10.36792469765684;-0.1391720731502477;10.36792469765684;0.1391720731502477;0.6845784683896773;328.4160000000001;304.22400000000005;328.189926008;128.0;0.0;0.2413686723270962;-0.49163326183575345;0.49163326183575345;0.2413686723270962;1.25;2.0;2.7083333333333335;1.8429615567125344;745.4721895669745;17.10408352775558;14.489251250654897;14.489251250654897;11.541713895658194;8.46280110216128;8.46…
531;10.379005086423916;-0.14007742294448589;10.379005086423916;0.14007742294448589;0.6576144676322911;342.4430000000001;316.23500000000007;342.205576072;134.0;0.0;0.2413686706947624;-0.491633261839967;0.491633261839967;0.2413686706947624;1.28;2.04;2.76;1.7589635030170077;760.7797398792223;17.811190308942127;15.196358031841445;15.196358031841445;12.041713895658194;8.924022266824437;8.9240222668244…
532;12.973187649271011;-0.2929238901214837;12.973187649271011;0.22885908750807693;0.5588742051820949;354.3850000000001;335.2330000000001;354.149204068;134.0;0.0;0.24136867243947735;-0.4916332618355008;0.4916332618355008;0.24136867243947735;1.1923076923076923;1.9230769230769231;2.6153846153846154;1.8151685165287583;948.673016183435;18.681433796945207;14.770839406486811;14.770839406486811;12.435560…
533;13.112561545114685;-0.30996731533000776;13.112561545114685;0.2581219030822204;0.43933049550494;344.7770000000001;330.66500000000013;344.08401696799996;122.0;0.0;0.24124062211479064;-0.4916347212587692;0.4916347212587692;0.24124062211479064;1.2083333333333333;1.9166666666666667;2.5833333333333335;2.035209903025939;918.8400196120907;17.26722023457211;13.033448807845629;13.789377753864082;11.452…
534;13.114403948742805;-0.3076200122834041;13.114403948742805;0.22339968085999806;0.43933049550494;344.7770000000001;330.6650000000001;344.084016968;122.0;0.0;0.23974399349934164;-0.49167116927146753;0.49167116927146753;0.23974399349934164;1.25;1.9583333333333333;2.625;2.03520990302594;918.8400196120907;17.26722023457211;13.033448807845629;13.789377753864084;11.452397498181154;7.145743686919912;7…
535;13.10911918947203;-0.6863018384728619;13.10911918947203;0.22998633955163572;0.4528217642483489;328.32200000000006;314.21000000000004;328.113567508;122.0;0.0;0.23974484823305733;-0.4916711647228307;0.4916711647228307;0.23974484823305733;1.1666666666666667;1.875;2.5416666666666665;2.03520990302594;916.8400196120907;17.26722023457211;13.033448807845629;13.033448807845629;11.452397498181154;7.145…
536;13.924593324286652;-0.5850294270911844;13.924593324286652;0.021395635389142242;0.7913621381444753;358.4210000000001;335.2370000000001;358.19173757600004;138.0;0.0;0.3197649279756597;-0.3252800164153638;0.3252800164153638;0.3197649279756597;1.3846153846153846;2.1538461538461537;2.769230769230769;1.7982711371184406;843.9569061092265;18.844570503761737;15.477566025980611;15.477566025980611;12.39…
537;13.958390151696117;-0.5207197844213778;13.958390151696117;0.12087124725923393;0.8235758894125743;359.40500000000014;337.2290000000001;359.1757531639999;138.0;0.0;0.41007489912049844;-0.4436812122133725;0.4436812122133725;0.41007489912049844;1.3461538461538463;2.1153846153846154;2.730769230769231;1.777283897820447;853.5066136655148;18.89697674656903;15.361250451754891;15.361250451754891;12.259…
538;13.878673699040103;-0.5951113064912457;13.878673699040103;0.1440759947601027;0.7999271440666246;345.37800000000004;325.2180000000001;345.1601031;132.0;0.0;0.40980581640316116;-0.4466863167843319;0.4466863167843319;0.40980581640316116;1.4;2.2;2.84;1.7934988782072563;815.1195830011284;17.974327015758657;14.438600720944518;14.438600720944518;11.969234250586762;8.152140353187406;8.152140353187406…
539;9.674660493827162;-0.35222269463340816;9.674660493827162;0.2397885959939532;0.5939109986746621;288.332;276.236;288.068096624;102.0;0.0;0.38612937292067184;-0.46595138065052716;0.46595138065052716;0.38612937292067184;1.4;2.2;2.95;1.7114731154752019;748.1702344172282;13.94938298937633;10.723772954751821;11.540269535679547;9.737183443017884;5.973323129401039;6.789819710328765;4.083667619952066;5…
540;9.97614364371399;0.24317653272920192;9.97614364371399;0.24317653272920192;0.6158086164122047;351.2690000000001;336.1490000000001;350.00884620000005;104.0;0.0;0.18975773095662532;-0.49611373830472383;0.49611373830472383;0.18975773095662532;1.4;2.05;2.65;1.9041109836392633;663.0130789935356;14.27565640300939;11.299061946297268;13.701555066339699;9.558550648063802;6.557330281662934;8.12372521335…
541;13.269574690134547;-2.8493547043057426;13.269574690134547;0.0206088872647312;0.5938428146507397;336.4070000000001;318.26300000000003;336.110790636;122.0;0.0;0.27002584942776003;-0.49611373830472383;0.49611373830472383;0.27002584942776003;1.3478260869565217;1.9565217391304348;2.4782608695652173;1.8703951908747685;746.9441270761744;16.77565640300939;13.177026419306497;13.993523000234223;10.7698…
542;9.987898906782384;0.20826512913092943;9.987898906782384;0.20826512913092943;0.5774247447264534;341.2630000000001;327.15100000000007;340.020389428;110.0;0.0;0.18975773095668189;-0.49611373830472383;0.49611373830472383;0.18975773095668189;1.380952380952381;2.0952380952380953;2.7142857142857144;1.9327177749769808;726.458851307236;15.14589989101247;11.599676150116869;13.928030623081504;9.96923425…
543;9.964894791556048;0.2319276805712589;9.964894791556048;0.2319276805712589;0.6392518040693129;306.81800000000004;291.69800000000004;306.05936178;104.0;0.0;0.18975773095662532;-0.49611373830472383;0.49611373830472383;0.18975773095662532;1.4;2.05;2.65;1.9041109836392633;663.0130789935356;14.27565640300939;11.299061946297268;12.871487473243448;9.558550648063802;6.557330281662934;7.708691416806135…
544;12.939906159445474;-0.26366444282028656;12.939906159445474;0.19978810297713578;0.6678301243816409;290.363;275.243;290.08891232;104.0;0.0;0.18975773095662546;-0.49611373830472383;0.49611373830472383;0.18975773095662546;1.4;2.05;2.65;1.9041109836392633;663.0130789935356;14.27565640300939;11.299061946297268;12.115558527224994;9.558550648063802;6.557330281662934;7.3307269437969085;5.2577080783288…
545;9.94928413958176;0.21631702859697044;9.94928413958176;0.21631702859697044;0.6606616777400622;288.372;272.244;288.093248752;104.0;0.0;0.18975773095662554;-0.5079662294734749;0.5079662294734749;0.18975773095662554;1.35;2.0;2.6;1.9041109836392633;661.0130789935356;14.27565640300939;11.368311068788;12.184807649715726;9.558550648063802;6.5919548429083;7.365351505042274;5.2976890778399826;6.0495357…
546;9.945950806248426;0.25155118837658463;9.945950806248426;0.25155118837658463;0.6660971847169596;272.373;256.24499999999995;272.098334132;98.0;0.0;0.1897577309566252;-0.49611373830472383;0.49611373830472383;0.1897577309566252;1.368421052631579;2.0526315789473686;2.6842105263157894;1.9126963737903724;618.3307413287102;13.405412915006313;10.998447742477667;11.814944323405394;9.16470379794645;6.45…
547;10.68144101158982;-1.2835695389266826;10.68144101158982;0.16185185185185236;0.5933781131803426;225.19999999999996;214.11199999999997;225.06372245199998;86.0;0.0;0.33898034308141917;-0.5067604808001005;0.5067604808001005;0.33898034308141917;1.3125;1.875;2.3125;3.3213480480502264;454.7677654446862;12.455665446700479;8.467538444186104;8.467538444186104;7.357948465255105;4.400435888759719;4.40043…
548;11.630948601662887;-0.6485185185185183;11.630948601662887;0.060609567901234174;0.7026260132567249;247.258;234.154;247.106924656;94.0;0.0;0.37040194057789416;-0.4949982712038372;0.4949982712038372;0.37040194057789416;1.5555555555555556;2.3333333333333335;2.9444444444444446;2.2740460101885356;599.4511774247972;13.120955864630139;10.08347385671908;10.08347385671908;8.558550648063802;5.3480071510…
549;12.863948096890015;-0.07052307587661089;12.863948096890015;0.02799282984798812;0.7152826539208403;359.43300000000016;338.26500000000016;359.17461029199995;136.0;0.0;0.27406635405008917;-0.3301519541710353;0.3301519541710353;0.27406635405008917;1.0740740740740742;1.962962962962963;2.7037037037037037;1.6329607120818328;973.3158044374901;18.802754140504852;15.461789034229932;15.461789034229932;1…
550;12.797975874667793;0.07243988708635185;12.797975874667793;0.07243988708635185;0.698959426178751;364.47400000000016;344.31400000000014;364.13578226;132.0;0.0;0.26558109373303135;-0.33079030243519536;0.33079030243519536;0.26558109373303135;1.2307692307692308;2.1153846153846154;2.8461538461538463;1.6377618693859017;938.7440569024043;18.095647359318303;14.84547346000421;15.661970040931937;12.6310…
551;13.673074731425896;-0.4004028602321281;13.673074731425896;0.06282078469247776;0.6479083846883451;396.85300000000024;378.7090000000002;396.115317096;142.0;0.0;0.27406635405008917;-0.3301519541710353;0.3301519541710353;0.27406635405008917;1.1785714285714286;2.0357142857142856;2.75;1.6423216566965901;1007.9190981031986;19.672997628507925;15.270504384748428;16.02643333076688;13.524877143252588;9.…
552;13.653311417816427;-0.39060032810816714;13.653311417816427;0.0025486758489405847;0.5991218504820288;401.8940000000002;384.7580000000002;401.07648906400004;138.0;0.0;0.26558109373303135;-0.3307903024351953;0.3307903024351953;0.26558109373303135;1.2962962962962963;2.1481481481481484;2.8518518518518516;1.6475327622756974;972.6468336336801;18.96589084732138;14.654188810522706;16.226614337468888;1…
553;13.51751917587034;-0.6434584157876835;13.51751917587034;0.11083175862937789;0.6863711721359382;380.39800000000025;362.25400000000013;380.144867636;142.0;0.0;0.27406635405008917;-0.33015195417103516;0.33015195417103516;0.27406635405008917;1.0714285714285714;1.8571428571428572;2.5357142857142856;1.6423216566965901;1005.9190981031986;19.672997628507925;15.270504384748428;15.270504384748428;13.52…
554;13.497755862260872;-0.6336558836637229;13.497755862260872;0.017890691426044603;0.6524799587258198;385.4390000000002;368.3030000000001;385.106039604;138.0;0.0;0.26558109373303135;-0.33079030243519525;0.33079030243519525;0.26558109373303135;1.1851851851851851;1.962962962962963;2.6296296296296298;1.6475327622756974;970.6468336336801;18.96589084732138;14.654188810522706;15.470685391450433;13.0248…
555;14.14655624586586;-0.962006469994386;14.14655624586586;0.08499921611844363;0.748532271722207;372.8710000000001;350.6950000000001;372.140469224;136.0;0.0;0.22579524862590467;-0.3323228234165762;0.3323228234165762;0.22579524862590467;1.3076923076923077;2.1153846153846154;2.769230769230769;1.6261572487131717;836.5108320988768;18.25878406613483;14.790290756121607;15.546219702140062;12.52487714325…
556;14.240867234150063;-1.0855297126247707;14.240867234150063;0.037260827846596456;0.6569018688173079;396.8530000000002;378.7090000000002;396.11531709599996;142.0;0.0;0.2741672928826114;-0.32712477421678177;0.32712477421678177;0.2741672928826114;1.2142857142857142;2.0714285714285716;2.7857142857142856;1.6587499220141073;1014.2972382674438;19.672997628507925;15.218098141941132;15.974027087959588;1…
557;14.190602683885512;-1.0427056385506968;14.190602683885512;0.09413157614591605;0.6135000583594393;401.894;384.7580000000001;401.076489064;138.0;0.0;0.2656820378552293;-0.3277631057965026;0.3277631057965026;0.2656820378552293;1.3333333333333333;2.185185185185185;2.888888888888889;1.6608792391810376;979.117988687572;18.965890847321383;14.60178256771541;16.17420809466159;13.024877143252588;8.5868…
558;12.773824640099892;-0.4620064699943849;12.773824640099892;0.0842487787295989;0.8827171709513942;370.8800000000001;347.69600000000014;370.144805656;136.0;0.0;0.22578653283988898;-0.39118876082995824;0.39118876082995824;0.22578653283988898;1.3076923076923077;2.1153846153846154;2.769230769230769;1.6261572487131717;834.5108320988768;18.25878406613483;14.859539878612338;15.615468824630794;12.52487…
559;12.890676491951744;-0.5855297126247707;12.890676491951744;0.24262247899874168;0.7355871651485755;394.8620000000002;375.71000000000015;394.119653528;142.0;0.0;0.2741585720791831;-0.3911885377826292;0.3911885377826292;0.2741585720791831;1.2142857142857142;2.0714285714285716;2.7857142857142856;1.6587499220141073;1012.2972382674438;19.672997628507925;15.287347264431864;16.04327621045032;13.524877…
560;12.802204269729522;-0.5500752530631683;12.802204269729522;0.14827062714688966;0.7191150824503426;399.9030000000002;381.7590000000001;399.08082549599993;138.0;0.0;0.28293451324344826;-0.3911885334499896;0.3911885334499896;0.28293451324344826;1.3333333333333333;2.185185185185185;2.888888888888889;1.6608792391810372;977.117988687572;18.96589084732138;14.671031690206142;16.243457217152322;13.0248…
561;13.07160241787767;-0.2249081912889641;13.07160241787767;0.03649952059012862;0.7899232095882364;397.9060000000002;373.71400000000017;397.155704688;146.0;0.0;0.2280102874072234;-0.3449256539562131;0.3449256539562131;0.2280102874072234;1.2857142857142858;2.107142857142857;2.7857142857142856;1.5749865717107152;929.7479265405104;19.836134335324456;16.190437899886575;16.94636684590503;13.4355607457…
562;12.73938019565545;0.1888993694185488;12.73938019565545;0.1888993694185488;0.7609594446968849;354.8810000000001;331.69700000000006;354.14989103600004;130.0;0.0;0.22569436293353917;-0.3353500727813086;0.3353500727813086;0.22569436293353917;1.2;2.04;2.72;1.6052199524946955;800.2331006648715;17.388540578131753;14.542082795109302;15.298011741127757;12.131030293135236;9.162433272159237;9.5403977451…
563;12.982713528988782;-3.0707460040784014;12.982713528988782;0.013898959641376551;0.7596417249513361;418.94600000000014;395.76200000000017;418.111791276;148.0;0.0;0.22675550341841658;-0.33532036444967667;0.33532036444967667;0.22675550341841658;1.25;2.0714285714285716;2.75;1.5834507484282319;1022.0608059846503;19.88854057813175;15.766827666500891;17.33925319344707;13.338137074321782;9.57311687468…
564;12.896232047507297;-0.017205812332074855;12.896232047507297;0.017205812332074855;0.6387640843257877;377.87500000000017;357.7150000000001;377.12948994000004;136.0;0.0;0.2724578598751286;-0.33020244480698496;0.33020244480698496;0.2724578598751286;1.1481481481481481;2.037037037037037;2.7777777777777777;1.6329607120818328;974.3017276780969;18.802754140504845;15.100026854618495;15.855955800636949;…
565;12.918732047507298;0.03140529877903653;12.918732047507298;0.03140529877903653;0.6387640843257877;377.8750000000002;357.7150000000001;377.12948994;136.0;0.0;0.25543266809114373;-0.33148903726823764;0.33148903726823764;0.25543266809114373;1.1851851851851851;2.074074074074074;2.814814814814815;1.6329607120818328;974.3017276780969;18.80275414050485;15.100026854618495;15.85595580063695;13.13103029…
566;12.93095426972952;0.05390529877903649;12.93095426972952;0.05390529877903649;0.6387640843257877;377.8750000000002;357.7150000000001;377.12948994;136.0;0.0;0.25397918894623883;-0.33153626396056896;0.33153626396056896;0.25397918894623883;1.1851851851851851;2.0;2.740740740740741;1.6329607120818326;974.3017276780969;18.80275414050485;15.100026854618495;15.85595580063695;13.131030293135236;9.067676…
567;12.868454269729522;-0.057205812332074446;12.868454269729522;0.021645023235631333;0.6738845940743051;378.8630000000001;359.7110000000001;378.12473890800004;136.0;0.0;0.272587127847111;-0.33020059300355126;0.33020059300355126;0.272587127847111;1.2222222222222223;2.111111111111111;2.8518518518518516;1.6329607120818328;976.925444911927;18.80275414050485;14.969890180928827;15.725819126947282;13.13…
568;12.856232047507298;-0.07970581233207463;12.856232047507298;0.0142754087231598;0.6738845940743051;378.8630000000001;359.7110000000001;378.12473890800004;136.0;0.0;0.27406635405008917;-0.3301519541710355;0.3301519541710355;0.27406635405008917;1.1851851851851851;2.074074074074074;2.814814814814815;1.6329607120818328;976.925444911927;18.80275414050485;14.969890180928827;15.725819126947282;13.1310…
569;12.878732047507299;-0.031094701220963472;12.878732047507299;0.026497630945381934;0.673884594074305;378.86300000000017;359.7110000000001;378.124738908;136.0;0.0;0.2570065726765471;-0.331439974296044;0.331439974296044;0.2570065726765471;1.1851851851851851;2.0;2.740740740740741;1.6329607120818326;976.925444911927;18.802754140504845;14.969890180928827;15.72581912694728;13.131030293135236;8.917407…
570;12.790259825285077;0.06325715063088833;12.790259825285077;0.06325715063088833;0.6283008705941031;383.9040000000002;365.7600000000001;383.085910876;132.0;0.0;0.26558109373303135;-0.33079030243519547;0.33079030243519547;0.26558109373303135;1.3076923076923077;2.1923076923076925;2.923076923076923;1.6377618693859013;941.9891694002408;18.095647359318303;14.353574606703106;15.926000133649287;12.6310…
571;12.767759825285076;0.014646039519777165;12.767759825285076;0.014646039519777165;0.628300870594103;383.9040000000003;365.7600000000001;383.085910876;132.0;0.0;0.2828423002248254;-0.3294800540698797;0.3294800540698797;0.2828423002248254;1.3076923076923077;2.1923076923076925;2.923076923076923;1.6377618693859013;941.9891694002408;18.0956473593183;14.353574606703106;15.926000133649287;12.631030293…
572;13.496685842537005;-0.2846621194913872;13.496685842537005;0.033735565213740104;0.7074980062509234;362.40800000000013;343.2560000000001;362.15428944800004;136.0;0.0;0.27406635405008917;-0.3301519541710355;0.3301519541710355;0.27406635405008917;1.1851851851851851;2.074074074074074;2.814814814814815;1.6329607120818328;976.925444911927;18.80275414050485;14.969890180928827;14.969890180928827;13.13…
573;13.476922528927538;-0.27485958736742666;13.476922528927538;0.026536543629797515;0.6779656136294655;367.4490000000002;349.3050000000001;367.11546141599996;132.0;0.0;0.26558109373303135;-0.3307903024351954;0.3307903024351954;0.26558109373303135;1.3076923076923077;2.1923076923076925;2.923076923076923;1.6377618693859013;941.9891694002408;18.095647359318303;14.353574606703106;15.170071187630832;12…
574;8.857349373710303;0.3768669690098261;8.857349373710303;0.3768669690098261;0.8465231524031235;258.70799999999997;247.61999999999995;258.055990652;90.0;0.0;0.2145991316224841;-0.4727503047474229;0.4727503047474229;0.2145991316224841;1.3333333333333333;2.1666666666666665;2.888888888888889;2.1089172269264904;604.9832537105084;12.957819157813608;9.85184835079731;10.607777296815765;8.66903509559602…
575;12.738265305254842;-0.09419655307281527;12.738265305254842;0.0142754087231598;0.6742009206784763;367.8360000000001;349.6920000000001;367.108754496;132.0;0.0;0.27606026378402326;-0.36091211302486964;0.36091211302486964;0.27606026378402326;1.2692307692307692;2.1538461538461537;2.8461538461538463;1.5709914874193807;936.2391694002409;18.0956473593183;14.353574606703106;15.10950355272156;12.614193…
576;12.849565380840632;-0.09012247899874115;12.849565380840632;0.009645779093530038;0.6412350931268745;381.8630000000002;361.7030000000002;381.12440455999996;138.0;0.0;0.27606042591848706;-0.36091211302485976;0.36091211302485976;0.27606042591848706;1.2592592592592593;2.111111111111111;2.814814814814815;1.62956433120764;998.5967296530735;18.96589084732138;15.27622433751348;16.032153283531933;13.02…
577;12.500056154428968;-0.10387061126103281;12.500056154428968;0.10387061126103281;0.6337592167663566;349.4150000000001;334.2950000000001;349.0884977200001;124.0;0.0;0.2758851891597745;-0.36091211415148244;0.36091211415148244;0.2758851891597745;1.28;2.12;2.88;1.5144536489254588;979.0155323783642;17.225403871315223;13.651807616588863;14.46830419751659;12.18667318580106;7.971094142695506;8.78759072…
578;10.629429957168053;-1.1378009259259259;10.629429957168053;0.1192951625094485;0.682386238497203;209.20099999999996;198.11299999999997;209.068807832;80.0;0.0;0.33518871379707255;-0.47983047367590886;0.47983047367590886;0.33518871379707255;1.3333333333333333;1.9333333333333333;2.3333333333333335;3.1338622915433607;413.88345727777613;11.585421958697399;8.097675117875772;8.097675117875772;6.930428…
579;13.203954409587526;-4.680420186325219;13.203954409587526;0.034663643235072206;0.5639269877953822;338.2600000000001;328.18000000000006;338.06784043999994;124.0;0.0;0.41683030901200147;-0.4319167819400555;0.4319167819400555;0.41683030901200147;1.2083333333333333;1.8333333333333333;2.4166666666666665;2.2205673674824853;943.3511940800107;17.645899891012466;12.239669683602349;12.239669683602349;11…
580;12.927133091592417;-0.4053112478283831;12.927133091592417;0.039637188208616836;0.732179774161477;284.29;271.186;284.096105876;106.0;0.0;0.22997092189291568;-0.43192321073431456;0.43192321073431456;0.22997092189291568;1.2380952380952381;1.9047619047619047;2.5714285714285716;2.164370907085272;850.8346344425426;15.14589989101247;11.605776264574667;11.605776264574667;9.96923425058676;6.4359608765…
581;13.758186465944402;-0.9669279625430416;13.758186465944402;0.1053009259259261;0.7351267246338324;302.2800000000001;290.184;302.08668406399994;112.0;0.0;0.23291475567595055;-0.4319211747151872;0.4319211747151872;0.23291475567595055;1.2272727272727273;1.9545454545454546;2.6363636363636362;2.1956932827239064;916.1400727750429;16.016143379015546;11.90639046839427;11.90639046839427;10.3799178531097…
582;12.431466836734693;-0.22393235071806483;12.431466836734693;0.1596296296296298;0.7226948499533931;266.29999999999995;252.18799999999996;266.105527688;100.0;0.0;0.22996746883282754;-0.43192321085283525;0.43192321085283525;0.22996746883282754;1.2;1.9;2.6;2.2062952548280164;804.2049785711157;14.27565640300939;11.305162060755066;11.305162060755066;9.575387400469408;6.336295037503151;6.336295037503…
583;11.744028985484611;0.15666666666666695;11.744028985484611;0.15666666666666695;0.9061383710225589;267.332;250.19599999999997;267.137162164;102.0;0.0;0.22692133900074557;-0.3241590187506603;0.3241590187506603;0.22692133900074557;1.1;1.85;2.6;1.8957088762869307;659.1673569240608;14.11251969619286;11.733396901781926;11.733396901781926;9.614193540729627;6.860976151579268;6.860976151579268;5.332096…
584;5.90199616454734;0.6454291943114696;5.90199616454734;0.6454291943114696;0.6596149838313676;313.813;301.717;313.04404606400004;104.0;0.0;0.17894500133771335;-0.2529140611250061;0.2529140611250061;0.17894500133771335;1.0;1.8095238095238095;2.5238095238095237;1.926451385759339;745.2289267271276;14.656489770562878;11.324005972679599;12.89643149962578;10.203509938206668;6.410856014295891;7.6053170…
585;12.641262440161249;-0.39761957252036617;12.641262440161249;0.3004020219198791;0.590013324695775;332.3670000000001;316.23900000000003;332.138559132;124.0;0.0;0.29926273947416165;-0.3585623826634557;0.3585623826634557;0.29926273947416165;1.28;2.16;2.88;1.8811543512884008;1133.305318227106;17.388540578131757;13.815904825980704;13.815904825980704;12.114193540729628;7.824760447628298;7.82476044762…
586;8.788822138635416;0.6378110226847602;8.788822138635416;0.6378110226847602;0.588982305251979;271.323;258.21899999999994;271.11094741600004;100.0;0.0;0.13739105810911306;-0.3192593617143319;0.3192593617143319;0.13739105810911306;1.0;1.7142857142857142;2.4285714285714284;2.0528868562123805;913.2274474086049;14.819626477379408;11.883092670827256;11.883092670827256;10.152198343190413;6.63689271391…
587;12.542834252910186;-4.33365538165705;12.542834252910186;0.5164205404383975;0.5632641764128207;314.31;301.2059999999999;314.103083076;116.0;0.0;0.4159109512289997;-0.3192593617143319;0.4159109512289997;0.3192593617143319;1.0;1.6956521739130435;2.347826086956522;1.9854388638504004;923.0307065195623;16.612519696192862;12.569772494354979;12.569772494354979;10.825518406134815;6.980232625683271;6.9…
588;5.866618566907768;0.716514726388464;5.866618566907768;0.716514726388464;0.5689701672901109;280.758;267.65399999999994;280.076726096;98.0;0.0;0.13739105811683272;-0.3192593617143319;0.3192593617143319;0.13739105811683272;1.05;1.8;2.55;2.0864827849447636;833.0378871563532;14.11251969619286;11.313843548336525;12.06977249435498;9.614193540729628;6.3522681526740445;6.730232625683272;4.797748490868…
589;12.850000632918201;-0.2557074958337584;12.850000632918201;0.2557074958337584;0.5680784143217444;264.303;251.19899999999993;264.106276636;98.0;0.0;0.13739105816474434;-0.3192593617143319;0.3192593617143319;0.13739105816474434;1.05;1.8;2.55;2.0864827849447636;833.0378871563532;14.11251969619286;11.313843548336525;11.313843548336525;9.614193540729628;6.3522681526740445;6.3522681526740445;4.79774…
590;12.731204336621905;-4.369857355463867;12.731204336621905;0.30977702191987944;0.5632641764128207;314.31000000000006;301.20599999999996;314.103083076;116.0;0.0;0.415953315829342;-0.3192593617143243;0.415953315829342;0.3192593617143243;1.0434782608695652;1.826086956521739;2.5652173913043477;2.0558180952703182;940.2807065195622;16.61251969619286;12.56977249435498;12.56977249435498;10.825518406134…
591;4.535283919123205;0.8305120937263796;4.535283919123205;0.8305120937263796;0.5559605862767529;246.313;232.20099999999994;246.115698448;92.0;0.0;0.1373910580687137;-0.3192593617143319;0.3192593617143319;0.1373910580687137;1.0;1.7894736842105263;2.5789473684210527;2.128927263819536;786.4803961232138;13.242276208189782;11.013229344516924;11.013229344516924;9.220346690612276;6.252602313646472;6.25…
592;4.514875755857899;0.8027343159486019;4.514875755857899;0.8027343159486019;0.5717235538750397;247.301;234.19699999999995;247.110947416;92.0;0.0;0.13739195671620943;-0.31925936169173685;0.31925936169173685;0.13739195671620943;1.1578947368421053;2.0526315789473686;2.8421052631578947;2.128927263819536;789.2123769223061;13.242276208189782;10.883092670827256;10.883092670827256;9.220346690612276;6.1…
593;4.523060279667423;0.8419444444444445;4.523060279667423;0.8419444444444445;0.5603907280908061;252.34199999999998;240.24599999999995;252.072119384;88.0;0.0;0.13739152039255467;-0.31925936170282726;0.31925936170282726;0.13739152039255467;1.2222222222222223;2.111111111111111;2.888888888888889;2.158935025718602;754.982185771261;12.535169427003234;10.266777096601535;11.083273677529261;8.72034669061…
594;12.209077853363567;-0.36240740740740773;12.209077853363567;0.3446787603930461;0.686627685674518;255.28099999999998;242.17699999999996;255.112010036;96.0;0.0;0.29926232978244366;-0.3592542973628818;0.3592542973628818;0.29926232978244366;1.4210526315789473;2.263157894736842;3.0;2.138661865401135;820.7913905347528;13.405412915006313;10.636640422911867;10.636640422911867;9.131030293135236;5.88761…
595;12.244633408919123;-0.2686574074074073;12.244633408919123;0.2686574074074073;0.7358073447225532;252.27700000000002;240.18099999999998;252.101111004;94.0;0.0;0.27710692127421027;-0.3592553803462932;0.3592553803462932;0.27710692127421027;1.3157894736842106;2.210526315789474;3.0;1.9961790029386948;733.5455957795542;13.242276208189782;10.344127365791161;10.344127365791161;9.237183443017884;5.9098…
596;14.106348240704303;-0.35670267489711915;14.106348240704303;0.35670267489711915;0.572230743236404;331.35400000000004;317.24199999999996;331.123323668;122.0;0.0;0.22316384432441302;-0.2527706515589518;0.2527706515589518;0.22316384432441302;0.92;1.76;2.52;1.7376388121614037;1009.6861191184059;17.225403871315223;13.464885411594905;13.464885411594905;12.18667318580106;7.783701464461301;7.783701464…
597;4.431582787435962;0.5104990423370654;4.431582787435962;0.5104990423370654;0.5784962045595605;313.36400000000003;298.244;313.13274548000004;116.0;0.0;0.22316382877294957;-0.252770651559072;0.252770651559072;0.22316382877294957;0.8333333333333334;1.7083333333333333;2.5;1.6910242742674622;958.4908139516463;16.355160383312146;13.164271207775304;13.164271207775304;11.79282633568371;7.6840356254337…
598;12.996609504913078;0.0037585034013609686;12.996609504913078;0.0037585034013609686;0.5561122432085271;335.4320000000001;318.29600000000005;335.109233164;120.0;0.0;0.27262538272456566;-0.37702568517115814;0.37702568517115814;0.27262538272456566;1.0833333333333333;1.8333333333333333;2.5416666666666665;2.039546559686141;1107.3227309794768;16.844570503761737;13.776939520944609;14.593436101872335;1…
599;12.997776203073823;-0.06868055555555519;12.997776203073823;0.06868055555555519;0.6044205025937113;349.41900000000015;334.29900000000015;349.0997311;124.0;0.0;0.27545970759634264;-0.337330922064414;0.337330922064414;0.27545970759634264;1.24;2.04;2.8;1.8070697362486916;1228.5250021031804;16.965890847321383;13.561016409628037;14.377512990555763;12.203509938206672;8.189740904002791;9.006237484930…
600;12.963979119425549;-0.0465192743764169;12.963979119425549;0.0465192743764169;0.5630691983949145;336.42;320.29200000000003;336.10448213200004;120.0;0.0;0.275403064985234;-0.37582548850600844;0.37582548850600844;0.275403064985234;1.125;1.875;2.5833333333333335;2.0395465596861406;1109.7295912111067;16.844570503761737;13.646802847254941;14.463299428182667;11.558550648063804;7.5827398509198165;8.3…
601;13.04751952632905;-0.14465996892584188;13.04751952632905;0.14465996892584188;0.5126355894455351;374.4290000000001;360.3170000000001;374.094980068;132.0;0.0;0.2754608711979748;-0.3829217438717521;0.3829217438717521;0.2754608711979748;1.0740740740740742;1.8148148148148149;2.5555555555555554;1.7715019859401377;1349.5171777244475;18.543241116511005;14.326067250323778;15.142563831251504;13.1141935…
602;12.787391817838248;-0.1733484504913072;12.787391817838248;0.04128128411858545;0.4941804097716972;324.369;312.273;324.07933000400004;114.0;0.0;0.2754608604900519;-0.3845301617388717;0.3845301617388717;0.2754608604900519;1.3043478260869565;2.0434782608695654;2.782608695652174;2.0765304081744254;1168.975458482549;16.13746372257519;12.122238982565356;12.938735563493083;11.041713895658196;6.856846…
603;12.891212076009362;-4.7281580895895585;12.891212076009362;0.02214710884353699;0.5500084623123032;377.3510000000001;367.27100000000013;377.0558156;132.0;0.0;0.4511537733463083;-0.38297342388066313;0.4511537733463083;0.38297342388066313;1.1538461538461537;1.8461538461538463;2.5;2.0089960194823457;1211.2266233532744;18.637463722575188;13.203345997092997;14.019842578020723;12.253038761063385;7.37…
604;12.824062736205594;-0.12601284958427783;12.824062736205594;0.12601284958427783;0.5816113180723327;323.38100000000003;310.277;323.0840810360001;114.0;0.0;0.27546086325066466;-0.382978806319882;0.382978806319882;0.27546086325066466;1.1304347826086956;1.8695652173913044;2.608695652173913;2.056862708137957;1111.4265382324718;16.13746372257519;12.569452578065317;13.385949158993041;11.0417138956581…
605;12.970281872008062;-0.10719907407407381;12.970281872008062;0.10719907407407381;0.6005576005909012;349.4190000000001;334.29900000000015;349.0997311;124.0;0.0;0.275460863262546;-0.38297843884342886;0.38297843884342886;0.275460863262546;1.2;1.96;2.68;1.7757032295475392;1188.258551260204;17.129027554137913;13.561016409628035;14.377512990555761;12.11419354072963;8.159231854603242;8.975728435530968…
606;12.761562736205594;-0.4162812841185859;12.761562736205594;0.10994065231438976;0.5540272469587081;325.353;314.26500000000004;325.06334559200013;114.0;0.0;0.31673785958162093;-0.4789268516056918;0.4789268516056918;0.31673785958162093;1.2173913043478262;1.9565217391304348;2.6956521739130435;2.056862708137957;1114.823179298344;16.13746372257519;12.016666173565273;12.833162754493;11.04171389565819…
607;12.804965513983372;-0.15095616024187408;12.804965513983372;0.15095616024187408;0.410372282084278;341.42100000000005;330.333;341.04050197200013;114.0;0.0;0.2754608667762991;-0.3829528024982045;0.3829528024982045;0.2754608667762991;1.2173913043478262;1.9565217391304348;2.6956521739130435;2.056862708137957;1114.823179298344;16.13746372257519;12.016666173565273;13.727589945492916;11.0417138956581…
608;13.057541992105484;-0.08268618249769011;13.057541992105484;0.08182781610222167;0.5598187763898972;364.43000000000006;348.3020000000002;364.09939675199996;130.0;0.0;0.27545978829274653;-0.48506052513251363;0.48506052513251363;0.27545978829274653;1.2692307692307692;2.076923076923077;2.8846153846153846;1.775677582968673;1210.3903035787737;17.83613433532446;14.314944323405394;15.13144090433312;12…
609;13.00548437893676;-0.08117512282690797;13.00548437893676;0.08117512282690797;0.571191738536284;350.40300000000013;336.2910000000001;350.083746688;124.0;0.0;0.2754597882927158;-0.48793138239648465;0.48793138239648465;0.2754597882927158;1.24;2.08;2.92;1.8057862956090942;1177.8393096522625;16.96589084732138;13.444700835402315;14.261197416330042;12.220346690612278;7.987791305997944;8.804287886925…
610;13.1088317271353;-0.05124149659863941;13.1088317271353;0.05124149659863941;0.5533257612318324;350.4470000000001;332.3030000000001;350.120132196;126.0;0.0;0.2754690357398176;-0.3769791012405688;0.3769791012405688;0.2754690357398176;1.12;1.92;2.64;2.0554599132287854;1173.4389483018972;17.714813991764814;14.569452578065315;15.385949158993041;11.969234250586764;8.009472624327822;8.825969205255547…
611;12.956609504913077;-0.05874149659863903;12.956609504913077;0.05874149659863903;0.5630691983949144;336.4200000000001;320.2920000000001;336.104482132;120.0;0.0;0.2754597684283725;-0.3769791012405689;0.3769791012405689;0.2754597684283725;1.0833333333333333;1.8333333333333333;2.5416666666666665;2.0395465596861406;1109.7295912111067;16.844570503761737;13.646802847254941;14.463299428182667;11.55855…
612;12.93620134164777;-0.08651927437641671;12.93620134164777;0.08651927437641671;0.56267656762307;337.4080000000001;322.2880000000001;337.0997311;120.0;0.0;0.275460863839155;-0.3620355218670472;0.3620355218670472;0.275460863839155;1.0833333333333333;1.8333333333333333;2.5416666666666665;2.039546559686141;1111.6917324613758;16.844570503761737;13.516666173565273;14.333162754493;11.558550648063804;7…
613;12.953208144368858;-0.06337112622826879;12.953208144368858;0.06337112622826879;0.5078890136554889;332.3880000000001;320.29200000000014;332.073182004;116.0;0.0;0.27545977242866165;-0.36048928620828324;0.36048928620828324;0.27545977242866165;1.125;1.9583333333333333;2.7916666666666665;1.877007589668438;1277.868937183813;16.258784066134833;12.776939520944609;13.593436101872335;11.72034669061228;…
614;11.988973283008796;0.0433275594188296;11.988973283008796;0.0433275594188296;0.6923458494747355;276.33899999999994;260.21099999999996;276.12626313199996;104.0;0.0;0.2549590691986507;-0.3412599806271745;0.3412599806271745;0.2549590691986507;1.0952380952380953;1.8571428571428572;2.619047619047619;1.8846609758337363;751.0231734645552;14.819626477379408;12.18099065897463;12.18099065897463;10.13103…
615;13.29144361913832;-0.34503348748485574;13.29144361913832;0.0010363183126533837;0.7346381911027167;337.3540000000001;321.2260000000001;337.12265497199996;126.0;0.0;0.25339820746098646;-0.3385318540860436;0.3385318540860436;0.25339820746098646;1.2;1.96;2.68;1.4243321026442133;914.4284573871423;17.388540578131753;13.646467825516558;13.646467825516558;12.09735678832402;8.054593561451501;8.0545935…
616;12.662931075207862;0.23115599017384758;12.662931075207862;0.23115599017384758;0.7499986885886715;271.40399999999994;246.20399999999995;271.19361442;108.0;0.0;0.2533685888011974;-0.338093741193566;0.338093741193566;0.2533685888011974;1.0;1.65;2.35;1.7261887211546803;465.18674392002777;14.001789232183626;12.528823993401256;12.528823993401256;9.685070510202191;8.0457672424346;8.0457672424346;6.7…
617;4.193119803476947;0.46380196523053696;4.193119803476947;0.46380196523053696;0.6425617340596567;223.27899999999997;210.17499999999995;223.110947416;84.0;0.0;0.2260555611581917;-0.22302232739998845;0.2260555611581917;0.22302232739998845;1.0588235294117647;1.8823529411764706;2.6470588235294117;2.3573651872797674;606.3497667456522;12.25071237662706;10.15104186325838;10.15104186325838;8.1478670455…
618;9.969531368102796;-0.3446296296296294;9.969531368102796;0.0748019547325105;0.6148507630303319;286.33500000000004;268.191;286.142975816;110.0;0.0;0.3172611671117364;-0.49479017024780336;0.49479017024780336;0.3172611671117364;1.380952380952381;2.1904761904761907;3.0;1.8864509879013451;663.6375055751965;14.982763184195939;12.114002993317897;12.114002993317897;10.041713895658194;7.021845132285073…
619;12.928258902326363;-0.3037283740656753;12.928258902326363;0.3037283740656753;0.7008819726870583;226.254;215.16599999999997;226.090626572;84.0;0.0;0.13622224489694074;-0.3964367152624237;0.3964367152624237;0.13622224489694074;1.1764705882352942;2.0;2.764705882352941;2.3573651872797674;609.1046542478157;12.25071237662706;9.366629952836567;9.366629952836567;8.147867045540842;5.156921774168263;5.…
620;12.383460057959518;-0.1025581065759642;12.383460057959518;0.06607279331485705;0.7069959003393297;353.809;337.681;353.093104432;126.0;0.0;0.23190494583458296;-0.33859113128445767;0.33859113128445767;0.23190494583458296;1.2;2.0;2.76;1.553795007856996;920.4284573871423;17.388540578131757;13.646467825516558;14.402396771535013;12.09735678832402;8.065525983777915;8.443490456787144;6.207510022151275…
621;12.49476013354531;-0.10690428949357567;12.49476013354531;0.07014686738893139;0.682101500431235;367.8360000000001;349.692;367.10875449599996;132.0;0.0;0.23190494584113516;-0.33859113128444474;0.33859113128444474;0.23190494584113516;1.1538461538461537;2.0;2.769230769230769;1.5639817115390644;982.6925712986636;18.258784066134833;14.569117556326932;15.325046502345387;12.50804039084698;8.482192650…
622;9.871305744520031;-0.4083150667674478;9.871305744520031;0.053176249022208966;0.6179852598898208;306.753;291.63300000000004;306.0883534;110.0;0.0;0.317252153013118;-0.49479017024780336;0.49479017024780336;0.317252153013118;1.4761904761904763;2.2857142857142856;3.0476190476190474;1.8484961212007014;668.9378956005178;14.982763184195939;11.491967466327123;12.247896412345579;10.041713895658194;6.7…
623;9.58130574452003;-0.4521730914588058;9.58130574452003;0.04397138472264728;0.5754691977308216;247.258;234.15399999999997;247.106924656;94.0;0.0;0.31876122075212476;-0.494998271245361;0.494998271245361;0.31876122075212476;1.4444444444444444;2.2222222222222223;2.7777777777777777;2.1902659806366653;532.8694833401869;13.120955864630139;10.069652757255133;10.069652757255133;8.541713895658194;5.3106…
624;12.372333622766524;0.0917462078699458;12.372333622766524;0.0917462078699458;0.9374335139465699;295.38599999999997;274.21799999999996;295.168462292;114.0;0.0;0.2549184370890616;-0.3402410359164952;0.3402410359164952;0.2549184370890616;1.0454545454545454;1.7727272727272727;2.409090909090909;1.6645762583243224;628.3867739723124;15.363596551749426;12.8796612717239;12.8796612717239;10.720346690612…
625;12.362333622766524;0.07940052885760007;12.362333622766524;0.07940052885760007;0.9449428140613495;296.3740000000001;276.214;296.16371126;114.0;0.0;0.2549184370891482;-0.3389820323340454;0.3389820323340454;0.2549184370891482;1.0454545454545454;1.8636363636363635;2.5;1.6645762583243227;630.7134431991818;15.363596551749426;12.749524598034233;12.749524598034233;10.720346690612274;7.672515324245412…
626;6.534807658660171;0.4951522786032716;6.534807658660171;0.4951522786032716;0.46290924551593643;391.9060000000001;369.7300000000002;391.156373384;142.0;0.0;0.14873562846026542;-0.33773192248340533;0.33773192248340533;0.14873562846026542;1.0714285714285714;1.8928571428571428;2.607142857142857;1.7162977821591947;1115.692472817992;19.672997628507925;16.147428328091866;16.903357274110324;13.5080403…
627;12.60146942523566;-0.00046058225351108817;12.60146942523566;0.00046058225351108817;0.911965768703598;344.84600000000006;323.67800000000005;344.14038897200004;126.0;0.0;0.25498190382485636;-0.3383344886927496;0.3383344886927496;0.25498190382485636;1.3333333333333333;2.1666666666666665;2.8333333333333335;1.739174615940199;732.2986614084062;17.10408352775558;13.920382289856912;14.676311235875366…
628;12.455913869680103;0.0024560844131555903;12.455913869680103;0.0024560844131555903;0.9293616542951451;330.819;311.6670000000001;330.124738908;120.0;0.0;0.2549723890596877;-0.33860247308986285;0.33860247308986285;0.2549723890596877;1.173913043478261;1.9565217391304348;2.608695652173913;1.7435638672173324;696.2395970417772;16.233840039752504;13.050138801853834;13.806067747872289;11.1310302931352…
629;12.66633053634677;0.00014126959834093178;12.66633053634677;0.00014126959834093178;0.9062602491359308;344.84600000000006;323.67800000000005;344.14038897200004;126.0;0.0;0.2552131052158751;-0.3377319071321319;0.3377319071321319;0.2552131052158751;1.2916666666666667;2.125;2.7916666666666665;1.7622418481565736;732.2986614084062;17.10408352775558;13.920382289856912;14.676311235875366;11.5417138956…
630;11.979972511655413;-0.08741137041236269;11.979972511655413;0.08741137041236269;0.9097297645374507;281.359;262.20699999999994;281.152812228;108.0;0.0;0.22694133756103382;-0.32417855962619596;0.32417855962619596;0.22694133756103382;1.1904761904761905;1.9047619047619047;2.619047619047619;1.9487600542777406;689.6814504286563;15.035169427003234;12.603640389785005;12.603640389785005;9.9543269253364…
631;12.107819733877635;-0.02820869291242678;12.107819733877635;0.02820869291242678;0.9118889143376843;281.359;262.20699999999994;281.152812228;108.0;0.0;0.22692137493213801;-0.3241788487276394;0.3241788487276394;0.22692137493213801;1.1428571428571428;1.8571428571428572;2.5714285714285716;1.8880898565628093;689.6814504286563;15.035169427003234;12.603640389785006;12.603640389785006;9.92745347179882…
632;11.9026114005443;0.15336657824031574;11.9026114005443;0.15336657824031574;0.9067305511684227;267.33200000000005;250.19599999999997;267.137162164;102.0;0.0;0.22692120328846072;-0.32417884988852796;0.32417884988852796;0.22692120328846072;1.2;1.95;2.7;1.8666287270499788;649.2716027838372;14.11251969619286;11.68099065897463;11.68099065897463;9.614193540729628;6.844139399173661;6.844139399173661;5…
633;11.8926114005443;0.14102089922797023;11.8926114005443;0.14102089922797023;0.9065566793957538;268.32000000000005;252.19199999999995;268.132411132;102.0;0.0;0.22696466611364932;-0.322785127994732;0.322785127994732;0.22696466611364932;1.2;2.05;2.8;1.8666287270499786;651.4231313518729;14.11251969619286;11.550853985284963;11.550853985284963;9.614193540729628;6.703936618742656;6.703936618742656;5.3…
634;12.344972511655413;-0.3033113691413205;12.344972511655413;0.14410731898105666;0.9118889143376843;281.359;262.20699999999994;281.152812228;108.0;0.0;0.2269210416381232;-0.3241788510114262;0.3241788510114262;0.2269210416381232;1.1904761904761905;1.9047619047619047;2.619047619047619;1.870073789270119;689.6814504286563;15.035169427003234;12.603640389785006;12.603640389785006;9.954326925336499;7.2…
635;9.920117157974301;-0.24138888888888865;9.920117157974301;0.005089758125471855;0.627995166648408;242.27799999999996;228.16599999999997;242.105527688;92.0;0.0;0.2236123867263733;-0.5071231860695324;0.5071231860695324;0.2236123867263733;1.1666666666666667;1.9444444444444444;2.6666666666666665;2.4141885816389648;606.4930287148354;13.120955864630139;10.252955997137589;10.252955997137589;8.55855064…
636;9.496722096245906;0.03266770597127788;9.496722096245906;0.03266770597127788;0.775771088940943;213.24;202.15199999999996;213.090211972;80.0;0.0;0.2163506294817141;-0.5041602967984787;0.5041602967984787;0.2163506294817141;1.0;1.75;2.5;2.2703168999367245;508.9272518804925;11.380468888623982;8.830306266327213;8.830306266327213;7.7540201954234895;4.889401193795814;4.889401193795814;3.3309144771594…
637;5.511568877551021;0.3736933106575966;5.511568877551021;0.3736933106575966;0.7485766993727714;237.30199999999996;222.18199999999996;237.1153641;90.0;0.0;0.1489789387198378;-0.48094028328650784;0.48094028328650784;0.1489789387198378;1.0555555555555556;1.8333333333333333;2.5555555555555554;1.9099857412487322;576.0362226193148;12.794682450997078;10.60402055147775;10.60402055147775;8.7371834430178…
638;5.449068877551021;0.33369331065759655;5.449068877551021;0.33369331065759655;0.7540130935442831;238.28999999999996;224.17799999999994;238.110613068;90.0;0.0;0.14906492727251922;-0.47931812687222874;0.47931812687222874;0.14906492727251922;1.1111111111111112;2.0;2.7222222222222223;1.9099857412487318;579.432863685187;12.794682450997078;10.473883877788083;10.473883877788083;8.737183443017882;5.718…
639;12.626067333473536;-3.4674147791258627;12.626067333473536;0.0682569077013524;0.7060606075149841;369.44600000000014;350.29400000000015;369.114712468;134.0;0.0;0.24261323100542642;-0.3385726444207049;0.3385726444207049;0.24261323100542642;1.0384615384615385;1.7692307692307692;2.4615384615384617;1.474264193105497;1035.9011231081179;18.31119030894213;14.584999933435057;15.401496514362783;12.43069…
640;12.611406839646378;-3.4848619783912436;12.611406839646378;0.10124301881246356;0.6822560323026465;389.8640000000002;373.7360000000002;389.06009005199996;134.0;0.0;0.24261323100542642;-0.3385726387853475;0.3385726387853475;0.24261323100542642;1.1538461538461537;1.8846153846153846;2.576923076923077;1.474264193105497;1041.5530958375844;18.31119030894213;13.962964406444284;15.535389933390466;12.43…
641;12.63517830051876;-3.441107271197684;12.63517830051876;0.337518277627856;0.791337546018667;338.4320000000001;320.28800000000007;338.108898816;122.0;0.0;0.24286339295338386;-0.2477889103722546;0.2477889103722546;0.24286339295338386;1.0833333333333333;1.875;2.5;1.7289525614814334;905.3343035326968;16.993353063746344;13.436644828657784;14.25314140958551;11.55368002394561;7.744812039223818;9.1848…
642;10.460118550914906;0.15797401148501367;10.460118550914906;0.15797401148501367;0.36993475984462254;403.5110000000002;382.3430000000002;403.14668129200004;146.0;0.0;0.18977101324060047;-0.4961136045747173;0.4961136045747173;0.18977101324060047;1.2758620689655173;2.103448275862069;2.8620689655172415;1.6786766215484297;1255.3165788327553;20.12059138570063;16.494789067356795;17.311285648284517;13.…
643;14.127618554385329;-0.35584052448139736;14.127618554385329;0.35584052448139736;0.5722307432364039;331.3540000000001;317.2420000000001;331.123323668;122.0;0.0;0.22316384432441302;-0.2527706515589518;0.2527706515589518;0.22316384432441302;0.92;1.84;2.64;1.7531865708294228;1026.9361191184057;17.225403871315226;13.464885411594905;13.464885411594905;12.18667318580106;7.783701464461301;7.7837014644…
644;4.4350215734441925;0.5107024229444865;4.4350215734441925;0.5107024229444865;0.5784962045595605;313.36400000000003;298.24399999999997;313.13274548000004;116.0;0.0;0.22316382877294957;-0.252770651559072;0.252770651559072;0.22316382877294957;0.8333333333333334;1.6666666666666667;2.4583333333333335;1.7066783161708405;975.740813951646;16.355160383312146;13.164271207775304;13.164271207775304;11.792…
645;5.258991874527589;0.5065797430083148;5.258991874527589;0.5065797430083148;0.6867879310417011;237.262;226.17399999999995;237.090211972;88.0;0.0;0.25779766052216296;-0.3335616910946973;0.3335616910946973;0.25779766052216296;1.0555555555555556;2.0;2.7777777777777777;1.996465777858543;661.5656594855657;12.372032720186704;9.868691230480746;9.868691230480746;8.826499840494924;5.649366751454798;5.64…
646;6.0366024437612325;0.5289787893016615;6.0366024437612325;0.5289787893016615;0.6018301700833627;348.25800000000004;337.17;347.00507371200007;110.0;0.0;0.1786976874024118;-0.24979010220896714;0.24979010220896714;0.1786976874024118;0.9545454545454546;1.8181818181818181;2.590909090909091;1.8909553868307067;823.9912261522439;15.526733258565956;11.624620176499201;13.952974649463835;10.6141935407296…
647;12.501623904995117;-0.052861866969010185;12.501623904995117;0.052861866969010185;0.8700789938080693;311.3850000000001;290.217;311.163376912;120.0;0.0;0.2492634323040825;-0.33666828042453834;0.33666828042453834;0.2492634323040825;1.2608695652173914;2.130434782608696;2.9130434782608696;1.5984042179560203;720.5617068285231;15.81119030894213;13.364879669684644;13.364879669684644;11.22034669061227…
648;12.721623904995116;-0.057491496598639946;12.721623904995116;0.057491496598639946;0.858534588148821;325.41200000000015;302.228;325.179026976;126.0;0.0;0.2492634323040371;-0.3366682804245384;0.3366682804245384;0.2492634323040371;1.2083333333333333;2.0833333333333335;2.8333333333333335;1.5801581486981353;735.7180603179352;16.518297090128677;14.071986450871192;14.071986450871192;11.72034669061227…
649;12.941623904995119;-0.062121126228269485;12.941623904995119;0.062121126228269485;0.8368406282147427;339.4390000000001;314.239;339.1946770400001;132.0;0.0;0.24926343230403708;-0.3366682804245384;0.3366682804245384;0.24926343230403708;1.16;1.96;2.76;1.5729764916257392;748.9044699244124;17.225403871315226;14.77909323205774;14.77909323205774;12.220346690612274;9.433138668689967;9.433138668689967;…
650;13.094401682772894;-0.06552248677248707;13.094401682772894;0.06552248677248707;0.8037654598803395;353.4660000000002;326.25000000000006;353.210327104;138.0;0.0;0.24926343230403708;-0.3366682804245384;0.3366682804245384;0.24926343230403708;1.1153846153846154;1.9230769230769231;2.730769230769231;1.5546725897954787;764.1216121857601;17.932510652501772;15.486200013244288;15.486200013244288;12.7203…
651;13.563847553345138;-1.0426542659768463;13.563847553345138;0.10113235443141666;0.6583220890765079;383.398;364.24600000000015;383.144533288;144.0;0.0;0.2541435663411038;-0.336668053302493;0.336668053302493;0.2541435663411038;1.1428571428571428;2.0;2.7857142857142856;1.6214878736822558;1018.3902260621398;19.672997628507925;15.361295591709254;15.361295591709254;13.524877143252587;9.19396529788924…
652;13.168105176910089;-0.3597761469808176;13.168105176910089;0.1435133744855961;0.6830660723083835;365.4080000000001;345.2480000000001;365.15395509999996;138.0;0.0;0.25403722615218727;-0.33666805330260463;0.33666805330260463;0.25403722615218727;1.1851851851851851;2.0;2.7777777777777777;1.6104040225445422;952.070390449418;18.80275414050485;15.060681387889653;15.060681387889653;13.114193540729627;…
653;13.5268105163081;-0.42228389560647606;13.5268105163081;0.21342078189300362;0.6830660723083835;365.4080000000001;345.2480000000001;365.15395509999996;138.0;0.0;0.25413996444251147;-0.3366680533024932;0.3366680533024932;0.25413996444251147;1.1851851851851851;2.037037037037037;2.8518518518518516;1.6223073911996013;969.320390449418;18.80275414050485;15.060681387889653;15.060681387889653;13.114193…
654;12.812503534624746;-0.14406557067271386;12.812503534624746;0.05093106995884811;0.6967213363589219;353.44700000000006;334.2950000000001;353.119797848;128.0;0.0;0.26409974148502474;-0.33666804884599016;0.33666804884599016;0.26409974148502474;1.28;2.2;3.0;1.6197341836270058;872.4437675161917;17.225403871315223;14.013614936154664;14.83011151708239;12.220346690612274;8.473135160056355;9.3527879713…
655;12.480693183813674;0.160958994708994;12.480693183813674;0.160958994708994;0.8656718839476418;325.4120000000001;302.228;325.17902697600005;126.0;0.0;0.2313640650731837;-0.34166358593588547;0.34166358593588547;0.2313640650731837;1.25;2.125;2.875;1.4817040127655252;735.7180603179352;16.518297090128677;14.071986450871192;14.071986450871192;11.703509938206668;8.899415835423508;8.899415835423508;7.…
656;12.56884612721734;-0.047074829931973206;12.56884612721734;0.047074829931973206;0.8700789938080693;311.3850000000001;290.217;311.163376912;120.0;0.0;0.2492646439544332;-0.3366682697786572;0.3366682697786572;0.2492646439544332;1.2608695652173914;2.130434782608696;2.869565217391304;1.5649909490644456;720.5617068285231;15.81119030894213;13.364879669684644;13.364879669684644;11.220346690612276;8.4…
657;12.987672780074686;-0.3078112528992547;12.987672780074686;0.024848408499202;0.7190619223701141;351.3810000000001;333.2370000000001;351.13830503599996;132.0;0.0;0.24933453230238778;-0.33666693951097193;0.33666693951097193;0.24933453230238778;1.2692307692307692;2.076923076923077;2.769230769230769;1.4673887865717368;936.2391694002409;18.095647359318303;14.353574606703106;14.353574606703106;12.59…
658;12.684918973022327;-0.20444210863357726;12.684918973022327;0.09625430419081171;0.725944351107789;344.37400000000014;328.24600000000004;344.127325752;128.0;0.0;0.2540377945841387;-0.3366667123943755;0.3366667123943755;0.2540377945841387;1.2692307692307692;2.076923076923077;2.730769230769231;1.5351865262688384;1001.1506962734936;18.095647359318303;14.21571694800729;14.21571694800729;12.65219834…
659;13.38203813976489;-1.0486597931877306;13.38203813976489;0.08983605813512052;0.7146878286014527;355.34400000000005;340.2240000000001;355.11323316;132.0;0.0;0.25414612873607145;-0.3366667123942637;0.3366667123942637;0.25414612873607145;1.1923076923076923;2.0384615384615383;2.730769230769231;1.554311373829545;986.4205104409828;18.258784066134833;13.947082029336158;13.947082029336158;12.524877143…
660;13.854698687516041;-0.5239547453508491;13.854698687516041;0.06076198406104627;0.7298175751171603;337.3540000000001;321.2260000000001;337.12265497199996;126.0;0.0;0.2570124491806841;-0.33666671233271006;0.33666671233271006;0.2570124491806841;1.24;2.08;2.8;1.5703832811578162;937.6784573871423;17.388540578131753;13.646467825516558;13.646467825516558;12.131030293135236;8.094299458861668;8.0942994…
661;12.772433917622159;-4.149974582952169;12.772433917622159;0.012478374065675757;0.7784453321751589;393.4090000000001;371.2330000000001;393.16641160399996;150.0;0.0;0.3913182229470759;-0.34072151451308297;0.3913182229470759;0.34072151451308297;1.1785714285714286;1.8928571428571428;2.5357142857142856;1.3090840539539386;850.3759599119471;19.888540578131753;15.576123357901952;15.576123357901952;13.…
662;12.587363629769833;0.17826236667506468;12.587363629769833;0.17826236667506468;0.853313029551002;339.4390000000001;314.23900000000003;339.19467704;132.0;0.0;0.23316362592809906;-0.34072151482462343;0.34072151482462343;0.23316362592809906;1.2;1.96;2.68;1.3559113759646768;755.8066882390667;17.388540578131757;14.94222993887427;14.94222993887427;12.097356788324019;9.29326268554086;9.29326268554086…
663;13.23626279015279;-2.6069309508695997;13.23626279015279;0.018358386309323516;0.8344023822543191;361.39200000000005;340.2240000000001;361.16018335200005;138.0;0.0;0.24775638861070126;-0.34072146493966854;0.34072146493966854;0.24775638861070126;1.2692307692307692;2.0;2.6923076923076925;1.3443914568980753;804.620496948693;18.311190308942127;14.6208086157031;14.6208086157031;12.410616719393214;8.…
664;12.107915406035897;0.18989417989417956;12.107915406035897;0.18989417989417956;0.8737711936771714;297.358;278.20599999999996;297.14772684800005;114.0;0.0;0.233163625928099;-0.34072151727513106;0.34072151727513106;0.233163625928099;1.3181818181818181;2.1363636363636362;2.8181818181818183;1.4170752933481576;699.4345425803007;15.104083527755582;12.657772888498096;12.657772888498096;10.70350993820…
665;12.626248739369228;0.1768733465608463;12.626248739369228;0.1768733465608463;0.853313029551002;339.4390000000001;314.23900000000003;339.19467704;132.0;0.0;0.2331636259281212;-0.34072136291781674;0.34072136291781674;0.2331636259281212;1.28;2.12;2.88;1.369932433701122;763.8066882390666;17.388540578131757;14.94222993887427;14.94222993887427;12.097356788324019;9.29326268554086;9.29326268554086;7.7…
666;12.327915406035896;0.18649281934996176;12.327915406035896;0.18649281934996176;0.8733719431343447;311.3850000000001;290.217;311.163376912;120.0;0.0;0.233163625928099;-0.3407215172949401;0.3407215172949401;0.233163625928099;1.2608695652173914;2.0434782608695654;2.782608695652174;1.401202616888235;712.5617068285231;15.81119030894213;13.364879669684644;13.364879669684644;11.203509938206668;8.3994…
667;12.480693183813672;0.18388865268329502;12.480693183813672;0.18388865268329502;0.8656718839476418;325.41200000000003;302.228;325.179026976;126.0;0.0;0.233163625928099;-0.34072151729497624;0.34072151729497624;0.233163625928099;1.2083333333333333;2.0;2.75;1.3787891085465638;727.7180603179353;16.518297090128677;14.071986450871192;14.071986450871192;11.703509938206668;8.899415835423508;8.899415835…
668;12.202915406035896;-0.24862024092363222;12.202915406035896;0.09460457665363897;0.8682502946009651;313.357;294.20500000000004;313.1426414680001;120.0;0.0;0.25124583936842726;-0.36838360942733656;0.36838360942733656;0.25124583936842726;1.3478260869565217;2.217391304347826;2.9565217391304346;1.4012026168882348;715.3786010510655;15.81119030894213;13.06602117896196;13.06602117896196;11.20350993820…
669;12.247915406035897;0.02915753685414524;12.247915406035897;0.02915753685414524;0.8667867505631996;313.357;294.20500000000004;313.1426414680001;120.0;0.0;0.23316362602864754;-0.3805974959481178;0.3805974959481178;0.23316362602864754;1.3478260869565217;2.217391304347826;2.9565217391304346;1.4012026168882348;715.3786010510655;15.81119030894213;13.06602117896196;13.06602117896196;11.20350993820666…
670;12.425137628258119;0.11596309240970104;12.425137628258119;0.11596309240970104;0.8657007729610371;327.38400000000007;306.216;327.158291532;126.0;0.0;0.23316362592846876;-0.3813998811083909;0.3813998811083909;0.23316362592846876;1.25;2.0416666666666665;2.7916666666666665;1.378789108546564;730.6151455452383;16.518297090128677;13.773127960148507;13.773127960148507;11.703509938206668;8.47676610461…
671;12.395483433246778;-0.008018880136484663;12.395483433246778;0.008018880136484663;0.7152548856242791;353.8090000000001;337.68100000000004;353.09310443199996;126.0;0.0;0.25339961870233935;-0.33853186666744;0.33853186666744;0.25339961870233935;1.2;1.96;2.68;1.4243321026442133;914.4284573871421;17.388540578131757;13.646467825516558;14.402396771535013;12.097356788324019;8.054593561451501;8.4325580…
672;12.945151679041679;-0.35409812721688305;12.945151679041679;0.037460684891240215;0.7346381911027167;337.35400000000004;321.226;337.12265497199996;126.0;0.0;0.2534013474915561;-0.33853186666744;0.33853186666744;0.2534013474915561;1.2;1.96;2.68;1.4243321026442133;914.4284573871421;17.388540578131757;13.646467825516558;13.646467825516558;12.097356788324019;8.054593561451501;8.054593561451501;6.23…
673;13.242849681193283;-0.4142397503233892;13.242849681193283;0.017192932728646637;0.7346381911027167;337.35400000000004;321.22600000000006;337.12265497199996;126.0;0.0;0.25350408631482696;-0.33853186666743984;0.33853186666743984;0.25350408631482696;1.2;2.0;2.76;1.4347918314757189;931.6784573871423;17.388540578131757;13.646467825516558;13.646467825516558;12.097356788324019;8.054593561451501;8.054…
674;13.716155911873736;-0.504190783361578;13.716155911873736;0.012238284202569893;0.7346381911027167;337.35400000000004;321.226;337.12265497199996;126.0;0.0;0.25637404164046923;-0.33853186666721163;0.33853186666721163;0.25637404164046923;1.2;2.0;2.76;1.4459710297405672;931.6784573871423;17.388540578131753;13.646467825516558;13.646467825516558;12.114193540729628;8.060576625595207;8.060576625595207…
675;12.582983433246781;-3.526056754434506;12.582983433246781;0.09432000783852668;0.6822560323026466;389.86400000000015;373.7360000000001;389.060090052;134.0;0.0;0.24261465379030814;-0.33857264442070495;0.33857264442070495;0.24261465379030814;1.1538461538461537;1.8846153846153846;2.576923076923077;1.474264193105497;1041.5530958375844;18.31119030894213;13.962964406444284;15.535389933390466;12.43069…
676;12.986393175640318;-3.6340814457925306;12.986393175640318;0.07252673613063298;0.7027091310772039;373.4090000000001;357.28100000000006;373.08964059199997;134.0;0.0;0.24261639663300288;-0.33857264442070495;0.33857264442070495;0.24261639663300288;1.1538461538461537;1.8846153846153846;2.576923076923077;1.474264193105497;1041.5530958375844;18.31119030894213;13.962964406444284;14.77946098737201;12.…
677;12.66698948010997;-3.4731555198666046;12.66698948010997;0.06884873393801993;0.7060606075149841;369.44600000000014;350.2940000000001;369.114712468;134.0;0.0;0.2426229274497251;-0.3385726444207049;0.3385726444207049;0.2426229274497251;1.0384615384615385;1.7307692307692308;2.423076923076923;1.4848408127607808;1053.1511231081176;18.31119030894213;14.584999933435057;15.401496514362783;12.430690121…
678;12.982886589821113;-0.1493282312925166;12.982886589821113;0.1493282312925166;0.5516036095574866;350.8090000000001;335.6890000000001;350.09343878000004;124.0;0.0;0.2687545577316244;-0.2680344968485311;0.2687545577316244;0.2680344968485311;1.0;1.76;2.48;1.9613197566698952;1142.5131427029069;17.551677284948287;13.771219568179557;14.527148514198013;12.041713895658196;7.847962400420211;8.225926873…
679;5.932637715380169;0.028498992189468053;5.932637715380169;0.028498992189468053;0.8375663822098931;270.763;255.64299999999994;270.09237616;96.0;0.0;0.11301166997641615;-0.3717420793068576;0.3717420793068576;0.11301166997641615;1.2105263157894737;2.0;2.736842105263158;2.039783913733617;625.8863267010125;13.664925939000156;10.943980222026195;11.699909168044648;9.131030293135234;6.106280511286035;…
680;5.892637715380168;-0.22150100781053195;5.892637715380168;0.22150100781053195;0.7739684515870772;271.74699999999996;257.63499999999993;271.076391748;96.0;0.0;0.15635325595171043;-0.47799636637884657;0.47799636637884657;0.15635325595171043;1.2105263157894737;2.0;2.736842105263158;2.039783913733617;627.8863267010125;13.664925939000156;10.852228512490058;11.608157458508511;9.131030293135234;6.007…
681;5.959304382046835;0.1951656588561348;5.959304382046835;0.1951656588561348;0.5924118143950593;287.81500000000005;273.703;287.053548128;96.0;0.0;0.1129728893590055;-0.2446776314982077;0.2446776314982077;0.1129728893590055;1.2105263157894737;2.0;2.736842105263158;2.039783913733617;627.8863267010125;13.664925939000156;10.852228512490058;12.424654039436238;9.131030293135234;6.007431782318669;7.265…
682;9.581839569160998;-0.2180498866213152;9.581839569160998;0.2180498866213152;0.4696683128561417;236.274;224.17799999999994;236.094963004;88.0;0.0;0.26600160156292446;-0.48692558296856325;0.48692558296856325;0.26600160156292446;1.1111111111111112;1.8888888888888888;2.611111111111111;2.1763295140965013;621.6870156452686;12.794682450997078;9.960442940016883;9.960442940016883;8.737183443017882;5.52…
683;6.038882046445928;0.21368417737465317;6.038882046445928;0.21368417737465317;0.5692438384064048;315.8690000000001;297.7250000000001;315.084848256;108.0;0.0;0.11297325433329715;-0.24467762847586472;0.24467762847586472;0.11297325433329715;1.1428571428571428;1.9047619047619047;2.5714285714285716;2.1697312779480544;670.1588108787059;15.242276208189782;12.429578781679682;14.002004308625864;10.04171…
684;11.032010818216175;-0.9760460364701435;11.032010818216175;0.17135135844461225;0.3410560812392026;336.439;312.24700000000007;336.195011388;130.0;0.0;0.2120285804033736;-0.37743455922565744;0.37743455922565744;0.2120285804033736;1.32;2.0;2.56;1.8174652003805927;766.866384065671;18.026733258565955;15.028596717383738;15.028596717383738;11.915633998507213;8.663932905082032;8.663932905082032;7.2578…
685;12.716578246171949;-0.9819009826152683;12.716578246171949;0.11785598807424202;0.7437856136607627;325.452;298.23600000000005;325.20417910400005;128.0;0.0;0.2279497291987443;-0.37743456205036324;0.37743456205036324;0.2279497291987443;1.25;1.875;2.4166666666666665;1.790183516817197;690.5294215784232;17.535169427003233;15.095204221347727;15.095204221347727;11.178270458928653;8.82920266831413;8.82…
686;12.320744912838617;-0.9874281934996221;12.320744912838617;0.047401250878884804;0.7476250424671852;312.413;288.221;312.183778008;122.0;0.0;0.31948556549506824;-0.3774345415212446;0.3774345415212446;0.31948556549506824;1.3043478260869565;1.9565217391304348;2.5217391304347827;1.7808062404816523;657.4374527983592;16.61251969619286;14.042417816847685;14.042417816847685;10.877629196046426;8.1972366…
687;12.603244912838617;-0.9709262802343162;12.603244912838617;0.1330180251112787;0.7454240686515035;324.4240000000001;300.232;324.18377800799993;126.0;0.0;0.32000898017187956;-0.3774345415212008;0.3774345415212008;0.32000898017187956;1.25;1.9583333333333333;2.5416666666666665;1.5037381299467452;699.8393005633568;16.733840039752504;14.163738160407329;14.163738160407329;11.5394252385949;8.935264998…
688;11.883244912838617;-3.2106314268960827;11.883244912838617;0.11985234525909161;0.8011297485678677;319.42600000000004;298.25800000000004;319.124214532;118.0;0.0;0.2112124702272319;-0.37747370370358235;0.37747370370358235;0.2112124702272319;1.2727272727272727;1.9090909090909092;2.4545454545454546;1.8297273381439296;730.6578224050988;15.957819157813608;12.911700802275453;13.72819738320318;10.2675…
689;11.088196255353996;-0.9785055272108845;11.088196255353996;0.1736661732594269;0.8081181464748265;343.43000000000006;322.2620000000001;343.168462292;130.0;0.0;0.14647874348722653;-0.377434575735056;0.377434575735056;0.14647874348722653;1.1923076923076923;1.9615384615384615;2.6538461538461537;1.5958569119104649;920.1340385653322;18.148053602125596;14.813433929452659;14.813433929452659;12.5774300…
690;4.36916225749559;0.46158257747543474;4.36916225749559;0.46158257747543474;0.7185102822037495;235.32999999999996;218.19399999999996;235.136099544;90.0;0.0;0.11293063506260374;-0.24467836492443956;0.24467836492443956;0.11293063506260374;1.0555555555555556;1.8333333333333333;2.5555555555555554;2.0044507115126677;560.9091179644602;12.794682450997078;10.85047279939314;10.85047279939314;8.754020195…
691;4.355373621288123;0.8701028806584363;4.355373621288123;0.8701028806584363;0.5827548283357562;235.33;218.19399999999996;235.136099544;90.0;0.0;0.11293026225202034;-0.24467836798832468;0.24467836798832468;0.11293026225202034;1.0;1.8333333333333333;2.611111111111111;1.7942522317800302;546.5679297744803;12.631545744180547;10.68733609257661;10.68733609257661;8.843336592900531;6.309020915065757;6.3…
692;5.924924185523782;0.7785277940887612;5.924924185523782;0.7785277940887612;0.7387055487786559;255.74799999999996;241.63599999999994;255.081477128;90.0;0.0;0.11293045507921207;-0.24467836641486468;0.24467836641486468;0.11293045507921207;1.1666666666666667;2.0;2.7777777777777777;1.932120750171237;593.2862226193148;12.794682450997078;10.280843515209662;11.036772461228116;8.737183443017884;5.90868…
693;4.344124464600656;0.8593163685227179;4.344124464600656;0.8593163685227179;0.7084131901590776;221.303;206.18299999999996;221.12044948;84.0;0.0;0.11293045507916377;-0.2446783664148647;0.2446783664148647;0.11293045507916377;1.0;1.8235294117647058;2.588235294117647;1.9111982639720746;532.1967912959587;11.924438962994;9.980229311390062;9.980229311390062;8.343336592900531;5.809020915065757;5.809020…
694;4.350643738977072;0.6940825774754347;4.350643738977072;0.6940825774754347;0.7453198658749258;236.31799999999996;220.18999999999997;236.131348512;90.0;0.0;0.11300056592188379;-0.36342524764892586;0.36342524764892586;0.11300056592188379;1.0555555555555556;1.8333333333333333;2.5555555555555554;2.0044507115126677;564.3959862657159;12.794682450997078;10.720336125703472;10.720336125703472;8.7540201…
695;9.647215031074158;-0.20484436675904893;9.647215031074158;0.1756160241874527;0.5073560606441507;299.76099999999997;285.649;299.08253974800004;106.0;0.0;0.2871328660721825;-0.4805916654773953;0.4805916654773953;0.2871328660721825;1.3333333333333333;2.142857142857143;2.9047619047619047;1.923853646328738;716.7022951516196;15.079139501373252;11.468163925023031;12.224092871041487;10.131030293135236…
696;9.794224983203158;-0.0703690581170735;9.794224983203158;0.0703690581170735;0.5218028360883156;284.746;271.642;284.07164071600005;100.0;0.0;0.2140868343779667;-0.493065314449441;0.493065314449441;0.2140868343779667;1.3;2.1;2.85;2.0348327963242987;698.863327247142;14.372032720186704;10.968163925023031;11.724092871041485;9.647867045540842;6.068574725016853;6.44653919802608;4.116167217790756;4.55…
697;5.884924185523782;0.5654406021667924;5.884924185523782;0.5654406021667924;0.8321393630617214;256.73599999999993;243.63199999999995;256.076726096;90.0;0.0;0.113000446407784;-0.37407803240541443;0.37407803240541443;0.113000446407784;1.2222222222222223;2.0555555555555554;2.8333333333333335;1.9321207501712372;596.682863685187;12.794682450997078;10.073736734023116;10.82966568004157;8.7371834430178…
698;4.316346686822877;0.6246381330309901;4.316346686822877;0.6246381330309901;0.7902472483161697;222.291;208.17899999999995;222.115698448;84.0;0.0;0.11300044640773854;-0.3741205523896759;0.3741205523896759;0.11300044640773854;1.0588235294117647;1.8823529411764706;2.6470588235294117;1.9111982639720746;535.593432361831;11.924438962994;9.773122530203514;9.773122530203514;8.343336592900531;5.55902091…
699;9.639006079181494;-0.06758331702234988;9.639006079181494;0.06758331702234988;0.736921559024084;290.32199999999995;276.21;290.105527688;108.0;0.0;0.2145823712473806;-0.49315874284255184;0.49315874284255184;0.2145823712473806;1.0909090909090908;1.9545454545454546;2.8181818181818183;1.7763383406239788;878.879818468465;15.363596551749426;12.075798011667294;12.075798011667294;10.720346690612278;6.…
700;5.591311885865457;0.37167375283446713;5.591311885865457;0.37167375283446713;0.7840665514445361;265.35599999999994;246.20399999999995;265.146664228;102.0;0.0;0.14897893875258014;-0.480940277469268;0.480940277469268;0.14897893875258014;1.1;1.85;2.5;1.9004592792608455;617.8567489230568;14.372032720186704;12.181370820667377;12.181370820667377;9.647867045540842;6.802326079796253;6.802326079796253;…
701;5.881961222560818;0.2714118795666416;5.881961222560818;0.2714118795666416;0.7764781873308952;292.165;281.07700000000006;291.021769332;96.0;0.0;0.1489803036784283;-0.48088317258670293;0.48088317258670293;0.1489803036784283;1.1578947368421053;2.0;2.736842105263158;1.951091048372935;644.079213370408;13.664925939000156;10.28259922830658;11.79445712034349;9.147867045540842;5.653581546498081;6.4095…
702;5.77604559968105;0.330609410430839;5.77604559968105;0.330609410430839;0.7688260988679873;257.71999999999997;245.62399999999997;257.060741684;90.0;0.0;0.14897895560183644;-0.48093881962667745;0.48093881962667745;0.14897895560183644;1.1666666666666667;1.9444444444444444;2.6666666666666665;1.9099857412487322;581.432863685187;12.794682450997078;9.981985024486978;10.737913970505433;8.7371834430178…
703;5.72266298185941;0.39723072562358275;5.72266298185941;0.39723072562358275;0.7808757277767518;277.36699999999996;258.215;277.146664228;106.0;0.0;0.14897919919199598;-0.480929669359216;0.480929669359216;0.14897919919199598;1.0952380952380953;1.9523809523809523;2.8095238095238093;1.6084905133350895;694.1979209701572;14.493353063746348;12.355097407034316;12.355097407034316;10.309663088089316;7.48…
704;5.844924185523782;0.31544060216679304;5.844924185523782;0.31544060216679304;0.7688260988679873;257.71999999999997;245.62399999999994;257.060741684;90.0;0.0;0.1489802823346884;-0.4808850185226638;0.4808850185226638;0.1489802823346884;1.2222222222222223;2.0555555555555554;2.8333333333333335;1.9321207501712372;598.682863685187;12.794682450997078;9.98198502448698;10.737913970505433;8.737183443017…
705;10.613794346066761;-0.46309097880301;10.613794346066761;0.003879613318645836;0.4874607890737479;268.27199999999993;256.17599999999993;268.084792244;100.0;0.0;0.27263147921404074;-0.48067384467873947;0.48067384467873947;0.27263147921404074;1.3;2.1;2.85;1.9669078428966098;686.7582483643502;14.372032720186704;10.867730727905435;10.867730727905435;9.647867045540842;5.947705576242279;5.94770557624…
706;5.45656887755102;0.37463813303099025;5.45656887755102;0.37463813303099025;0.7302719729895993;223.27499999999998;210.17099999999996;223.099714036;84.0;0.0;0.14897893466615983;-0.48094063031394396;0.48094063031394396;0.14897893466615983;1.0588235294117647;1.8823529411764706;2.6470588235294117;1.9111982639720746;537.593432361831;11.924438962994;9.681370820667377;9.681370820667377;8.3433365929005…
707;5.955425108757239;0.29102702191987917;5.955425108757239;0.29102702191987917;0.7688260988679873;257.71999999999997;245.62399999999994;257.060741684;90.0;0.0;0.14906036434505765;-0.47937159362451087;0.47937159362451087;0.14906036434505765;1.1666666666666667;2.0;2.7777777777777777;1.9565343840242229;598.682863685187;12.794682450997078;9.981985024486978;10.737913970505433;8.754020195423491;5.5539…
708;5.39406887755102;0.3346381330309902;5.39406887755102;0.3346381330309902;0.7335207006343019;224.263;212.16699999999994;224.094963004;84.0;0.0;0.14906492261254584;-0.4793185256051486;0.4793185256051486;0.14906492261254584;1.2352941176470589;2.176470588235294;2.9411764705882355;1.911198263972074;540.8938223871525;11.924438962994;9.55123414697771;9.55123414697771;8.343336592900531;5.2979979171268…
709;11.89002377802973;-1.0638013353489548;11.89002377802973;0.3329714663643235;0.7719184579670728;255.34199999999996;242.23799999999997;255.071785036;90.0;0.0;0.11296354223662082;-0.25335217748742817;0.25335217748742817;0.11296354223662082;1.1111111111111112;1.8888888888888888;2.611111111111111;2.029192925730205;611.1358825395816;12.794682450997078;10.08961911113124;10.906115692058966;8.754020195…
710;5.911590852190448;0.7321072688334591;5.911590852190448;0.7321072688334591;0.6011498512526022;273.788;261.69199999999995;273.037898064;90.0;0.0;0.1129619722619729;-0.24467782394941645;0.24467782394941645;0.1129619722619729;1.2222222222222223;2.0555555555555554;2.8333333333333335;1.9321207501712372;598.682863685187;12.794682450997078;9.98198502448698;11.55441055143316;8.737183443017884;5.547932…
711;4.334865205341396;0.7913047996976569;4.334865205341396;0.7913047996976569;0.5870933200502391;239.343;226.23899999999995;239.076870416;84.0;0.0;0.11296197226192557;-0.2446778239494165;0.2446778239494165;0.11296197226192557;1.0588235294117647;1.8823529411764706;2.6470588235294117;1.9111982639720746;537.593432361831;11.924438962994;9.681370820667377;10.497867401595103;8.343336592900531;5.4482668…
712;4.373187200806249;0.8263482615268332;4.373187200806249;0.8263482615268332;0.5486165293543419;249.338;238.24999999999994;249.061220352;86.0;0.0;0.11333943919754683;-0.2446644872234186;0.2446644872234186;0.11333943919754683;1.0;1.8888888888888888;2.7222222222222223;1.9732534213793795;726.1081630772834;12.372032720186704;9.974264039480829;10.790760620408555;8.809663088089316;5.754179360199366;6.…
713;5.789082516164646;0.7215097736625518;5.789082516164646;0.7215097736625518;0.6286153462261566;227.69399999999996;217.61399999999998;227.050177;78.0;0.0;0.11330960021836797;-0.24466499630742963;0.24466499630742963;0.11330960021836797;1.0;1.75;2.4375;2.247070596017001;546.9382916388046;11.380468888623982;8.866629952836565;9.62255889885502;7.737183443017882;4.951579972906783;5.32954444591601;3.42…
714;12.43621637920294;0.07587347310110704;12.43621637920294;0.07587347310110704;0.7580940524594816;304.393;284.233;304.15756325999996;116.0;0.0;0.2554487167861611;-0.3357733737580022;0.3357733737580022;0.2554487167861611;1.173913043478261;2.0;2.739130434782609;1.872039022654865;811.8767658906361;16.396976746569035;13.758340928164257;13.758340928164257;11.041713895658194;7.939675930787273;7.939675…
715;11.994549712536273;0.043466065693699596;11.994549712536273;0.043466065693699596;0.6923458494747355;276.339;260.21099999999996;276.12626313199996;104.0;0.0;0.2549590691986507;-0.3412599806271745;0.3412599806271745;0.2549590691986507;1.1904761904761905;2.0476190476190474;2.857142857142857;1.9053076377759126;768.2731734645552;14.819626477379408;12.18099065897463;12.18099065897463;10.131030293135…
716;5.868419714593656;0.6981494604014449;5.868419714593656;0.6981494604014449;0.6286153462261566;227.694;217.61399999999995;227.050177;78.0;0.0;0.11330960695808531;-0.24466499628086202;0.24466499628086202;0.11330960695808531;1.0625;1.875;2.625;2.2826103796426658;514.6882916388046;11.380468888623982;8.866629952836567;9.622558898855022;7.737183443017882;4.951579972906783;5.329544445916011;3.4245559…
717;4.314635770975056;0.8183824640967499;4.314635770975056;0.8183824640967499;0.5861607432558802;193.249;182.16099999999997;193.089149352;72.0;0.0;0.11330960016794285;-0.2446649963075256;0.2446649963075256;0.11330960016794285;0.8666666666666667;1.6666666666666667;2.4;2.26211659684655;503.60706410803425;10.510225400620904;8.566015749016966;8.566015749016966;7.34333659290053;4.851914133879211;4.851…
718;5.998834911536631;0.6691232048374909;5.998834911536631;0.6691232048374909;0.6286153462261566;227.694;217.61399999999998;227.050177;78.0;0.0;0.11331048280835386;-0.24466498913765153;0.24466498913765153;0.11331048280835386;1.0;1.8125;2.5625;2.322994373328001;564.1882916388046;11.380468888623982;8.866629952836568;9.622558898855022;7.754020195423489;4.957563037050491;5.335527510059719;3.394054888…
719;4.286857993197279;0.7646352985638701;4.286857993197279;0.7646352985638701;0.6006271841158299;194.237;184.15699999999998;194.08439832;72.0;0.0;0.1133672381530693;-0.24778771837824373;0.24778771837824373;0.1133672381530693;0.9333333333333333;1.7333333333333334;2.466666666666667;2.2621165968465498;506.8043166810065;10.510225400620904;8.435879075327298;8.435879075327298;7.34333659290053;4.7117113…
720;4.29422760770975;0.7906046863189722;4.29422760770975;0.7906046863189722;0.6006271841158299;194.237;184.15699999999998;194.08439832;72.0;0.0;0.11331054152160151;-0.2634315864897697;0.2634315864897697;0.11331054152160151;1.0666666666666667;2.0;2.7333333333333334;2.2621165968465498;506.8043166810065;10.510225400620904;8.435879075327298;8.435879075327298;7.34333659290053;4.701645246706866;4.70164…
721;4.299010770975057;0.7979743008314439;4.299010770975057;0.7979743008314439;0.6006271841158299;194.237;184.15699999999998;194.08439832;72.0;0.0;0.11330961471815403;-0.2646461132933053;0.2646461132933053;0.11330961471815403;1.0;1.8;2.533333333333333;2.26211659684655;506.8043166810065;10.510225400620904;8.435879075327298;8.435879075327298;7.34333659290053;4.701645246706866;4.701645246706866;3.150…
722;3.900901203073822;0.832413076341648;3.900901203073822;0.832413076341648;0.6006271841158299;194.237;184.15699999999995;194.08439832;72.0;0.0;0.11486366612535161;-0.24352454657248446;0.24352454657248446;0.11486366612535161;1.0;1.7333333333333334;2.466666666666667;2.26211659684655;506.8043166810065;10.510225400620904;8.435879075327298;8.435879075327298;7.34333659290053;4.6815130332241885;4.68151…
723;4.516600529100529;0.8254686318972035;4.516600529100529;0.8254686318972035;0.5559605862767529;246.31299999999996;232.20099999999994;246.115698448;92.0;0.0;0.137380652592144;-0.319534730556155;0.319534730556155;0.137380652592144;1.0526315789473684;1.9473684210526316;2.789473684210526;2.089608255372814;800.7303961232137;13.242276208189782;11.013229344516924;11.013229344516924;9.220346690612276;6…
724;9.668555076377046;0.09940329218107014;9.668555076377046;0.09940329218107014;0.7466590979935308;268.341;256.245;268.067034004;94.0;0.0;0.2254890572596887;-0.49246560498239117;0.49246560498239117;0.2254890572596887;1.3157894736842106;2.210526315789474;3.0;1.9147819728229178;719.2321843708656;13.242276208189782;10.473503716095337;11.290000297023063;9.220346690612274;6.04382384311981;6.8603204240…
725;4.163452380952381;0.4597278911564626;4.163452380952381;0.4597278911564626;0.621792894308737;209.25199999999998;198.16399999999996;209.095297352;78.0;0.0;0.2260553989619906;-0.22302232848690698;0.2260553989619906;0.22302232848690698;1.125;2.0;2.75;2.2826103796426653;515.1306567096134;11.380468888623982;9.228392132448006;9.228392132448006;7.737183443017882;4.989061622637831;4.989061622637831;3.…
726;12.761445043317856;0.08765716651674516;12.761445043317856;0.08765716651674516;0.6150189790609536;358.4660000000001;340.3220000000001;358.11398419600005;128.0;0.0;0.25370070279312573;-0.33304062851334004;0.33304062851334004;0.25370070279312573;1.1153846153846154;1.9615384615384615;2.769230769230769;1.5183353080581832;1011.3666688021954;17.93251065250177;14.52839653819392;15.344893119121647;12.…
727;12.698945043317856;-0.023453944594366005;12.698945043317856;0.023453944594366005;0.6254017889825952;359.4540000000002;342.31800000000015;359.109233164;128.0;0.0;0.2722951532394419;-0.33170514324461564;0.33170514324461564;0.2722951532394419;1.0769230769230769;1.9230769230769231;2.730769230769231;1.5183353080581836;1014.4806110316985;17.93251065250177;14.398259864504253;15.214756445431979;12.68…
728;10.27005160387285;-0.039451182702444854;10.27005160387285;0.007682995782742896;0.6054076647804442;371.86800000000005;349.69200000000006;371.140054624;136.0;0.0;0.23257795662347291;-0.49308148122011186;0.49308148122011186;0.23257795662347291;1.0384615384615385;1.7307692307692308;2.423076923076923;1.7071978162470183;767.8109360794836;18.518297090128673;14.638611997961844;15.3945409439803;12.508…
729;10.298160980467078;-0.02950398343706384;10.298160980467078;0.004800380028554763;0.6533939409607595;337.4230000000001;314.23900000000003;337.17902697600005;130.0;0.0;0.23256533043389715;-0.49308196622949013;0.49308196622949013;0.23256533043389715;1.0;1.76;2.44;1.6964643059573166;771.5205504674375;17.648053602125596;14.337997794142241;14.337997794142241;12.114193540729627;8.635666159487561;8.63…
730;10.392355553230372;-0.34287627551020416;10.392355553230372;0.004654107527785056;0.6260741475960306;383.8790000000001;361.70300000000015;383.14005462399996;140.0;0.0;0.23257916540787793;-0.49197960584522915;0.49197960584522915;0.23257916540787793;1.2962962962962963;2.1481481481481484;2.962962962962963;1.4801141064294658;911.8046624259166;18.855160383312143;15.22940320492267;15.985332150941126;…
731;9.899283824640968;-0.007592592592592373;9.899283824640968;0.007592592592592373;0.6302129018219927;226.279;212.16699999999997;226.110613068;86.0;0.0;0.21979712036959836;-0.49279339968694946;0.49279339968694946;0.21979712036959836;1.1176470588235294;1.8823529411764706;2.588235294117647;2.3391320095896804;561.6535973914794;12.25071237662706;9.883092670827258;9.883092670827258;8.147867045540842;5…
732;14.290482310999085;-0.3501489145040726;14.290482310999085;0.3501489145040726;0.5596883444158756;345.3810000000001;329.2530000000001;345.138973732;128.0;0.0;0.22316384432443406;-0.2527706515589518;0.2527706515589518;0.22316384432443406;0.9230769230769231;1.7307692307692308;2.4615384615384617;1.795179907354112;1052.5190481660113;18.095647359318303;14.387535142405278;14.387535142405278;12.614193…
733;4.462323003275384;0.5121067439321407;4.462323003275384;0.5121067439321407;0.5703693406690885;327.3910000000001;310.25500000000005;327.14839554400004;122.0;0.0;0.22316382877297058;-0.252770651559072;0.252770651559072;0.22316382877297058;0.84;1.64;2.4;1.747476266883588;1000.9581799760866;17.225403871315223;14.086920938585678;14.086920938585678;12.220346690612276;8.106685356244101;8.106685356244…
734;9.865521541950113;-0.1563425925925923;9.865521541950113;0.1563425925925923;0.610501419058099;245.326;226.17399999999998;245.152812228;96.0;0.0;0.3156164406376623;-0.4789538422191053;0.4789538422191053;0.3156164406376623;1.2777777777777777;1.9444444444444444;2.5;2.278661801415467;485.5106099619016;13.120955864630139;11.142225533128354;11.142225533128354;8.57538740046941;6.2026524744662375;6.20…
735;4.4014413265306125;0.9989380196523057;4.4014413265306125;0.9989380196523057;0.7135980507746542;195.26500000000001;182.16099999999997;195.104799416;74.0;0.0;0.0632545790939057;-0.253775610030295;0.253775610030295;0.0632545790939057;0.8666666666666667;1.6666666666666667;2.4;2.1882664922528208;457.7747334847246;10.510225400620904;8.720716287396218;8.720716287396218;7.34333659290053;5.01259773640…
736;12.409832412456872;-0.10329034391534475;12.409832412456872;0.06769032921810725;0.7069959003393298;353.809;337.6810000000001;353.093104432;126.0;0.0;0.2319049458411114;-0.33859113128444474;0.33859113128444474;0.2319049458411114;1.2;2.04;2.84;1.5662254866934122;937.6784573871423;17.388540578131753;13.64646782551656;14.402396771535013;12.09735678832402;8.065525983777915;8.443490456787144;6.21096…
737;10.128224388546359;-0.41970395565633734;10.128224388546359;0.06406893004115166;0.6552644355886329;322.3680000000001;304.2240000000001;322.142975816;122.0;0.0;0.3172514583952839;-0.49453718961388843;0.49453718961388843;0.3172514583952839;1.125;1.875;2.5833333333333335;1.8601774819679642;827.9222218808978;17.10408352775558;13.45678426489601;13.45678426489601;11.541713895658194;7.527274741755435…
738;9.969531368102796;-0.3446296296296294;9.969531368102796;0.07480195473251028;0.6148507630303319;286.33500000000004;268.191;286.142975816;110.0;0.0;0.3172611677745366;-0.49479017024780336;0.49479017024780336;0.3172611677745366;1.380952380952381;2.1904761904761907;3.0;1.8888714960024722;663.6375055751965;14.982763184195939;12.114002993317897;12.114002993317897;10.058550648063802;7.02782819642878…
739;9.734731670445957;-0.38342592592592584;9.734731670445957;0.014079218106996194;0.5995849337101741;260.297;244.16899999999995;260.127325752;100.0;0.0;0.3172510292103639;-0.49622449121810275;0.49622449121810275;0.3172510292103639;1.4210526315789473;2.210526315789474;2.9473684210526314;2.2418891686011246;563.5165738634686;13.828062645816686;10.906896212131349;10.906896212131349;9.041713895658194;…
740;9.642894935752079;-0.3880555555555556;9.642894935752079;0.02814300411522619;0.585280142178383;246.26999999999995;232.15799999999996;246.111675688;94.0;0.0;0.31725121081662633;-0.4949982712453936;0.4949982712453936;0.31725121081662633;1.4444444444444444;2.2222222222222223;2.8333333333333335;2.2192498986075058;548.7633216109801;13.120955864630139;10.1997894309448;10.1997894309448;8.541713895658…
741;9.6391761148904;-0.3075925925925924;9.6391761148904;0.0038374485596703867;0.5214389508910922;246.26999999999998;232.15799999999996;246.111675688;94.0;0.0;0.29386095068787327;-0.4962236153660206;0.4962236153660206;0.29386095068787327;1.4444444444444444;2.2777777777777777;3.0;2.079297260117857;534.633877457474;12.957819157813608;9.95968261663139;9.95968261663139;8.631030293135234;5.556395945905…
742;10.18369110607206;-0.14270266439909274;10.18369110607206;0.14270266439909274;0.5939530923475298;292.34200000000004;276.214;292.132411132;110.0;0.0;0.2409569323636871;-0.4916419742931382;0.4916419742931382;0.2409569323636871;1.0909090909090908;1.8636363636363635;2.590909090909091;1.958593500350774;821.6851568925035;15.526733258565956;12.432220400206425;12.432220400206425;10.631030293135234;6.9…
743;10.24619110607206;-0.0315915532879818;10.24619110607206;0.0315915532879818;0.560893188021607;288.35;272.222;288.12626313199996;108.0;0.0;0.21980941036454205;-0.49279326570928267;0.49279326570928267;0.21980941036454205;0.8636363636363636;1.5909090909090908;2.3636363636363638;1.9496985814478;810.4288738965338;15.363596551749426;12.269844016775387;12.269844016775387;10.720346690612274;7.09410173…
744;9.878450491307635;-0.03759259259259218;9.878450491307635;0.03759259259259218;0.6755711849515426;291.148;280.06;290.005475072;86.0;0.0;0.2198277770085866;-0.4927930609412511;0.4927930609412511;0.2198277770085866;1.2352941176470589;2.0;2.7058823529411766;2.339132009589681;566.8508499644516;12.25071237662706;9.261057143836483;10.847053682951188;8.147867045540842;5.122400366156721;5.9153986357140…
745;9.885394935752078;-0.14796296296296285;9.885394935752078;0.14796296296296285;0.6445286705341056;237.26199999999997;226.17399999999998;237.090211972;88.0;0.0;0.2198334094068127;-0.4927930051167287;0.4927930051167287;0.2198334094068127;1.2777777777777777;2.0555555555555554;2.7777777777777777;2.358250310973649;641.4825181684265;12.957819157813608;9.830306266327215;9.830306266327215;8.68587184800…
746;9.836783824640968;-0.11870370370370331;9.836783824640968;0.11870370370370331;0.6335405130996695;227.267;214.16299999999998;227.105862036;86.0;0.0;0.23901217422420895;-0.4916897579183739;0.4916897579183739;0.23901217422420895;1.0;1.6470588235294117;2.2941176470588234;2.3391320095896813;564.0959624622881;12.25071237662706;9.75295599713759;9.75295599713759;8.147867045540842;5.3032814559624395;5.…
747;9.895950491307634;-0.012392592592592289;9.895950491307634;0.012392592592592289;0.5163364614566354;338.1480000000001;327.0600000000001;337.99161097200005;86.0;0.0;0.21982521634046723;-0.4927930895822227;0.4927930895822227;0.21982521634046723;1.2352941176470589;2.0;2.7058823529411766;2.339132009589681;566.8508499644516;12.25071237662706;9.261057143836483;11.418555435012806;8.147867045540842;5.1…
748;10.158820861678006;-0.4344393004115228;10.158820861678006;0.17175925925925895;0.5505777675157044;268.272;256.17599999999993;268.084792244;100.0;0.0;0.3916335748663964;-0.4927730862532038;0.4927730862532038;0.3916335748663964;1.2;2.0;2.8;2.101012473449469;805.7387702934697;14.11251969619286;10.738554556791078;10.738554556791078;9.631030293135236;6.06527321786595;6.06527321786595;4.423169462100…
749;10.118820861678005;-0.45006430041152234;10.118820861678005;0.23425925925925917;0.5509571300954222;269.26;258.17199999999997;269.080041212;100.0;0.0;0.3916335748940704;-0.49273681568661415;0.49273681568661415;0.3916335748940704;1.15;1.95;2.75;2.1010124734494697;808.2842728166274;14.11251969619286;10.60841788310141;10.60841788310141;9.631030293135236;5.935136544176282;5.935136544176282;4.221333…
750;10.582287100025194;-0.1700123351809859;10.582287100025194;0.1700123351809859;0.4293748853811798;343.3900000000001;326.2540000000001;343.14331016400007;128.0;0.0;0.24123819578894592;-0.4916335841811801;0.4916335841811801;0.24123819578894592;1.0384615384615385;1.9230769230769231;2.6923076923076925;1.8514199397646636;1115.721788886484;18.095647359318303;14.432220400206425;14.432220400206425;12.5…
751;9.937617157974302;-0.2274999999999998;9.937617157974302;0.2274999999999998;0.6248072177839208;242.28199999999998;228.17;242.116761068;92.0;0.0;0.24119368109874462;-0.49163408355040933;0.49163408355040933;0.24119368109874462;1.1111111111111112;1.8333333333333333;2.5555555555555554;2.4141885816389648;607.6902812878077;13.120955864630139;10.252955997137589;10.252955997137589;8.558550648063802;5.…
752;10.440010550516504;-0.19149045729402858;10.440010550516504;0.19149045729402858;0.5632074107410168;319.36800000000005;302.232;319.143310164;120.0;0.0;0.2412144103053683;-0.49163385267063014;0.49163385267063014;0.2412144103053683;1.0;1.8333333333333333;2.5833333333333335;1.9811416817155305;877.5874145045607;16.94094682093905;13.432220400206425;13.432220400206425;11.614193540729628;7.48036283797…
753;9.857617157974301;-0.3524999999999998;9.857617157974301;0.05398715041572211;0.626848170129661;243.266;230.16199999999998;243.100776656;92.0;0.0;0.24293078519504133;-0.5054709079140447;0.5054709079140447;0.24293078519504133;1.0555555555555556;1.7777777777777777;2.5;2.4141885816389648;608.9353937856442;13.120955864630139;10.12281932344792;10.12281932344792;8.558550648063802;5.443554920379085;5.…
754;9.8976171579743;-0.2899999999999998;9.8976171579743;0.13379913076341676;0.6177196750316563;243.26999999999998;230.166;243.112010036;92.0;0.0;0.24291640166863077;-0.4915912840270294;0.4915912840270294;0.24291640166863077;1.2222222222222223;2.0;2.7222222222222223;2.4141885816389648;609.1668071405512;13.120955864630139;10.12281932344792;10.12281932344792;8.558550648063802;5.368420476792913;5.368…
755;9.83897518266566;-0.37444444444444414;9.83897518266566;0.033153817082388626;0.6383066982284205;263.688;253.608;263.05738762;92.0;0.0;0.24296952234336833;-0.4915906788887613;0.4915906788887613;0.24296952234336833;1.3888888888888888;2.1666666666666665;2.888888888888889;2.4141885816389648;614.1326093441947;13.120955864630139;9.500783796457148;10.256712742475603;8.558550648063802;5.05740271329752…
756;12.467345049130763;-0.12384259259259234;12.467345049130763;0.12384259259259234;0.9101813804920107;270.336;252.19199999999998;270.148061196;104.0;0.0;0.27486867546929;-0.3052088016397035;0.3052088016397035;0.27486867546929;1.3;2.1;2.9;1.8920251686407374;659.8882792118392;14.11251969619286;11.810367009278806;11.810367009278806;9.647867045540842;6.946888648774647;6.946888648774647;5.222900499894…
757;13.354927416736025;-0.6835420941792696;13.354927416736025;0.12544028722600142;0.7922111076099847;325.3180000000001;312.21400000000006;325.102668476;120.0;0.0;0.2749250480221053;-0.30520556096404633;0.30520556096404633;0.2749250480221053;1.0;1.75;2.4583333333333335;1.8813832286065633;892.0206518880924;17.10408352775558;12.754756850188867;12.754756850188867;11.508040390846979;7.1865343817812;7.…
758;12.366072215923406;-0.327418719030822;12.366072215923406;0.2899692932728648;0.801183166376484;314.348;300.23600000000005;314.116761068;116.0;0.0;0.27492504793743205;-0.3052055609641801;0.3052055609641801;0.27492504793743205;1.0833333333333333;1.875;2.6666666666666665;1.8698056000839287;943.8468673512456;16.94094682093905;13.023391768859998;13.023391768859998;11.652198343190411;7.3714931039989…
759;12.143951404635928;-0.28641586881666203;12.143951404635928;0.28641586881666203;0.8044945099737492;290.3260000000001;276.214;290.116761068;108.0;0.0;0.2749029318728461;-0.30520588212229194;0.30520588212229194;0.2749029318728461;1.0;1.9090909090909092;2.590909090909091;1.7647936200679808;785.2690203574787;15.363596551749426;12.023391768859998;12.023391768859998;10.720346690612274;6.846999923295…
760;11.843155706727135;-0.27370370370370334;11.843155706727135;0.27370370370370334;0.865893888475936;292.136;282.05600000000004;291.00072403999997;86.0;0.0;0.27495282744589417;-0.30520516754820687;0.30520516754820687;0.27495282744589417;1.1764705882352942;1.9411764705882353;2.6470588235294117;2.170302426563004;556.9519342475282;12.25071237662706;9.144741569610762;10.730738108725467;8.147867045540…
761;12.788118071302595;-0.29979549844629205;12.788118071302595;0.29979549844629205;0.5909923094229551;343.3900000000001;326.2540000000001;343.14331016400007;128.0;0.0;0.27710790905629495;-0.359236117058418;0.359236117058418;0.27710790905629495;1.0384615384615385;1.9230769230769231;2.6923076923076925;1.7999063440537144;1101.852707454726;18.095647359318303;14.446041499670372;14.446041499670372;12.6…
762;12.467233560090703;-0.26050925925925905;12.467233560090703;0.26050925925925905;0.7572470275807636;280.331;264.203;280.132411132;106.0;0.0;0.2771074529877139;-0.359247043651734;0.359247043651734;0.2771074529877139;1.1428571428571428;1.9523809523809523;2.7142857142857144;2.0211570044973803;835.4093009122623;14.982763184195939;12.18942682741191;12.18942682741191;10.0585506480638;6.7532518746111;…
763;12.788118071302595;-0.29979549844629205;12.788118071302595;0.29979549844629205;0.5909923094229552;343.39;326.254;343.14331016400007;128.0;0.0;0.2771074827766173;-0.3585634658422579;0.3585634658422579;0.2771074827766173;1.0384615384615385;1.9230769230769231;2.6923076923076925;1.781527001887668;1101.852707454726;18.095647359318303;14.446041499670372;14.446041499670372;12.614193540729628;8.26774…
764;12.355933484504913;-0.26458333333333295;12.355933484504913;0.26458333333333295;0.7488872040934393;266.304;252.19199999999995;266.116761068;100.0;0.0;0.27710707324576855;-0.3592553803462854;0.3592553803462854;0.27710707324576855;1.15;2.0;2.8;1.9819766601148994;791.4227792424294;14.11251969619286;11.266777096601535;11.266777096601535;9.631030293135236;6.330602143800726;6.330602143800726;4.67247…
765;12.635895849080374;-0.30729549844629167;12.635895849080374;0.30729549844629167;0.6015708953982175;329.36300000000006;314.24300000000005;329.12766010000007;122.0;0.0;0.27709505539759455;-0.3585637808235181;0.3585637808235181;0.27709505539759455;1.04;1.96;2.76;1.7325558467569129;1055.8081654227597;17.225403871315223;13.523391768859998;13.523391768859998;12.220346690612276;7.846999923295048;7.84…
766;12.203711262282692;-0.272083333333333;12.203711262282692;0.272083333333333;0.7358073447225532;252.277;240.18099999999995;252.101111004;94.0;0.0;0.2770946459043555;-0.3592556948915997;0.3592556948915997;0.2770946459043555;1.263157894736842;2.1578947368421053;3.0;1.9398949623102213;747.7955957795542;13.242276208189782;10.344127365791161;10.344127365791161;9.237183443017884;5.909852434536428;5.9…
767;12.383733938019652;-0.16495370370370344;12.383733938019652;0.16495370370370344;0.9101813804920107;270.336;252.19199999999995;270.148061196;104.0;0.0;0.277107508930579;-0.3051369088066289;0.3051369088066289;0.277107508930579;1.3;2.1;2.9;1.8765779957905118;659.8882792118392;14.11251969619286;11.810367009278806;11.810367009278806;9.647867045540842;6.946888648774647;6.946888648774647;5.2229004998…
768;12.32575207860922;-0.2500925925925921;12.32575207860922;0.2500925925925921;0.7750073715506725;266.304;252.19199999999995;266.116761068;100.0;0.0;0.27746084437100127;-0.3051261902003305;0.3051261902003305;0.27746084437100127;1.15;1.95;2.75;1.969665482215859;791.4227792424294;14.11251969619286;11.29134096129112;11.29134096129112;9.647867045540842;6.317132136777724;6.317132136777724;4.6076954093…
769;12.367166547978236;0.07632458847736667;12.367166547978236;0.07632458847736667;0.9449428140613495;296.374;276.214;296.16371126;114.0;0.0;0.25491843713743795;-0.33860323483000165;0.33860323483000165;0.25491843713743795;1.0909090909090908;1.9090909090909092;2.590909090909091;1.6798500369291491;647.9634431991817;15.363596551749426;12.749524598034233;12.749524598034233;10.720346690612274;7.6825814…
770;11.98715111587947;-0.0880775226757371;11.98715111587947;0.0880775226757371;0.9097297645374507;281.359;262.207;281.152812228;108.0;0.0;0.22694148932961405;-0.3241688117947482;0.3241688117947482;0.22694148932961405;1.2857142857142858;2.0952380952380953;2.857142857142857;1.9707347038771341;706.9314504286566;15.035169427003234;12.603640389785005;12.603640389785005;9.9543269253365;7.20029254905631…
771;11.699373338101692;0.15588477366255193;11.699373338101692;0.15588477366255193;0.8933259915608462;253.30499999999998;238.18499999999997;253.1215121;96.0;0.0;0.2269211848201004;-0.32416910320775927;0.32416910320775927;0.2269211848201004;1.263157894736842;2.1578947368421053;3.0;1.8824239550441917;637.0378552690482;13.242276208189782;10.810747170971553;10.810747170971553;9.220346690612276;6.45029…
772;5.694994803476947;0.11131356554967664;5.694994803476947;0.11131356554967664;0.8944633413752148;243.31;226.17399999999995;243.137162164;94.0;0.0;0.17388502628985752;-0.48712364348306036;0.48712364348306036;0.17388502628985752;1.1666666666666667;2.0;2.7222222222222223;2.2292716897775935;525.9524830063016;12.957819157813608;10.844127365791161;10.844127365791161;8.647867045540844;5.97290496412157…
773;5.872865173847316;0.5024398463088938;5.872865173847316;0.5024398463088938;0.7682409989104839;291.35400000000004;274.21799999999996;291.137162164;110.0;0.0;0.17388784401812207;-0.48501870639345906;0.48501870639345906;0.17388784401812207;0.9545454545454546;1.8181818181818181;2.6363636363636362;1.749366145431782;744.0807936851664;15.200459844932896;12.360635223736214;12.360635223736214;10.809663…
774;12.652328986282809;-3.4906027191319846;12.652328986282809;0.10183484504913087;0.6822560323026466;389.8640000000001;373.73600000000016;389.060090052;134.0;0.0;0.2426229274497251;-0.3385726387853475;0.3385726387853475;0.2426229274497251;1.1538461538461537;1.9230769230769231;2.6538461538461537;1.4848408127607813;1058.8030958375844;18.311190308942127;13.962964406444284;15.535389933390464;12.43069…
775;12.67610044715519;-3.446848011938425;12.67610044715519;0.3462219813315597;0.791337546018667;338.432;320.28800000000007;338.108898816;122.0;0.0;0.24287308936976354;-0.2477889103722546;0.2477889103722546;0.24287308936976354;1.125;2.0;2.6666666666666665;1.7433302311551508;922.5843035326967;16.993353063746348;13.436644828657784;14.25314140958551;11.55368002394561;7.7448120392238184;9.184875368024…
776;4.557297808012094;0.6557898715041575;4.557297808012094;0.6557898715041575;0.6792728606806073;279.368;266.26399999999995;279.083018416;98.0;0.0;0.1786851499262302;-0.2529142396132436;0.2529142396132436;0.1786851499262302;0.9;1.85;2.65;1.8842502733595334;713.6774646453152;13.7862462825598;11.023391768859998;11.839888349787724;9.809663088089316;6.30112406852698;7.117620649454706;4.35203200109508…
777;14.158774072147988;-0.35422298857814716;14.158774072147988;0.35422298857814716;0.5722307432364039;331.3540000000001;317.242;331.123323668;122.0;0.0;0.22316384432442354;-0.2527706515589518;0.2527706515589518;0.22316384432442354;0.96;1.8;2.6;1.7700964431039958;1026.9361191184057;17.225403871315226;13.464885411594905;13.464885411594905;12.203509938206668;7.789684528605009;7.789684528605009;5.630…
778;4.439895282186949;0.5110136369362561;4.439895282186949;0.5110136369362561;0.5784962045595605;313.3640000000001;298.244;313.13274548000004;116.0;0.0;0.22316382877296007;-0.252770651559072;0.252770651559072;0.22316382877296007;0.875;1.75;2.5833333333333335;1.7236942044318113;975.7408139516461;16.355160383312146;13.164271207775302;13.164271207775302;11.809663088089318;7.690018689577436;7.6900186…
779;12.125865822304384;-0.47488760773450034;12.125865822304384;0.27188454973357534;0.8379286442103182;340.4270000000001;316.23500000000007;340.189926008;132.0;0.0;0.4100748991101969;-0.44368121221338597;0.44368121221338597;0.4100748991101969;1.24;2.0;2.64;1.7061274180719093;801.7505815192294;18.026733258565955;15.190772921624959;15.190772921624959;11.832318457408354;8.490349470162958;8.4903494701…
780;13.000877582514487;-0.14846608087679458;13.000877582514487;0.14846608087679458;0.5516036095574866;350.8090000000001;335.6890000000001;350.0934387800001;124.0;0.0;0.268754559487156;-0.2680344968412194;0.268754559487156;0.2680344968412194;1.0;1.72;2.44;1.9821399996833946;1142.5131427029073;17.551677284948287;13.771219568179557;14.527148514198013;12.058550648063804;7.8539454645639175;8.231909937…
781;12.443394983427002;0.0760768537085279;12.443394983427002;0.0760768537085279;0.7580940524594816;304.393;284.233;304.15756325999996;116.0;0.0;0.2554487167861611;-0.3357733737580022;0.3357733737580022;0.2554487167861611;1.1304347826086956;1.9130434782608696;2.652173913043478;1.8909071024685993;811.8767658906361;16.396976746569035;13.758340928164257;13.758340928164257;11.058550648063802;7.9456589…
782;12.001728316760335;0.04366944630112046;12.001728316760335;0.04366944630112046;0.6923458494747355;276.33899999999994;260.21099999999996;276.12626313199996;104.0;0.0;0.25495906919865075;-0.3412599806271745;0.3412599806271745;0.25495906919865075;1.1428571428571428;1.9523809523809523;2.761904761904762;1.927873003591719;768.2731734645552;14.819626477379408;12.18099065897463;12.18099065897463;10.14…
783;12.450754559093301;-0.10412934618291825;12.450754559093301;0.07111625514403319;0.7069959003393297;353.80900000000014;337.6810000000001;353.093104432;126.0;0.0;0.23190494757248814;-0.3385911312772997;0.3385911312772997;0.23190494757248814;1.2;2.04;2.84;1.5796133526371983;937.6784573871423;17.388540578131753;13.646467825516558;14.402396771535013;12.114193540729628;8.071509047921623;8.4494735209…
784;9.878639455782313;-0.3487037037037035;9.878639455782313;0.07402006172839526;0.6078456219115086;272.308;256.17999999999995;272.127325752;104.0;0.0;0.31726100691858705;-0.49479017024780336;0.49479017024780336;0.31726100691858705;1.4;2.2;3.0;1.8697031562070774;621.3548478648486;14.11251969619286;11.191353262507523;11.191353262507523;9.647867045540844;6.611161529762114;6.611161529762114;4.9315163…
785;10.317921974243223;-0.03604866535091422;10.317921974243223;0.007479615175321808;0.6054076647804443;371.86800000000005;349.6920000000001;371.140054624;136.0;0.0;0.2328465174601367;-0.49308148122011186;0.49308148122011186;0.2328465174601367;1.0769230769230769;1.8076923076923077;2.5;1.720224673036769;835.3109360794836;18.518297090128673;14.638611997961844;15.3945409439803;12.524877143252588;8.74…
786;9.636447467876039;-0.44712962962962943;9.636447467876039;0.0434567901234566;0.5754691977308216;247.258;234.154;247.106924656;94.0;0.0;0.318771247128439;-0.494998271245361;0.494998271245361;0.318771247128439;1.5;2.2777777777777777;2.888888888888889;2.2516962117032344;550.1194833401869;13.120955864630139;10.069652757255133;10.069652757255133;8.558550648063802;5.316603420618502;5.316603420618502…
787;12.37947247330725;-0.16445118270244508;12.37947247330725;0.009419106893853835;0.6274989962948004;371.86800000000005;349.69200000000006;371.140054624;136.0;0.0;0.2695987654726713;-0.49308148124954604;0.49308148124954604;0.2695987654726713;1.3076923076923077;2.1538461538461537;2.923076923076923;1.6353809531435157;822.2085223365084;18.518297090128673;14.65243309742579;15.408362043444246;12.50804…
788;6.331504629629629;0.5352806122448981;6.331504629629629;0.5352806122448981;0.7456250180824949;333.2220000000001;319.11000000000007;332.05955180800004;112.0;0.0;0.14869452706873473;-0.33899284141819175;0.33899284141819175;0.14869452706873473;1.1363636363636365;1.8636363636363635;2.4545454545454546;1.8888827960551748;809.5131706350465;15.689869965382487;12.13902161684571;13.65087950888262;10.524…
789;12.73956643392631;-4.406975697979938;12.73956643392631;0.2484665795330483;0.5876467985388596;325.293;315.213;325.08268198;118.0;0.0;0.415953315829342;-0.31816337465786426;0.415953315829342;0.31816337465786426;1.0833333333333333;1.875;2.5833333333333335;2.072476608399435;1027.5594341466826;17.319626477379405;12.516986089854939;12.516986089854939;11.3635232085956;6.95383942343325;6.953839423433…
790;13.135627028027821;-0.32073960591276585;13.135627028027821;0.32073960591276585;0.5916002287093051;275.28600000000006;265.20599999999996;275.08587554;100.0;0.0;0.13742842731486762;-0.3181633746577961;0.3181633746577961;0.13742842731486762;1.1428571428571428;2.0;2.761904761904762;2.128966295000313;936.0492291333106;14.819626477379408;11.261057143836483;11.261057143836483;10.152198343190411;6.32…
791;8.986963654314394;0.6112602880658438;8.986963654314394;0.6112602880658438;0.5809344245700848;257.296;246.20799999999997;257.095297352;94.0;0.0;0.1374284143935968;-0.318163374657872;0.318163374657872;0.1374284143935968;1.05;1.85;2.6;2.1439271855451514;871.4696082550232;13.94938298937633;10.960442940016883;10.960442940016883;9.758351493073059;6.226209111396449;6.226209111396449;4.48000913410194…
792;13.573070928223347;-0.3594722117241955;13.573070928223347;0.3250175054589739;0.591600228709305;275.286;265.20599999999996;275.08587554;100.0;0.0;0.13832631309072702;-0.3181633746158606;0.3181633746158606;0.13832631309072702;1.1904761904761905;2.0;2.761904761904762;2.1569379951261705;936.0492291333106;14.819626477379408;11.261057143836483;11.261057143836483;10.16903509559602;6.33185801456773;6…
793;8.960563287004936;0.6166512345679014;8.960563287004936;0.6166512345679014;0.5850096159226232;263.325;254.25299999999996;263.051718288;90.0;0.0;0.1374288767173555;-0.31816337464636335;0.31816337464636335;0.1374288767173555;1.263157894736842;2.1578947368421053;2.8947368421052633;2.171755438968064;839.2588362910452;13.242276208189782;10.213990692101493;11.03048727302922;9.258351493073059;5.69761…
794;12.763104950253288;-4.426130312305006;12.763104950253288;0.22033514949189592;0.3992892414083518;343.30800000000005;331.21200000000005;343.09324666400005;126.0;0.0;0.415953315829342;-0.49319768527175795;0.49319768527175795;0.415953315829342;1.2;1.96;2.64;2.074662825406244;1039.1265138780698;18.189869965382485;13.016986089854939;13.016986089854939;11.736202008657774;7.20383942343325;7.203839423…
795;13.60619764998643;-0.5191054970095375;13.60619764998643;0.2968860754178215;0.4113311715863454;293.301;281.205;293.096440224;108.0;0.0;0.21181090276328576;-0.49319768527175795;0.49319768527175795;0.21181090276328576;1.2727272727272727;2.0454545454545454;2.772727272727273;2.151061293133032;947.4278338693042;15.689869965382487;11.761057143836483;11.761057143836483;10.541713895658194;6.5818580145…
796;9.28000773144938;-0.4554659024103469;9.28000773144938;0.4546141975308644;0.4090358259379194;281.34;270.252;281.06228297200005;98.0;0.0;0.2118109027632857;-0.49319768527175795;0.49319768527175795;0.2118109027632857;1.4;2.25;2.95;2.1607614330112925;850.4965504376912;14.11251969619286;10.713990692101493;11.53048727302922;9.631030293135234;5.9476136321874815;6.890422673769546;4.362812254294304;5.…
797;13.035801270321922;0.09777483833039424;13.035801270321922;0.09777483833039424;0.610141460193994;363.48600000000016;342.3180000000001;363.140533292;132.0;0.0;0.2554117723067691;-0.3331898553295872;0.3331898553295872;0.2554117723067691;1.2307692307692308;2.0;2.6923076923076925;1.7498469980004632;1012.8796385192221;18.258784066134833;15.191153083317705;16.00764966424543;12.524877143252588;8.8893…
798;13.003301270321924;0.023237801293356952;13.003301270321924;0.023237801293356952;0.6093605673944078;379.4850000000001;358.3170000000002;379.135447912;138.0;0.0;0.2551113421243173;-0.37188465967616396;0.37188465967616396;0.2551113421243173;1.2592592592592593;2.037037037037037;2.740740740740741;1.6931351499423166;1032.7415657468368;18.965890847321383;15.599401373781568;16.415897954709294;12.9912…
799;13.092980975537344;0.11916372721928292;13.092980975537344;0.11916372721928292;0.6132993660787587;376.4850000000001;356.3250000000001;376.13578226;136.0;0.0;0.25528207570020267;-0.33269537659660103;0.33269537659660103;0.25528207570020267;1.2592592592592593;2.1481481481481484;2.8518518518518516;1.5007921270519053;1086.77246012413;18.54324111651101;15.34547346000421;16.161970040931937;13.0805200…
800;13.004829048099701;0.14842298647854224;13.004829048099701;0.14842298647854224;0.6195577218598771;361.47000000000014;342.3180000000001;361.12488322800004;130.0;0.0;0.2551904714666418;-0.33532789532093726;0.33532789532093726;0.2551904714666418;1.3076923076923077;2.230769230769231;2.9615384615384617;1.5260732860796253;1054.296329899351;17.67299762850793;14.6053666456908;15.421863226618527;12.669…
801;13.400538032704684;-2.801455610734699;13.400538032704684;0.06956528019839703;0.6133754568108881;371.4120000000001;356.2920000000001;371.09038954;132.0;0.0;0.2665503157222715;-0.3323370615096616;0.3323370615096616;0.2665503157222715;1.3461538461538463;2.1923076923076925;2.8846153846153846;1.7067393247816065;1044.0990789830175;18.311190308942127;13.999488272143454;14.81598485307118;12.410616719…
802;13.03059293698859;-0.08238484456760986;13.03059293698859;0.08238484456760986;0.6100989625052701;363.4860000000001;342.3180000000001;363.140533292;132.0;0.0;0.25537432670961696;-0.3334821097970911;0.3334821097970911;0.25537432670961696;1.3076923076923077;2.1538461538461537;2.8461538461538463;1.7513700800543328;1034.5710358600916;18.311190308942127;15.243559326125;16.060055907052725;12.43749017…
803;12.899043578169938;-4.417751023705938;12.899043578169938;0.027184604583593952;0.5745530323991824;397.40000000000015;379.2560000000001;397.14019685600005;148.0;0.0;0.415953315829342;-0.33860072967951077;0.415953315829342;0.33860072967951077;1.103448275862069;1.8620689655172413;2.586206896551724;1.714495533113883;1145.544486803461;20.595647359318296;15.753661505064992;15.753661505064992;13.8086…
804;13.320485910126962;-0.31913835492340303;13.320485910126962;0.048974715893908005;0.6327695453845509;347.3930000000001;329.2490000000001;347.143390416;130.0;0.0;0.2549302502407653;-0.33860072967951077;0.33860072967951077;0.2549302502407653;1.1538461538461537;1.9615384615384615;2.730769230769231;1.7400696401930853;1052.0388178564947;18.0956473593183;14.497732559046538;14.497732559046538;12.59735…
805;12.648312748742494;0.09798298035671804;12.648312748742494;0.09798298035671804;0.6426604251947552;329.4030000000001;310.25100000000003;329.152812228;124.0;0.0;0.2549302502407653;-0.33860072967951077;0.33860072967951077;0.2549302502407653;1.08;1.84;2.6;1.743816341422869;986.393335859315;17.225403871315223;14.197118355226937;14.197118355226937;12.203509938206668;8.562788788662056;8.5627887886620…
806;13.78992743030712;-0.3574478434624535;13.78992743030712;0.03876487336083301;0.6327695453845509;347.3930000000001;329.2490000000001;347.143390416;130.0;0.0;0.2549302502407654;-0.33860072967951077;0.33860072967951077;0.2549302502407654;1.1538461538461537;1.9230769230769231;2.6923076923076925;1.75564064551099;1052.0388178564945;18.0956473593183;14.497732559046538;14.497732559046538;12.6141935407…
807;12.61496793698859;0.10240446796002378;12.61496793698859;0.10240446796002378;0.6397665339434865;335.4320000000001;318.2960000000001;335.109233164;120.0;0.0;0.2549302502407653;-0.33860072967951077;0.33860072967951077;0.2549302502407653;1.25;2.0833333333333335;2.8333333333333335;1.752500726454892;953.8169332152548;16.518297090128677;13.450666107311548;14.267162688239274;11.703509938206668;8.0341…
808;12.825384603655255;0.10008965314520912;12.825384603655255;0.10008965314520912;0.6279487150953261;349.4590000000001;330.30700000000013;349.124883228;126.0;0.0;0.25517096789048677;-0.3358951546757212;0.3358951546757212;0.25517096789048677;1.36;2.24;2.96;1.7469365071807135;991.2852314872861;17.388540578131753;14.320909595314626;15.137406176242353;12.114193540729628;8.461762992836901;9.4045720344…
809;12.978162381433034;0.10675631981187572;12.978162381433034;0.10675631981187572;0.6100989625052701;363.4860000000001;342.3180000000001;363.140533292;132.0;0.0;0.2551709495443194;-0.3358976776344223;0.3358976776344223;0.2551709495443194;1.3076923076923077;2.1923076923076925;2.9615384615384617;1.7231388449532412;1007.222540828133;18.095647359318303;15.028016376501174;15.8445129574289;12.614193540…
810;12.943242323844679;-4.42401404453927;12.943242323844679;0.04977719717618645;0.5600408247353846;426.4420000000002;405.2740000000001;426.16674595200016;160.0;0.0;0.415953315829342;-0.33603246073261056;0.415953315829342;0.33603246073261056;1.064516129032258;1.8064516129032258;2.5161290322580645;1.6698323209842938;1194.9775695263202;22.17299762850792;17.200875100564947;17.200875100564947;14.70252…
811;13.37059007679363;-0.32232051667699313;13.37059007679363;0.02638212330131573;0.6132119162148841;376.4350000000001;355.26700000000005;376.16993951200004;142.0;0.0;0.25502046451854843;-0.33603246073261056;0.33603246073261056;0.25502046451854843;1.1071428571428572;1.8928571428571428;2.642857142857143;1.6804300485703862;1100.6576239288868;19.672997628507925;15.944946154546496;15.944946154546496;1…
812;12.889242453957912;0.07539038776412554;12.889242453957912;0.07539038776412554;0.6275676726564445;358.4450000000001;336.26900000000006;358.179361324;136.0;0.0;0.25502046451854843;-0.33603246073261056;0.33603246073261056;0.25502046451854843;1.037037037037037;1.7777777777777777;2.5185185185185186;1.678904872481378;1034.6002930159004;18.80275414050485;15.644331950726896;15.644331950726896;13.0973…
813;13.847206341871747;-0.3611209103223334;13.847206341871747;0.016172280768240732;0.6132119162148842;376.43500000000006;355.2670000000001;376.16993951200004;142.0;0.0;0.25502046451854854;-0.33603246073261056;0.33603246073261056;0.25502046451854854;1.1071428571428572;1.8571428571428572;2.607142857142857;1.6933660255437153;1100.6576239288868;19.67299762850793;15.944946154546496;15.944946154546496;…
814;12.85589764220401;0.07981187536743128;12.85589764220401;0.07981187536743128;0.6231533771929104;364.4740000000001;344.3140000000001;364.13578226;132.0;0.0;0.25502046451854843;-0.33603246073261056;0.33603246073261056;0.25502046451854843;1.1923076923076923;2.0;2.730769230769231;1.6808678506737802;1001.7775323109032;18.095647359318303;14.897879702811506;15.714376283739233;12.597356788324023;8.613…
815;12.916621703169938;-4.427751023705937;12.916621703169938;0.10051793791692742;0.5737422333625338;413.39900000000017;395.2550000000001;413.1351114760001;154.0;0.0;0.415953315829342;-0.37777378724685484;0.415953315829342;0.37777378724685484;1.1333333333333333;1.9;2.6333333333333333;1.6943796471287127;1165.8100857794464;21.30275414050484;16.161909795528857;16.161909795528857;14.308681653729208;9.…
816;13.340485910126963;-0.32849209642000154;13.340485910126963;0.024358617439425467;0.624733412229508;363.39200000000005;345.2480000000001;363.138305036;136.0;0.0;0.2550911110754107;-0.37777378724685484;0.37777378724685484;0.2550911110754107;1.1851851851851851;2.0;2.7777777777777777;1.7124060426410144;1071.955626766931;18.80275414050485;14.905980849510401;14.905980849510401;13.09735678832402;8.73…
817;12.745534970964716;0.02464964702338479;12.745534970964716;0.02464964702338479;0.636880824403587;345.4020000000001;326.25000000000006;345.14772684800005;130.0;0.0;0.2550911110754107;-0.37777378724685484;0.37777378724685484;0.2550911110754107;1.1153846153846154;1.8846153846153846;2.6538461538461537;1.7134339387991038;1006.152493255331;17.932510652501772;14.6053666456908;14.6053666456908;12.7035…
818;13.81288661398059;-0.3682959696951953;13.81288661398059;0.03456845997250024;0.624733412229508;363.39200000000005;345.2480000000001;363.13830503599996;136.0;0.0;0.2550911110754108;-0.37777378724685484;0.37777378724685484;0.2550911110754108;1.1851851851851851;1.962962962962963;2.740740740740741;1.7266353972696011;1071.955626766931;18.80275414050485;14.905980849510401;14.905980849510401;13.11419…
819;12.712190159210813;0.02907113462669053;12.712190159210813;0.02907113462669053;0.6332713399997572;351.43100000000004;334.29500000000013;351.104147784;126.0;0.0;0.2550911110754107;-0.37777378724685484;0.37777378724685484;0.2550911110754107;1.28;2.12;2.88;1.7186118370505534;973.4259202295227;17.225403871315223;13.858914397775411;14.675410978703137;12.203509938206668;8.111543578642715;9.054352620…
820;12.884447340538504;-4.4188999263919655;12.884447340538504;0.27301826131687235;0.5876467985388595;325.29300000000006;315.213;325.08268198;118.0;0.0;0.4174030118407675;-0.3189077723586883;0.4174030118407675;0.3189077723586883;1.0416666666666667;1.7083333333333333;2.3333333333333335;2.0740387512132346;1010.3094341466823;17.31962647737941;12.516986089854939;12.516986089854939;11.3635232085956;6.9…
821;12.881639708609995;-4.501935347167772;12.881639708609995;0.11147955246913588;0.39958766391135153;368.28000000000003;358.2000000000001;368.07481764;134.0;0.0;0.4174030118407675;-0.31890777235868834;0.4174030118407675;0.31890777235868834;0.8461538461538461;1.4615384615384615;2.0384615384615383;2.0163775265653126;1014.481766801043;19.112519696192855;13.20366591338266;13.20366591338266;12.0368432…
822;12.86471005706496;-4.401981689121165;12.86471005706496;0.3013425925925932;0.5439615773700598;334.728;324.6480000000001;334.04846066;116.0;0.0;0.4174030118407675;-0.3189077723586883;0.4174030118407675;0.3189077723586883;1.0869565217391304;1.7826086956521738;2.4347826086956523;2.101074965406052;928.6024882442681;16.61251969619286;11.947736967364206;12.703665913382661;10.825518406134815;6.669214…
823;12.855208966251535;-4.42898786196067;12.855208966251535;0.24057870370370393;0.4484309453573485;318.273;308.193;318.0780112;116.0;0.0;0.4174030118407675;-0.31890777235868817;0.4174030118407675;0.31890777235868817;1.0434782608695652;1.7391304347826086;2.391304347826087;2.101074965406052;925.3573757464316;16.61251969619286;11.947736967364206;11.947736967364206;10.825518406134815;6.66921486218788…
824;13.589875335936842;-4.492372635623222;13.589875335936842;0.0690212033887625;0.4409225016290832;336.2630000000001;327.19100000000003;336.068589388;122.0;0.0;0.41740301184076767;-0.3189077723166867;0.41740301184076767;0.3189077723166867;1.0416666666666667;1.7916666666666667;2.4583333333333335;2.128694869340377;989.8542658707678;17.482763184195935;12.248351171183808;12.248351171183808;11.2362020…
825;12.938426328583429;-4.396196934938973;12.938426328583429;0.32609825102880685;0.6195477945233285;343.35200000000003;327.22400000000005;343.129632172;128.0;0.0;0.4174030118407675;-0.377660320787448;0.4174030118407675;0.377660320787448;1.04;1.72;2.32;2.02733005042132;971.2925691159292;18.189869965382485;14.016986089854937;14.016986089854937;11.736202008657775;7.598266614433166;7.598266614433166;…
826;12.94593827024372;-4.4513210309284545;12.94593827024372;0.22577546296296314;0.678802240955092;393.39000000000004;379.2780000000001;393.07588234800005;140.0;0.0;0.4174030118407675;-0.3189077723586882;0.4174030118407675;0.3189077723586882;1.1111111111111112;1.7777777777777777;2.3703703703703702;1.9652093463938285;1168.757833923927;19.8196264773794;14.29451736574657;15.111013946674294;12.5099698…
827;13.010697713542125;-4.413146021691384;13.010697713542125;0.3048279373477787;0.42688104515755043;366.34200000000004;353.23800000000006;366.097997696;134.0;0.0;0.4174030118407675;-0.4719650217467382;0.4719650217467382;0.4174030118407675;1.037037037037037;1.8888888888888888;2.6296296296296298;1.7669988107024688;1175.821782193119;19.018297090128677;14.21007159238772;14.21007159238772;12.897998051…
828;13.019201114902671;-4.403284088752528;13.019201114902671;0.3254040690350213;0.3809995018679244;382.4100000000001;369.3060000000001;382.075154076;134.0;0.0;0.4174030118407675;-0.3189077723586726;0.4174030118407675;0.3189077723586726;1.037037037037037;1.8888888888888888;2.6296296296296298;1.7669988107024688;1175.821782193119;19.018297090128677;14.21007159238772;15.026568173315447;12.89799805120…
829;13.010697713542125;-4.413146021691383;13.010697713542125;0.30482793734777847;0.5060287555007889;366.3460000000001;353.2420000000001;366.109231076;134.0;0.0;0.4174030118407675;-0.3189077723586726;0.4174030118407675;0.3189077723586726;1.0740740740740742;1.9259259259259258;2.6666666666666665;1.7669988107024688;1175.6218861737257;19.018297090128673;14.17168662823419;14.17168662823419;12.897998051…
830;13.039915400616955;-4.414013972421972;13.039915400616955;0.30766744352061837;0.4571522895523202;380.3730000000001;365.25300000000016;380.12488114;140.0;0.0;0.4174030118407675;-0.3189077723586726;0.4174030118407675;0.3189077723586726;1.0;1.8214285714285714;2.5357142857142856;1.7539061129051488;1235.9902129847908;19.88854057813175;15.118900223734148;15.118900223734148;13.291844901323602;8.47119…
831;13.0055956727258;-4.419063181454697;13.0055956727258;0.2924822583354332;0.45752983859504676;367.3300000000001;355.2340000000001;367.093246664;134.0;0.0;0.4174030118407675;-0.3641174462448799;0.4174030118407675;0.3641174462448799;1.0740740740740742;1.9259259259259258;2.6666666666666665;1.7669988107024688;1178.8669986715622;19.018297090128673;14.079934918698052;14.079934918698052;12.89799805120…
832;12.878597219662787;-4.393931043778853;12.878597219662787;0.3198847316704463;0.5120859776863856;379.17900000000003;369.09900000000005;377.99794507999997;116.0;0.0;0.4174030118407675;-0.3189077723586597;0.4174030118407675;0.3189077723586597;1.1304347826086956;1.9130434782608696;2.608695652173913;2.1232058308216626;945.852488244268;16.61251969619286;11.947736967364206;13.53373350647891;10.825518…
833;12.892167650300525;-4.424851039187486;12.892167650300525;0.2572784391534393;0.5876467985388595;325.2930000000001;315.2130000000001;325.08268198;118.0;0.0;0.4174030118407675;-0.3189077723586564;0.4174030118407675;0.3189077723586564;1.0833333333333333;1.8333333333333333;2.5416666666666665;2.1130879218633516;1027.5594341466824;17.31962647737941;12.516986089854939;12.516986089854939;11.3635232085…
834;12.903871847100874;-4.457894542401443;12.903871847100874;0.0798075321343723;0.6840802520510272;344.2920000000001;333.2040000000001;344.077262252;126.0;0.0;0.4174030118407675;-0.47763872784111316;0.47763872784111316;0.4174030118407675;1.2;1.96;2.64;2.092840692743525;1039.8814013802332;18.189869965382485;12.9252343803188;12.9252343803188;11.736202008657775;7.157963568665181;7.157963568665181;5.…
835;13.033103522019363;-4.4520130231270665;13.033103522019363;0.22515844146300545;0.42574515600688023;400.4000000000001;381.24800000000016;400.139862508;150.0;0.0;0.4174030118407675;-0.4563696252901777;0.4563696252901777;0.4174030118407675;1.103448275862069;1.8275862068965518;2.4827586206896552;1.9794126532844831;1142.7895993012976;21.396976746569024;16.386269075282705;16.386269075282705;13.42065…
836;12.889013886329451;-4.522159349563978;12.889013886329451;0.05362197656840495;0.39958766391135153;368.2800000000001;358.2000000000001;368.07481764;134.0;0.0;0.4174030118407675;-0.31890777235868073;0.4174030118407675;0.31890777235868073;0.8846153846153846;1.5769230769230769;2.230769230769231;2.0780824823969306;1031.7317668010432;19.112519696192855;13.203665913382661;13.203665913382661;12.036843…
837;12.86914505916896;-4.405179895936795;12.86914505916896;0.2921069538926686;0.5439615773700598;334.728;324.6480000000001;334.04846066;116.0;0.0;0.4174030118407675;-0.3189077723586503;0.4174030118407675;0.3189077723586503;1.1304347826086956;1.9130434782608696;2.608695652173913;2.1232058308216626;945.852488244268;16.61251969619286;11.947736967364206;12.70366591338266;10.825518406134815;6.66921486…
838;13.132068717651329;-4.437319473530919;13.132068717651329;0.21274187452758886;0.4484309453573485;318.273;308.19300000000004;318.0780112;116.0;0.0;0.4174030118407675;-0.31890777235861245;0.4174030118407675;0.31890777235861245;1.0869565217391304;1.8695652173913044;2.5652173913043477;2.1232058308216626;942.6073757464314;16.61251969619286;11.947736967364206;11.947736967364206;10.825518406134815;6.…
839;12.963062872294646;-4.46203532036215;12.963062872294646;0.20090305335097036;0.678802240955092;393.39000000000004;379.27800000000013;393.07588234800005;140.0;0.0;0.4174030118407675;-0.3189077723586312;0.4174030118407675;0.3189077723586312;1.1481481481481481;1.8888888888888888;2.5555555555555554;2.0314691938830176;1186.007833923927;19.819626477379405;14.29451736574657;15.111013946674296;12.5099…
840;12.839384065392814;-4.38486768289731;12.839384065392814;0.3327343159486018;0.5722631079757227;300.283;289.195;300.087433012;110.0;0.0;0.4174030118407675;-0.31890777235868834;0.4174030118407675;0.31890777235868834;1.0454545454545454;1.7727272727272727;2.4545454545454546;2.1332453276245475;881.1385419672964;15.742276208189782;11.647122763544605;11.647122763544605;10.431671556017463;6.5695490231…
841;13.013272421355033;-4.584188156712281;13.013272421355033;0.030113378684807346;0.3995876639113514;368.2800000000001;358.2000000000001;368.07481764;134.0;0.0;0.41740301184076756;-0.3189077723543373;0.41740301184076756;0.3189077723543373;0.9230769230769231;1.6153846153846154;2.269230769230769;2.147100731560118;1031.7317668010432;19.112519696192855;13.203665913382661;13.203665913382661;12.0536800…
842;12.87485697632027;-4.409363567670972;12.87485697632027;0.27816641471403414;0.5439615773700598;334.728;324.648;334.04846066;116.0;0.0;0.41740301184076756;-0.31890777233763967;0.41740301184076756;0.31890777233763967;1.1304347826086956;1.8695652173913044;2.5652173913043477;2.1473117034145983;945.852488244268;16.61251969619286;11.947736967364207;12.703665913382663;10.842355158540423;6.67519792633…
843;13.56904200260351;-4.448252456559862;13.56904200260351;0.16347879661123743;0.4484309453573485;318.273;308.19300000000004;318.0780112;116.0;0.0;0.41740301184076767;-0.31890777231668693;0.41740301184076767;0.31890777231668693;1.0869565217391304;1.826086956521739;2.5217391304347827;2.1473117034145983;942.6073757464314;16.61251969619286;11.947736967364206;11.947736967364206;10.842355158540423;6.6…
844;12.829384065392812;-4.397213361909656;12.829384065392812;0.2927343159486018;0.5952935233724946;301.271;291.19100000000003;301.08268198;110.0;0.0;0.4174030118408214;-0.3189077663498498;0.4174030118408214;0.3189077663498498;1.1363636363636365;1.9545454545454546;2.6363636363636362;2.1332453276245475;883.8705227663887;15.742276208189782;11.516986089854937;11.516986089854937;10.431671556017463;6.4…
845;12.831119602582898;-4.39486768289731;12.831119602582898;0.3049565381708239;0.5952935233724946;301.271;291.191;301.08268198;110.0;0.0;0.41740301184076756;-0.3189077723360909;0.41740301184076756;0.3189077723360909;1.1818181818181819;2.0;2.6818181818181817;2.1332453276245475;883.8705227663887;15.742276208189782;11.516986089854937;11.516986089854937;10.431671556017463;6.419280135987967;6.41928013…
846;12.799384065392815;-4.376611722621147;12.799384065392815;0.3462037037037038;0.5710340654308169;306.31200000000007;297.24;306.043853948;106.0;0.0;0.41740301184079515;-0.31890776927532855;0.41740301184079515;0.31890776927532855;1.2380952380952381;2.0476190476190474;2.7142857142857144;2.152736891449615;848.7868794139712;15.035169427003234;10.900670515629216;11.717167096556942;9.931671556017463;6…
847;12.83243962094837;-4.393132145707227;12.83243962094837;0.31232615268329567;0.5952935233724946;301.271;291.191;301.08268198;110.0;0.0;0.4174030118407675;-0.3189077723586067;0.4174030118407675;0.3189077723586067;1.0909090909090908;1.8181818181818181;2.5;2.1332453276245475;883.8705227663887;15.742276208189782;11.516986089854937;11.516986089854937;10.431671556017463;6.419280135987967;6.4192801359…
848;12.785320704511271;-4.3936693357898715;12.785320704511271;0.2978703703703707;0.5915375014760634;290.24399999999997;281.17199999999997;290.066697568;106.0;0.0;0.41740301184076767;-0.4712853078664976;0.4712853078664976;0.41740301184076767;1.2380952380952381;2.0476190476190474;2.7142857142857144;2.152736891449615;848.786879413971;15.035169427003234;10.900670515629216;10.900670515629216;9.9316715…
849;12.799094809194466;-4.377002669123205;12.799094809194466;0.34416666666666695;0.5710340654308169;306.312;297.24;306.043853948;106.0;0.0;0.41740301184076756;-0.31890777234718254;0.41740301184076756;0.31890777234718254;1.2380952380952381;2.0476190476190474;2.7142857142857144;2.152736891449615;848.786879413971;15.035169427003234;10.900670515629216;11.717167096556942;9.931671556017463;6.0409535439…
850;12.839039712775733;-4.396169335789872;12.839039712775733;0.3025000000000002;0.5986718561154648;304.27500000000003;293.187;304.093581012;112.0;0.0;0.4174030118408214;-0.3273072114708626;0.4174030118408214;0.3273072114708626;1.1818181818181819;1.9545454545454546;2.590909090909091;2.152302522771973;906.3859316533637;15.905412915006313;11.809499146975645;11.809499146975645;10.342355158540423;6.39…
851;4.668493008314437;0.8553215020576134;4.668493008314437;0.8553215020576134;0.6618247176247383;329.44700000000006;306.263;329.18919773600004;126.0;0.0;0.13739211378817062;-0.31919785799142103;0.31919785799142103;0.13739211378817062;1.0;1.8;2.6;1.6574832059809308;922.3010031970505;17.062267164498692;14.70308362713617;14.70308362713617;12.275989583278102;9.054839002290255;9.054839002290255;6.8245…
852;4.671757471124354;0.8458153292181072;4.671757471124354;0.8458153292181072;0.6681696912803415;344.4620000000001;320.27000000000004;344.200096768;132.0;0.0;0.13739211378828298;-0.3191978579312894;0.3191978579312894;0.13739211378828298;1.0;1.7692307692307692;2.5384615384615383;1.6202820053192792;954.2111980135865;17.93251065250177;15.44319044144958;15.44319044144958;12.669836433395453;9.13450812…
853;9.630982114344238;0.21476118760383156;9.630982114344238;0.21476118760383156;0.727515978670544;344.4180000000001;324.25800000000004;344.16371126;130.0;0.0;0.1949248381577564;-0.4956748860796167;0.4956748860796167;0.1949248381577564;1.1538461538461537;2.0;2.8076923076923075;1.651443999476427;1024.585963463795;17.93251065250177;14.68329725576299;14.68329725576299;12.669836433395453;8.67183375440…
854;4.502467561098514;0.8128877314814816;4.502467561098514;0.8128877314814816;0.5772228589937205;311.1820000000001;300.09400000000005;310.010560452;92.0;0.0;0.13738065137360655;-0.3195347305561624;0.3195347305561624;0.13738065137360655;1.105263157894737;1.894736842105263;2.6842105263157894;2.0613343583195696;788.9672644244697;13.242276208189782;10.391193817526151;11.977190356640858;9.220346690612…
855;5.849203252143968;0.7159362139917701;5.849203252143968;0.7159362139917701;0.5673538422184043;266.731;255.64299999999994;266.061076032;92.0;0.0;0.1373806513854119;-0.3195347305561624;0.3195347305561624;0.1373806513854119;1.105263157894737;1.894736842105263;2.6842105263157894;2.0613343583195696;788.9672644244697;13.242276208189782;10.391193817526151;11.147122763544607;9.220346690612276;5.941584…
856;12.805579145314894;-0.2562860082304528;12.805579145314894;0.2562860082304528;0.5600459651869549;250.27599999999998;239.18799999999993;250.090626572;92.0;0.0;0.1373806514333235;-0.31953473055616227;0.31953473055616227;0.1373806514333235;1.105263157894737;1.894736842105263;2.6842105263157894;2.0613343583195696;788.9672644244697;13.242276208189782;10.391193817526151;10.391193817526151;9.22034669…
857;9.405559859746369;0.2192911732594276;9.405559859746369;0.2192911732594276;0.621066454471791;248.285;236.18899999999994;248.094963004;92.0;0.0;0.1373806685226884;-0.5079204161522193;0.5079204161522193;0.1373806685226884;1.1578947368421053;2.0526315789473686;2.8947368421052633;2.089608255372814;806.2172644244696;13.242276208189782;10.460442940016883;10.460442940016883;9.220346690612276;5.976209…
858;4.4941728080120935;0.8230120937263795;4.4941728080120935;0.8230120937263795;0.5444723660640571;232.286;220.18999999999997;232.100048384;86.0;0.0;0.13738065133729294;-0.3195347305561624;0.3195347305561624;0.13738065133729294;1.0;1.8333333333333333;2.6666666666666665;2.1047112297983257;742.8581630772834;12.372032720186704;10.09057961370655;10.09057961370655;8.826499840494924;5.841918711123512;5…
859;4.5538304673721335;0.7897538737717311;4.5538304673721335;0.7897538737717311;0.46161869186347393;283.334;270.23;283.11094741600004;104.0;0.0;0.1373819007855876;-0.3195347305248211;0.3195347305248211;0.1373819007855876;1.0;1.9090909090909092;2.8636363636363638;1.8927875819354323;1043.0934114839206;14.940946820939052;12.115143478396135;12.115143478396135;10.809663088089318;7.102333426474126;7.10…
860;4.453356481481482;0.7674565381708239;4.453356481481482;0.7674565381708239;0.5572663076003928;234.26200000000003;224.182;234.09054632;86.0;0.0;0.13738245242304703;-0.319534730510883;0.319534730510883;0.13738245242304703;1.1666666666666667;2.0;2.8333333333333335;2.1047112297983253;747.555194168477;12.372032720186704;9.830306266327215;9.830306266327215;8.826499840494924;5.541380936778824;5.54138…
861;9.806725245653817;-0.2940740740740737;9.806725245653817;0.13220474300831464;0.5988052269541058;229.243;218.155;229.096359972;86.0;0.0;0.2429162128244517;-0.4915912850339179;0.4915912850339179;0.2429162128244517;1.3529411764705883;2.176470588235294;2.8823529411764706;2.4015974921459313;553.0431780208387;12.25071237662706;9.200169592637547;9.200169592637547;8.164703797946448;4.947670767528615;4…
862;13.093877682680823;-0.2941257365513661;13.093877682680823;0.17980400184765233;0.5843224998964911;330.38800000000015;315.2680000000001;330.09506032;118.0;0.0;0.2419457406413055;-0.4916183014518453;0.4916183014518453;0.2419457406413055;1.2608695652173914;1.9565217391304348;2.5652173913043477;2.032921601571703;880.1248480288382;16.560113453385565;12.909032086921012;13.725528667848737;10.95239749…
863;12.666077254976065;-0.32178623918703253;12.666077254976065;0.32178623918703253;0.5361564410472552;332.367;316.23900000000003;332.13855913200007;124.0;0.0;0.2782586397056601;-0.3585634605365283;0.3585634605365283;0.2782586397056601;1.2;2.08;2.8;1.7935139681798284;1063.8171428024234;17.388540578131753;13.791340961291121;13.791340961291121;12.114193540729628;7.846999923295049;7.846999923295049;5…
864;12.233892668178381;-0.28657407407407387;12.233892668178381;0.28657407407407387;0.6554101849879;255.28099999999998;242.17699999999996;255.112010036;96.0;0.0;0.2782582301739667;-0.35925537504164345;0.35925537504164345;0.2782582301739667;1.368421052631579;2.210526315789474;2.9473684210526314;1.9885925170208627;755.3277672983088;13.405412915006313;10.612076558222284;10.612076558222284;9.131030293…
865;9.705891912320485;-0.18527777777777743;9.705891912320485;0.18527777777777743;0.6109822813018321;214.228;204.14799999999997;214.08546094;80.0;0.0;0.24064460332666146;-0.49164914332018345;0.49164914332018345;0.24064460332666146;1.3125;2.1875;2.875;2.3200857506623205;510.4028290884631;11.380468888623982;8.700169592637547;8.700169592637547;7.7540201954234895;4.732262859525798;4.732262859525798;3.…
866;4.2061672686113525;0.44642213379587115;4.2061672686113525;0.44642213379587115;0.637675483609498;271.32300000000004;258.219;271.11094741600004;100.0;0.0;0.226055397722418;-0.22302232849093487;0.226055397722418;0.22302232849093487;0.8095238095238095;1.5238095238095237;2.238095238095238;1.8264903490727264;797.1171494345646;14.493353063746348;11.615143478396135;11.615143478396135;10.3096630880893…
867;13.03198172328313;-0.23238683127572002;13.03198172328313;0.23238683127572002;0.6462387154385992;227.24200000000002;217.16199999999998;227.08587554;84.0;0.0;0.2260553990586334;-0.22302232848675677;0.2260553990586334;0.22302232848675677;1.1764705882352942;2.0;2.7058823529411766;2.295815128654678;611.5470193186244;12.25071237662706;9.529006336267605;9.529006336267605;8.14786704554084;5.094710525…
868;5.728970841818515;0.4209371173859813;5.728970841818515;0.4209371173859813;0.6779647056364668;287.32200000000006;274.218;287.105862036;106.0;0.0;0.22605539783104672;-0.45738307805833583;0.45738307805833583;0.22605539783104672;0.8636363636363636;1.5909090909090908;2.3181818181818183;1.7230680580862558;818.2011597476542;15.200459844932896;12.023391768859998;12.023391768859998;10.79282633568371;6…
869;4.151733630952381;0.4444217687074832;4.151733630952381;0.4444217687074832;0.692024660386231;274.121;266.05699999999996;272.990159356;78.0;0.0;0.2260554026124552;-0.2230223284752238;0.2260554026124552;0.2230223284752238;1.25;2.125;2.875;2.2826103796426653;520.2168230367937;11.380468888623982;8.606356605457231;10.192353144571936;7.737183443017882;4.678043859142444;5.471042128699796;3.1817084210…
870;8.7508081627968;0.3818154761904764;8.7508081627968;0.3818154761904764;0.630266119642242;220.235;212.171;220.074896256;80.0;0.0;0.2260554031815156;-0.22302232847345266;0.2260554031815156;0.22302232847345266;1.1764705882352942;2.0;2.764705882352941;2.300331090625275;644.199530345021;12.08757566981053;9.17560572794796;9.17560572794796;8.275188245478667;4.96266842038781;4.96266842038781;3.3639690…
871;12.501148389949796;-4.375912094776183;12.501148389949796;0.17815901360544228;0.6856572911080199;263.222;255.15799999999996;263.067031916;96.0;0.0;0.4159533158576802;-0.22302232848665515;0.4159533158576802;0.22302232848665515;1.1578947368421053;1.9473684210526316;2.6315789473684212;2.301913030473226;653.9135097948665;13.880468888623982;9.862285551475685;9.862285551475685;8.948508308423069;5.30…
872;5.84044903558131;0.4166439909297055;5.84044903558131;0.4166439909297055;0.6506342237085999;229.67;221.606;229.040674936;78.0;0.0;0.22605540420714937;-0.22302232847010622;0.22605540420714937;0.22302232847010622;1.25;2.125;2.875;2.2826103796426653;520.2168230367937;11.380468888623982;8.606356605457231;9.362285551475686;7.737183443017882;4.678043859142444;5.056008332151672;3.1817084210796014;3.6…
873;12.845697173931303;-0.3101059250860836;12.845697173931303;0.3101059250860836;0.6252821665743465;213.215;205.15099999999998;213.070225476;78.0;0.0;0.22605541067219248;-0.22302232844933698;0.22605541067219248;0.22302232844933698;1.25;2.125;2.875;2.2826103796426653;520.2168230367937;11.380468888623982;8.606356605457231;8.606356605457231;7.737183443017882;4.678043859142444;4.678043859142444;3.181…
874;4.221090482489292;0.4517909108087681;4.221090482489292;0.4517909108087681;0.5715283963993306;245.285;234.19699999999995;245.095297352;90.0;0.0;0.2260557484858298;-0.2230223261663019;0.2260557484858298;0.2230223261663019;0.9473684210526315;1.7894736842105263;2.6842105263157894;2.0742615674936666;792.193373854981;13.079139501373252;10.460442940016883;10.460442940016883;9.326499840494924;5.98906…
875;4.1410246598639455;0.4572713529856389;4.1410246598639455;0.4572713529856389;0.5989248853851599;195.225;186.15299999999996;195.079647288;72.0;0.0;0.22605539770242825;-0.22302232849096595;0.22605539770242825;0.22302232849096595;1.0666666666666667;1.8666666666666667;2.6;2.26211659684655;509.1355955060234;10.510225400620904;8.30574240163763;8.30574240163763;7.34333659290053;4.578378020114871;4.57…
876;4.270654289493575;0.8808824640967499;4.270654289493575;0.8808824640967499;0.5944542138963157;199.278;190.20599999999996;199.045570288;68.0;0.0;0.16694530768423857;-0.23305680322925373;0.23305680322925373;0.16694530768423857;1.1428571428571428;1.9285714285714286;2.5714285714285716;2.2269606785229588;473.7679909156788;9.803118619434356;7.819563501101577;8.636060082029303;6.843336592900531;4.336…
877;4.250246126228269;0.8531046863189722;4.250246126228269;0.8531046863189722;0.6094458198324573;200.266;192.20199999999997;200.040819256;68.0;0.0;0.16694620963499587;-0.26343158260698135;0.26343158260698135;0.16694620963499587;1.3571428571428572;2.2857142857142856;2.9285714285714284;2.2269606785229583;476.7337931193224;9.803118619434356;7.689426827411909;8.505923408339635;6.843336592900531;4.186…
878;13.74325331212732;-0.5635010917947423;13.74325331212732;0.18490976946334103;0.5809954681205887;330.34400000000005;319.25600000000003;330.05867481200005;116.0;0.0;0.22073991770185236;-0.4927744021483505;0.4927744021483505;0.22073991770185236;1.2173913043478262;2.0;2.6956521739130435;1.8911052585458692;851.6930316393634;16.233840039752504;11.971980915764126;12.788477496691852;11.09735678832402;…
879;9.76567586293777;-0.07236111111111088;9.76567586293777;0.07236111111111088;0.6536970837024377;252.726;243.65399999999997;252.012411588;82.0;0.0;0.2205470078101674;-0.49277658238848515;0.49277658238848515;0.2205470078101674;1.5;2.3125;2.9375;2.3107624551395105;536.2857620219576;11.543605595440512;8.514604895921094;10.087030422867274;7.647867045540842;4.606884970522688;5.864502254786811;3.21721…
880;13.093877682680823;-0.2941257365513661;13.093877682680823;0.17980400184765233;0.5843224998964911;330.38800000000015;315.2680000000001;330.09506032;118.0;0.0;0.24194574487308482;-0.4916183014284348;0.4916183014284348;0.24194574487308482;1.2608695652173914;1.9565217391304348;2.5652173913043477;2.032921601571703;880.1248480288382;16.560113453385565;12.90903208692101;13.725528667848737;10.9523974…
881;12.260559334845048;-0.24490740740740713;12.260559334845048;0.24490740740740713;0.7531993656513734;272.333;260.237;272.073182004;96.0;0.0;0.27773566602978045;-0.3592553776304811;0.3592553776304811;0.27773566602978045;1.3157894736842106;2.1578947368421053;2.8947368421052633;1.9885925170208627;758.9374077727456;13.405412915006313;10.520324848686146;11.336821429613872;9.131030293135236;5.81508674…
882;12.836558799445704;-0.626149665112959;12.836558799445704;0.30847505668934305;0.6391899630737102;235.25799999999998;228.20199999999997;235.026726664;80.0;0.0;0.12686590916055362;-0.2330591068764766;0.2330591068764766;0.12686590916055362;1.125;1.8125;2.375;2.300423831421755;557.9400758403011;11.543605595440512;8.42079190874078;9.237288489668506;7.631030293135234;4.535730416300323;5.415383227555…
883;12.88607198345904;-0.25019149269759744;12.88607198345904;0.25019149269759744;0.6326910213223687;294.354;283.26599999999996;294.062697572;102.0;0.0;0.12422713644630902;-0.25496166180175095;0.25496166180175095;0.12422713644630902;1.0476190476190477;1.8571428571428572;2.4761904761904763;1.8105324063634225;808.4916006547876;14.656489770562878;11.299442107990016;12.115938688917742;10.2035099382066…
884;4.335796898240982;0.8468850967588345;4.335796898240982;0.8468850967588345;0.5950461761523005;275.376;262.27199999999993;275.076870416;96.0;0.0;0.12422619505500607;-0.23305910698325374;0.23305910698325374;0.12422619505500607;0.85;1.55;2.2;1.8202993756073316;758.4279506356756;13.7862462825598;11.128964577860081;11.945461158787808;9.809663088089316;6.407765943291096;7.287418754545992;4.445139779…
885;4.4461218978332075;0.8191073189810566;4.4461218978332075;0.8191073189810566;0.6296581211616159;276.36400000000003;264.268;276.07211938399996;96.0;0.0;0.12422713644630902;-0.25496168955234305;0.25496168955234305;0.12422713644630902;1.0;1.85;2.5;1.8202993756073322;761.9997323603814;13.7862462825598;10.998827904170414;11.81532448509814;9.809663088089316;6.267563162860091;7.147215974114986;4.2999…
886;4.3836218978332075;0.806761639968711;4.3836218978332075;0.806761639968711;0.6405167243110012;277.35200000000003;266.26399999999995;277.067368352;96.0;0.0;0.12422713644642416;-0.25462110643096936;0.25462110643096936;0.12422713644642416;1.0;1.9;2.55;1.8202993756073316;764.7317131594737;13.7862462825598;10.868691230480746;11.685187811408472;9.809663088089316;6.127360382429085;7.007013193683981;4…
887;4.4061218978332075;0.8091073189810566;4.4061218978332075;0.8091073189810566;0.6405167243110012;277.35200000000003;266.26399999999995;277.067368352;96.0;0.0;0.12422713644630912;-0.26402874950598026;0.26402874950598026;0.12422713644630912;1.1;2.05;2.7;1.8202993756073318;764.7317131594737;13.7862462825598;10.868691230480746;11.685187811408472;9.809663088089316;6.117294275687747;6.996947086942642…
888;4.41834412005543;0.8108428561711394;4.41834412005543;0.8108428561711394;0.6405167243110012;277.35200000000003;266.26399999999995;277.067368352;96.0;0.0;0.12422713644630902;-0.2646899911751675;0.2646899911751675;0.12422713644630902;1.05;1.9;2.55;1.8202993756073318;764.7317131594737;13.7862462825598;10.868691230480746;11.685187811408472;9.809663088089316;6.117294275687746;6.996947086942641;4.16…
889;4.288208301839254;0.859328703703704;4.288208301839254;0.859328703703704;0.6125126093363664;213.30499999999998;202.21699999999998;213.061220352;74.0;0.0;0.12422619504394285;-0.2330591069832748;0.2330591069832748;0.12422619504394285;1.0666666666666667;1.8;2.4;2.215336104240455;511.4592483701563;10.673362107437434;8.74221323191195;9.558709812839677;7.237183443017884;4.747082340768137;5.626735152…
890;5.662190872454821;0.4769007201646096;5.662190872454821;0.4769007201646096;0.5175321240774295;234.711;227.65499999999997;234.001846904;74.0;0.0;0.12860227025495008;-0.2432781673889177;0.2432781673889177;0.12860227025495008;1.3333333333333333;2.2;2.8;2.215336104240455;519.5112169009802;10.673362107437434;7.9900410312315095;9.562466558177691;7.237183443017882;4.295861796841744;5.553479081105866;…
891;12.594370255065602;-0.24532150205761294;12.594370255065602;0.24532150205761294;0.6180931317992872;217.26799999999997;209.20399999999995;217.036148476;74.0;0.0;0.12422619513477483;-0.23305910698310134;0.23305910698310134;0.12422619513477483;1.2;1.9333333333333333;2.533333333333333;2.2153361042404547;516.5454146973366;10.673362107437434;8.12017770492118;8.936674285848904;7.237183443017882;4.436…
892;12.531870255065602;-0.3564326131687239;12.531870255065602;0.3564326131687239;0.6343842492876499;218.256;211.19999999999996;218.031397444;74.0;0.0;0.14107940320553647;-0.24472911375642767;0.24472911375642767;0.14107940320553647;1.2666666666666666;2.066666666666667;2.6666666666666665;2.215336104240455;519.5112169009802;10.673362107437434;7.9900410312315095;8.806537612159236;7.237183443017882;4.…
893;12.483259143954491;-0.4953215020576127;12.483259143954491;0.4953215020576127;0.5009271293586275;218.256;211.19999999999996;218.031397444;74.0;0.0;0.2123700953955986;-0.23305909927615903;0.23305909927615903;0.2123700953955986;1.3333333333333333;2.2;2.8;2.215336104240455;519.5112169009802;10.673362107437434;7.9900410312315095;8.806537612159236;7.237183443017882;4.295861796841744;5.1755146080966…
894;10.901316445965234;-3.549692353927338;10.901316445965234;0.02551183127572032;0.6211525925409483;294.357;284.27700000000004;294.01328417999997;98.0;0.0;0.30724644508519144;-0.3618308844681196;0.3618308844681196;0.30724644508519144;1.3157894736842106;2.1052631578947367;2.6315789473684212;2.133069588024309;737.2719518564975;13.880468888623982;10.245069720077737;11.878062881933188;8.9216348548853…
895;4.316808862433863;0.8487644085411943;4.316808862433863;0.8487644085411943;0.5978352298922258;238.315;228.23499999999996;238.05646932;82.0;0.0;0.12422619791221794;-0.36117511561237076;0.36117511561237076;0.12422619791221794;1.2352941176470589;2.176470588235294;3.0;1.9656090597858424;725.0932235061031;11.664925939000156;9.319563501101577;10.136060082029303;8.309663088089316;5.324432609957763;6.…
896;4.3050110229276894;0.8164285189384396;4.3050110229276894;0.8164285189384396;0.5766160781254599;251.31400000000002;242.24199999999996;251.051718288;86.0;0.0;0.12422620529447975;-0.2530104302831926;0.2530104302831926;0.12422620529447975;1.0555555555555556;1.8888888888888888;2.6666666666666665;1.9791288903351898;765.0503066663135;12.372032720186704;9.713990692101493;10.53048727302922;8.809663088…
897;4.351246164749952;0.845013122532964;4.351246164749952;0.845013122532964;0.5950461761523005;275.376;262.27199999999993;275.076870416;96.0;0.0;0.1242261978465439;-0.23305910697221774;0.23305910697221774;0.1242261978465439;0.9;1.7;2.45;1.9079470659861952;775.6779506356754;13.7862462825598;11.128964577860081;11.945461158787808;9.809663088089316;6.407765943291096;7.287418754545992;4.44859410288393…
898;8.741762657236142;0.6261651497018563;8.741762657236142;0.6261651497018563;0.6450380799965633;224.28799999999998;216.22399999999996;224.040819256;76.0;0.0;0.12422620075416864;-0.23305910696082985;0.23305910696082985;0.12422620075416864;1.25;2.0625;2.75;2.2745174115666837;608.5933236607583;11.380468888623982;8.689426827411909;9.505923408339635;7.775188245478668;4.720689138518116;5.6003419497730…
899;9.061207101680587;-0.4461548353909468;9.061207101680587;0.4461548353909468;0.4587035478757342;242.303;232.22299999999996;242.05138394;84.0;0.0;0.21025106916829306;-0.49323652298638554;0.49323652298638554;0.21025106916829306;1.411764705882353;2.235294117647059;2.8823529411764706;2.2730515640274267;619.5899669663412;12.25071237662706;9.189426827411909;10.005923408339635;8.147867045540842;4.9706…
900;12.475573958769305;-4.3383838025951125;12.475573958769305;0.3291463529856393;0.6602155815984985;267.275;259.21099999999996;267.032954916;92.0;0.0;0.4159533158292964;-0.23305910697776422;0.4159533158292964;0.23305910697776422;1.2222222222222223;2.0;2.611111111111111;2.2794300508443452;616.8970861845565;13.173362107437434;9.376106650939631;10.192603231867357;8.448508308423069;5.064029050281977;…
901;4.293082010582011;0.8601908541194259;4.293082010582011;0.8601908541194259;0.6125126093363665;213.305;202.21699999999996;213.061220352;74.0;0.0;0.12422619634907632;-0.23305910697808732;0.23305910697808732;0.12422619634907632;1.2;2.066666666666667;2.7333333333333334;2.252668830209091;528.7092483701563;10.673362107437434;8.742213231911952;9.558709812839679;7.237183443017882;4.747082340768138;5.6…
902;5.849366216651268;0.7048688534055602;5.849366216651268;0.7048688534055602;0.63498574221592;233.72299999999998;225.65899999999996;233.006597936;74.0;0.0;0.12422620182489129;-0.2330591069565375;0.2330591069565375;0.12422620182489129;1.3333333333333333;2.2;2.8666666666666667;2.2526688302090907;533.7954146973366;10.673362107437434;8.120177704921177;9.69260323186736;7.237183443017882;4.43606457727…
903;12.795149334425128;-0.2933950354833288;12.795149334425128;0.2933950354833288;0.6119537607934624;201.2;193.13599999999997;201.058992096;74.0;0.0;0.19157220428663954;-0.4479396969772585;0.4479396969772585;0.19157220428663954;1.3333333333333333;2.2;2.8666666666666667;2.2526688302090907;533.7954146973366;10.673362107437434;8.120177704921177;8.120177704921177;7.237183443017882;4.4360645772727505;4…
904;12.81572546611237;-0.26735336881666205;12.81572546611237;0.26735336881666205;0.6180931317992872;217.26799999999997;209.20399999999995;217.036148476;74.0;0.0;0.12422620857422177;-0.23305910692989745;0.23305910692989745;0.12422620857422177;1.3333333333333333;2.2;2.8666666666666667;2.2526688302090907;533.7954146973366;10.673362107437434;8.120177704921177;8.936674285848904;7.237183443017882;4.436…
905;9.233026423532376;0.23264663118333795;9.233026423532376;0.23264663118333795;0.6850212608277841;215.277;206.20499999999996;215.040484908;74.0;0.0;0.124226213042545;-0.5079204161522664;0.5079204161522664;0.124226213042545;1.3333333333333333;2.2;2.8666666666666667;2.2526688302090907;533.7954146973366;10.673362107437434;8.189426827411909;9.005923408339635;7.237183443017882;4.470689138518116;5.350…
906;12.059719055679103;-4.696351683905121;12.059719055679103;0.28355707252036577;0.7435844765908853;283.274;275.21;283.027869536;98.0;0.0;0.5725969975664407;-0.40575294320209776;0.5725969975664407;0.40575294320209776;1.263157894736842;2.0526315789473686;2.6842105263157894;2.1781721327409205;637.0683784128264;13.880468888623982;9.784354941403494;10.60085152233122;8.921634854885394;5.22227734074584…
907;4.270654289493575;0.8577343159486018;4.270654289493575;0.8577343159486018;0.5944542138963157;199.278;190.20599999999996;199.045570288;68.0;0.0;0.12422619503412999;-0.23305910698329357;0.23305910698329357;0.12422619503412999;1.1428571428571428;1.9285714285714286;2.5714285714285716;2.2269606785229583;473.7679909156788;9.803118619434356;7.819563501101577;8.636060082029303;6.84333659290053;4.3363…
908;4.373065791131268;0.8429303141009491;4.373065791131268;0.8429303141009491;0.5950461761523005;275.37600000000003;262.272;275.076870416;96.0;0.0;0.12422656097523242;-0.23305910400363727;0.23305910400363727;0.12422656097523242;0.9;1.65;2.4;2.01175187409273;775.6779506356754;13.7862462825598;11.128964577860081;11.945461158787808;9.826499840494924;6.413749007434803;7.2934018186896985;4.41337329198…
909;4.300321712018141;0.8618083900226758;4.300321712018141;0.8618083900226758;0.6125126093363665;213.305;202.21699999999996;213.061220352;74.0;0.0;0.12422636423512758;-0.23305910559014226;0.23305910559014226;0.12422636423512758;1.1333333333333333;1.9333333333333333;2.6;2.2954657941993837;528.7092483701563;10.673362107437434;8.74221323191195;9.558709812839677;7.254020195423489;4.753065404911844;5.…
910;13.177255999622073;-0.29448932350717993;13.177255999622073;0.29448932350717993;0.6180931317992873;217.268;209.20399999999995;217.036148476;74.0;0.0;0.1383263065469449;-0.23305909264054073;0.23305909264054073;0.1383263065469449;1.2666666666666666;2.066666666666667;2.7333333333333334;2.2954657941993837;533.7954146973366;10.673362107437434;8.120177704921177;8.936674285848905;7.254020195423489;4.…
911;4.242876511715798;0.7760676492819354;4.242876511715798;0.7760676492819354;0.6094458198324574;200.26600000000002;192.20199999999997;200.040819256;68.0;0.0;0.12428382907340929;-0.24778771438386088;0.24778771438386088;0.12428382907340929;1.2142857142857142;2.0714285714285716;2.7142857142857144;2.2269606785229583;476.7337931193224;9.803118619434356;7.689426827411909;8.505923408339635;6.8433365929…
912;4.526580215419501;0.8356972789115649;4.526580215419501;0.8356972789115649;0.6296581211616159;276.364;264.268;276.07211938399996;96.0;0.0;0.1321589971203066;-0.2634315864637449;0.2634315864637449;0.1321589971203066;1.0;1.85;2.6;2.0160225731967563;764.9997323603814;13.7862462825598;10.998827904170414;11.81532448509814;9.826499840494922;6.276560203837394;7.09305678476512;4.268340253688318;5.4715…
913;4.349783163265306;0.8762528344671203;4.349783163265306;0.8762528344671203;0.6297845210116371;214.293;204.213;214.05646932;74.0;0.0;0.12714280535351571;-0.26343158646964615;0.26343158646964615;0.12714280535351571;1.2666666666666666;2.1333333333333333;2.7333333333333334;2.297665791551493;517.5454146973367;10.673362107437434;8.612076558222283;9.428573139150009;7.2540201954234895;4.61587660131443…
914;5.023678193499622;0.6254506277819774;5.023678193499622;0.6254506277819774;0.5856228167083095;184.198;176.134;184.063662876;68.0;0.0;0.191572204312312;-0.44793969694810487;0.44793969694810487;0.191572204312312;1.3571428571428572;2.2857142857142856;2.9285714285714284;2.2269606785229583;476.73379311932246;9.803118619434356;7.689426827411909;7.689426827411909;6.84333659290053;4.186129851072833;4.…
915;4.250246126228269;0.829956538170824;4.250246126228269;0.829956538170824;0.6094458198324573;200.266;192.20199999999997;200.040819256;68.0;0.0;0.12422713642229055;-0.2634315864748834;0.2634315864748834;0.12422713642229055;1.3571428571428572;2.2857142857142856;2.9285714285714284;2.2269606785229583;476.73379311932246;9.803118619434356;7.689426827411909;8.505923408339635;6.84333659290053;4.1861298…
916;5.864264866955011;0.42773289871504194;5.864264866955011;0.42773289871504194;0.5175321240774294;234.71099999999998;227.65499999999997;234.001846904;74.0;0.0;0.14411179822698658;-0.2432403104984356;0.2432403104984356;0.14411179822698658;1.4;2.2666666666666666;2.933333333333333;2.295465794199384;536.7612169009801;10.673362107437434;7.99004103123151;9.562466558177691;7.254020195423489;4.301844860…
917;11.109366531736661;-3.6223521615436307;11.109366531736661;0.023655990173846897;0.6211525925409483;294.35699999999997;284.27699999999993;294.01328417999997;98.0;0.0;0.30729042982691324;-0.3604377865228844;0.3604377865228844;0.30729042982691324;1.368421052631579;2.1578947368421053;2.789473684210526;2.332051864209178;754.5219518564977;13.880468888623982;10.245069720077735;11.878062881933188;8.93…
918;4.259658919123205;0.8712037037037038;4.259658919123205;0.8712037037037038;0.6025733905038632;205.30700000000002;198.25099999999998;205.001991224;64.0;0.0;0.12425602627045326;-0.23305859629045095;0.23305859629045095;0.12425602627045326;1.3076923076923077;2.230769230769231;2.8461538461538463;2.2207031700765936;442.7232796461687;9.096011838247808;7.0731112531861875;8.70610441504164;6.34333659290…
919;4.255029289493575;0.8373261526832957;4.255029289493575;0.8373261526832957;0.6094458198324573;200.266;192.20199999999997;200.040819256;68.0;0.0;0.12422620958566558;-0.2646461132932518;0.2646461132932518;0.12422620958566558;1.2142857142857142;2.0;2.642857142857143;2.2269606785229583;476.73379311932246;9.803118619434356;7.689426827411909;8.505923408339635;6.84333659290053;4.186129851072833;5.065…
920;4.258430650037793;0.8691666666666668;4.258430650037793;0.8691666666666668;0.6025733905038632;205.307;198.25099999999998;205.001991224;64.0;0.0;0.12422667934865449;-0.23305910304593092;0.23305910304593092;0.12422667934865449;1.3076923076923077;2.230769230769231;2.8461538461538463;2.2207031700765936;442.7232796461687;9.096011838247808;7.0731112531861875;8.70610441504164;6.34333659290053;3.80780…
921;4.37834412005543;0.8246839044259681;4.37834412005543;0.8246839044259681;0.5714178249866652;250.326;240.24599999999995;250.05646932;86.0;0.0;0.12422713926359291;-0.25496130559193614;0.25496130559193614;0.12422713926359291;1.1666666666666667;2.0555555555555554;2.888888888888889;1.97912889033519;762.5048041431556;12.372032720186704;9.844127365791161;10.660623946718887;8.809663088089316;5.6008964…
922;12.948189755709318;-0.24855794146832944;12.948189755709318;0.24855794146832944;0.6326910213223688;294.35400000000004;283.266;294.062697572;102.0;0.0;0.12422713925013802;-0.2627822336725298;0.2627822336725298;0.12422713925013802;1.0476190476190477;1.8571428571428572;2.5714285714285716;1.898847093747675;825.7416006547877;14.656489770562878;11.299442107990014;12.11593868891774;10.203509938206668…
923;4.330838001484646;0.8172353447551864;4.330838001484646;0.8172353447551864;0.6296581211616159;276.36400000000003;264.268;276.07211938399996;96.0;0.0;0.12422713925013802;-0.2627822337761261;0.2627822337761261;0.12422713925013802;1.0;1.85;2.6;1.9079470659861952;779.2497323603814;13.7862462825598;10.998827904170414;11.81532448509814;9.809663088089316;6.257497056118752;7.1371498673736475;4.3300807…
924;4.3184923224723;0.8016103447551862;4.3184923224723;0.8016103447551862;0.6405167243110012;277.352;266.26399999999995;277.067368352;96.0;0.0;0.12422713927830097;-0.26272333773278345;0.26272333773278345;0.12422713927830097;1.15;2.1;2.85;1.9079470659861952;781.9817131594737;13.7862462825598;10.868691230480746;11.685187811408472;9.809663088089316;6.117294275687747;6.996947086942642;4.1790332648293…
925;4.320838001484646;0.8048896657428406;4.320838001484646;0.8048896657428406;0.6405167243110012;277.35200000000003;266.26399999999995;277.067368352;96.0;0.0;0.12422713925018891;-0.2640866712334238;0.2640866712334238;0.12422713925018891;1.05;1.95;2.7;1.9079470659861952;781.9817131594737;13.7862462825598;10.868691230480746;11.685187811408472;9.809663088089316;6.107228168946408;6.986880980201303;4.…
926;4.322573538674729;0.8072353447551863;4.322573538674729;0.8072353447551863;0.6405167243110012;277.35200000000003;266.26399999999995;277.067368352;96.0;0.0;0.1242271392501381;-0.2646919015182454;0.2646919015182454;0.1242271392501381;1.0;1.85;2.6;1.9079470659861952;781.9817131594737;13.7862462825598;10.868691230480746;11.685187811408472;9.809663088089316;6.107228168946407;6.9868809802013025;4.19…
927;4.260955097316704;0.8171069538926685;4.260955097316704;0.8171069538926685;0.6927113562650965;279.162;272.106;277.951331324;74.0;0.0;0.12422714157634651;-0.26225179442914903;0.26225179442914903;0.12422714157634651;1.3333333333333333;2.2;2.8666666666666667;2.252668830209091;536.7612169009801;10.673362107437434;7.9900410312315095;10.39253415127394;7.237183443017882;4.285795690100406;5.9584467709…
928;8.62213267476702;-0.15872338576793843;8.62213267476702;0.15872338576793843;0.7261892135326201;254.31399999999996;244.23399999999995;254.05138394;88.0;0.0;0.1242271421382873;-0.38364204606089153;0.38364204606089153;0.1242271421382873;1.2222222222222223;2.0;2.6666666666666665;2.2191974402528882;668.078043021256;12.794682450997078;9.76639693490879;10.582893515836517;8.775188245478667;5.266594610…
929;4.272673847316705;0.832413076341648;4.272673847316705;0.832413076341648;0.6297845210116371;214.293;204.21299999999997;214.05646932;74.0;0.0;0.12422713774438474;-0.26315399460553435;0.26315399460553435;0.12422713774438474;1.2;2.066666666666667;2.7333333333333334;2.252668830209091;531.7954146973366;10.673362107437434;8.612076558222284;9.42857313915001;7.237183443017882;4.596813453595793;5.47646…
930;4.222468348450491;0.6649565381708242;4.222468348450491;0.6649565381708242;0.6081239899817236;201.25400000000002;194.19799999999998;201.036068224;68.0;0.0;0.13135436190696392;-0.26017034331590805;0.26017034331590805;0.13135436190696392;1.2142857142857142;2.0714285714285716;2.7142857142857144;2.2269606785229583;478.81337247329566;9.803118619434356;7.559290153722241;8.375786734649967;6.843336592…
931;4.2298379629629625;0.8021787603930464;4.2298379629629625;0.8021787603930464;0.6081239899817235;201.254;194.19799999999998;201.036068224;68.0;0.0;0.12422808178144754;-0.24352453884895456;0.24352453884895456;0.12422808178144754;1.2142857142857142;2.0;2.642857142857143;2.2269606785229588;478.81337247329566;9.803118619434356;7.559290153722241;8.375786734649967;6.84333659290053;4.035860963900489;4…
932;12.566722821095635;0.0002960554056337106;12.566722821095635;0.0002960554056337106;0.6201632382189913;365.4830000000001;350.3630000000001;365.0656541000001;124.0;0.0;0.27317173802120925;-0.33167866566580073;0.33167866566580073;0.27317173802120925;1.2;2.04;2.8;1.5144536489254588;979.0155323783645;17.225403871315223;13.651807616588863;15.284800778444316;12.18667318580106;7.959153880411132;9.6553…
933;13.098475188349758;-0.5046496808599981;13.098475188349758;0.133142605971583;0.7254776232358263;345.7650000000001;332.66100000000006;345.07926593600007;122.0;0.0;0.2989192390147247;-0.31490605984819653;0.31490605984819653;0.2989192390147247;1.25;1.9583333333333333;2.625;2.0413011347943275;974.878005013721;17.26722023457211;12.917133233619907;13.673062179638361;11.452397498181153;7.072517562962…
934;13.279717539064928;-0.4388402457197549;13.279717539064928;0.18498633955163557;0.5754667403717624;342.3490000000001;326.22100000000006;342.129217572;128.0;0.0;0.24093741554605966;-0.4916416604254775;0.4916416604254775;0.24093741554605966;1.0;1.68;2.32;2.026272713081558;961.9525677409855;18.13746372257519;13.956098538656;13.956098538656;11.863081100704115;7.596083258077895;7.596083258077895;5.5…
935;13.089992030786929;-0.4851365420160507;13.089992030786929;0.16878263584793185;0.5874257062957743;328.32200000000006;314.21000000000004;328.113567508;122.0;0.0;0.24093722662722852;-0.49164166143200067;0.49164166143200067;0.24093722662722852;1.0416666666666667;1.7083333333333333;2.3333333333333335;2.016027816165885;899.5900196120906;17.26722023457211;13.033448807845629;13.033448807845629;11.452…
936;13.127213850481276;-0.3266170311006027;13.127213850481276;0.20721668004565696;0.5857297166886093;335.3420000000001;321.2300000000001;335.11823828800004;124.0;0.0;0.2409380686138286;-0.49164165692913275;0.49164165692913275;0.2409380686138286;1.16;1.88;2.56;2.0310386081253595;999.2961647392153;17.974327015758657;13.60269793033636;13.60269793033636;11.990402300641938;7.464041152656594;7.46404115…
937;13.124702512612798;-4.613278366456057;13.124702512612798;0.09355253212396097;0.40897613805018374;378.3290000000001;364.21700000000016;378.110373948;140.0;0.0;0.43292486399000063;-0.4916416603632516;0.4916416603632516;0.43292486399000063;1.037037037037037;1.7037037037037037;2.3333333333333335;2.008762376443301;1007.1913630276977;19.767220234572108;14.28937775386408;14.28937775386408;12.6637223…
938;12.752074434791577;-4.394386887206498;12.752074434791577;0.24602225844041348;0.5266287371158687;374.36600000000016;357.23000000000013;374.13544582400004;140.0;0.0;0.41591206952856397;-0.49164166050020763;0.49164166050020763;0.41591206952856397;1.0;1.6666666666666667;2.259259259259259;1.996775627614878;1004.7845027960676;19.767220234572108;14.911413280854855;14.911413280854855;12.6637223635863…
939;10.416056503877272;-0.1828606771926875;10.416056503877272;0.1828606771926875;0.509569982129635;375.2590000000001;359.13100000000014;374.070116492;128.0;0.0;0.24093738641086293;-0.49164166050016705;0.49164166050016705;0.24093738641086293;1.04;1.8;2.48;2.057248293877111;979.2025677409854;18.137463722575188;13.956098538656002;15.467956430692912;11.863081100704115;7.596083258077896;8.352012204096…
940;10.387528554631729;-0.15146895383667824;10.387528554631729;0.15146895383667824;0.5643574046652083;340.8140000000001;323.67800000000005;340.10908884400004;122.0;0.0;0.24093738637820672;-0.49164166050020763;0.49164166050020763;0.24093738637820672;1.0416666666666667;1.75;2.4166666666666665;2.0352099030259394;913.2682378873849;17.26722023457211;13.655484334836402;14.411413280854855;11.45239749818…
941;13.400968574593145;-0.48982121261980205;13.400968574593145;0.021666475359657156;0.5484669070462383;358.8040000000001;342.6760000000001;358.099667032;128.0;0.0;0.24093738641098247;-0.49164166050016705;0.49164166050016705;0.24093738641098247;1.16;1.92;2.6;2.057248293877111;981.2025677409854;18.137463722575188;13.956098538656002;14.712027484674458;11.863081100704115;7.596083258077896;7.974047731…
942;13.120875982000552;-0.30154960768153094;13.120875982000552;0.19947992777357815;0.5855483647854972;324.35900000000004;307.22300000000007;324.13863938400004;122.0;0.0;0.24093738637832396;-0.4916416605002076;0.4916416605002076;0.24093738637832396;1.0416666666666667;1.75;2.4166666666666665;2.0352099030259394;913.2682378873849;17.26722023457211;13.655484334836402;13.655484334836402;11.452397498181…
943;12.859689940791132;-0.3856404058536993;12.859689940791132;0.19912037037037011;0.6423680672819319;236.271;227.19899999999996;236.041962128;82.0;0.0;0.23840455118444667;-0.49170490611277273;0.49170490611277273;0.23840455118444667;1.5;2.3125;2.9375;2.3063132519994083;536.2857620219576;11.543605595440512;8.514604895921094;9.33110147684882;7.647867045540842;4.606884970522688;5.4865377817775824;3.1…
944;13.10911918947203;-0.6863018384728623;13.10911918947203;0.04248633955163572;0.4517750060617411;328.32200000000006;314.21000000000004;328.113567508;122.0;0.0;0.24093910344739988;-0.4916416514147075;0.4916416514147075;0.24093910344739988;1.0416666666666667;1.75;2.4166666666666665;2.0352099030259394;916.8400196120907;17.26722023457211;13.033448807845629;13.033448807845629;11.452397498181153;7.17…
945;9.653669690098262;-0.07652777777777753;9.653669690098262;0.07652777777777753;0.6232021196571493;219.269;210.19699999999997;219.046632908;76.0;0.0;0.23845721353116373;-0.4917043043155324;0.4917043043155324;0.23845721353116373;1.5333333333333334;2.4;3.0;2.282935185346556;478.4225400737931;10.673362107437434;8.083854018411825;8.900350599339552;7.2540201954234895;4.35695024432277;5.23660305557766…
946;13.111947410571979;-0.3116940863574782;13.111947410571979;0.22339968085999806;0.43714843083552507;344.7770000000001;330.665;344.08401696800007;122.0;0.0;0.2394415909595551;-0.4916781019488381;0.4916781019488381;0.2394415909595551;1.2083333333333333;1.9166666666666667;2.5833333333333335;2.03520990302594;918.8400196120907;17.26722023457211;13.033448807845629;13.789377753864082;11.45239749818115…
947;4.337051681783825;1.0105120937263796;4.337051681783825;1.0105120937263796;0.7477252580307308;202.282;192.20199999999997;202.05646932;70.0;0.0;0.09008580658013768;-0.2641101023447518;0.2641101023447518;0.09008580658013768;1.3571428571428572;2.2857142857142856;2.9285714285714284;2.15059080238607;431.5579981954524;9.803118619434356;7.844127365791161;8.660623946718887;6.84333659290053;4.346813453…
948;12.948953976652389;-0.17589261218890817;12.948953976652389;0.17589261218890817;0.5311044708178337;371.22700000000015;359.13100000000014;370.038816364;124.0;0.0;0.2687545577251212;-0.26803449684854436;0.2687545577251212;0.26803449684854436;0.88;1.44;2.04;1.9421487642180286;1128.9151154323736;17.551677284948283;13.149184041188784;14.661041933225693;12.041713895658194;7.536944636924823;8.2928735…
949;13.005691809526585;-3.7917121154709075;13.005691809526585;0.012087495236845491;0.5505997726034179;415.8620000000001;401.75000000000017;415.0505879880001;142.0;0.0;0.2687545577250934;-0.26803449684854436;0.2687545577250934;0.26803449684854436;1.0;1.6071428571428572;2.2142857142857144;1.8770006935684096;1357.6160129952345;20.05167728494828;14.573314708760773;16.145740235706953;13.25303876106338…
950;12.956823489683938;-0.18231434240362776;12.956823489683938;0.18231434240362776;0.5311044708178337;371.2270000000001;359.1310000000001;370.03881636400007;124.0;0.0;0.2687545577590515;-0.26803449684847636;0.2687545577590515;0.26803449684847636;0.96;1.72;2.44;1.9613197566698954;1146.1651154323736;17.551677284948283;13.149184041188786;14.661041933225695;12.041713895658194;7.536944636924823;8.2928…
951;13.026261075417821;-3.8704377905667235;13.026261075417821;0.055668254628044256;0.5505997726034179;415.862;401.75000000000017;415.0505879880001;142.0;0.0;0.26875455775148627;-0.26803449684849173;0.26875455775148627;0.26803449684849173;1.0714285714285714;1.7857142857142858;2.4642857142857144;1.9335389429626728;1374.8660129952343;20.05167728494828;14.573314708760774;16.145740235706956;13.2530387…
952;12.937217222537164;-0.12314484126984104;12.937217222537164;0.12314484126984104;0.5328445412449743;381.2330000000001;368.1290000000001;380.02727313600013;118.0;0.0;0.2687545546496267;-0.2680344968612902;0.2687545546496267;0.2680344968612902;0.9583333333333334;1.6666666666666667;2.375;1.9715273211240674;1081.9101521422608;16.681433796945207;12.848569837369183;14.43456637648389;11.64786704554084…
953;13.78344808574308;-0.5920885975296148;13.78344808574308;0.0003578451427133089;0.5515949508502354;354.77200000000005;342.67600000000004;354.068366904;124.0;0.0;0.268756171300607;-0.2680344829142847;0.268756171300607;0.2680344829142847;1.08;1.84;2.56;1.9741949806593078;1151.1651154323738;17.551677284948283;13.149184041188784;13.90511298720724;12.058550648063802;7.542927701068531;7.9208921740777…
954;12.915949861426054;-0.15092261904761872;12.915949861426054;0.15092261904761872;0.5623926145999106;336.78200000000004;323.678;336.07778871600004;118.0;0.0;0.26875455772499834;-0.26803449684854447;0.26875455772499834;0.26803449684854447;0.9583333333333334;1.6666666666666667;2.375;1.9715273211240674;1081.9101521422608;16.681433796945207;12.848569837369183;13.604498783387639;11.647867045540842;7.…
955;12.886435972537164;-0.18947137188208596;12.886435972537164;0.14850599329086145;0.6163822472759575;318.336;304.224;318.11167568800005;118.0;0.0;0.2687545784468268;-0.5079643104972233;0.5079643104972233;0.2687545784468268;0.9583333333333334;1.6666666666666667;2.375;1.9715273211240674;1079.9101521422608;16.681433796945207;12.917818959859915;12.917818959859915;11.647867045540842;7.471903359142616…
956;12.96648612685815;-4.77702668733912;12.96648612685815;0.29636214516670845;0.5377106126301089;386.33300000000014;373.2290000000002;386.099060316;142.0;0.0;0.5725963173553873;-0.40579734208951745;0.5725963173553873;0.40579734208951745;0.9642857142857143;1.6428571428571428;2.2857142857142856;1.8008084486137312;1196.3015387690468;19.888540578131753;14.512747073851502;14.512747073851502;13.3323184…
957;13.002900092907534;-3.8003383568625275;13.002900092907534;0.02510511782024949;0.5781184205481502;381.4170000000002;366.29700000000025;381.08956034;136.0;0.0;0.2687545550367174;-0.2680344968600868;0.2687545550367174;0.2680344968600868;0.9629629629629629;1.6296296296296295;2.259259259259259;1.9007315151352975;1307.1235211813687;19.181433796945207;14.272700504941172;15.089197085868898;12.8591919…
958;12.921156777525827;-0.030943405139833402;12.921156777525827;0.030943405139833402;0.7264929964720084;309.37300000000005;290.221;309.158960228;118.0;0.0;0.28292607125111935;-0.3084222826552646;0.3084222826552646;0.28292607125111935;1.0434782608695652;1.7826086956521738;2.5217391304347827;1.8869364818748773;890.4828808808044;15.81119030894213;13.14395178903415;13.14395178903415;11.25402019542349…
959;13.03340167548501;-0.02631377551020364;13.03340167548501;0.02631377551020364;0.7265596148448126;323.40000000000003;302.232;323.174610292;124.0;0.0;0.2829260712510086;-0.308422301555106;0.308422301555106;0.2829260712510086;1.0;1.7083333333333333;2.4166666666666665;1.857502369429809;904.2989744522653;16.518297090128677;13.851058570220697;13.851058570220697;11.75402019542349;8.535778090630414;8.…
960;12.895541698160747;-0.17870039682539662;12.895541698160747;0.17870039682539662;0.5638349586263587;337.77000000000004;325.674;337.07303768400004;118.0;0.0;0.2687557656938593;-0.2680344864285802;0.2687557656938593;0.2680344864285802;1.0833333333333333;1.875;2.5833333333333335;1.9715273211240674;1083.8722933925299;16.681433796945207;12.718433163679515;13.47436210969797;11.647867045540842;7.29707…
961;12.900324861426054;-0.17133078231292487;12.900324861426054;0.17133078231292487;0.5638349586263587;337.77000000000004;325.67400000000004;337.07303768400004;118.0;0.0;0.26875456747337106;-0.26803449680813257;0.26875456747337106;0.26803449680813257;1.0416666666666667;1.8333333333333333;2.5416666666666665;1.971527321124067;1083.8722933925299;16.681433796945207;12.718433163679515;13.47436210969797…
962;12.760197310405644;-0.26098119803476894;12.760197310405644;0.26098119803476894;0.529510997328059;306.28900000000004;296.20900000000006;306.09775694;112.0;0.0;0.27001026740882555;-0.26798538878811284;0.27001026740882555;0.26798538878811284;0.9130434782608695;1.608695652173913;2.260869565217391;2.0035457411210382;1039.0112049844342;15.81119030894213;12.027408938790911;12.027408938790911;11.2540…
963;12.884699861426054;-0.1917389455782308;12.884699861426054;0.1917389455782308;0.560203007417923;338.7580000000001;327.6700000000001;338.06828665200004;118.0;0.0;0.26875457726165053;-0.26803449676755636;0.26875457726165053;0.26803449676755636;1.0;1.7083333333333333;2.4166666666666665;1.9715273211240674;1085.4590271638954;16.681433796945207;12.588296489989848;13.344225436008303;11.64786704554084…
964;13.03531635802469;-0.07898667800453474;13.03531635802469;0.07898667800453474;0.6376929820628794;356.857;335.689;356.14038897200004;130.0;0.0;0.26874057829915926;-0.268034746442842;0.26874057829915926;0.268034746442842;1.08;1.76;2.44;1.8393842270523288;949.9548125533069;17.388540578131753;14.281809447729966;15.03773839374842;12.147867045540842;8.877683868299197;9.255648341308426;6.747804802987…
965;12.976843190980095;-0.08359573150247712;12.976843190980095;0.08359573150247712;0.7087666385893922;356.857;335.6890000000001;356.14038897200004;130.0;0.0;0.2687403890504073;-0.26803474809343936;0.2687403890504073;0.26803474809343936;1.16;1.88;2.6;1.759413527358364;951.9548125533067;17.388540578131753;14.281809447729966;15.03773839374842;12.131030293135234;8.843961035032738;9.221925508041965;6.…
966;9.84289609053498;-0.5173441043083904;9.84289609053498;0.40272031973691447;0.5924465799968642;300.31800000000004;284.19;300.122240372;114.0;0.0;0.38648931189590596;-0.4659428145152384;0.4659428145152384;0.38648931189590596;1.3181818181818181;2.0454545454545454;2.727272727272727;1.8057544380145119;820.0502612654884;15.689869965382487;12.516666173565273;12.516666173565273;10.541713895658196;6.86…
967;12.791076625094481;-0.16909674981103517;12.791076625094481;0.16909674981103517;0.5738736610669473;343.7990000000001;333.71900000000005;343.02945862;114.0;0.0;0.275460873362115;-0.382978806319882;0.382978806319882;0.275460873362115;1.2173913043478262;1.9565217391304348;2.6956521739130435;2.056862708137957;1116.823179298344;16.13746372257519;11.947417051074543;13.519842578020723;11.041713895658…
968;13.047711686500188;-0.36460976688655244;13.047711686500188;0.2484618291761147;0.5800196590409399;327.344;317.264;327.05900915999996;114.0;0.0;0.2754608858252785;-0.382978806319882;0.382978806319882;0.2754608858252785;1.2173913043478262;1.9565217391304348;2.6956521739130435;2.056862708137957;1116.823179298344;16.13746372257519;11.947417051074543;12.76391363200227;11.041713895658194;6.743042375…
969;12.739135015117157;-0.12846938775510175;12.739135015117157;0.12846938775510175;0.5826741637109594;309.35400000000004;298.266;309.068430972;108.0;0.0;0.2754608608226673;-0.382978806319882;0.382978806319882;0.2754608608226673;1.1818181818181819;1.9545454545454546;2.727272727272727;2.1065721390767056;1068.1213262680374;15.267220234572113;11.646802847254941;12.463299428182667;10.647867045540842;6…
970;5.248405733058961;0.4961311285048662;5.248405733058961;0.4961311285048662;0.5052940678120693;314.34800000000007;300.23600000000005;314.116761068;116.0;0.0;0.25898739942589466;-0.3339470761746382;0.3339470761746382;0.25898739942589466;1.0;1.8333333333333333;2.5833333333333335;1.835083908157328;1080.9531569661958;16.518297090128677;13.315904825980704;13.315904825980704;11.68667318580106;7.56012…
971;14.14571190283582;-0.4127906378600821;14.14571190283582;0.3645834383135973;0.5714692622827279;336.3300000000001;323.226;336.11348725600004;124.0;0.0;0.22316384432461397;-0.360784222456201;0.360784222456201;0.22316384432461397;1.12;2.0;2.72;1.7828570100673173;1020.9900237185809;17.388540578131753;13.510946220800221;13.510946220800221;12.114193540729628;7.572639388232348;7.572639388232348;5.514…
972;5.248560739422864;0.48457587973461;5.248560739422864;0.48457587973461;0.5772792170739566;318.34000000000003;304.228;318.122909068;118.0;0.0;0.22316382877315022;-0.36078423708643315;0.36078423708643315;0.22316382877315022;1.0416666666666667;1.9583333333333333;2.7083333333333335;1.736491303114499;969.7556344610097;16.518297090128677;13.21033201698062;13.21033201698062;11.720346690612276;7.47297…
973;13.07076493569726;-4.423309291470038;13.07076493569726;0.29466847232720284;0.40913969277589546;395.3840000000001;379.25600000000014;395.124546792;146.0;0.0;0.4174030118407675;-0.3607842419803912;0.4174030118407675;0.3607842419803912;1.0344827586206897;1.8275862068965518;2.5172413793103448;1.7757426559541862;1266.8518271114551;20.758784066134826;15.9252343803188;15.9252343803188;13.71936525625…
974;5.937182054112669;0.35190098261526837;5.937182054112669;0.35190098261526837;0.713014748908043;292.12500000000006;285.069;290.996617204;94.0;0.0;0.2578947982379538;-0.33355994487113316;0.33355994487113316;0.2578947982379538;1.0;1.7894736842105263;2.473684210526316;2.015237385019225;692.6674425048838;13.242276208189782;9.547269907309573;11.059127799346484;9.220346690612274;5.438014826986984;6.1…
975;5.948973839575575;0.49305184307168437;5.948973839575575;0.49305184307168437;0.567379216186355;333.7820000000001;321.6860000000001;333.078123064;116.0;0.0;0.22316382877294957;-0.252770651559072;0.252770651559072;0.22316382877294957;0.8333333333333334;1.7083333333333333;2.5;1.6910242742674622;964.1427866811127;16.355160383312146;12.54223568078453;13.298164626802986;11.79282633568371;7.373017861…
976;6.091464982083368;0.33548122952884873;6.091464982083368;0.33548122952884873;0.713014748908043;292.12500000000006;285.069;290.996617204;94.0;0.0;0.2593046239411789;-0.333502564643509;0.333502564643509;0.2593046239411789;1.0526315789473684;1.9473684210526316;2.6842105263157894;2.017784356363924;712.9174425048838;13.242276208189782;9.547269907309573;11.059127799346484;9.237183443017882;5.4439978…
977;5.823584314826498;0.45122197026958943;5.823584314826498;0.45122197026958943;0.7055128012009179;257.68;249.61599999999996;257.035589556;88.0;0.0;0.2577893636808701;-0.3335618612213314;0.3335618612213314;0.2577893636808701;1.0;1.8333333333333333;2.5555555555555554;1.968456907824157;649.5129120585381;12.372032720186704;9.24665570348997;10.002584649508426;8.826499840494924;5.33834898795941;5.7163…
978;5.953385757816372;0.37427752582514495;5.953385757816372;0.37427752582514495;0.713014748908043;292.12500000000006;285.069;290.996617204;94.0;0.0;0.2578429791575344;-0.3335608954293246;0.3335608954293246;0.2578429791575344;1.0;1.894736842105263;2.6315789473684212;1.9916771218313496;712.9174425048838;13.242276208189782;9.547269907309573;11.059127799346484;9.237183443017884;5.4439978911306905;6.1…
979;5.88602908635804;0.6500588239410992;5.88602908635804;0.6500588239410992;0.7331712606424217;281.74600000000004;269.65;281.07197506399996;98.0;0.0;0.1778494827650887;-0.252914774249932;0.252914774249932;0.1778494827650887;0.85;1.7;2.45;1.8625737882026845;696.4274646453152;13.7862462825598;10.70021473259191;11.456143678610363;9.809663088089316;6.288964795754278;6.6669292687635044;4.3898057563215…
980;5.858251308580261;0.5875588239410994;5.858251308580261;0.5875588239410994;0.7904963744612046;282.73400000000004;271.646;282.067224032;98.0;0.0;0.1796532003932903;-0.3401156784954632;0.3401156784954632;0.1796532003932903;0.85;1.7;2.45;1.8625737882026845;698.5789932133509;13.7862462825598;10.493107951405362;11.249036897423816;9.809663088089316;6.081858014567731;6.459822487576957;4.1123588430879…
981;6.42255576201674;0.5653791099773244;6.42255576201674;0.5653791099773244;0.6871660045025909;359.2600000000001;343.13200000000006;358.07520187200004;122.0;0.0;0.14869452707521294;-0.338992841418182;0.338992841418182;0.14869452707521294;1.0;1.8333333333333333;2.625;1.6214108318520002;871.2253157858078;16.518297090128677;12.967448741591902;14.479306633628813;11.703509938206668;7.934638343538748;8…
982;5.850475180872607;0.6647893046107334;5.850475180872607;0.6647893046107334;0.8925466652158507;259.74;245.62799999999996;259.087625128;92.0;0.0;0.2268947662913545;-0.3241777693163759;0.3241777693163759;0.2268947662913545;1.0555555555555556;1.8333333333333333;2.6666666666666665;1.820991994285682;551.4656041118583;12.372032720186704;9.987570134703464;10.74349908072192;8.809663088089316;6.18515064…
983;5.830473530802483;0.4610884353741498;5.830473530802483;0.4610884353741498;0.7291985190950968;283.718;273.638;283.05123962;98.0;0.0;0.22235172733363762;-0.43891435136149853;0.43891435136149853;0.22235172733363762;0.85;1.7;2.45;1.8625737882026845;701.8241057111875;13.7862462825598;10.401356241869225;11.15728518788768;9.809663088089316;5.990106305031594;6.368070778040821;3.9894452984475017;4.425…
984;6.03959529226274;0.5561780546827448;6.03959529226274;0.5561780546827448;0.6236658951489429;333.243;323.16299999999995;331.99417468;104.0;0.0;0.08968744997000243;-0.25462039943246056;0.25462039943246056;0.08968744997000243;0.7142857142857143;1.5238095238095237;2.2857142857142856;1.87887154477998;763.2338142292913;14.656489770562878;10.832107119378493;13.160461592343129;10.220346690612276;6.225…
985;5.87676982709878;0.6292254906077659;5.87676982709878;0.6292254906077659;0.6742593383817775;299.78600000000006;289.706;299.028396;98.0;0.0;0.17868514992187648;-0.2529142396132436;0.2529142396132436;0.17868514992187648;0.85;1.7;2.45;1.8625737882026845;701.8241057111875;13.7862462825598;10.401356241869225;11.973781768815407;9.809663088089316;5.990106305031594;7.184567358968546;3.9894452984475017…
[truncated: 299 more rows]
