# Supplementary material for: Evaluating High-Variance Leaves as Uncertainty Measure for Random Forest Regression
Source: Molecules. 2021 Oct 28;26(21):6514. doi: 10.3390/molecules26216514 (PMC8588039; doi:10.3390/molecules26216514)
Supplement: Supplementary file 1 [file molecules-26-06514-s001.zip › supplementary_materials/data_sets/cortes-ciriano/P61169/descriptors/rdkit/X.csv]

id;MaxEStateIndex;MinEStateIndex;MaxAbsEStateIndex;MinAbsEStateIndex;qed;MolWt;HeavyAtomMolWt;ExactMolWt;NumValenceElectrons;NumRadicalElectrons;MaxPartialCharge;MinPartialCharge;MaxAbsPartialCharge;MinAbsPartialCharge;FpDensityMorgan1;FpDensityMorgan2;FpDensityMorgan3;BalabanJ;BertzCT;Chi0;Chi0n;Chi0v;Chi1;Chi1n;Chi1v;Chi2n;Chi2v;Chi3n;Chi3v;Chi4n;Chi4v;HallKierAlpha;Ipc;Kappa1;Kappa2;Kappa3;Lab…
0;13.36903132543267;-0.2853192414309851;13.36903132543267;0.09017514399866466;0.49705432521347553;454.9330000000003;430.7410000000003;454.15718190800004;166.0;0.0;0.28443832931070334;-0.48999245347713466;0.48999245347713466;0.28443832931070334;1.21875;2.03125;2.75;1.4573501365554482;1153.2558710482917;22.501424753254113;17.546145104994576;18.30207405101303;15.546045193307766;10.384667963975456;10…
1;9.969943153187202;0.47224382191148084;9.969943153187202;0.47224382191148084;0.7619788362848379;241.33399999999997;222.18199999999996;241.146664228;94.0;0.0;0.11855067942621882;-0.5076652570097919;0.5076652570097919;0.11855067942621882;1.3888888888888888;2.2777777777777777;3.111111111111111;1.9037170592174444;488.36059457204027;12.535169427003234;10.601169493256958;10.601169493256958;8.792024997…
2;10.174683799445704;-0.13789115646258487;10.174683799445704;0.07023767878746212;0.3337156026486693;323.8240000000001;301.6480000000001;323.140054624;120.0;0.0;0.21699737233693087;-0.49299197611393836;0.49299197611393836;0.21699737233693087;1.4545454545454546;2.1363636363636362;2.727272727272727;2.9251215088161757;563.244725543078;16.535169427003233;12.972788532664207;13.728717478682663;10.527605…
3;2.7804166666666665;0.755446900982615;2.7804166666666665;0.755446900982615;0.7654895837011736;269.4319999999999;242.21599999999995;269.214349864;108.0;0.0;0.009545052050287654;-0.29980461386665513;0.29980461386665513;0.009545052050287654;0.9;1.7;2.5;1.5597976339794875;416.65220691564514;13.62310957574327;12.507327048885523;12.507327048885523;9.915816237971965;8.389672987420727;8.389672987420727;…
4;2.720342970521542;0.7502888531955989;2.720342970521542;0.7502888531955989;0.7047670409675652;297.486;266.23799999999994;297.24564999200004;120.0;0.0;0.004445159764485432;-0.3027417763376166;0.3027417763376166;0.004445159764485432;0.9545454545454546;1.7727272727272727;2.590909090909091;1.4345240060872462;444.234761368738;15.037323138116365;13.921540611258617;13.921540611258617;10.898979485566358…
5;2.6612037037037037;0.7158143167225056;2.6612037037037037;0.7158143167225056;0.6146614126912077;319.49200000000013;290.26;319.229999928;126.0;0.0;0.004444962017123074;-0.30275207489532774;0.30275207489532774;0.004444962017123074;0.9166666666666666;1.6666666666666667;2.4583333333333335;1.382112933092663;602.4473164843981;16.45153670048946;14.609621344457478;14.609621344457478;11.898979485566358;9…
6;2.645277777777778;0.7089642647182329;2.645277777777778;0.7089642647182329;0.7220415892185887;305.4650000000001;278.24899999999997;305.214349864;120.0;0.0;0.004445176037716797;-0.30274055678470574;0.30274055678470574;0.004445176037716797;0.9565217391304348;1.6956521739130435;2.4782608695652173;1.436471108833114;587.884509247638;15.744429919302913;13.90251456327093;13.90251456327093;11.3989794855…
7;2.6215277777777777;0.6988235911648609;2.6215277777777777;0.6988235911648609;0.774511425139282;291.43800000000005;266.23799999999994;291.1986998;114.0;0.0;0.004457966632677815;-0.3024222312621589;0.3024222312621589;0.004457966632677815;0.9545454545454546;1.6818181818181819;2.4545454545454546;1.4986150154345885;573.3708398358369;15.037323138116365;13.195407782084382;13.195407782084382;10.89897948…
8;3.419844891660368;0.7258852985638697;3.419844891660368;0.7258852985638697;0.7503054883216879;187.28599999999997;170.14999999999998;187.136099544;74.0;0.0;0.001428817400869672;-0.31614644005426473;0.31614644005426473;0.001428817400869672;1.2142857142857142;2.0714285714285716;2.7857142857142856;1.925035409885255;283.36368953474755;9.639981912617825;8.4472292782632;8.4472292782632;6.94948974278317…
9;5.902663341328192;0.652896495272938;5.902663341328192;0.652896495272938;0.5002944031272502;369.50800000000015;342.2920000000001;369.20926448399996;142.0;0.0;0.126948123981941;-0.4573842440426862;0.4573842440426862;0.126948123981941;0.75;1.3571428571428572;2.0357142857142856;1.258354178899932;863.3259741476722;19.020450801241804;16.205950368120202;16.205950368120202;13.865305980755142;10.1350944…
10;10.269815602166792;-0.10113756613756575;10.269815602166792;0.10113756613756575;0.3123459386086649;339.8670000000001;313.6590000000001;339.171354752;128.0;0.0;0.21699671726400294;-0.49299197959557306;0.49299197959557306;0.21699671726400294;1.391304347826087;2.0434782608695654;2.608695652173913;2.9405256388632637;569.2020616254398;17.405412915006313;14.10254504466113;14.858473990679585;10.883447…
11;13.372128376723246;-0.2947959055735936;13.372128376723246;0.2947959055735936;0.43698773349079895;424.51600000000025;395.2840000000002;424.21622100800005;164.0;0.0;0.16956490169881766;-0.4928468724604216;0.4928468724604216;0.16956490169881766;1.1935483870967742;2.0;2.7419354838709675;1.2403139967278165;1054.101765050269;21.794317972067567;18.195442669220498;18.195442669220498;15.046045193307766…
12;6.262363652472178;0.7652626081296716;6.262363652472178;0.7652626081296716;0.7582458060514227;336.86600000000004;315.6980000000001;336.139326352;122.0;0.0;0.045275055741185934;-0.36844724496474496;0.36844724496474496;0.045275055741185934;0.9166666666666666;1.625;2.375;1.8918344948844814;829.4824310241786;16.681433796945207;13.92672772345889;14.682656669477346;11.631030293135234;8.37100149450701…
13;6.332715786932057;0.7708644599815238;6.332715786932057;0.7708644599815238;0.7582458060514227;336.866;315.698;336.139326352;122.0;0.0;0.04532741526489482;-0.3684465462431993;0.3684465462431993;0.04532741526489482;0.9166666666666666;1.6666666666666667;2.4583333333333335;1.8990443422713588;829.4824310241786;16.681433796945207;13.92672772345889;14.682656669477346;11.631030293135234;8.3710014945070…
14;4.388408131771227;1.0747130102040816;4.388408131771227;1.0747130102040816;0.7902296829929262;302.421;280.245;302.178298704;116.0;0.0;0.045274189103907396;-0.3684472504187173;0.3684472504187173;0.045274189103907396;0.782608695652174;1.391304347826087;2.130434782608696;1.8764741956140818;779.9335084119782;15.81119030894213;13.626113519639288;13.626113519639288;11.237183443017882;8.27133565547944…
15;11.756010554553864;-0.7126853467767076;11.756010554553864;0.15061722386893694;0.2649563785859273;381.90400000000005;353.6800000000001;381.181919436;144.0;0.0;0.21699705315086878;-0.49299197787062377;0.49299197787062377;0.21699705315086878;1.4615384615384615;2.1153846153846154;2.6538461538461537;3.096912325111343;657.6745850646844;19.689869965382485;15.665493873504245;16.4214228195227;12.332136…
16;10.263378999748047;-0.09013038548752816;10.263378999748047;0.09013038548752816;0.22480861554509296;339.8670000000001;313.6590000000001;339.171354752;128.0;0.0;0.21699639048655686;-0.49299198133465516;0.49299198133465516;0.21699639048655686;1.434782608695652;2.130434782608696;2.739130434782609;2.894666300070865;542.8851716217314;17.24227620818978;13.887002095037303;14.642931041055759;11.0276057…
17;3.9231077797663296;0.47525982615268303;3.9231077797663296;0.47525982615268303;0.6923909416837388;303.4490000000001;278.24899999999997;303.1986998;118.0;0.0;0.016649177109501347;-0.29274673432188103;0.29274673432188103;0.016649177109501347;0.9130434782608695;1.565217391304348;2.260869565217391;1.9545587673866467;648.6827744142581;16.070703332935974;13.695407782084382;13.695407782084382;11.33002…
18;5.505641534391534;0.7107464096749809;5.505641534391534;0.7107464096749809;0.7567965866350786;243.34999999999997;222.18199999999996;243.162314292;96.0;0.0;0.12183298596105104;-0.49646733157286854;0.49646733157286854;0.12183298596105104;1.4444444444444444;2.3333333333333335;3.111111111111111;1.89060658297646;454.4102243961217;12.535169427003234;11.062204188220864;11.062204188220864;8.83002980034…
19;5.517614874653566;0.6868518518518516;5.517614874653566;0.6868518518518516;0.7567965866350786;243.34999999999997;222.18199999999993;243.162314292;96.0;0.0;0.1218810140486491;-0.4964664540515703;0.4964664540515703;0.1218810140486491;1.4444444444444444;2.3333333333333335;3.111111111111111;1.902738125121828;454.4102243961217;12.535169427003234;11.062204188220862;11.062204188220862;8.83002980034506…
20;5.577324814184934;0.6572685185185184;5.577324814184934;0.6572685185185184;0.756729913913155;243.34999999999997;222.18199999999993;243.162314292;96.0;0.0;0.12216547230435429;-0.49645520311311925;0.49645520311311925;0.12216547230435429;1.4444444444444444;2.3333333333333335;3.111111111111111;1.9632883760528155;440.16022439612175;12.535169427003234;11.062204188220862;11.062204188220862;8.846866552…
21;3.8644357835726884;0.7712037037037034;3.8644357835726884;0.7712037037037034;0.6826560600131827;213.32399999999996;194.17199999999997;213.151749608;84.0;0.0;0.017096125382152945;-0.2961056142451235;0.2961056142451235;0.017096125382152945;1.3125;2.1875;3.0625;1.8993550303048152;396.17635432420485;10.957819157813608;9.731306166946625;9.731306166946625;7.898178147766922;6.326559711347336;6.3265597…
22;7.471750283446712;0.5201334824053081;7.471750283446712;0.5201334824053081;0.7513396994436897;221.32900000000004;206.20899999999997;221.09866848;80.0;0.0;0.1791341753533345;-0.3310731541335663;0.3310731541335663;0.1791341753533345;1.6666666666666667;2.533333333333333;3.2;2.1305042497633355;427.0414755551092;10.673362107437434;8.623046599465436;9.439543180393162;7.292024997884274;5.0441582348524…
23;3.813709313206968;0.6980612244897957;3.813709313206968;0.6980612244897957;0.7103944492920631;227.35099999999994;206.18299999999996;227.167399672;90.0;0.0;0.016034493608492094;-0.29911264997917036;0.29911264997917036;0.016034493608492094;1.2941176470588236;2.1176470588235294;2.8823529411764706;1.8996619251494327;366.3713854720419;11.924438962994;10.386006705325878;10.386006705325878;8.381341395…
24;10.429133597883599;-0.2690712396069539;10.429133597883599;0.1222153985050809;0.4187878253745361;399.28500000000025;376.1010000000002;398.084119316;132.0;0.0;0.22099984458167707;-0.5057764209811605;0.5057764209811605;0.22099984458167707;1.5;2.25;2.875;2.2950352473655893;633.5068240854695;17.689869965382485;13.95800693062495;15.544003469739655;11.52760576530329;7.7517731199888935;8.5447713895462…
25;10.429133597883599;-0.2690712396069539;10.429133597883599;0.1222153985050809;0.41878782537453624;399.28500000000014;376.10100000000006;398.084119316;132.0;0.0;0.22100009452827568;-0.5036094562015515;0.5036094562015515;0.22100009452827568;1.5;2.25;2.875;2.2929977714279084;633.5068240854695;17.689869965382485;13.95800693062495;15.544003469739655;11.52760576530329;7.7517731199888935;8.54477138954…
26;10.171431405895692;-0.16717309145880566;10.171431405895692;0.05831519799277696;0.44272490969801237;301.35000000000014;282.198;301.15387484800004;116.0;0.0;0.2170242259514299;-0.5070372387606932;0.5070372387606932;0.2170242259514299;1.5454545454545454;2.409090909090909;3.227272727272727;1.775228364896702;709.0207607099093;15.526733258565956;12.235323336877538;12.235323336877538;10.6858718480016…
27;10.382542517006804;-0.024256424792139075;10.382542517006804;0.024256424792139075;0.48302426330337245;315.377;294.20899999999995;315.16952491200004;122.0;0.0;0.2170324374243629;-0.49583995119185903;0.49583995119185903;0.2170324374243629;1.608695652173913;2.4782608695652173;3.260869565217391;1.809468831985784;724.3289363286282;16.233840039752504;13.196358031841445;13.196358031841445;11.223876650…
28;11.57468544113753;-0.6399851604757811;11.57468544113753;0.10773071294730174;0.41906351677629394;371.4410000000002;346.2410000000001;371.1957396600001;144.0;0.0;0.21703340094298915;-0.49299155942569184;0.49299155942569184;0.21703340094298915;1.5925925925925926;2.4074074074074074;3.1481481481481484;1.860183197238407;860.1472121218313;19.388540578131753;15.681956591494934;15.681956591494934;12.99…
29;10.072108922272612;-0.07617373183841414;10.072108922272612;0.07525294994541021;0.6297545388982783;374.2780000000001;354.118;373.06774098000005;120.0;0.0;0.17175108909486952;-0.504223897846724;0.504223897846724;0.17175108909486952;1.2608695652173914;2.0;2.6956521739130435;2.1339656562466356;715.0547065114758;16.396976746569035;12.873941318958849;14.459937858073554;11.113392202930191;7.728561532…
30;10.01766447782817;-0.2274082997396485;10.01766447782817;0.09504629629629635;0.6621651332292644;329.8270000000001;309.66700000000003;329.11825656;120.0;0.0;0.1762889363376359;-0.504214566948535;0.504214566948535;0.1762889363376359;1.2608695652173914;2.0;2.6956521739130435;2.1339656562466356;715.0547065114758;16.396976746569035;12.873941318958849;13.629870264977304;11.113392202930191;7.728561532…
31;9.92127558893928;-0.04458165364911393;9.92127558893928;0.039136694801376715;0.6744673567895474;295.38200000000006;274.21399999999994;295.15722891200005;114.0;0.0;0.15720669560518116;-0.5042530567239721;0.5042530567239721;0.15720669560518116;1.1363636363636365;1.8636363636363635;2.590909090909091;2.0726190087612197;666.6354428852328;15.526733258565956;12.573327115139247;12.573327115139247;10.68…
32;3.804080001988552;0.5032086167800452;3.804080001988552;0.5032086167800452;0.8247097759501667;263.384;242.21599999999995;263.167399672;102.0;0.0;0.013451664213920118;-0.3101747957784986;0.3101747957784986;0.013451664213920118;1.05;1.8;2.6;1.932058161074805;573.3299378885638;13.7862462825598;11.756630355021702;11.756630355021702;9.881341395361316;7.352407509002886;7.352407509002886;5.49575643790…
33;10.200512881078357;-0.10359410430838989;10.200512881078357;0.10359410430838989;0.31655049780676975;325.8400000000001;301.6480000000001;325.155704688;122.0;0.0;0.21699671505327434;-0.49299197960124563;0.49299197960124563;0.21699671505327434;1.4545454545454546;2.1363636363636362;2.727272727272727;2.917728106196191;528.3673580305234;16.535169427003233;13.179895313850755;13.93582425986921;10.52760…
34;11.385803099017384;-0.3586772486772485;11.385803099017384;0.0393745275888131;0.8643997874249532;291.73800000000006;277.626;291.077454368;104.0;0.0;0.24264473926317137;-0.49295457642865487;0.49295457642865487;0.24264473926317137;1.45;2.15;2.65;2.6897544121861072;704.4397332561497;14.861442840636295;11.384468222231426;12.140397168249883;9.396754605515328;5.979721171032318;6.3576856440415455;4.39…
35;13.35313514939834;-0.3025008892535703;13.35313514939834;0.02675075444924979;0.39938242098037774;410.4890000000001;383.2730000000002;410.20057094400005;158.0;0.0;0.16956490169881766;-0.4927829277583241;0.4927829277583241;0.16956490169881766;1.2333333333333334;2.033333333333333;2.8;1.2513506704804995;1038.1071193172916;21.08721119088102;17.488335888033948;17.488335888033948;14.50804039084698;10.…
36;13.348800169623416;-0.2988634604460809;13.348800169623416;0.0683650304021477;0.39938242098037763;410.4890000000002;383.27300000000014;410.20057094400005;158.0;0.0;0.16956490169881766;-0.49327043597837356;0.49327043597837356;0.16956490169881766;1.2333333333333334;2.033333333333333;2.7666666666666666;1.2293528509258136;1038.1071193172916;21.087211190881018;17.488335888033948;17.488335888033948;1…
37;13.385837206660453;-0.30117026552105153;13.385837206660453;0.049846511883628875;0.3681659998741043;439.53100000000023;409.29100000000017;439.22712003999993;170.0;0.0;0.16956490169881766;-0.49136763380478765;0.49136763380478765;0.16956490169881766;1.21875;2.0;2.71875;1.2552909019979026;1087.22570034683;22.664561460070644;18.935549483533904;18.935549483533904;15.418723993369941;11.14416753612837…
38;13.387047951933784;-0.31717300262715065;13.387047951933784;0.06687306483594746;0.21188107855820876;453.5140000000003;425.2900000000003;453.2063845959999;174.0;0.0;0.18227614456136315;-0.4965369689752279;0.4965369689752279;0.18227614456136315;1.2424242424242424;2.0303030303030303;2.757575757575758;1.2683139356589905;1161.6684597622236;23.37166824125719;18.882763079033865;18.882763079033865;15.9…
39;13.33495933917359;-0.3144884604460809;13.33495933917359;0.010894321819420849;0.4541212196098313;412.46100000000024;387.26100000000014;412.1798355;158.0;0.0;0.16956490169881766;-0.5042385959899146;0.5042385959899146;0.16956490169881766;1.2666666666666666;2.066666666666667;2.8;1.2293528509258138;1040.8591818474515;21.087211190881018;16.935549483533908;16.935549483533908;14.50804039084698;10.2497…
40;13.326736840615343;-0.2990428585942291;13.326736840615343;0.060865030402147635;0.4233920963302675;396.4620000000002;371.2620000000001;396.18492088;152.0;0.0;0.16956490169881766;-0.4935496627969348;0.4935496627969348;0.16956490169881766;1.206896551724138;1.9655172413793103;2.689655172413793;1.2115091474536472;975.4565598256537;20.216967702877938;16.565686157223574;16.565686157223574;14.09735678…
41;13.346408761671345;-0.2988941777983811;13.346408761671345;0.07706873410585158;0.39938242098037763;410.4890000000002;383.27300000000014;410.20057094400005;158.0;0.0;0.16956490169881766;-0.49353923975253333;0.49353923975253333;0.16956490169881766;1.2333333333333334;2.033333333333333;2.7666666666666666;1.2240802104703823;1038.1071193172916;21.087211190881018;17.488335888033948;17.488335888033948;…
42;13.382188382548684;-0.30477151790805324;13.382188382548684;0.002575942421929378;0.5589113490662042;424.4720000000002;399.2720000000002;424.1798355;162.0;0.0;0.16956490169881766;-0.48581220696716415;0.48581220696716415;0.16956490169881766;1.1612903225806452;2.0;2.806451612903226;1.1323886052618621;1104.1524064413325;21.371668241257193;17.473934447687437;17.473934447687437;15.063683283512807;10.…
43;13.330755483739672;-0.30068675215174334;13.330755483739672;0.044764983026166494;0.4233920963302674;396.4620000000003;371.26200000000017;396.18492088;152.0;0.0;0.16956490169881766;-0.4935255000859694;0.4935255000859694;0.16956490169881766;1.2413793103448276;2.0689655172413794;2.8620689655172415;1.2287093320627294;992.7065598256537;20.21696770287794;16.565686157223574;16.565686157223574;14.09735…
44;13.180796619459834;-3.498727925005396;13.180796619459834;0.01406821186466889;0.3926004152913753;485.6090000000004;458.39300000000026;485.17731272400005;178.0;0.0;0.26453743320485096;-0.29926762341910784;0.29926762341910784;0.26453743320485096;0.9714285714285714;1.7714285714285714;2.5428571428571427;1.1492324983512445;1612.0316199621861;24.156125291633362;19.64547786575012;20.461974446677846;16…
45;11.46533028027301;-0.5909080924036283;11.46533028027301;0.08901886497507894;0.7253217496691059;361.5290000000001;330.28100000000006;361.240564612;142.0;0.0;0.07257032013055738;-0.38922050048751283;0.38922050048751283;0.07257032013055738;0.9629629629629629;1.6666666666666667;2.4814814814814814;1.639807191177454;880.1328736976591;18.811190308942127;16.833220300825836;16.833220300825836;12.872923…
46;12.428264608307742;-0.5603407928864699;12.428264608307742;0.1084057170698649;0.41689005316617267;509.67600000000044;474.39600000000036;509.24606098000004;192.0;0.0;0.4116392554005577;-0.4435868414398553;0.4435868414398553;0.4116392554005577;1.0;1.7222222222222223;2.4444444444444446;1.115915579603824;1164.1158855532651;25.545394827624126;21.25029035136471;22.066786932292437;17.281808200191527;1…
47;10.395262635712083;-0.5431575862578943;10.395262635712083;0.020941370991927943;0.23444555727681882;509.67600000000033;474.3960000000003;509.2460609800001;192.0;0.0;0.38629101840445523;-0.49308825893843516;0.49308825893843516;0.38629101840445523;1.0277777777777777;1.8055555555555556;2.5833333333333335;1.1964373946379603;1209.3395434235288;25.545394827624126;21.22264815243682;22.03914473336454;1…
48;12.38013966036407;0.02274347563190693;12.38013966036407;0.02274347563190693;0.5189068858632262;450.65200000000016;416.3800000000002;450.245332708;170.0;0.0;0.25077839124402296;-0.35269201965539765;0.35269201965539765;0.25077839124402296;1.0;1.71875;2.4375;1.1440936164557405;1029.911539003139;22.553830996061407;19.43379377043699;20.25029035136471;15.414834803611857;11.621445766711886;12.3948424…
49;13.430920677339824;-0.9602021071728291;13.430920677339824;0.07313427778610215;0.6518990370565011;451.63300000000015;421.3930000000002;451.17634742;164.0;0.0;0.23887296524744808;-0.38876303553920183;0.38876303553920183;0.23887296524744808;1.1666666666666667;1.9;2.6;1.1904275182117223;890.1252546740084;21.30275414050484;17.642276103027708;19.27526926488316;14.325518406134817;10.595784213219146;1…
50;12.413903832699674;-0.9456242171933082;12.413903832699674;0.08944793519350935;0.6764961089156618;434.6310000000001;404.3910000000002;434.1810182000001;158.0;0.0;0.23887296524744808;-0.38876303553920183;0.38876303553920183;0.23887296524744808;1.1379310344827587;1.8620689655172413;2.586206896551724;1.1794735792729316;842.5638271762588;20.432510652501772;17.21152522551844;18.844518387373892;13.93…
51;6.355546759048142;0.7886942029898381;6.355546759048142;0.7886942029898381;0.6822525065825336;364.9200000000001;339.7200000000001;364.17062648;134.0;0.0;0.04527539611571378;-0.36844724280919694;0.36844724280919694;0.04527539611571378;0.8846153846153846;1.5769230769230769;2.269230769230769;1.958702035729881;898.1738795174388;18.25878406613483;15.719620942272343;16.475549888290796;12.541713895658…
52;6.42589889350802;0.79429605484169;6.42589889350802;0.79429605484169;0.6822525065825334;364.92;339.72000000000014;364.17062648;134.0;0.0;0.04532775577465505;-0.3684465440868235;0.3684465440868235;0.04532775577465505;0.8846153846153846;1.6153846153846154;2.3461538461538463;1.964726979203336;898.1738795174388;18.25878406613483;15.719620942272345;16.4755498882908;12.541713895658196;9.2674481039137…
53;2.559074074074074;1.0862988945578231;2.559074074074074;1.0862988945578231;0.7545691084700131;330.47499999999997;304.26700000000005;330.209598832;128.0;0.0;0.04527452947740713;-0.36844724826317254;0.36844724826317254;0.04527452947740713;0.76;1.36;2.04;1.9394527427514359;847.9014415063808;17.388540578131753;15.419006738452742;15.419006738452742;12.147867045540844;9.167782264886165;9.167782264886…
54;2.620505007558579;0.49634613567649266;2.620505007558579;0.49634613567649266;0.7226312926922441;269.432;242.21599999999995;269.214349864;108.0;0.0;0.016513214796750785;-0.29961244443611496;0.29961244443611496;0.016513214796750785;1.15;1.9;2.65;1.7274912303852759;488.2426429913925;14.001789232183626;12.99081919094047;12.99081919094047;9.695107211334262;8.137170554671911;8.137170554671911;6.87311…
55;2.6103009259259258;0.5119711356764926;2.6103009259259258;0.5119711356764926;0.7237069302579242;255.40499999999994;230.20499999999996;255.19869979999999;102.0;0.0;0.01651321480995905;-0.2996124413134224;0.2996124413134224;0.01651321480995905;1.1578947368421053;1.894736842105263;2.6315789473684212;1.6915014261643768;474.21857978203565;13.294682450997078;12.283712409753923;12.283712409753923;9.19…
56;2.5659722222222223;0.7078873771730914;2.5659722222222223;0.7078873771730914;0.7217544705426246;255.40499999999997;230.20499999999996;255.19869979999999;102.0;0.0;0.016536339286306753;-0.29909305873569253;0.29909305873569253;0.016536339286306753;1.263157894736842;2.0526315789473686;2.789473684210526;1.8718926138377943;426.26332210395356;13.501789232183626;12.178899924139332;12.178899924139332;9…
57;11.566250073862356;-0.9194439682267641;11.566250073862356;0.06009382595539492;0.19522263569135753;509.67600000000033;474.3960000000003;509.24606098;192.0;0.0;0.3258836448180222;-0.493035311479;0.493035311479;0.3258836448180222;1.0555555555555556;1.7777777777777777;2.5277777777777777;1.2251127798507362;1186.875660557592;25.492988584816835;20.93013509531611;21.74663167624384;17.435560745775543;1…
58;11.20607102101375;-0.5284080924036283;11.20607102101375;0.31057010638404914;0.8234489478476534;347.50200000000007;318.2700000000001;347.224914548;136.0;0.0;0.0700474814331176;-0.3895005905839376;0.3895005905839376;0.0700474814331176;1.0;1.7307692307692308;2.576923076923077;1.6474924840993934;841.8543295395856;17.888540578131753;15.910570570015464;15.910570570015464;12.566298692132579;10.225739…
59;7.544176566479056;0.5418554474258841;7.544176566479056;0.5418554474258841;0.8486533095722166;251.399;230.23099999999997;251.14561867199998;94.0;0.0;0.17913417534866136;-0.33107315549737704;0.33107315549737704;0.17913417534866136;1.5294117647058822;2.3529411764705883;3.0;1.9671757627201512;441.5170938162611;12.25071237662706;10.623046599465438;11.439543180393164;8.147867045540842;6.290610482767…
60;6.207164218240607;0.5531559869637068;6.207164218240607;0.5531559869637068;0.8664014664306376;372.9040000000001;347.7040000000001;372.18292248000006;138.0;0.0;0.1574569762155528;-0.3533730391284146;0.3533730391284146;0.1574569762155528;1.1153846153846154;1.8846153846153846;2.6153846153846154;1.7545232760926455;789.2191261396174;18.258784066134833;15.536317702389887;16.29224664840834;12.49120363…
61;13.146149770349268;-0.3268237806817895;13.146149770349268;0.01305750783217774;0.4603266316494268;451.5420000000003;421.30200000000025;451.22712003999993;174.0;0.0;0.27642266046161673;-0.3554664695959502;0.3554664695959502;0.27642266046161673;1.121212121212121;1.8181818181818181;2.515151515151515;1.2777791701738581;1101.4274174949453;23.37166824125719;19.167600291102783;19.167600291102783;15.93…
62;13.438109906477106;-0.31676762493539967;13.438109906477106;0.04851067358865091;0.4185199196651658;450.5140000000003;423.2980000000003;450.206718944;172.0;0.0;0.27646701424581405;-0.35589095870673176;0.35589095870673176;0.27646701424581405;1.0909090909090908;1.8484848484848484;2.6363636363636362;1.2113107400224994;1273.1338306217858;22.949018510446816;18.830356836226567;18.830356836226567;16.00…
63;13.729407927580276;-0.2933030990173844;13.729407927580276;0.2933030990173844;0.8504013287976416;342.42200000000014;319.2380000000001;342.196822956;132.0;0.0;0.1574658952652916;-0.3533730308637086;0.3533730308637086;0.1574658952652916;1.08;1.84;2.56;1.7977256949890976;773.771011153433;17.551677284948287;14.82921092120334;14.82921092120334;12.008040390846983;8.69055500675277;8.69055500675277;6.9…
64;14.806607709318456;-0.15554208103752942;14.806607709318456;0.0997824069652904;0.2694172826654181;545.7620000000004;500.40200000000044;545.35815488;214.0;0.0;0.12651508556139884;-0.3009177038976763;0.3009177038976763;0.12651508556139884;0.75;1.425;2.1;1.1437278347039308;1181.0173354664723;27.89876597875264;24.243105144601284;24.243105144601284;19.474366886035764;15.247060502608525;15.2470605026…
65;14.759365439267384;-0.15289654406457043;14.759365439267384;0.13620098681046944;0.2694172826654181;545.7620000000004;500.4020000000003;545.35815488;214.0;0.0;0.13080235326083903;-0.3009177038976763;0.3009177038976763;0.13080235326083903;0.75;1.425;2.1;1.1408916978148453;1181.0173354664723;27.89876597875264;24.243105144601284;24.243105144601284;19.474366886035764;15.247060502608525;15.2470605026…
66;13.730927801243535;-0.19363676696948562;13.730927801243535;0.14719395148484637;0.2694172826654181;545.7620000000004;500.4020000000004;545.35815488;214.0;0.0;0.1227507354004622;-0.3009177038976763;0.3009177038976763;0.1227507354004622;0.725;1.325;1.975;1.1286229929421538;1178.0173354664723;27.898765978752646;24.243105144601284;24.243105144601284;19.457530133630158;15.241077438464817;15.24107743…
67;13.825036851159739;-0.18716810937509787;13.825036851159739;0.14879903225043822;0.2694172826654182;545.7620000000004;500.4020000000003;545.35815488;214.0;0.0;0.12332630691655277;-0.3009177038976763;0.3009177038976763;0.12332630691655277;0.75;1.45;2.15;1.132159485422098;1195.2673354664723;27.898765978752646;24.243105144601287;24.243105144601287;19.457530133630158;15.241077438464817;15.2410774384…
68;13.7300944679102;-0.13228397918567736;13.7300944679102;0.13228397918567736;0.28256260778893244;527.7720000000005;481.40400000000034;527.3675766920001;208.0;0.0;0.12272758520364642;-0.3009177038976763;0.3009177038976763;0.12272758520364642;0.7435897435897436;1.3846153846153846;2.076923076923077;1.1283412704916254;1130.0655041094344;27.028522490749566;23.94249094078168;23.94249094078168;19.06368…
69;9.505186208742757;0.38812074829931986;9.505186208742757;0.38812074829931986;0.8262652993451155;219.32799999999995;198.15999999999994;219.162314292;88.0;0.0;0.11536162692542472;-0.5079561914289058;0.5079561914289058;0.11536162692542472;1.375;2.1875;2.875;2.0942983507283794;348.34350749505654;11.543605595440512;10.186955930883864;10.186955930883864;7.664703797946448;6.195500678478526;6.195500678…
70;13.731247472003995;-0.1588696273338257;13.731247472003995;0.1588696273338257;0.2808688445749805;563.2050000000004;518.8530000000004;562.3238533080001;214.0;0.0;0.12272923644758305;-0.30078361261075165;0.30078361261075165;0.12272923644758305;0.725;1.375;2.05;1.1437278347039308;1186.3233919591983;27.89876597875264;24.112968470911614;24.868897416930068;19.474366886035764;14.987885010128302;15.365…
71;14.802662936142912;-0.1740605995560478;14.802662936142912;0.10441203659492015;0.31164196363227853;546.7500000000005;502.39800000000037;546.3534038480001;214.0;0.0;0.12651508556139884;-0.30078360544688965;0.30078360544688965;0.12651508556139884;0.675;1.325;2.0;1.1437278347039308;1184.3233919591983;27.89876597875264;24.112968470911614;24.112968470911614;19.474366886035764;14.987885010128302;14.9…
72;14.083042687944628;-0.1714150625830888;14.083042687944628;0.16238546142214183;0.31164196363227853;546.7500000000005;502.39800000000037;546.3534038480001;214.0;0.0;0.12302561632260617;-0.30078361976441464;0.30078361976441464;0.12302561632260617;0.675;1.3;1.975;1.1397429083671438;1184.3233919591983;27.898765978752643;24.112968470911618;24.112968470911618;19.457530133630158;14.981901945984594;14.…
73;14.03208229656802;-0.18104830861874532;14.03208229656802;0.16919642026959103;0.31164196363227853;546.7500000000005;502.3980000000003;546.3534038480001;214.0;0.0;0.12334627225666561;-0.30078361981816387;0.30078361981816387;0.12334627225666561;0.675;1.3;1.975;1.1370539698970588;1184.3233919591983;27.898765978752646;24.112968470911618;24.112968470911618;19.457530133630158;14.981901945984594;14.98…
74;14.755964078723164;-0.1714150625830888;14.755964078723164;0.14014575998601186;0.31164196363227853;546.7500000000005;502.3980000000003;546.3534038480001;214.0;0.0;0.13080235326083903;-0.3007836197636522;0.3007836197636522;0.13080235326083903;0.675;1.325;2.0;1.1408916978148451;1184.3233919591983;27.898765978752643;24.112968470911614;24.112968470911614;19.474366886035764;14.987885010128302;14.987…
75;13.717322359066664;-0.19624093363615214;13.717322359066664;0.16571247000336475;0.31164196363227853;546.7500000000005;502.39800000000037;546.3534038480001;214.0;0.0;0.1227507354004622;-0.30078361981836044;0.30078361981836044;0.1227507354004622;0.65;1.225;1.875;1.1286229929421536;1181.3233919591983;27.898765978752646;24.112968470911614;24.112968470911614;19.457530133630158;14.981901945984594;14.…
76;13.822432684493073;-0.1901310723380607;13.822432684493073;0.16731755076895638;0.31164196363227853;546.7500000000005;502.3980000000003;546.3534038480001;214.0;0.0;0.12332630691655277;-0.3007836198183603;0.3007836198183603;0.12332630691655277;0.675;1.35;2.05;1.132159485422098;1198.5733919591983;27.898765978752646;24.112968470911618;24.112968470911618;19.457530133630158;14.981901945984594;14.9819…
77;13.716489025733331;-0.15080249770419574;13.716489025733331;0.15080249770419574;0.3292438844109027;528.7600000000006;483.4000000000003;528.36282566;208.0;0.0;0.12272923644758305;-0.30078361981836044;0.30078361981836044;0.12272923644758305;0.6666666666666666;1.2820512820512822;1.9743589743589745;1.1283412704916254;1133.3715606021601;27.028522490749566;23.812354267092015;23.812354267092015;19.063…
78;13.446836434022373;-0.1794597503887514;13.446836434022373;0.13801306197410113;0.6361304546699824;400.9690000000001;370.72900000000004;400.20815486;150.0;0.0;0.12272795455960808;-0.2932688488034377;0.2932688488034377;0.12272795455960808;1.0357142857142858;1.75;2.392857142857143;1.6562214567088371;846.1836951566099;20.051677284948287;17.25228595366082;18.008214899679277;13.258857377976812;10.316…
79;13.38158207649948;-0.2775007209445499;13.38158207649948;0.12677184628904814;0.4454204169476919;472.99200000000025;442.7520000000002;472.2041321;176.0;0.0;0.319901115908799;-0.4899942092453201;0.4899942092453201;0.319901115908799;1.121212121212121;1.878787878787879;2.5757575757575757;1.3649543994585913;1115.5424454222452;23.53480494807372;19.30007301877193;20.056001964790383;15.829407595892901;…
80;13.401775806158518;-0.2517673764304933;13.401775806158518;0.14596940269947822;0.4750667191935966;456.99300000000034;426.75300000000016;456.20921748;170.0;0.0;0.31990111584222025;-0.3215848492754053;0.3215848492754053;0.31990111584222025;1.09375;1.84375;2.53125;1.430000766191545;1095.2650160922788;22.827698166887174;18.891824728308066;19.64775367432652;15.329407595892901;11.127596154645389;11.5…
81;12.396037673443116;0.205869748036956;12.396037673443116;0.205869748036956;0.8356650968190702;388.9430000000001;359.7110000000001;388.2029892280001;146.0;0.0;0.31990111738785165;-0.36083649755340996;0.36083649755340996;0.31990111738785165;1.1481481481481481;1.9259259259259258;2.6296296296296298;1.2964006095223655;809.6145524158869;18.96589084732138;16.2488094146031;17.00473836062156;13.02487714…
82;13.520158208488589;-4.443935235178513;13.520158208488589;0.10806932361331101;0.3702644988610003;516.5830000000004;484.3270000000003;516.251224524;198.0;0.0;0.41598656014069013;-0.32158463673152293;0.41598656014069013;0.32158463673152293;0.9459459459459459;1.6486486486486487;2.27027027027027;1.3203790030328928;1259.66305188476;26.319261998449896;21.139317505889245;21.139317505889245;17.61321210…
83;13.491547097377477;-0.23760745962767738;13.491547097377477;0.1779162623888213;0.44780746735865284;483.0310000000003;450.7750000000002;482.22486754400006;180.0;0.0;0.31990111738785165;-0.32158463673152293;0.32158463673152293;0.31990111738785165;1.0;1.7352941176470589;2.411764705882353;1.2696352771021706;1167.336850080454;23.819261998449893;19.883388559870795;20.63931750588925;16.40188724096433;…
84;14.09701356460182;-0.2856184335645773;14.09701356460182;0.15807499254755153;0.49802343984092534;466.5760000000003;434.32000000000016;466.25441808400006;180.0;0.0;0.31990111738785165;-0.32158463673152293;0.32158463673152293;0.31990111738785165;0.9117647058823529;1.6176470588235294;2.2941176470588234;1.2696352771021706;1165.336850080454;23.819261998449893;19.883388559870795;19.883388559870795;16…
85;13.484015893078595;-0.23296668459338377;13.484015893078595;0.17626617763434105;0.44780746735865284;483.0310000000003;450.7750000000002;482.22486754400006;180.0;0.0;0.31990111738785165;-0.32158463673152293;0.32158463673152293;0.31990111738785165;1.0;1.7352941176470589;2.411764705882353;1.2720609063378967;1167.336850080454;23.819261998449893;19.88338855987079;20.639317505889245;16.40188724096433…
86;12.546064183677387;0.20117436424067314;12.546064183677387;0.20117436424067314;0.4745246350181353;465.04100000000017;431.77700000000016;464.2342893560001;174.0;0.0;0.31990111738785165;-0.32158463673152293;0.32158463673152293;0.31990111738785165;0.9696969696969697;1.7272727272727273;2.4242424242424243;1.2602755239739551;1117.8567106270132;22.94901851044682;19.582774356051193;20.338703302069646;1…
87;14.623844577871328;-0.2423730794913428;14.623844577871328;0.17083382565837635;0.44780746735865284;483.03100000000035;450.7750000000002;482.224867544;180.0;0.0;0.31990111738785165;-0.32158463673152293;0.32158463673152293;0.31990111738785165;1.0294117647058822;1.7941176470588236;2.5;1.2820555695620544;1184.5868500804538;23.819261998449896;19.88338855987079;20.639317505889245;16.41872399336994;12…
88;12.561227164028619;0.1973154361551035;12.561227164028619;0.1973154361551035;0.5359654329459644;501.5020000000004;467.23000000000025;500.21096706800006;182.0;0.0;0.31990111744300054;-0.32158462078672684;0.32158462078672684;0.31990111744300054;0.8529411764705882;1.5588235294117647;2.235294117647059;1.2046126645898168;1019.7901955916526;23.819261998449896;20.09049534105734;21.60235323309425;16.40…
89;13.530858689298197;-0.18386200877243808;13.530858689298197;0.18386200877243808;0.5320299979946362;529.4980000000003;495.22600000000017;528.1900020280001;182.0;0.0;0.31990111744300054;-0.32158462078672684;0.32158462078672684;0.31990111744300054;0.9411764705882353;1.6764705882352942;2.3529411764705883;1.2046126645898168;1021.7901955916526;23.819261998449896;20.09049534105734;21.676491880172044;1…
90;13.545858689298198;-4.407725862540568;13.545858689298198;0.022450554295792013;0.493724009431737;518.5990000000003;484.3270000000002;518.2668745880001;200.0;0.0;0.4159202038551837;-0.32158462078672684;0.4159202038551837;0.32158462078672684;0.8918918918918919;1.5945945945945945;2.2162162162162162;1.2547493480734815;1112.1555002680168;26.319261998449896;21.34642428707579;21.34642428707579;17.6132…
91;13.517247578187085;-0.20066584965035306;13.517247578187085;0.1821244639328814;0.5885281613459472;485.04700000000037;450.7750000000002;484.24051760800006;182.0;0.0;0.31990111744300054;-0.32158462078672684;0.32158462078672684;0.31990111744300054;0.9411764705882353;1.6764705882352942;2.3529411764705883;1.2046126645898168;1021.7901955916526;23.819261998449896;20.09049534105734;20.846424287075795;1…
92;14.192350525302572;-0.2349139635049482;14.192350525302572;0.15677004771656655;0.633189473070487;468.5920000000003;434.3200000000002;468.27006814800006;182.0;0.0;0.31990111744300054;-0.32158462078672684;0.32158462078672684;0.31990111744300054;0.8529411764705882;1.5588235294117647;2.235294117647059;1.2068789654499072;1019.7901955916526;23.819261998449893;20.090495341057338;20.090495341057338;16.…
93;13.971116407625441;-0.18875809208297545;13.971116407625441;0.16436264030915892;0.5885281613459472;485.04700000000025;450.7750000000002;484.240517608;182.0;0.0;0.31990111744300054;-0.32158462078672684;0.32158462078672684;0.31990111744300054;0.9705882352941176;1.7647058823529411;2.4705882352941178;1.2100001895149217;1039.0401955916527;23.819261998449896;20.09049534105734;20.846424287075795;16.40…
94;12.549928925370413;0.20538256578473324;12.549928925370413;0.20538256578473324;0.6187415625124384;467.0570000000002;431.77700000000016;466.2499394200001;176.0;0.0;0.31990111744300054;-0.32158462078672684;0.32158462078672684;0.31990111744300054;0.9090909090909091;1.6666666666666667;2.3636363636363638;1.1967945320219673;973.341576969786;22.94901851044682;19.789881137237742;20.545810083256196;16.0…
95;14.681165061620383;-0.14223419060245424;14.681165061620383;0.030566344012862734;0.5885281613459472;485.04700000000037;450.7750000000002;484.240517608;182.0;0.0;0.31990111744300054;-0.32158462078672684;0.32158462078672684;0.31990111744300054;0.9411764705882353;1.7058823529411764;2.411764705882353;1.2157234467193663;1039.0401955916527;23.819261998449896;20.09049534105734;20.846424287075795;16.41…
96;13.467102622896508;-0.24048072351656624;13.467102622896508;0.07881042906195002;0.3623873622944425;471.02000000000027;438.7640000000002;470.224867544;176.0;0.0;0.2843045583763136;-0.4807147244423975;0.4807147244423975;0.2843045583763136;1.1818181818181819;1.878787878787879;2.5454545454545454;1.4681285908543589;1117.272353011595;23.534804948073724;19.508140302533786;20.264069248552243;15.8125708…
97;13.621950228333755;-0.28428304492846324;13.621950228333755;0.07377852538248297;0.46825061990943484;507.6250000000003;472.34500000000025;507.2697338000001;196.0;0.0;0.14472952171038972;-0.505362011894244;0.505362011894244;0.14472952171038972;0.8108108108108109;1.3513513513513513;1.864864864864865;1.5391329303734522;1193.6568556635782;26.363232072819912;21.44729789128922;21.44729789128922;17.850…
98;13.618498428874261;-0.20998057348227284;13.618498428874261;0.18912563502676516;0.3938542468865459;490.6670000000004;451.3550000000003;490.31079008800003;192.0;0.0;0.31990111738785165;-0.32158463673152293;0.32158463673152293;0.31990111738785165;0.9166666666666666;1.6388888888888888;2.2777777777777777;1.3013371491278314;1207.6619872954936;25.39661226763951;22.082774356051186;22.082774356051186;1…
99;13.564681299957105;-0.20907636285103415;13.564681299957105;0.1937552646563947;0.5563976566854834;448.5860000000002;415.32200000000023;448.26383989600004;174.0;0.0;0.28443832497823995;-0.4807132551503927;0.4807132551503927;0.28443832497823995;1.0303030303030303;1.7878787878787878;2.4545454545454546;1.3673163639983554;1142.8877894503416;22.949018510446816;19.54438939189766;19.54438939189766;15.9…
100;13.447568630563762;-0.172517257086368;13.447568630563762;0.172517257086368;0.8420971212473636;382.5230000000002;351.27500000000015;382.242041832;150.0;0.0;0.12272795455960794;-0.39504455442067093;0.39504455442067093;0.12272795455960794;1.0;1.7142857142857142;2.357142857142857;1.6295285028920758;796.7524893628922;19.67299762850792;16.942855419711197;16.942855419711197;13.562881945713373;10.529…
101;13.507288700435815;0.08713085091911155;13.507288700435815;0.08713085091911155;0.43376352785600103;505.7030000000004;462.3590000000003;505.330442236;200.0;0.0;0.3241192911914385;-0.4857828467017555;0.4857828467017555;0.3241192911914385;0.8648648648648649;1.5405405405405406;2.2162162162162162;1.1074980179379976;1050.8679501444344;25.940582342009534;22.988306430842822;22.988306430842822;17.90188…
102;6.039553593711229;0.42871808599983185;6.039553593711229;0.42871808599983185;0.6954759258637583;322.279;301.111;321.10510503200004;112.0;0.0;0.05945561185562876;-0.3139153287934448;0.3139153287934448;0.05945561185562876;0.9523809523809523;1.7142857142857142;2.4285714285714284;1.6951992807848637;554.3997138514222;15.079139501373252;12.28050849347128;13.79236638550819;10.147867045540842;7.361615…
103;3.614081632653061;0.5331801671285797;3.614081632653061;0.5331801671285797;0.5539781607520159;379.285;357.10900000000004;379.079697704;106.0;0.0;0.01300079814414929;-0.31391533596635124;0.31391533596635124;0.01300079814414929;0.95;1.65;2.35;1.6495080005913882;492.58648876525893;14.208896013370174;11.979894289651678;14.137392580828001;9.737183443017882;7.255966910101614;8.334716055689775;5.2749…
104;13.023993551640508;-0.9608395723568917;13.023993551640508;0.2985601537642071;0.8559979667875249;362.42400000000015;338.23200000000014;362.191817828;140.0;0.0;0.225026422440983;-0.38546244868407503;0.38546244868407503;0.225026422440983;1.0;1.6153846153846154;2.230769230769231;1.4331443871025304;698.4839891981597;18.57070333293597;14.905846006961836;14.905846006961836;12.437490172930893;8.87219…
105;9.314631255355462;-0.006267216452656044;9.314631255355462;0.006267216452656044;0.3806648616666176;412.60300000000024;380.34700000000015;412.22968264400004;156.0;0.0;0.1842052137769685;-0.49649120917565154;0.49649120917565154;0.1842052137769685;1.3448275862068966;2.103448275862069;2.793103448275862;1.6852383524315355;980.659665870657;20.921920772951363;18.02859671738374;18.92302390838365;13.63…
106;9.302525855667643;-0.006320138911297457;9.302525855667643;0.006320138911297457;0.3806648616666177;412.6030000000001;380.34700000000015;412.22968264400004;156.0;0.0;0.1842052137769685;-0.49649120917565154;0.49649120917565154;0.1842052137769685;1.3448275862068966;2.103448275862069;2.793103448275862;1.663802425605332;980.659665870657;20.92192077295136;18.02859671738374;18.92302390838365;13.64688…
107;9.222985441868989;-0.00599839614450004;9.222985441868989;0.00599839614450004;0.4386828157999732;356.4950000000001;332.30300000000017;356.167082388;132.0;0.0;0.1842052137769685;-0.49649120917565154;0.49649120917565154;0.1842052137769685;1.44;2.28;3.08;1.5989741292065967;852.2261822843863;17.551677284948287;14.605946986573365;15.50037417757328;12.024877143252588;8.794072521917345;9.241286117417…
108;12.888893140139036;-4.262118445086934;12.888893140139036;0.19579042191117146;0.46915355054390756;410.52400000000006;377.2600000000001;410.25449833600004;162.0;0.0;0.4159194786736886;-0.496788141992321;0.496788141992321;0.4159194786736886;1.0689655172413792;1.7586206896551724;2.3793103448275863;1.3645878628987822;668.9456744338644;20.855160383312143;17.295160682906964;17.295160682906964;13.791…
109;12.833337584583479;-4.342118445086934;12.833337584583479;0.023374670619994875;0.49749404945830034;412.4960000000001;381.2480000000001;412.2337628920001;162.0;0.0;0.41604469373980385;-0.496788141992321;0.496788141992321;0.41604469373980385;1.1379310344827587;1.8275862068965518;2.4482758620689653;1.3645878628987824;672.8801038131552;20.855160383312143;16.996302192184277;16.996302192184277;13.79…
110;13.121334802497774;-4.454740452604762;13.121334802497774;0.040355304442190265;0.5554108941770152;422.4950000000003;393.26300000000015;422.22934620800004;164.0;0.0;0.4160304697431199;-0.496788141992321;0.496788141992321;0.4160304697431199;1.1333333333333333;1.8;2.3666666666666667;1.4775128412832739;782.552875975122;21.725403871315216;17.32778055434108;17.32778055434108;14.240533306307345;10.57…
111;12.914407364856054;-4.293629341493652;12.914407364856054;0.1824920041291791;0.5755382152618808;397.48500000000007;367.24500000000006;397.23409724000004;156.0;0.0;0.41598542030312663;-0.496788141992321;0.496788141992321;0.41598542030312663;1.1071428571428572;1.7857142857142858;2.392857142857143;1.4103940693534607;657.1048080637388;20.148053602125596;16.457917228030745;16.457917228030745;13.308…
112;9.303885947206192;0.22789621622932454;9.303885947206192;0.22789621622932454;0.5579439603324687;398.37800000000016;369.14600000000013;397.168767908;144.0;0.0;0.17720617687308082;-0.496788141992321;0.496788141992321;0.17720617687308082;1.1153846153846154;1.8076923076923077;2.4615384615384617;1.3970625534113807;617.482350645502;18.518297090128673;15.502602485831895;17.014460377868804;12.52487714…
113;9.179805204571394;0.07071599931523931;9.179805204571394;0.07071599931523931;0.4630812544955276;360.5010000000001;332.2770000000001;360.220163516;140.0;0.0;0.18214291463096735;-0.4965384511356609;0.4965384511356609;0.18214291463096735;1.0740740740740742;1.7777777777777777;2.4444444444444446;1.3816953813434043;787.7699719241673;18.899130457682162;16.06489094670197;16.06489094670197;13.186673185…
114;12.267457782057193;-0.0783761388805646;12.267457782057193;0.0002231637561940225;0.30422568240672654;451.59600000000023;422.36400000000015;451.2041961680001;168.0;0.0;0.25078065490877266;-0.4965384511490644;0.4965384511490644;0.25078065490877266;1.09375;1.84375;2.59375;1.1399061320932469;1067.4429146081077;22.338288046437583;18.328220961436905;19.14471754236463;15.597356788324023;11.0422661599…
115;13.240705929230469;-4.496844073615458;13.240705929230469;0.005462533328421504;0.3284470440366476;577.6730000000001;543.4010000000003;577.2334456080001;216.0;0.0;0.4160304697431199;-0.4965384511375658;0.4965384511375658;0.4160304697431199;1.075;1.725;2.3;1.2085441332086382;1336.7255352923632;28.915638315627202;22.36192650249117;23.178423083418895;18.92400328381475;13.391035751674048;14.8741989…
116;10.335292476352041;-0.04785790410233681;10.335292476352041;0.03268169443612057;0.29162584945726305;451.59600000000034;422.36400000000026;451.20419616800007;168.0;0.0;0.21529835278100584;-0.4965382028806869;0.4965382028806869;0.21529835278100584;1.0;1.75;2.5625;1.2141805490081155;1098.4724553492297;22.33828804643758;18.31439986197296;19.130896442900685;15.61419354072963;11.00401304979712;11.77…
117;13.338382700207752;-0.6210351077096528;13.338382700207752;0.049939011513912224;0.5590153346607538;414.47700000000026;387.2610000000002;414.195485564;160.0;0.0;0.16956490169881766;-0.5042467066775396;0.5042467066775396;0.16956490169881766;1.2333333333333334;2.033333333333333;2.7666666666666666;1.225060853106314;996.0318288352096;21.087211190881018;17.051865057759628;17.051865057759628;14.50804…
118;12.237225946267323;-0.19445701287285488;12.237225946267323;0.013160518115493236;0.5504710424866736;398.50700000000023;368.2670000000002;398.23179081999996;156.0;0.0;0.22921295373935985;-0.4641465301514229;0.4641465301514229;0.22921295373935985;1.0;1.6896551724137931;2.413793103448276;1.204571568188122;863.0646481709426;20.432510652501765;17.394068142015403;17.394068142015403;13.92745347179882…
119;12.26271639765621;-0.19183482429153975;12.26271639765621;0.007771251297655102;0.4475174236053341;493.47100000000023;464.2390000000002;492.119459268;162.0;0.0;0.22921295373935985;-0.35351431602207245;0.35351431602207245;0.22921295373935985;1.0666666666666667;1.7333333333333334;2.433333333333333;1.2197744903570198;916.3605136274412;21.30275414050484;17.694682345835;20.09717546587743;14.32130032…
120;12.244633353674729;-0.18794659620618792;12.244633353674729;0.004657116754949175;0.5358019676508272;414.5750000000002;384.3350000000002;414.20894719999995;156.0;0.0;0.22921295373935985;-0.35351488251200225;0.35351488251200225;0.22921295373935985;1.0;1.6896551724137931;2.413793103448276;1.204571568188122;865.8195356731061;20.432510652501765;17.394068142015403;18.21056472294313;13.92745347179882…
121;12.300256150996272;-0.19610276410635485;12.300256150996272;0.009772503187299941;0.4897478328232885;434.5840000000002;400.3120000000002;434.268176328;170.0;0.0;0.22921295373935985;-0.35353977059197744;0.35353977059197744;0.22921295373935985;0.84375;1.5;2.1875;1.235804691911302;915.8528813471604;22.553830996061407;19.29522092831004;19.29522092831004;15.427453471798826;11.738479933469499;11.7384…
122;12.186976513160747;-0.19360246040371898;12.186976513160747;0.01657026465710798;0.5500320939868627;392.9310000000002;363.6990000000002;392.197903848;148.0;0.0;0.22921295373935985;-0.35281942458544;0.35281942458544;0.22921295373935985;1.037037037037037;1.6666666666666667;2.2962962962962963;1.3688608418158938;666.314213731633;19.440946820939047;16.286434055371142;17.042363001389596;12.8549738267…
123;12.164347737784716;-0.18768913210943827;12.164347737784716;0.011365355606045346;0.5670068538462076;359.474;330.242;359.23212516800015;142.0;0.0;0.22921295373935985;-0.33826073198235146;0.33826073198235146;0.22921295373935985;0.9230769230769231;1.5;2.1153846153846154;1.3487585722587876;606.0764676346602;18.570703332935967;15.855683177861874;15.855683177861874;12.444290224204432;9.5209268838488…
124;12.242051980847819;-0.1875223653414566;12.242051980847819;0.004302064806490424;0.5358019676508272;414.5750000000002;384.33500000000015;414.20894719999995;156.0;0.0;0.22921295373935985;-0.35269201965539765;0.35269201965539765;0.22921295373935985;0.9655172413793104;1.6206896551724137;2.3448275862068964;1.1990751469246088;865.8195356731061;20.432510652501765;17.394068142015403;18.21056472294313;…
125;13.366337536621629;-4.364814752021868;13.366337536621629;0.02696145124716609;0.7152190296057322;392.44;368.24800000000005;392.187561648;150.0;0.0;0.41592083767268656;-0.30924384149117456;0.41592083767268656;0.30924384149117456;1.0357142857142858;1.75;2.392857142857143;1.7520703657950638;857.830741452426;20.104083527755577;15.983651034989691;15.983651034989691;13.138778337204013;9.595613210456…
126;13.342691990248808;-0.1819620234329824;13.342691990248808;0.1160223212333602;0.8337160287166585;358.8880000000002;334.69600000000014;358.161204668;132.0;0.0;0.12272795455960808;-0.3092438414910811;0.3092438414910811;0.12272795455960808;1.12;1.88;2.6;1.7035884288039664;771.9655589846675;17.60408352775558;14.727722088971237;15.483651034989693;11.927453471798824;8.96764873744728;9.34561321045651…
127;13.454490405127581;-0.194095110449936;13.454490405127581;0.055675099011137874;0.755409720531033;416.96800000000013;386.7280000000002;416.20306948;156.0;0.0;0.12272795455960808;-0.396325943080053;0.396325943080053;0.12272795455960808;1.103448275862069;1.8620689655172413;2.5517241379310347;1.6007469942346118;854.4592061976966;20.5956473593183;17.2434696235308;17.999398569549253;13.8861785779146…
128;13.42667790512758;-0.19779503486414596;13.42667790512758;0.007619543455582356;0.8182683157004557;402.94100000000014;374.71700000000016;402.187419416;150.0;0.0;0.12272795455960808;-0.39504416932734787;0.39504416932734787;0.12272795455960808;1.1071428571428572;1.8571428571428572;2.5357142857142856;1.6372889720306065;838.9960097135265;19.888540578131753;16.53636284234425;17.292291788362707;13.38…
129;6.327441022962683;0.1780317250356931;6.327441022962683;0.1780317250356931;0.8501708622116945;346.9270000000001;323.743;346.12704741600004;122.0;0.0;0.04090326466586952;-0.30924384149108103;0.30924384149108103;0.04090326466586952;1.2608695652173914;2.130434782608696;2.869565217391304;1.7046192392703545;695.4001050075825;16.026733258565955;13.680655637236248;15.25308116418243;11.033606621681471…
130;12.664413091958933;-0.2919726010308734;12.664413091958933;0.09472456041772137;0.6370312303551429;432.65900000000016;400.4030000000002;432.20175364400006;158.0;0.0;0.23891959944634278;-0.35269201965539765;0.35269201965539765;0.23891959944634278;1.0;1.6896551724137931;2.3793103448275863;1.223348362992071;870.5743502843164;20.648053602125593;17.979854579642307;19.612847741497756;13.7776235575377…
131;12.90171581222109;-4.303940013176768;12.90171581222109;0.10351116809169159;0.658356950301964;415.5250000000001;387.3010000000001;415.190518176;156.0;0.0;0.41598542030312663;-0.3689537841917064;0.41598542030312663;0.3689537841917064;1.0714285714285714;1.75;2.357142857142857;1.406997209409196;687.5186389821783;20.363596551749417;16.465392893892712;17.28188947482044;13.165651790741688;9.75697771…
132;11.960305577089626;-0.0281086737606262;11.960305577089626;0.0281086737606262;0.7038522638328343;381.97300000000007;353.7490000000001;381.164161196;138.0;0.0;0.23324928230589625;-0.3689238301741708;0.3689238301741708;0.23324928230589625;1.12;1.84;2.48;1.363208946644749;602.0869307449638;17.863596551749424;15.209463947874262;16.781889474820442;11.9543269253365;9.129013246553445;10.4925762792161…
133;12.011635314181154;-0.028752338195499272;12.011635314181154;0.028752338195499272;0.6892255094121793;404.60500000000013;376.3810000000001;404.17045351599995;146.0;0.0;0.23324928230589625;-0.35269201965539765;0.35269201965539765;0.23324928230589625;1.0740740740740742;1.8148148148148149;2.5555555555555554;1.2154193609482662;798.1305490099525;18.855160383312143;16.186961360828857;17.8199545226843…
134;12.258768930697238;-0.22903993664809263;12.258768930697238;0.22903993664809263;0.697224910611504;398.576;368.3360000000001;398.21403258000004;150.0;0.0;0.23848579827160193;-0.3540367240827217;0.3540367240827217;0.23848579827160193;1.0357142857142858;1.75;2.4642857142857144;1.1958315074090091;832.1514891341209;19.562267164498692;16.933413608744246;17.749910189671972;13.526806570407933;10.28291…
135;12.896228754959457;-4.3032971206030695;12.896228754959457;0.22889028872926942;0.6583569503019638;415.52500000000015;387.3010000000001;415.190518176;156.0;0.0;0.41598542030312663;-0.3689537841917064;0.41598542030312663;0.3689537841917064;1.0714285714285714;1.75;2.357142857142857;1.386005070427245;687.5186389821785;20.363596551749424;16.465392893892716;17.281889474820442;13.165651790741686;9.74…
136;13.446185859028851;-0.25381916662420956;13.446185859028851;0.21637593165809466;0.4464518464216616;480.65300000000025;447.3890000000002;480.23591089600006;180.0;0.0;0.23848579827160193;-0.3672258198706564;0.3672258198706564;0.23848579827160193;0.9411764705882353;1.6470588235294117;2.3529411764705883;1.1716279316991678;1151.1514076161875;23.70853153444066;20.04342888932235;20.859925470250072;16…
137;12.366655290179894;-0.23614991226674342;12.366655290179894;0.23614991226674342;0.47023637720481043;462.6630000000003;428.3910000000002;462.24533270800003;174.0;0.0;0.23848579827160193;-0.3672258198708353;0.3672258198708353;0.23848579827160193;0.8787878787878788;1.5757575757575757;2.303030303030303;1.1614944072407523;1101.7666626125267;22.838288046437583;19.742814685502747;20.559311266430473;1…
138;13.408631568242996;-0.24213753709608699;13.408631568242996;0.16341963914870283;0.6516286398194965;421.6070000000002;393.3830000000001;421.165782736;152.0;0.0;0.23848579827160193;-0.367791423705138;0.367791423705138;0.23848579827160193;1.1071428571428572;1.8571428571428572;2.5714285714285716;1.2091630798711739;845.2883161351721;19.725403871315223;16.617712238338125;18.250705400193574;13.437490…
139;12.248788091958932;-0.22600037880865065;12.248788091958932;0.22600037880865065;0.6892255094121793;404.6050000000002;376.38100000000014;404.170453516;146.0;0.0;0.23848579827160193;-0.35269201965539765;0.35269201965539765;0.23848579827160193;1.0740740740740742;1.8148148148148149;2.5555555555555554;1.1961630432072372;798.1305490099525;18.855160383312143;16.186961360828857;17.81995452268431;13.04…
140;10.124971164111276;-0.37953728432385225;10.124971164111276;0.22148871325748276;0.6646251446464965;399.5380000000002;370.30600000000015;399.23106254800007;154.0;0.0;0.19591579311033064;-0.49571391826118044;0.49571391826118044;0.19591579311033064;0.9333333333333333;1.7;2.533333333333333;1.2122192472259365;1104.9667350890218;20.716967702877938;17.804997761015382;17.804997761015382;14.52000651913…
141;13.265052857919947;-0.9217606950879409;13.265052857919947;0.12265100761385694;0.4777031169840319;449.5300000000001;421.3060000000001;449.2227033560001;172.0;0.0;0.2395620170816672;-0.3529569551170291;0.3529569551170291;0.2395620170816672;1.0606060606060606;1.7575757575757576;2.4545454545454546;1.2356582319623297;1059.212109460344;23.424074484064487;18.835941946443054;18.835941946443054;15.918…
142;13.240702174518788;-0.902161579307506;13.240702174518788;0.1398635020790986;0.5006318360452942;425.50800000000015;397.2840000000001;425.222703356;164.0;0.0;0.2395620170816672;-0.33826073198235146;0.33826073198235146;0.2395620170816672;0.967741935483871;1.6129032258064515;2.2903225806451615;1.225474810570655;915.3238912915429;21.84672421487486;17.835941946443054;17.835941946443054;14.970182243…
143;13.29142838319931;-0.9018105639938363;13.29142838319931;0.1380289166583426;0.3772201795828253;480.6090000000004;451.37700000000035;480.199525388;178.0;0.0;0.2395620170816672;-0.35269201965539765;0.35269201965539765;0.2395620170816672;0.9705882352941176;1.6764705882352942;2.4411764705882355;1.0880404722432566;1188.9885948677252;23.70853153444066;19.374326910596583;20.19082349152431;16.45334549…
144;13.236080811665538;-0.910622443568351;13.236080811665538;0.13215837761417193;0.6760189384032977;411.4810000000001;385.2730000000001;411.207053292;158.0;0.0;0.239562791263725;-0.338260731898033;0.338260731898033;0.239562791263725;1.0;1.6666666666666667;2.3333333333333335;1.2777261304211915;899.5037286232069;21.139617433688315;17.128835165256508;17.128835165256508;14.470182243381998;10.32416954…
145;13.23243120189699;-0.9224911824009601;13.23243120189699;0.12161657540237258;0.7117591632379725;397.4540000000001;373.2620000000001;397.191403228;152.0;0.0;0.23960776108917506;-0.33826070986160184;0.33826070986160184;0.23960776108917506;1.0;1.6551724137931034;2.310344827586207;1.338167508972943;883.7042832560927;20.43251065250177;16.42172838406996;16.42172838406996;13.970182243381998;9.8241695…
146;12.982152443000137;-0.7279949126408396;12.982152443000137;0.05293659521299943;0.5171683800885869;407.5180000000002;378.2860000000002;407.23212516800004;158.0;0.0;0.23956198917419044;-0.33826073198235146;0.33826073198235146;0.23956198917419044;0.9;1.5666666666666667;2.2666666666666666;1.2165538883297817;867.6769057989384;20.97648072687178;17.535327742623455;17.535327742623455;14.57633539326464…
147;13.702850114602008;-0.29327249727051274;13.702850114602008;0.29327249727051274;0.7897597713706114;328.3950000000001;307.2270000000001;328.181172892;126.0;0.0;0.15773467006666228;-0.353364334234256;0.353364334234256;0.15773467006666228;1.0416666666666667;1.7916666666666667;2.5416666666666665;1.856371755682106;773.2854881510788;16.84457050376174;14.174510382824087;14.174510382824087;11.52487714…
148;12.89117644148842;0.016967977727288197;12.89117644148842;0.016967977727288197;0.7035938372646947;393.49100000000016;366.27500000000015;393.21647510400004;152.0;0.0;0.26139262388326456;-0.4623492142293623;0.4623492142293623;0.26139262388326456;0.9655172413793104;1.6896551724137931;2.4827586206896552;1.2317436553899617;862.5161620277297;20.05383099606141;16.828220961436905;16.828220961436905;14…
149;12.039425020341396;0.0069169573191247835;12.039425020341396;0.0069169573191247835;0.5511511459349112;400.5480000000001;372.3240000000001;400.193297136;150.0;0.0;0.22894264509244378;-0.35351488251200225;0.35351488251200225;0.22894264509244378;1.0357142857142858;1.75;2.5;1.205600920886511;825.798091139499;19.509860921691395;16.47141841120503;17.28791499213275;13.614193540729628;10.2430379400996…
150;3.54964167611489;0.20346407312925163;3.54964167611489;0.20346407312925163;0.7609619322339253;296.458;268.234;296.225248896;118.0;0.0;0.04621909875471135;-0.36087203726145545;0.36087203726145545;0.04621909875471135;1.2272727272727273;2.0;2.727272727272727;1.9305405247013032;719.1178508925534;15.64589989101247;14.532635554197357;14.532635554197357;10.342355158540423;8.689596348399334;8.68959634…
151;3.612303713151927;0.18864095175107076;3.612303713151927;0.18864095175107076;0.7609619322339253;296.458;268.234;296.225248896;118.0;0.0;0.049715889451620025;-0.36063987950089665;0.36063987950089665;0.049715889451620025;1.2272727272727273;2.0;2.727272727272727;1.9144978644912451;719.1178508925534;15.64589989101247;14.532635554197357;14.532635554197357;10.359191910946029;8.695579412543042;8.6955…
152;3.4371416761148907;0.7037962962962963;3.4371416761148907;0.7037962962962963;0.749222706002633;240.34999999999997;220.18999999999997;240.16264864;94.0;0.0;0.045921488028221435;-0.36088046459052436;0.36088046459052436;0.045921488028221435;1.3333333333333333;2.2222222222222223;3.111111111111111;1.917302159992322;598.1628095853974;12.27565640300939;11.109985823386983;11.109985823386983;8.73718344…
153;13.390565242676258;-0.17949883940414213;13.390565242676258;0.17949883940414213;0.7248423937816446;372.9150000000001;346.7070000000001;372.17685473200004;138.0;0.0;0.1227279545596081;-0.30087700727611383;0.30087700727611383;0.1227279545596081;0.9615384615384616;1.6923076923076923;2.423076923076923;1.7101484551266735;791.2292988605053;18.42192077295136;15.6225294416639;16.378458387682354;12.435…
154;13.382355876285072;-0.1793112735095055;13.382355876285072;0.1793112735095055;0.7248423937816446;372.9150000000001;346.7070000000001;372.176854732;138.0;0.0;0.12272795455960808;-0.2984743703119147;0.2984743703119147;0.12272795455960808;0.9615384615384616;1.6153846153846154;2.269230769230769;1.6903105942353667;779.2292988605051;18.421920772951363;15.6225294416639;16.378458387682354;12.435560745…
155;13.339311799150087;-0.1782231192395327;13.339311799150087;0.1782231192395327;0.7678904770092861;358.88800000000003;334.6960000000001;358.16120466800004;132.0;0.0;0.12272795455960808;-0.3011495858492073;0.3011495858492073;0.12272795455960808;1.04;1.8;2.52;1.681778578249091;760.9914082644153;17.551677284948287;14.752285953660822;15.508214899679277;12.024877143252588;9.017780767178179;9.39574524…
156;10.527257724747127;-0.11575298742596729;10.527257724747127;0.11575298742596729;0.8349629295055566;345.5270000000001;310.24700000000007;345.26677936;140.0;0.0;0.11537147742366737;-0.5079560094254141;0.5079560094254141;0.11537147742366737;1.24;2.0;2.68;1.5256787821640394;554.7131307280199;17.863596551749424;15.954160482692735;15.954160482692735;11.987018995787604;10.187761480160072;10.187761480…
157;12.928600138503123;-0.7761001858615528;12.928600138503123;0.05171154366884023;0.7959094329918747;355.4530000000002;329.2450000000001;355.194757292;138.0;0.0;0.16242475252421842;-0.3847870075052582;0.3847870075052582;0.16242475252421842;1.1923076923076923;1.8846153846153846;2.5384615384615383;1.4897774610062244;731.5672842125696;18.57070333293597;15.196783333488554;15.196783333488554;12.487018…
158;12.630596517119631;0.0030911562379742907;12.630596517119631;0.0030911562379742907;0.4812524073558967;454.6400000000003;420.36800000000017;454.240247328;172.0;0.0;0.22923427935701335;-0.34998292829337535;0.34998292829337535;0.22923427935701335;1.03125;1.75;2.5;1.077897903907576;963.2321502955589;22.13118126525103;19.092738754764667;19.909235335692394;15.545243855508332;12.212980704764872;12.98…
159;3.6146312761279393;0.5990635456815107;3.6146312761279393;0.5990635456815107;0.78708011792911;321.468;294.25200000000007;321.22049786400004;126.0;0.0;0.049085443854230956;-0.3404256742840208;0.3404256742840208;0.049085443854230956;0.8333333333333334;1.375;1.9583333333333333;1.5361464205648478;772.0875868604821;16.518297090128677;14.703463788828916;14.703463788828916;11.720346690612276;9.165372…
160;12.6396651495721;0.002390398662216242;12.6396651495721;0.002390398662216242;0.4812524073558967;454.6400000000004;420.36800000000034;454.24024732799995;172.0;0.0;0.2292342793570238;-0.35241636083919137;0.35241636083919137;0.2292342793570238;1.03125;1.75;2.5;1.0805576308148357;963.2321502955589;22.13118126525103;19.092738754764667;19.909235335692394;15.54524385550833;12.212980704764872;12.98637…
161;10.15284265558075;-0.1905632716049379;10.15284265558075;0.1660424540186447;0.8510602432676664;315.84400000000005;293.668;315.138992004;116.0;0.0;0.1339965032455242;-0.5063840159319158;0.5063840159319158;0.1339965032455242;1.2272727272727273;1.9090909090909092;2.590909090909091;2.2837769983581238;685.3345807618134;15.905412915006313;13.305407379899247;14.061336325917702;10.441412804253847;7.71…
162;13.46332076093599;-0.2821756481056912;13.46332076093599;0.2168280369737141;0.41339643876259574;494.68000000000035;459.40000000000026;494.25156096;186.0;0.0;0.23870249378767042;-0.3672258198706564;0.3672258198706564;0.23870249378767042;0.9714285714285714;1.6571428571428573;2.342857142857143;1.170035274327614;1183.3903712101794;24.57877502244374;20.913672377325426;21.730168958253152;16.83133702…
163;14.10577514810141;-0.286560711798975;14.10577514810141;0.21172994243668453;0.41339643876259574;494.6800000000004;459.4000000000003;494.25156096;186.0;0.0;0.23870249378767042;-0.3672257974094874;0.3672257974094874;0.23870249378767042;1.0;1.7142857142857142;2.4;1.1812677834395888;1186.3903712101794;24.57877502244374;20.913672377325426;21.73016895825315;16.831337023048246;12.655867231979244;13.5…
164;12.57707195684656;-0.26450639374822504;12.57707195684656;0.26450639374822504;0.43704016514427363;476.6900000000004;440.40200000000027;476.260982772;180.0;0.0;0.23870249378767042;-0.3672258198708353;0.3672258198708353;0.23870249378767042;0.9117647058823529;1.588235294117647;2.2941176470588234;1.1605455117547248;1133.7734389086513;23.70853153444066;20.613058173505824;21.429554754433546;16.43749…
165;12.47642015704712;-0.2570376556402372;12.47642015704712;0.2570376556402372;0.5667343332529784;452.0890000000001;421.84900000000016;451.15188226000004;158.0;0.0;0.23870249378767042;-0.36779143479395804;0.36779143479395804;0.23870249378767042;1.1379310344827587;1.8620689655172413;2.5517241379310347;1.2184676385380688;876.0645752799896;20.595647359318303;17.4879557263412;19.876877834215104;13.84…
166;13.430043855584401;-0.27049401857756883;13.430043855584401;0.16398098174129538;0.6177189403364293;435.6340000000001;405.3940000000002;435.18143280000004;158.0;0.0;0.23870249378767042;-0.367791423705138;0.367791423705138;0.23870249378767042;1.1379310344827587;1.8620689655172413;2.5517241379310347;1.2184676385380688;876.0645752799896;20.595647359318303;17.4879557263412;19.12094888819665;13.8481…
167;12.470502997283806;-0.2629548154035508;12.470502997283806;0.2629548154035508;0.6009273199793896;453.0770000000002;423.84500000000014;452.14713122800003;158.0;0.0;0.23870249378767042;-0.352692008060516;0.352692008060516;0.23870249378767042;1.1724137931034482;1.896551724137931;2.586206896551724;1.2184676385380688;878.6882925138196;20.5956473593183;17.357819052651532;19.74674116052544;13.8481737…
168;13.079571956846559;-0.07006194930378085;13.079571956846559;0.07006194930378085;0.3842122214241663;502.72800000000035;464.42400000000026;502.276632836;190.0;0.0;0.23927153153037922;-0.3672258198708353;0.3672258198708353;0.23927153153037922;0.8888888888888888;1.5833333333333333;2.361111111111111;1.0226476643338338;1194.139091094614;24.53695865918685;21.44148529825201;22.257981879179738;17.64459…
169;12.97892015704712;-0.06259321119579253;12.97892015704712;0.06259321119579253;0.4990404863518089;478.12700000000024;445.8710000000002;477.16753232400004;168.0;0.0;0.23927153153037922;-0.36779143479395804;0.36779143479395804;0.23927153153037922;1.096774193548387;1.8387096774193548;2.6129032258064515;1.0665783608182695;934.0473894717279;21.42407448406449;18.316382851087393;20.705304958961296;15.…
170;13.469141355669898;-0.15949196754447637;13.469141355669898;0.07604957413312419;0.5542632498859525;461.67200000000025;429.41600000000017;461.19708286400004;168.0;0.0;0.23927153153037922;-0.367791423705138;0.367791423705138;0.23927153153037922;1.096774193548387;1.8387096774193548;2.6129032258064515;1.0665783608182695;934.0473894717279;21.42407448406449;18.316382851087393;19.949376012942842;15.0…
171;12.961704758625597;-0.05991241584568807;12.961704758625597;0.05991241584568807;0.6164746635529001;444.67000000000024;412.41400000000016;444.20175364400006;162.0;0.0;0.23927153153037922;-0.35269201965539765;0.35269201965539765;0.23927153153037922;1.0666666666666667;1.8;2.6;1.060873335338437;886.2103753033713;20.553830996061407;17.88563197357812;19.518625135433574;14.661433706523047;11.46884208…
172;11.755097243756293;0.3079964867640388;11.755097243756293;0.3079964867640388;0.7214643371177655;367.946;341.738;367.148511132;132.0;0.0;0.23303221388636447;-0.3689238301741708;0.3689238301741708;0.23303221388636447;1.1666666666666667;1.9166666666666667;2.5833333333333335;1.3461091334244224;562.949784082855;16.94094682093905;14.286814217063888;15.859239744010068;11.631030293135234;8.77253372290…
173;11.927028832699673;0.15728963123467876;11.927028832699673;0.15728963123467876;0.7089385539356591;390.5780000000002;364.3700000000001;390.154803452;140.0;0.0;0.23565570388078155;-0.35269201965539765;0.35269201965539765;0.23565570388078155;1.1153846153846154;1.8846153846153846;2.6538461538461537;1.199760162983229;756.8320067441848;17.932510652501772;15.264311630018483;16.897304791873935;12.7203…
174;6.362383209456622;0.3700748509280255;6.362383209456622;0.3700748509280255;0.7522443065286339;338.88200000000006;315.698;338.154976416;124.0;0.0;0.04498820305282367;-0.36845607722950263;0.36845607722950263;0.04498820305282367;0.9583333333333334;1.7083333333333333;2.5;1.882227391434243;788.1757959378109;16.681433796945207;14.296971211461969;15.052900157480424;11.631030293135234;8.67214864229299…
175;6.386110061308473;0.7918395166708663;6.386110061308473;0.7918395166708663;0.7249637638006216;350.89300000000003;327.70900000000006;350.154976416;128.0;0.0;0.04532758499621519;-0.36844654516859365;0.36844654516859365;0.04532758499621519;0.92;1.68;2.44;1.9289020751627473;858.080983383508;17.388540578131757;14.796971211461969;15.552900157480424;12.169035095596021;8.883473507698177;9.261437980707…
176;10.26552059712774;-0.088394274376417;10.26552059712774;0.088394274376417;0.3123459386086649;339.8670000000001;313.6590000000001;339.171354752;128.0;0.0;0.21699671506146956;-0.4929919796012355;0.4929919796012355;0.21699671506146956;1.391304347826087;2.0869565217391304;2.6956521739130435;2.9175172977389914;555.0146157752375;17.24227620818978;14.050138801853834;14.806067747872289;11.027605765303…
177;11.781704998998308;-0.6455557171470778;11.781704998998308;0.044043149794863456;0.37498569214270616;369.8930000000001;341.66900000000004;369.181919436;140.0;0.0;0.21699704821883975;-0.4929919778832779;0.4929919778832779;0.21699704821883975;1.36;2.0;2.56;3.027900683230999;615.8290078901989;18.982763184195935;15.38103682312807;16.136965769146528;11.8321362179436;8.579332257842722;8.9572967308519…
178;11.450686480479789;-0.17777447089947085;11.450686480479789;0.04867277942449322;0.3824879799829199;355.8660000000001;329.6580000000001;355.166269372;134.0;0.0;0.21699674297763624;-0.49299197952988655;0.49299197952988655;0.21699674297763624;1.3333333333333333;2.0;2.5833333333333335;2.9359483852433184;586.6886536581576;18.11251969619286;14.510793335124992;15.266722281143448;11.42145261542064;8.1…
179;12.982901143379538;-0.5607298154911824;12.982901143379538;0.039368174656098764;0.477092316194134;397.49;369.2660000000001;397.205321976;154.0;0.0;0.3058931135428848;-0.454062948172725;0.454062948172725;0.3058931135428848;1.0344827586206897;1.6896551724137931;2.310344827586207;1.529431248550628;811.7792332287803;20.692023676495612;16.90292961209979;16.90292961209979;14.02080571402975;10.307533…
180;13.019561509366827;-0.6023964821578489;13.019561509366827;0.03756120186698286;0.4540505403692765;411.5170000000001;381.27700000000016;411.22097203999994;160.0;0.0;0.3059032783851287;-0.45377441766483545;0.45377441766483545;0.3059032783851287;1.1333333333333333;1.8333333333333333;2.466666666666667;1.590280987503247;852.4572748752113;21.562267164498685;17.773173100102866;17.773173100102866;14.4…
181;12.829125542554454;-0.3257458284967403;12.829125542554454;0.041247364694542155;0.5713780635906315;321.39200000000005;297.2;321.174021848;126.0;0.0;0.3052744872586465;-0.4622670573769532;0.4622670573769532;0.3052744872586465;1.2173913043478262;1.8695652173913044;2.4782608695652173;1.645449516730164;521.5731649013525;16.656489770562878;13.593528535341287;13.593528535341287;11.079718698118977;8.…
182;13.376983818900118;-0.3053245297656526;13.376983818900118;0.08706873410585136;0.3359049687276345;440.51500000000027;411.2830000000002;440.21113562799997;170.0;0.0;0.16956490169881766;-0.49284479180697965;0.49284479180697965;0.16956490169881766;1.1875;2.0;2.75;1.237270598974085;1072.989196327466;22.50142475325411;18.603690959684357;18.603690959684357;15.584049995768552;11.199166154854094;11.19…
183;13.127947633273163;-0.9191729056902251;13.127947633273163;0.2914739859637536;0.8052520058442514;376.4510000000002;350.24300000000017;376.207467892;146.0;0.0;0.225026422440983;-0.38518214017510544;0.38518214017510544;0.225026422440983;1.0;1.6296296296296295;2.2222222222222223;1.4643247762353993;717.7664995798898;19.277810114122516;15.612952788148384;15.612952788148384;12.998150344710714;9.4328…
184;13.126794230735676;-0.8815468921026732;13.126794230735676;0.27086142108486055;0.8248202241219579;358.4610000000001;331.2450000000001;358.21688970400004;140.0;0.0;0.22482479997079036;-0.38518214017510544;0.38518214017510544;0.22482479997079036;1.0769230769230769;1.7307692307692308;2.3461538461538463;1.4648199310276442;673.970353685469;18.40756662611944;15.312338584328783;15.312338584328783;12.…
185;9.609441502761747;0.31585917919228734;9.609441502761747;0.31585917919228734;0.5002398996749366;412.4050000000001;381.15700000000015;411.18441797199995;150.0;0.0;0.1801573704877705;-0.49659727629457445;0.49659727629457445;0.1801573704877705;1.1111111111111112;1.8148148148148149;2.4814814814814814;1.385656518303304;636.3139323664261;19.22540387131522;16.209709267018443;17.72156715905535;13.0628…
186;11.644899443442753;-0.6085186801100408;11.644899443442753;0.09728389053560393;0.37498569214270616;369.8930000000001;341.6690000000001;369.181919436;140.0;0.0;0.21699705059007937;-0.492991977877166;0.492991977877166;0.21699705059007937;1.36;2.0;2.52;3.0656787610534906;615.829007890199;18.982763184195935;15.381036823128072;16.136965769146528;11.832136217943601;8.556676888523686;8.93464136153291…
187;12.559829758625598;-0.10418903200812313;12.559829758625598;0.031531268526842515;0.453978626940114;442.62900000000025;408.3570000000002;442.24024732799995;168.0;0.0;0.229233914501244;-0.35269201965539765;0.35269201965539765;0.229233914501244;0.9354838709677419;1.5806451612903225;2.2580645161290325;1.1956568337454732;895.1949860070118;21.846724214874857;18.808281704388495;19.62477828531622;15.0…
188;13.45961753265512;-0.17650977366255116;13.45961753265512;0.17650977366255116;0.6335108533204997;400.96900000000005;370.7290000000001;400.20815486000004;150.0;0.0;0.12272795455960808;-0.29816342888742475;0.29816342888742475;0.12272795455960808;1.0357142857142858;1.75;2.4285714285714284;1.6868517567055081;830.9988346855301;19.888540578131753;17.08914924684429;17.845078192862747;13.4694941190134…
189;9.868958555657237;0.38405593873351807;9.868958555657237;0.38405593873351807;0.8431919545528708;296.41400000000004;272.222;296.18886338799996;116.0;0.0;0.11583831977612569;-0.5079413879971992;0.5079413879971992;0.11583831977612569;1.3181818181818181;2.227272727272727;3.090909090909091;1.687767839845583;734.3555650391995;14.844570503761739;13.178519762446586;13.178519762446586;10.74151474066745…
190;5.4600876008244335;0.711430461073318;5.4600876008244335;0.711430461073318;0.909896699822341;310.4410000000001;284.233;310.20451345199996;122.0;0.0;0.1191211703948882;-0.49674296661010625;0.49674296661010625;0.1191211703948882;1.3043478260869565;2.217391304347826;3.0434782608695654;1.6643884427388551;749.4247849151816;15.551677284948287;14.13955445741049;14.13955445741049;11.279519543128242;9.…
191;4.79537037037037;0.38546863189720304;4.79537037037037;0.38546863189720304;0.7371547558264917;231.30299999999997;214.16699999999997;231.14839554399998;90.0;0.0;0.1571758360989754;-0.3110044428109323;0.3110044428109323;0.1571758360989754;1.3529411764705883;2.1176470588235294;2.823529411764706;2.203104659509757;537.3360424513411;12.154336059449745;10.727631809062512;10.727631809062512;8.11339220…
192;11.68193648047979;-0.1740771972369195;11.68193648047979;0.013950557202270897;0.3546433562524554;369.89300000000014;341.6690000000001;369.181919436;140.0;0.0;0.2169967429776546;-0.49299197952988655;0.49299197952988655;0.2169967429776546;1.32;2.0;2.6;2.9114883163953507;601.4742409679401;18.819626477379405;15.217900116311542;15.973829062329996;11.92145261542064;8.619833118850854;8.99779759186008…
193;6.131053162005543;0.5883922756302804;6.131053162005543;0.5883922756302804;0.38150106855700333;397.6030000000003;358.29100000000017;397.29807948800004;160.0;0.0;0.16093234446631088;-0.49286966319267383;0.49286966319267383;0.16093234446631088;0.8275862068965517;1.5517241379310345;2.1724137931034484;2.074219203261517;680.3626115964157;20.899130457682155;18.823823629813244;18.823823629813244;14.2…
194;12.516870574952128;-0.1371751431192343;12.516870574952128;0.024355342600916652;0.4539786269401142;442.62900000000013;408.35700000000014;442.24024732799995;168.0;0.0;0.22922360958971724;-0.35269201965539765;0.35269201965539765;0.22922360958971724;1.0;1.6774193548387097;2.3870967741935485;1.1873874787173404;901.194986007012;21.84672421487486;18.808281704388495;19.62477828531622;14.9881136435786…
195;13.402889512823759;-0.3043853060504549;13.402889512823759;0.1397076229947405;0.25413745028457463;468.56900000000036;435.3050000000003;468.242435756;182.0;0.0;0.16956490169881766;-0.49284479180078594;0.49284479180078594;0.16956490169881766;1.1470588235294117;1.9705882352941178;2.735294117647059;1.222077642763564;1105.203194880745;23.915638315627206;20.01790452205745;20.01790452205745;16.584049…
196;6.071080561854371;0.5235774608154657;6.071080561854371;0.5235774608154657;0.5114212341494037;369.54900000000015;334.2690000000001;369.26677936;148.0;0.0;0.1609323434371553;-0.4928696631926892;0.4928696631926892;0.1609323434371553;0.9259259259259259;1.7407407407407407;2.4444444444444446;1.988199561388641;634.0843620988676;19.321780188492532;17.16950325312674;17.16950325312674;13.26188145292319…
197;6.088477256069247;0.5250589422969472;6.088477256069247;0.5250589422969472;0.4177484290242942;383.57600000000025;346.28000000000014;383.28242942400004;154.0;0.0;0.16093234343715532;-0.4928696631926892;0.4928696631926892;0.16093234343715532;0.8928571428571429;1.7142857142857142;2.4285714285714284;1.9765580054071386;656.8523489636618;20.028886969679082;17.876610034313288;17.876610034313288;13.76…
198;6.103026154140873;0.5253423890089652;6.103026154140873;0.5253423890089652;0.3630676362280186;397.60300000000024;358.29100000000017;397.298079488;160.0;0.0;0.16093234343715532;-0.4928696631926892;0.4928696631926892;0.16093234343715532;0.8620689655172413;1.6896551724137931;2.413793103448276;1.9572781976751585;671.6634737198351;20.735993750865624;18.583716815499837;18.583716815499837;14.26188145…
199;6.268117408956639;0.6905058717669018;6.268117408956639;0.6905058717669018;0.4977328953206327;457.0660000000003;419.77000000000015;456.27682286400005;174.0;0.0;0.15745682415137044;-0.35337303913401286;0.35337303913401286;0.15745682415137044;0.90625;1.625;2.375;1.4293901169156753;869.183148576682;22.338288046437583;19.61582168269264;20.371750628711094;15.635361590784807;12.300990125829736;12.67…
200;7.582170479963729;0.5486935988784492;7.582170479963729;0.5486935988784492;0.735608980502824;279.453;254.253;279.1769188;106.0;0.0;0.17913417534866136;-0.33107315549738636;0.33107315549738636;0.17913417534866136;1.3157894736842106;2.1578947368421053;2.8947368421052633;1.7679671774077077;457.95578543872034;13.501789232183626;11.874123455022003;12.69062003594973;9.292024997884274;7.4347684351112…
201;6.080132241480476;0.6559672111498411;6.080132241480476;0.6559672111498411;0.33637008081302433;397.60300000000024;358.2910000000001;397.29807948800004;160.0;0.0;0.16093215900361982;-0.49286966320484304;0.49286966320484304;0.16093215900361982;0.7241379310344828;1.5517241379310345;2.2758620689655173;1.8787985259542448;671.6634737198349;20.735993750865624;18.660686922996714;18.660686922996714;14.…
202;13.825717074782279;-0.2852070479552715;13.825717074782279;0.2852070479552715;0.7903915756539864;384.5030000000001;355.2710000000001;384.24377314800006;150.0;0.0;0.1574568407385714;-0.3533730323504244;0.3533730323504244;0.1574568407385714;1.0357142857142858;1.8571428571428572;2.642857142857143;1.6329913398445637;807.1138763857973;19.509860921691395;16.787394557946453;16.787394557946453;13.6353…
203;2.7203661186696904;0.522581215356513;2.7203661186696904;0.522581215356513;0.6928368262081739;285.47499999999997;254.22699999999992;285.245649992;116.0;0.0;-0.0010222009146600498;-0.3032716915264875;0.3032716915264875;0.0010222009146600498;1.0;1.8095238095238095;2.619047619047619;1.5807823088279935;442.90656585293027;14.545759306553643;13.741896046497036;13.741896046497036;10.339265163677695;9…
204;2.710162037037037;0.538206215356513;2.710162037037037;0.538206215356513;0.7103153780445595;271.448;242.21599999999992;271.229999928;110.0;0.0;-0.0010220085095466642;-0.3032716884041543;0.3032716884041543;0.0010220085095466642;1.0;1.8;2.6;1.5406082214737666;429.1473194134818;13.838652525367095;13.034789265310488;13.034789265310488;9.839265163677695;8.647353910799781;8.647353910799781;6.8397780…
205;7.563905777633092;0.547193763243998;7.563905777633092;0.547193763243998;0.761987826594583;265.426;242.24199999999996;265.161268736;100.0;0.0;0.17913417534866136;-0.33107315549738636;0.33107315549738636;0.17913417534866136;1.3888888888888888;2.2777777777777777;3.0;1.840968110267505;443.89162296799464;12.794682450997078;11.167016673835455;11.983513254763182;8.792024997884274;6.9347684351112715;…
206;7.542682076120929;0.5453763466538541;7.542682076120929;0.5453763466538541;0.7764508637316326;251.399;230.23099999999997;251.14561867199998;94.0;0.0;0.17913417534866136;-0.33107315549738636;0.33107315549738636;0.17913417534866136;1.4705882352941178;2.3529411764705883;3.0588235294117645;1.9216589372240973;429.8730163914133;12.08757566981053;10.459909892648907;11.276406473576634;8.29202499788427…
207;4.315167391030486;0.7422222222222221;4.315167391030486;0.7422222222222221;0.821929368826176;235.375;210.17499999999998;235.20484779999998;96.0;0.0;0.06547241395753778;-0.3000545224259346;0.3000545224259346;0.06547241395753778;1.3529411764705883;2.235294117647059;3.0;1.9553880824367036;331.9632423319804;12.08757566981053;11.20598197887155;11.20598197887155;8.346866552750667;7.10303521095779;7.…
208;2.6966813114134545;0.5097301351095993;2.6966813114134545;0.5097301351095993;0.779483793045733;271.4479999999999;242.21599999999995;271.229999928;110.0;0.0;-0.0010222040169526742;-0.30327186917758814;0.30327186917758814;0.0010222040169526742;1.05;1.85;2.65;1.7618337167744627;429.14731941348185;13.838652525367095;13.034789265310488;13.034789265310488;9.839265163677695;8.647353910799781;8.647353…
209;2.6864772297808015;0.5253551351095993;2.6864772297808015;0.5253551351095993;0.7857754618649474;257.42099999999994;230.20499999999996;257.214349864;104.0;0.0;-0.0010222024918622504;-0.30327186916572924;0.30327186916572924;0.0010222024918622504;1.105263157894737;1.894736842105263;2.6842105263157894;1.7295602398325034;415.4533891488785;13.131545744180547;12.32768248412394;12.32768248412394;9.339…
210;2.676273148148148;0.5409801351095993;2.676273148148148;0.5409801351095993;0.7809330616717483;243.39399999999995;218.19399999999996;243.19869979999999;98.0;0.0;-0.0010220100867488636;-0.3032718660433961;0.3032718660433961;0.0010220100867488636;1.1111111111111112;1.8888888888888888;2.6666666666666665;1.6916953383141922;401.82604851939124;12.424438962994;11.620575702937392;11.620575702937392;8.8…
211;7.517716511382638;0.5431311675904933;7.517716511382638;0.5431311675904933;0.8296492302449555;237.37199999999999;218.21999999999997;237.12996860799998;88.0;0.0;0.17913417534866136;-0.33107315549738636;0.33107315549738636;0.17913417534866136;1.5625;2.4375;3.125;2.0088763757435575;415.89840536917893;11.380468888623982;9.75280311146236;10.569299692390086;7.792024997884274;5.9347684351112715;6.814…
212;4.176808019121331;1.006094130553456;4.176808019121331;1.006094130553456;0.8756321217956643;251.399;230.23099999999997;251.14561867199998;94.0;0.0;0.18170775038986758;-0.3309016021514335;0.3309016021514335;0.18170775038986758;1.5294117647058822;2.411764705882353;3.1176470588235294;2.036406461965538;441.5170938162611;12.08757566981053;10.700016706962318;11.516513287890044;8.33002980034506;6.355…
213;9.53743001677255;0.39646450092382635;9.53743001677255;0.39646450092382635;0.8615451682319023;233.35499999999993;210.17099999999994;233.177964356;94.0;0.0;0.11536162691933873;-0.5079561914289173;0.5079561914289173;0.11536162691933873;1.411764705882353;2.2941176470588234;3.0588235294117645;1.9666000695884533;350.529985770991;12.08757566981053;10.730926005253881;10.730926005253881;8.292024997884…
214;9.77222971442939;0.43526079722012256;9.77222971442939;0.43526079722012256;0.8946498977153687;259.393;234.19299999999993;259.19361442;104.0;0.0;0.11538189826607924;-0.5079558390354777;0.5079558390354777;0.11538189826607924;1.3157894736842106;2.210526315789474;3.0526315789473686;1.8373307743809262;442.88824722317145;13.242276208189782;11.938032786440429;11.938032786440429;9.292024997884276;7.85…
215;5.438129246495048;0.735607520786092;5.438129246495048;0.735607520786092;0.8221965893047437;273.42;246.20399999999992;273.209264484;110.0;0.0;0.11866477274920556;-0.4967574154839609;0.4967574154839609;0.11866477274920556;1.3;2.2;3.0;1.8385745340850312;456.73148624194573;13.94938298937633;12.899067481404334;12.899067481404334;9.830029800345061;8.24022594982491;8.24022594982491;6.309010714333201…
216;10.040346683439216;0.5153996861090115;10.040346683439216;0.5153996861090115;0.8946498977153687;259.393;234.19299999999993;259.19361442;104.0;0.0;0.11855075008707493;-0.5076652571631349;0.5076652571631349;0.11855075008707493;1.3157894736842106;2.210526315789474;3.0526315789473686;1.8459442106254162;442.88824722317156;13.242276208189782;11.938032786440429;11.938032786440429;9.308861750289882;7.…
217;9.825158493953136;0.4813347453178807;9.825158493953136;0.4813347453178807;0.8443470972264787;219.32799999999995;198.15999999999997;219.162314292;88.0;0.0;0.11858820479063847;-0.5076645723045329;0.5076645723045329;0.11858820479063847;1.25;2.0625;2.875;2.040166460128607;348.5886199928931;11.380468888623982;10.076225466874629;10.076225466874629;7.808861750289882;6.330520594029881;6.3305205940298…
218;4.2348830782312925;0.672824074074074;4.2348830782312925;0.672824074074074;0.7139081224170709;193.29399999999998;174.14199999999997;193.15789760799998;78.0;0.0;0.06547214772121905;-0.3136366649941059;0.3136366649941059;0.06547214772121905;1.6428571428571428;2.5714285714285716;3.4285714285714284;1.8212212211569734;279.8149405683394;9.803118619434356;8.844554820998496;8.844554820998496;6.8981781…
219;10.55667398904006;-0.13365599017384722;10.55667398904006;0.08594406126648213;0.5636883009761402;334.4600000000001;304.22;334.22564282;134.0;0.0;0.22081483133503935;-0.5066840762369956;0.5066840762369956;0.22081483133503935;1.375;2.1666666666666665;2.8333333333333335;2.2233124524570025;571.9754821992639;17.526733258565955;15.086007729524956;15.086007729524956;11.61692216278033;8.98502215316046…
220;4.253007290879315;0.7222685185185185;4.253007290879315;0.7222685185185185;0.7905575795746154;193.29399999999998;174.14199999999997;193.15789760799998;78.0;0.0;0.06547241056742299;-0.3030846514704068;0.3030846514704068;0.06547241056742299;1.6428571428571428;2.5;3.2857142857142856;1.9984252905391353;292.47768015008285;9.966255326250886;9.084661635311907;9.084661635311907;6.808861750289881;5.526…
221;12.82407625783708;-0.5512445935164185;12.82407625783708;0.2536666719156797;0.8043785189329702;225.30699999999996;205.14699999999996;225.15289248;90.0;0.0;0.1643191787296735;-0.504871123251222;0.504871123251222;0.1643191787296735;1.25;2.0;2.5625;2.49756586872721;327.70867461228454;11.966255326250886;10.03997637751076;10.03997637751076;7.668233757796584;5.867073156984061;5.867073156984061;3.970…
222;6.104722143487026;0.5745033867413915;6.104722143487026;0.5745033867413915;0.4388260830557421;383.5760000000002;346.28000000000014;383.282429424;154.0;0.0;0.16093234446078278;-0.49286966319267383;0.49286966319267383;0.16093234446078278;0.8571428571428571;1.5714285714285714;2.1785714285714284;2.0468621199773316;665.5029906060488;20.192023676495612;18.1167168486267;18.1167168486267;13.7105698579…
223;9.874340986394557;0.48933615730242774;9.874340986394557;0.48933615730242774;0.8620217161645694;247.38199999999995;222.18199999999996;247.19361442;100.0;0.0;0.11854009043263102;-0.5076654457943515;0.5076654457943515;0.11854009043263102;1.2222222222222223;1.9444444444444444;2.611111111111111;2.100519457618696;382.6833921924208;12.957819157813608;11.653575736064255;11.653575736064255;8.757550155…
224;9.606224017384731;0.4091972684135383;9.606224017384731;0.4091972684135383;0.8620217161645694;247.38199999999995;222.18199999999996;247.19361442;100.0;0.0;0.11537127898457188;-0.5079560266642911;0.5079560266642911;0.11537127898457188;1.1666666666666667;1.8888888888888888;2.5555555555555554;2.0888707758245832;382.6833921924208;12.957819157813608;11.653575736064255;11.653575736064255;8.740713402…
225;9.997184271856892;0.4908767951625097;9.997184271856892;0.4908767951625097;0.8620217161645694;247.38199999999995;222.18199999999996;247.19361442;100.0;0.0;0.1185983477326949;-0.5076643828739916;0.5076643828739916;0.1185983477326949;1.2222222222222223;1.9444444444444444;2.611111111111111;2.1175026995894966;382.6833921924208;12.957819157813608;11.653575736064255;11.653575736064255;8.757550155273…
226;2.6909722222222223;0.779907407407407;2.6909722222222223;0.779907407407407;0.7404692339473988;220.35999999999996;196.16799999999998;220.19394876799998;90.0;0.0;0.0236803110242908;-0.35131401818027225;0.35131401818027225;0.0236803110242908;1.3125;2.0625;2.75;1.9953342276180666;310.2901724174951;11.380468888623982;10.653575736064255;10.653575736064255;7.846866552750666;6.728293210450389;6.728293…
227;9.749340986394557;0.2671139350802052;9.749340986394557;0.2671139350802052;0.870682336443098;249.35399999999998;226.16999999999996;249.172878976;100.0;0.0;0.16373306496638543;-0.5042473705219868;0.5042473705219868;0.16373306496638543;1.2777777777777777;2.0;2.6666666666666665;2.100519457618696;386.080033258293;12.957819157813608;11.35471724534157;11.35471724534157;8.757550155273625;6.9353409691…
228;9.550668461829176;0.32919726841353847;9.550668461829176;0.32919726841353847;0.870682336443098;249.35399999999996;226.16999999999996;249.172878976;100.0;0.0;0.12239737667986247;-0.5079516027779242;0.5079516027779242;0.12239737667986247;1.2777777777777777;2.0;2.6666666666666665;2.0888707758245837;386.080033258293;12.957819157813608;11.35471724534157;11.35471724534157;8.74071340286802;6.92935790…
229;4.474226033005795;0.6553703703703702;4.474226033005795;0.6553703703703702;0.820691406714592;257.381;234.19699999999995;257.189197736;102.0;0.0;0.07261765353791269;-0.29974450772392347;0.29974450772392347;0.07261765353791269;1.2105263157894737;1.9473684210526316;2.6842105263157894;1.889890303854838;552.1194294601382;13.242276208189782;11.971032819567291;11.971032819567291;9.33002980034506;7.51…
230;6.228702440325515;0.6938725119677501;6.228702440325515;0.6938725119677501;0.3681652004887798;387.9950000000002;353.7230000000001;387.232892388;148.0;0.0;0.12209465053329746;-0.4929625250180755;0.4929625250180755;0.12209465053329746;0.8518518518518519;1.5925925925925926;2.2962962962962963;1.8150857180662296;638.0843620988677;19.321780188492532;16.923296324355533;17.679225270373983;13.223876650…
231;6.114172020660115;0.7186906108862279;6.114172020660115;0.7186906108862279;0.41146669050224705;418.41900000000027;386.1630000000002;417.166726744;142.0;0.0;0.1220698180697297;-0.4929629626912443;0.4929629626912443;0.1220698180697297;0.8846153846153846;1.6153846153846154;2.3076923076923075;1.8728926686084673;623.3598741344318;18.614673407305986;16.216189543168987;17.802186082283686;12.723876650…
232;6.0417736573891885;0.6573456790123458;6.0417736573891885;0.6573456790123458;0.4735825091038341;369.5490000000002;334.26900000000006;369.26677936000004;148.0;0.0;0.16093133111990274;-0.49286966325953063;0.49286966325953063;0.16093133111990274;0.7777777777777778;1.5185185185185186;2.185185185185185;1.8722726841470567;636.0843620988677;19.321780188492532;17.24647336062362;17.24647336062362;13.26…
233;6.177042391030486;0.6618860001530459;6.177042391030486;0.6618860001530459;0.4735825091038341;369.5490000000002;334.26900000000006;369.26677936000004;148.0;0.0;0.1638354476619155;-0.49285862894936994;0.49285862894936994;0.1638354476619155;0.8148148148148148;1.5555555555555556;2.2222222222222223;1.9446964913567455;636.0843620988677;19.321780188492532;17.24647336062362;17.24647336062362;13.27871…
234;6.192869897959184;0.6853968253968254;6.192869897959184;0.6853968253968254;0.36212006145061926;483.28800000000035;454.0560000000004;481.061588748;142.0;0.0;0.13629223476168012;-0.4917722218784465;0.4917722218784465;0.13629223476168012;0.8846153846153846;1.5769230769230769;2.230769230769231;2.0234271836351496;654.6918654499013;18.777810114122516;15.809696965802042;18.981690044031446;12.63456025…
235;6.1267576058201065;0.7610723733938021;6.1267576058201065;0.7610723733938021;0.3849107785622169;418.41900000000027;386.1630000000002;417.166726744;142.0;0.0;0.12210071665921407;-0.49329689337491567;0.49329689337491567;0.12210071665921407;0.8846153846153846;1.6153846153846154;2.3076923076923075;1.8702418220764299;623.3598741344318;18.614673407305986;16.216189543168987;17.802186082283686;12.7238…
236;6.108957860922146;0.7145634920634921;6.108957860922146;0.7145634920634921;0.47394288082025093;404.39200000000017;374.15200000000016;403.15107668;136.0;0.0;0.12211827219073051;-0.49296208631191984;0.49296208631191984;0.12211827219073051;0.88;1.6;2.28;1.9356286318752183;608.6792139983678;17.90756662611944;15.50908276198244;17.09507930109714;12.223876650462412;9.40050263217706;10.193500901734414…
237;6.43101150233756;0.5954580813807007;6.43101150233756;0.5954580813807007;0.44476953282851345;394.38600000000025;365.1540000000002;393.162619908;142.0;0.0;0.14073107989060474;-0.49139155732757583;0.49139155732757583;0.14073107989060474;0.8846153846153846;1.5769230769230769;2.230769230769231;2.0234271836351496;654.6918654499013;18.777810114122516;15.809696965802042;17.321554857838947;12.63456025…
238;6.2266580108991505;0.7332945956160243;6.2266580108991505;0.7332945956160243;0.4218211572652956;373.9680000000002;341.7120000000001;373.217242324;142.0;0.0;0.12212638483189342;-0.4932964486511448;0.4932964486511448;0.12212638483189342;0.8846153846153846;1.6153846153846154;2.3076923076923075;1.8702418220764299;623.3598741344318;18.614673407305986;16.216189543168987;16.97211848918744;12.72387665…
239;6.215225899958493;0.6867857142857143;6.215225899958493;0.6867857142857143;0.5154415777553518;359.9410000000002;329.7010000000001;359.20159226;136.0;0.0;0.1221439403592495;-0.49296164158676226;0.49296164158676226;0.1221439403592495;0.88;1.6;2.28;1.9356286318752183;608.6792139983678;17.90756662611944;15.50908276198244;16.265011708000895;12.223876650462412;9.40050263217706;9.778467105186289;6.42…
240;6.20246191399901;0.5864153439153438;6.20246191399901;0.5864153439153438;0.5566834210285032;345.91400000000016;317.69000000000005;345.185942196;130.0;0.0;0.122650948888247;-0.4886243269730326;0.4886243269730326;0.122650948888247;0.9166666666666666;1.625;2.2916666666666665;2.00724281519113;594.0426692387972;17.200459844932894;14.801975980795893;15.557904926814347;11.723876650462412;8.9005026321…
241;13.685701777662906;-0.1917199779871137;13.685701777662906;0.1917199779871137;0.5618927792361018;343.4860000000002;313.24600000000004;343.23114280000004;136.0;0.0;0.12325434466877999;-0.49295984262055154;0.49295984262055154;0.12325434466877999;0.88;1.6;2.28;1.9356286318752183;608.6792139983678;17.90756662611944;15.50908276198244;15.50908276198244;12.223876650462412;9.40050263217706;9.400502632…
242;6.118736772486773;0.6914448696145125;6.118736772486773;0.6914448696145125;0.5357688759428021;355.5220000000001;322.25800000000004;355.25112929600004;142.0;0.0;0.12231077605156007;-0.4967531790474242;0.4967531790474242;0.12231077605156007;0.8461538461538461;1.5769230769230769;2.230769230769231;1.9813827263766217;621.3598741344318;18.614673407305986;16.539366579437075;16.539366579437075;12.7618…
243;9.526516912320483;0.18212936717897055;9.526516912320483;0.18212936717897055;0.8029816917979116;255.78899999999996;233.61299999999994;255.138992004;96.0;0.0;0.1339427122244454;-0.506384961509291;0.506384961509291;0.1339427122244454;1.1176470588235294;1.7647058823529411;2.2941176470588234;2.4922775234559262;334.9941365407961;12.673362107437434;10.747083158697308;11.503012104715761;8.16823375779…
244;6.184504838606871;0.671616906021668;6.184504838606871;0.671616906021668;0.5154415777553518;359.9410000000002;329.7010000000001;359.20159226;136.0;0.0;0.12352560420014876;-0.49290781148663676;0.49290781148663676;0.12352560420014876;0.88;1.6;2.28;1.9359305680929682;608.6792139983678;17.90756662611944;15.50908276198244;16.265011708000895;12.223876650462412;9.40050263217706;9.778467105186289;6.42…
245;12.878663034696583;-0.5484050873435791;12.878663034696583;0.24996939825312836;0.7895400237615202;239.33399999999995;217.15799999999996;239.168542544;96.0;0.0;0.16431917872967353;-0.504871123251222;0.504871123251222;0.16431917872967353;1.1176470588235294;1.7647058823529411;2.2941176470588234;2.4922775234559262;334.9941365407961;12.673362107437434;10.747083158697308;10.747083158697308;8.1682337…
246;10.042606947125345;0.21831868858654602;10.042606947125345;0.21831868858654602;0.644073598071465;341.4950000000002;310.247;341.23547923200005;136.0;0.0;0.16069443439436795;-0.5042544055397574;0.5042544055397574;0.16069443439436795;0.84;1.56;2.24;1.8768909653770716;606.6792139983678;17.90756662611944;15.57833188447317;15.57833188447317;12.223876650462412;9.435127193422426;9.435127193422426;6.47…
247;10.216819595147516;0.2381718211976147;10.216819595147516;0.2381718211976147;0.8062893482226163;325.45200000000006;298.23600000000005;325.20417910400005;128.0;0.0;0.169021945976781;-0.5042383951388965;0.5042383951388965;0.169021945976781;1.0;1.75;2.5;1.904942097962043;690.2332545440112;16.94094682093905;14.71652456490737;14.71652456490737;11.740713402868018;9.024443590899464;9.024443590899464;…
248;6.0536384322247425;0.7008948814833558;6.0536384322247425;0.7008948814833558;0.44301766461363024;369.5490000000002;334.26900000000006;369.26677936000004;148.0;0.0;0.1609146109182648;-0.4928696657899707;0.4928696657899707;0.1609146109182648;0.7777777777777778;1.5185185185185186;2.185185185185185;1.873204992530909;636.0843620988677;19.321780188492532;17.24647336062362;17.24647336062362;13.261881…
249;12.991789732534155;-0.21367718560001903;12.991789732534155;0.21367718560001903;0.5153304113852116;373.51200000000017;341.2560000000001;373.241707484;148.0;0.0;0.16093215900391336;-0.49286966320484304;0.49286966320484304;0.16093215900391336;0.8148148148148148;1.4814814814814814;2.111111111111111;1.9358859024698067;666.5786075997427;19.484916895309063;16.839980783256674;16.839980783256674;13.15…
250;6.061159926933737;0.6150164328816927;6.061159926933737;0.6150164328816927;0.4859875454415286;385.54800000000034;350.26800000000014;385.26169398;154.0;0.0;0.160932159004012;-0.4967682187114751;0.4967682187114751;0.160932159004012;0.7142857142857143;1.3928571428571428;2.0;1.929273196886822;678.7496582053627;20.192023676495612;17.87026460071131;17.87026460071131;13.693733105501334;10.34694886958…
251;6.049519443053212;0.5951884692888483;6.049519443053212;0.5951884692888483;0.4688554034764389;389.9670000000002;357.7110000000001;389.212156944;148.0;0.0;0.16093215904434718;-0.49286966320484304;0.49286966320484304;0.16093215904434718;0.8518518518518519;1.5925925925925926;2.259259259259259;1.9480058413973893;683.8286075997429;19.484916895309063;16.839980783256674;17.595909729275128;13.15572830…
252;6.035838687326783;0.6543860001530458;6.035838687326783;0.6543860001530458;0.5357688759428021;355.52200000000016;322.25800000000004;355.25112929600004;142.0;0.0;0.16093215900361982;-0.49286966320484304;0.49286966320484304;0.16093215900361982;0.7692307692307693;1.5;2.1538461538461537;1.9333531619848354;621.3598741344318;18.614673407305986;16.539366579437075;16.539366579437075;12.761881452923197…
253;6.011893109095491;0.6786915557086012;6.011893109095491;0.6786915557086012;0.5283447594680835;361.5510000000001;330.3030000000001;361.207550232;138.0;0.0;0.16093291972123613;-0.4928696631792373;0.4928696631792373;0.16093291972123613;0.96;1.76;2.4;1.924234720220554;591.9484471230387;17.90756662611944;15.792914331521686;16.609410912449412;12.261881452923197;9.30837743573421;10.188030246989104;6.…
254;6.017957923910305;0.5540156297826753;6.017957923910305;0.5540156297826753;0.5777537455130686;341.4950000000002;310.247;341.23547923200005;136.0;0.0;0.1614385959908745;-0.4928693233379831;0.4928693233379831;0.1614385959908745;0.8;1.52;2.16;1.9981928237327427;606.6792139983678;17.90756662611944;15.832259798250528;15.832259798250528;12.261881452923197;9.32389283136824;9.32389283136824;6.35112602…
255;6.075828294280676;0.6118860001530458;6.075828294280676;0.6118860001530458;0.6812684079298743;339.4790000000001;310.247;339.21982916800005;134.0;0.0;0.16925947713086606;-0.4928444883317594;0.4928444883317594;0.16925947713086606;1.0;1.76;2.48;1.9336057379954694;705.1685619859059;17.648053602125596;15.677559259871275;15.677559259871275;12.278718205328804;9.413209228845279;9.413209228845279;6.668…
256;6.13729119425548;0.6783881330309901;6.13729119425548;0.6783881330309901;0.5357688759428021;355.52200000000016;322.25800000000004;355.25112929600004;142.0;0.0;0.12573502578833068;-0.49662444722218174;0.49662444722218174;0.12573502578833068;0.8461538461538461;1.5769230769230769;2.230769230769231;1.9819265750590016;621.3598741344318;18.614673407305986;16.539366579437075;16.539366579437075;12.761…
257;10.221912163013354;0.23897659989921882;10.221912163013354;0.23897659989921882;0.644073598071465;341.4950000000002;310.24700000000007;341.23547923200005;136.0;0.0;0.16043925531009104;-0.5042478048701301;0.5042478048701301;0.16043925531009104;0.84;1.56;2.2;1.8245849184250902;606.6792139983678;17.90756662611944;15.57833188447317;15.57833188447317;12.223876650462412;9.435127193422424;9.4351271934…
258;5.954273657389188;0.6532716049382716;5.954273657389188;0.6532716049382716;0.535768875942802;355.52200000000016;322.2580000000001;355.251129296;142.0;0.0;0.16067692144802045;-0.49285929080913066;0.49285929080913066;0.16067692144802045;0.7692307692307693;1.5;2.1538461538461537;1.8900731093124956;621.359874134432;18.614673407305986;16.539366579437075;16.539366579437075;12.761881452923197;9.82389…
259;5.91973662035215;0.6739008566389518;5.91973662035215;0.6739008566389518;0.5357688759428021;355.5220000000001;322.2580000000001;355.251129296;142.0;0.0;0.12529008190881002;-0.4963334280736283;0.4963334280736283;0.12529008190881002;0.8461538461538461;1.5769230769230769;2.230769230769231;1.889597112443496;621.359874134432;18.614673407305986;16.539366579437075;16.539366579437075;12.76188145292319…
260;14.257865803728897;-0.26102340010078096;14.257865803728897;0.26102340010078096;0.5618927792361018;343.48600000000016;313.24600000000004;343.23114280000004;136.0;0.0;0.16485199479371992;-0.48988020303821683;0.48988020303821683;0.16485199479371992;0.84;1.56;2.24;1.9520299829213938;608.6792139983678;17.90756662611944;15.50908276198244;15.50908276198244;12.24071340286802;9.406485696320768;9.40648…
261;6.189627976190476;0.7042677626606201;6.189627976190476;0.7042677626606201;0.44301766461363035;369.5490000000002;334.26900000000006;369.26677936000004;148.0;0.0;0.16386635178126369;-0.4928586240246238;0.4928586240246238;0.16386635178126369;0.8148148148148148;1.5555555555555556;2.2222222222222223;1.9440188146041766;636.0843620988677;19.321780188492532;17.24647336062362;17.24647336062362;13.2787…
262;6.171828231292517;0.65775888133031;6.171828231292517;0.65775888133031;0.5357688759428021;355.5220000000002;322.25800000000004;355.25112929600004;142.0;0.0;0.16388389930498212;-0.49285862143701725;0.49285862143701725;0.16388389930498212;0.8076923076923077;1.5384615384615385;2.1923076923076925;2.0108120130297236;621.3598741344318;18.614673407305986;16.539366579437075;16.539366579437075;12.77871…
263;6.153947467876039;0.5573885109599395;6.153947467876039;0.5573885109599395;0.5777537455130686;341.4950000000002;310.247;341.23547923200005;136.0;0.0;0.16439029236105823;-0.4928582812653124;0.4928582812653124;0.16439029236105823;0.84;1.56;2.2;2.0829881418223044;606.6792139983678;17.90756662611944;15.832259798250528;15.832259798250528;12.278718205328804;9.329875895511949;9.329875895511949;6.3144…
264;9.560452437173216;0.25131713487864316;9.560452437173216;0.25131713487864316;0.8142174860563832;260.381;236.18899999999996;260.188863388;104.0;0.0;0.19004035787403947;-0.496100838158003;0.496100838158003;0.19004035787403947;1.1578947368421053;1.894736842105263;2.5789473684210527;1.9911060561713716;448.06219712558817;13.664925939000156;12.023439062374587;12.023439062374587;9.24071340286802;7.33…
265;6.07479119425548;0.7308144368858654;6.07479119425548;0.7308144368858654;0.57799415005004;325.49600000000015;294.248;325.240564612;130.0;0.0;0.12203874636209405;-0.49296345830627314;0.49296345830627314;0.12203874636209405;0.75;1.4166666666666667;2.125;1.866688292828126;561.1924149635521;17.037323138116363;15.208468558162838;15.208468558162838;11.830029800345061;9.300836793149488;9.300836793149…
266;9.070366595996363;0.252135487084852;9.070366595996363;0.252135487084852;0.5787894939356464;371.5210000000002;338.25700000000006;371.246043916;148.0;0.0;0.16093215900361993;-0.49286966320484304;0.49286966320484304;0.16093215900361993;0.8888888888888888;1.7037037037037037;2.4074074074074074;1.9215789990805292;645.3266496247006;19.321780188492536;16.69368695612358;16.69368695612358;13.2618814529…
267;4.32509852050707;0.7332464096749809;4.32509852050707;0.7332464096749809;0.7709479794500776;267.442;242.24199999999996;267.1769188;102.0;0.0;0.06547241395760463;-0.30002398985709877;0.30002398985709877;0.06547241395760463;1.5;2.388888888888889;3.1666666666666665;1.9043925282260643;350.5632325233666;12.794682450997078;11.614230269335414;12.43072685026314;8.846866552750667;7.092851854829919;8.48…
268;9.692331261696271;0.15605409164482054;9.692331261696271;0.15605409164482054;0.6941771121904095;347.886;321.67800000000005;347.165206752;130.0;0.0;0.13394271222444543;-0.5079666452522418;0.5079666452522418;0.13394271222444543;0.875;1.5833333333333333;2.25;1.7979563753938295;628.0360170694719;17.363596551749424;14.210804612142319;14.966733558160774;11.579718698118981;8.558493769186684;8.9364582…
269;9.677162529329737;0.14842725933544854;9.677162529329737;0.14842725933544854;0.758703315122729;333.8590000000001;309.66700000000003;333.149556688;124.0;0.0;0.13394271222445764;-0.5079666452002697;0.5079666452002697;0.13394271222445764;0.8695652173913043;1.4782608695652173;2.0869565217391304;1.8709298878532916;613.26671959574;16.656489770562878;13.50369783095577;14.259626776974226;11.0797186981…
270;6.067298742423202;0.6529511975818795;6.067298742423202;0.6529511975818795;0.4481482500631915;383.5760000000002;346.2800000000001;383.28242942400004;154.0;0.0;0.16093215900361985;-0.49286966320484304;0.49286966320484304;0.16093215900361985;0.8571428571428571;1.6428571428571428;2.3214285714285716;1.9208992470521438;669.5029906060487;20.192023676495616;18.116716848626698;18.116716848626698;13.61…
271;9.677504957556781;0.14441569850570568;9.677504957556781;0.14441569850570568;0.758703315122729;333.8590000000001;309.66700000000003;333.149556688;124.0;0.0;0.13394271222445764;-0.5079563788960867;0.5079563788960867;0.13394271222445764;0.9130434782608695;1.608695652173913;2.217391304347826;1.885703710541242;630.51671959574;16.656489770562878;13.50369783095577;14.259626776974226;11.0797186981189…
272;4.346583147926041;0.6794094860166288;4.346583147926041;0.6794094860166288;0.8824520069742235;283.419;258.21899999999994;283.20484780000004;112.0;0.0;0.06547241397114062;-0.2997243185134522;0.2997243185134522;0.06547241397114062;1.2380952380952381;2.0952380952380953;2.9047619047619047;1.6186382808270696;546.6008988916572;14.493353063746348;12.885626543633133;12.885626543633133;10.3645046429557…
273;9.675190142741965;0.17175347016165943;9.675190142741965;0.17175347016165943;0.7721729240714328;317.86000000000007;293.66800000000006;317.154642068;118.0;0.0;0.13394271222445764;-0.5063849615092909;0.5063849615092909;0.13394271222445764;0.9090909090909091;1.5909090909090908;2.227272727272727;1.8632614643590324;570.9027959086939;15.7862462825598;13.133834504645439;13.889763450663894;10.68587184…
274;13.066369351024278;-0.5571834121009249;13.066369351024278;0.2603452952704395;0.795534862941048;301.4050000000001;277.21299999999997;301.184192608;118.0;0.0;0.16431917872967355;-0.504871123251222;0.504871123251222;0.16431917872967355;0.9090909090909091;1.5909090909090908;2.227272727272727;1.8632614643590324;570.9027959086939;15.7862462825598;13.133834504645439;13.133834504645439;10.68587184800…
275;13.35750357831048;-0.5381230730482172;13.35750357831048;0.27940563432314725;0.795534862941048;301.40500000000003;277.21299999999997;301.184192608;118.0;0.0;0.16457388593249006;-0.5048808390356321;0.5048808390356321;0.16457388593249006;0.9090909090909091;1.5909090909090908;2.227272727272727;1.8632614643590324;570.9027959086939;15.7862462825598;13.133834504645439;13.133834504645439;10.685871848…
276;9.520097550149373;0.3600250750999312;9.520097550149373;0.3600250750999312;0.7942319962799468;283.415;258.215;283.19361442;112.0;0.0;0.11535101758202222;-0.5079563788960867;0.5079563788960867;0.11535101758202222;0.8095238095238095;1.4761904761904763;2.142857142857143;1.8371956338173814;524.0993797121292;14.916002794556722;12.833220300825838;12.833220300825838;10.275188245478668;7.8185544657424…
277;4.341305370148263;0.694455782312925;4.341305370148263;0.694455782312925;0.8847303715991676;289.448;266.26399999999995;289.161268736;108.0;0.0;0.06547241397120553;-0.29969440630943467;0.29969440630943467;0.06547241397120553;1.45;2.4;3.2;1.6163525564079066;517.5741940753067;13.7862462825598;12.139174295717744;12.95567087664547;9.864504642955708;7.644650027253444;8.524302838508339;5.619127839873…
278;10.000502985170193;0.4826524855682506;10.000502985170193;0.4826524855682506;0.8604750415603676;315.4820000000001;290.282;315.16568542000005;118.0;0.0;0.11854009043265583;-0.5076654457943515;0.5076654457943515;0.11854009043265583;1.2727272727272727;2.1818181818181817;2.9545454545454546;1.6697255609002615;593.4875811116168;15.363596551749426;13.293874834096997;14.110371415024723;10.775188245478…
279;4.095630983875031;0.9748885109599394;4.095630983875031;0.9748885109599394;0.7043964966551743;251.333;234.19699999999997;251.14224754399999;96.0;0.0;0.06981600331581334;-0.2812315169224935;0.2812315169224935;0.06981600331581334;1.0526315789473684;1.8421052631578947;2.6315789473684212;2.0977407599250744;657.8254749866513;13.079139501373252;11.029357040769229;11.029357040769229;9.398178147766922…
280;5.564611914210128;0.7349537037037035;5.564611914210128;0.7349537037037035;0.8257027292076863;259.39300000000003;234.19299999999996;259.19361442;104.0;0.0;0.12188101396957807;-0.49646645405186945;0.49646645405186945;0.12188101396957807;1.3157894736842106;2.1578947368421053;2.8947368421052633;1.903892069863851;456.5753288243325;13.405412915006313;12.355097407034316;12.355097407034316;9.24071340…
281;5.632724867724868;0.6818981481481479;5.632724867724868;0.6818981481481479;0.8221232594922919;259.39300000000003;234.19299999999996;259.19361442;104.0;0.0;0.12216565971155646;-0.49645520153788397;0.49645520153788397;0.12216565971155646;1.368421052631579;2.210526315789474;2.9473684210526314;1.973727474250124;442.32532882433253;13.405412915006313;12.355097407034316;12.355097407034316;9.257550155…
282;13.72395338212573;-0.28978219978941455;13.72395338212573;0.28978219978941455;0.8955699461229167;342.4220000000001;319.238;342.196822956;132.0;0.0;0.15745683952928965;-0.35337303235043466;0.35337303235043466;0.15745683952928965;1.12;1.92;2.68;1.7699722754818792;760.8298373169041;17.388540578131753;14.666074214386809;14.666074214386809;12.135361590784807;8.800990125829742;8.800990125829742;6.66…
283;3.4901865499286133;0.7147741874527587;3.4901865499286133;0.7147741874527587;0.9085285470025662;314.49800000000005;288.29;314.18166983199995;118.0;0.0;0.04592148806251048;-0.3608804645839768;0.3608804645839768;0.04592148806251048;1.3636363636363635;2.272727272727273;3.090909090909091;1.7510761828559733;662.4989776151717;15.104083527755582;13.63955445741049;14.456051038338217;10.813193047939455…
284;7.728105778200476;0.6042016513395483;7.728105778200476;0.6042016513395483;0.8290443955855981;249.38299999999998;230.23099999999997;249.12996860799998;92.0;0.0;0.1794065269859175;-0.33086710472444464;0.33086710472444464;0.1794065269859175;1.588235294117647;2.4705882352941178;3.2941176470588234;1.9080446509947901;497.0080073085975;11.828062645816686;10.25280311146236;11.069299692390086;8.275188…
285;2.6798337112622828;1.0572685185185184;2.6798337112622828;1.0572685185185184;0.6676561500811542;195.34999999999997;170.14999999999998;195.19869979999999;82.0;0.0;0.0012780820307977598;-0.30304981491409727;0.30304981491409727;0.0012780820307977598;1.0;1.7857142857142858;2.5;1.758809756480371;160.61849808382848;9.803118619434356;9.672981945744688;9.672981945744688;6.898178147766923;6.62211657442…
286;11.556386955646966;-3.0922279830141943;11.556386955646966;0.43883474531788047;0.8397117667784468;267.39399999999995;246.22599999999997;267.129299912;100.0;0.0;0.1750281373921212;-0.30271674253130954;0.30271674253130954;0.1750281373921212;1.3888888888888888;2.1666666666666665;2.8333333333333335;2.153782927147573;510.2802060441484;13.173362107437434;11.094243718772416;11.910740299700143;8.50334…
287;4.181765794280675;0.717824074074074;4.181765794280675;0.717824074074074;0.7266266769683325;190.28999999999996;172.146;190.146998576;76.0;0.0;0.030267511457854824;-0.3027157584203522;0.3027157584203522;0.030267511457854824;1.5714285714285714;2.5;3.2142857142857144;1.957181047388077;270.9100351687179;9.803118619434356;8.816712442880785;8.816712442880785;6.898178147766923;5.521376510110216;5.521…
288;7.7552379377677;0.6077453651213571;7.7552379377677;0.6077453651213571;0.8300166612330584;249.38299999999995;230.23099999999997;249.12996860799998;92.0;0.0;0.1794073088444514;-0.33082842034347737;0.33082842034347737;0.1794073088444514;1.3529411764705883;2.235294117647059;3.0588235294117645;1.9452907036948246;508.97940572509765;11.828062645816686;10.305209354269655;11.121705935197381;8.27518824…
289;7.732735407830106;0.6108683180062151;7.732735407830106;0.6108683180062151;0.8300166612330584;249.38299999999995;230.23099999999997;249.12996860799998;92.0;0.0;0.17940669493989778;-0.33086743594986207;0.33086743594986207;0.17940669493989778;1.3529411764705883;2.235294117647059;3.0588235294117645;1.9186842443715004;508.97940572509765;11.828062645816686;10.305209354269655;11.121705935197381;8.27…
290;5.5218143738977075;0.7819964096749807;5.5218143738977075;0.7819964096749807;0.8116292261736286;245.36599999999993;222.18199999999993;245.177964356;98.0;0.0;0.1218329859480586;-0.4964673315728934;0.4964673315728934;0.1218329859480586;1.3333333333333333;2.2222222222222223;3.0;1.869823402617108;429.10517894321026;12.535169427003234;11.484853919031238;11.484853919031238;8.830029800345061;7.219335…
291;10.101068987780298;0.5236559901738471;10.101068987780298;0.5236559901738471;0.8456644814012428;231.33899999999994;210.17099999999994;231.162314292;92.0;0.0;0.11888319394150172;-0.5076531255891209;0.5076531255891209;0.11888319394150172;1.3529411764705883;2.235294117647059;3.0588235294117645;1.9308688645055774;415.38288865964995;11.828062645816686;10.523819224067333;10.523819224067333;8.3088617…
292;2.722824074074074;0.8300925925925924;2.722824074074074;0.8300925925925924;0.732013707189788;215.33999999999997;194.17199999999997;215.167399672;86.0;0.0;0.01676597641179688;-0.2997550840208474;0.2997550840208474;0.01676597641179688;1.25;2.125;3.0;1.873656273845523;371.4526302609242;10.957819157813608;10.153955897757001;10.153955897757001;7.898178147766922;6.717169911606158;6.717169911606158;5…
293;7.4879231229528855;0.5402916614176536;7.4879231229528855;0.5402916614176536;0.8089703940456028;223.345;206.209;223.11431854399999;82.0;0.0;0.17925109938681472;-0.33712655293584476;0.33712655293584476;0.17925109938681472;1.6;2.466666666666667;3.1333333333333333;2.0994783148313982;401.9655749378628;10.673362107437434;9.045696330275812;9.862192911203538;7.292024997884274;5.441865454542501;6.2583…
294;7.4879231229528855;0.5402916614176538;7.4879231229528855;0.5402916614176538;0.8089703940456028;223.345;206.20899999999997;223.11431854399999;82.0;0.0;0.17913417534866136;-0.33107315549739563;0.33107315549739563;0.17913417534866136;1.6;2.466666666666667;3.1333333333333333;2.0994783148313982;401.9655749378628;10.673362107437434;9.045696330275812;9.862192911203538;7.292024997884274;5.43476843511…
295;4.163543556311414;1.0032546243806166;4.163543556311414;1.0032546243806166;0.8574612498207562;237.372;218.22;237.12996860799998;88.0;0.0;0.18170775038986758;-0.33090160215144276;0.33090160215144276;0.18170775038986758;1.5625;2.4375;3.125;2.1206052249546;427.4723144173378;11.380468888623982;9.99290992577577;10.809406506703496;7.83002980034506;5.85558882836121;6.735241639616104;4.097322316559824…
296;4.552487244897959;1.0803703703703704;4.552487244897959;1.0803703703703704;0.7814074572723688;222.357;204.21299999999997;222.119069576;82.0;0.0;0.09009902387073862;-0.29871762477380714;0.29871762477380714;0.09009902387073862;1.5333333333333334;2.4;3.066666666666667;2.066979137901322;354.2590219615888;10.673362107437434;9.49290992577577;10.309406506703496;7.292024997884274;5.631982030611231;6.5…
297;7.750608308138071;0.5985648148148146;7.750608308138071;0.5985648148148146;0.8300073693589625;249.38299999999995;230.23099999999997;249.12996860799998;92.0;0.0;0.17940714823871548;-0.3308280169522496;0.3308280169522496;0.17940714823871548;1.588235294117647;2.4705882352941178;3.2941176470588234;1.9751874589302159;497.00800730859754;11.828062645816686;10.25280311146236;11.069299692390086;8.29202…
298;9.28084011692372;0.36571643780969176;9.28084011692372;0.36571643780969176;0.8444734549140462;219.32799999999992;198.15999999999997;219.162314292;88.0;0.0;0.11509520732659347;-0.5079666422714848;0.5079666422714848;0.11509520732659347;1.3125;2.0625;2.75;2.0062046315311446;318.0121557417039;11.380468888623982;10.023819224067333;10.023819224067333;7.792024997884274;6.305935797555499;6.30593579755…
299;12.722088115357867;-4.242279305240615;12.722088115357867;0.23851851851851835;0.7921507419503274;271.3259999999999;251.16599999999997;271.1547843;106.0;0.0;0.41591966320529905;-0.3027403627770827;0.41591966320529905;0.3027403627770827;1.3157894736842106;2.1052631578947367;2.789473684210526;2.1267566328387155;412.0968681094954;13.880468888623982;11.210499047595055;11.210499047595055;9.003349863…
300;13.153751732174351;-0.10637500524901311;13.153751732174351;0.10637500524901311;0.7556778589698508;221.31899999999993;201.15899999999996;221.15797786;88.0;0.0;0.12299341551526839;-0.3027403500309122;0.3027403500309122;0.12299341551526839;1.4375;2.3125;3.0625;2.0346842250717216;335.2621557417039;11.380468888623982;9.954570101576602;9.954570101576602;7.792024997884274;6.271311236310133;6.2713112…
301;9.499372165532879;0.3936249947509869;9.499372165532879;0.3936249947509869;0.8444734549140462;219.32799999999992;198.15999999999997;219.162314292;88.0;0.0;0.1153616269193387;-0.5079561914289173;0.5079561914289173;0.1153616269193387;1.4375;2.3125;3.0625;2.0346842250717216;335.2621557417039;11.380468888623982;10.023819224067333;10.023819224067333;7.792024997884274;6.305935797555499;6.30593579755…
302;9.860405722474175;0.4637485827664398;9.860405722474175;0.4637485827664398;0.8444734549140464;219.32799999999995;198.15999999999994;219.162314292;88.0;0.0;0.11859486752843162;-0.507664004657371;0.507664004657371;0.11859486752843162;1.375;2.1875;2.9375;2.0670663181276345;335.2621557417039;11.380468888623982;10.023819224067333;10.023819224067333;7.808861750289881;6.311918861699206;6.311918861699…
303;5.475243764172336;0.6448611111111109;5.475243764172336;0.6448611111111109;0.7910002396070378;233.35499999999993;210.17099999999994;233.177964356;94.0;0.0;0.12187716551503595;-0.49646607930052455;0.49646607930052455;0.12187716551503595;1.3529411764705883;2.176470588235294;2.9411764705882355;2.0999698882428106;348.529985770991;12.08757566981053;10.984853919031238;10.984853919031238;8.3468665527…
304;7.515145345175108;0.5811249947509871;7.515145345175108;0.5811249947509871;0.8129757554749075;225.361;206.20899999999997;225.12996860799998;84.0;0.0;0.17887786326483887;-0.33456341090450414;0.33456341090450414;0.17887786326483887;1.6666666666666667;2.533333333333333;3.2;2.006133314206237;352.7150491609055;10.673362107437434;9.25280311146236;10.069299692390086;7.292024997884274;5.73946333498186…
305;10.284881346056942;-0.18148289871504164;10.284881346056942;0.05792939552364129;0.5947356714039784;371.2750000000002;348.0910000000001;370.089204696;122.0;0.0;0.22084800733526455;-0.5057815590831347;0.5057815590831347;0.22084800733526455;1.5;2.272727272727273;2.9545454545454546;2.1714434518738974;548.4376105436965;16.11251969619286;13.049758640161087;14.635755179275792;10.578917360319547;7.613…
306;10.284881346056942;-0.18148289871504164;10.284881346056942;0.04339235848660428;0.5947356714039784;371.27500000000003;348.091;370.089204696;122.0;0.0;0.22084803202811534;-0.5069742925392997;0.5069742925392997;0.22084803202811534;1.5;2.272727272727273;2.9545454545454546;2.1739364377931047;548.4376105436965;16.11251969619286;13.049758640161087;14.635755179275792;10.578917360319547;7.613344217885…
307;10.495992457168054;-0.03856623204837506;10.495992457168054;0.03856623204837506;0.5752425304048913;385.3020000000001;360.10200000000003;384.10485476;128.0;0.0;0.22085634043753002;-0.49577702584857314;0.49577702584857314;0.22085634043753002;1.391304347826087;2.1739130434782608;2.8260869565217392;2.220399350152415;563.0146157752374;16.81962647737941;14.010793335124992;15.596789874239697;11.11692…
308;4.375294705845301;0.7905555555555555;4.375294705845301;0.7905555555555555;0.8247267604213178;219.332;198.164;219.17354767199998;88.0;0.0;0.06574882486704625;-0.29977768254901144;0.29977768254901144;0.06574882486704625;1.5;2.4375;3.3125;1.811733390744659;355.81460919811724;10.957819157813608;10.076225466874629;10.076225466874629;7.881341395361314;6.637510053568439;6.637510053568439;5.271045676…
309;7.5956082189916065;0.29946643780969207;7.5956082189916065;0.29946643780969207;0.8301681037847649;246.358;224.18199999999996;246.18444670399998;98.0;0.0;0.21890959789579287;-0.33091777985584225;0.33091777985584225;0.21890959789579287;1.5;2.388888888888889;3.2222222222222223;1.8716772080066593;476.9274900275585;12.535169427003234;11.076225466874629;11.076225466874629;8.775188245478668;7.1375100…
310;7.777830530360292;0.6419120317880238;7.777830530360292;0.6419120317880238;0.8328523557975198;251.39899999999997;230.231;251.14561867199998;94.0;0.0;0.1791513504767144;-0.33428433095289845;0.33428433095289845;0.1791513504767144;1.4705882352941178;2.3529411764705883;3.176470588235294;1.8991419182800278;445.7622063140976;11.828062645816686;10.459909892648907;11.276406473576634;8.292024997884274;…
311;10.192905722474174;0.5282856198034769;10.192905722474174;0.5282856198034769;0.8638991437059844;245.36599999999996;222.18199999999996;245.177964356;98.0;0.0;0.11888235041061808;-0.5076531326750632;0.5076531326750632;0.11888235041061808;1.3333333333333333;2.2222222222222223;3.0555555555555554;1.9363978694240722;427.10517894321026;12.535169427003234;11.230926005253881;11.230926005253881;8.808861…
312;9.73417186318972;0.4324212910472829;9.73417186318972;0.4324212910472829;0.8638991437059844;245.36599999999996;222.18199999999996;245.177964356;98.0;0.0;0.11538189826607922;-0.5079558390354777;0.5079558390354777;0.11538189826607922;1.3333333333333333;2.2222222222222223;3.0555555555555554;1.9078746920997331;427.10517894321026;12.535169427003234;11.230926005253881;11.230926005253881;8.7920249978…
313;9.610074810801272;0.42446643780969207;9.610074810801272;0.42446643780969207;0.8638991437059844;245.36599999999999;222.18199999999996;245.177964356;98.0;0.0;0.1153706382983504;-0.5079560321155899;0.5079560321155899;0.1153706382983504;1.3333333333333333;2.2222222222222223;3.0555555555555554;1.8922341861488046;427.10517894321026;12.535169427003234;11.230926005253881;11.230926005253881;8.79202499…
314;10.002288832199547;0.5125601799361721;10.002288832199547;0.5125601799361721;0.8638991437059844;245.36599999999996;222.18199999999996;245.177964356;98.0;0.0;0.11855075008707491;-0.5076652571631349;0.5076652571631349;0.11855075008707491;1.3333333333333333;2.2222222222222223;3.0555555555555554;1.9185567150057943;427.10517894321026;12.535169427003234;11.230926005253881;11.230926005253881;8.808861…
315;10.46006495653817;-0.03509400982615296;10.46006495653817;0.03509400982615296;0.4890502143770724;339.8670000000001;313.659;339.171354752;128.0;0.0;0.21727578724819438;-0.4958438461012287;0.4958438461012287;0.21727578724819438;1.4782608695652173;2.260869565217391;2.9565217391304346;2.2213586496268545;563.0146157752374;16.819626477379405;13.887002095037303;14.642931041055759;11.045243855508328;8…
316;10.618729607583774;-0.037544879062735736;10.618729607583774;0.006026208322835069;0.5496055370619137;414.3480000000001;386.124;413.142637236;140.0;0.0;0.2275549280513204;-0.492941455521041;0.492941455521041;0.2275549280513204;1.48;2.24;2.88;2.2770401397665307;610.9461572225359;18.39697674656903;15.41962196647142;17.00561850558612;11.977095508086466;8.583286809835533;9.376285079392884;6.2950184…
317;10.527808720710507;-0.06435326908541228;10.527808720710507;0.009180839002268515;0.48174076297158896;354.8820000000001;327.66600000000005;354.18225378400007;134.0;0.0;0.2173235532788666;-0.4958438460728296;0.4958438460728296;0.2173235532788666;1.4166666666666667;2.1666666666666665;2.8333333333333335;2.2608330159349417;594.1984286624844;17.689869965382485;14.627108909350714;15.38303785536917;11…
318;10.691433689216426;-0.03045871126228228;10.691433689216426;0.010609541656168453;0.5140366312704259;428.37500000000006;398.13500000000005;427.15828730000004;146.0;0.0;0.22755492805133296;-0.49294145551690755;0.49294145551690755;0.22755492805133296;1.3846153846153846;2.076923076923077;2.6923076923076925;2.2899629218136246;625.8441703473894;19.10408352775558;16.126728747657967;17.712725286772667…
319;9.389648459705278;-0.36467849794238627;9.389648459705278;0.09569444444444386;0.6578873363664404;274.364;252.18799999999996;274.168127944;108.0;0.0;0.21021821278235833;-0.49323689830047224;0.49323689830047224;0.21021821278235833;1.5;2.35;3.1;1.9309781532275698;513.1983782446571;14.11251969619286;11.932067514531196;11.932067514531196;9.702708600407236;7.467589416405562;7.467589416405562;5.69558…
320;9.678616307634165;0.15384259259259214;9.678616307634165;0.15384259259259214;0.8712230750183557;247.33799999999997;226.16999999999996;247.157228912;98.0;0.0;0.11546929852448137;-0.5079542946967732;0.5079542946967732;0.11546929852448137;1.4444444444444444;2.3333333333333335;3.1666666666666665;1.9078746920997331;430.50182000908245;12.535169427003234;10.932067514531196;10.932067514531196;8.792024…
321;9.62306075207861;0.028842592592592142;9.62306075207861;0.028842592592592142;0.8694057612364977;249.30999999999995;230.15799999999996;249.136493468;98.0;0.0;0.12502436731217254;-0.5079498527956362;0.5079498527956362;0.12502436731217254;1.4444444444444444;2.3333333333333335;3.1666666666666665;1.9078746920997327;433.04732253224034;12.535169427003234;10.633209023808512;10.633209023808512;8.792024…
322;9.946733276643991;0.1538425925925926;9.946733276643991;0.1538425925925926;0.8712230750183557;247.33799999999994;226.16999999999996;247.157228912;98.0;0.0;0.11863848268786435;-0.5076637045752256;0.5076637045752256;0.11863848268786435;1.4444444444444444;2.3333333333333335;3.1666666666666665;1.9185567150057943;430.50182000908245;12.535169427003234;10.932067514531196;10.932067514531196;8.80886175…
323;9.82173327664399;0.028842592592592142;9.82173327664399;0.028842592592592142;0.8694057612364977;249.30999999999995;230.15799999999996;249.136493468;98.0;0.0;0.16635651072751445;-0.5042461866709811;0.5042461866709811;0.16635651072751445;1.4444444444444444;2.3333333333333335;3.1666666666666665;1.9185567150057943;433.04732253224034;12.535169427003234;10.633209023808512;10.633209023808512;8.808861…
324;5.479010770975057;1.043100434618292;5.479010770975057;1.043100434618292;0.8489780424777988;298.22400000000005;278.06399999999996;297.07282636;94.0;0.0;0.12195025157227445;-0.4964652705419608;0.4964652705419608;0.12195025157227445;1.2352941176470589;1.9411764705882353;2.588235294117647;2.257816550448527;392.05375405674505;12.25071237662706;10.630767584471586;12.216764123586291;8.25755015527362…
325;10.439275793650793;-0.0443062379272694;10.439275793650793;0.008208328084320371;0.7665695285820592;374.2780000000003;354.11800000000017;373.06774098;120.0;0.0;0.16521292776741905;-0.5042440066198095;0.5042440066198095;0.16521292776741905;1.2173913043478262;2.0434782608695654;2.8260869565217392;1.9779425619404574;787.424459846046;16.13746372257519;13.141890511389972;14.727887050504677;11.096555…
326;14.107021053791886;-0.28052372029058525;14.107021053791886;0.1376250052490131;0.8295774555912517;313.37200000000007;293.212;313.14780709999997;120.0;0.0;0.16521402086701362;-0.5042440065970211;0.5042440065970211;0.16521402086701362;1.2173913043478262;2.0434782608695654;2.8260869565217392;1.9779425619404574;787.424459846046;16.13746372257519;13.141890511389972;13.141890511389972;11.09655545052…
327;14.29866646195515;-0.15665750713865778;14.29866646195515;0.15665750713865778;0.8300807472094204;325.383;305.22300000000007;325.1478071;124.0;0.0;0.2308351174708273;-0.4535699937972523;0.4535699937972523;0.2308351174708273;1.2083333333333333;2.125;3.0;1.762336413742307;832.8739409186325;16.258784066134833;13.771066682504328;13.771066682504328;11.758351493073063;8.741756346272924;8.741756346272…
328;10.413765589569163;-0.06981644200890202;10.413765589569163;0.02651389413790195;0.5882797816061175;310.397;288.221;310.168127944;120.0;0.0;0.16521356755337074;-0.504244006606141;0.504244006606141;0.16521356755337074;1.2173913043478262;2.0434782608695654;2.8260869565217392;1.9779425619404571;785.424459846046;16.13746372257519;13.34127630757037;13.34127630757037;11.096555450524589;8.303064280209…
329;6.237787147266314;0.3072233524952679;6.237787147266314;0.3072233524952679;0.8594043963534144;322.408;300.232;322.168127944;124.0;0.0;0.23083511745036586;-0.453569993811891;0.453569993811891;0.23083511745036586;1.2083333333333333;2.125;3.0;1.762336413742307;830.8739409186325;16.258784066134833;13.970452478684727;13.970452478684727;11.758351493073063;8.841449244363123;8.841449244363123;6.980627…
330;9.906773195389267;-0.018370233896027655;9.906773195389267;0.012821633282942724;0.846653701089112;297.398;274.214;297.17287897600005;116.0;0.0;0.15724387866180045;-0.5042530497381266;0.5042530497381266;0.15724387866180045;1.0909090909090908;1.8181818181818181;2.5454545454545454;1.9695722726569809;639.3834849101906;15.526733258565956;12.995976845949622;12.995976845949622;10.685871848001629;8.01…
331;10.37294926303855;-0.11063276853951431;10.37294926303855;0.08206944969345753;0.7444217992014743;311.381;290.21299999999997;311.152143532;120.0;0.0;0.1652145872122545;-0.5079328883750599;0.5079328883750599;0.1652145872122545;1.1304347826086956;1.9565217391304348;2.739130434782609;1.9779425619404571;784.6695723438826;16.13746372257519;13.211139633880702;13.211139633880702;11.096555450524589;8.2…
332;10.486469671201814;-0.06482069370958254;10.486469671201814;0.019427726337448492;0.8461371839498872;325.4080000000001;302.224;325.167793596;126.0;0.0;0.16521458817113335;-0.5042440065847744;0.5042440065847744;0.16521458817113335;1.2083333333333333;2.0416666666666665;2.7916666666666665;1.9759009811711494;799.956349909764;16.844570503761737;14.172174328844607;14.172174328844607;11.63456025298537…
333;5.61754298941799;0.34747310054263525;5.61754298941799;0.34747310054263525;0.8528591226729715;309.40900000000005;286.225;309.17287897600005;120.0;0.0;0.23080063791763958;-0.4535847267311208;0.4535847267311208;0.23080063791763958;1.0869565217391304;1.8695652173913044;2.652173913043478;1.7064939300202095;683.541070998785;15.6480536021256;13.62515301706398;13.62515301706398;11.347667890550102;8.5…
334;9.435726332199547;0.40064030087343605;9.435726332199547;0.40064030087343605;0.7998042090671182;205.301;186.14899999999997;205.146664228;82.0;0.0;0.11537110657380677;-0.5079560281548912;0.5079560281548912;0.11537110657380677;1.2;1.9333333333333333;2.6666666666666665;2.1084092972495663;335.3078797466404;10.673362107437434;9.36911868568808;9.36911868568808;7.2920249978842735;5.8245375298861735;5…
335;9.778985654446963;0.4776374716553291;9.778985654446963;0.4776374716553291;0.7998042090671182;205.30099999999996;186.14899999999997;205.146664228;82.0;0.0;0.11858820479062687;-0.5076645723045329;0.5076645723045329;0.11858820479062687;1.2666666666666666;2.066666666666667;2.8666666666666667;2.1439727077746036;335.3078797466404;10.673362107437434;9.36911868568808;9.36911868568808;7.30886175028988…
336;5.44484410430839;1.065600434618292;5.44484410430839;1.065600434618292;0.7742139313184262;219.32799999999995;198.15999999999997;219.162314292;88.0;0.0;0.12187050440215128;-0.49646664661005707;0.49646664661005707;0.12187050440215128;1.25;2.0625;2.8125;2.167234749542001;348.58861999289314;11.380468888623982;10.330153380651986;10.330153380651986;7.846866552750667;6.219286231975697;6.2192862319756…
337;10.36369000377929;-0.03145665364911365;10.36369000377929;0.02496758734357951;0.8315265224605815;295.382;274.214;295.157228912;114.0;0.0;0.1652122593404952;-0.5042440066336673;0.5042440066336673;0.1652122593404952;1.1363636363636365;2.0;2.8181818181818183;1.9465067565030068;738.4553092673256;15.267220234572113;12.84127630757037;12.84127630757037;10.702708600407238;8.10370554309182;8.1037055430…
338;10.019193279163517;-0.0050961881666247155;10.019193279163517;0.003047314604853746;0.8300096020839219;309.40900000000005;286.225;309.17287897600005;120.0;0.0;0.15720687285785478;-0.504253061120526;0.504253061120526;0.15720687285785478;1.0434782608695652;1.826086956521739;2.652173913043478;1.8784439876533823;740.4166870064606;15.97432701575866;13.495976845949622;13.495976845949622;11.1858718480…
339;9.982156242126479;0.3930519599815234;9.982156242126479;0.3930519599815234;0.9021459728686139;293.41;270.226;293.177964356;114.0;0.0;0.11539384443565355;-0.507955634346427;0.507955634346427;0.11539384443565355;1.0909090909090908;1.9545454545454546;2.8181818181818183;1.871261910124781;693.8566416194942;15.104083527755582;13.12611351963929;13.12611351963929;10.77518824547867;8.412790815792945;8.…
340;6.023576703829679;0.5051052385932433;6.023576703829679;0.5051052385932433;0.645848182845005;341.49500000000006;310.247;341.23547923200005;136.0;0.0;0.16093234343162288;-0.4928696631926892;0.4928696631926892;0.16093234343162288;0.96;1.76;2.44;1.977348763996555;612.6792139983677;17.90756662611944;15.755289690753647;15.755289690753647;12.261881452923197;9.33393463943354;9.33393463943354;6.332691…
341;6.088138175023095;0.5073274608154656;6.088138175023095;0.5073274608154656;0.48373369208590095;383.5760000000002;346.28000000000014;383.282429424;154.0;0.0;0.1609323434371655;-0.4928696631926892;0.4928696631926892;0.1609323434371655;0.9285714285714286;1.7142857142857142;2.392857142857143;1.9965830266001283;669.5029906060486;20.192023676495612;18.03974674112982;18.03974674112982;13.617723500579…
342;6.049907722348198;0.5189941274821324;6.049907722348198;0.5189941274821324;0.5792595417366103;355.5220000000001;322.25800000000004;355.25112929600004;142.0;0.0;0.1609323434371452;-0.4928696631926892;0.4928696631926892;0.1609323434371452;0.9230769230769231;1.7307692307692308;2.423076923076923;1.9895274045584046;627.359874134432;18.614673407305986;16.462396471940195;16.462396471940195;12.7618814…
343;7.5376214884101795;0.6029088193919545;7.5376214884101795;0.6029088193919545;0.6954824859261992;211.33399999999997;194.19799999999998;211.11431854399999;78.0;0.0;0.17914275996959655;-0.33460687772633474;0.33460687772633474;0.17914275996959655;1.6428571428571428;2.5;3.2857142857142856;2.017444639070817;352.4942384895573;9.966255326250886;8.521132465586227;9.337629046513953;6.7920249978842735;5.…
344;4.218710238725119;0.6713425925925925;4.218710238725119;0.6713425925925925;0.7332318825247129;179.26699999999997;162.13099999999997;179.14224754399999;72.0;0.0;0.06547214772119585;-0.3136469055198005;0.3136469055198005;0.06547214772119585;1.6923076923076923;2.6153846153846154;3.4615384615384617;1.927632500876483;266.88850393135033;9.096011838247808;8.137448039811948;8.137448039811948;6.3981781…
345;4.393941720206601;0.585972222222222;4.393941720206601;0.585972222222222;0.8456560808413794;215.3;198.164;215.14224754399999;84.0;0.0;0.0726173870514934;-0.3133261987772024;0.3133261987772024;0.0726173870514934;1.4375;2.3125;3.1875;1.937174359232708;500.84705754548133;10.957819157813608;9.609605661694237;9.609605661694237;7.881341395361315;6.056960181589503;6.056960181589503;4.555706426475939;…
346;5.954693247669438;0.6507057315580043;5.954693247669438;0.6507057315580043;0.6757089538365907;313.4410000000001;286.225;313.20417910400005;124.0;0.0;0.1609321577676022;-0.49286966320486164;0.49286966320486164;0.1609321577676022;0.8695652173913043;1.6956521739130435;2.4347826086956523;1.8967859480614528;569.1092861456655;16.330216356929817;14.177939421564023;14.177939421564023;11.33002980034506…
347;10.226341962711011;-0.0692970521541949;10.226341962711011;0.0692970521541949;0.41428066576451883;327.85600000000017;301.648;327.171354752;124.0;0.0;0.21699638798491658;-0.4929919813410453;0.4929919813410453;0.21699638798491658;1.3181818181818181;2.0;2.590909090909091;2.8960298904615147;502.40944015609927;16.535169427003233;13.60254504466113;14.358473990679585;10.527605765303289;7.708602192432…
348;10.62556287792895;-0.2004109977324262;10.62556287792895;0.013444061266482121;0.5564022655670464;350.4590000000001;320.21900000000005;350.22055744;140.0;0.0;0.2209666380665938;-0.5066790107232013;0.5066790107232013;0.2209666380665938;1.32;2.08;2.68;2.3713806625097607;615.9319226628959;18.39697674656903;15.709798969612645;15.709798969612645;12.065610567764075;9.014061255522922;9.014061255522922…
349;10.792266628873772;-0.05749433106575985;10.792266628873772;0.05749433106575985;0.5370068648602613;364.48600000000016;332.23000000000013;364.236207504;146.0;0.0;0.22097495822164234;-0.49548224211757275;0.49548224211757275;0.22097495822164234;1.1923076923076923;1.9230769230769231;2.5;2.4337950951947516;630.7274631433386;19.104083527755577;16.67083366457655;16.67083366457655;12.60361537022486;9.…
350;10.461152447089948;-0.13865173847316692;10.461152447089948;0.07520332052574163;0.5982051761590094;320.43300000000005;292.209;320.209992756;128.0;0.0;0.2208148313291291;-0.5066840777193644;0.5066840777193644;0.2208148313291291;1.391304347826087;2.1739130434782608;2.8260869565217392;2.2413904776714455;557.4428340505316;16.819626477379405;14.378900948338408;14.378900948338408;11.11692216278033;8…
351;10.168424508692365;0.04567176870748324;10.168424508692365;0.04567176870748324;0.8417852983685241;277.755;261.62699999999995;277.098189812;100.0;0.0;0.21876423619806024;-0.4929479407649673;0.4929479407649673;0.21876423619806024;1.4736842105263157;2.210526315789474;2.8421052631578947;2.442891692371981;619.1487921968109;13.991199352633217;10.9432198986407;11.699148844659156;9.040912557858759;6.1…
352;10.373224075123877;0.14129440665154913;10.373224075123877;0.14129440665154913;0.6666040096056569;340.4710000000001;312.247;340.226311516;134.0;0.0;0.2845728580186672;-0.48070772741706325;0.48070772741706325;0.2845728580186672;1.36;2.16;2.92;1.661681110229097;792.0901036937433;17.551677284948283;15.365840172259954;15.365840172259954;12.117723500579766;9.427250854090618;9.427250854090618;7.3921…
353;10.186385947206194;0.22326658659969478;10.186385947206194;0.22326658659969478;0.44648594369739947;455.4740000000003;419.18600000000026;454.226617132;168.0;0.0;0.2845246820562262;-0.4807082890612058;0.4807082890612058;0.2845246820562262;1.0666666666666667;1.7333333333333334;2.3666666666666667;1.3772199308606574;694.4435607800594;21.50986092169139;18.364029643704942;19.875887535741857;14.511570…
354;12.359201940035273;-1.1254497354497357;12.359201940035273;0.414715660955741;0.7488272577533925;318.86999999999995;295.686;318.11687665600004;114.0;0.0;0.1366380627691549;-0.4954093781009844;0.4954093781009844;0.1366380627691549;1.35;2.0;2.55;2.6993698551050787;464.7322798569374;15.120955864630139;12.31750765340239;13.889933180348573;9.527605765303287;6.767093152091493;8.463989518087542;4.4546…
355;12.266146384479718;-0.26707766439909264;12.266146384479718;0.14667669228185076;0.7887885822701102;299.8020000000001;277.62600000000003;299.140054624;112.0;0.0;0.2569505311369185;-0.5070389929747081;0.5070389929747081;0.2569505311369185;1.3;1.9;2.45;2.7664322587540457;475.73197461735833;15.284092571446669;12.188331482288033;12.944260428306489;9.40028456536546;6.660033872150973;7.03799834516020…
356;12.505035273368605;-0.12416099773242606;12.505035273368605;0.12416099773242606;0.7850278973614901;313.829;289.637;313.155704688;118.0;0.0;0.25695869251682146;-0.4958417061430116;0.4958417061430116;0.25695869251682146;1.2857142857142858;1.9047619047619047;2.4285714285714284;2.8480903265570685;490.05222835246605;15.991199352633217;13.149366177251938;13.905295123270392;9.938289367826245;7.048799…
357;12.939201940035275;-0.10795729402872234;12.939201940035275;0.10795729402872234;0.8369931175588402;337.85100000000006;313.659;337.155704688;126.0;0.0;0.2615049984548197;-0.45929048216603563;0.45929048216603563;0.2615049984548197;1.2608695652173914;1.9130434782608696;2.5217391304347827;2.359139915374783;638.9708048722586;17.145899891012466;14.149366177251938;14.905295123270394;10.88344781295985…
358;13.050080782312925;-0.15469057067271308;13.050080782312925;0.15469057067271308;0.6112053095167287;365.8610000000001;341.6690000000001;365.150619308;136.0;0.0;0.26150502682367216;-0.49860546421469826;0.49860546421469826;0.26150502682367216;1.32;2.0;2.6;2.4007469171474325;711.7629957474343;18.56011345338556;15.043793368251855;15.79972231427031;11.921452615420641;8.322398009764367;8.700362482773…
359;12.617396384479719;-0.04485544217687054;12.617396384479719;0.04485544217687054;0.8460848653301044;311.8130000000001;289.637;311.140054624;116.0;0.0;0.25733707255116706;-0.49082568567146384;0.49082568567146384;0.25733707255116706;1.380952380952381;2.0952380952380953;2.761904761904762;2.153538028249963;517.8853482868091;15.405412915006313;12.563579739625034;13.31950868564349;10.062080607913938;…
360;6.104017857070556;0.44920923616360153;6.104017857070556;0.44920923616360153;0.331044902789251;328.84400000000005;303.64400000000006;328.16660372;124.0;0.0;0.1557647806213819;-0.4959089889333031;0.4959089889333031;0.1557647806213819;1.3181818181818181;2.0;2.5454545454545454;3.0143605456421323;504.56096872413497;16.535169427003233;13.64936617725194;14.405295123270395;10.565610567764073;7.259834…
361;10.364344608213656;-0.071475812547241;10.364344608213656;0.071475812547241;0.475478988821337;337.85100000000006;313.65899999999993;337.155704688;126.0;0.0;0.2170440485846505;-0.49299144872233547;0.49299144872233547;0.2170440485846505;1.3478260869565217;2.0;2.608695652173913;2.3907356091694383;733.2490863661723;17.14589989101247;14.110981213098407;14.866910159116863;10.900284565365462;7.839594…
362;9.847005228017133;-0.23004062736205566;9.847005228017133;0.13334335894851734;0.4253532865765218;285.775;265.615;285.12440456;106.0;0.0;0.2169878746491228;-0.5070411336129786;0.5070411336129786;0.2169878746491228;1.368421052631579;2.0;2.5789473684210527;2.7678826407756194;459.446705785427;14.41384908344359;11.227296787324129;11.983225733342582;8.989600962842502;6.232302929169063;6.610267402178…
363;10.058116339128244;-0.08712396069538908;10.058116339128244;0.08712396069538908;0.46105198820824184;299.80199999999996;277.626;299.140054624;112.0;0.0;0.21699608487106736;-0.49584384770099704;0.49584384770099704;0.21699608487106736;1.4;2.05;2.6;2.852490020436425;473.7319746173584;15.120955864630139;12.188331482288033;12.944260428306489;9.527605765303287;6.621068567114879;6.9990330401241065;4.3…
364;11.73540870270201;-1.0590079706699025;11.73540870270201;0.14820981646152998;0.3957713025768007;369.89300000000014;341.6690000000001;369.181919436;140.0;0.0;0.21699735551046506;-0.4929919762246435;0.4929919762246435;0.21699735551046506;1.36;1.96;2.48;3.1143585910867118;640.6986154004461;19.198306133819763;15.596579772751898;16.352508718770352;11.617428047684077;8.371068567114879;8.749033040124…
365;10.22969608213656;-0.6825927541841146;10.22969608213656;0.18130007558578964;0.43148646980365923;338.83900000000006;315.655;338.15095365600007;126.0;0.0;0.2169976976653092;-0.4929919744020638;0.4929919744020638;0.2169976976653092;1.4782608695652173;2.130434782608696;2.6956521739130435;2.9944500231243416;594.4784112388448;17.40541291500631;13.712895346977618;14.468824292996073;10.92145261542064…
366;10.356077884857646;-0.5066668282581888;10.356077884857646;0.17143849206349193;0.20347153633488352;370.8810000000002;343.6650000000001;370.17716840400004;140.0;0.0;0.21699703496998224;-0.49299197791722293;0.49299197791722293;0.21699703496998224;1.36;2.0;2.56;3.049212545010811;630.5641288125297;18.982763184195935;15.160108942477576;15.916037888496032;11.8321362179436;8.238154738580949;8.6161192…
367;11.413649443442752;-0.6594446060359671;11.413649443442752;0.13200611275782625;0.4036906983757181;355.86600000000016;329.6580000000001;355.16626937200004;134.0;0.0;0.21699704820887009;-0.4929919778832902;0.4929919778832902;0.21699704820887009;1.4166666666666667;2.0416666666666665;2.5833333333333335;3.0222228159543048;600.9887179655856;18.275656403009386;14.673930041941524;15.429858987959978;11…
368;10.316005605946081;-0.6699066801371096;10.316005605946081;0.15569538926681759;0.3588548190395614;357.8820000000002;329.6580000000001;357.18191943600004;136.0;0.0;0.21699671301033088;-0.4929919796507229;0.4929919796507229;0.21699671301033088;1.3333333333333333;1.9583333333333333;2.5;3.001864469378614;560.2569033010706;18.27565640300939;14.790245616167244;15.5461745621857;11.294131415482815;8.1…
369;11.844204998998308;-0.4974075689989297;11.844204998998308;0.0670679613162477;0.4185260365647342;367.8770000000002;341.66900000000015;367.166269372;138.0;0.0;0.21699705060925434;-0.4929919778771422;0.4929919778771422;0.21699705060925434;1.44;2.16;2.76;2.191272258487819;644.6986154004461;18.39697674656903;14.795250385501166;15.551179331519622;11.955927458031288;8.703123497930413;9.0810879709396…
370;12.064204998998306;-0.507824235665596;12.064204998998306;0.07748462798291467;0.40870400035846555;381.9040000000002;353.6800000000002;381.18191943599993;144.0;0.0;0.21699705060923632;-0.4929919778771423;0.4929919778771423;0.21699705060923632;1.3846153846153846;2.1153846153846154;2.769230769230769;2.1967271454607014;659.6745850646845;19.104083527755577;15.502357166687716;16.25828611270617;12.45…
371;10.459890243134291;-0.5182863097667396;10.459890243134291;0.12559689153439124;0.3638599234389569;383.9200000000002;353.6800000000002;383.1975695;146.0;0.0;0.216996715387062;-0.492991979644635;0.492991979644635;0.216996715387062;1.3076923076923077;2.0;2.6538461538461537;2.1834829433393557;620.2920630880327;19.10408352775558;15.618672740913436;16.37460168693189;12.455927458031288;9.356551341054…
372;10.548335459183672;-0.07978481670445925;10.548335459183672;0.032639616159186424;0.3749064465690126;397.9470000000002;365.69100000000014;397.2132195639999;152.0;0.0;0.2169967153948379;-0.4929919796446253;0.4929919796446253;0.2169967153948379;1.2592592592592593;1.9259259259259258;2.5555555555555554;2.200991980395349;635.1431055279204;19.81119030894213;16.579707435877342;17.335636381895792;12.99…
373;10.143433799445704;-0.17870748299319716;10.143433799445704;0.1519845434347602;0.4349232343996549;324.81200000000007;303.644;324.13530359200007;120.0;0.0;0.21699738792393147;-0.49299197607426215;0.49299197607426215;0.21699738792393147;1.4545454545454546;2.1363636363636362;2.727272727272727;2.925121508816176;565.3962541111136;16.535169427003233;12.84265185897454;13.598580804992995;10.5276057653…
374;11.781704998998308;-0.17958144368858608;11.781704998998308;0.044043149794863234;0.3754387368691212;369.89300000000014;341.6690000000001;369.181919436;140.0;0.0;0.2169967429876522;-0.4929919795298741;0.4929919795298741;0.2169967429876522;1.36;2.0;2.56;2.9499882108936584;613.8290078901989;18.982763184195935;15.381036823128072;16.136965769146524;11.794131415482815;8.502548620045099;8.88051309305…
375;12.25133840791743;-0.19021807784434008;12.25133840791743;0.08922833498004845;0.3299185747759629;417.93700000000024;389.7130000000002;417.181919436;156.0;0.0;0.21699674298827812;-0.4929919795298734;0.4929919795298734;0.21699674298827812;1.206896551724138;1.896551724137931;2.5517241379310347;2.0830224571411375;836.696175129577;21.225403871315223;16.89754468107312;17.65347362709158;13.9390907056…
376;11.228464258257567;-0.548672779424493;11.228464258257567;0.2142492336440751;0.3039004603405939;357.838;333.6460000000001;357.145533928;134.0;0.0;0.34338106804312635;-0.4929919794498928;0.4929919794498928;0.34338106804312635;1.375;2.0416666666666665;2.625;2.935948385243318;588.9304094615767;18.11251969619286;14.211934844402307;14.967863790420763;11.42145261542064;7.671545382766829;8.0495098557…
377;12.28355685085016;-0.19794795078525196;12.28355685085016;0.18237648312819665;0.27220859004212555;403.91000000000025;377.70200000000017;403.166269372;150.0;0.0;0.21699674576989475;-0.4929919795227809;0.4929919795227809;0.21699674576989475;1.2142857142857142;1.8928571428571428;2.5357142857142856;2.150545473238183;821.1455622404945;20.518297090128673;16.190437899886575;16.94636684590503;13.45592…
378;12.15508462862794;-0.19201045078525203;12.15508462862794;0.15052463127634463;0.2687616638167918;409.93900000000025;385.7470000000002;409.12269030799996;146.0;0.0;0.21699674579663533;-0.4929919795227478;0.4929919795227478;0.21699674579663533;1.3703703703703705;2.111111111111111;2.740740740740741;2.1412910324843937;789.7476053090073;19.811190308942123;15.443985651971186;17.016411178917366;12.95…
379;10.293944003527336;-1.0127151553152633;10.293944003527336;0.04940434545412886;0.3588557195001546;357.8820000000001;329.6580000000001;357.181919436;136.0;0.0;0.21699641262812322;-0.4929919812777329;0.4929919812777329;0.21699641262812322;1.3333333333333333;1.9583333333333333;2.5;2.95983973232135;566.9345741469459;18.328062645816683;14.84265185897454;15.598580804992995;11.174052374710012;8.07865…
380;10.269815602166792;-0.16884589947089923;10.269815602166792;0.05287656767635074;0.20738206303491194;356.85400000000004;331.6540000000001;356.16151834000004;134.0;0.0;0.216996729702262;-0.4929919795638981;0.4929919795638981;0.216996729702262;1.3333333333333333;2.0;2.5833333333333335;2.957320965295786;601.2304737690046;18.11251969619286;14.289865454474498;15.045794400492953;11.42145261542064;7.7…
381;10.340679799697657;-0.13389862580834788;10.340679799697657;0.13389862580834788;0.28567048342336726;370.8810000000001;343.66500000000013;370.17716840400004;140.0;0.0;0.21699672970227024;-0.4929919795638981;0.4929919795638981;0.21699672970227024;1.32;2.0;2.6;2.9496846465345015;616.1556771170682;18.819626477379405;15.250900149438403;16.006829095456858;11.92145261542064;8.169478075888001;8.547442…
382;11.082630924924235;-0.18277021919879033;11.082630924924235;0.11031787676809368;0.409146477390119;341.839;317.64700000000005;341.15061930800005;128.0;0.0;0.21699674296770877;-0.4929919795298988;0.4929919795298988;0.21699674296770877;1.391304347826087;2.0434782608695654;2.608695652173913;2.9405256388632637;571.9340424245322;17.405412915006313;13.803686553938444;14.5596154999569;10.8834478129598…
383;10.229743323255228;-0.6374992727297022;10.229743323255228;0.08412656767635074;0.36343809748834244;343.85500000000013;317.64700000000005;343.16626937200004;130.0;0.0;0.2169964100893615;-0.4929919812842749;0.4929919812842749;0.2169964100893615;1.391304347826087;2.0434782608695654;2.608695652173913;2.919841225957544;531.5468999076505;17.405412915006313;13.920002128164166;14.675931074182621;10.88…
384;10.31818853930461;-0.10729072184429289;10.31818853930461;0.08657334680377615;0.3820260172956125;357.88200000000006;329.6580000000001;357.181919436;136.0;0.0;0.21699641009708603;-0.49299198128426536;0.49299198128426536;0.21699641009708603;1.375;2.0416666666666665;2.625;2.916479217332672;548.1274591475644;18.112519696192855;14.88103682312807;15.636965769146526;11.42145261542064;8.13104452175869…
385;10.237555823255228;-1.0310177912482212;10.237555823255228;0.14156787676809324;0.2844819495596633;359.8540000000001;333.64600000000013;359.16118399199996;136.0;0.0;0.21699641017826382;-0.49299198128416477;0.49299198128416477;0.21699641017826382;1.375;2.0416666666666665;2.625;2.9164792173326717;550.3692149509836;18.112519696192855;14.074322504850672;14.830251450869127;11.42145261542064;7.892418…
386;10.308420020786093;-0.7949066801371101;10.308420020786093;0.005317876768093255;0.3112182575546076;373.88100000000003;345.6570000000001;373.17683405599996;142.0;0.0;0.2169964101782788;-0.49299198128416477;0.49299198128416477;0.2169964101782788;1.32;2.0;2.6;2.8933276891798423;565.0690955302942;18.819626477379405;15.035357199814579;15.791286145833032;11.92145261542064;8.273114306979393;8.6510787…
387;10.464947245899175;-0.7047214949519238;10.464947245899175;0.05128359715480957;0.29409746218577526;419.9530000000002;389.7130000000002;419.1975695;158.0;0.0;0.2169964101089423;-0.49299198128425065;0.49299198128425065;0.2169964101089423;1.206896551724138;1.896551724137931;2.5517241379310347;2.072446682739724;795.3895400432094;21.225403871315223;17.013860255298844;17.769789201317298;13.939090705…
388;10.344133755353994;-0.5356474208778503;10.344133755353994;0.1327376787874619;0.26801076434502047;373.8810000000001;345.6570000000001;373.176834056;142.0;0.0;0.21699643132032106;-0.4929919812297786;0.4929919812297786;0.21699643132032106;1.28;1.92;2.48;2.9292024351081207;561.0690955302944;18.819626477379405;15.289285113591934;16.045214059610387;11.959457417881424;8.19764480342845;8.575609276437…
389;10.340819003527336;-0.2627151553152638;10.340819003527336;0.09636621315192717;0.30779684789615924;355.866;329.65799999999996;355.166269372;134.0;0.0;0.2169964127253383;-0.4929919812776125;0.4929919812776125;0.2169964127253383;1.4583333333333333;2.125;2.7083333333333335;2.116303398353206;598.9887179655856;17.74227620818978;14.510793335124992;15.266722281143448;11.381159155896558;8.201401472259…
390;10.373114213277905;-0.10613331443688567;10.373114213277905;0.10613331443688567;0.3520142504805542;367.8810000000001;341.6730000000001;367.17750275199995;138.0;0.0;0.21699674519521164;-0.49299197952401813;0.49299197952401813;0.21699674519521164;1.44;2.2;2.84;2.1156806329911024;644.170531655042;18.2338400397525;14.756865421347637;15.51279436736609;12.045243855508328;8.498436756199194;8.87640122…
391;10.387729434366339;-0.08666997354497319;10.387729434366339;0.07546369023326016;0.39685714310681885;369.89300000000014;341.6690000000001;369.181919436;140.0;0.0;0.21699641010658544;-0.49299198128425353;0.49299198128425353;0.21699641010658544;1.44;2.2;2.84;2.087382859529048;585.1741766605121;18.233840039752504;15.002357166687716;15.75828611270617;12.045243855508328;8.842369387163885;9.220333860…
392;10.276618323255228;-0.09187830687830667;10.276618323255228;0.09187830687830667;0.31158957971552625;341.83900000000017;317.64700000000005;341.150619308;128.0;0.0;0.21699641018610027;-0.49299198128415517;0.49299198128415517;0.21699641018610027;1.4782608695652173;2.1739130434782608;2.782608695652174;2.090483189450658;557.7465965743298;16.81962647737941;13.588143604314618;14.344072550333074;11.04…
393;10.446124496094734;-0.6211239832930471;10.446124496094734;0.12224417621987027;0.3765064317177307;399.9190000000001;369.67900000000014;399.19248411999996;152.0;0.0;0.21699641018631627;-0.49299198128415495;0.49299198128415495;0.21699641018631627;1.4074074074074074;2.111111111111111;2.7037037037037037;2.0885674975788757;662.6000024535932;20.026733258565947;16.496391894778483;17.252320840796934;1…
394;10.356479434366339;-0.4245363097667396;10.356479434366339;0.1274863000755857;0.3931363489316623;371.8650000000002;345.6570000000001;371.16118399199996;140.0;0.0;0.21699643132035598;-0.49299198122977855;0.49299198122977855;0.21699643132035598;1.36;2.04;2.68;2.0873828595290473;587.5008458873814;18.233840039752504;14.70349867596503;15.459427621983485;12.045243855508328;8.45849849169035;8.8364629…
395;10.286141345427058;-0.46348901633667894;10.286141345427058;0.12860827664399066;0.34000888765809745;357.88200000000006;329.6580000000001;357.181919436;136.0;0.0;0.21699638807820368;-0.49299198134092986;0.49299198134092986;0.21699638807820368;1.375;2.0416666666666665;2.625;2.8763421061665344;546.1274591475644;18.11251969619286;14.627108909350714;15.38303785536917;11.383447812959854;8.2452928606…
396;10.357005542957925;-0.09366100298143909;10.357005542957925;0.08743690958924755;0.3538790862197746;371.90900000000005;341.6690000000001;371.1975695;142.0;0.0;0.21699638807821778;-0.49299198134092986;0.49299198134092986;0.21699638807821778;1.36;2.04;2.64;2.8574964871801436;562.742426303425;18.819626477379405;15.58814360431462;16.344072550333074;11.92145261542064;8.631044521758696;9.009008994767…
397;10.439171823822122;-0.6408420873682927;10.439171823822122;0.11237570336776659;0.35672958932496945;399.9190000000001;369.67900000000014;399.19248411999996;152.0;0.0;0.2169963881697317;-0.49299198134081657;0.49299198134081657;0.2169963881697317;1.3333333333333333;2.0;2.6296296296296298;2.059482452106967;644.0870879871885;19.86359655174942;16.333255187961953;17.089184133980403;12.881159155896558…
398;10.163841962711011;-0.15092970521541949;10.163841962711011;0.09801545656524002;0.3656931979757779;329.82800000000015;305.636;329.150619308;124.0;0.0;0.21699640757146918;-0.49299198129076116;0.49299198129076116;0.21699640757146918;1.3636363636363635;2.0454545454545454;2.6363636363636362;2.8960298904615147;505.051193719808;16.535169427003233;13.049758640161087;13.805687586179543;10.527605765303…
399;10.252287178760394;-0.10511763038548771;10.252287178760394;0.10511763038548771;0.29524784075650784;343.8550000000001;317.64700000000005;343.166269372;130.0;0.0;0.21699640757915467;-0.4929919812907517;0.4929919812907517;0.21699640757915467;1.3043478260869565;2.0;2.608695652173913;2.875413862003567;519.5370788297307;17.242276208189782;14.010793335124992;14.766722281143448;11.027605765303287;7.6…
400;10.351898953069137;-0.11633567148673563;10.351898953069137;0.11633567148673563;0.2338909117339782;387.9080000000002;357.6680000000001;387.19248411999996;148.0;0.0;0.2169964075791792;-0.4929919812907517;0.4929919812907517;0.2169964075791792;1.1923076923076923;1.8846153846153846;2.5384615384615383;2.732846380368346;565.6123417328887;19.363596551749424;15.833255187961953;16.589184133980407;12.52…
401;10.306951542975623;-0.138011437599731;10.306951542975623;0.00412656767635089;0.19230585444935125;373.8810000000001;345.6570000000001;373.17683405599996;142.0;0.0;0.21699860310538654;-0.4929919695348125;0.4929919695348125;0.21699860310538654;1.28;2.0;2.64;2.788391773817681;550.9396513767882;18.656489770562874;15.126148406775405;15.882077352793859;12.027605765303287;8.275769105494131;8.65373357…
402;10.392538081590661;-0.13629020744100084;10.392538081590661;0.13629020744100084;0.39261658329614374;380.87600000000015;355.6760000000001;380.16151834000004;142.0;0.0;0.21699674568935978;-0.4929919795228805;0.4929919795228805;0.21699674568935978;1.3461538461538463;2.076923076923077;2.6923076923076925;2.15399712690441;756.8896347191716;19.10408352775558;15.328250418628029;16.084179364646484;12.4…
403;10.424206034265557;-0.095261295876375;10.424206034265557;0.095261295876375;0.3921470654837301;375.9000000000002;349.69200000000006;375.171354752;140.0;0.0;0.21699671978123736;-0.4929919795891779;0.4929919795891779;0.21699671978123736;1.1923076923076923;1.8846153846153846;2.5384615384615383;2.1582322956576627;731.3361946888177;18.940946820939047;15.282189609422712;16.038118555441166;12.5452438…
404;10.40858103426556;-0.11566945914168092;10.40858103426556;0.11566945914168092;0.3969837381268554;376.8880000000002;351.6880000000001;376.16660372;140.0;0.0;0.21699673219755117;-0.49299197955740137;0.49299197955740137;0.21699673219755117;1.3076923076923077;2.076923076923077;2.730769230769231;2.1582322956576623;733.8190213333004;18.940946820939047;15.152052935733044;15.9079818817515;12.545243855…
405;13.353804568063056;-0.2704558996445665;13.353804568063056;0.13683755896465088;0.5326908196257399;444.9380000000004;418.7300000000003;444.172831972;164.0;0.0;0.284438325045257;-0.4899930729343545;0.4899930729343545;0.284438325045257;1.1935483870967742;2.0;2.7096774193548385;1.4428119099641197;1067.3737617045158;21.794317972067567;17.46879483580495;18.224723781823403;15.046045193307767;10.44954…
406;13.011782574164775;-0.5600229182737644;13.011782574164775;0.26404256893299083;0.8401717424166778;287.3780000000001;265.20199999999994;287.168542544;112.0;0.0;0.16431917872967353;-0.504871123251222;0.504871123251222;0.16431917872967353;0.9523809523809523;1.619047619047619;2.238095238095238;1.8291699129500807;556.3997138514222;15.079139501373252;12.42672772345889;12.42672772345889;10.1858718480…
407;6.2093706257500445;0.4850816145634873;6.2093706257500445;0.4850816145634873;0.8150272277752869;379.29500000000013;359.13500000000016;378.11265;132.0;0.0;0.15745772552462226;-0.35337303908644907;0.35337303908644907;0.15745772552462226;1.04;1.68;2.32;1.8190930160995544;792.572965164326;17.551677284948287;14.259581637019862;15.771439529056773;12.046045193307766;8.406639029001024;9.16256797501947…
408;6.172333588713007;0.6801948433694468;6.172333588713007;0.6801948433694468;0.8493956168506219;344.8500000000001;323.6820000000001;344.151622352;126.0;0.0;0.15745667092761692;-0.35337303913958035;0.35337303913958035;0.15745667092761692;1.125;1.9166666666666667;2.6666666666666665;1.7975493959889832;745.4477042586453;16.681433796945207;13.958967433200261;14.714896379218716;11.635361590784806;8.30…
409;13.678154484054105;-0.2920273788527754;13.678154484054105;0.2920273788527754;0.8548956238157632;328.39500000000004;307.22700000000003;328.181172892;126.0;0.0;0.1574566875148179;-0.35337303235599193;0.35337303235599193;0.1574566875148179;1.125;1.9166666666666667;2.6666666666666665;1.7975493959889832;745.4477042586453;16.681433796945207;13.958967433200261;13.958967433200261;11.635361590784806;8…
410;7.451750283446712;0.5365943877551023;7.451750283446712;0.5365943877551023;0.7641180416729371;209.318;194.19799999999998;209.09866848;76.0;0.0;0.17913417534865295;-0.33107315550245675;0.33107315550245675;0.17913417534865295;1.6428571428571428;2.5;3.142857142857143;2.1868289480158456;388.0714162205322;9.966255326250886;8.338589549089264;9.15508613001699;6.792024997884274;4.934768435111272;5.814…
411;9.453199326026706;0.3899277210884353;9.453199326026706;0.3899277210884353;0.8018567788658872;205.30099999999993;186.14899999999997;205.146664228;82.0;0.0;0.11536162691932718;-0.5079561914289173;0.5079561914289173;0.11536162691932718;1.4666666666666666;2.3333333333333335;3.066666666666667;2.0945729985433754;324.0669210485757;10.673362107437434;9.316712442880785;9.316712442880785;7.292024997884…
412;12.380476977828168;0.1393083900226757;12.380476977828168;0.1393083900226757;0.8488098292724029;278.783;259.631;278.11859090800004;102.0;0.0;0.2541098658908638;-0.3327141994223672;0.3327141994223672;0.2541098658908638;1.4210526315789473;2.263157894736842;3.0526315789473686;1.7333885810112406;502.918983371706;13.405412915006313;11.232681718350797;11.98861066436925;9.185871848001627;7.0050137577…
413;10.47209656084656;-0.12323790627362063;10.47209656084656;0.12323790627362063;0.44657008572307744;386.2900000000002;362.0980000000001;385.100103728;128.0;0.0;0.21929034392401928;-0.4929359462447248;0.4929359462447248;0.21929034392401928;1.4782608695652173;2.217391304347826;2.8260869565217392;2.3211861669311165;592.4234594292533;16.98276318419594;13.803686553938444;15.389683093053149;11.0276057…
414;10.296575018896448;-0.25897864701436135;10.296575018896448;0.1207596371882087;0.31983324738727775;372.26300000000003;350.08700000000005;371.084453664;122.0;0.0;0.22093303411892173;-0.5057786726066009;0.5057786726066009;0.22093303411892173;1.5909090909090908;2.3181818181818183;2.9545454545454546;2.2843299139816646;577.6413666089502;16.27565640300939;12.84265185897454;14.428648398089244;10.4896…
415;10.241019463340894;-0.3389786470143614;10.241019463340894;0.0006662834887045666;0.4198437644529972;373.24700000000007;352.07900000000006;372.068469252;122.0;0.0;0.2209997052458395;-0.5057764231106415;0.5057764231106415;0.2209997052458395;1.5;2.227272727272727;2.8636363636363638;2.284329913981664;577.1511416132772;16.27565640300939;12.712515185284872;14.298511724399576;10.489600962842504;7.253…
416;10.39209656084656;-0.24823790627362063;10.39209656084656;0.12252816095574004;0.5800702688379228;387.27400000000017;364.09000000000015;386.084119316;128.0;0.0;0.220999842962567;-0.5057764209811605;0.5057764209811605;0.220999842962567;1.434782608695652;2.1739130434782608;2.782608695652174;2.3211861669311165;591.9332344335802;16.98276318419594;13.673549880248776;15.259546419363481;11.02760576530…
417;10.227686130007559;-0.18647864701436134;10.227686130007559;0.06076890169648075;0.6282575427523981;357.2480000000002;336.08000000000015;356.073554632;116.0;0.0;0.22084800732927903;-0.5057815590831347;0.5057815590831347;0.22084800732927903;1.5238095238095237;2.2857142857142856;2.9523809523809526;2.2097386989317744;533.8951693647289;15.405412915006313;12.34265185897454;13.928648398089244;10.0789…
418;10.248519463340891;-0.15647864701436154;10.248519463340891;0.022564431636852733;0.6462347539077435;292.379;268.187;292.178692628;116.0;0.0;0.22081463377017488;-0.5066952777204206;0.5066952777204206;0.22081463377017488;1.4761904761904763;2.238095238095238;2.9047619047619047;2.2097386989317744;528.4985282988566;15.405412915006313;12.964687385965313;12.964687385965313;10.078917360319545;7.424361…
419;10.255679957168052;-0.31786753590325034;10.255679957168052;0.02874574829931964;0.6320970001325654;347.242;327.08200000000005;346.08509785999996;122.0;0.0;0.22092106992889193;-0.5053981955889082;0.5053981955889082;0.22092106992889193;1.4545454545454546;2.1818181818181817;2.8181818181818183;2.284329913981664;578.3962541111136;16.27565640300939;12.64326606279414;14.155123954831051;10.48960096284…
420;10.35428791887125;-0.30268235071806515;10.35428791887125;0.05360685941043086;0.6139285534862267;342.8230000000001;319.63900000000007;342.134634896;128.0;0.0;0.2210141743422782;-0.5053952255394464;0.5053952255394464;0.2210141743422782;1.434782608695652;2.1739130434782608;2.782608695652174;2.3211861669311165;591.9332344335802;16.98276318419594;13.673549880248776;14.429478826267232;11.0276057653…
421;10.18987748803225;-0.24092309145880586;10.18987748803225;0.14448648904006056;0.6479502213794629;312.79700000000014;291.629;312.124070212;116.0;0.0;0.22086232631270483;-0.505400059590407;0.505400059590407;0.22086232631270483;1.5238095238095237;2.2857142857142856;2.9523809523809526;2.2097386989317744;533.8951693647289;15.405412915006313;12.34265185897454;13.098580804992993;10.078917360319545;7.…
422;13.433824620144966;-0.8161100875535399;13.433824620144966;0.09856906651549502;0.6463279272972949;296.3420000000001;275.174;296.15362075200005;116.0;0.0;0.22092002391463544;-0.504144313672585;0.504144313672585;0.22092002391463544;1.5238095238095237;2.2857142857142856;2.9523809523809526;2.2097386989317744;533.8951693647289;15.405412915006313;12.34265185897454;12.34265185897454;10.07891736031954…
423;10.245186130007559;-0.16127864701436145;10.245186130007559;0.009231098303519314;0.4502362105745639;404.2480000000002;383.0800000000002;404.059690532;116.0;0.0;0.22084522057116637;-0.5058558051456488;0.5058558051456488;0.22084522057116637;1.5238095238095237;2.2857142857142856;2.9523809523809526;2.2097386989317744;533.8951693647289;15.405412915006313;12.34265185897454;14.500150150150862;10.0789…
424;10.39209656084656;-0.24823790627362063;10.39209656084656;0.13867630385487528;0.5800702688379228;387.27400000000006;364.09;386.08411931600006;128.0;0.0;0.22100009290916556;-0.5036094562015516;0.5036094562015516;0.22100009290916556;1.434782608695652;2.1739130434782608;2.782608695652174;2.3188135824120084;591.9332344335802;16.98276318419594;13.673549880248776;15.259546419363481;11.02760576530328…
425;10.354287918871252;-0.30268235071806515;10.354287918871252;0.05360685941043086;0.6139285534862267;342.8230000000001;319.639;342.134634896;128.0;0.0;0.22101443223609885;-0.503609145915974;0.503609145915974;0.22101443223609885;1.434782608695652;2.1739130434782608;2.782608695652174;2.3188135824120084;591.9332344335802;16.98276318419594;13.673549880248776;14.429478826267232;11.027605765303289;7.6…
426;10.28848544973545;-0.22573790627362067;10.28848544973545;0.16493556836314727;0.6223117682417482;308.3780000000001;284.18600000000004;308.173607248;122.0;0.0;0.22095565748518683;-0.5036104135534284;0.5036104135534284;0.22095565748518683;1.3181818181818181;2.0;2.6363636363636362;2.2392408451159773;545.1924980458599;16.11251969619286;13.372935676429176;13.372935676429176;10.61692216278033;7.5367…
427;10.92163214963314;-0.7208915973796932;10.92163214963314;0.13251813534055645;0.3590436356555897;323.34900000000005;302.181;323.1481207720001;126.0;0.0;0.31133491822667314;-0.5014423515597376;0.5014423515597376;0.31133491822667314;1.565217391304348;2.3043478260869565;2.9130434782608696;2.2982111488681056;617.3750662547027;16.982763184195935;13.228397562392997;13.228397562392997;10.9896009628425…
428;10.227686130007559;-0.18647864701436134;10.227686130007559;0.04623186465944373;0.6282575427523982;357.248;336.08;356.073554632;116.0;0.0;0.22084803202212983;-0.5069742925392997;0.5069742925392997;0.22084803202212983;1.5238095238095237;2.2857142857142856;2.9523809523809526;2.212720835524794;533.8951693647289;15.405412915006313;12.34265185897454;13.928648398089244;10.078917360319545;7.113344217…
429;10.189877488032252;-0.24092309145880586;10.189877488032252;0.10067630910388825;0.6479502213794629;312.797;291.629;312.124070212;116.0;0.0;0.22086235892185843;-0.5069738226483872;0.5069738226483872;0.22086235892185843;1.5238095238095237;2.2857142857142856;2.9523809523809526;2.212720835524794;533.8951693647289;15.405412915006313;12.34265185897454;13.098580804992995;10.078917360319545;7.11334421…
430;10.24518613000756;-0.16127864701436145;10.24518613000756;0.021031864659443844;0.45023621057456403;404.248;383.08;404.059690532;116.0;0.0;0.22084524372257774;-0.5069743839997937;0.5069743839997937;0.22084524372257774;1.5238095238095237;2.2857142857142856;2.9523809523809526;2.212720835524794;533.8951693647289;15.405412915006313;12.34265185897454;14.500150150150862;10.078917360319545;7.113344217…
431;10.137408352229782;-0.31647864701436146;10.137408352229782;0.02316628348870453;0.43853679282352725;294.351;272.175;294.157957184;116.0;0.0;0.22095529465091804;-0.5069706947103327;0.5069706947103327;0.22095529465091804;1.380952380952381;2.0952380952380953;2.761904761904762;2.212720835524794;530.6500568668923;15.405412915006313;12.411900981465271;12.411900981465271;10.078917360319545;7.14796877…
432;10.28848544973545;-0.22573790627362067;10.28848544973545;0.08549112391870284;0.6223117682417482;308.37800000000004;284.186;308.173607248;122.0;0.0;0.2209554323285036;-0.5069706926193627;0.5069706926193627;0.2209554323285036;1.3636363636363635;2.1363636363636362;2.772727272727273;2.2445193494471702;545.1924980458599;16.11251969619286;13.372935676429176;13.372935676429176;10.61692216278033;7.53…
433;10.124075018896448;-0.16397864701436138;10.124075018896448;0.02373186465944377;0.6398539125464288;278.35200000000003;256.176;278.163042564;110.0;0.0;0.22080363522280916;-0.5069757423324324;0.5069757423324324;0.22080363522280916;1.5;2.3;3.0;2.144361828923396;488.0070118740228;14.535169427003234;12.042037655154939;12.042037655154939;9.668233757796585;7.007695314713973;7.007695314713973;4.943335…
434;10.603207671957673;-0.10532123960695405;10.603207671957673;0.10532123960695405;0.5614597956566255;401.3010000000002;376.10100000000017;400.09976938;134.0;0.0;0.22100818327045121;-0.4945810985270943;0.4945810985270943;0.22100818327045121;1.2916666666666667;2.0;2.5833333333333335;2.375759128685769;606.7436054677489;17.689869965382485;14.634584575212681;16.220581114327384;11.565610567764073;8.03…
435;10.466791068279163;-0.17495086923658376;10.466791068279163;0.17495086923658376;0.618640440936623;361.269;339.0930000000001;360.100747924;128.0;0.0;0.2209294144493369;-0.4942033153144786;0.4942033153144786;0.2209294144493369;1.3043478260869565;1.9130434782608696;2.4347826086956523;2.336229462090536;564.9283469314169;16.98276318419594;13.604300757758045;15.116158649794956;11.027605765303289;7.6…
436;10.565399029982363;-0.15976568405139857;10.565399029982363;0.15976568405139857;0.6002701672035282;356.8500000000002;331.6500000000001;356.15028495999996;134.0;0.0;0.22102252325679542;-0.4942001125617914;0.4942001125617914;0.22102252325679542;1.2916666666666667;2.0;2.5833333333333335;2.375759128685769;606.7436054677489;17.689869965382485;14.634584575212681;15.390513521231137;11.565610567764073…
437;10.43879724111867;-0.04356198034769476;10.43879724111867;0.04356198034769476;0.6162123801051431;371.27500000000003;348.091;370.089204696;122.0;0.0;0.22085634043154448;-0.49577702584857314;0.49577702584857314;0.22085634043154448;1.4090909090909092;2.1818181818181817;2.8181818181818183;2.2591300787759296;548.4376105436965;16.11251969619286;13.303686553938444;14.889683093053149;10.61692216278033…
438;11.376635928922635;-0.4805980539088399;11.376635928922635;0.18763605442176878;0.344450308066334;399.285;376.10100000000006;398.084119316;132.0;0.0;0.3075892486544826;-0.4957765885465225;0.4957765885465225;0.3075892486544826;1.5;2.25;2.875;2.321544326758663;633.2617115876328;17.689869965382485;14.21193484440231;15.797931383517014;11.472764210436898;8.002109855831069;8.79510812538842;5.63635035…
439;10.40098859914336;-0.09800642479213928;10.40098859914336;0.09800642479213928;0.6442675702462148;326.82400000000007;303.64;326.13972027600005;122.0;0.0;0.22087066801475858;-0.495776555756955;0.495776555756955;0.22087066801475858;1.4090909090909092;2.1818181818181817;2.8181818181818183;2.2591300787759296;548.4376105436965;16.11251969619286;13.303686553938444;14.0596154999569;10.61692216278033;7…
440;10.45629724111867;-0.018361980347694873;10.45629724111867;0.018361980347694873;0.43847631213039845;418.27500000000003;395.091;418.07534059600005;122.0;0.0;0.22085355199897488;-0.49577711734812985;0.49577711734812985;0.22085355199897488;1.4090909090909092;2.1818181818181817;2.8181818181818183;2.2591300787759296;548.4376105436965;16.11251969619286;13.303686553938444;15.461184845114767;10.616922…
441;10.335186130007557;-0.021061980347694798;10.335186130007557;0.021061980347694798;0.6463171182919103;292.37899999999996;268.18699999999995;292.178692628;116.0;0.0;0.22081194150862327;-0.49577847626290084;0.49577847626290084;0.22081194150862327;1.3333333333333333;2.0;2.5714285714285716;2.1871164746238216;480.04549792659617;15.242276208189782;13.003072350118844;13.003072350118844;10.206238560257…
442;10.329632464096749;0.0029223356009071555;10.329632464096749;0.0029223356009071555;0.6162123801051433;371.275;348.09099999999995;370.089204696;122.0;0.0;0.2169954283901591;-0.49578082050121436;0.49578082050121436;0.2169954283901591;1.3636363636363635;2.090909090909091;2.727272727272727;2.1890551314805884;548.4376105436965;16.11251969619286;13.303686553938444;14.889683093053149;10.6000854103747…
443;10.220186130007558;-0.10518235071806514;10.220186130007558;0.02807768014613221;0.6282575427523981;357.2480000000002;336.0800000000001;356.073554632;116.0;0.0;0.21714042569700637;-0.5042098661022647;0.5042098661022647;0.21714042569700637;1.5238095238095237;2.2857142857142856;2.9523809523809526;2.19008710855703;533.895169364729;15.405412915006313;12.34265185897454;13.928648398089244;10.06208060…
444;10.160152116402116;-0.15735827664399094;10.160152116402116;0.09655593873351753;0.6282575427523981;357.2480000000002;336.0800000000001;356.073554632;116.0;0.0;0.21713256174779322;-0.5037047771094232;0.5037047771094232;0.21713256174779322;1.5238095238095237;2.2857142857142856;2.9523809523809526;2.172909111215216;533.8951693647289;15.405412915006313;12.34265185897454;13.928648398089244;10.062080…
445;10.371263227513227;-0.014441609977324354;10.371263227513227;0.014441609977324354;0.6162123801051433;371.275;348.09099999999995;370.089204696;122.0;0.0;0.21714056161405199;-0.4929903222840272;0.4929903222840272;0.21714056161405199;1.4090909090909092;2.1818181818181817;2.8181818181818183;2.225158344300293;548.4376105436965;16.11251969619286;13.303686553938444;14.889683093053149;10.6000854103747…
446;10.359075018896448;0.09481764928193481;10.359075018896448;0.09481764928193481;0.6680825778976791;353.2600000000001;332.0920000000001;352.078640012;114.0;0.0;0.21700192414221073;-0.49299189896235096;0.49299189896235096;0.21700192414221073;1.5238095238095237;2.380952380952381;3.1904761904761907;1.7877718237788756;559.4531124676994;14.819626477379408;12.309651825847677;13.895648364962382;10.1858…
447;10.395356198034769;0.019447278911564503;10.395356198034769;0.019447278911564503;0.6549899014480884;369.259;348.09100000000007;368.073554632;120.0;0.0;0.2171409001988776;-0.49299032055474995;0.49299032055474995;0.2171409001988776;1.4090909090909092;2.227272727272727;3.0454545454545454;1.8061118618524148;576.754500547405;15.526733258565956;12.71790011631154;14.303896655426245;10.685871848001625…
448;10.206852796674227;0.04731764928193494;10.206852796674227;0.04731764928193494;0.6605576173971652;341.2490000000002;320.0810000000001;340.07864001200005;110.0;0.0;0.2169905269831218;-0.49592508577939715;0.49592508577939715;0.2169905269831218;1.55;2.35;3.05;2.1184705317243604;490.76189937618625;14.535169427003234;11.972788532664207;13.558785071778914;9.651397005390978;6.9670876893249005;7.76008…
449;10.224352796674225;0.07251764928193483;10.224352796674225;0.07251764928193483;0.47919497802756383;388.2490000000002;367.0810000000002;388.064775912;110.0;0.0;0.21698793493809412;-0.49592517368115924;0.49592517368115924;0.21698793493809412;1.55;2.35;3.05;2.1184705317243604;490.76189937618625;14.535169427003234;11.972788532664207;14.13028682384053;9.651397005390978;6.9670876893249005;8.04583683…
450;11.464965482966475;-3.8570440625809046;11.464965482966475;0.09157305051650289;0.5959628288517016;341.4330000000001;318.2490000000001;341.140927216;128.0;0.0;0.2375750671414977;-0.4959249994406745;0.4959249994406745;0.2375750671414977;1.5217391304347827;2.260869565217391;2.869565217391304;2.261332939509887;687.9624464541354;17.035169427003233;13.396919200236196;14.213415781163922;10.8627218707…
451;10.267652116402115;0.00805839002267561;10.267652116402115;0.00805839002267561;0.6463171182919103;292.37899999999996;268.18699999999995;292.178692628;116.0;0.0;0.21709926018026998;-0.4929907816987482;0.4929907816987482;0.21709926018026998;1.380952380952381;2.1904761904761907;2.857142857142857;2.154024820307039;502.29549792659606;15.242276208189782;13.003072350118844;13.003072350118844;10.20623…
452;9.687999023683547;0.4287240173847313;9.687999023683547;0.4287240173847313;0.803024133803965;231.339;210.17099999999996;231.162314292;92.0;0.0;0.1153818982660676;-0.5079558390354777;0.5079558390354777;0.1153818982660676;1.3529411764705883;2.235294117647059;3.0588235294117645;1.9683507336933617;415.38288865965;11.828062645816686;10.523819224067333;10.523819224067333;8.292024997884274;6.85146031…
453;9.956115992693373;0.5088629062736205;9.956115992693373;0.5088629062736205;0.803024133803965;231.33899999999997;210.17099999999996;231.162314292;92.0;0.0;0.11855075008705152;-0.5076652571631349;0.5076652571631349;0.11855075008705152;1.3529411764705883;2.235294117647059;3.0588235294117645;1.9815341313638575;415.38288865964995;11.828062645816686;10.523819224067333;10.523819224067333;8.3088617502…
454;10.40286974048879;-0.04008975812547244;10.40286974048879;0.04008975812547244;0.506699359810816;325.84000000000003;301.648;325.155704688;122.0;0.0;0.21727578724221208;-0.4958438461012287;0.4958438461012287;0.21727578724221208;1.5;2.272727272727273;2.9545454545454546;2.2552562768544195;548.4376105436965;16.11251969619286;13.179895313850755;13.93582425986921;10.545243855508328;7.672429490586381;…
455;10.495981985386747;-0.005225812547241082;10.495981985386747;0.005225812547241082;0.6357523571613017;339.86700000000013;313.65900000000005;339.171354752;128.0;0.0;0.2172757891798024;-0.49584372404361904;0.49584372404361904;0.2172757891798024;1.4782608695652173;2.260869565217391;2.9130434782608696;2.271371526289111;563.0146157752374;16.819626477379405;14.10254504466113;14.858473990679585;11.083…
456;10.266565806878308;-0.0398074924414209;10.266565806878308;0.0398074924414209;0.7680588644463957;339.86699999999996;313.659;339.17135475199996;128.0;0.0;0.21694984802652212;-0.4929925203468364;0.4929925203468364;0.21694984802652212;1.2608695652173914;2.0434782608695654;2.8260869565217392;2.189181918097885;548.8851716217314;16.656489770562878;13.723865388220773;14.479794334239228;11.11339220293…
457;10.235315806878308;-0.08062381897203297;10.235315806878308;0.08062381897203297;0.7663156310952419;341.83900000000006;317.64700000000005;341.150619308;128.0;0.0;0.2169498676119704;-0.4929925202965543;0.4929925202965543;0.2169498676119704;1.3043478260869565;2.130434782608696;2.9130434782608696;2.1891819180978844;551.6171524208237;16.656489770562878;13.425006897498088;14.180935843516544;11.11339…
458;10.427719198790626;-0.06517951625094476;10.427719198790626;0.002495643319055718;0.5962710697894004;322.41300000000007;296.20500000000004;322.21172407200004;128.0;0.0;0.23033838751402763;-0.4929030838240171;0.4929030838240171;0.23033838751402763;1.4782608695652173;2.260869565217391;2.9130434782608696;2.2682050024004994;612.229819226976;16.81962647737941;14.281764307775603;14.281764307775603;11…
459;10.634238473167047;-0.035454459561602425;10.634238473167047;0.004126774166456126;0.5864088191508723;414.3480000000002;386.1240000000001;413.14263723600004;140.0;0.0;0.22756174723180295;-0.4929414555160783;0.4929414555160783;0.22756174723180295;1.44;2.16;2.76;2.3271053061975846;623.3009241447949;18.560113453385565;15.65972878078483;17.24572531989953;11.84977430814864;8.451320798585428;9.244319…
460;10.56153439153439;-0.04254062736205566;10.56153439153439;0.004544726841353652;0.5806417712546941;400.321;374.113;399.12698717200004;134.0;0.0;0.22755492805132035;-0.4929414555210485;0.4929414555210485;0.22755492805132035;1.5;2.25;2.875;2.300430334290363;596.0756564893034;17.68986996538249;14.712515185284872;16.298511724399575;11.477095508086466;8.083286809835533;8.876285079392884;5.8876394439…
461;10.622835726883347;-0.021849017384731884;10.622835726883347;0.005399659863945194;0.49268773895897533;352.86600000000016;327.6660000000001;352.16660371999996;132.0;0.0;0.2173349599626406;-0.4929842321757582;0.4929842321757582;0.2173349599626406;1.4583333333333333;2.25;3.0;1.905550119985063;649.9679799002549;17.26722023457211;14.256865421347635;15.012794367366089;11.490402300641938;8.4087285836…
462;10.470613504661124;-0.06934901738473176;10.470613504661124;0.010662320483749932;0.4970377568023755;340.8550000000002;315.6550000000001;340.16660372;128.0;0.0;0.21732355327284947;-0.4958438460728296;0.4958438460728296;0.21732355327284947;1.434782608695652;2.1739130434782608;2.8260869565217392;2.2858480074602148;579.443817428859;16.98276318419594;13.920002128164166;14.67593107418262;10.93909070…
463;10.563725749559083;-0.0344850718065004;10.563725749559083;0.004544726841353208;0.6274704206013455;354.88200000000006;327.66600000000005;354.182253784;134.0;0.0;0.2173235552104399;-0.49584372401521987;0.49584372401521987;0.2173235552104399;1.4166666666666667;2.1666666666666665;2.7916666666666665;2.3004303342903625;594.1984286624844;17.689869965382485;14.84265185897454;15.598580804992995;11.477…
464;10.523725749559082;-0.09698507180649996;10.523725749559082;0.023233050936424027;0.6186947063084516;355.87;329.662;355.177502752;134.0;0.0;0.22758124531861226;-0.492941305698517;0.492941305698517;0.22758124531861226;1.5;2.25;2.875;2.300430334290363;596.0756564893034;17.68986996538249;14.712515185284872;15.468444131303327;11.477095508086466;8.083286809835533;8.46125128284476;5.887639443934292;6…
465;10.543317586293778;-0.062262849584277635;10.543317586293778;0.011080273158646348;0.6271508572138537;355.8700000000001;329.6620000000001;355.17750275199995;134.0;0.0;0.2173092245112439;-0.4929852006242103;0.4929852006242103;0.2173092245112439;1.4583333333333333;2.2083333333333335;2.8333333333333335;2.3404490416031996;658.3581221934786;17.689869965382485;14.712515185284872;15.468444131303327;11…
466;11.863674063012155;-0.16099467108034937;11.863674063012155;0.05552432392710238;0.637369116935802;380.87600000000003;355.6760000000001;380.16151834000004;142.0;0.0;0.26425941451094226;-0.4929834105603217;0.4929834105603217;0.26425941451094226;1.3461538461538463;2.1153846153846154;2.8461538461538463;1.938438244053791;724.6329111768979;18.844570503761734;15.405220526124909;16.161149472143364;12.…
467;10.572760141093475;0.029632464096749578;10.572760141093475;0.029632464096749578;0.6784141859222831;337.85100000000017;313.6590000000001;337.15570468799996;126.0;0.0;0.21733218593770695;-0.4929842469853854;0.4929842469853854;0.21733218593770695;1.391304347826087;2.217391304347826;3.0;1.8672856247888496;605.7464304397524;16.396976746569035;13.756865421347635;14.51279436736609;11.062881945713372…
468;10.551649029982364;4.9130763416282974e-05;10.551649029982364;4.9130763416282974e-05;0.687597963988591;335.83900000000017;313.6630000000001;335.151288004;124.0;0.0;0.21733950643768976;-0.4929848414246933;0.4929848414246933;0.21733950643768976;1.434782608695652;2.260869565217391;3.0434782608695654;1.9164057078824097;713.5585490233278;16.396976746569035;13.483531297889845;14.2394602439083;11.062…
469;12.571256141345428;-0.10296012849584235;12.571256141345428;0.10296012849584235;0.8850459274403332;301.39400000000006;278.21;301.19026035599995;118.0;0.0;0.27222795580253956;-0.3453061346566916;0.3453061346566916;0.27222795580253956;1.3636363636363635;2.1818181818181817;3.0;1.7480914523760998;652.7785135783089;15.526733258565956;13.172174328844607;13.172174328844607;10.66903509559602;7.8193189…
470;10.634238473167045;-0.0354544595616022;10.634238473167045;0.009128060174686592;0.5496055370619137;414.3480000000001;386.1240000000001;413.14263723600004;140.0;0.0;0.22755492805133293;-0.492941455516915;0.492941455516915;0.22755492805133293;1.36;1.96;2.44;2.3044991256711422;596.9461572225359;18.39697674656903;15.41962196647142;17.005618505586124;12.01510031054725;8.65940776153896;9.45240603109…
471;10.596429831191736;-0.08989890400604672;10.596429831191736;0.018649717603091087;0.590745117600417;369.8970000000001;341.6730000000001;369.193152816;140.0;0.0;0.22758124531862484;-0.4929413056943835;0.4929413056943835;0.22758124531862484;1.36;1.96;2.44;2.3044991256711422;596.9461572225359;18.39697674656903;15.41962196647142;16.175550912489875;12.01510031054725;8.65940776153896;9.03737223454818…
472;13.500112676279945;-0.20021374433473338;13.500112676279945;0.18443927874769628;0.625224178780271;471.0200000000002;438.76400000000024;470.224867544;176.0;0.0;0.31965840816393476;-0.3231548662221303;0.3231548662221303;0.31965840816393476;0.9090909090909091;1.6363636363636365;2.3333333333333335;1.2176926646038053;992.2864468406091;22.94901851044681;19.22025185305426;19.976180799072715;16.029208…
473;14.168172284561832;-0.23446185818932852;14.168172284561832;0.1591852149668982;0.6629774262675878;454.5650000000002;422.3090000000002;454.254418084;176.0;0.0;0.31965840816393476;-0.3231548662221303;0.3231548662221303;0.31965840816393476;0.8181818181818182;1.5151515151515151;2.212121212121212;1.2199443158485166;990.2864468406091;22.949018510446813;19.22025185305426;19.22025185305426;16.02920844…
474;6.307756965440497;0.35612654320987625;6.307756965440497;0.35612654320987625;0.513346767226874;376.3520000000001;357.2000000000001;375.061525968;124.0;0.0;0.05947833959991085;-0.3023077445806383;0.3023077445806383;0.05947833959991085;1.125;1.9583333333333333;2.75;1.881781263103248;886.4762755695151;16.681433796945207;13.558620110245474;15.88697458321011;11.669035095596021;8.346538933859126;9.9…
475;3.644912958238851;0.47439814814814785;3.644912958238851;0.47439814814814785;0.5482718340139704;386.3580000000001;366.1980000000001;385.04998274;118.0;0.0;0.03482787908804634;-0.3023077464266488;0.3023077464266488;0.03482787908804634;1.173913043478261;2.0434782608695654;2.869565217391304;1.887837250289203;838.5288856276358;15.81119030894213;13.258005906425874;15.660499026468305;11.258351493073…
476;11.208533732197601;-0.30196027021919836;11.208533732197601;0.17357085117997828;0.5014060697161128;352.45900000000006;332.2990000000001;352.12454888;128.0;0.0;0.26922198115039875;-0.3023077160100947;0.3023077160100947;0.26922198115039875;1.24;2.08;2.88;1.8726229273771242;934.345782786304;17.388540578131757;14.143751609844331;14.960248190772058;12.169035095596021;8.640662963603322;9.45715954453…
477;2.596388888888889;0.5102314814814812;2.596388888888889;0.5102314814814812;0.6499084483327999;307.462;286.294;307.139470672;112.0;0.0;0.034827879067623586;-0.3023077519389666;0.3023077519389666;0.034827879067623586;1.0454545454545454;1.8181818181818181;2.6363636363636362;1.885124581266553;774.7613974932466;14.940946820939052;12.957391702606273;13.773888283534;10.864504642955708;8.1412241916602…
478;9.72179043839758;0.4726417233560094;9.72179043839758;0.4726417233560094;0.7315168361427633;191.274;174.13799999999998;191.131014164;76.0;0.0;0.11858820478430271;-0.507664572304545;0.507664572304545;0.11858820478430271;1.2857142857142858;2.0714285714285716;2.857142857142857;2.2502982688306563;322.0978098482713;9.966255326250886;8.662011904501533;8.662011904501533;6.80886175028988;5.33052059402…
479;5.418513085789872;1.060604686318972;5.418513085789872;1.060604686318972;0.7329732407827696;205.301;186.14899999999997;205.146664228;82.0;0.0;0.12187050439582665;-0.4964666466100693;0.4964666466100693;0.12187050439582665;1.2666666666666666;2.066666666666667;2.8;2.2623068883503556;335.3078797466404;10.673362107437434;9.623046599465438;9.623046599465438;7.346866552750666;5.719286231975697;5.7192…
480;12.121318019906074;0.23074797251674228;12.121318019906074;0.23074797251674228;0.6459203568367478;399.5380000000002;370.3060000000001;399.231062548;154.0;0.0;0.2309812156138701;-0.36846480528444714;0.36846480528444714;0.2309812156138701;0.8666666666666667;1.6666666666666667;2.5;1.1935227615194273;1063.56669997084;20.50142475325411;17.68024601835238;17.68024601835238;14.724677988261849;11.09947…
481;13.81322940287226;-0.17717876039304659;13.81322940287226;0.007554130448475416;0.4803725819653009;481.6850000000003;438.34100000000024;481.34167561600003;192.0;0.0;0.29112544173434873;-0.4804126044484706;0.4804126044484706;0.29112544173434873;1.2571428571428571;2.0;2.657142857142857;1.660248535058211;1096.6931423979934;25.4908348737037;22.55816535140724;22.55816535140724;16.506257618687435;13.…
482;13.772615583704148;-0.17347525352733717;13.772615583704148;0.008169222936087683;0.4803725819653009;481.6850000000003;438.3410000000003;481.34167561600003;192.0;0.0;0.29112544173434873;-0.4804126044484706;0.4804126044484706;0.29112544173434873;1.2571428571428571;2.0;2.657142857142857;1.6400394866222956;1096.6931423979934;25.4908348737037;22.55816535140724;22.55816535140724;16.523094371093045;1…
483;13.587033415217938;-0.15688869992441457;13.587033415217938;0.008521589191231582;0.5513029272900679;425.5770000000003;390.2970000000002;425.27907536;168.0;0.0;0.29112544173434873;-0.4804126044484706;0.4804126044484706;0.29112544173434873;1.3225806451612903;2.129032258064516;2.870967741935484;1.5829518912066778;966.0304005985404;22.120591385700628;19.13551562059687;19.13551562059687;14.90108590…
484;9.689580391650637;0.10058140141450944;9.689580391650637;0.10058140141450944;0.5152814480455089;427.42;395.16400000000004;426.19531700400006;156.0;0.0;0.28178538594078634;-0.48085581165326535;0.48085581165326535;0.28178538594078634;1.1428571428571428;1.8571428571428572;2.5357142857142856;1.360528934994223;653.8057095941936;19.932510652501772;16.70970926701844;18.22156715905535;13.5628819457133…
485;4.198552059712775;0.6667592592592592;4.198552059712775;0.6667592592592592;0.6825713937793063;165.23999999999998;150.11999999999998;165.12659748;66.0;0.0;0.0654721477085639;-0.3139109708128397;0.3139109708128397;0.0654721477085639;1.75;2.6666666666666665;3.5;2.048557311004153;254.03125589421748;8.38890505706126;7.4303412586254005;7.4303412586254005;5.898178147766923;4.647502533178493;4.6475025…
486;10.55317720143613;-0.00023006424792115787;10.55317720143613;0.00023006424792115787;0.6000392306582387;353.8940000000002;325.6700000000001;353.18700481599996;134.0;0.0;0.21727578919084353;-0.49584372261633547;0.49584372261633547;0.21727578919084353;1.4166666666666667;2.2083333333333335;2.875;2.2643971167539743;577.6274549287305;17.52673325856595;14.809651825847677;15.565580771866133;11.5832486…
487;10.620920965608464;-0.029489323507180698;10.620920965608464;0.004050899680859477;0.5968742087662072;368.9090000000001;339.6770000000001;368.19790384800007;140.0;0.0;0.21732355522148109;-0.49584372258793624;0.49584372258793624;0.21732355522148109;1.36;2.12;2.76;2.2932644926730674;608.9840159722669;18.396976746569035;15.54975864016109;16.305687586179545;11.97709550808647;8.774083655305022;9.152…
488;10.618729607583774;-0.03754487906273618;10.618729607583774;0.004050899680859921;0.5496055370619137;414.34800000000007;386.1240000000001;413.142637236;140.0;0.0;0.22755509053871043;-0.49294145552103474;0.49294145552103474;0.22755509053871043;1.44;2.2;2.84;2.2932644926730674;610.9461572225359;18.396976746569035;15.419621966471421;17.005618505586124;11.97709550808647;8.643946981615354;9.43694525…
489;10.580920965608463;-0.0919893235071807;10.580920965608463;0.02372687809691798;0.590745117600417;369.8970000000001;341.6730000000001;369.19315281599995;140.0;0.0;0.2275814080062406;-0.49294130569850325;0.49294130569850325;0.2275814080062406;1.44;2.2;2.84;2.2932644926730674;610.9461572225359;18.396976746569035;15.419621966471421;16.175550912489875;11.97709550808647;8.643946981615354;9.021911454…
490;13.733590755935182;-0.35157718101038626;13.733590755935182;0.29527283806594773;0.8164587200133706;372.4040000000001;351.2360000000001;372.17100213200007;142.0;0.0;0.4093662545098565;-0.4497080675002374;0.4497080675002374;0.4093662545098565;1.2222222222222223;2.0;2.740740740740741;1.6371284139510303;857.4078632362523;18.965890847321376;15.275464014127987;15.275464014127987;13.046045193307767;8…
491;13.126137092143455;-3.4860370426018688;13.126137092143455;0.2933166213316394;0.4811156456576351;479.6020000000002;450.37000000000023;479.187877408;178.0;0.0;0.3376097296341757;-0.46239131152250956;0.46239131152250956;0.3376097296341757;0.9117647058823529;1.6176470588235294;2.323529411764706;1.1504565207690662;1294.125202039021;23.70853153444066;19.31323918020783;20.129735761135557;16.48553167…
492;12.90897280473293;-0.5078836619253313;12.90897280473293;0.14559552663566677;0.37299203631409344;479.60600000000034;450.3740000000003;479.19911078800004;178.0;0.0;0.43322740181317;-0.44822404303487373;0.44822404303487373;0.43322740181317;0.9705882352941176;1.6764705882352942;2.4705882352941178;1.1704226121386;1349.6019964042887;23.492988584816832;19.35182432355118;20.168320904478904;16.6690350…
493;12.900988015485297;-4.287834114010705;12.900988015485297;0.16869737088698677;0.4913139925955442;441.5380000000003;407.2660000000002;441.26031198799996;174.0;0.0;0.4159203142893697;-0.4662290311241668;0.4662290311241668;0.4159203142893697;1.096774193548387;1.7741935483870968;2.4193548387096775;1.3446219877296344;710.2634016617096;22.269373945685235;18.280379080867704;18.280379080867704;14.8298…
494;10.424375447503465;-0.4251727189171517;10.424375447503465;0.07615533389190254;0.25940217573242447;481.62200000000036;450.37400000000025;481.2147608520001;180.0;0.0;0.3857687858191311;-0.4930342092656252;0.4930342092656252;0.3857687858191311;1.0294117647058822;1.7941176470588236;2.6176470588235294;1.216091420459993;1138.2913586303046;23.752501608810675;19.429754933623368;20.246251514551094;16.…
495;10.534318783068784;-0.03282123960695382;10.534318783068784;0.03282123960695382;0.575242530404891;385.30200000000025;360.10200000000015;384.10485475999997;128.0;0.0;0.2208566461818534;-0.49577702329414697;0.49577702329414697;0.2208566461818534;1.434782608695652;2.217391304347826;2.869565217391304;2.2762261461199262;563.0146157752374;16.819626477379405;14.010793335124992;15.596789874239697;11.1…
496;13.380292085214752;-0.30517494076170015;13.380292085214752;0.0061919389433418015;0.33590496872763437;440.51500000000027;411.28300000000024;440.211135628;170.0;0.0;0.16956490169881766;-0.489966213896717;0.489966213896717;0.16956490169881766;1.15625;1.96875;2.71875;1.2455470851034793;1072.989196327466;22.501424753254113;18.603690959684357;18.603690959684357;15.546045193307767;11.226039608391773…
497;13.070957677264925;-0.24295376833800209;13.070957677264925;0.160976395187705;0.40483351920966737;421.9000000000002;396.70000000000016;421.15684756;156.0;0.0;0.21704507041878912;-0.4929914312691998;0.4929914312691998;0.21704507041878912;1.3793103448275863;2.1379310344827585;2.8620689655172415;1.6402895240845274;860.9949778301599;20.80275414050485;16.27550915408235;17.031438100100804;13.9567287…
498;13.359494860677687;0.041917225450289974;13.359494860677687;0.041917225450289974;0.46400230772399964;509.6470000000004;470.3350000000003;509.288971348;200.0;0.0;0.32432707350246814;-0.4915418190817243;0.4915418190817243;0.32432707350246814;0.8918918918918919;1.5945945945945945;2.2972972972972974;1.0940800002804911;1031.337670733133;25.61430892837647;22.064316035764396;22.064316035764396;18.156…
499;13.52171640467568;-0.29384909773284207;13.52171640467568;0.29055355729444465;0.35231997884377825;474.5550000000002;446.33100000000024;474.223117956;180.0;0.0;0.14435289401833695;-0.4917077317395596;0.4917077317395596;0.14435289401833695;0.8285714285714286;1.4857142857142858;2.1714285714285713;1.3411238478387195;1200.1242374992312;24.200095366003378;19.701225805066574;19.701225805066574;17.101…
500;5.844687180375936;0.685316596900482;5.844687180375936;0.685316596900482;0.39411380172135996;438.57500000000016;408.3350000000002;438.24196158;168.0;0.0;0.14434941571857904;-0.4917077317395596;0.4917077317395596;0.14434941571857904;0.7878787878787878;1.4545454545454546;2.1818181818181817;1.3220708705357884;1107.9987576703106;22.459608389997225;19.099997397427373;19.099997397427373;16.313994385…
501;10.657055933484505;-0.03179988662131472;10.657055933484505;0.004332141807340095;0.5496055370619136;414.3480000000002;386.12400000000014;413.142637236;140.0;0.0;0.22782359824092704;-0.4929414544637051;0.4929414544637051;0.22782359824092704;1.44;2.2;2.84;2.3190588818511078;610.9461572225359;18.39697674656903;15.41962196647142;17.005618505586124;11.977095508086467;8.670820435153031;9.46381870471…
502;10.619247291509197;-0.08624433106575924;10.619247291509197;0.023445635970437584;0.5907451176004169;369.8970000000002;341.6730000000002;369.19315281599995;140.0;0.0;0.2278499154545349;-0.4929413046410768;0.4929413046410768;0.2278499154545349;1.44;2.2;2.84;2.3190588818511078;610.9461572225359;18.39697674656903;15.41962196647142;16.175550912489875;11.977095508086467;8.670820435153031;9.048784908…
503;10.53100235289525;-0.2401353981398242;10.53100235289525;0.16438485659318647;0.23957510515239147;503.06800000000027;471.8200000000003;502.1805395320001;182.0;0.0;0.22081567491551327;-0.5053996940568914;0.5053996940568914;0.22081567491551327;1.2058823529411764;1.9705882352941178;2.7058823529411766;1.2594669564479923;1158.513421973242;24.07877502244374;19.628455003563754;21.200880530509938;16.52…
504;10.648808734939237;-0.2147598389932448;10.648808734939237;0.0001737423364402968;0.5476653080202949;402.9220000000001;375.7060000000001;402.171020404;150.0;0.0;0.2210967654198898;-0.5066823362732711;0.5066823362732711;0.2210967654198898;1.25;1.9285714285714286;2.5357142857142856;1.720804407083254;831.4206640884904;20.0956473593183;16.359159716919592;17.115088662938046;13.528407103102724;9.6478…
505;10.409843474426808;-0.22268235071806486;10.409843474426808;0.019657790585369428;0.6149787555144216;340.85100000000006;315.65100000000007;340.15537034;128.0;0.0;0.22087355724008434;-0.5066823378605306;0.5066823378605306;0.22087355724008434;1.4782608695652173;2.217391304347826;2.8260869565217392;2.3188135824120084;589.691478630161;16.98276318419594;13.972408370971461;14.728337316989917;11.02760…
506;13.125369889542384;-0.2868683467673363;13.125369889542384;0.06519421795551872;0.5019144049557637;420.91200000000015;394.7040000000002;420.16159859199996;156.0;0.0;0.2208735588712865;-0.5066823378605306;0.5066823378605306;0.2208735588712865;1.3448275862068966;2.0689655172413794;2.7241379310344827;1.7808949099586289;886.6163816301295;20.96589084732138;16.659773920739195;17.415702866757652;13.93…
507;10.531002352895252;-0.2401353981398242;10.531002352895252;0.0317022055195495;0.23957510515239147;503.0680000000003;471.8200000000002;502.18053953200007;182.0;0.0;0.22081570137764073;-0.506682337895377;0.506682337895377;0.22081570137764073;1.2058823529411764;1.9705882352941178;2.7058823529411766;1.2591662264268078;1158.513421973242;24.078775022443736;19.628455003563758;21.200880530509938;16.52…
508;10.742113464006362;-0.0972187314731574;10.742113464006362;0.0972187314731574;0.2197841952231789;517.0950000000003;483.83100000000024;516.1961895960001;188.0;0.0;0.22082401715440342;-0.4954855706805034;0.4954855706805034;0.22082401715440342;1.1142857142857143;1.8571428571428572;2.5714285714285716;1.2776772574844848;1174.8584439870046;24.785881803630286;20.589489698527665;22.161915225473845;17.…
509;10.508451436130006;-0.20749716553287967;10.508451436130006;0.1466948276224067;0.5914714445799696;336.4320000000001;308.2080000000001;336.204907376;134.0;0.0;0.2209668678382966;-0.5036101685843085;0.5036101685843085;0.2209668678382966;1.3333333333333333;2.0833333333333335;2.6666666666666665;2.360767301531223;601.1718237430431;17.689869965382485;15.002692188426098;15.002692188426098;11.56561056…
510;10.508451436130008;-0.20749716553287945;10.508451436130008;0.0044726054001844595;0.5914714445799696;336.4320000000001;308.208;336.204907376;134.0;0.0;0.2209666365105968;-0.506679197212889;0.506679197212889;0.2209666365105968;1.3333333333333333;2.0833333333333335;2.6666666666666665;2.360767301531223;601.1718237430431;17.689869965382485;15.002692188426098;15.002692188426098;11.565610567764075;8…
511;10.719562547241118;-0.06458049886621331;10.719562547241118;0.06458049886621331;0.5765775037084665;350.4590000000001;320.2190000000001;350.22055744;140.0;0.0;0.2209749566640113;-0.4954824286847259;0.4954824286847259;0.2209749566640113;1.2;1.92;2.48;2.419502640816211;585.681922662896;18.39697674656903;15.963726883390002;15.963726883390002;12.10361537022486;8.902826893468738;8.902826893468738;6.…
512;10.344041005291004;-0.1457379062736206;10.344041005291004;0.005491123918702989;0.626349483411322;306.4060000000001;280.19800000000004;306.194342692;122.0;0.0;0.22081483592299894;-0.506975371370258;0.506975371370258;0.22081483592299894;1.4090909090909092;2.1818181818181817;2.8181818181818183;2.2445193494471702;542.9507422424406;16.11251969619286;13.67179416715186;13.67179416715186;10.616922162…
513;10.344041005291007;-0.14573790627362038;10.344041005291007;0.057286653859075054;0.626349483411322;306.40600000000006;280.19800000000004;306.194342692;122.0;0.0;0.22081482977593078;-0.5066842640694982;0.5066842640694982;0.22081482977593078;1.4090909090909092;2.1818181818181817;2.8181818181818183;2.239240845115977;542.9507422424406;16.11251969619286;13.67179416715186;13.67179416715186;10.616922…
514;10.555152116402116;-0.002821239606954018;10.555152116402116;0.002821239606954018;0.6195616175009483;320.43300000000005;292.209;320.209992756;128.0;0.0;0.22082314274030415;-0.49577810514337434;0.49577810514337434;0.22082314274030415;1.3043478260869565;2.0869565217391304;2.6956521739130435;2.294610423832591;557.4428340505317;16.819626477379405;14.632828862115765;14.632828862115765;11.1549269652…
515;13.360090057240331;-0.2905880581447553;13.360090057240331;0.2905880581447553;0.47687381853645283;412.5050000000002;383.2730000000002;412.21622100799993;160.0;0.0;0.16956490169881766;-0.4928593018857713;0.4928593018857713;0.16956490169881766;1.1333333333333333;1.9666666666666666;2.7333333333333334;1.2350124542731535;979.7415359174779;20.924074484064487;17.695442669220494;17.695442669220494;14.…
516;10.037313397581254;0.02775510204081666;10.037313397581254;0.02775510204081666;0.8365242404016698;263.728;249.61599999999996;263.082539748;94.0;0.0;0.218754449184152;-0.4929480544757049;0.4929480544757049;0.218754449184152;1.5;2.2222222222222223;2.7777777777777777;2.493567285901335;604.2789794406614;13.284092571446669;10.236113117454153;10.992042063472608;8.540912557858759;5.654504382003855;6.…
517;10.000996787603931;0.06838246409675008;10.000996787603931;0.06838246409675008;0.7933586165569749;229.28300000000002;214.16299999999998;229.1215121;88.0;0.0;0.21875444190137064;-0.4929480544942648;0.4929480544942648;0.21875444190137064;1.3529411764705883;2.0;2.5294117647058822;2.4817009858832404;543.2922600003593;12.41384908344359;9.935498913634552;9.935498913634552;8.147065707741406;5.5548385…
518;10.236670226426305;0.07718933429382724;10.236670226426305;0.07718933429382724;0.5777402694263833;409.53000000000014;378.28200000000015;409.23654185199996;160.0;0.0;0.2886124684210189;-0.4857828467017555;0.4857828467017555;0.2886124684210189;1.0666666666666667;1.7666666666666666;2.533333333333333;1.1723365271474575;834.5996147361726;20.76093777724796;17.613058173505824;17.613058173505824;14.68…
519;9.803885947206192;0.15382214215525014;9.803885947206192;0.15382214215525014;0.55359227635754;427.4200000000001;395.16400000000016;426.195317004;156.0;0.0;0.28401450639162107;-0.480721990150954;0.480721990150954;0.28401450639162107;1.1071428571428572;1.7857142857142858;2.4285714285714284;1.3832433372846076;666.3694705702293;20.095647359318303;16.94981608133185;18.461673973368757;13.43556074577…
520;13.425900794184399;-0.2415976272951439;13.425900794184399;0.07143478090733968;0.4424467486769833;442.96600000000024;414.7420000000002;442.19356741599995;164.0;0.0;0.2837802738097605;-0.48072869174699484;0.48072869174699484;0.2837802738097605;1.1612903225806452;1.8709677419354838;2.5483870967741935;1.5154982583324732;1069.1228657002107;21.9574546788841;17.93079003334417;18.686718979362624;14.9…
521;2.387777777777778;0.23101332199546487;2.387777777777778;0.23101332199546487;0.7904167125198346;265.4;242.21599999999992;265.183049736;104.0;0.0;0.022427474202394097;-0.30363208908160066;0.30363208908160066;0.022427474202394097;0.95;1.6;2.3;2.090114964058363;587.7250617443261;14.164925939000156;12.634929849769314;12.634929849769314;9.59997219694379;7.402326591895791;7.402326591895791;6.4343525…
522;3.300126133786848;0.7018518518518516;3.300126133786848;0.7018518518518516;0.7727666325443201;214.31199999999998;196.16799999999995;214.146998576;84.0;0.0;0.04564047059287188;-0.3611676048229723;0.3611676048229723;0.04564047059287188;1.25;2.125;2.9375;2.093513561820306;510.4297404862059;11.120955864630139;9.955285285007731;9.955285285007731;7.754020195423489;5.99759664790727;5.99759664790727;5…
523;9.972670068027211;0.18023226883345966;9.972670068027211;0.18023226883345966;0.9042058793538468;301.817;281.657;301.12334194;110.0;0.0;0.13398487893594688;-0.5063842149704953;0.5063842149704953;0.13398487893594688;1.1428571428571428;1.8571428571428572;2.5238095238095237;2.096249046439865;639.1666279079905;14.982763184195939;12.382757649088873;13.138686595107329;10.0585506480638;7.2862477870783…
524;9.854614512471654;-0.029644274376416924;9.854614512471654;0.02780759217267148;0.8323597066174724;283.37100000000004;262.2029999999999;283.15722891200005;110.0;0.0;0.1572058544589495;-0.5042530557759679;0.5042530557759679;0.1572058544589495;1.0;1.6666666666666667;2.3333333333333335;2.096249046439865;637.1666279079905;14.982763184195939;12.452006771579605;12.452006771579605;10.0585506480638;7.3…
525;6.327525825144873;0.201840513983371;6.327525825144873;0.201840513983371;0.8265857557007965;328.8430000000001;307.675;328.134240972;120.0;0.0;0.10064692626319846;-0.30671936070672245;0.30671936070672245;0.10064692626319846;1.173913043478261;2.0;2.8260869565217392;1.803878833492396;731.0595940136393;15.97432701575866;13.498112720739284;14.25404166675774;11.11419354072963;8.08563025532424;8.4635…
526;13.830069680650038;-0.21470768245569816;13.830069680650038;0.12247543461829169;0.8433566451798393;312.38800000000003;291.21999999999997;312.163791512;120.0;0.0;0.12488006213124579;-0.30671936070665695;0.30671936070665695;0.12488006213124579;1.173913043478261;2.0;2.8260869565217392;1.803878833492396;731.0595940136393;15.97432701575866;13.498112720739284;13.498112720739284;11.11419354072963;8.0…
527;6.331167800453516;0.2492705971277398;6.331167800453516;0.2492705971277398;0.8440185607544991;294.398;272.222;294.17321332399996;114.0;0.0;0.10064691756372678;-0.3067193607067882;0.3067193607067882;0.10064691756372678;1.0454545454545454;1.7727272727272727;2.590909090909091;1.7863745360710268;629.1403303873961;15.104083527755582;13.197498516919683;13.197498516919683;10.720346690612278;7.9859644…
528;6.385751133786848;0.29315948601662867;6.385751133786848;0.29315948601662867;0.8576942527887151;308.425;284.233;308.18886338799996;120.0;0.0;0.0892515869846421;-0.3092998051124778;0.3092998051124778;0.0892515869846421;1.0434782608695652;1.7826086956521738;2.608695652173913;1.7072008035670392;644.0459585009485;15.81119030894213;13.904605298106231;13.904605298106231;11.220346690612278;8.48596441…
529;13.214487331790446;-0.22021756321952646;13.214487331790446;0.22021756321952646;0.5502038414402346;344.8610000000001;322.68500000000006;344.14555460400004;126.0;0.0;0.12286011025799949;-0.31627332048867685;0.31627332048867685;0.12286011025799949;1.0416666666666667;1.7916666666666667;2.5;1.9350692480558918;821.5211731534688;17.10408352775558;14.09758541528157;14.853514361300025;11.5417138956581…
530;6.209383932070771;0.7975376879146724;6.209383932070771;0.7975376879146724;0.7918053413291346;318.87299999999993;299.721;318.095747288;110.0;0.0;0.056730031151179014;-0.33955085067145824;0.33955085067145824;0.056730031151179014;1.0476190476190477;1.8095238095238095;2.619047619047619;1.9437632658356145;642.4372765270095;14.819626477379408;12.343412182360032;13.915837709306214;10.147867045540844…
531;13.189795973765754;-0.25146756321952624;13.189795973765754;0.25146756321952624;0.5989702860429321;346.8330000000001;326.67300000000006;346.12481916;126.0;0.0;0.14473238009486727;-0.4912787299404209;0.4912787299404209;0.14473238009486727;1.125;1.875;2.5833333333333335;1.9350692480558913;827.2491122957879;17.10408352775558;13.798726924558885;14.55465587057734;11.541713895658194;7.88490740645316…
532;13.185293578352187;-0.22271983626375746;13.185293578352187;0.22271983626375746;0.6445048573163737;330.8340000000001;310.6740000000001;330.12990454;120.0;0.0;0.12286011025799949;-0.3162733137595878;0.3162733137595878;0.12286011025799949;1.0869565217391304;1.826086956521739;2.5217391304347827;2.0249938471705384;806.0977189072518;16.396976746569035;13.390478634095022;14.146407580113477;11.041713…
533;13.490936907208551;-0.3007335233476105;13.490936907208551;0.3007335233476105;0.8898680404439266;302.3570000000001;283.20500000000004;302.165522828;116.0;0.0;0.15743722005911334;-0.3380259308222651;0.3380259308222651;0.15743722005911334;1.3636363636363635;2.1818181818181817;2.9545454545454546;1.9847302202827337;676.6102872403688;15.689869965382487;12.890433494140659;12.890433494140659;10.52487…
534;13.168133424626376;-0.25861061129805085;13.168133424626376;0.25861061129805085;0.6902533674744428;332.80600000000004;314.66200000000003;332.10916909599996;120.0;0.0;0.14475389192489066;-0.48999444249115476;0.48999444249115476;0.14475389192489066;1.1304347826086956;1.8695652173913044;2.5652173913043477;2.027691894610351;811.7496916367182;16.396976746569035;13.091620143372337;13.847549089390792…
535;13.160602220327494;-0.25396983626375724;13.160602220327494;0.25396983626375724;0.6902533674744428;332.80600000000015;314.6620000000001;332.109169096;120.0;0.0;0.1448056278555934;-0.4899935264269914;0.4899935264269914;0.1448056278555934;1.1304347826086956;1.8695652173913044;2.5652173913043477;2.024993847170539;811.7496916367182;16.396976746569035;13.091620143372337;13.847549089390792;11.041713…
536;13.181178352014737;-0.22792816959709072;13.181178352014737;0.22792816959709072;0.5942134364715641;348.87400000000014;330.73000000000013;348.086325476;120.0;0.0;0.12286011029309737;-0.3153975728424177;0.3153975728424177;0.12286011029309737;1.1304347826086956;1.8695652173913044;2.5652173913043477;2.024993847170539;811.7496916367182;16.396976746569035;13.091620143372337;14.664045670318519;11.041…
537;13.159353300753011;-0.23048580260506046;13.159353300753011;0.23048580260506046;0.686423173970806;316.8069999999999;298.6629999999999;316.114254476;114.0;0.0;0.12286011025811129;-0.31622048392941393;0.31622048392941393;0.12286011025811129;1.0909090909090908;1.8181818181818181;2.5;2.1208042878716267;790.7024129139089;15.689869965382487;12.683371852908474;13.43930079892693;10.541713895658194;7.2…
538;13.151822096454131;-0.22584502757076685;13.151822096454131;0.22584502757076685;0.6864231739708059;316.8070000000001;298.663;316.114254476;114.0;0.0;0.12286011025799959;-0.3162724676917642;0.3162724676917642;0.12286011025799959;1.0909090909090908;1.8181818181818181;2.5;2.116143345828731;790.702412913909;15.689869965382487;12.683371852908474;13.43930079892693;10.541713895658194;7.24566151721969…
539;13.113075539980303;-0.22984155853699484;13.113075539980303;0.22984155853699484;0.6921039385559477;302.7800000000001;286.65200000000004;302.098604412;108.0;0.0;0.12286011025810882;-0.3162225623926349;0.3162225623926349;0.12286011025810882;1.0952380952380953;1.8095238095238095;2.4761904761904763;2.203586407898258;775.3344863537446;14.982763184195939;11.976265071721926;12.732194017740381;10.0417…
540;10.713728753859979;-0.054765744133078;10.713728753859979;0.0032571853351071045;0.6329682483637207;386.4950000000001;360.28700000000015;386.199428072;148.0;0.0;0.165212626247559;-0.5042440066260658;0.5042440066260658;0.165212626247559;0.9310344827586207;1.6896551724137931;2.413793103448276;1.7349521231157725;1102.7964867836097;20.28372809251716;17.10632714826611;17.10632714826611;13.9355607457…
541;12.69514395364821;0.04015229725679048;12.69514395364821;0.04015229725679048;0.701306811108886;423.5570000000002;390.2930000000002;423.2521919160001;166.0;0.0;0.3234512535082018;-0.4857828467017555;0.4857828467017555;0.3234512535082018;1.0;1.6774193548387097;2.4193548387096775;1.1707358448267466;852.1005382339299;21.631181265251037;18.57409286846973;18.57409286846973;15.097356788324023;11.2461…
542;10.236670226426304;0.07718933429382746;10.236670226426304;0.07718933429382746;0.5748750558590076;409.5300000000002;378.2820000000001;409.2365418520001;160.0;0.0;0.28928808255210026;-0.4857828467017555;0.4857828467017555;0.28928808255210026;1.0666666666666667;1.7666666666666666;2.533333333333333;1.1752455851705772;834.5996147361726;20.760937777247957;17.613058173505827;17.613058173505827;14.66…
543;13.076540048307432;-0.31606516089076786;13.076540048307432;0.021666582974822823;0.36025795118760945;453.58300000000037;425.3590000000003;453.18862635599993;168.0;0.0;0.2734497939818966;-0.34032099921103737;0.34032099921103737;0.2734497939818966;1.09375;1.8125;2.5625;1.1747180024643173;1074.2403628533204;22.501424753254113;18.297356803099706;19.11385338402743;15.524877143252588;11.147156302860…
544;13.395854107264348;-0.29879664237224923;13.395854107264348;0.0064961736712725315;0.34561128073163316;466.58200000000033;439.36600000000027;466.1838753240001;172.0;0.0;0.2734497939818966;-0.355890958706732;0.355890958706732;0.2734497939818966;1.1818181818181819;2.0;2.8484848484848486;1.0672216842297058;1261.7592367947668;22.785881803630286;18.667220129410037;19.48371671033776;16.09735678832402…
545;13.472076304361101;-0.17829252714591215;13.472076304361101;0.1005231296213056;0.3644010838968426;466.58200000000033;439.36600000000027;466.18387532400004;172.0;0.0;0.2759325265807036;-0.367791423705138;0.367791423705138;0.2759325265807036;1.121212121212121;1.9393939393939394;2.787878787878788;1.0672216842297055;1261.7592367947668;22.785881803630286;18.667220129410033;19.48371671033776;16.0973…
546;13.476693109531922;-0.1731484942241015;13.476693109531922;0.0036435370453609117;0.33418912196149175;482.6500000000004;455.4340000000003;482.1610317040001;172.0;0.0;0.27344979398189667;-0.367791423705138;0.367791423705138;0.27344979398189667;1.0606060606060606;1.878787878787879;2.727272727272727;1.0672216842297058;1261.7592367947668;22.785881803630286;18.667220129410037;20.300213291265486;16.0…
547;12.387214017884856;0.10620719445276872;12.387214017884856;0.10620719445276872;0.5547749988748034;408.5710000000003;380.34700000000015;408.198382516;152.0;0.0;0.25309025687157694;-0.35269201965539765;0.35269201965539765;0.25309025687157694;1.0;1.7241379310344827;2.5172413793103448;1.182290222264707;934.215534804384;20.053830996061407;16.958357635126575;17.774854216054297;14.220346690612278;10.…
548;12.52804735121819;-0.0025891018435275637;12.52804735121819;0.0025891018435275637;0.465008486768748;423.5860000000003;394.3540000000002;423.20928154800004;158.0;0.0;0.25518340742410145;-0.3980806113814142;0.3980806113814142;0.25518340742410145;1.0666666666666667;1.8;2.6;1.190695762555613;995.9319633650999;20.924074484064487;17.458357635126575;18.274854216054297;14.631030293135238;10.5495987341…
549;12.80647705643361;0.019957194452768334;12.80647705643361;0.019957194452768334;0.37407399812799486;465.6480000000002;438.4320000000002;465.165702484;166.0;0.0;0.27344979398189667;-0.35269201965539765;0.35269201965539765;0.27344979398189667;0.90625;1.5625;2.34375;1.0636842574801215;1211.2862187470246;21.915638315627206;18.23646925190077;19.869462413756217;15.703509938206672;11.12122872834606;12…
550;13.357481141809977;-0.24376486189875024;13.357481141809977;0.1748482354574703;0.5206691901705915;428.9390000000003;402.73100000000017;428.17791735200007;158.0;0.0;0.2843926525546;-0.4807137949097186;0.4807137949097186;0.2843926525546;1.1666666666666667;1.9666666666666666;2.7;1.44349274786028;1047.287764553752;21.087211190881018;17.060546545341086;17.81647549135954;14.508040390846983;10.234179…
551;13.066811082796143;-0.32726217826304405;13.066811082796143;0.007954627173741402;0.5371314865849836;423.4880000000002;397.2800000000002;423.195819912;162.0;0.0;0.2759332903424813;-0.3554664724647454;0.3554664724647454;0.2759332903424813;1.1290322580645162;1.8387096774193548;2.5806451612903225;1.220670434559264;1055.3765866765193;21.794317972067567;17.590250021913157;17.590250021913157;15.02487…
552;13.071955115717955;-0.3214951655756162;13.071955115717955;0.003619446900332557;0.5091380173966273;439.55600000000027;413.34800000000024;439.172976292;162.0;0.0;0.27345055775023897;-0.34027236419706786;0.34027236419706786;0.27345055775023897;1.1290322580645162;1.8387096774193548;2.5806451612903225;1.220670434559264;1058.1314741786828;21.794317972067567;17.590250021913157;18.406746602840883;15.…
553;13.35796000451106;-0.24665428503017695;13.35796000451106;0.17121912520061278;0.5734398268203403;428.93900000000014;402.73100000000005;428.177917352;158.0;0.0;0.28439342233901194;-0.48071379064878017;0.48071379064878017;0.28439342233901194;1.1666666666666667;1.9666666666666666;2.7;1.4330808592930078;1047.287764553752;21.08721119088102;17.060546545341086;17.81647549135954;14.508040390846983;10.…
554;13.35042880021218;-0.24201350999588334;13.35042880021218;0.16956904044613252;0.5734398268203402;428.93900000000025;402.73100000000017;428.177917352;158.0;0.0;0.28439342233901194;-0.48071379064878017;0.48071379064878017;0.28439342233901194;1.1666666666666667;1.9666666666666666;2.7;1.4350674186576806;1047.287764553752;21.087211190881018;17.060546545341086;17.81647549135954;14.508040390846983;10…
555;13.344925101308132;-0.2407057352790174;13.344925101308132;0.16100139116419743;0.5734398268203402;428.93900000000014;402.7310000000001;428.177917352;158.0;0.0;0.2844383234243327;-0.48071325515447594;0.48071325515447594;0.2844383234243327;1.1666666666666667;1.9666666666666666;2.7;1.4258362409414862;1047.287764553752;21.08721119088102;17.060546545341086;17.81647549135954;14.50804039084698;10.234…
556;13.062061153642635;-0.33457955608524315;13.062061153642635;0.034659695278451697;0.581837967207032;409.4610000000002;385.2690000000002;409.18016984800005;156.0;0.0;0.2759776060709148;-0.3554664724389789;0.3554664724389789;0.2759776060709148;1.1333333333333333;1.8333333333333333;2.566666666666667;1.2736329125385826;1039.2877645537515;21.087211190881018;16.88314324072661;16.88314324072661;14.524…
557;13.067828166330063;-0.3280691394185764;13.067828166330063;0.020885590595256076;0.5581638957575263;425.5290000000003;401.3370000000002;425.15732622800004;156.0;0.0;0.27349487467731465;-0.3390363344689752;0.3390363344689752;0.27349487467731465;1.1333333333333333;1.8333333333333333;2.566666666666667;1.2736329125385826;1042.0426520559151;21.087211190881018;16.88314324072661;17.699639821654337;14.…
558;13.667847243784692;-3.5280837751921;13.667847243784692;0.20284172921605914;0.40428022679090225;479.6210000000002;449.3810000000002;479.20427642000004;178.0;0.0;0.2423787400778188;-0.3608870994174552;0.3608870994174552;0.2423787400778188;1.0294117647058822;1.7941176470588236;2.588235294117647;1.1488373012427708;1407.9505871950732;23.70853153444066;19.375087233982075;20.1915838149098;16.3970166…
559;13.38137521259955;-0.3173110375667243;13.38137521259955;0.13783783646608327;0.4828503037084328;422.4600000000002;399.2760000000002;422.17541881600005;160.0;0.0;0.27597760607091465;-0.35589095870673176;0.35589095870673176;0.27597760607091465;1.096774193548387;1.8709677419354838;2.7096774193548385;1.165717406091685;1226.003579422706;21.37166824125719;17.253006567036945;17.253006567036945;15.097…
560;13.387142225286981;-0.3108006209000578;13.387142225286981;0.033671169799416756;0.4582097223105436;438.52800000000013;415.34400000000016;438.1525751960001;160.0;0.0;0.27349487467731454;-0.35589095870673176;0.35589095870673176;0.27349487467731454;1.2258064516129032;2.032258064516129;2.870967741935484;1.165717406091685;1228.7584669248695;21.371668241257193;17.25300656703694;18.069503147964667;15…
561;13.323325809330221;-0.25285399407940057;13.323325809330221;0.13249476877272737;0.6775407866790336;400.8850000000002;378.7090000000002;400.14661722399995;146.0;0.0;0.2844383249994095;-0.4807132551503713;0.4807132551503713;0.2844383249994095;1.2142857142857142;2.0;2.7142857142857144;1.5823933653353242;1015.1675314390502;19.672997628507925;15.646332982967992;16.402261928986448;13.508040390846983…
562;13.32776494758232;-0.276596510313311;13.32776494758232;0.13140147591867768;0.5873330499024106;430.9110000000001;406.71900000000005;430.157181908;158.0;0.0;0.2844383234971473;-0.4899942092453202;0.4899942092453202;0.2844383234971473;1.2;2.0;2.7333333333333334;1.4238768009898466;1051.2221939330425;21.08721119088102;16.7616880546184;17.517617000636857;14.50804039084698;9.87342526827049;10.251389…
563;13.320233743283442;-0.2719557352790174;13.320233743283442;0.12975139116419743;0.5873330499024105;430.9110000000002;406.71900000000016;430.15718190800004;158.0;0.0;0.2844383234971473;-0.4899932931811569;0.4899932931811569;0.2844383234971473;1.2;2.0;2.7333333333333334;1.4258362409414864;1051.2221939330425;21.08721119088102;16.7616880546184;17.517617000636857;14.50804039084698;9.87342526827049;1…
564;13.340809874970684;-0.24591406861235088;13.340809874970684;0.15579305783086395;0.5102510069902372;446.9790000000002;422.78700000000026;446.13433828800004;158.0;0.0;0.2844383234409826;-0.4807132551544549;0.4807132551544549;0.2844383234409826;1.2;2.0;2.7333333333333334;1.4258362409414864;1053.2221939330425;21.08721119088102;16.7616880546184;18.334113581564583;14.50804039084698;9.87342526827049;…
565;13.34167071837177;-0.2507626546888557;13.34167071837177;0.15059903232910776;0.6319029183949249;414.9120000000001;390.72000000000014;414.162267288;152.0;0.0;0.28443832343053876;-0.4807132551544681;0.4807132551544681;0.28443832343053876;1.1724137931034482;1.9655172413793103;2.689655172413793;1.4967372410367845;1031.218342217186;20.38010440969447;16.35343976415454;17.109368710172994;14.008040390…
566;13.334139514072888;-0.24612187965456211;13.334139514072888;0.1485278981192788;0.6319029183949249;414.9120000000001;390.72000000000014;414.162267288;152.0;0.0;0.28443832343053876;-0.4807132551544681;0.4807132551544681;0.28443832343053876;1.1724137931034482;1.9655172413793103;2.689655172413793;1.4986548666227175;1031.218342217186;20.38010440969447;16.35343976415454;17.109368710172994;14.0080403…
567;12.447437169312169;-0.19314531368102772;12.447437169312169;0.0693168934240358;0.8623995997288065;284.35900000000004;264.19899999999996;284.15247788;110.0;0.0;0.340085898751562;-0.45860216596276576;0.45860216596276576;0.340085898751562;1.2380952380952381;1.9523809523809523;2.7142857142857144;1.5134813216445437;664.2348742297401;14.396976746569035;12.210939454690884;12.210939454690884;10.220346…
568;6.336649174294075;0.6195190329218108;6.336649174294075;0.6195190329218108;0.7900689549385219;330.8230000000001;311.67100000000005;330.13597228800006;120.0;0.0;0.15751229620357682;-0.3533730402992482;0.3533730402992482;0.15751229620357682;1.0869565217391304;1.8695652173913044;2.652173913043478;1.8224684908924014;730.086050353222;15.97432701575866;13.251860652013713;14.007789598032168;11.114193…
569;6.186923426484663;0.48138434090093574;6.186923426484663;0.48138434090093574;0.7680434987632991;365.26800000000003;347.1240000000001;364.09699993600003;126.0;0.0;0.1574485729589693;-0.35337304056700064;0.35337304056700064;0.1574485729589693;0.9583333333333334;1.5833333333333333;2.25;1.8274535544443646;777.017468950171;16.844570503761737;13.552474855833315;15.064332747870225;11.50804039084698;7…
570;6.123544190531023;0.6696559458392073;6.123544190531023;0.6696559458392073;0.7900689549385219;330.8230000000001;311.67100000000005;330.13597228800006;120.0;0.0;0.15744855595242646;-0.35337304739340597;0.35337304739340597;0.15744855595242646;1.0434782608695652;1.826086956521739;2.608695652173913;1.8025627864257656;730.0860503532222;15.97432701575866;13.251860652013713;14.007789598032168;11.0973…
571;13.660604744231637;-0.9229366467533853;13.660604744231637;0.3210439762324686;0.7842574003243226;332.35800000000006;314.214;332.15610101600004;126.0;0.0;0.1606369403316315;-0.35337303372876605;0.35337303372876605;0.1606369403316315;0.9583333333333334;1.5833333333333333;2.25;1.8274535544443646;777.017468950171;16.844570503761737;13.552474855833315;13.552474855833315;11.50804039084698;7.83051807…
572;13.563467792228614;-0.3025662763830148;13.563467792228614;0.3025662763830148;0.7878690252190604;314.368;295.216;314.165522828;120.0;0.0;0.15744959989243978;-0.35337304734149405;0.35337304734149405;0.15744959989243978;1.0434782608695652;1.826086956521739;2.608695652173913;1.8025627864257656;730.0860503532222;15.97432701575866;13.251860652013713;13.251860652013713;11.097356788324023;7.724869174…
573;4.970315570672714;0.8668986205593351;4.970315570672714;0.8668986205593351;0.7547181967864094;375.274;356.122;374.085456708;120.0;0.0;0.15744751427046827;-0.35337304229342803;0.35337304229342803;0.15744751427046827;1.0434782608695652;1.826086956521739;2.608695652173913;1.8076856974226152;730.0860503532222;15.97432701575866;13.251860652013713;14.837857191128418;11.097356788324023;7.724869174126…
574;12.94572112721734;-0.010263560543592565;12.94572112721734;0.010263560543592565;0.7853944571495073;400.48600000000016;376.29400000000015;400.20115938800006;152.0;0.0;0.192600980349104;-0.35337304456049873;0.35337304456049873;0.192600980349104;0.9;1.6666666666666667;2.433333333333333;1.57363294816257;1080.1271061444334;20.664561460070644;17.16889581541648;17.16889581541648;14.580520035918417;10…
575;13.105620391713465;-4.411107722894789;13.105620391713465;0.23704270597127763;0.7678387370252422;364.37500000000006;345.22300000000007;364.162329268;138.0;0.0;0.41598952204902184;-0.3533730459534812;0.41598952204902184;0.3533730459534812;1.0;1.7307692307692308;2.423076923076923;1.8141860697793637;818.2773848636642;18.47432701575866;14.507789598032167;14.507789598032167;12.30868165372921;8.3528…
576;6.1498863894476266;0.6773553371966075;6.1498863894476266;0.6773553371966075;0.790068954938522;330.823;311.671;330.135972288;120.0;0.0;0.15744751836191911;-0.35337304062013186;0.35337304062013186;0.15744751836191911;1.0434782608695652;1.826086956521739;2.608695652173913;1.8076856974226152;730.0860503532222;15.97432701575866;13.251860652013713;14.007789598032168;11.097356788324023;7.72486917412…
577;7.97760582010582;0.30705246913580275;7.97760582010582;0.30705246913580275;0.65798440225999;247.68900000000005;237.60899999999998;247.06247299999998;86.0;0.0;0.15742930786903778;-0.3382460979010212;0.3382460979010212;0.15742930786903778;1.411764705882353;2.235294117647059;3.0588235294117645;2.1483136991645617;575.2245644704047;11.991199352633217;9.081792740767646;9.837721686786102;8.1310302931…
578;13.578980930335096;-0.2853607121861086;13.578980930335096;0.2853607121861086;0.8008006738125969;299.35299999999995;281.20899999999995;299.154623796;114.0;0.0;0.15744752157921363;-0.35594383198240837;0.35594383198240837;0.15744752157921363;1.0909090909090908;1.9090909090909092;2.727272727272727;1.852040135972408;700.4877586711018;15.104083527755582;12.511753837700303;12.511753837700303;10.7035…
579;13.623567707194601;-0.29486688502561487;13.623567707194601;0.29486688502561487;0.7878690252190604;314.368;295.216;314.165522828;120.0;0.0;0.15744753494912014;-0.3533730338365437;0.3533730338365437;0.15744753494912014;1.0434782608695652;1.826086956521739;2.608695652173913;1.8076856974226152;730.0860503532222;15.97432701575866;13.251860652013713;13.251860652013713;11.097356788324023;7.724869174…
580;13.750919311818933;-0.28479724927416106;13.750919311818933;0.28479724927416106;0.8850307743299483;354.43300000000016;331.2490000000001;354.196822956;136.0;0.0;0.15744753494914365;-0.3533726021473431;0.3533726021473431;0.15744753494914365;1.1153846153846154;1.9230769230769231;2.6923076923076925;1.454130468935369;817.3182929159822;17.67299762850793;14.950531264762983;14.950531264762983;12.65299…
581;13.684673147015076;-0.318582067149888;13.684673147015076;0.17090481144503533;0.8324239557782152;344.39400000000006;323.226;344.1760875120001;132.0;0.0;0.15744753494914382;-0.3950445481992145;0.3950445481992145;0.15744753494914382;1.16;1.96;2.72;1.694323920818037;766.4016190416099;17.388540578131757;14.113287809886767;14.113287809886767;12.135361590784806;8.410111110660033;8.410111110660033;6.…
582;13.83057849370339;-0.3001419681028956;13.83057849370339;0.3001419681028956;0.8563120524810884;390.4660000000001;367.2820000000001;390.1968229560001;148.0;0.0;0.1574475349491672;-0.35337216350439743;0.35337216350439743;0.1574475349491672;0.9655172413793104;1.7586206896551724;2.5517241379310347;1.3944417265526616;1005.2174872940702;19.79431797206757;16.34571877914839;16.34571877914839;14.152999…
583;13.568980930335098;-0.2977063911984539;13.568980930335098;0.2977063911984539;0.7542646621126994;300.34100000000007;283.20500000000004;300.149872764;114.0;0.0;0.15744753493971586;-0.3533919368832301;0.3533919368832301;0.15744753493971586;1.1363636363636365;1.9545454545454546;2.772727272727273;1.8520401359724081;701.9842652070839;15.104083527755582;12.304647056513755;12.304647056513755;10.70350…
584;13.558980930335096;-0.3100520702107996;13.558980930335096;0.3100520702107996;0.7900611134966071;301.32500000000005;285.19700000000006;301.133888352;114.0;0.0;0.15744754527706706;-0.37777587332797385;0.37777587332797385;0.15744754527706706;1.1818181818181819;2.0;2.8181818181818183;1.8520401359724081;705.884399736974;15.104083527755582;12.212895346977618;12.212895346977618;10.703509938206668;7.…
585;13.636832170004517;-0.34202737885277545;13.636832170004517;0.24291472453178775;0.5781380260394743;330.367;311.2150000000001;330.16043744800004;126.0;0.0;0.15744758466362702;-0.6328859603027617;0.6328859603027617;0.15744758466362702;1.2083333333333333;1.9583333333333333;2.7083333333333335;1.7816082989267343;774.7723564523343;16.896976746569035;13.660108942477576;13.660108942477576;11.410616719…
586;4.995515570672714;0.8797557634164779;4.995515570672714;0.8797557634164779;0.6498913593786005;422.274;403.122;422.071592608;120.0;0.0;0.15744751347406435;-0.3533730426191377;0.3533730426191377;0.15744751347406435;1.0434782608695652;1.826086956521739;2.608695652173913;1.8076856974226152;730.0860503532222;15.97432701575866;13.251860652013713;15.409358943190036;11.097356788324023;7.72486917412631…
587;11.932295201291414;-3.3017089787016736;11.932295201291414;0.25374422608549607;0.7811993292336191;374.47;352.2940000000001;374.152494944;138.0;0.0;0.17509917648609988;-0.35337304210906506;0.35337304210906506;0.17509917648609988;1.0384615384615385;1.7692307692307692;2.4615384615384617;1.8396200049414386;941.9998284688103;18.47432701575866;15.098641050396076;15.915137631323802;12.30868165372921;…
588;6.374033166764647;0.631856995884774;6.374033166764647;0.631856995884774;0.7900689549385219;330.8230000000001;311.67100000000005;330.13597228800006;120.0;0.0;0.15744860958613568;-0.3533721674752419;0.3533721674752419;0.15744860958613568;1.0869565217391304;1.8695652173913044;2.652173913043478;1.8282500058479145;730.086050353222;15.97432701575866;13.251860652013715;14.007789598032168;11.11419354…
589;4.93948223733938;0.8797482048374908;4.93948223733938;0.8797482048374908;0.7847074598615668;296.37800000000004;276.218;296.17494464;114.0;0.0;0.15744750167302124;-0.3533730474455436;0.3533730474455436;0.15744750167302124;0.9545454545454546;1.6363636363636365;2.3636363636363638;1.7903474237170793;681.6313760089722;15.104083527755582;12.951246448194112;12.951246448194112;10.70350993820667;7.6252…
590;13.056463529856385;-0.14892337490551788;13.056463529856385;0.060960121568732095;0.6051119467071515;437.97500000000014;409.7510000000002;437.1982381960001;162.0;0.0;0.25160087414381377;-0.36087203725653505;0.36087203725653505;0.25160087414381377;1.2903225806451613;2.096774193548387;2.806451612903226;1.5348508545318136;1214.4808941108984;21.913484604514082;18.367976047049613;19.12390499306807;1…
591;13.015849710688276;-0.14521986803980869;13.015849710688276;0.07078896389769507;0.6051119467071515;437.97500000000014;409.7510000000002;437.1982381960001;162.0;0.0;0.25160087413834664;-0.36063987949597076;0.36063987949597076;0.25160087413834664;1.2580645161290323;2.064516129032258;2.774193548387097;1.5142920162257902;1214.4808941108984;21.91348460451408;18.367976047049613;19.12390499306807;14.…
592;12.830267542202066;-0.1286333144368863;12.830267542202066;0.10396943499622058;0.679863378542369;381.8670000000001;361.70700000000016;381.13563794;138.0;0.0;0.25160087413832616;-0.36088046458560485;0.36088046458560485;0.25160087413832616;1.3333333333333333;2.2222222222222223;3.037037037037037;1.4851641876650783;1080.6951810228766;18.543241116511005;14.945326316239242;15.701255262257698;13.0973…
593;10.770832231040565;0.026837679516250157;10.770832231040565;0.026837679516250157;0.4540800804647118;408.57100000000014;380.3470000000001;408.19838251600004;152.0;0.0;0.21154881929212999;-0.49605370668409315;0.49605370668409315;0.21154881929212999;1.3448275862068966;2.1724137931034484;2.896551724137931;1.569234849554929;1076.4316591240097;20.336134335324456;17.437225169540348;18.253721750468074…
594;10.737770702455048;0.030541186381960017;10.737770702455048;0.030541186381960017;0.4540800804647118;408.57100000000014;380.3470000000001;408.19838251600004;152.0;0.0;0.21154881929212996;-0.4960537066840998;0.4960537066840998;0.21154881929212996;1.3448275862068966;2.1724137931034484;2.896551724137931;1.54792848785157;1076.4316591240097;20.336134335324456;17.437225169540348;18.253721750468074;13…
595;10.58698192239859;0.0471277399848824;10.58698192239859;0.0471277399848824;0.5434258206482849;352.463;332.3030000000001;352.13578226;128.0;0.0;0.21154881929212996;-0.4960537066840998;0.4960537066840998;0.21154881929212996;1.44;2.36;3.2;1.520877888492842;945.6538021620809;16.96589084732138;14.014575438729974;14.8310720196577;12.20350993820667;8.66602343098942;9.545676242244314;7.118560488001678…
596;12.021071253315121;-0.30466492577287974;12.021071253315121;0.06364967010168998;0.8133995988919595;394.5190000000002;364.27900000000017;394.2368762;154.0;0.0;0.34659025697540363;-0.49496202802919154;0.49496202802919154;0.34659025697540363;1.3103448275862069;2.103448275862069;2.793103448275862;1.4967036400694502;1015.7896994460446;20.499271042140986;17.69673819353419;17.69673819353419;13.702528…
597;11.997493365099995;-0.3048499409073906;11.997493365099995;0.06375090546953399;0.8133995988919595;394.5190000000002;364.27900000000017;394.2368762;154.0;0.0;0.34659025697540363;-0.49496202802919154;0.49496202802919154;0.34659025697540363;1.3103448275862069;2.103448275862069;2.793103448275862;1.4773703919902383;1015.7896994460446;20.49927104214099;17.69673819353419;17.69673819353419;13.71936525…
598;11.866050592158096;-0.30468235596707793;11.866050592158096;0.06348208516137777;0.8837131856195246;338.41100000000006;316.23500000000007;338.174275944;130.0;0.0;0.34659025697540363;-0.49496202802919154;0.49496202802919154;0.34659025697540363;1.4;2.28;3.08;1.436026164989021;886.6764769112036;17.129027554137913;14.274088462723817;14.274088462723817;12.097356788324023;8.94437102600941;8.944371026…
599;10.200994789074695;-0.21081949871316752;10.200994789074695;0.10620271878457732;0.4084566784713868;445.6070000000002;410.3270000000002;445.2729273600001;174.0;0.0;0.38076887809673543;-0.4662277180176409;0.4662277180176409;0.38076887809673543;1.2121212121212122;2.0;2.757575757575758;1.3471489452326448;1159.094369153245;23.164561460070644;20.136275943982362;20.136275943982362;15.791844901323604;…
600;10.181818773268436;-0.21100451384767793;10.181818773268436;0.10653281631836009;0.4084566784713868;445.6070000000002;410.3270000000002;445.2729273600001;174.0;0.0;0.38076887809673543;-0.4662277180176409;0.4662277180176409;0.38076887809673543;1.1818181818181819;1.9696969696969697;2.727272727272727;1.3314860111562112;1159.094369153245;23.164561460070644;20.136275943982362;20.136275943982362;15.8…
601;10.075071924060921;-0.21083692890736505;10.075071924060921;0.21083692890736505;0.5177491473511407;389.49900000000014;362.28300000000013;389.21032710400004;150.0;0.0;0.38076887809673543;-0.4662277180176409;0.4662277180176409;0.38076887809673543;1.206896551724138;2.0689655172413794;2.9310344827586206;1.2775103614897296;1027.0416253120623;19.794317972067564;16.713626213171988;16.713626213171988;…
602;10.433238742211504;0.119686306749192;10.433238742211504;0.119686306749192;0.442606819023374;415.58100000000013;382.3170000000002;415.26236267600007;162.0;0.0;0.21307859980747443;-0.4930890346184537;0.4930890346184537;0.21307859980747443;1.1935483870967742;1.967741935483871;2.7096774193548385;1.46161285474722;1122.5842131786783;21.75034789769755;19.020920872331953;19.020920872331953;14.8086816…
603;10.414062726405245;0.11812850125402141;10.414062726405245;0.11812850125402141;0.442606819023374;415.58100000000013;382.3170000000002;415.26236267600007;162.0;0.0;0.21307859980747443;-0.4930890346184537;0.4930890346184537;0.21307859980747443;1.1612903225806452;1.935483870967742;2.6774193548387095;1.4430176324658575;1122.5842131786783;21.75034789769755;19.020920872331953;19.020920872331953;14.8…
604;10.307315877197732;0.1518917181069963;10.307315877197732;0.1518917181069963;0.5455774073373356;359.47300000000007;334.2730000000001;359.19976242;138.0;0.0;0.21307859980747443;-0.4930890346184537;0.4930890346184537;0.21307859980747443;1.1851851851851851;2.037037037037037;2.888888888888889;1.4012283080773984;991.2859247133991;18.38010440969447;15.598271141521579;15.598271141521579;13.2035099382…
605;13.279970533386564;-0.19879108111972443;13.279970533386564;0.16057665658856113;0.720073896351109;339.84100000000007;320.689;339.11900550800004;122.0;0.0;0.12272833763418758;-0.30236627627303836;0.30236627627303836;0.12272833763418758;1.125;1.9166666666666667;2.625;1.800804915489412;835.4172914952584;16.681433796945207;13.597965576974316;14.35389452299277;11.614193540729628;8.266870230071087;8…
606;13.261452014868045;-0.22545774778639105;13.261452014868045;0.22545774778639105;0.6266104718534793;340.82900000000006;322.68500000000006;340.114254476;122.0;0.0;0.12286011027135331;-0.31592739976570344;0.31592739976570344;0.12286011027135331;1.0833333333333333;1.875;2.5833333333333335;1.9094695370913104;924.711886548066;16.681433796945207;13.467828903284648;14.223757849303103;11.61419354072962…
607;13.82396022297808;-0.26434663667528;13.82396022297808;0.24154294742588367;0.6672123754347502;324.374;306.23;324.143805016;122.0;0.0;0.12348132913411915;-0.31592563966526926;0.31592563966526926;0.12348132913411915;0.9583333333333334;1.7083333333333333;2.4166666666666665;1.9094695370913104;922.711886548066;16.681433796945207;13.467828903284648;13.467828903284648;11.614193540729628;8.06159911279…
608;13.292788103022314;-0.37352904821249;13.292788103022314;0.07327186738893099;0.519147676994815;351.38100000000014;333.2370000000001;351.13830503599996;132.0;0.0;0.2697009291285352;-0.3159205012662755;0.3159205012662755;0.2697009291285352;1.1538461538461537;1.9230769230769231;2.576923076923077;1.9301183634381682;1021.4623722402647;18.258784066134833;14.353574606703106;14.353574606703106;12.5248…
609;13.225979103940587;-0.2051285296793952;13.225979103940587;0.2051285296793952;0.6770878438119168;306.38399999999996;287.23199999999997;306.153226828;116.0;0.0;0.12286011027135313;-0.31592917723439207;0.31592917723439207;0.12286011027135313;1.0;1.7826086956521738;2.5217391304347827;1.8817253512185792;874.2979945595409;15.81119030894213;13.167214699465047;13.167214699465047;11.220346690612278;7.…
610;10.74090340765936;-0.5110979885781475;10.74090340765936;0.5110979885781475;0.8012883234644445;291.394;270.22599999999994;291.162314292;112.0;0.0;0.10524510717990941;-0.38361412074504525;0.38361412074504525;0.10524510717990941;0.8636363636363636;1.3636363636363635;1.9090909090909092;1.9512871838827035;687.3773933610315;15.104083527755582;12.919006738452742;12.919006738452742;10.754020195423491…
611;2.4274017384731668;1.1632893990929705;2.4274017384731668;1.1632893990929705;0.5791645622326818;287.406;266.23799999999994;287.167399672;110.0;0.0;0.0015995382446495968;-0.3057312648686364;0.3057312648686364;0.0015995382446495968;0.7272727272727273;1.2272727272727273;1.7727272727272727;1.9631480815500684;705.4815373524832;14.940946820939052;13.04914341214241;13.04914341214241;10.82649984049492…
612;13.28908575972401;-0.1874099082802183;13.28908575972401;0.1874099082802183;0.7113363583394019;341.857;320.68899999999996;341.13465557200004;124.0;0.0;0.12272833762293396;-0.3063238822144477;0.3063238822144477;0.12272833762293396;1.0416666666666667;1.75;2.4583333333333335;1.7422928465094107;772.925795937811;16.681433796945207;13.805072358160864;14.56100130417932;11.614193540729628;8.5715651299…
613;4.222584089191232;0.7985648148148146;4.222584089191232;0.7985648148148146;0.5755155898652071;164.252;148.124;164.131348512;66.0;0.0;0.025878941464115093;-0.30574829177255375;0.30574829177255375;0.025878941464115093;1.5833333333333333;2.5;3.0833333333333335;1.997991693039251;217.8784690943958;8.38890505706126;7.662011904501533;7.662011904501533;5.860173345306138;4.751715438202445;4.75171543820…
614;13.303426692455371;-0.14654861636012417;13.303426692455371;0.14654861636012417;0.8618788130545956;246.32899999999998;227.17699999999996;246.153226828;96.0;0.0;0.1234688673719081;-0.3608870994174552;0.3608870994174552;0.1234688673719081;1.3333333333333333;2.111111111111111;2.888888888888889;1.7987361956986991;538.4172193950874;12.535169427003234;10.747463320390054;10.747463320390054;8.72034669…
615;7.406900746409675;0.5315986394557826;7.406900746409675;0.5315986394557826;0.696109773997259;195.29100000000003;182.18699999999998;195.083018416;70.0;0.0;0.17913417534399925;-0.33107315685201516;0.33107315685201516;0.17913417534399925;1.6153846153846154;2.4615384615384617;3.076923076923077;2.258351743851909;374.21157507857816;9.259148545064338;7.631482767902716;8.447979348830442;6.254020195423…
616;7.6695859315948605;0.5800925925925924;7.6695859315948605;0.5800925925925924;0.6861924192522729;221.32899999999998;206.20899999999997;221.09866848;80.0;0.0;0.17940714823400614;-0.3308280183171486;0.3308280183171486;0.17940714823400614;1.6;2.466666666666667;3.3333333333333335;2.1229658687068502;468.4227386044037;10.41384908344359;8.838589549089264;9.65508613001699;7.254020195423489;5.4272887824…
617;9.396004109977325;0.3849319727891156;9.396004109977325;0.3849319727891156;0.7352761854590355;191.27399999999997;174.13799999999998;191.131014164;76.0;0.0;0.1153616269129536;-0.5079561914289297;0.5079561914289297;0.1153616269129536;1.4285714285714286;2.2857142857142856;3.0;2.135154547087473;310.9449683597643;9.966255326250886;8.609605661694237;8.609605661694237;6.7540201954234895;5.22981484585…
618;9.630803807634164;0.42372826908541183;9.630803807634164;0.42372826908541183;0.7215128682569059;217.31199999999995;198.15999999999997;217.146664228;86.0;0.0;0.11538189825964228;-0.50795583903549;0.50795583903549;0.11538189825964228;1.3125;2.1875;3.0625;2.00797776538362;401.72185684736274;11.120955864630139;9.816712442880785;9.816712442880785;7.754020195423489;6.275339360175669;6.27533936017566…
619;9.89892077664399;0.5038671579743008;9.89892077664399;0.5038671579743008;0.7215128682569059;217.31199999999998;198.15999999999997;217.146664228;86.0;0.0;0.11855075007413103;-0.5076652571631598;0.5076652571631598;0.11855075007413103;1.3125;2.1875;3.0625;2.024072070744706;401.72185684736274;11.120955864630139;9.816712442880785;9.816712442880785;7.770856947829095;6.2813224243193755;6.281322424319…
620;6.235977349553737;0.5468091773746534;6.235977349553737;0.5468091773746534;0.8064982033719171;384.91500000000013;359.71500000000015;384.18292248000006;142.0;0.0;0.15746618659143596;-0.35337303763610334;0.35337303763610334;0.15746618659143596;1.037037037037037;1.8148148148148149;2.5925925925925926;1.5593831607667683;830.8737330039268;18.380104409694475;15.65763804594953;16.413566991967986;13.16…
621;12.769881941512812;-5.793305685349335;12.769881941512812;0.42291666666666683;0.5245567433892461;474.8920000000002;456.7480000000002;474.074023776;166.0;0.0;0.5338268355433946;-0.37601008994452473;0.5338268355433946;0.37601008994452473;1.064516129032258;1.7419354838709677;2.4193548387096775;1.803508127585495;1146.5723871148027;22.388540578131746;16.279020580276182;17.851446107222365;14.5318082…
622;6.176539767362579;0.7064663118333756;6.176539767362579;0.7064663118333756;0.8001222420891723;326.831;307.679;326.129824288;118.0;0.0;0.1383215959494366;-0.35347061187973944;0.35347061187973944;0.1383215959494366;1.0;1.7826086956521738;2.608695652173913;1.8304332090303406;763.3669443617505;15.81119030894213;13.089484268582675;13.84541321460113;11.20350993820667;7.887311430224071;8.265275903233…
623;13.8658608003818;-0.30080570361012127;13.8658608003818;0.30080570361012127;0.8563120524810883;390.46600000000024;367.2820000000002;390.196822956;148.0;0.0;0.15746732939704397;-0.3533730307519144;0.3533730307519144;0.15746732939704397;0.9655172413793104;1.7586206896551724;2.5517241379310347;1.5251394998713195;1005.2174872940702;19.794317972067567;16.34571877914839;16.34571877914839;14.15299968…
624;13.844910886160157;-0.305242782042926;13.844910886160157;0.305242782042926;0.8310787605839132;376.4390000000002;355.27100000000013;376.18117289200006;142.0;0.0;0.15779673896183646;-0.3533728078836837;0.3533728078836837;0.15779673896183646;0.9285714285714286;1.7142857142857142;2.5;1.5982341749522173;989.2103297737564;19.08721119088102;15.638611997961844;15.638611997961844;13.669836433395455;9.…
625;9.811044277291572;0.23424408961115328;9.811044277291572;0.23424408961115328;0.7349029808758579;308.38500000000005;288.225;308.16371125999996;118.0;0.0;0.13832331363027672;-0.5078819701077344;0.5078819701077344;0.13832331363027672;1.0;1.7826086956521738;2.608695652173913;1.8304332090303406;763.3669443617505;15.81119030894213;13.158733391073406;13.158733391073406;11.20350993820667;7.92193599146…
626;12.675332803792122;-5.76501035866724;12.675332803792122;0.2870393990929707;0.5707665357932288;440.44700000000006;421.29500000000013;440.112996128;160.0;0.0;0.5338268435783787;-0.3759520052591139;0.5338268435783787;0.3759520052591139;1.0333333333333334;1.7333333333333334;2.433333333333333;1.7577556382831427;1094.4437458718264;21.518297090128673;15.978406376456583;16.79490295738431;14.137961350…
627;11.47104754986481;-3.591399247556129;11.47104754986481;0.25507742294448676;0.7992930320202929;386.4770000000001;364.30100000000016;386.14126156399993;142.0;0.0;0.30574725095166716;-0.38252415284760666;0.38252415284760666;0.30574725095166716;1.037037037037037;1.7777777777777777;2.5185185185185186;1.7923181386722398;995.7643976374828;19.018297090128677;15.3445129574289;16.161009538356627;12.887…
628;13.620338540527934;-0.21576072082745945;13.620338540527934;0.21576072082745945;0.7364392394863818;327.4280000000001;309.2840000000001;327.120546796;118.0;0.0;0.13731655754583277;-0.35350185481222063;0.35350185481222063;0.13731655754583277;1.0;1.7826086956521738;2.608695652173913;1.8237838491799725;766.612056859587;15.81119030894213;12.997732559046538;13.814229139974264;11.20350993820667;7.795…
629;9.794092116797744;0.28423927917254055;9.794092116797744;0.28423927917254055;0.8073493186066383;325.4370000000001;306.2850000000001;325.124883228;118.0;0.0;0.13731656836789397;-0.5079216717745757;0.5079216717745757;0.13731656836789397;1.0;1.7826086956521738;2.608695652173913;1.8237838491799725;766.612056859587;15.81119030894213;13.06698168153727;13.883478262464996;11.20350993820667;7.830184281…
630;5.05323223733938;0.9653665123456789;5.05323223733938;0.9653665123456789;0.7430194240185352;291.398;270.22999999999996;291.17354767200004;112.0;0.0;0.13642144339433743;-0.3535277800941509;0.3535277800941509;0.13642144339433743;0.8181818181818182;1.5;2.3181818181818183;1.8163415603338553;712.1251646343486;14.940946820939052;12.995976845949622;12.995976845949622;10.809663088089318;7.994752372383…
631;6.259114124044679;0.7345681636852275;6.259114124044679;0.7345681636852275;0.8001222420891723;326.831;307.6790000000001;326.129824288;118.0;0.0;0.13837424491061923;-0.3534698866707181;0.3534698866707181;0.13837424491061923;1.0;1.7826086956521738;2.608695652173913;1.8381648390067984;763.3669443617505;15.81119030894213;13.089484268582675;13.84541321460113;11.20350993820667;7.887311430224072;8.26…
632;9.945706254724112;0.2623459414630054;9.945706254724112;0.2623459414630054;0.7349029808758579;308.38500000000005;288.225;308.16371126;118.0;0.0;0.13845929204631807;-0.5079391717815787;0.5079391717815787;0.13845929204631807;1.0;1.7826086956521738;2.608695652173913;1.8381648390067984;763.3669443617505;15.81119030894213;13.158733391073406;13.158733391073406;11.20350993820667;7.921935991469438;7.9…
633;12.744555949840667;-5.770238651373209;12.744555949840667;0.42994572520366225;0.5707665357932288;440.44700000000023;421.29500000000013;440.1129961280001;160.0;0.0;0.5338268355433946;-0.3760100899445248;0.5338268355433946;0.3760100899445248;1.0333333333333334;1.7333333333333334;2.433333333333333;1.78462039918164;1094.4437458718262;21.518297090128673;15.978406376456581;16.794902957384306;14.1379…
634;11.550451599283218;-3.5966275402620993;11.550451599283218;0.28317927479633864;0.7992930320202927;386.4770000000002;364.30100000000016;386.14126156400005;142.0;0.0;0.3057463641211261;-0.3825822359608552;0.3825822359608552;0.3057463641211261;1.037037037037037;1.7777777777777777;2.5185185185185186;1.8156555592626744;995.764397637483;19.018297090128673;15.3445129574289;16.161009538356627;12.88796…
635;4.9907322373393805;1.0070630196523056;4.9907322373393805;1.0070630196523056;0.8093528922778097;292.386;272.226;292.16879664;112.0;0.0;0.1383205422067003;-0.3534706186961638;0.3534706186961638;0.1383205422067003;0.8636363636363636;1.5454545454545454;2.3636363636363638;1.816341560333855;714.5320248659785;14.940946820939052;12.788870064763074;12.788870064763074;10.809663088089318;7.7876455911964…
636;12.73221027082832;-5.790646814638515;12.73221027082832;0.34202286470143606;0.5259746535438894;441.4310000000002;423.2870000000001;441.09701171600005;160.0;0.0;0.5338268356090966;-0.45432010691290126;0.5338268356090966;0.45432010691290126;1.0333333333333334;1.7333333333333334;2.433333333333333;1.78462039918164;1094.4437458718262;21.518297090128673;15.886654666920444;16.70315124784817;14.137961…
637;12.752786402515563;-5.756633209196338;12.752786402515563;0.4032790585369954;0.5063127077162594;457.49900000000025;439.3550000000002;457.074168096;160.0;0.0;0.5338268355021933;-0.37601141138257277;0.5338268355021933;0.37601141138257277;1.0333333333333334;1.7333333333333334;2.433333333333333;1.78462039918164;1095.6888583696627;21.518297090128673;15.886654666920444;17.5196478287759;14.1379613500…
638;6.377111804855687;0.18982856549415006;6.377111804855687;0.18982856549415006;0.6601322929131255;389.3700000000002;363.16200000000015;388.14730419200004;138.0;0.0;0.04090326463673117;-0.29869568086331016;0.29869568086331016;0.04090326463673117;0.9230769230769231;1.6153846153846154;2.3076923076923075;1.6918758718451967;800.2895886242351;18.474327015758657;15.674935684471196;17.1867935765081;12.3…
639;13.399413567393688;-0.1912071120918517;13.399413567393688;0.15768898790002694;0.7247070456191025;372.91500000000013;346.7070000000001;372.17685473200004;138.0;0.0;0.12272795461285876;-0.29869568086330917;0.29869568086330917;0.12272795461285876;1.0769230769230769;1.8076923076923077;2.5;1.7058232664132729;802.2895886242351;18.474327015758657;15.674935684471196;16.430864630489648;12.365010527859…
640;13.30379892631398;-0.1817757400038542;13.30379892631398;0.1817757400038542;0.8009215701330057;344.861;322.68500000000006;344.145554604;126.0;0.0;0.12272795455970406;-0.303825311000863;0.303825311000863;0.12272795455970406;0.9583333333333334;1.6666666666666667;2.375;1.6806912019850369;722.9187495366206;16.681433796945207;13.882042465657744;14.6379714116762;11.614193540729628;8.590211083794367;…
641;13.389198375349794;-0.18478538187713212;13.389198375349794;0.16547710185960263;0.7247070456191025;372.91500000000013;346.7070000000001;372.17685473200004;138.0;0.0;0.12272795455970406;-0.2986956808634272;0.2986956808634272;0.12272795455970406;1.0384615384615385;1.7692307692307692;2.4615384615384617;1.6904434370682895;802.2895886242351;18.474327015758657;15.674935684471196;16.430864630489648;1…
642;13.392916023208855;-0.16653349573172727;13.392916023208855;0.16653349573172727;0.6636875701032872;417.36600000000016;391.15800000000013;416.12633915200007;138.0;0.0;0.12272795455960804;-0.29869568086333886;0.29869568086333886;0.12272795455960804;1.0384615384615385;1.7692307692307692;2.4615384615384617;1.6918758718451967;802.2895886242351;18.474327015758657;15.674935684471196;17.26093222358589…
643;13.319913268387918;-4.351529643997177;13.319913268387918;0.006907596371882763;0.7011047257786691;378.4130000000002;356.2370000000001;378.171911584;144.0;0.0;0.41592083767266186;-0.3038253110008398;0.41592083767266186;0.3038253110008398;0.8888888888888888;1.5555555555555556;2.185185185185185;1.7274024723115884;807.9215869812953;19.181433796945203;15.137971411676197;15.137971411676197;12.825518…
644;13.405312717423733;-4.366141912515696;13.405312717423733;0.027174036281179426;0.6124187230555429;406.4670000000001;380.25900000000007;406.20321171200004;156.0;0.0;0.41592083767268656;-0.2986956808634038;0.41592083767268656;0.2986956808634038;0.9655172413793104;1.6551724137931034;2.2758620689655173;1.744460636617782;888.7411146109183;20.974327015758654;16.930864630489648;16.930864630489648;13.…
645;13.296267722015099;-0.1771349649695606;13.296267722015099;0.1771349649695606;0.8009215701330057;344.86100000000005;322.68499999999995;344.145554604;126.0;0.0;0.12272795455960808;-0.3038253110007466;0.3038253110007466;0.12272795455960808;0.9583333333333334;1.6666666666666667;2.375;1.6803265906159777;722.9187495366206;16.681433796945207;13.882042465657744;14.6379714116762;11.614193540729628;8.5…
646;13.381667171050912;-0.1801446068428385;13.381667171050912;0.15768898790002694;0.7247070456191025;372.91500000000013;346.7070000000001;372.17685473200004;138.0;0.0;0.12272795455960808;-0.29869568086331016;0.29869568086331016;0.12272795455960808;1.0384615384615385;1.7692307692307692;2.4615384615384617;1.6918758718451967;802.2895886242351;18.474327015758657;15.674935684471196;16.43086463048965;1…
647;13.427073153956893;-0.17072273662551396;13.427073153956893;0.17072273662551396;0.6994014326255565;384.92600000000016;358.7180000000002;384.176854732;142.0;0.0;0.12272795455960808;-0.2981422766768804;0.2981422766768804;0.12272795455960808;1.037037037037037;1.8148148148148149;2.5185185185185186;1.4868968978744181;845.9568949254069;18.5956473593183;15.79625602803084;16.552184974049293;13.0552805…
648;13.465534692418434;-0.16956532921810652;13.465534692418434;0.16956532921810652;0.6476773202358813;398.9530000000002;370.7290000000002;398.192504796;148.0;0.0;0.12272795455960808;-0.29814229638919443;0.29814229638919443;0.12272795455960808;1.0;1.75;2.5;1.4853166087659555;859.4089120494658;19.302754140504845;16.503362809217386;17.259291755235843;13.555280556640398;10.55825028730733;10.936214760…
649;13.498697957724556;-0.16857913592422102;13.498697957724556;0.16857913592422102;0.5958274659431285;412.98000000000013;382.7400000000002;412.20815486;154.0;0.0;0.12272795455960808;-0.2981422964645157;0.2981422964645157;0.12272795455960808;0.9655172413793104;1.7241379310344827;2.4827586206896552;1.4729322407760606;874.8921350022722;20.009860921691395;17.210469590403935;17.966398536422393;14.0552…
650;13.870645786092215;-0.21602385385844958;13.870645786092215;0.17348739187032813;0.8275063498858444;328.406;306.22999999999996;328.175105144;126.0;0.0;0.12306276412871385;-0.3038253110006303;0.3038253110006303;0.12306276412871385;0.8333333333333334;1.5;2.2083333333333335;1.6803265906159777;720.9187495366206;16.681433796945207;13.882042465657744;13.882042465657744;11.614193540729628;8.5902110837…
651;14.022700184240364;-0.21903349573172726;14.022700184240364;0.0969250990111381;0.7778237332207719;356.46000000000015;330.25200000000007;356.206405272;138.0;0.0;0.12306276414196912;-0.29869568086319326;0.29869568086319326;0.12306276414196912;0.9230769230769231;1.6153846153846154;2.3076923076923075;1.6918758718451967;800.2895886242351;18.474327015758657;15.674935684471196;15.674935684471196;12.3…
652;13.389198375349794;-0.18478538187713212;13.389198375349794;0.14646036450622502;0.7247070456191025;372.91500000000013;346.707;372.17685473200004;138.0;0.0;0.12272795455970512;-0.2986956807986078;0.2986956807986078;0.12272795455970512;1.0769230769230769;1.8076923076923077;2.5;1.7074588488588096;802.2895886242351;18.474327015758657;15.674935684471196;16.43086463048965;12.365010527859459;9.357126…
653;14.821226904341984;-0.23279635581403202;14.821226904341984;0.06709528514114549;0.7778237332207721;356.4600000000001;330.252;356.20640527200004;138.0;0.0;0.12778523113012577;-0.29869568073406744;0.29869568073406744;0.12778523113012577;1.0;1.7307692307692308;2.423076923076923;1.7074588488588096;800.2895886242351;18.474327015758657;15.674935684471196;15.674935684471196;12.365010527859459;9.35712…
654;13.346194260123458;-0.15981538873584267;13.346194260123458;0.15981538873584267;0.7992213916919426;338.47000000000014;311.254;338.215827084;132.0;0.0;0.12272795455960792;-0.29869568086342735;0.29869568086342735;0.12272795455960792;0.96;1.64;2.32;1.6587153374901387;752.8774660349122;17.60408352775558;15.374321480651595;15.374321480651595;11.9543269253365;9.251477667093209;9.251477667093209;8.18…
655;13.82015226389505;-0.1646350349564032;13.82015226389505;0.1467560048710843;0.7247070456191025;372.9150000000001;346.7070000000001;372.17685473200004;138.0;0.0;0.12300448634951587;-0.29869568086331016;0.29869568086331016;0.12300448634951587;1.0769230769230769;1.8846153846153846;2.6153846153846154;1.7058369478365394;819.5395886242351;18.47432701575866;15.674935684471198;16.43086463048965;12.348…
656;6.317746021248006;0.49363221214411657;6.317746021248006;0.49363221214411657;0.8171550937531901;326.87100000000004;303.687;326.154976416;120.0;0.0;0.04090326462355278;-0.3038253110007466;0.3038253110007466;0.04090326462355278;0.9130434782608695;1.6521739130434783;2.391304347826087;1.6864823613751994;677.2959585009485;15.81119030894213;13.581428261838143;14.337357207856599;11.220346690612276;8.…
657;6.373778471522353;0.21014077853363577;6.373778471522353;0.21014077853363577;0.7530109725857365;354.9250000000001;327.70900000000006;354.18627654400007;132.0;0.0;0.040903264636731;-0.29869568086331016;0.29869568086331016;0.040903264636731;1.0;1.76;2.48;1.6964268206657334;755.8774660349122;17.60408352775558;15.374321480651595;16.13025042667005;11.954326925336499;9.251477667093209;9.629442140102…
658;2.696203703703704;0.557459372637944;2.696203703703704;0.557459372637944;0.8355315551687437;292.426;268.234;292.193948768;114.0;0.0;0.036069404410397445;-0.30382531100086324;0.30382531100086324;0.036069404410397445;0.7727272727272727;1.4090909090909092;2.1363636363636362;1.6543580948068592;629.1653207721986;14.940946820939052;13.280814058018542;13.280814058018542;10.826499840494925;8.390879405…
659;2.7239814814814816;0.24804291855631155;2.7239814814814816;0.24804291855631155;0.814296770672802;320.4800000000001;292.256;320.225248896;126.0;0.0;0.036093264580540164;-0.29869568086342735;0.29869568086342735;0.036093264580540164;0.875;1.5416666666666667;2.25;1.663900589010178;706.9196711913698;16.7338400397525;15.073707276831994;15.073707276831994;11.560480075219148;9.151811828065634;9.151811…
660;14.512089751300309;-0.1131876338498361;14.512089751300309;0.09373614260519014;0.7247070456191025;372.9150000000001;346.7070000000001;372.17685473200004;138.0;0.0;0.12651828302242182;-0.29869568086330994;0.29869568086330994;0.12651828302242182;1.0384615384615385;1.8076923076923077;2.5384615384615383;1.7210028014889835;819.5395886242351;18.47432701575866;15.674935684471198;16.43086463048965;12.…
661;6.354724973579966;0.21969839170236005;6.354724973579966;0.21969839170236005;0.7427596818973987;360.9540000000001;335.7540000000001;360.14269748000004;128.0;0.0;0.04090326466588784;-0.29869568086331005;0.29869568086331005;0.04090326466588784;1.1666666666666667;2.0;2.7083333333333335;1.6898358338351762;725.2450086777797;16.89697674656903;14.627869232736206;16.200294759682386;11.454326925336499;…
662;6.332632642563198;0.4245833333333332;6.332632642563198;0.4245833333333332;0.7596425241383091;344.91099999999994;323.74300000000005;344.11139735200004;120.0;0.0;0.04096301168592852;-0.3038253073576784;0.3038253073576784;0.04096301168592852;1.0;1.7826086956521738;2.608695652173913;1.7582828419956982;710.2658425876049;15.81119030894213;13.334976013922754;14.907401540868936;11.20350993820667;8.18…
663;13.27138162451672;-4.331191156594035;13.27138162451672;0.587686268824436;0.7094782580960448;407.50500000000017;383.3130000000001;407.164303428;150.0;0.0;0.41598698505793;-0.3395810924987042;0.41598698505793;0.3395810924987042;0.8928571428571429;1.6071428571428572;2.357142857142857;1.549600115374745;831.8857872361674;19.72540387131522;15.874981848624635;16.69147842955236;13.414834803611857;9.5…
664;13.448717282679956;-0.23321587649963083;13.448717282679956;0.1438587702269336;0.5447731111111636;454.9770000000002;426.75300000000016;454.193567416;168.0;0.0;0.31940734696816736;-0.3259352494717178;0.3259352494717178;0.31940734696816736;1.0;1.75;2.4375;1.3142391319478706;1120.9223750000663;22.24191172926027;18.306038290681165;19.06196723669962;15.491203638441377;11.282542817465076;11.66050729…
665;13.481948967788444;-0.2009150415565999;13.481948967788444;0.14971705652547418;0.6797825317639162;456.99300000000034;426.75300000000016;456.20921748;170.0;0.0;0.3194073470233161;-0.32593524947162883;0.32593524947162883;0.3194073470233161;0.9375;1.6875;2.375;1.2373095776091243;976.4072413428393;22.241911729260266;18.51314507186771;19.269074017886165;15.491203638441377;11.506459888593605;11.8844…
666;14.142512562339611;-0.23516315541119504;14.142512562339611;0.12505579491366325;0.7127512988745834;440.5380000000003;410.2980000000002;440.23876802;170.0;0.0;0.3194073470233161;-0.32593524947162883;0.32593524947162883;0.3194073470233161;0.84375;1.5625;2.25;1.2395447176138559;974.4072413428393;22.24191172926027;18.513145071867715;18.513145071867715;15.491203638441377;11.506459888593605;11.50645…
667;12.219809933232552;-0.06798380154530959;12.219809933232552;0.06798380154530959;0.9241142881719684;304.41900000000004;284.259;304.13578226;112.0;0.0;0.27118498180305695;-0.34936154153213933;0.34936154153213933;0.27118498180305695;1.2857142857142858;2.0476190476190474;2.857142857142857;1.5236967917312108;618.9160722598834;14.656489770562878;12.210179131305392;13.026675712233118;10.2371834430178…
668;13.28295007736972;-0.24823516698513193;13.28295007736972;0.24823516698513193;0.6585272243310153;387.8860000000001;364.7020000000001;387.151368256;142.0;0.0;0.14480563305834213;-0.4899930660991307;0.4899930660991307;0.14480563305834213;1.037037037037037;1.7777777777777777;2.5185185185185186;1.5473645562712433;917.0714616154156;18.80275414050485;15.367260863618489;16.123189809636944;13.09735678…
669;4.977645030234316;0.9102253401360544;4.977645030234316;0.9102253401360544;0.7326590212740716;332.451;308.259;332.20009676800004;128.0;0.0;0.14434941569100834;-0.3038256428493192;0.3038256428493192;0.14434941569100834;0.84;1.48;2.16;1.6626379808247533;745.4271559519163;17.062267164498692;14.675241249018459;14.675241249018459;12.29282633568371;8.894574236565228;8.894574236565228;6.7068477629977…
670;13.262336788530593;-0.22449324161355166;13.262336788530593;0.22449324161355166;0.6914150996041261;343.833;324.68100000000004;343.12515350800004;124.0;0.0;0.12286011033768196;-0.3672255363833307;0.3672255363833307;0.12286011033768196;0.9583333333333334;1.6666666666666667;2.375;1.8442035042497684;864.1993272096707;16.681433796945207;13.544799010781528;14.300727956799983;11.614193540729628;8.117…
671;2.612268518518518;0.494074074074074;2.612268518518518;0.494074074074074;0.7212588245608211;264.372;244.21199999999996;264.16264864;102.0;0.0;0.06723468289128036;-0.3616606726822643;0.3616606726822643;0.06723468289128036;0.9;1.65;2.55;1.9017661245550799;634.8202783238603;13.526733258565956;11.919006738452742;11.919006738452742;9.826499840494925;7.436433325672088;7.436433325672088;5.97573814961…
672;3.69849111866969;0.4315740740740738;3.69849111866969;0.4315740740740738;0.7162549624871904;276.383;256.22299999999996;276.16264864;106.0;0.0;0.04586309005930944;-0.3576040755021192;0.3576040755021192;0.04586309005930944;1.0;1.7619047619047619;2.619047619047619;1.9138786597814796;757.5922186807383;14.233840039752504;12.342036630955862;12.342036630955862;10.326499840494925;7.656854949492981;7.6…
673;10.625115347064753;-0.08319396574311777;10.625115347064753;0.03774754346182907;0.5693189078467948;359.4250000000002;338.2570000000001;359.152143532;136.0;0.0;0.16521262624755909;-0.5079662449308637;0.5079662449308637;0.16521262624755909;0.8888888888888888;1.6666666666666667;2.4444444444444446;1.800853683125346;1056.208880769327;18.706377823327536;15.10632714826611;15.10632714826611;13.0248771…
674;10.870307695634626;-0.07416408358823556;10.870307695634626;0.027340523917453785;0.2997432965581538;433.5070000000002;410.3230000000002;433.167793596;162.0;0.0;0.16521262631747796;-0.5042440066260657;0.5042440066260657;0.16521262631747796;0.8787878787878788;1.7272727272727273;2.6363636363636362;1.544511509087409;1596.4126264549138;22.266855755642602;18.29941265079889;18.29941265079889;16.09735…
675;10.62178201373142;-0.05071462690014239;10.62178201373142;0.0014705635340559464;0.6387268014593456;343.4260000000001;322.25800000000004;343.15722891200005;130.0;0.0;0.16521262624755892;-0.5042440066260658;0.5042440066260658;0.16521262624755892;0.9230769230769231;1.7307692307692308;2.5384615384615383;1.8266884347391;1010.46155884197;17.83613433532446;14.736463821955779;14.736463821955779;12.631…
676;10.048665045372296;0.13244136852271793;10.048665045372296;0.13244136852271793;0.6475758667400097;344.86700000000013;327.7310000000001;344.075011844;118.0;0.0;0.133985717121617;-0.506384207905116;0.506384207905116;0.133985717121617;1.3478260869565217;2.1739130434782608;2.9565217391304346;2.121037213114135;786.5862075798395;16.396976746569035;12.79062577785999;14.363051304806172;11.079718698118…
677;9.952135928445452;0.17676004661123734;9.952135928445452;0.17676004661123734;0.8650420358096297;287.78999999999996;269.646;287.107691876;104.0;0.0;0.1339857170812096;-0.5063842079051935;0.5063842079051935;0.1339857170812096;1.2;1.95;2.7;2.1212432207368175;611.8871109583482;14.11251969619286;11.512514161085795;12.26844310710425;9.647867045540842;6.8967942529372;7.274758725946427;5.4779461590488…
678;10.458179091080876;0.2585926870748301;10.458179091080876;0.2585926870748301;0.8112700960592624;295.33799999999997;278.202;295.120843404;112.0;0.0;0.23083542778084726;-0.50729806960911;0.50729806960911;0.23083542778084726;1.1818181818181819;2.090909090909091;3.0;1.9068094422482866;799.4046573742623;14.844570503761739;12.426102242621964;12.426102242621964;10.737183443017884;7.706243019958568;7.…
679;9.64908635676493;0.4655555555555557;9.64908635676493;0.4655555555555557;0.6475928387900409;177.24699999999999;162.12699999999998;177.1153641;70.0;0.0;0.11858820309895142;-0.5076645723112655;0.5076645723112655;0.11858820309895142;1.2307692307692308;2.0;2.8461538461538463;2.3487186523908954;308.95863048827226;9.259148545064338;7.954905123314985;7.954905123314985;6.270856947829096;4.754399642326…
680;10.567058059334844;0.3548856764928192;10.567058059334844;0.3548856764928192;0.6841156239613227;409.1210000000001;394.00100000000003;406.9520383000001;108.0;0.0;0.13744344774462083;-0.5061062016635227;0.5061062016635227;0.13744344774462083;1.2380952380952381;2.0476190476190474;2.857142857142857;2.0838648751429134;756.9407072172024;14.723250160202095;11.658427826526143;14.830420904755552;10.075…
681;10.326896022297808;0.39192271352985664;10.326896022297808;0.39192271352985664;0.7917185997571559;330.2250000000001;314.09700000000004;329.041526232;102.0;0.0;0.12326999568804255;-0.5072991623401146;0.5072991623401146;0.12326999568804255;1.25;2.1;2.95;2.070980426065774;710.3764589458863;13.853006672199017;11.357813622706542;12.943810161821247;9.664703797946451;6.992960030143026;7.7859582997003…
682;10.2890873803225;0.3374782690854121;10.2890873803225;0.3374782690854121;0.7957975423844921;285.774;269.64599999999996;285.092041812;102.0;0.0;0.12329586560619904;-0.5072987136437318;0.5072987136437318;0.12329586560619904;1.25;2.1;2.95;2.070980426065774;710.3764589458863;13.853006672199017;11.357813622706542;12.113742568724996;9.664703797946451;6.992960030143026;7.370924503152254;5.74896642624…
683;10.37411824452003;0.3837514172335603;10.37411824452003;0.3837514172335603;0.7917185997571559;330.22500000000014;314.09700000000004;329.041526232;102.0;0.0;0.12431659498249005;-0.5072584162075974;0.5072584162075974;0.12431659498249005;1.25;2.1;2.95;2.044069083672084;710.3764589458863;13.853006672199017;11.357813622706542;12.943810161821247;9.647867045540846;6.986976965999319;7.779975235556671;…
684;10.463446948223734;0.3773856764928194;10.463446948223734;0.3773856764928194;0.791718599757156;330.2249999999999;314.097;329.041526232;102.0;0.0;0.13736221684582883;-0.5061076110133985;0.5061076110133985;0.13736221684582883;1.2;2.05;2.9;2.053850223288864;710.3764589458863;13.853006672199017;11.357813622706542;12.943810161821247;9.664703797946451;6.992960030143026;7.785958299700378;5.7590178301…
685;10.37837750377929;0.22615110859158505;10.37837750377929;0.22615110859158505;0.7957975423844921;285.77399999999994;269.64599999999996;285.092041812;102.0;0.0;0.14177445479643863;-0.5057264124147245;0.5057264124147245;0.14177445479643863;1.2;2.05;2.9;2.053850223288864;710.3764589458863;13.853006672199017;11.357813622706542;12.113742568724998;9.664703797946451;6.992960030143026;7.370924503152254…
686;10.260321948223734;-0.03799343348450468;10.260321948223734;0.01627456538170846;0.7213394581196795;267.3279999999999;250.19199999999995;267.125928784;102.0;0.0;0.1652122593273759;-0.5042440066336673;0.5042440066336673;0.1652122593273759;1.1;1.95;2.8;2.053850223288864;708.3764589458863;13.853006672199017;11.427062745197274;11.427062745197274;9.664703797946451;7.027584591388392;7.027584591388392…
687;10.223284911186697;0.4144227135298566;10.223284911186697;0.4144227135298566;0.7772167134157787;251.32899999999995;234.19299999999996;251.131014164;96.0;0.0;0.12318984320373527;-0.507300546601708;0.507300546601708;0.12318984320373527;1.105263157894737;1.894736842105263;2.789473684210526;2.0507243493320186;662.3067953402623;12.982763184195939;11.057199418886942;11.057199418886942;9.254020195423…
688;9.710925217309146;-0.09193234546905149;9.710925217309146;0.08224111866968964;0.548924199803963;270.332;252.18799999999996;270.136827816;104.0;0.0;0.1571857144322048;-0.5042598890882227;0.5042598890882227;0.1571857144322048;1.15;1.95;2.7;2.1053775975792366;654.9202864511818;14.27565640300939;11.374656502389977;11.374656502389977;9.5585506480638;6.636760615444047;6.636760615444047;5.41250839529…
689;10.118950223607962;0.3473219009826154;10.118950223607962;0.3473219009826154;0.7795271858062026;344.2520000000001;326.1080000000001;343.057176296;108.0;0.0;0.12957186030189852;-0.5067647530708186;0.5067647530708186;0.12957186030189852;1.1428571428571428;1.9523809523809523;2.8095238095238093;1.9340229219202492;712.3596687039505;14.560113453385565;12.012514161085795;13.5985107002005;10.147867045…
690;9.915825223607962;-0.013789210128495988;9.915825223607962;0.009584094440244773;0.7296116646094977;281.355;262.203;281.14157884800005;108.0;0.0;0.15720687285131593;-0.504253061120526;0.504253061120526;0.15720687285131593;1.0;1.7619047619047619;2.619047619047619;1.9340229219202492;710.3596687039505;14.560113453385565;12.081763283576526;12.081763283576526;10.147867045540842;7.476943328506164;7.4…
691;9.878788186570926;0.3843589380196524;9.878788186570926;0.3843589380196524;0.7898709674149975;265.35600000000005;246.20399999999995;265.146664228;102.0;0.0;0.11539384442912727;-0.5079556343464394;0.5079556343464394;0.11539384442912727;1.05;1.9;2.8;1.933671271974049;664.2178402600391;13.689869965382487;11.711899957266194;11.711899957266194;9.737183443017884;7.336669864089518;7.336669864089518;6…
692;10.183942192617788;-0.009584094440244773;10.183942192617788;0.009584094440244773;0.7296116646094977;281.355;262.203;281.14157884800005;108.0;0.0;0.16046772302717424;-0.5042525925380197;0.5042525925380197;0.16046772302717424;1.0476190476190477;1.8571428571428572;2.7142857142857144;1.9414320933516978;710.3596687039505;14.560113453385565;12.081763283576526;12.081763283576526;10.164703797946448;7…
693;13.96780556132513;-0.3057161042153824;13.96780556132513;0.3057161042153824;0.8132701930167194;390.4660000000001;367.28200000000015;390.19682295600006;148.0;0.0;0.15812427532705225;-0.3533536817183836;0.3533536817183836;0.15812427532705225;0.896551724137931;1.6551724137931034;2.413793103448276;1.7294950611159023;1034.5229466751998;19.957454678884098;16.561261728772216;16.561261728772216;14.097…
694;13.431804012497867;-0.24072991542281308;13.431804012497867;0.07143478090733968;0.4424467486769833;442.9660000000002;414.7420000000002;442.193567416;164.0;0.0;0.28376227439052526;-0.4807289604300694;0.4807289604300694;0.28376227439052526;1.1935483870967742;1.903225806451613;2.5806451612903225;1.52164082288278;1071.1228657002105;21.957454678884098;17.930790033344167;18.68671897936262;14.9567287…
695;13.456966049534905;-0.20813620304074099;13.456966049534905;0.08084535056321918;0.47134141874472213;422.54800000000023;391.3000000000002;422.24818983200004;164.0;0.0;0.2837622743906438;-0.48072896043006935;0.48072896043006935;0.2837622743906438;1.1612903225806452;1.8709677419354838;2.5483870967741935;1.5216408228827798;1065.06556097315;21.957454678884098;18.55282556033494;18.55282556033494;14.…
696;4.20896411236859;0.9599251073948474;4.20896411236859;0.9599251073948474;0.49588648151975917;428.60500000000013;400.3810000000002;428.203467896;158.0;0.0;0.1817159912542599;-0.36846480528444714;0.36846480528444714;0.1817159912542599;0.9032258064516129;1.6774193548387097;2.4516129032258065;1.1663084770267478;1208.6345171564385;21.04539482762413;17.920732994358538;18.737229575286264;15.297157633…
697;9.915474851977828;0.17523652053413974;9.915474851977828;0.17523652053413974;0.8823848585913536;287.79;269.646;287.107691876;104.0;0.0;0.13398487892418962;-0.5063842149705178;0.5063842149705178;0.13398487892418962;1.2;1.95;2.65;2.096468769209504;611.8871109583482;14.11251969619286;11.435544053588915;12.19147299960737;9.685871848001627;6.922296840926105;7.300261313935332;5.39112781096112;5.7983…
698;12.56453067748883;-4.329868979425256;12.56453067748883;0.20334561602418733;0.8517964099245682;309.3310000000001;291.187;309.134048856;118.0;0.0;0.41591405457582453;-0.4856952913159904;0.4856952913159904;0.41591405457582453;1.0;1.6363636363636365;2.1818181818181817;2.130456050091155;566.707963548519;16.001789232183626;12.2298579637609;12.2298579637609;10.503349863289461;7.0393007383621145;7.03…
699;13.365588584335706;-0.3019699879835662;13.365588584335706;0.03910577114288838;0.41067181477104847;425.5040000000002;397.2800000000002;425.21146997600005;164.0;0.0;0.16956490169881766;-0.4913750992805556;0.4913750992805556;0.16956490169881766;1.2580645161290323;2.064516129032258;2.806451612903226;1.2403139967278163;1057.4041822751658;21.794317972067564;17.988335888033944;17.988335888033944;15.…
700;10.647117910448538;-0.03257947005962847;10.647117910448538;0.028861620265389742;0.5708647674812476;387.9110000000001;361.7030000000002;387.1713547519999;144.0;0.0;0.21728699659557948;-0.4958437240373002;0.4958437240373002;0.21728699659557948;1.3333333333333333;2.074074074074074;2.740740740740741;1.774492452143714;810.5740607404832;19.388540578131753;15.945326316239242;16.701255262257696;13.02…
701;3.3254291820926922;0.8429850488013504;3.3254291820926922;0.8429850488013504;0.8152436187848817;332.49100000000016;304.26700000000005;332.225248896;130.0;0.0;0.03379211928653339;-0.38812091175643;0.38812091175643;0.03379211928653339;1.0;1.72;2.4;1.3709238007667908;686.3678036699534;17.321780188492536;15.170463755702054;15.170463755702054;12.330831138144495;9.362585758197527;9.362585758197527;6…
702;10.264400564031558;0.114864601860176;10.264400564031558;0.114864601860176;0.3222376403224855;423.5860000000001;394.35400000000016;423.20928154800004;158.0;0.0;0.21520018593001702;-0.49303531401530665;0.49303531401530665;0.21520018593001702;1.0666666666666667;1.8333333333333333;2.6666666666666665;1.1998142360609572;993.9319633650998;20.76093777724796;17.419972670973042;18.236469251900765;14.75…
703;13.32951591810222;-0.2874262529402578;13.32951591810222;0.2874262529402578;0.6016795833986341;383.467;357.25900000000007;383.200905292;148.0;0.0;0.16956490169881766;-0.4913758994730767;0.4913758994730767;0.16956490169881766;1.2142857142857142;2.0357142857142856;2.857142857142857;1.2405943161984336;919.0407943769414;19.346724214874865;16.15743786675971;16.15743786675971;13.741514740667457;9.91…
704;10.45102166792643;-0.10407123960695364;10.45102166792643;0.027816384269757632;0.6356903312001745;341.84300000000013;317.651;341.161852688;128.0;0.0;0.2275812453185997;-0.4929413057026506;0.4929413057026506;0.2275812453185997;1.391304347826087;2.0;2.5217391304347827;2.3062089255176206;569.2308180202946;16.982763184195935;14.005408404098324;14.76133735011678;10.939090705625684;7.507165858132106…
705;12.375015607355072;-0.5684953441253044;12.375015607355072;0.19890022675736896;0.7729574057454922;354.4500000000001;328.2420000000001;354.19434269199996;138.0;0.0;0.31108605578335624;-0.4687127960577246;0.4687127960577246;0.31108605578335624;1.3076923076923077;2.1538461538461537;3.0;1.5224844729137554;844.8938109892276;17.83613433532446;15.149716881753564;15.149716881753564;12.669035095596023;…
706;12.2345349740451;-0.36969989699787686;12.2345349740451;0.0401522036786075;0.38159295294222995;416.52200000000016;384.2660000000002;416.24235550400005;164.0;0.0;0.3411334765921159;-0.4653189347820335;0.4653189347820335;0.3411334765921159;1.0666666666666667;1.7;2.3333333333333335;1.4153804684040556;767.0971411997522;21.72540387131522;18.224966163289636;18.224966163289636;14.303662231711133;10.6…
707;12.733354418489544;-0.44252201524100165;12.733354418489544;0.04665335187694808;0.46709843898170267;446.57300000000026;416.33300000000014;446.19877644;168.0;0.0;0.3411334765921159;-0.4653189347820335;0.4653189347820335;0.3411334765921159;1.1290322580645162;1.8387096774193548;2.5483870967741935;1.2078742123702753;834.5547355182049;21.846724214874865;18.047428016126595;18.863924597054318;15.0376…
708;9.362481650754905;-0.11502403353954649;9.362481650754905;0.060322558956390715;0.8798204744729429;383.5170000000001;358.3170000000001;383.16674804;142.0;0.0;0.13731652794636545;-0.3936250522879701;0.3936250522879701;0.13731652794636545;1.037037037037037;1.7407407407407407;2.4814814814814814;1.5693945459395833;814.5789482426469;18.63961743368832;15.54414407275348;16.36064065368121;13.2795195431…
709;6.4637527190755915;-0.16125987866450542;6.4637527190755915;0.11617534544985597;0.807447723157951;351.49000000000007;322.2580000000001;351.219829168;138.0;0.0;0.16192104965480653;-0.3555005358591651;0.3555005358591651;0.16192104965480653;1.0384615384615385;1.7692307692307692;2.5384615384615383;1.3642914363818779;707.15757446644;17.821780188492536;15.694067117816328;15.694067117816328;12.788754…
710;6.440169595616025;-0.1778691893424038;6.440169595616025;0.12446912998951243;0.8590791911152427;323.4360000000001;298.23600000000005;323.18852904000005;126.0;0.0;0.16192104967297744;-0.3555005358591288;0.3555005358591288;0.16192104967297744;1.0416666666666667;1.75;2.5;1.5102875393175748;677.2479170505015;16.407566626119443;14.279853555443232;14.279853555443232;11.788754906460872;8.842955979086…
711;6.359151077097506;-0.2158580188784014;6.359151077097506;0.1622441893424038;0.8593140461094712;309.4090000000001;286.225;309.17287897600005;120.0;0.0;0.18442726332762743;-0.3516280052616355;0.3516280052616355;0.18442726332762743;1.0434782608695652;1.7391304347826086;2.4782608695652173;1.4904525747977109;662.3517081265313;15.700459844932896;13.572746774256684;13.572746774256684;11.3055916588664…
712;5.50079501370561;0.17098596717998094;5.50079501370561;0.17098596717998094;0.7207245489090827;411.57100000000025;382.33900000000017;411.198048168;154.0;0.0;0.13731652783667347;-0.38199562862194963;0.38199562862194963;0.13731652783667347;0.9655172413793104;1.6896551724137931;2.4482758620689653;1.4679660113473432;849.5215207546132;20.05383099606141;17.21228554890393;18.028782129831658;14.2795195…
713;5.531944993606631;0.1210870775715649;5.531944993606631;0.1210870775715649;0.771856747676721;397.54400000000015;370.3280000000001;397.182398104;148.0;0.0;0.13731652794636545;-0.38194294724931666;0.38194294724931666;0.13731652794636545;0.9642857142857143;1.6785714285714286;2.4285714285714284;1.53282772250407;834.0365075131548;19.346724214874865;16.505178767717386;17.321675348645112;13.779519543…
714;9.638845722104616;0.06647238550557422;9.638845722104616;0.06647238550557422;0.8798204744729429;383.51700000000005;358.3170000000001;383.16674804;142.0;0.0;0.1373165309819217;-0.39465452384832367;0.39465452384832367;0.1373165309819217;1.037037037037037;1.7407407407407407;2.4814814814814814;1.6040511478652923;818.5789482426469;18.639617433688315;15.54414407275348;16.360640653681205;13.296356295…
715;12.74531762350194;-0.42489944844467553;12.74531762350194;0.03824810217114072;0.34576950605683054;445.5890000000003;414.3410000000002;445.2147608520001;168.0;0.0;0.2888438315777559;-0.3991259475353426;0.3991259475353426;0.2888438315777559;1.1612903225806452;1.903225806451613;2.6451612903225805;1.198778234018463;819.1193289884011;21.68358750805833;18.163743590352315;18.980240171280037;15.126958…
716;10.348845008476001;-0.20393169443612047;10.348845008476001;0.0582762795936238;0.255679170202628;519.4650000000003;492.24900000000025;518.098723824;170.0;0.0;0.22079017614916244;-0.5069742925741052;0.5069742925741052;0.22079017614916244;1.15625;1.9375;2.71875;1.2304589057949575;1096.0350676040503;22.501424753254117;17.998698491566838;20.401191611609267;15.579718698118981;10.691487459830903;12.…
717;10.494645217680482;-0.3099450241784296;10.494645217680482;0.02936587777902755;0.5562589496277299;409.3130000000001;387.1370000000001;408.10074792399996;144.0;0.0;0.22114427804718845;-0.5053981942212937;0.5053981942212937;0.22114427804718845;1.1851851851851851;1.8518518518518519;2.4814814814814814;1.6983317441043664;819.7216909619019;19.388540578131757;15.030017408742271;16.54187530077918;12.9…
718;13.090327451270781;-0.3820535319525218;13.090327451270781;0.0012525305882993276;0.5128793171365255;427.30300000000017;406.1350000000002;426.091326112;150.0;0.0;0.220921071560094;-0.5053981955889082;0.5053981955889082;0.220921071560094;1.2857142857142858;2.0;2.6785714285714284;1.7612743813677627;874.7447876625358;20.258784066134833;15.330631612561872;16.842489504598777;13.401085903164898;8.875…
719;10.705756328791592;-0.1670283575117626;10.705756328791592;0.013141429411270389;0.5261352147150449;423.34000000000015;399.14800000000014;422.11639798799996;150.0;0.0;0.22115262255857995;-0.4942033137181934;0.4942033137181934;0.22115262255857995;1.0714285714285714;1.6428571428571428;2.1785714285714284;1.730400081403864;807.0394938201568;20.0956473593183;15.991052103706176;17.50290999574308;13.5…
720;13.129749219978262;-0.24599859983285555;13.129749219978262;0.16097127739984884;0.47894630537003824;441.33000000000015;418.1460000000002;440.10697617600005;156.0;0.0;0.2209294160805389;-0.4942033153144786;0.4942033153144786;0.2209294160805389;1.1724137931034482;1.793103448275862;2.3793103448275863;1.7906463242402257;862.2352113617956;20.96589084732138;16.291666307525777;17.803524199562688;13.9…
721;10.9179261148904;0.19032407407407437;10.9179261148904;0.19032407407407437;0.9248746663925727;311.38100000000003;290.213;311.152143532;120.0;0.0;0.20350523230656425;-0.503719736464638;0.503719736464638;0.20350523230656425;1.1304347826086956;1.8695652173913044;2.608695652173913;2.1193795045075996;784.6695723438825;16.13746372257519;13.718995461435416;13.718995461435416;11.168233757796589;7.9513…
722;10.822404572940286;0.17958333333333343;10.822404572940286;0.17958333333333343;0.8947396741014636;297.354;278.202;297.136493468;114.0;0.0;0.2035052287781379;-0.5037197371597628;0.5037197371597628;0.2035052287781379;1.1363636363636365;1.9090909090909092;2.6818181818181817;2.1160847283764297;754.4828677219998;15.267220234572113;12.771781865935457;12.771781865935457;10.757550155273629;7.571960669…
723;10.94810185185185;-0.43787379535147397;10.94810185185185;0.017166477702192262;0.7402006416742188;337.37500000000006;318.223;337.131408088;128.0;0.0;0.20387686281708126;-0.5079550447994184;0.5079550447994184;0.20387686281708126;1.0;1.72;2.4;2.29723454509171;1024.1152689323412;17.93035694138864;14.54488871337573;14.54488871337573;11.91225069365288;8.013806494029419;8.013806494029419;6.727109347…
724;5.838141534391534;0.2657230253212395;5.838141534391534;0.2657230253212395;0.8779558630157026;295.3380000000001;278.202;295.120843404;112.0;0.0;0.23105158276547488;-0.49240556708341665;0.49240556708341665;0.23105158276547488;1.1818181818181819;2.0454545454545454;2.9545454545454546;1.913767778550664;784.3871156940583;14.681433796945209;12.43992334208591;12.43992334208591;10.881341395361316;7.72…
725;10.63106182135899;-0.2403153945487999;10.63106182135899;0.012864806416394092;0.5124118016561303;449.34500000000014;424.14500000000015;448.09976938;150.0;0.0;0.22122305096717643;-0.50577641938733;0.50577641938733;0.22122305096717643;1.1785714285714286;1.8571428571428572;2.4642857142857144;1.721676573071711;834.0443813223202;20.0956473593183;16.060301226196906;17.646297765311612;13.528407103102…
726;13.122530383369543;-0.3124239023228923;13.122530383369543;0.08500603636516324;0.4699542973936671;467.3350000000003;443.1430000000003;466.09034756799997;156.0;0.0;0.22099984459376887;-0.5057764209811605;0.5057764209811605;0.22099984459376887;1.2758620689655173;2.0;2.6551724137931036;1.7817188354245834;889.2400988639592;20.965890847321376;16.360915430016508;17.94691196913121;13.939090705625684;…
727;10.609128177518329;-0.26341563786008226;10.609128177518329;0.1262326969100056;0.49114020976749323;449.34500000000014;424.1450000000001;448.09976938;150.0;0.0;0.22099984459376887;-0.5057764209811605;0.5057764209811605;0.22099984459376887;1.25;2.0;2.6785714285714284;1.7939523679167395;842.0443813223203;20.0956473593183;16.060301226196906;17.64629776531161;13.545243855508332;9.199513532177399;9.…
728;13.122530383369545;-0.3124239023228921;13.122530383369545;0.08500603636516346;0.46995429739366723;467.3350000000002;443.14300000000026;466.0903475679999;156.0;0.0;0.22100009454036748;-0.5036094562015515;0.5036094562015515;0.22100009454036748;1.2758620689655173;2.0;2.6551724137931036;1.780894909958629;889.2400988639595;20.96589084732138;16.360915430016508;17.946911969131214;13.939090705625684;…
729;13.161952152077028;-0.23741772303769304;13.161952152077028;0.16950723565622572;0.4418893302506781;481.3620000000003;455.1540000000003;480.10599763199997;162.0;0.0;0.22100818490165308;-0.4945810985270943;0.4945810985270943;0.22100818490165308;1.1666666666666667;1.8666666666666667;2.5;1.8138463167373013;905.000812999765;21.67299762850792;17.32195012498041;18.907946664095117;14.47709550808647;9.…
730;10.820239288629441;-0.12049897119341546;10.820239288629441;0.12049897119341546;0.46334239389137294;463.3720000000002;436.1560000000002;462.11541944400005;156.0;0.0;0.22100818490165308;-0.4945810985270943;0.4945810985270943;0.22100818490165308;1.1379310344827587;1.8620689655172413;2.5172413793103448;1.8273495318894222;857.6359231028202;20.802754140504845;17.021335921160812;18.607332460275515;1…
731;10.610228488025655;-0.00651909825250363;10.610228488025655;0.00651909825250363;0.5409746710622173;433.3460000000001;408.14600000000013;432.10485476;144.0;0.0;0.21736378643043794;-0.4929839052482971;0.4929839052482971;0.21736378643043794;1.1481481481481481;1.8518518518518519;2.4814814814814814;1.668407679111408;787.5137709767534;19.22540387131522;15.690437899886573;17.276434439001278;13.100886…
732;13.110353915149119;-0.22718373134765768;13.110353915149119;0.0786276060265958;0.49506009346761726;451.33600000000007;427.1440000000001;450.095432948;150.0;0.0;0.21714056324524555;-0.4929903222798764;0.4929903222798764;0.21714056324524555;1.25;2.0;2.6785714285714284;1.7311074585028332;842.289493820157;20.0956473593183;15.991052103706176;17.57704864282088;13.511570350697118;9.15292284264462;9.9…
733;10.588294844184995;-0.029619341563785984;10.588294844184995;0.029619341563785984;0.5185173576519231;433.34600000000006;408.14600000000013;432.10485476;144.0;0.0;0.21714056324524555;-0.4929903222798764;0.4929903222798764;0.21714056324524555;1.2222222222222223;2.0;2.7037037037037037;1.7403228447142325;795.5137709767534;19.225403871315223;15.690437899886573;17.276434439001278;13.117723500579766;…
734;13.341627453362214;-0.29352272180194894;13.341627453362214;0.29352272180194894;0.44028037855876795;463.3470000000004;439.1550000000003;462.09543294799994;154.0;0.0;0.16956490169881766;-0.4928275046935584;0.4928275046935584;0.16956490169881766;1.1724137931034482;2.0;2.793103448275862;1.2398688966182345;969.8458223157089;20.21696770287794;16.366300361043177;17.95229690015788;14.135361590784807;…
735;13.347319974137836;-0.30475481030781415;13.347319974137836;0.30475481030781415;0.5354074990619964;409.4610000000001;385.26900000000023;409.18016984799993;156.0;0.0;0.16956490169881766;-0.49282162377019606;0.49282162377019606;0.16956490169881766;1.2;2.033333333333333;2.8;1.2408048254870823;1051.5182145450979;20.92407448406449;16.935549483533904;16.935549483533904;14.673366393245592;10.15798863…
736;13.35712837672325;-0.5008942288571128;13.35712837672325;0.3114164041885523;0.31227993785956915;427.4760000000002;401.2680000000002;427.190734532;164.0;0.0;0.2103501488999879;-0.49323542207811477;0.49323542207811477;0.2103501488999879;1.2258064516129032;2.032258064516129;2.774193548387097;1.2403139967278163;1060.1562448053257;21.794317972067564;17.435549483533904;17.435549483533904;15.04604519…
737;13.364003376723248;-4.944910671871023;13.364003376723248;0.07929086336576452;0.24547669424191676;480.45800000000025;456.2660000000002;480.16722012799994;182.0;0.0;0.4543643041070752;-0.4928447409899028;0.4928447409899028;0.4543643041070752;1.1470588235294117;1.911764705882353;2.6176470588235294;1.2456365613032192;1153.5707267003027;24.294317972067564;18.53047759752549;18.53047759752549;16.257…
738;13.389339261076989;-0.30754290465023293;13.389339261076989;0.07496830293118562;0.47132500869534166;455.53000000000026;425.29000000000025;455.22203466;176.0;0.0;0.25297511295123926;-0.49284349982693854;0.49284349982693854;0.25297511295123926;1.1818181818181819;1.9696969696969697;2.696969696969697;1.239289346799762;1106.2251345289444;23.37166824125719;19.343797773997768;19.343797773997768;15.95…
739;13.426308137849526;-0.3088199646476584;13.426308137849526;0.04663496959785274;0.21738008194767586;488.5590000000004;459.3270000000003;488.21113562799997;186.0;0.0;0.19266188356288194;-0.4928445696208048;0.4928445696208048;0.19266188356288194;1.0277777777777777;1.8333333333333333;2.611111111111111;1.0975623941101362;1329.8741044205233;24.907202147189928;20.28333552444594;20.28333552444594;17.6…
740;13.381198671507828;-0.3006292389069274;13.381198671507828;0.3006292389069274;0.24317669425343985;440.5190000000002;411.2870000000002;440.2223690080001;170.0;0.0;0.16956490169881766;-0.4928458619245735;0.4928458619245735;0.16956490169881766;1.21875;2.03125;2.78125;1.2417437611674047;1090.0378925760538;22.501424753254113;18.51289975272353;18.51289975272353;15.584049995768552;10.916187525339483;…
741;13.37666352411554;-0.3056292389069273;13.37666352411554;0.3056292389069273;0.23360450297213536;441.50300000000016;413.2790000000002;441.206384596;170.0;0.0;0.16956490169881766;-0.49284585414006093;0.49284585414006093;0.16956490169881766;1.21875;2.03125;2.78125;1.2417437611674047;1090.0378925760538;22.501424753254113;18.382763079033865;18.382763079033865;15.584049995768552;10.857988635592323;1…
742;13.397519912831154;-0.3127096173729036;13.397519912831154;0.06265348811637095;0.33706427483836504;456.5140000000003;427.28200000000027;456.206050248;176.0;0.0;0.20308014509302713;-0.4926899420851481;0.4926899420851481;0.20308014509302713;1.1515151515151516;1.8484848484848484;2.484848484848485;1.2812005925406074;1096.177917445645;23.37166824125719;19.227482199772048;19.227482199772048;15.99473…
743;13.367230417539574;-0.29995907822025236;13.367230417539574;0.026883548920666245;0.41067181477104847;425.50400000000025;397.2800000000002;425.21146997600005;164.0;0.0;0.16956490169881766;-0.49456880874019743;0.49456880874019743;0.16956490169881766;1.2580645161290323;2.064516129032258;2.806451612903226;1.2403139967278165;1057.404182275166;21.794317972067564;17.988335888033948;17.988335888033948…
744;11.517475477193935;0.013662767751580374;11.517475477193935;0.013662767751580374;0.3023300968510508;456.97000000000025;427.7380000000003;456.1815850880001;170.0;0.0;0.1681325842258516;-0.49284479346028837;0.49284479346028837;0.1681325842258516;1.15625;1.96875;2.71875;1.1925007254317073;1072.989196327466;22.50142475325411;18.603690959684357;19.35961990570281;15.546045193307767;11.13850598307427…
745;13.370016208615016;-0.3004460889692808;13.370016208615016;0.003940545529358186;0.33590496872763437;440.5150000000002;411.28300000000024;440.211135628;170.0;0.0;0.16956490169881766;-0.49284479346028837;0.49284479346028837;0.16956490169881766;1.15625;1.96875;2.71875;1.1925007254317073;1072.989196327466;22.50142475325411;18.603690959684357;18.603690959684357;15.546045193307767;11.138505983074275…
746;11.510091375405072;0.018850517828527202;11.510091375405072;0.018850517828527202;0.3540028174452891;422.5250000000002;392.2850000000002;422.22055744;164.0;0.0;0.1666470180515428;-0.49284479346028837;0.49284479346028837;0.1666470180515428;1.1290322580645162;1.935483870967742;2.7096774193548385;1.1843190264013626;1021.2888278795799;21.631181265251033;18.303076755864755;18.303076755864755;15.1521…
747;11.520093271111369;0.009878316541472643;11.520093271111369;0.009878316541472643;0.34624700003454184;442.94300000000027;415.72700000000026;442.1659350240001;164.0;0.0;0.1681325842258516;-0.49284479341672527;0.49284479341672527;0.1681325842258516;1.1935483870967742;2.0;2.7419354838709675;1.2403139967278163;1056.913957279493;21.794317972067564;17.89658417849781;18.652513124516265;15.046045193307…
748;13.362128376723248;-0.3058762379835662;13.362128376723248;0.0008942288571116563;0.3798624175213931;426.48800000000017;399.2720000000002;426.195485564;164.0;0.0;0.16956490169881766;-0.49284479341672527;0.49284479341672527;0.16956490169881766;1.1935483870967742;2.0;2.7419354838709675;1.2403139967278163;1056.913957279493;21.794317972067564;17.89658417849781;17.89658417849781;15.046045193307767;1…
749;13.60942571904424;-0.2620834345178229;13.60942571904424;0.0027730983577460844;0.3798624175213931;426.48800000000017;399.2720000000002;426.195485564;164.0;0.0;0.16685714574745206;-0.49284479341672527;0.49284479341672527;0.16685714574745206;1.1935483870967742;2.0;2.7419354838709675;1.2454157125185847;1056.913957279493;21.794317972067564;17.89658417849781;17.89658417849781;15.046045193307767;10.…
750;11.511947687854983;0.015620824207648987;11.511947687854983;0.015620824207648987;0.39804114319711625;408.49800000000016;380.27400000000017;408.204907376;158.0;0.0;0.1666470180515428;-0.49284479341672527;0.49284479341672527;0.1666470180515428;1.1666666666666667;1.9666666666666666;2.7333333333333334;1.2327285407168982;1005.3635049952445;20.924074484064487;17.59596997467821;17.59596997467821;14.6…
751;11.52511612723729;0.005286245028910175;11.52511612723729;0.005286245028910175;0.49586718072288327;428.9160000000002;403.71600000000024;428.1502849600001;158.0;0.0;0.16813258422585184;-0.49284478203933807;0.49284478203933807;0.16813258422585184;1.2;2.0;2.7333333333333334;1.2954612430795152;1040.859181847451;21.087211190881018;17.18947739731126;17.945406343329715;14.546045193307767;10.138505983…
752;13.354001178857793;-0.31242294069066223;13.354001178857793;0.0067164984553147455;0.53490480524088;412.4610000000001;387.2610000000002;412.1798355;158.0;0.0;0.16956490169881794;-0.49284478203933807;0.49284478203933807;0.16956490169881794;1.2;2.0;2.7333333333333334;1.2954612430795152;1040.859181847451;21.087211190881018;17.18947739731126;17.18947739731126;14.546045193307767;10.138505983074273;1…
753;11.516084858356834;0.011677424110080326;11.516084858356834;0.011677424110080326;0.5569525545889474;394.4710000000001;368.26300000000015;394.189257312;152.0;0.0;0.16664701805154306;-0.49284478203933807;0.49284478203933807;0.16664701805154306;1.1724137931034482;1.9655172413793103;2.7241379310344827;1.2888232882535158;989.4614473278172;20.21696770287794;16.888863193491662;16.888863193491662;14.1…
754;13.370631778083792;-0.29601430504471016;13.370631778083792;0.045402067439184624;0.2593597676189761;442.55600000000027;415.3400000000003;442.172641944;164.0;0.0;0.16956490169881766;-0.49556360837668245;0.49556360837668245;0.16956490169881766;1.2580645161290323;2.064516129032258;2.806451612903226;1.2403139967278165;1060.1590697773295;21.794317972067564;17.89658417849781;18.713080759425534;15.04…
755;13.365551737757414;-0.5395536262281713;13.365551737757414;0.30207734829671096;0.5257850534750537;428.5040000000002;399.2720000000002;428.211135628;166.0;0.0;0.16956490169881766;-0.49285754943449817;0.49285754943449817;0.16956490169881766;1.1935483870967742;2.0;2.7419354838709675;1.2361497411232751;1011.9819852468187;21.79431797206756;18.01289975272353;18.01289975272353;15.046045193307767;10.8…
756;12.498696932476694;-0.38985827664399086;12.498696932476694;0.024551209372638105;0.6835580334323957;324.80800000000005;303.64000000000004;324.124070212;120.0;0.0;0.34176209258155726;-0.4957728375861083;0.4957728375861083;0.34176209258155726;1.4090909090909092;2.1818181818181817;2.772727272727273;1.7662158981545268;592.9988050542896;15.853006672199017;12.842451679784721;13.598380625803177;10.49…
757;12.518927941546988;-0.39842592592592596;12.518927941546988;0.06385676492819381;0.6835580334323957;324.8080000000001;303.64000000000004;324.124070212;120.0;0.0;0.3418083963490333;-0.49577283755607937;0.49577283755607937;0.3418083963490333;1.4090909090909092;2.1818181818181817;2.8181818181818183;1.7887910067205333;592.9988050542896;15.853006672199017;12.842451679784721;13.598380625803177;10.490…
758;10.466461955152432;-0.02342592592592574;10.466461955152432;0.02342592592592574;0.5095145628331722;323.8240000000001;301.648;323.14005462399996;120.0;0.0;0.21728653917919463;-0.49584384609493964;0.49584384609493964;0.21728653917919463;1.4545454545454546;2.227272727272727;2.8636363636363638;1.9027440753126368;605.2988693617175;15.853006672199017;12.920382289856912;13.676311235875367;10.49040230…
759;10.468771101033006;-0.04226284958427762;10.468771101033006;0.04226284958427762;0.5001009463355757;339.86700000000013;313.65900000000005;339.171354752;128.0;0.0;0.2172757887688722;-0.49584384610122867;0.49584384610122867;0.2172757887688722;1.434782608695652;2.1739130434782608;2.8260869565217392;2.2574813535384806;575.2020616254398;16.982763184195935;14.050138801853834;14.806067747872287;10.917…
760;10.330165658856135;-0.04717592592592568;10.330165658856135;0.04717592592592568;0.5113436745188966;311.81300000000005;289.63700000000006;311.1400546239999;116.0;0.0;0.21727578564694533;-0.4958438461012287;0.4958438461012287;0.21727578564694533;1.4761904761904763;2.238095238095238;2.9523809523809526;2.2725599042646;533.895169364729;15.405412915006313;12.472788532664207;13.228717478682663;10.007…
761;12.950800837730176;-0.2801292196333227;12.950800837730176;0.15560385501815577;0.2522504320194255;465.9530000000003;436.7210000000003;465.18306230799993;174.0;0.0;0.217325504621296;-0.4958438460728609;0.4958438460728609;0.217325504621296;1.28125;2.03125;2.71875;1.5461176058429196;926.2026718414435;23.087211190881018;18.26110771373584;19.017036659754293;15.405417200814469;10.445755314969823;10.…
762;10.458085001001216;-0.050685764919170095;10.458085001001216;0.050685764919170095;0.47340629082024854;373.88400000000007;349.69200000000006;373.155704688;138.0;0.0;0.21722983642830157;-0.4958438461293941;0.4958438461293941;0.21722983642830157;1.2692307692307692;1.9615384615384615;2.6153846153846154;1.6366275272986475;772.125803390411;18.518297090128673;14.859539878612338;15.615468824630794;12.…
763;10.39790942302847;-0.076435185185185;10.39790942302847;0.01524565381708265;0.4998214376847631;326.8280000000001;303.64400000000006;326.15095365599996;122.0;0.0;0.21732355166890105;-0.4958438460728296;0.4958438460728296;0.21732355166890105;1.3181818181818181;1.9090909090909092;2.4545454545454546;2.2923085827202345;552.7185832652383;16.275656403009393;13.212895346977618;13.968824292996072;10.40…
764;10.687645121332892;-0.08452674897119339;10.687645121332892;0.07199357520786154;0.45649080424950245;402.92600000000016;375.71000000000004;402.18225378400007;150.0;0.0;0.21732355491193947;-0.4958438460728296;0.4958438460728296;0.21732355491193947;1.25;2.0;2.7142857142857144;1.8093753116317912;828.6553372448212;20.095647359318303;16.3067534741123;17.062682420130752;13.456728795830724;9.309228830…
765;10.367808090828923;-0.03285404593936314;10.367808090828923;0.03285404593936314;0.4945073719821306;351.8780000000001;325.67;351.171354752;132.0;0.0;0.2169597039523602;-0.49584384772306656;0.49584384772306656;0.2169597039523602;1.375;2.2083333333333335;3.0;1.6705792436156113;620.526590665302;17.10408352775558;14.171459145413477;14.927388091431933;11.57971869811898;8.690067580791423;9.0680320538…
766;13.306055313562545;-0.005619150211085611;13.306055313562545;0.005619150211085611;0.5057196329917965;511.61900000000037;474.3230000000004;511.268235904;200.0;0.0;0.32432709881038135;-0.4964780419291101;0.4964780419291101;0.32432709881038135;0.918918918918919;1.6216216216216217;2.2972972972972974;1.0991705933771256;1062.332322944488;25.777445635193;21.981000494665533;21.981000494665533;18.08838…
767;13.358399630656674;-0.3051132958014282;13.358399630656674;0.03001459922748162;0.379862417521393;426.4880000000002;399.2720000000002;426.195485564;164.0;0.0;0.16956490169881766;-0.49585728741778423;0.49585728741778423;0.16956490169881766;1.2258064516129032;2.032258064516129;2.774193548387097;1.2307288629052948;1056.913957279493;21.794317972067564;17.89658417849781;17.89658417849781;15.04604519…
768;10.739890676177879;0.0913763175023099;10.739890676177879;0.0913763175023099;0.6613308295819416;485.17200000000037;466.0200000000004;482.968082288;138.0;0.0;0.17265776287656945;-0.5034691199563739;0.5034691199563739;0.17265776287656945;1.0769230769230769;1.7692307692307692;2.423076923076923;2.1524572366958803;928.9758567383411;18.748194186584424;14.690087195384951;17.862080273614357;12.4002845…
769;13.063396210428209;-0.23787514697236967;13.063396210428209;0.030144295877824634;0.2196079129853879;638.7170000000001;600.4130000000002;638.262816176;244.0;0.0;0.25352667486191266;-0.507308283588379;0.507308283588379;0.25352667486191266;0.7872340425531915;1.5106382978723405;2.234042553191489;1.4577577919607194;1870.2921875874758;33.40468395714729;27.12473099180163;27.12473099180163;22.66296735…
770;10.00093568909045;0.16212868480725584;10.00093568909045;0.16212868480725584;0.8107610932290041;285.343;266.1909999999999;285.136493468;110.0;0.0;0.160272584552348;-0.5079666451763591;0.5079666451763591;0.160272584552348;1.1904761904761905;1.9523809523809523;2.6666666666666665;1.8916762967582084;637.2286346283694;14.819626477379408;11.965447709350805;11.965447709350805;10.169035095596021;7.081…
771;10.641585633954584;0.06785298920063632;10.641585633954584;0.06785298920063632;0.22287032226929887;596.7240000000003;556.4040000000003;596.2886369999999;230.0;0.0;0.16880064735858938;-0.504247093972656;0.504247093972656;0.16880064735858938;0.6136363636363636;1.1136363636363635;1.6363636363636365;1.1743414932677416;1653.9423343647434;30.957090199954582;25.709007035475796;25.709007035475796;21.2…
772;10.369440586419753;0.1294933390022679;10.369440586419753;0.1294933390022679;0.7945636322097155;313.3530000000001;294.201;313.131408088;120.0;0.0;0.16815194291101812;-0.5042475041039848;0.5042475041039848;0.16815194291101812;1.0434782608695652;1.826086956521739;2.5652173913043477;2.0722860580363895;800.3390867535529;16.13746372257519;13.14164519224579;13.14164519224579;11.134560252985375;7.700…
773;10.682306705089443;0.12448601662887393;10.682306705089443;0.12448601662887393;0.7979052265582756;406.27600000000024;386.1160000000002;405.05757021999995;132.0;0.0;0.1726577572960024;-0.5042475041013861;0.5042475041013861;0.1726577572960024;1.2;1.96;2.64;2.1141512423539717;880.7034187272835;17.877950698581348;14.38947299156535;15.975469530680053;11.972764210436896;8.191311699284594;8.984309968…
774;10.597237260644999;-0.02674855127236042;10.597237260644999;0.02674855127236042;0.8565417177238341;361.8250000000001;341.66500000000013;361.1080857999999;132.0;0.0;0.1771954611122135;-0.5042475041013861;0.5042475041013861;0.1771954611122135;1.2;1.96;2.64;2.1141512423539717;880.7034187272835;17.877950698581348;14.38947299156535;15.145401937583804;11.972764210436896;8.191311699284594;8.569276172…
775;10.721681705089443;0.13619113231712476;10.721681705089443;0.13619113231712476;0.682615830566752;453.2760000000003;433.1160000000003;453.0437061199999;132.0;0.0;0.17177485546997498;-0.5042475041013861;0.5042475041013861;0.17177485546997498;1.2;1.96;2.64;2.1141512423539717;880.7034187272835;17.877950698581348;14.38947299156535;16.546971282741673;11.972764210436896;8.191311699284594;9.2700608448…
776;10.442144668052407;0.13657950680272135;10.442144668052407;0.13657950680272135;0.8879818034290743;327.38000000000005;306.21200000000005;327.147058152;126.0;0.0;0.1681520756203609;-0.5042475041013863;0.5042475041013863;0.1681520756203609;1.0416666666666667;1.7916666666666667;2.5;2.0779782552321304;830.8469925587882;17.00770721057827;14.08885878774575;14.08885878774575;11.545243855508332;8.07967…
777;10.31195948286722;0.10066113945578259;10.31195948286722;0.10066113945578259;0.8472909491738755;313.353;294.20099999999996;313.131408088;120.0;0.0;0.17360354050662324;-0.5042448395933099;0.5042448395933099;0.17360354050662324;1.173913043478261;2.0;2.782608695652174;1.9368556363939844;787.0764325755124;16.13746372257519;13.166209056935376;13.166209056935376;11.07971869811898;7.708888920071009;7…
778;10.294378464348704;0.032519368858654696;10.294378464348704;0.032519368858654696;0.8472909491738755;313.35300000000007;294.20099999999996;313.131408088;120.0;0.0;0.17360353907107037;-0.5042306928844336;0.5042306928844336;0.17360353907107037;1.173913043478261;2.0;2.782608695652174;1.9337761354352414;787.0764325755125;16.13746372257519;13.166209056935374;13.166209056935374;11.07971869811898;7.70…
779;8.429357085248139;0.2815383994379306;8.429357085248139;0.2815383994379306;0.6888118007975305;396.4470000000001;372.2550000000001;396.179755248;152.0;0.0;0.20471649929929248;-0.49285921586370623;0.49285921586370623;0.20471649929929248;0.8620689655172413;1.4482758620689655;2.103448275862069;1.7310667234926744;1125.8446828641263;20.543241116511005;16.958141773173516;16.958141773173516;14.0707432…
780;10.382823680398085;0.17611205593348433;10.382823680398085;0.17611205593348433;0.9171628707466395;327.3800000000001;306.21200000000005;327.147058152;126.0;0.0;0.17360354051772034;-0.5042306928844267;0.5042306928844267;0.17360354051772034;1.125;1.875;2.625;1.9222859994846047;802.4391765542464;16.844570503761737;14.127243751899279;14.127243751899279;11.617723500579766;8.097654558016824;8.0976545…
781;13.402599047822001;-0.3020980085380627;13.402599047822001;0.1900779933651109;0.46253520383017466;452.5260000000002;423.29400000000015;452.211135628;174.0;0.0;0.16956490169881766;-0.49284442059294764;0.49284442059294764;0.16956490169881766;1.1515151515151516;2.0;2.8181818181818183;1.1138241682418641;1150.6445508844229;22.785881803630286;18.940554252867827;18.940554252867827;16.1185248383792;11…
782;10.547512046485261;-0.11575278722600091;10.547512046485261;0.08988000755857906;0.8306717778048178;327.38000000000017;306.21200000000005;327.147058152;126.0;0.0;0.1685297010832456;-0.5042439935129824;0.5042439935129824;0.1685297010832456;1.0833333333333333;1.875;2.5833333333333335;2.1316726992297763;830.8469925587882;17.007707210578268;14.088858787745748;14.088858787745748;11.56208060791394;8.…
783;13.378454225483502;-0.29381813658187705;13.378454225483502;0.29381813658187705;0.4188852940348542;423.48800000000017;397.28000000000014;423.19581991200005;162.0;0.0;0.16956490169881766;-0.49284420962286873;0.49284420962286873;0.16956490169881766;1.1612903225806452;2.032258064516129;2.870967741935484;1.1136668467815887;1177.467368118014;21.208531534440663;17.565686157223574;17.565686157223574;…
784;8.464373016220058;0.2779014193678695;8.464373016220058;0.2779014193678695;0.42593975777724885;428.5360000000002;400.3120000000002;428.221226136;164.0;0.0;0.20413566147860174;-0.49284207236203614;0.49284207236203614;0.20413566147860174;0.90625;1.46875;2.03125;1.608916741931867;1199.899291953406;22.50142475325411;18.630690833765875;18.630690833765875;15.600886748174158;10.62067292923698;10.6206…
785;8.258359315948603;0.28783772150835674;8.258359315948603;0.28783772150835674;0.7565776423021568;324.3840000000001;304.22400000000005;324.15862588;124.0;0.0;0.2044420681703117;-0.4928420723620361;0.4928420723620361;0.2044420681703117;1.0833333333333333;1.75;2.4166666666666665;2.016762097025387;906.0309780111749;17.10408352775558;13.959482437441572;13.959482437441572;11.617723500579766;7.5779441…
786;8.550992559870853;-0.031498622220799355;8.550992559870853;0.031498622220799355;0.47392173658810327;440.5470000000001;412.32300000000026;440.221226136;168.0;0.0;0.2043997637291556;-0.4928420723620361;0.4928420723620361;0.2043997637291556;0.8484848484848485;1.393939393939394;1.9393939393939394;1.4926299263337979;1269.2903784395512;22.838288046437583;18.96755412694935;18.96755412694935;16.141326…
787;12.450891383911522;-0.3755437577919958;12.450891383911522;0.16260388443691287;0.8548177422861467;373.4570000000001;346.24100000000004;373.211389724;146.0;0.0;0.2275693790437605;-0.4928420723620361;0.4928420723620361;0.2275693790437605;1.1111111111111112;1.7037037037037037;2.259259259259259;1.8600583294653381;907.9266804398292;19.767220234572108;16.549513321016907;16.549513321016907;12.7397319…
788;13.570427476126184;-1.0855900540882923;13.570427476126184;0.0914588517686803;0.46293405624925676;523.6340000000004;486.33800000000036;523.279469284;204.0;0.0;0.2658003117446075;-0.4928574147871669;0.4928574147871669;0.2658003117446075;1.0;1.631578947368421;2.236842105263158;1.500206200969837;1376.0423597336041;27.612155217263346;23.175410978703137;23.175410978703137;18.088085840522435;12.7009…
789;13.248668216866927;-0.6592628942246344;13.248668216866927;0.0752551480649768;0.47902425048553315;509.6070000000004;474.32700000000034;509.26381921999996;198.0;0.0;0.26297224210920933;-0.4928577322850362;0.4928577322850362;0.26297224210920933;0.972972972972973;1.6216216216216217;2.2432432432432434;1.4630854076316797;1330.746766622671;26.689505486452976;22.252761247892764;22.252761247892764;17.…
790;13.730435979527545;-0.3411147460764863;13.730435979527545;0.09769647702950568;0.4375485074886795;483.5720000000003;454.34000000000026;483.227039788;184.0;0.0;0.23420054458115802;-0.4928420723620361;0.4928420723620361;0.23420054458115802;0.8888888888888888;1.4444444444444444;2.0;1.3672404099530986;1374.5820631041915;25.070338854006454;20.400366282102794;20.400366282102794;17.58404999576855;11.…
791;12.59226468323125;-0.17520171503077453;12.59226468323125;0.13605301894176214;0.45241778656357273;435.48400000000015;410.2840000000002;435.19065428000005;166.0;0.0;0.23002263163892953;-0.4928420723620361;0.4928420723620361;0.23002263163892953;1.03125;1.6875;2.34375;1.4490806814862431;1200.2274598499562;22.664561460070647;18.05161973861545;18.05161973861545;15.49473359829151;10.314822339011478;…
792;13.386415760328756;0.015057292453992233;13.386415760328756;0.015057292453992233;0.40353817186531366;497.59900000000033;466.3510000000003;497.242689852;190.0;0.0;0.22314479440942206;-0.4928420723620361;0.4928420723620361;0.22314479440942206;0.918918918918919;1.4864864864864864;2.054054054054054;1.3009658911097841;1391.403474087148;25.777445635193;21.10747306328934;21.10747306328934;18.06721324…
793;12.612905115330015;-0.020932113295513588;12.612905115330015;0.020756045884823493;0.5359005524499786;449.5110000000002;422.29500000000024;449.20630434400005;172.0;0.0;0.22264670441341744;-0.4928420723620361;0.4928420723620361;0.22264670441341744;1.0;1.6666666666666667;2.3333333333333335;1.3925798872445072;1216.746833298225;23.371668241257193;18.758726519801996;18.758726519801996;15.99473359829…
794;12.91764969834841;-0.07988477769460656;12.91764969834841;0.05660857449731793;0.494044581520592;495.58000000000027;462.31600000000026;495.2481691560001;192.0;0.0;0.26013175813995393;-0.4928580476926604;0.4928580476926604;0.26013175813995393;1.0277777777777777;1.6944444444444444;2.3333333333333335;1.4278959799976783;1297.8599030436728;25.819261998449893;21.38251775988968;21.38251775988968;17.35…
795;12.795307011273579;-0.13326724179135607;12.795307011273579;0.12938635227509554;0.49749196194154305;483.5250000000004;454.2930000000003;483.211783648;186.0;0.0;0.2601351042621787;-0.4928420723620361;0.4928420723620361;0.2601351042621787;0.9428571428571428;1.542857142857143;2.142857142857143;1.4231544786163952;1246.9797797412912;24.949018510446813;20.213415781163917;20.213415781163917;16.981426…
796;12.630983976504115;0.04047425480728317;12.630983976504115;0.04047425480728317;0.707261931997095;393.44700000000006;370.26300000000015;393.180089596;150.0;0.0;0.2534736690347087;-0.4928420723620361;0.4928420723620361;0.2534736690347087;1.0344827586206897;1.6896551724137931;2.3448275862068964;1.5511227610963543;1088.6620310338246;20.380104409694475;16.436264666965037;16.436264666965037;14.10088…
797;12.398345087615226;-0.11285907852604993;12.398345087615226;0.11285907852604993;0.7087978852960225;383.40800000000013;362.2400000000002;383.159354152;146.0;0.0;0.2891676511996241;-0.4928420723620361;0.4928420723620361;0.2891676511996241;1.1785714285714286;1.8928571428571428;2.5357142857142856;1.565495165516824;1052.1163881574184;19.672997628507925;15.689812419049648;15.689812419049648;13.60088…
798;11.43005805057819;0.08621499554802403;11.43005805057819;0.08621499554802403;0.8644557370851369;331.37600000000003;310.208;331.164439532;128.0;0.0;0.2190666691283222;-0.4928420723620361;0.4928420723620361;0.2190666691283222;1.1666666666666667;1.7916666666666667;2.375;1.9592965769386792;824.3080689585821;17.26722023457211;14.049513321016907;14.049513321016907;11.528407103102726;7.74290781007004…
799;11.527989352231083;-0.0998760423846099;11.527989352231083;0.06213477882711427;0.6453728586171263;373.413;350.22900000000004;373.17500421600005;144.0;0.0;0.22760009387824012;-0.4965019672610396;0.4965019672610396;0.22760009387824012;1.0740740740740742;1.7037037037037037;2.259259259259259;2.0644510518674752;886.941247247489;19.551677284948283;15.891154107516781;15.891154107516781;12.92225395322…
800;8.52607306474703;0.20977258663849851;8.52607306474703;0.20977258663849851;0.46007414506789696;455.56200000000024;426.3300000000002;455.23212516800004;174.0;0.0;0.20448933335351624;-0.4928420723620361;0.4928420723620361;0.20448933335351624;0.8235294117647058;1.3823529411764706;1.9411764705882353;1.4037087565788762;1276.1894686287972;23.492988584816832;19.49211799163893;19.49211799163893;16.673…
801;8.381677195428862;0.3265446381720736;8.381677195428862;0.3265446381720736;0.7117572266816404;379.46400000000017;354.2640000000001;379.20082504000004;146.0;0.0;0.20448932806873166;-0.4928420723620361;0.4928420723620361;0.20448932806873166;1.0;1.6785714285714286;2.357142857142857;1.5247238825368759;1010.4748325548695;19.509860921691395;16.23512315768772;16.23512315768772;13.673366393245592;9.39…
802;8.369671538316645;0.2997317166048785;8.369671538316645;0.2997317166048785;0.6661601363740405;395.46300000000014;370.2630000000002;395.19573966;152.0;0.0;0.20449219410787084;-0.4928420723620361;0.4928420723620361;0.20449219410787084;1.0;1.6896551724137931;2.3793103448275863;1.456534796791703;1029.6611669983329;20.21696770287794;16.643371448151584;16.643371448151584;14.173366393245594;9.5506631…
803;8.331868102970198;0.30501595700008455;8.331868102970198;0.30501595700008455;0.7436658902843811;355.3980000000001;334.2300000000001;355.164439532;136.0;0.0;0.20452420609396998;-0.4928420723620361;0.4928420723620361;0.20452420609396998;1.0769230769230769;1.7692307692307692;2.423076923076923;1.620586272968096;958.8621727356367;18.0956473593183;14.781564128585785;14.781564128585785;12.69020314565…
804;8.188316562736205;0.32822751322751365;8.188316562736205;0.32822751322751365;0.7644570777277493;289.339;270.18699999999995;289.153874848;112.0;0.0;0.2044890322940592;-0.4928420723620361;0.4928420723620361;0.2044890322940592;1.1428571428571428;1.8095238095238095;2.4761904761904763;2.1148031749255103;706.3119639569634;14.819626477379408;12.194051435053085;12.194051435053085;10.223876650462412;6.…
805;13.114482502575106;-0.24320590486220017;13.114482502575106;0.24320590486220017;0.5106990392158981;395.4630000000002;370.26300000000015;395.1957396600001;152.0;0.0;0.2048169193933783;-0.6324520903122349;0.6324520903122349;0.2048169193933783;1.103448275862069;1.7586206896551724;2.413793103448276;1.5560072083067658;1059.0947822758346;20.43251065250177;16.643371448151584;16.643371448151584;14.009…
806;8.456753779463016;0.3150569179564493;8.456753779463016;0.3150569179564493;0.5620159267779838;386.45500000000004;364.2790000000001;386.174275944;146.0;0.0;0.20471648725621902;-0.4928420723620361;0.4928420723620361;0.20471648725621902;1.0;1.793103448275862;2.6206896551724137;1.5620715101619187;1295.5341604312564;19.957454678884098;16.451046269004294;16.451046269004294;14.173366393245594;9.62786…
807;8.348885109599395;0.3192700722264221;8.348885109599395;0.3192700722264221;0.7709587413928393;336.39500000000015;316.23500000000007;336.15862587999993;128.0;0.0;0.20471648179740756;-0.4928420723620361;0.4928420723620361;0.20471648179740756;1.08;1.8;2.56;1.7751137711676188;996.3709185395016;17.388540578131753;14.296345730625042;14.296345730625042;12.1902031456512;8.217178385430628;8.21717838543…
808;10.466651390519988;-0.1785561352895404;10.466651390519988;0.03251028806584322;0.5651682948839601;419.319;396.13500000000005;418.0892046960001;138.0;0.0;0.22107121554326403;-0.50578155749096;0.50578155749096;0.22107121554326403;1.1923076923076923;1.8846153846153846;2.5384615384615383;1.6583176898223564;772.125803390411;18.518297090128677;14.72940320492267;16.315399744037375;12.57971869811898;8…
809;13.077392203097435;-0.25066464306363256;13.077392203097435;0.10630532906663004;0.5235159420945863;437.30900000000014;415.1330000000001;436.079782884;144.0;0.0;0.2208480089604812;-0.5057815590831347;0.5057815590831347;0.2208480089604812;1.2962962962962963;2.037037037037037;2.740740740740741;1.7244345993536956;826.7216909619018;19.388540578131753;15.030017408742271;16.616013947856974;12.9904023…
810;10.444717746679327;-0.20165637860082297;10.444717746679327;0.07114479871379209;0.5460211544163764;419.31900000000013;396.13500000000005;418.089204696;138.0;0.0;0.2208480089604812;-0.5057815590831347;0.5057815590831347;0.2208480089604812;1.2692307692307692;2.0384615384615383;2.769230769230769;1.7334967380626927;780.1258033904106;18.518297090128677;14.72940320492267;16.315399744037375;12.596555…
811;10.348845008476003;-0.2039316944361207;10.348845008476003;0.07281331663066082;0.25567917020262776;519.4650000000004;492.24900000000036;518.098723824;170.0;0.0;0.22079015145630268;-0.5057815591180904;0.5057815591180904;0.22079015145630268;1.15625;1.9375;2.71875;1.2301245485509997;1096.0350676040503;22.501424753254117;17.998698491566838;20.401191611609267;15.579718698118981;10.691487459830903;1…
812;10.655828857790436;-0.05873971193415595;10.655828857790436;0.05873971193415595;0.5185173576519231;433.3460000000001;408.1460000000001;432.10485476;144.0;0.0;0.22085634206274665;-0.49577702584857314;0.49577702584857314;0.22085634206274665;1.1851851851851851;1.962962962962963;2.6666666666666665;1.7611357339932414;795.5137709767537;19.225403871315223;15.690437899886575;17.276434439001278;13.1345…
813;10.559956119587113;-0.06101502776945367;10.559956119587113;0.06101502776945367;0.23774003695798895;533.4920000000003;504.2600000000004;532.1143738879999;176.0;0.0;0.2207984845617666;-0.4957770258834114;0.4957770258834114;0.2207984845617666;1.0909090909090908;1.878787878787879;2.6363636363636362;1.2435552311360434;1112.2824392560049;23.20853153444066;18.959733186530745;21.362226306573174;16.11…
814;12.177971293017134;-0.026151082191222308;12.177971293017134;0.026151082191222308;0.5597505420763824;424.5700000000002;396.3460000000002;424.193297136;158.0;0.0;0.25078264167152603;-0.4967677698517386;0.4967677698517386;0.25078264167152603;1.0666666666666667;1.8333333333333333;2.6;1.143064943107836;964.7533734519649;20.76093777724796;17.342042060900855;18.158538641828578;14.741514740667453;10.…
815;12.222401797257291;-0.6426381015369116;12.222401797257291;0.03876024615382523;0.8247463553090982;384.4760000000001;356.2520000000001;384.204907376;150.0;0.0;0.20134952533072722;-0.4928699502495198;0.4928699502495198;0.20134952533072722;0.9285714285714286;1.6071428571428572;2.2857142857142856;1.6705385901650618;849.8096375295197;20.0956473593183;16.668315474533916;16.668315474533916;13.5452438…
816;12.158069235528894;-0.6102306941295041;12.158069235528894;0.040567218942940686;0.8383297712601592;370.4490000000001;344.2410000000001;370.189257312;144.0;0.0;0.2013495253191366;-0.49286995026203995;0.49286995026203995;0.2013495253191366;0.9629629629629629;1.6666666666666667;2.3703703703703702;1.6054119803104385;819.1564795938241;19.22540387131522;15.798071986530838;15.798071986530838;13.11772…
817;5.28714904934713;0.7627564405391783;5.28714904934713;0.7627564405391783;0.6820156084160216;359.51300000000015;330.2810000000001;359.224914548;140.0;0.0;0.11840092461127669;-0.49676782145891224;0.49676782145891224;0.11840092461127669;0.9259259259259259;1.7037037037037037;2.4074074074074074;1.3392101575084545;803.9773297035973;18.476480726871788;16.233412584545167;16.233412584545167;13.31399438…
818;5.249231042020114;0.9231359767307;5.249231042020114;0.9231359767307;0.5800494566720849;360.5010000000001;332.2770000000001;360.22016351599996;140.0;0.0;0.11840092469878397;-0.4967678214587446;0.4967678214587446;0.11840092469878397;1.037037037037037;1.8888888888888888;2.6666666666666665;1.2360744645586776;907.5356899829522;18.476480726871788;16.07871204616592;16.07871204616592;13.3308311381444…
819;9.787282237400571;0.21367808476605243;9.787282237400571;0.21367808476605243;0.7782874031007269;420.5570000000002;388.30100000000016;420.25252626400004;164.0;0.0;0.28443832503341343;-0.49676821276658495;0.49676821276658495;0.28443832503341343;0.9354838709677419;1.6774193548387097;2.3548387096774195;1.2295959462221069;921.3741645087595;21.208531534440663;18.281779990538844;18.281779990538844;15…
820;5.252184627048896;0.7189582242319434;5.252184627048896;0.7189582242319434;0.6721697695841665;323.4800000000001;294.248;323.2249145480001;128.0;0.0;0.11837808988341526;-0.49676821591820053;0.49676821591820053;0.11837808988341526;0.9166666666666666;1.625;2.2916666666666665;1.355348541491427;585.1267967734709;16.61467340730599;14.785818827352465;14.785818827352465;11.847667890550102;9.2518316474…
821;13.111582583417544;-0.07307512743389455;13.111582583417544;0.05248830922699321;0.16795124181981827;652.7440000000003;612.4240000000002;652.27846624;250.0;0.0;0.25352667486192343;-0.49284450967864285;0.49284450967864285;0.25352667486192343;0.7083333333333334;1.3958333333333333;2.0833333333333335;1.3665615668690603;1838.1098199517783;33.94865403151729;28.12415065091907;28.12415065091907;23.2734…
822;11.82591981871423;-3.919967745116225;11.82591981871423;0.07128064365888998;0.4278721155401134;447.5170000000002;422.3170000000002;447.1576399;166.0;0.0;0.24124428383726562;-0.49533784924124946;0.49533784924124946;0.24124428383726562;1.032258064516129;1.6774193548387097;2.2903225806451615;1.9737043483675685;1344.303255110595;22.758784066134822;17.645262003797068;18.461758584724794;14.654746868…
823;5.18001177616198;0.49460023515579044;5.18001177616198;0.49460023515579044;0.7430480777198788;283.415;258.215;283.19361442;112.0;0.0;0.11837775175216135;-0.4967682187854354;0.4967682187854354;0.11837775175216135;0.9523809523809523;1.6666666666666667;2.3333333333333335;1.6571742671620109;506.84937971212923;14.916002794556722;13.010178107106315;13.010178107106315;10.275188245478667;7.67935710929…
824;9.416318705391209;-0.05775910837246445;9.416318705391209;0.05775910837246445;0.68445693710435;375.47200000000015;350.2720000000001;375.19467704000004;144.0;0.0;0.29159101726166364;-0.4967682188379948;0.4967682188379948;0.29159101726166364;1.1785714285714286;1.9642857142857142;2.7142857142857144;1.2630894178422234;990.0996098216025;19.34672421487486;16.111331917600033;16.111331917600033;13.691…
825;9.940887049450778;0.21421062476618058;9.940887049450778;0.21421062476618058;0.9112786423593299;299.36999999999995;278.202;299.152143532;116.0;0.0;0.1603298733754848;-0.5042477608085143;0.5042477608085143;0.1603298733754848;1.1363636363636365;1.9090909090909092;2.590909090909091;1.865668170481857;652.1269989679855;15.526733258565956;12.92648240431471;12.92648240431471;10.707039898056806;7.4706…
826;12.972925531415864;-0.08324079323087319;12.972925531415864;0.028931827287022482;0.22882188455471783;606.6750000000003;572.4030000000004;606.2366014280001;230.0;0.0;0.2535266811875835;-0.507308283588379;0.507308283588379;0.2535266811875835;0.8444444444444444;1.6;2.3777777777777778;1.3117885961460047;1867.3408909154068;31.404683957147288;25.677517396301674;25.677517396301674;21.786758596175776;…
827;10.514160834369406;0.10845673069723483;10.514160834369406;0.10845673069723483;0.22355301508136843;610.7510000000002;568.4150000000003;610.304287064;236.0;0.0;0.16903818090996384;-0.504247093972656;0.504247093972656;0.16903818090996384;0.6;1.0888888888888888;1.6;1.1933587383381936;1671.0103746656814;31.664196981141128;26.670041730439703;26.670041730439703;21.76992184377017;15.412722261586575;1…
828;6.429175534213344;0.19092995504233223;6.429175534213344;0.19092995504233223;0.197268731393791;624.7780000000004;580.4260000000002;624.3199371279999;242.0;0.0;0.16903818090996384;-0.4928592208517063;0.4928592208517063;0.16903818090996384;0.6086956521739131;1.1956521739130435;1.8478260869565217;1.186987798013523;1671.2893643268837;32.20816705551115;27.64489752486756;27.64489752486756;22.4352478…
829;6.455506552731862;0.19739703210374504;6.455506552731862;0.19739703210374504;0.17307070147874745;638.8050000000002;592.4370000000002;638.335587192;248.0;0.0;0.16903818090996384;-0.4928592208383507;0.4928592208383507;0.16903818090996384;0.5106382978723404;0.9574468085106383;1.446808510638298;1.1998848337253536;1705.1956050983727;33.07841054351422;28.592111120367516;28.592111120367516;22.8459314…
830;5.853139644746787;0.631400462962963;5.853139644746787;0.631400462962963;0.8418785350088781;271.36;250.19199999999995;271.157228912;106.0;0.0;0.1609321567500583;-0.49286966320487674;0.49286966320487674;0.1609321567500583;0.9;1.7;2.4;1.9809270402976886;525.7681426835314;14.208896013370174;11.841076128380552;11.841076128380552;9.830029800345061;6.869244261408493;6.869244261408493;4.6079469499931…
831;6.005838687326783;0.662650462962963;6.005838687326783;0.662650462962963;0.7332562624026857;325.452;298.23600000000005;325.204179104;128.0;0.0;0.16093215900361985;-0.49286966320484304;0.49286966320484304;0.16093215900361985;0.875;1.6666666666666667;2.4166666666666665;1.5620383956634076;620.9908005910285;16.61467340730599;14.539366579437075;14.539366579437075;11.8476678905501;8.909679268995143;…
832;6.082228076326062;0.6441194013487347;6.082228076326062;0.6441194013487347;0.5056133667075546;416.56500000000017;384.3090000000002;416.246378264;162.0;0.0;0.16093215900377045;-0.49286966320484304;0.49286966320484304;0.16093215900377045;0.7096774193548387;1.4193548387096775;2.129032258064516;1.2700443760608862;922.4811756594357;21.304907851617973;18.373331520885163;18.373331520885163;15.3139943…
833;6.092195952365366;0.6336654840816306;6.092195952365366;0.6336654840816306;0.4513851011565581;446.59100000000024;412.3190000000002;446.256942948;174.0;0.0;0.16093215900377045;-0.49458625454931054;0.49458625454931054;0.16093215900377045;0.6666666666666666;1.393939393939394;2.1515151515151514;1.2799110434468755;1001.0341469472374;22.882258120807595;19.704229542159396;19.704229542159396;16.262682…
834;12.14601162236017;0.09146099466310553;12.14601162236017;0.09146099466310553;0.7970030617548243;354.45000000000016;328.2420000000001;354.194342692;138.0;0.0;0.2013495253189267;-0.4928699786635633;0.4928699786635633;0.2013495253189267;0.8846153846153846;1.6153846153846154;2.3461538461538463;1.5473163885023054;786.1000396145085;18.355160383312143;15.480614903027801;15.480614903027801;12.70703989…
835;6.075283631881616;0.638202241585421;6.075283631881616;0.638202241585421;0.5245804430972756;417.55300000000017;386.3050000000002;417.241627232;162.0;0.0;0.16093215900377045;-0.49286966320484304;0.49286966320484304;0.16093215900377045;0.8064516129032258;1.6129032258064515;2.3548387096774195;1.2700443760608862;925.8968180440176;21.304907851617973;18.243194847195493;18.243194847195493;15.31399438…
836;6.005838687326783;0.6461215373431283;6.005838687326783;0.6461215373431283;0.737783584553257;341.4510000000001;314.23500000000007;341.199093724;134.0;0.0;0.16093215900381241;-0.49286966320484304;0.49286966320484304;0.16093215900381241;0.92;1.72;2.48;1.5493861100535742;638.8443509216123;17.321780188492536;14.947614869900939;14.947614869900939;12.3476678905501;8.98702953818477;8.98702953818477;6…
837;5.254006854352342;0.44965417136908836;5.254006854352342;0.44965417136908836;0.8211667383658656;321.46400000000006;294.24800000000005;321.209264484;126.0;0.0;0.11837938922190673;-0.49676820513890796;0.49676820513890796;0.11837938922190673;0.9583333333333334;1.7083333333333333;2.4583333333333335;1.4338423544291192;683.3710322631723;16.407566626119443;14.631118288973212;14.631118288973212;11.788…
838;5.242172534825714;0.46527917136908836;5.242172534825714;0.46527917136908836;0.8434142437064956;307.437;282.237;307.19361442;120.0;0.0;0.11837938922190673;-0.49676820513890796;0.49676820513890796;0.11837938922190673;0.9565217391304348;1.6956521739130435;2.4347826086956523;1.4134008581685373;668.4958545203418;15.700459844932896;13.924011507786664;13.924011507786664;11.288754906460873;8.72754016…
839;10.25769988375945;-0.027311324065750098;10.25769988375945;0.027311324065750098;0.2403045584383447;439.58500000000015;410.3530000000002;439.20419616800007;164.0;0.0;0.21533334704286913;-0.4967396528895748;0.4967396528895748;0.21533334704286913;1.1612903225806452;1.967741935483871;2.774193548387097;1.2050407965148906;1043.3777966289156;21.631181265251037;17.828220961436905;18.644717542364628;15…
840;13.339554792039594;-0.29810423736932345;13.339554792039594;0.29810423736932345;0.4739883680318652;399.4660000000001;373.2580000000002;399.195819912;154.0;0.0;0.16956490169881766;-0.4928672275901886;0.4928672275901886;0.16956490169881766;1.1724137931034482;2.0;2.793103448275862;1.2454861089748823;967.0909348135455;20.21696770287794;16.565686157223574;16.565686157223574;14.135361590784807;9.973…
841;13.089385078361364;-3.4556598763146025;13.089385078361364;0.4386165746660633;0.5901963597670747;437.5650000000002;410.34900000000016;437.177312724;162.0;0.0;0.26453743319898376;-0.4967658898690629;0.4967658898690629;0.26453743319898376;0.8709677419354839;1.5806451612903225;2.2903225806451615;1.184507770041545;1181.1700109183894;21.424074484064487;17.697884108557417;18.514380689485144;15.07484…
842;5.2797743806617605;0.8572615915563245;5.2797743806617605;0.8572615915563245;0.4421989013453464;424.54800000000023;396.32400000000024;424.226311516;162.0;0.0;0.14434941571857904;-0.4967658898690629;0.4967658898690629;0.14434941571857904;0.75;1.40625;2.0625;1.3097627406445438;1074.5170123564722;21.752501608810675;18.392890616240827;18.392890616240827;15.797157633333281;11.104707079556961;11.104…
843;13.380185071441804;-0.307571084235168;13.380185071441804;0.004350861510173276;0.29283122236038894;441.50300000000016;413.2790000000002;441.206384596;170.0;0.0;0.18214512554389706;-0.49653843958517463;0.49653843958517463;0.18214512554389706;1.21875;2.03125;2.78125;1.2547208287560385;1086.037892576054;22.501424753254117;18.38276307903386;18.38276307903386;15.52920844090216;10.85520223109228;10.…
844;10.026362608008565;-0.04413766872960445;10.026362608008565;0.04413766872960445;0.5166006657919001;425.5290000000002;394.2810000000002;425.231456472;166.0;0.0;0.2861592785952368;-0.4967658883304586;0.4967658883304586;0.2861592785952368;1.1290322580645162;1.8709677419354838;2.6129032258064515;1.1441879013188498;863.3830598538459;21.468044558434503;17.996742599280104;17.996742599280104;15.191004…
845;12.726962587303056;-3.497445960888673;12.726962587303056;0.016468588649636295;0.48180060470478214;566.5620000000001;530.2740000000002;565.1609897320001;192.0;0.0;0.24031800022734975;-0.4967671172188122;0.4967671172188122;0.24031800022734975;0.9428571428571428;1.6285714285714286;2.257142857142857;1.182642090751758;1064.5045249973903;24.838288046437583;20.580853350900572;22.983346470942998;16.8…
846;12.912793315495747;-3.6132771538642277;12.912793315495747;0.0351245663638482;0.5482825123232705;512.6760000000003;476.38800000000026;512.2457266319999;194.0;0.0;0.24045663009547183;-0.49286882347582694;0.49286882347582694;0.24045663009547183;0.9722222222222222;1.6944444444444444;2.361111111111111;1.1967649712512736;1164.5363888816958;25.545394827624126;21.150102473391296;21.966599054319023;17…
847;13.165192418829875;-3.4772203518906832;13.165192418829875;0.4319511416727917;0.427190324998823;473.5980000000003;446.38200000000023;473.17731272399993;174.0;0.0;0.26453743320485096;-0.4967427651996159;0.4967427651996159;0.26453743320485096;1.0588235294117647;1.911764705882353;2.7058823529411766;1.1311995382397477;1532.31521092649;23.285881803630286;19.120914001060537;19.937410581988264;16.558…
848;5.366232020498554;0.9284020391201581;5.366232020498554;0.9284020391201581;0.5800494566720849;360.5010000000001;332.2770000000001;360.220163516;140.0;0.0;0.1191209838733214;-0.4967429681036843;0.4967429681036843;0.1191209838733214;1.0740740740740742;1.962962962962963;2.740740740740741;1.2590932875826362;910.5356899829525;18.476480726871788;16.078712046165915;16.078712046165915;13.3308311381444…
849;5.3027990337572275;0.9064122439639474;5.3027990337572275;0.9064122439639474;0.5800494566720849;360.5010000000001;332.2770000000001;360.220163516;140.0;0.0;0.12047546592844234;-0.4966869804388269;0.4966869804388269;0.12047546592844234;1.0740740740740742;1.962962962962963;2.740740740740741;1.247424483172267;910.5356899829526;18.476480726871785;16.078712046165915;16.078712046165915;13.3308311381…
850;5.533566965192624;0.9670995341305588;5.533566965192624;0.9670995341305588;0.5744765761701804;406.57000000000016;372.2980000000002;406.26202832799993;160.0;0.0;0.1416550160498544;-0.49674532578524644;0.49674532578524644;0.1416550160498544;0.9;1.7333333333333334;2.533333333333333;1.2258063291670735;869.0873594457478;20.760937777247957;18.400793737310124;18.400793737310124;14.779519543128238;11.…
851;5.538840359889096;0.7141137430015909;5.538840359889096;0.7141137430015909;0.5664126988157101;408.5860000000002;372.2980000000002;408.2776783919999;162.0;0.0;0.1416550160498544;-0.4967574240346354;0.4967574240346354;0.1416550160498544;0.9333333333333333;1.7666666666666666;2.566666666666667;1.213945390868739;814.4309367591744;20.760937777247957;18.60790051849667;18.60790051849667;14.77951954312…
852;12.986756089768807;-4.297349220714927;12.986756089768807;0.5786128913496518;0.5893944709574189;430.5140000000002;401.28200000000015;430.22319820800004;166.0;0.0;0.41598542030312663;-0.49674532578519803;0.49674532578519803;0.41598542030312663;1.0;1.8064516129032258;2.5483870967741935;1.2775079449438427;930.6046145001054;21.84672421487486;17.919332084687394;17.919332084687394;14.936002853667032…
853;12.991279496764744;-4.292075826018454;12.991279496764744;0.57238584819079;0.5792723364837352;432.5300000000002;401.28200000000015;432.238848272;168.0;0.0;0.41598542030312663;-0.4967574240345868;0.4967574240345868;0.41598542030312663;1.032258064516129;1.8387096774193548;2.5806451612903225;1.2654039169448033;875.3110926202952;21.84672421487486;18.12643886587394;18.12643886587394;14.936002853667…
854;5.434667090945578;0.9709110025956377;5.434667090945578;0.9709110025956377;0.7452163981265577;362.5170000000001;332.2770000000001;362.23581357999996;142.0;0.0;0.11898633069029503;-0.49674532578519803;0.49674532578519803;0.11898633069029503;0.9629629629629629;1.7777777777777777;2.5555555555555554;1.271029838282695;776.2231118421267;18.476480726871785;16.362788934849345;16.362788934849345;13.330…
855;5.4618893131678;0.7170905466053373;5.4618893131678;0.7170905466053373;0.7376871087423849;364.53300000000013;332.2770000000001;364.251463644;144.0;0.0;0.11866374597808739;-0.4967574240345868;0.4967574240345868;0.11866374597808739;1.0;1.8148148148148149;2.5925925925925926;1.2557776492654855;722.4159614603294;18.476480726871788;16.56989571603589;16.56989571603589;13.330831138144493;10.5245606438…
856;5.532213192461876;0.9620481662053288;5.532213192461876;0.9620481662053288;0.6855427667809028;392.5430000000001;360.28700000000015;392.24637826399993;154.0;0.0;0.14165501604985442;-0.49674532578519803;0.49674532578519803;0.14165501604985442;0.9310344827586207;1.7586206896551724;2.5517241379310347;1.2811789326281198;853.6519014706361;20.05383099606141;17.693686956123578;17.693686956123578;14.27…
857;5.538440235620737;0.6978879142208866;5.538440235620737;0.6978879142208866;0.6780035916882857;394.55900000000014;360.28700000000015;394.262028328;156.0;0.0;0.1416550160498544;-0.4967574240345868;0.4967574240345868;0.1416550160498544;0.9655172413793104;1.793103448275862;2.586206896551724;1.2674902605410594;799.1604059131888;20.05383099606141;17.900793737310124;17.900793737310124;14.279519543128…
858;5.429565050129252;0.9649938428323239;5.429565050129252;0.9649938428323239;0.7749317315994739;363.505;334.273;363.231062548;142.0;0.0;0.12804668339086087;-0.49674532578519803;0.49674532578519803;0.12804668339086087;1.0740740740740742;1.962962962962963;2.740740740740741;1.2710298382826952;779.4653993679598;18.476480726871788;16.232652261159675;16.232652261159675;13.330831138144493;10.0796629635…
859;5.456787272351474;0.7070905466053372;5.456787272351474;0.7070905466053372;0.7701109796894705;365.5210000000001;334.2730000000001;365.246712612;144.0;0.0;0.1280466833908383;-0.4967574240345868;0.4967574240345868;0.1280466833908383;1.1111111111111112;2.0;2.7777777777777777;1.255777649265486;725.6582489861624;18.476480726871788;16.439759042346225;16.439759042346225;13.330831138144493;10.38435786…
860;5.441393140589569;0.850308904425968;5.441393140589569;0.850308904425968;0.8757932726646717;322.4120000000001;300.23600000000005;322.179361324;124.0;0.0;0.13845941824064442;-0.4967407494465224;0.4967407494465224;0.13845941824064442;1.0;1.7916666666666667;2.5833333333333335;1.833092265522655;778.6862973805328;16.518297090128677;14.119768086037311;14.119768086037311;11.741514740667455;8.31070162…
861;13.38799562780894;-0.1914291028163957;13.38799562780894;0.1914291028163957;0.8777461552600124;370.46800000000013;343.2520000000001;370.205656324;144.0;0.0;0.12272795455960835;-0.49675653934053937;0.49675653934053937;0.12272795455960835;1.037037037037037;1.7777777777777777;2.4444444444444446;1.6084974487349237;772.3822870670464;18.802754140504845;15.773753440985434;15.773753440985434;13.190203…
862;5.528440235620737;0.4478879142208866;5.528440235620737;0.4478879142208866;0.7767109990226398;395.5470000000001;362.2830000000001;395.2572772960001;156.0;0.0;0.14165501604995823;-0.496756546558494;0.496756546558494;0.14165501604995823;1.0;1.8275862068965518;2.6206896551724137;1.2674902605410592;802.4628231380857;20.05383099606141;17.693686956123578;17.693686956123578;14.279519543128238;10.7875…
863;5.535106902287404;0.6145545808875532;5.535106902287404;0.6145545808875532;0.6599155123066364;412.5990000000001;380.3430000000001;412.218449264;156.0;0.0;0.14165501604991698;-0.4967568832256739;0.4967568832256739;0.14165501604991698;1.0;1.8275862068965518;2.6206896551724137;1.2674902605410592;805.2177106402492;20.05383099606141;17.60193524658744;18.418431827515167;14.279519543128238;10.6697288…
864;5.478568347021561;0.6883086629713613;5.478568347021561;0.6883086629713613;0.8256822014120009;321.46400000000006;294.24800000000005;321.209264484;126.0;0.0;0.11866477274921795;-0.4967574154839609;0.4967574154839609;0.11866477274921795;1.0833333333333333;1.9583333333333333;2.7916666666666665;1.5093895345852884;681.6241998166718;16.355160383312146;14.578712046165917;14.578712046165917;11.8476678…
865;5.4688849942078654;0.6725113378684805;5.4688849942078654;0.6725113378684805;0.8336375171574433;307.437;282.23699999999997;307.19361442;120.0;0.0;0.11866477275568171;-0.49675741548394853;0.49675741548394853;0.11866477275568171;1.0869565217391304;1.9565217391304348;2.782608695652174;1.597718270387323;666.7967166437612;15.6480536021256;13.871605264979369;13.871605264979369;11.347667890550102;8.7…
866;5.375037461315949;0.956744335928971;5.375037461315949;0.956744335928971;0.8038222732385265;348.49;320.266;348.22016351600007;136.0;0.0;0.11897633882662201;-0.4967455019746557;0.4967455019746557;0.11897633882662201;0.9230769230769231;1.7307692307692308;2.5;1.3035355419004064;761.0322153031738;17.769373945685242;15.655682153662797;15.655682153662797;12.813994385738887;9.703845978734954;9.703845…
867;5.404296720575208;0.8210731980528154;5.404296720575208;0.8210731980528154;0.8101739631859918;350.50600000000003;320.2660000000001;350.23581358;138.0;0.0;0.11865331151434778;-0.4967576102053134;0.4967576102053134;0.11865331151434778;0.9615384615384616;1.7692307692307692;2.5384615384615383;1.2514802596150838;707.4026869642767;17.769373945685242;15.862788934849343;15.862788934849343;12.813994385…
868;5.343219384477676;0.9693398260806723;5.343219384477676;0.9693398260806723;0.8038222732385263;348.4900000000001;320.2660000000001;348.22016351599996;136.0;0.0;0.11867624369914545;-0.49675721426174585;0.49675721426174585;0.11867624369914545;0.9230769230769231;1.7307692307692308;2.5;1.2911067836729324;761.0322153031738;17.76937394568524;15.655682153662797;15.655682153662797;12.813994385738887;9.…
869;5.363910994455001;0.8361553975993008;5.363910994455001;0.8361553975993008;0.8101739631859916;350.50600000000014;320.2660000000001;350.23581357999996;138.0;0.0;0.11865313742196082;-0.4967576116699255;0.4967576116699255;0.11865313742196082;0.9615384615384616;1.7692307692307692;2.5384615384615383;1.240296721040751;707.4026869642767;17.76937394568524;15.862788934849345;15.862788934849345;12.81399…
870;5.575270508321226;0.8721180952851992;5.575270508321226;0.8721180952851992;0.6189052303829351;422.56900000000024;388.2970000000002;422.256942948;166.0;0.0;0.14193196056663468;-0.49675721150891167;0.49675721150891167;0.14193196056663468;0.8387096774193549;1.5806451612903225;2.3225806451612905;1.2861989532257383;916.8632497810794;21.631181265251037;19.024584977397815;19.024584977397815;15.211371…
871;12.983027343702233;-4.296244682596576;12.983027343702233;0.5776967195296165;0.589394470957419;430.5140000000002;401.2820000000002;430.223198208;166.0;0.0;0.41598542030312663;-0.49675721150891167;0.49675721150891167;0.41598542030312663;1.0;1.8064516129032258;2.5483870967741935;1.2675585001230611;930.6046145001053;21.84672421487486;17.919332084687397;17.919332084687397;14.936002853667034;10.947…
872;6.138564632811947;0.818136613803718;6.138564632811947;0.818136613803718;0.660117586295178;396.96200000000016;367.73000000000013;396.19684122800004;148.0;0.0;0.11867657592487468;-0.49675721150891167;0.49675721150891167;0.11867657592487468;1.0357142857142858;1.8928571428571428;2.6785714285714284;1.2608579901251429;840.2488346855301;19.346724214874865;16.663403138668944;17.419332084687397;13.724…
873;5.3864922491791125;0.9780435297843763;5.3864922491791125;0.9780435297843763;0.7452163981265577;362.5170000000001;332.2770000000001;362.23581358;142.0;0.0;0.11867657592487468;-0.49675721150891167;0.49675721150891167;0.11867657592487468;0.9629629629629629;1.7777777777777777;2.5555555555555554;1.2594155118172399;776.2231118421267;18.476480726871788;16.362788934849345;16.362788934849345;13.330831…
874;5.531324930089934;0.9702939785750033;5.531324930089934;0.9702939785750033;0.6855427667809028;392.5430000000001;360.28700000000015;392.246378264;154.0;0.0;0.14165501604985442;-0.49675721150891167;0.49675721150891167;0.14165501604985442;0.9310344827586207;1.7586206896551724;2.5517241379310347;1.2703096315029416;853.6519014706362;20.05383099606141;17.693686956123578;17.693686956123578;14.2795195…
875;5.382047804734667;0.9729414889680494;5.382047804734667;0.9729414889680494;0.7749317315994738;363.5050000000001;334.2730000000001;363.23106254800007;142.0;0.0;0.12804668339086087;-0.49675721150891167;0.49675721150891167;0.12804668339086087;1.0740740740740742;1.962962962962963;2.740740740740741;1.2594155118172399;779.4653993679598;18.476480726871788;16.232652261159675;16.232652261159675;13.3308…
876;5.343937533048838;0.9822377144026678;5.343937533048838;0.9822377144026678;0.9005109940841716;286.41900000000004;260.21099999999996;286.20451345199996;114.0;0.0;0.11867657592487468;-0.49675721150891167;0.49675721150891167;0.11867657592487468;1.2380952380952381;2.0952380952380953;2.9047619047619047;1.5745175000394778;503.9398321993022;14.493353063746348;13.028823993401256;13.028823993401256;10.…
877;5.405955590071024;0.7409851044284663;5.405955590071024;0.7409851044284663;0.737687108742385;364.5330000000001;332.27700000000004;364.25146364399995;144.0;0.0;0.118653488493864;-0.4967576087449488;0.4967576087449488;0.118653488493864;1.0;1.8148148148148149;2.5925925925925926;1.2445094336275555;722.4159614603294;18.476480726871788;16.56989571603589;16.56989571603589;13.330831138144495;10.524560…
878;5.375670661209082;0.8222070525741161;5.375670661209082;0.8222070525741161;0.8757932726646716;322.41200000000003;300.23600000000005;322.179361324;124.0;0.0;0.13832331477025409;-0.49668356506773453;0.49668356506773453;0.13832331477025409;1.0;1.7916666666666667;2.5833333333333335;1.819773784712392;778.6862973805328;16.518297090128677;14.119768086037311;14.119768086037311;11.741514740667453;8.310…
879;13.47691593587861;-0.22870618378767293;13.47691593587861;0.18281116906944206;0.6297447034433894;436.53100000000023;407.29900000000015;436.22745438800007;168.0;0.0;0.28443832497823995;-0.49674296132677;0.49674296132677;0.28443832497823995;1.0625;1.84375;2.53125;1.3541250640807472;1116.9223750000665;22.078775022443736;18.375287413171897;18.375287413171897;15.618524838379201;11.27820207367435;11…
880;10.811466128117914;0.18775604686319003;10.811466128117914;0.18775604686319003;0.8736024618305054;325.3640000000001;306.21200000000005;325.131408088;124.0;0.0;0.23083542789935826;-0.5038178786954177;0.5038178786954177;0.23083542789935826;1.2083333333333333;2.0833333333333335;2.9166666666666665;1.8834092853002122;861.1757846095302;16.421920772951363;13.7570002638962;13.7570002638962;11.68587184…
881;10.576571948223734;0.2732190098261529;10.576571948223734;0.2732190098261529;0.8712951655529809;281.35499999999996;262.203;281.141578848;108.0;0.0;0.16545286738746107;-0.5038194619280582;0.5038194619280582;0.16545286738746107;1.1904761904761905;2.0476190476190474;2.857142857142857;2.020785601355865;723.3985326278215;14.560113453385565;12.388097440161179;12.388097440161179;10.202708600407234;7.…
882;10.44065901360544;-0.02471938775510174;10.44065901360544;0.02471938775510174;0.8472909491738755;313.35300000000007;294.20099999999996;313.131408088;120.0;0.0;0.20121491638673833;-0.5042306732992708;0.5042306732992708;0.20121491638673833;1.1304347826086956;1.9130434782608696;2.6956521739130435;1.9620779775227333;787.0764325755124;16.13746372257519;13.166209056935374;13.166209056935374;11.09655…
883;10.554179421768707;0.0379223356009073;10.554179421768707;0.0379223356009073;0.9171628707466395;327.38000000000005;306.212;327.147058152;126.0;0.0;0.20121491792749485;-0.5016762386018001;0.5016762386018001;0.20121491792749485;1.0416666666666667;1.75;2.5;1.9663719495036125;802.4391765542464;16.844570503761737;14.127243751899279;14.127243751899279;11.634560252985372;8.103637622160532;8.103637622…
884;14.56496348291893;-0.7809364501973632;14.56496348291893;0.013304726211472051;0.28161968046914343;622.7180000000001;584.4140000000002;622.267901556;238.0;0.0;0.20131498630226977;-0.5073082805077701;0.5073082805077701;0.20131498630226977;0.782608695652174;1.5;2.260869565217391;1.5440419214980765;1869.6588770828462;32.27492744515036;26.716482701337767;26.716482701337767;22.214278951104344;15.483…
885;14.397668637345763;-0.609038984420929;14.397668637345763;0.06052921826547508;0.28161968046914354;622.7180000000001;584.4140000000002;622.267901556;238.0;0.0;0.20129988606020047;-0.5073082805077703;0.5073082805077703;0.20129988606020047;0.782608695652174;1.5;2.260869565217391;1.541057778194682;1869.6588770828462;32.27492744515037;26.71648270133777;26.71648270133777;22.214278951104344;15.483036…
886;11.63319332566717;-0.09986845972957137;11.63319332566717;0.02645296198777447;0.27510330229060487;608.7350000000001;568.4150000000003;608.2886369999999;234.0;0.0;0.20129988605052954;-0.5073087139621274;0.5073087139621274;0.20129988605052954;0.6888888888888889;1.3111111111111111;2.0444444444444443;1.5153265586524842;1785.9255460728082;31.40468395714729;26.51534119206045;26.51534119206045;21.786…
887;11.608420814094515;-0.03658554728901087;11.608420814094515;0.005642608713010588;0.2706099989659305;608.7350000000002;568.4150000000003;608.288637;234.0;0.0;0.20129988605050703;-0.5016752624919825;0.5016752624919825;0.20129988605050703;0.6666666666666666;1.288888888888889;2.022222222222222;1.4458692085218332;1736.6148021875738;31.241547250330758;26.55372615621398;26.55372615621398;21.859238241…
888;7.026307739145041;0.0448959341924704;7.026307739145041;0.0448959341924704;0.23769359923207428;622.7620000000002;580.4260000000003;622.304287064;240.0;0.0;0.2038225668934633;-0.4928449571006343;0.4928449571006343;0.2038225668934633;0.6086956521739131;1.2391304347826086;1.9565217391304348;1.4580667711531794;1753.7904237479747;31.948654031517307;27.514760851177886;27.514760851177886;22.397243043…
889;7.029380873689135;0.0004370853279578313;7.029380873689135;0.0004370853279578313;0.23769359923207428;622.7620000000002;580.4260000000003;622.304287064;240.0;0.0;0.20382256689360834;-0.49284495710063403;0.49284495710063403;0.20382256689360834;0.6086956521739131;1.2391304347826086;1.9565217391304348;1.4669413892301841;1753.790423747975;31.9486540315173;27.514760851177886;27.514760851177886;22.39…
890;13.735948558216855;-0.13459591548888405;13.735948558216855;0.13459591548888405;0.24585648001820404;545.7870000000003;497.4030000000004;545.378141376;216.0;0.0;0.12272758520364642;-0.4964546133098979;0.4964546133098979;0.12272758520364642;0.825;1.525;2.225;1.1113849337853512;1196.986131018288;27.898765978752643;24.82579520486322;24.82579520486322;19.51237168849655;15.50378403513304;15.50378403…
891;10.69955010556156;0.038573494340089276;10.69955010556156;0.038573494340089276;0.6026498916196554;380.48800000000006;352.2640000000001;380.2099927559999;148.0;0.0;0.2173228418036036;-0.4929843627719191;0.4929843627719191;0.2173228418036036;1.0;1.7142857142857142;2.357142857142857;1.4903818553156645;822.9960097135266;19.509860921691395;16.544524234446225;16.544524234446225;13.690203145651198;9.…
892;10.506617376914546;0.015980901747496556;10.506617376914546;0.015980901747496556;0.6351411147336078;354.4500000000001;328.2420000000001;354.19434269199996;138.0;0.0;0.21732248504949478;-0.4929843646910767;0.4929843646910767;0.21732248504949478;1.0384615384615385;1.7692307692307692;2.423076923076923;1.6294882627568523;738.1763389399092;18.355160383312143;15.389823696066975;15.389823696066975;12…
893;10.484683733073886;-0.007119341563785575;10.484683733073886;0.007119341563785575;0.6087746990096897;354.45000000000005;328.2420000000001;354.1943426919999;138.0;0.0;0.21709926181146372;-0.4929907816945975;0.4929907816945975;0.21709926181146372;1.1153846153846154;1.9230769230769231;2.6538461538461537;1.702192189222488;746.176338939909;18.355160383312143;15.389823696066975;15.389823696066975;12…
894;10.257699883759448;-0.027311324065749654;10.257699883759448;0.027311324065749654;0.2403045584383447;439.58500000000015;410.3530000000002;439.204196168;164.0;0.0;0.21533859203063765;-0.49457419082483983;0.49457419082483983;0.21533859203063765;1.1290322580645162;1.935483870967742;2.7419354838709675;1.2057495959055382;1043.3777966289156;21.631181265251033;17.828220961436905;18.64471754236463;15.…
895;6.13479119425548;0.66775888133031;6.13479119425548;0.66775888133031;0.7332562624026857;325.45200000000006;298.23600000000005;325.204179104;128.0;0.0;0.1638838993050054;-0.49285862143701725;0.49285862143701725;0.1638838993050054;0.9166666666666666;1.7083333333333333;2.4583333333333335;1.6237357075202683;620.9908005910285;16.61467340730599;14.539366579437075;14.539366579437075;11.86450464295570…
896;6.226145507515388;0.6459688462460693;6.226145507515388;0.6459688462460693;0.5056133667075546;416.5650000000002;384.3090000000002;416.246378264;162.0;0.0;0.163883899388017;-0.49285862143701714;0.49285862143701714;0.163883899388017;0.7419354838709677;1.4516129032258065;2.161290322580645;1.3169698579740914;922.4811756594357;21.304907851617973;18.373331520885163;18.373331520885163;15.330831138144…
897;6.217881044705471;0.6390244018016249;6.217881044705471;0.6390244018016249;0.5245804430972757;417.55300000000017;386.3050000000002;417.24162723200004;162.0;0.0;0.1638838993880171;-0.49285862143701714;0.49285862143701714;0.1638838993880171;0.8387096774193549;1.6451612903225807;2.3870967741935485;1.3169698579740914;925.8968180440176;21.304907851617973;18.243194847195493;18.243194847195493;15.330…
898;6.134791194255479;0.64775888133031;6.134791194255479;0.64775888133031;0.737783584553257;341.451;314.23500000000007;341.199093724;134.0;0.0;0.1638838994111907;-0.4928586214370171;0.4928586214370171;0.1638838994111907;0.96;1.76;2.52;1.6113274997285971;638.8443509216123;17.321780188492536;14.947614869900939;14.947614869900939;12.364504642955708;8.993012602328477;8.993012602328477;6.2365943858426…
899;11.305564671211732;-0.7582663629102084;11.305564671211732;0.2669481525842563;0.7943834172233906;424.5410000000002;392.28500000000014;424.236207504;166.0;0.0;0.23080038000324227;-0.4967570868145368;0.4967570868145368;0.23080038000324227;1.0;1.7741935483870968;2.5483870967741935;1.1302355185520245;902.145046623482;21.260937777247957;18.256255623273944;18.256255623273944;15.126272882447973;11.34…
900;12.207052383375697;-0.19248982802097303;12.207052383375697;0.01328374755190942;0.5268479737200517;388.51200000000017;356.25600000000014;388.24744088399996;154.0;0.0;0.22921295373935985;-0.4809343554865781;0.4809343554865781;0.22921295373935985;1.0;1.6428571428571428;2.2857142857142856;1.3670890993523885;678.6460398403741;20.148053602125596;17.316717872825773;17.316717872825773;13.376141876782…
901;12.70587182782014;-0.4151123156609724;12.70587182782014;0.031200414218576222;0.6307738914555523;418.5630000000002;388.32300000000015;418.20386182;158.0;0.0;0.2888438315777559;-0.4809343554865781;0.4809343554865781;0.2888438315777559;1.0689655172413792;1.793103448275862;2.5172413793103448;1.1761744281134485;745.1966833485835;20.26937394568524;17.139179725662736;17.955676306590462;14.1101221115…
902;11.566927876472342;0.31194773392957154;11.566927876472342;0.31194773392957154;0.704985216274248;349.50000000000006;322.2840000000001;349.182398104;132.0;0.0;0.23281555548677169;-0.49668783263804817;0.49668783263804817;0.23281555548677169;1.125;1.9166666666666667;2.625;1.3496392472178937;546.8203399293488;16.77781011412252;14.446854546515446;15.263351127443173;11.758351493073063;8.729575403374…
903;5.384576943328453;0.8527955719324767;5.384576943328453;0.8527955719324767;0.4421989013453464;424.5480000000002;396.3240000000002;424.226311516;162.0;0.0;0.14434941571857904;-0.49668783263804817;0.49668783263804817;0.14434941571857904;0.78125;1.46875;2.1875;1.3227070633024836;1091.7670123564722;21.75250160881068;18.392890616240827;18.392890616240827;15.797157633333281;11.104707079556961;11.104…
904;13.18283669741238;0.02774488984938306;13.18283669741238;0.02774488984938306;0.5702041951481392;481.59300000000036;446.31300000000033;481.25767122;188.0;0.0;0.3243270699988505;-0.4944203581524039;0.4944203581524039;0.3243270699988505;0.9142857142857143;1.6285714285714286;2.342857142857143;1.080870265404929;1001.3763603947208;24.200095366003374;20.6501024733913;20.6501024733913;17.1565296408399…
905;5.864088246409675;0.3018005952380953;5.864088246409675;0.3018005952380953;0.8094165835652357;309.36500000000007;290.21299999999997;309.136493468;118.0;0.0;0.23083542778654118;-0.4961007094041598;0.4961007094041598;0.23083542778654118;1.173913043478261;2.0869565217391304;2.9565217391304346;1.8910463800047916;814.7474037878164;15.551677284948287;13.387136937585868;13.387136937585868;11.27518824…
906;5.609459797808013;0.5227371504157217;5.609459797808013;0.5227371504157217;0.7828051876628809;265.356;246.20399999999995;265.146664228;102.0;0.0;0.12647143554886564;-0.4961031874574006;0.4961031874574006;0.12647143554886564;1.1;1.9;2.75;2.0281780970563896;677.1135944002626;13.689869965382487;12.018234113850847;12.018234113850847;9.792024997884274;7.276076764917562;7.276076764917562;5.823298406…
907;12.991185405817124;-4.298675491214958;12.991185405817124;0.5797261765305877;0.589394470957419;430.5140000000002;401.28200000000015;430.22319820800004;166.0;0.0;0.41598542030312663;-0.49611586858444423;0.49611586858444423;0.41598542030312663;1.0;1.7741935483870968;2.5161290322580645;1.2898659284440375;930.6046145001054;21.84672421487486;17.919332084687394;17.919332084687394;14.95283960607264;1…
908;6.141295460558199;0.8161071568027464;6.141295460558199;0.8161071568027464;0.660117586295178;396.96200000000016;367.73000000000013;396.196841228;148.0;0.0;0.12612076544660797;-0.49611586858444423;0.49611586858444423;0.12612076544660797;1.0357142857142858;1.8571428571428572;2.642857142857143;1.2865488818077606;840.2488346855303;19.346724214874865;16.663403138668944;17.419332084687397;13.7415147…
909;5.636220468163421;1.036967977727288;5.636220468163421;1.036967977727288;0.7452163981265577;362.5170000000001;332.2770000000001;362.23581357999996;142.0;0.0;0.12612076544660797;-0.49611586858444423;0.49611586858444423;0.12612076544660797;0.9259259259259259;1.7407407407407407;2.5185185185185186;1.2864184238137268;776.2231118421266;18.476480726871785;16.362788934849345;16.362788934849345;13.3476…
910;5.677053801496754;0.6763961021608927;5.677053801496754;0.6763961021608927;0.7376871087423849;364.53300000000013;332.2770000000001;364.251463644;144.0;0.0;0.1221039840548562;-0.4964562975442551;0.4964562975442551;0.1221039840548562;0.9629629629629629;1.7777777777777777;2.5555555555555554;1.2708374690750268;708.1659614603295;18.476480726871788;16.56989571603589;16.56989571603589;13.347667890550…
911;5.630303308400107;1.0300235332828436;5.630303308400107;1.0300235332828436;0.7749317315994739;363.505;334.273;363.231062548;142.0;0.0;0.12804668339086087;-0.49611586858444423;0.49611586858444423;0.12804668339086087;1.037037037037037;1.9259259259259258;2.7037037037037037;1.286418423813727;779.4653993679598;18.476480726871788;16.232652261159675;16.232652261159675;13.3476678905501;10.085646027723…
912;5.440668934240363;0.7125982615268328;5.440668934240363;0.7125982615268328;0.7508076684738745;203.285;186.14899999999997;203.131014164;80.0;0.0;0.1218329838608036;-0.4964673315811204;0.4964673315811204;0.1218329838608036;1.3333333333333333;2.2666666666666666;3.1333333333333333;1.9943739972054477;374.7987442911822;10.25071237662706;9.123426761158184;9.123426761158184;7.381341395361315;5.7638028…
913;5.507369282933484;1.0368832248178599;5.507369282933484;1.0368832248178599;0.8038222732385263;348.4900000000001;320.2660000000001;348.22016351599996;136.0;0.0;0.12215606092540487;-0.4964551633160842;0.4964551633160842;0.12215606092540487;0.8846153846153846;1.6923076923076923;2.4615384615384617;1.3070716816664998;761.0322153031738;17.76937394568524;15.655682153662797;15.655682153662797;12.83083…
914;5.536628542192744;0.8210731980528154;5.536628542192744;0.8210731980528154;0.8101739631859916;350.50600000000014;320.2660000000001;350.23581357999996;138.0;0.0;0.12182069835804193;-0.4964675346002215;0.4964675346002215;0.12182069835804193;0.9615384615384616;1.7692307692307692;2.5384615384615383;1.255025296998542;707.4026869642767;17.76937394568524;15.862788934849345;15.862788934849345;12.83083…
915;12.986756089768807;-4.297349220714928;12.986756089768807;0.5786128913496513;0.5893944709574189;430.5140000000003;401.2820000000002;430.223198208;166.0;0.0;0.41598542030312663;-0.49645498763448165;0.49645498763448165;0.41598542030312663;1.0;1.7741935483870968;2.5161290322580645;1.2792807446012768;930.6046145001053;21.84672421487486;17.919332084687397;17.919332084687397;14.952839606072642;10.95…
916;5.566998912563114;1.0510498914845265;5.566998912563114;1.0510498914845265;0.7452163981265577;362.5170000000001;332.2770000000001;362.23581358;142.0;0.0;0.12216591586133538;-0.49645498763448165;0.49645498763448165;0.12216591586133538;0.9259259259259259;1.7407407407407407;2.5185185185185186;1.2738886682647457;776.2231118421267;18.476480726871788;16.362788934849345;16.362788934849345;13.34766789…
917;5.561896871746788;1.0451327317212131;5.561896871746788;1.0451327317212131;0.7749317315994738;363.5050000000001;334.2730000000001;363.23106254800007;142.0;0.0;0.12804668339086087;-0.49645498763448165;0.49645498763448165;0.12804668339086087;1.037037037037037;1.9259259259259258;2.7037037037037037;1.2738886682647452;779.4653993679598;18.476480726871788;16.232652261159675;16.232652261159675;13.347…
918;5.566998912563114;1.0510498914845265;5.566998912563114;1.0510498914845265;0.7713486513154061;362.5170000000001;332.2770000000001;362.23581358;142.0;0.0;0.12215466253857273;-0.49645518737130434;0.49645518737130434;0.12215466253857273;0.9259259259259259;1.7407407407407407;2.5185185185185186;1.3218354661675629;776.2231118421267;18.476480726871788;16.362788934849345;16.362788934849345;13.34766789…
919;5.561896871746788;1.0451327317212131;5.561896871746788;1.0451327317212131;0.8021060024087846;363.50500000000005;334.2730000000001;363.23106254800007;142.0;0.0;0.12804668340315856;-0.49645518737130434;0.49645518737130434;0.12804668340315856;1.037037037037037;1.9259259259259258;2.7037037037037037;1.3218354661675626;779.4653993679598;18.476480726871788;16.232652261159675;16.232652261159675;13.34…
920;13.207293832140651;-0.029382137087002214;13.207293832140651;0.029382137087002214;0.6816319946217005;421.58500000000026;386.3050000000002;421.27292736000004;166.0;0.0;0.2293648846228496;-0.4964671174817602;0.4964671174817602;0.2293648846228496;1.064516129032258;1.8387096774193548;2.5806451612903225;1.2478847930951467;862.2107271994853;21.631181265251033;18.925357601999707;18.925357601999707;15…
921;13.228584672317607;-0.038168526981728235;13.228584672317607;0.038168526981728235;0.7354443495564216;407.5580000000002;374.29400000000015;407.25727729600004;160.0;0.0;0.22940917738837485;-0.49646711748176015;0.49646711748176015;0.22940917738837485;1.0666666666666667;1.8333333333333333;2.566666666666667;1.302391866679656;846.7271704801921;20.924074484064484;18.21825082081316;18.21825082081316;1…
922;10.670968827833835;0.012284529579664971;10.670968827833835;0.012284529579664971;0.4227114704192131;407.5580000000002;374.29400000000015;407.25727729600004;160.0;0.0;0.1879700377287595;-0.49646711754785555;0.49646711754785555;0.1879700377287595;1.0666666666666667;1.8666666666666667;2.6333333333333333;1.25085530614545;844.7271704801921;20.760937777247957;17.964322907035804;17.964322907035804;14…
923;10.664024383389393;0.005340085135220551;10.664024383389393;0.005340085135220551;0.4302183878884686;408.5460000000003;376.29000000000013;408.252526264;160.0;0.0;0.1879700377287595;-0.49646711754785555;0.49646711754785555;0.1879700377287595;1.1666666666666667;2.033333333333333;2.8;1.2508553061454502;847.5393627094161;20.760937777247957;17.834186233346138;17.834186233346138;14.758351493073063;11…
924;10.686951921527553;0.00349813968493895;10.686951921527553;0.00349813968493895;0.5974393741636552;393.53100000000023;362.28300000000013;393.241627232;154.0;0.0;0.18801654382320795;-0.49646711754785555;0.49646711754785555;0.18801654382320795;1.0689655172413792;1.8620689655172413;2.6206896551724137;1.3081135032678652;829.274345726617;20.05383099606141;17.257216125849258;17.257216125849258;14.258…
925;10.678687458717636;-0.004766323124978822;10.678687458717636;0.004766323124978822;0.6017769263726067;394.5190000000002;364.2790000000001;394.2368762;154.0;0.0;0.18801654382320807;-0.49646711754785555;0.49646711754785555;0.18801654382320807;1.1724137931034482;2.0344827586206895;2.793103448275862;1.3081135032678652;832.0264082567767;20.05383099606141;17.12707945215959;17.12707945215959;14.258351…
926;5.5958800042811525;0.7303499915367907;5.5958800042811525;0.7303499915367907;0.6229585412749374;378.5600000000001;344.28800000000007;378.26711370799995;150.0;0.0;0.12183099302011595;-0.49646734893288763;0.49646734893288763;0.12183099302011595;0.9285714285714286;1.75;2.5357142857142856;1.2036370927125302;737.467992722003;19.183587508058334;17.277002497222437;17.277002497222437;13.84766789055010…
927;12.991279496764744;-4.292075826018456;12.991279496764744;0.57238584819079;0.5792723364837352;432.53000000000026;401.2820000000002;432.238848272;168.0;0.0;0.41598542030312663;-0.49646734893283856;0.49646734893283856;0.41598542030312663;1.032258064516129;1.8064516129032258;2.5483870967741935;1.2672125170424837;875.3110926202953;21.84672421487486;18.126438865873943;18.126438865873943;14.95283960…
928;5.594221134785336;0.7170905466053372;5.594221134785336;0.7170905466053372;0.737687108742385;364.533;332.27700000000004;364.25146364399995;144.0;0.0;0.12183099304557242;-0.49646734893283856;0.49646734893283856;0.12183099304557242;0.9629629629629629;1.7777777777777777;2.5555555555555554;1.258681207705623;722.4159614603293;18.476480726871788;16.56989571603589;16.56989571603589;13.347667890550102…
929;5.5891190939690105;0.7070905466053372;5.5891190939690105;0.7070905466053372;0.7701109796894706;365.521;334.273;365.246712612;144.0;0.0;0.1280466833908383;-0.49646734893283856;0.49646734893283856;0.1280466833908383;1.0740740740740742;1.962962962962963;2.740740740740741;1.2586812077056229;725.6582489861623;18.476480726871788;16.439759042346225;16.439759042346225;13.347667890550102;10.3903409275…
930;5.593303801496755;0.6953730846741306;5.593303801496755;0.6953730846741306;0.7982672730078967;350.50600000000003;320.266;350.23581358;138.0;0.0;0.12183099972366723;-0.49646734890614364;0.49646734890614364;0.12183099972366723;0.9615384615384616;1.7692307692307692;2.5384615384615383;1.3233883844375076;707.4026869642767;17.769373945685242;15.862788934849345;15.862788934849345;12.847667890550102;1…
931;5.575471841015847;0.6192388804256795;5.575471841015847;0.6192388804256795;0.7451251805406824;379.5480000000001;346.2840000000001;379.262362676;150.0;0.0;0.12183183525767831;-0.4964673419037224;0.4964673419037224;0.12183183525767831;1.0;1.8214285714285714;2.607142857142857;1.20363709271253;740.7704099468999;19.183587508058334;17.06989571603589;17.06989571603589;13.847667890550104;10.7376504892…
932;10.495813018133996;0.04516480635160547;10.495813018133996;0.04516480635160547;0.5890261232915173;393.53100000000023;362.28300000000013;393.241627232;154.0;0.0;0.18209027175299886;-0.496548054771381;0.496548054771381;0.18209027175299886;1.0689655172413792;1.8620689655172413;2.6206896551724137;1.3086562020825003;829.274345726617;20.05383099606141;17.257216125849258;17.257216125849258;14.2415147…
933;10.485813018133996;0.03690034354168814;10.485813018133996;0.03690034354168814;0.598752854101449;394.5190000000002;364.2790000000001;394.2368762;154.0;0.0;0.1820902717531221;-0.496548054771381;0.496548054771381;0.1820902717531221;1.1724137931034482;2.0344827586206895;2.793103448275862;1.3086562020825003;832.0264082567766;20.05383099606141;17.12707945215959;17.12707945215959;14.241514740667455;…
934;10.552162395835285;0.0319053614201521;10.552162395835285;0.0319053614201521;0.6332021411845902;379.5040000000001;350.2720000000001;379.225977168;148.0;0.0;0.19548550940603768;-0.4964661227311514;0.4964661227311514;0.19548550940603768;1.0714285714285714;1.8571428571428572;2.607142857142857;1.3751221479524423;813.8520781338641;19.346724214874865;16.55010934466271;16.55010934466271;13.7415147406…
935;5.568102226503376;0.4803499915367906;5.568102226503376;0.4803499915367906;0.7392341186538963;379.5480000000001;346.2840000000001;379.262362676;150.0;0.0;0.12188055778933463;-0.49646646677515294;0.49646646677515294;0.12188055778933463;1.0;1.8214285714285714;2.607142857142857;1.20363709271253;740.7704099468999;19.183587508058334;17.06989571603589;17.06989571603589;13.847667890550104;10.76452394…
936;5.566443357007559;0.4670905466053372;5.566443357007559;0.4670905466053372;0.8481360813468266;365.5210000000001;334.2730000000001;365.246712612;144.0;0.0;0.12188055781903705;-0.4964664667750958;0.4964664667750958;0.12188055781903705;1.0;1.8148148148148149;2.5925925925925926;1.258681207705623;725.6582489861624;18.476480726871788;16.362788934849345;16.362788934849345;13.347667890550102;10.264523…
937;5.561341316191232;0.4570905466053372;5.561341316191232;0.4570905466053372;0.8513169271460499;366.5090000000002;336.2690000000001;366.24196157999995;144.0;0.0;0.12804668344567133;-0.4964664667750958;0.4964664667750958;0.12804668344567133;1.1111111111111112;2.0;2.7777777777777777;1.2586812077056226;728.3475658676165;18.476480726871785;16.232652261159675;16.232652261159675;13.347667890550102;10.…
938;5.384871504157219;1.0535185185185187;5.384871504157219;1.0535185185185187;0.6699597363171307;191.27399999999997;174.13799999999998;191.131014164;76.0;0.0;0.12187050271037267;-0.49646664661679635;0.49646664661679635;0.12187050271037267;1.2142857142857142;2.0;2.7857142857142856;2.345875846223706;322.0978098482713;9.966255326250886;8.91593981827889;8.91593981827889;6.808861750289881;5.1431652802…
939;5.478312468505921;0.9982479581338706;5.478312468505921;0.9982479581338706;0.7922592466265332;231.33899999999994;210.17099999999996;231.162314292;92.0;0.0;0.12187050440855755;-0.4964666466100448;0.4964666466100448;0.12187050440855755;1.2352941176470589;2.0588235294117645;2.823529411764706;1.7407309108374074;397.90833512329726;11.664925939000156;10.61461043102816;10.61461043102816;8.36450464295…
940;10.292074610402118;0.05519859355308654;10.292074610402118;0.05519859355308654;0.5533036804278126;410.5140000000001;380.27400000000017;410.22055744;160.0;0.0;0.2168915680996989;-0.49592647907919024;0.49592647907919024;0.2168915680996989;1.1;1.8333333333333333;2.6333333333333333;1.1982175754695965;861.7893627094159;20.76093777724796;17.496742599280104;17.496742599280104;14.724677988261847;10.70…
941;5.554570909253909;0.642241100150933;5.554570909253909;0.642241100150933;0.5716975236862291;362.51700000000005;332.2770000000001;362.23581357999996;142.0;0.0;0.12182929105663423;-0.49646695390601486;0.49646695390601486;0.12182929105663423;1.0;1.7777777777777777;2.6296296296296298;1.2184645708610913;861.4534936117849;18.476480726871788;16.285818827352465;16.285818827352465;13.347667890550104;10…
942;12.630828324436383;-0.14559034006954152;12.630828324436383;0.14559034006954152;0.24805312024757561;458.65300000000013;428.4130000000002;458.1810182;166.0;0.0;0.28114779394373257;-0.49646695390601486;0.49646695390601486;0.28114779394373257;1.2580645161290323;2.0;2.7419354838709675;1.2838836635060906;1116.697342353976;21.957454678884094;18.388483031798916;20.02147619365437;14.990402300641943;10…
943;10.206636212820861;0.0860880237890378;10.206636212820861;0.0860880237890378;0.5098112458515603;424.5410000000002;392.2850000000002;424.236207504;166.0;0.0;0.1848671056657333;-0.49646243216351094;0.49646243216351094;0.1848671056657333;1.096774193548387;1.8387096774193548;2.6451612903225805;1.163680452924715;877.3306426289491;21.468044558434507;18.203849380466654;18.203849380466654;15.207841235…
944;10.5475852862699;0.028928557816405798;10.5475852862699;0.028928557816405798;0.5329675515375712;423.55700000000024;390.2930000000002;423.2521919160001;166.0;0.0;0.18209027175299905;-0.496548054771381;0.496548054771381;0.18209027175299905;1.0;1.7419354838709677;2.5161290322580645;1.3137204922876788;906.6352716191551;21.631181265251033;18.58811414712349;18.58811414712349;15.1902031456512;11.2103…
945;5.574558967835223;0.9695141333161995;5.574558967835223;0.9695141333161995;0.7152340558815731;392.5430000000002;360.28700000000015;392.246378264;154.0;0.0;0.14165501604987768;-0.49645518737130434;0.49645518737130434;0.14165501604987768;0.8620689655172413;1.6206896551724137;2.413793103448276;1.3285270437848542;853.6519014706361;20.05383099606141;17.693686956123578;17.693686956123578;14.29635629…
946;5.5231253594119885;0.9783769697065086;5.5231253594119885;0.9783769697065086;0.7713486513154061;362.5170000000001;332.2770000000001;362.23581358;142.0;0.0;0.14165501604987768;-0.49458625454931054;0.49458625454931054;0.14165501604987768;0.9259259259259259;1.7037037037037037;2.5555555555555554;1.3050338275099522;790.4731118421266;18.476480726871785;16.362788934849345;16.362788934849345;13.347667…
947;5.574558967835223;0.9715547414174137;5.574558967835223;0.9715547414174137;0.6855427667809028;392.5430000000001;360.28700000000015;392.246378264;154.0;0.0;0.14165501604985442;-0.49645498763448165;0.49645498763448165;0.14165501604985442;0.8620689655172413;1.6206896551724137;2.413793103448276;1.2834297281716258;853.6519014706361;20.05383099606141;17.693686956123578;17.693686956123578;14.29635629…
948;5.6448595214178585;0.9701835861176868;5.6448595214178585;0.9701835861176868;0.6855427667809029;392.54300000000006;360.2870000000001;392.24637826399993;154.0;0.0;0.14165501604985442;-0.49611586858444423;0.49611586858444423;0.14165501604985442;0.8620689655172413;1.6206896551724137;2.413793103448276;1.2950688553053409;853.6519014706361;20.05383099606141;17.69368695612358;17.69368695612358;14.296…
949;5.524653137189766;0.9804175778077228;5.524653137189766;0.9804175778077228;0.7452163981265578;362.51700000000005;332.2770000000001;362.23581358;142.0;0.0;0.14165501604985442;-0.49458625454931054;0.49458625454931054;0.14165501604985442;0.9259259259259259;1.7037037037037037;2.5555555555555554;1.263065494988008;790.4731118421266;18.476480726871785;16.362788934849345;16.362788934849345;13.34766789…
950;5.601781190057445;0.6978879142208866;5.601781190057445;0.6978879142208866;0.6780035916882857;394.5590000000001;360.28700000000015;394.26202832799993;156.0;0.0;0.1416550160498544;-0.49646734893283856;0.49646734893283856;0.1416550160498544;0.896551724137931;1.6551724137931034;2.4482758620689653;1.269781132199751;799.1604059131888;20.05383099606141;17.900793737310124;17.900793737310124;14.296356…
951;5.530880180348628;0.7822397660727384;5.530880180348628;0.7822397660727384;0.737687108742385;364.5330000000001;332.2770000000001;364.25146364399995;144.0;0.0;0.1416550160498544;-0.49458625454931054;0.49458625454931054;0.1416550160498544;0.9629629629629629;1.7407407407407407;2.5925925925925926;1.2482679032926771;736.6659614603293;18.476480726871785;16.56989571603589;16.56989571603589;13.3476678…
952;5.525199706975847;0.8274249512579237;5.525199706975847;0.8274249512579237;0.7277400160865869;370.5620000000001;340.32200000000006;370.20788458;140.0;0.0;0.1416550160498544;-0.49458625454931054;0.49458625454931054;0.1416550160498544;1.1153846153846154;1.9615384615384615;2.8076923076923075;1.237702212729733;705.6727398353473;17.76937394568524;15.823443468120503;16.639940049048228;12.84766789055…
953;5.575329574959097;0.9755726717644839;5.575329574959097;0.9755726717644839;0.5744765761701804;406.57000000000016;372.2980000000002;406.262028328;160.0;0.0;0.1416550160498544;-0.49645498763453044;0.49645498763453044;0.1416550160498544;0.8333333333333334;1.6;2.4;1.2276747649745434;869.0873594457478;20.760937777247957;18.400793737310124;18.400793737310124;14.79635629553385;11.254887910516901;11.2…
954;5.60255179718132;0.714113743001591;5.60255179718132;0.714113743001591;0.5664126988157101;408.5860000000002;372.2980000000002;408.2776783919999;162.0;0.0;0.1416550160498544;-0.49646734893288763;0.49646734893288763;0.1416550160498544;0.8666666666666667;1.6333333333333333;2.433333333333333;1.2158518732724186;814.4309367591743;20.760937777247957;18.607900518496674;18.607900518496674;14.7963562955…
955;12.78265888456427;0.016548800852067336;12.78265888456427;0.016548800852067336;0.4981101894593733;438.59700000000015;408.35700000000026;438.20894719999995;164.0;0.0;0.27344979398189667;-0.49458625454931054;0.49458625454931054;0.27344979398189667;1.064516129032258;1.8064516129032258;2.6129032258064515;1.195254834378339;1013.4917602511457;21.63118126525103;18.28925565640081;19.105752237328534;15…
956;12.640594920089592;-0.29332983540021274;12.640594920089592;0.09628110216657082;0.6468130627097534;405.6080000000002;370.32800000000015;405.24499836;156.0;0.0;0.23891959944634278;-0.49458625454931054;0.49458625454931054;0.23891959944634278;1.0;1.6428571428571428;2.25;1.4107788498652447;684.1143677763954;20.363596551749417;18.032640984142347;18.849137565070073;13.243148714927115;10.370282129932…
957;11.987817142311815;-0.0303088799443485;11.987817142311815;0.0303088799443485;0.68303957572658;377.5540000000002;346.3060000000001;377.21369823199996;144.0;0.0;0.23324928230589628;-0.49458625454931054;0.49458625454931054;0.23324928230589628;1.0769230769230769;1.7692307692307692;2.423076923076923;1.387617465357684;614.8287864522039;18.57070333293597;16.239747765328897;17.056244346256623;12.5091…
958;12.224969920089592;-0.22735761317799041;12.224969920089592;0.22735761317799041;0.6830395757265803;377.5540000000001;346.3060000000001;377.213698232;144.0;0.0;0.23848579827160185;-0.49458625454931054;0.49458625454931054;0.23848579827160185;1.0769230769230769;1.7692307692307692;2.423076923076923;1.3646433054898253;614.828786452204;18.57070333293597;16.239747765328897;17.056244346256623;12.50916…
959;11.903210660830332;0.15560687603200618;11.903210660830332;0.15560687603200618;0.6959055967074992;363.52700000000004;334.295;363.19804816800007;138.0;0.0;0.2356557038807815;-0.49458625454931054;0.49458625454931054;0.2356557038807815;1.12;1.84;2.52;1.3612432194508088;575.5425619306513;17.648053602125596;15.317098034518523;16.13359461544625;12.18587184800163;9.195057606509943;10.243812396490599;…
960;12.727469920089593;-0.03291316873354577;12.727469920089593;0.03291316873354577;0.6519694322692235;403.5920000000002;370.32800000000003;403.229348296;154.0;0.0;0.2390548168152706;-0.49458625454931054;0.49458625454931054;0.2390548168152706;1.0357142857142858;1.75;2.5;1.1592854821537384;669.5006408385627;19.39913045768216;17.06817489007509;17.88467147100281;13.71627526138944;10.754560868748465;1…
961;10.332013207543927;0.13534793161548375;10.332013207543927;0.13534793161548375;0.3262685840266873;417.5530000000001;386.3050000000002;417.241627232;162.0;0.0;0.21309040437585763;-0.49458625454931054;0.49458625454931054;0.21309040437585763;0.9032258064516129;1.6451612903225807;2.4516129032258065;1.1957288991688004;1025.845629044699;21.468044558434503;18.20480988304196;18.20480988304196;15.24151…
962;12.414603329008717;-0.0714141621108959;12.414603329008717;0.0714141621108959;0.5597505420763825;424.5700000000001;396.3460000000001;424.193297136;158.0;0.0;0.27113997499835474;-0.49458625454931054;0.49458625454931054;0.27113997499835474;1.0666666666666667;1.8333333333333333;2.6666666666666665;1.1593181038715348;982.0033734519648;20.760937777247957;17.34204206090085;18.158538641828578;14.75835…
963;5.512904242587242;0.9765547230744884;5.512904242587242;0.9765547230744884;0.6344432742821553;363.50500000000005;334.2730000000001;363.231062548;142.0;0.0;0.1416550160498544;-0.49458625454931054;0.49458625454931054;0.1416550160498544;0.9259259259259259;1.7037037037037037;2.5555555555555554;1.2184645708610913;864.6957811376179;18.476480726871788;16.155682153662795;16.155682153662795;13.34766789…
964;12.800117931372718;0.007816604342509192;12.800117931372718;0.007816604342509192;0.5801693489967384;424.57000000000016;396.34600000000023;424.19329713599996;158.0;0.0;0.2734505577503788;-0.49458625454931054;0.49458625454931054;0.2734505577503788;1.1;1.8333333333333333;2.6333333333333333;1.2453599029251574;997.5416038395367;20.924074484064484;17.582148875214262;18.39864545614199;14.669035095596…
965;10.708484705322242;-0.0016225289702509471;10.708484705322242;0.0016225289702509471;0.3792555210622965;437.5840000000003;402.3040000000002;437.26784197999996;172.0;0.0;0.18797003772875953;-0.49646711754785555;0.49646711754785555;0.18797003772875953;1.0;1.75;2.53125;1.25645685814675;922.2831641590865;22.338288046437587;19.29522092831004;19.29522092831004;15.707039898056808;11.703451016035237;11…
966;12.43206237581716;-0.08014635862045383;12.43206237581716;0.08014635862045383;0.6062022951820952;410.5430000000001;384.3350000000001;410.177647072;152.0;0.0;0.27114073701488056;-0.49458625454931054;0.49458625454931054;0.27114073701488056;1.103448275862069;1.8620689655172413;2.689655172413793;1.2061185000340733;966.1104848221995;20.05383099606141;16.634935279714306;17.451431860642032;14.2583514…
967;5.574774019403542;0.46411374300159125;5.574774019403542;0.46411374300159125;0.6698547277690056;409.5740000000002;374.29400000000015;409.27292736;162.0;0.0;0.1416550160498545;-0.49646646677515294;0.49646646677515294;0.1416550160498545;0.9333333333333333;1.7;2.5;1.2158518732724186;817.7910771843111;20.760937777247957;18.400793737310128;18.400793737310128;14.79635629553385;11.293563045111714;11.…
968;12.438789364534037;-0.154099347296081;12.438789364534037;0.07426961326023185;0.5041393248925294;415.5340000000003;382.27000000000015;415.24710653600005;164.0;0.0;0.2535506036927992;-0.49458625454931054;0.49458625454931054;0.2535506036927992;0.9666666666666667;1.6333333333333333;2.3;1.1719246097682532;734.5700404258644;20.97648072687178;17.97642318053895;17.97642318053895;14.60008541037472;11.…
969;12.49962269786737;-0.7974558623035841;12.49962269786737;0.02526742377680491;0.6883725633146268;417.55000000000024;382.27000000000015;417.26275660000005;166.0;0.0;0.24868474819282918;-0.49458625454931054;0.49458625454931054;0.24868474819282918;1.1333333333333333;1.8666666666666667;2.566666666666667;1.1674389457374943;714.1546964144623;20.97648072687178;18.09273875476467;18.09273875476467;14.60…
970;12.280062512682186;-0.37868268062941435;12.280062512682186;0.3315386729505596;0.5301287110615823;395.4590000000001;370.2590000000002;395.18450628;152.0;0.0;0.2853907130776317;-0.49458625454931054;0.49458625454931054;0.2853907130776317;0.8620689655172413;1.4827586206896552;2.1379310344827585;1.210667116879998;858.1310441366198;20.21696770287794;16.54318357017817;16.54318357017817;14.1858718480…
971;12.449206031200703;0.19775250455577087;12.449206031200703;0.19775250455577087;0.6560897223102105;401.5510000000002;366.2710000000001;401.26784198;160.0;0.0;0.246170533539046;-0.49458625454931054;0.49458625454931054;0.246170533539046;1.0;1.7586206896551724;2.4827586206896552;1.1397282537101192;681.7005619360278;20.106237238868705;17.775281671261634;17.775281671261634;14.189401807851763;11.2274…
972;12.626198694806753;-0.1510999819428196;12.626198694806753;0.1510999819428196;0.2517678703326653;459.6410000000002;430.40900000000016;459.176267168;166.0;0.0;0.28114779394373257;-0.49458625454931054;0.49458625454931054;0.28114779394373257;1.1935483870967742;1.935483870967742;2.6774193548387095;1.2838836635060906;1119.0221312588299;21.957454678884094;18.258346358109247;19.8913395199647;14.99040…
973;6.291622624464608;0.6701923170370347;6.291622624464608;0.6701923170370347;0.3825319671611706;465.0370000000002;431.77300000000025;464.223055976;174.0;0.0;0.14165501604985442;-0.49458625454931054;0.49458625454931054;0.14165501604985442;0.8181818181818182;1.5757575757575757;2.3636363636363638;1.2435369365150533;1003.7890344494009;22.882258120807595;19.38105250589131;20.136981451909765;16.224677…
974;13.28523084762637;-0.054404775516927906;13.28523084762637;0.054404775516927906;0.6643957390460727;437.5840000000003;402.3040000000002;437.26784198;172.0;0.0;0.22940917738837488;-0.49646711748176015;0.49646711748176015;0.22940917738837488;1.0;1.71875;2.46875;1.3063241199657272;924.2831641590864;22.50142475325411;19.549148842087398;19.549148842087398;15.617723500579766;11.631181959017146;11.631…
975;5.618504546066515;0.4988138401468123;5.618504546066515;0.4988138401468123;0.6929747292365321;409.5740000000001;374.2940000000001;409.27292736000004;162.0;0.0;0.14165501604995823;-0.4964664656994049;0.4964664656994049;0.14165501604995823;0.9333333333333333;1.6666666666666667;2.433333333333333;1.3142989337219453;832.8934909272863;20.92407448406449;18.640900551623535;18.640900551623535;14.707039…
976;10.730736492628559;-0.012738108850260943;10.730736492628559;0.012738108850260943;0.5406748482283402;423.55700000000024;390.2930000000002;423.25219191599996;166.0;0.0;0.18801654382320798;-0.49646711754785555;0.49646711754785555;0.18801654382320798;1.0;1.7419354838709677;2.5161290322580645;1.3125869482031791;906.6352716191551;21.631181265251037;18.58811414712349;18.58811414712349;15.20703989805…
977;12.394797646568168;-0.1966593618622834;12.394797646568168;0.1966593618622834;0.7080975601053544;380.44800000000015;356.25600000000014;380.184840628;146.0;0.0;0.2736678212381076;-0.4945862545493104;0.4945862545493104;0.2736678212381076;1.1071428571428572;1.8571428571428572;2.6785714285714284;1.2604840101045254;947.4835078699281;19.346724214874865;15.92782849852776;15.92782849852776;13.75835149…
978;12.461464313234835;-0.09249269519561687;12.461464313234835;0.09249269519561687;0.6943800549612951;396.51600000000013;372.3240000000001;396.161997008;146.0;0.0;0.2711849818241429;-0.4945862545493104;0.4945862545493104;0.2711849818241429;1.1071428571428572;1.8571428571428572;2.6785714285714284;1.2604840101045254;950.2383953720915;19.346724214874865;15.92782849852776;16.744325079455486;13.758351…
979;5.574003412279668;0.4478879142208867;5.574003412279668;0.4478879142208867;0.7767109990226398;395.5470000000001;362.28300000000013;395.257277296;156.0;0.0;0.14165501604995823;-0.4964664667750958;0.4964664667750958;0.14165501604995823;0.9310344827586207;1.6896551724137931;2.4827586206896552;1.269781132199751;802.4628231380857;20.05383099606141;17.693686956123578;17.693686956123578;14.2963562955…
980;12.456248411342482;-0.1628315438056389;12.456248411342482;0.08050576132613885;0.6826864912251125;401.50700000000023;370.25900000000007;401.23145647200005;158.0;0.0;0.25355134410126035;-0.4945862545493103;0.4945862545493103;0.25355134410126035;0.9655172413793104;1.6206896551724137;2.2758620689655173;1.219681584577629;719.3278536169167;20.269373945685235;17.2693163993524;17.2693163993524;14.100…
981;5.592521930798187;0.6145545808875532;5.592521930798187;0.6145545808875532;0.6599155123066363;412.59900000000016;380.3430000000002;412.21844926399996;156.0;0.0;0.14165501604991698;-0.49646680523793796;0.49646680523793796;0.14165501604991698;0.9310344827586207;1.6896551724137931;2.4827586206896552;1.2697811321997512;805.2177106402492;20.05383099606141;17.60193524658744;18.418431827515167;14.296…
982;6.296094167154599;0.6629251540814978;6.296094167154599;0.6629251540814978;0.4392967963650911;451.0100000000002;419.7620000000002;450.207405912;168.0;0.0;0.1416550160498777;-0.49458625454931054;0.49458625454931054;0.1416550160498777;0.8125;1.5625;2.34375;1.2942013867163746;987.9563380266445;22.17515133962105;18.67394572470476;19.42987467072322;15.724677988261847;11.282074104473041;11.660038577…
983;13.501467782350932;-0.29464882019535676;13.501467782350932;0.2913532797569591;0.3986552088934951;460.5280000000002;434.3200000000002;460.207467892;174.0;0.0;0.14435289401833695;-0.49458625454928695;0.49458625454928695;0.14435289401833695;0.8235294117647058;1.4705882352941178;2.1470588235294117;1.355233248593484;1183.6275623528961;23.49298858481683;18.994119023880028;18.994119023880028;16.6016…
984;5.553020513709269;0.8466584782060973;5.553020513709269;0.8466584782060973;0.4421989013453464;424.54800000000023;396.32400000000024;424.22631151599995;162.0;0.0;0.14434941571857904;-0.49458625454928695;0.49458625454928695;0.14434941571857904;0.78125;1.4375;2.15625;1.3363786019244954;1091.7670123564722;21.75250160881067;18.392890616240827;18.392890616240827;15.813994385738889;11.11069014370067;…
985;13.289271958363525;-1.0614233874216255;13.289271958363525;0.10044600218440225;0.5332834362799624;481.5530000000002;450.30500000000023;481.232519092;186.0;0.0;0.26580001905285505;-0.4928690168928688;0.4928690168928688;0.26580001905285505;0.9428571428571428;1.542857142857143;2.1714285714285713;1.4774964064343867;1280.9679425993154;25.16456146007064;20.675410978703134;20.675410978703134;16.76671…
[truncated: 636 more rows]
