# Supplementary material for: Evaluating High-Variance Leaves as Uncertainty Measure for Random Forest Regression
Source: Molecules. 2021 Oct 28;26(21):6514. doi: 10.3390/molecules26216514 (PMC8588039; doi:10.3390/molecules26216514)
Supplement: Supplementary file 1 [file molecules-26-06514-s001.zip › supplementary_materials/data_sets/cortes-ciriano/P04150/descriptors/rdkit/X.csv]

id;MaxEStateIndex;MinEStateIndex;MaxAbsEStateIndex;MinAbsEStateIndex;qed;MolWt;HeavyAtomMolWt;ExactMolWt;NumValenceElectrons;NumRadicalElectrons;MaxPartialCharge;MinPartialCharge;MaxAbsPartialCharge;MinAbsPartialCharge;FpDensityMorgan1;FpDensityMorgan2;FpDensityMorgan3;BalabanJ;BertzCT;Chi0;Chi0n;Chi0v;Chi1;Chi1n;Chi1v;Chi2n;Chi2v;Chi3n;Chi3v;Chi4n;Chi4v;HallKierAlpha;Ipc;Kappa1;Kappa2;Kappa3;Lab…
0;6.7075155895691605;-0.21563114134542727;6.7075155895691605;0.0989076803560931;0.41499327983766077;476.41400000000016;450.2060000000003;475.114691172;158.0;0.0;0.15018862488105353;-0.4959679741416181;0.4959679741416181;0.15018862488105353;1.032258064516129;1.8387096774193548;2.5806451612903225;1.840930367317563;1221.9741127034777;21.91348460451408;18.467963745833217;20.05396028494792;14.76998872…
1;6.6450155895691605;-0.15517384731670458;6.6450155895691605;0.06883823591164862;0.4176270337342648;446.3880000000002;422.19600000000025;445.104126488;146.0;0.0;0.15018267993886025;-0.48029542708379336;0.48029542708379336;0.15018267993886025;0.9655172413793104;1.7586206896551724;2.5517241379310347;1.8181096677480975;1155.0710037068804;20.336134335324456;17.137065724558976;18.723062263673683;13.82…
2;6.555848922902495;-0.11350718065003762;6.555848922902495;0.054568688586545955;0.543151119602933;353.46500000000015;330.28100000000006;353.177964356;134.0;0.0;0.15013375010698637;-0.48029631426844227;0.48029631426844227;0.15013375010698637;0.8518518518518519;1.5925925925925926;2.4074074074074074;1.8176205372999654;1062.9369088342037;18.595647359318303;15.913801789929002;15.913801789929002;13.033…
3;6.595720427059714;-0.11869236583522302;6.595720427059714;0.057433702360650596;0.5133983654365625;367.4920000000001;342.2920000000001;367.19361442;140.0;0.0;0.15013407687076405;-0.4802963114525798;0.4802963114525798;0.15013407687076405;0.8571428571428571;1.6071428571428572;2.392857142857143;1.7990917039297492;1105.7767780434897;19.46589084732138;16.836451520739377;16.836451520739377;13.427453471…
4;6.548564972285211;-0.2940627362055934;6.548564972285211;0.10356045813387094;0.4329193548331102;422.3550000000002;401.1870000000002;421.100019652;146.0;0.0;0.1502374971520289;-0.48029444010729444;0.48029444010729444;0.1502374971520289;0.9310344827586207;1.6551724137931034;2.413793103448276;1.8181096677480975;1159.1860316341806;20.336134335324456;16.515030197568205;18.026888089605112;13.821300321…
5;6.607636526832955;-0.1831676744771984;6.607636526832955;0.07826567528858308;0.4580799428703435;401.9370000000001;377.7450000000002;401.154642068;146.0;0.0;0.15014517696573348;-0.48029612012987993;0.48029612012987993;0.15014517696573348;0.9655172413793104;1.7586206896551724;2.5517241379310347;1.80400837403336;1175.3210037068804;20.336134335324456;17.137065724558976;17.892994670577433;13.83813707…
6;14.312260445883279;-0.4402811109011504;14.312260445883279;0.11089467911437678;0.46047993357110223;405.90000000000015;384.7320000000002;405.129570192;146.0;0.0;0.1502383222733517;-0.4802944344891873;0.4802944344891873;0.1502383222733517;1.0344827586206897;1.8275862068965518;2.6206896551724137;1.8040083740333603;1181.4360316341806;20.336134335324456;16.515030197568205;17.270959143586662;13.838137…
7;12.14671816284799;0.24510302500629888;12.14671816284799;0.24510302500629888;0.7013194281770768;314.4690000000001;284.229;314.2245802;126.0;0.0;0.15519729043717378;-0.29969370556608593;0.29969370556608593;0.15519729043717378;1.0434782608695652;1.826086956521739;2.5652173913043477;1.669603312482063;588.6489897976311;16.405412915006313;14.860102176368239;14.860102176368239;10.859844450845582;9.604…
8;14.444204890327725;-0.36452569916855637;14.444204890327725;0.12081847602320206;0.4923208899467841;385.48200000000014;361.29000000000013;385.184192608;146.0;0.0;0.15023689324633277;-0.4802944466479928;0.4802944466479928;0.15023689324633277;0.9655172413793104;1.7586206896551724;2.5517241379310347;1.80400837403336;1175.3210037068804;20.336134335324456;17.137065724558976;17.137065724558976;13.83813…
9;6.580414304610734;-0.13952569916855628;6.580414304610734;0.06363204946808865;0.4389312177740873;432.36100000000016;410.1850000000002;431.088476424;140.0;0.0;0.15013503781330842;-0.480296303290996;0.480296303290996;0.15013503781330842;0.9285714285714286;1.6785714285714286;2.4642857142857144;1.799091703929749;1111.8918059707898;19.46589084732138;16.214415993748602;17.80041253286331;13.42745347179…
10;6.691467151675484;-0.585949074074074;6.691467151675484;0.585949074074074;0.45454498474207145;344.8450000000001;327.70900000000006;344.10802622400007;122.0;0.0;0.12258561028717012;-0.31890279301670854;0.31890279301670854;0.12258561028717012;0.72;1.28;1.8;2.1535836481568715;908.2706613028778;17.11467340730599;13.587346240232787;14.343275186251242;12.331370464613116;8.177435400812115;8.5553998738…
11;10.698624548584867;-0.7990979702066014;10.698624548584867;0.15568924792139072;0.7743931627126872;284.399;260.20699999999994;284.177630008;112.0;0.0;0.12534963875653432;-0.5079560292304695;0.5079560292304695;0.12534963875653432;1.3333333333333333;2.142857142857143;2.857142857142857;2.0194711543164083;609.7277479901798;15.08757566981053;12.946468954877707;12.946468954877707;10.027752420299091;8.…
12;12.218477422107247;-1.1228287456958093;12.218477422107247;0.04461193069463287;0.7945777931739687;330.4680000000001;300.228;330.21949481999997;132.0;0.0;0.16134532024830192;-0.3815060503343688;0.3815060503343688;0.16134532024830192;1.0833333333333333;1.7916666666666667;2.5;1.697582897687039;634.995115124503;17.328062645816683;15.22996550267857;15.22996550267857;11.22181621764166;9.6957341176177…
13;12.0873259952129;-0.8593043745275883;12.0873259952129;0.0915046296296298;0.6608930987563588;353.50600000000014;322.2580000000001;353.23547923200005;140.0;0.0;0.07850220641402646;-0.39245814994960515;0.39245814994960515;0.07850220641402646;1.0384615384615385;1.7692307692307692;2.5384615384615383;1.759488486019887;898.7449151212228;18.535169427003233;16.39406271207041;16.39406271207041;12.166468…
14;14.072502184847512;-1.0880895691609975;14.072502184847512;0.01011196145124682;0.5349136833190146;390.245;376.1330000000001;389.0497956480001;132.0;0.0;0.2551049806805283;-0.35583390102727075;0.35583390102727075;0.2551049806805283;1.2307692307692308;2.0384615384615383;2.8461538461538463;1.8705696532865754;1109.8475682463968;18.214813991764814;13.713350105815847;15.225207997852756;12.39672116395…
15;13.969589501053456;-4.729745559906232;13.969589501053456;0.024302510637065122;0.26360478524717923;517.5290000000001;502.4090000000003;517.0541816;178.0;0.0;0.41658369489165314;-0.2795930779232269;0.41658369489165314;0.2795930779232269;0.9428571428571428;1.7142857142857142;2.4;1.5441481170044227;1626.1340143700006;24.794317972067557;17.62218201354704;19.255175175402492;16.615141533524866;10.121…
16;13.874366050562148;-4.771880648509575;13.874366050562148;0.1505285886418637;0.38425499236835314;477.4830000000001;458.3310000000002;477.11341072799996;172.0;0.0;0.41655108964476406;-0.23308816619701694;0.41655108964476406;0.23308816619701694;0.9696969696969697;1.6666666666666667;2.303030303030303;1.8096528794304374;1426.61644959131;23.965890847321376;17.559233184703924;18.375729765631654;15.45…
17;14.038744494088316;-4.804701888116529;14.038744494088316;0.1688950957385298;0.26882639300386185;511.50000000000017;494.36400000000026;511.0977606640001;182.0;0.0;0.4165514082768916;-0.2796344994143172;0.4165514082768916;0.2796344994143172;0.8333333333333334;1.5555555555555556;2.25;1.5586994396099647;1663.8429731021697;25.50142475325411;18.368634261462432;19.18513084239016;17.115141533524863;10…
18;13.053192091675484;-0.24391154471199372;13.053192091675484;0.24391154471199372;0.5162479957479292;288.32500000000005;275.22099999999995;288.106276636;106.0;0.0;0.12286216372957823;-0.23308816620801454;0.23308816620801454;0.12286216372957823;0.7727272727272727;1.5454545454545454;2.3181818181818183;1.8224014882975517;924.7366032719078;14.940946820939052;11.777945163474282;11.777945163474282;10.8…
19;14.14269857572097;-4.8061191216766215;14.14269857572097;0.16180892793807633;0.24080868359302984;525.5270000000002;506.3750000000003;525.113410728;188.0;0.0;0.41655140927036977;-0.2694045074440615;0.41655140927036977;0.2694045074440615;0.8648648648648649;1.5675675675675675;2.2432432432432434;1.578218103675322;1698.0417258410955;26.371668241257186;19.315847856962392;20.132344437890115;17.5526985…
20;13.853131167720122;-4.706481933468003;13.853131167720122;0.09127121902735102;0.3587401851121121;477.4830000000001;458.3310000000002;477.113410728;172.0;0.0;0.4165836932778958;-0.2833290498354258;0.4165836932778958;0.2833290498354258;0.9696969696969697;1.6666666666666667;2.303030303030303;1.7758757113332728;1426.61644959131;23.965890847321372;17.559233184703924;18.375729765631654;15.45334549097…
21;11.90795552553815;0.0038611419978666905;11.90795552553815;0.0038611419978666905;0.8759472273034036;335.4070000000001;314.2390000000001;335.163376912;128.0;0.0;0.23917200550446902;-0.45516455842013875;0.45516455842013875;0.23917200550446902;1.24;1.92;2.48;1.7069757376430665;837.0615996892901;17.388540578131753;14.287909562187764;14.287909562187764;12.190203145651198;8.807951848238835;8.80795184…
22;14.01750961124629;-4.739303173074958;14.01750961124629;0.06365436248891698;0.26882639300386196;511.5000000000001;494.3640000000002;511.0977606640001;182.0;0.0;0.4165836948916262;-0.2796180199842512;0.4165836948916262;0.2796180199842512;0.8333333333333334;1.5555555555555556;2.25;1.5365344908317045;1663.8429731021695;25.501424753254113;18.36863426146243;19.185130842390155;17.115141533524863;10.6…
23;14.173648307922576;-4.7515948397416246;14.173648307922576;0.05393214026669457;0.21934157306907465;567.6080000000001;542.4080000000002;567.16036092;206.0;0.0;0.4165836948916262;-0.27961801770819106;0.4165836948916262;0.27961801770819106;0.825;1.5;2.125;1.4869971402845026;1803.8582398139306;28.871668241257183;21.791283992272803;22.60778057320053;18.720313249047404;12.310400343174596;13.793563590…
24;13.065368559895909;-0.2672377555382044;13.065368559895909;0.24037432890767096;0.5902938770095648;304.32400000000007;291.21999999999997;304.10119125600005;112.0;0.0;0.12286216372957823;-0.5079438968561064;0.5079438968561064;0.12286216372957823;0.8695652173913043;1.6521739130434783;2.4347826086956523;1.812905041697779;989.8609206093823;15.81119030894213;12.147808489784614;12.147808489784614;11.2…
25;14.099699693890917;-4.763886293844948;14.099699693890917;0.12661065405654126;0.24415552726878045;541.5260000000001;522.3740000000003;541.108325348;194.0;0.0;0.41658369489162633;-0.496721739325398;0.496721739325398;0.41658369489162633;0.9210526315789473;1.6842105263157894;2.3947368421052633;1.519594995753641;1748.2802262896955;27.078775022443732;19.69953228273667;20.516028863664395;18.046993186…
26;14.076628068546569;-4.902543318638336;14.076628068546569;0.15811726616470545;0.21750671248572556;579.4970000000001;563.3690000000001;579.085145292;206.0;0.0;0.4165836948916262;-0.27961783813401153;0.4165836948916262;0.27961783813401153;0.775;1.5;2.175;1.5100189448246475;1828.28151066937;28.871668241257183;19.92517741130049;20.741673992228215;18.720313249047404;11.377347052688433;12.86051030028…
27;13.130450050825612;-0.2530759974753476;13.130450050825612;0.2530759974753476;0.5114873474444787;332.3780000000001;315.2420000000001;332.132491384;124.0;0.0;0.12286216372957823;-0.4938670202995186;0.4938670202995186;0.12286216372957823;0.96;1.76;2.56;1.7453065171829982;1021.6928166226427;17.225403871315226;13.815949965935067;13.815949965935067;12.241514740667453;8.21374419916426;8.2137441991642…
28;13.063781660836483;-0.26404800166163755;13.063781660836483;0.2490346912920871;0.5902938770095648;304.324;291.21999999999997;304.10119125600005;112.0;0.0;0.12286216372957823;-0.5079662449308823;0.5079662449308823;0.12286216372957823;0.8260869565217391;1.5217391304347827;2.260869565217391;1.7942512274674962;972.6109206093822;15.81119030894213;12.147808489784614;12.147808489784614;11.203509938206…
29;13.694566352905305;-4.696649875644875;13.694566352905305;0.09445999453755549;0.4346190307311778;449.42900000000014;434.3090000000002;449.0821106000001;160.0;0.0;0.4165836932668873;-0.28377199719112106;0.4165836932668873;0.28377199719112106;0.967741935483871;1.6774193548387097;2.3225806451612905;1.802454704629708;1378.269785421659;22.38854057813175;15.981882915514301;16.798379496442028;14.50996…
30;13.258897418664944;-4.426742468237467;13.258897418664944;0.12169646804747836;0.4120189544639483;356.32200000000006;344.2260000000001;356.093661264;130.0;0.0;0.4165071908337936;-0.23308816619701708;0.4165071908337936;0.23308816619701708;0.8461538461538461;1.5769230769230769;2.3076923076923075;1.8280576032801372;1079.1157311592244;18.311190308942127;13.334488313312336;13.334488313312336;12.43167…
31;13.089603253773458;-4.381370507633516;13.089603253773458;0.3360700221726691;0.4120189544639483;356.32200000000006;344.2260000000001;356.093661264;130.0;0.0;0.4159312300618054;-0.23308816620799522;0.4159312300618054;0.23308816620799522;0.8076923076923077;1.5384615384615385;2.269230769230769;1.769620781041719;1079.1157311592244;18.311190308942127;13.334488313312336;13.334488313312336;12.41483480…
32;13.842625766485552;-4.699611303271479;13.842625766485552;0.08576697257568444;0.3465033639205547;477.4830000000002;458.3310000000002;477.11341072799996;172.0;0.0;0.41658369327237804;-0.28354220092454996;0.41658369327237804;0.28354220092454996;1.0;1.7272727272727273;2.393939393939394;1.759530076031658;1412.1683500184608;23.802754140504845;17.396096477887394;18.212593058815123;15.570629989782148;…
33;14.477477539085235;-4.768716158144509;14.477477539085235;0.10286541547544426;0.17231471210211752;637.743;602.463;637.2386112400001;236.0;0.0;0.4165836948916455;-0.27960046228467356;0.4165836948916455;0.27960046228467356;0.7777777777777778;1.4;1.9555555555555555;1.566061492725233;1948.0410198475224;32.844206024832225;25.86863426146243;26.685130842390155;21.062406396257014;14.723860695430123;16.…
34;9.167655863156405;0.11224274933419953;9.167655863156405;0.11224274933419953;0.8853255887581805;284.35900000000004;264.19899999999996;284.15247788;110.0;0.0;0.15094933325179702;-0.4551881678287835;0.4551881678287835;0.15094933325179702;1.1904761904761905;1.9047619047619047;2.4285714285714284;2.3446213575393102;636.0450988209909;15.242276208189782;12.465067547658059;12.465067547658059;10.2274066…
35;12.033199798437893;-0.3611582341269839;12.033199798437893;0.035329979213908125;0.8353552719663504;266.40999999999997;244.23399999999998;266.145284324;100.0;0.0;0.26424757653063513;-0.36148072402086634;0.36148072402086634;0.26424757653063513;1.3888888888888888;2.1666666666666665;2.6666666666666665;1.653658613425969;406.5981721388677;12.91384908344359;11.40153837793238;12.218034958860105;8.48701…
36;13.08155943861426;-0.2436398383963314;13.08155943861426;0.2436398383963314;0.5010898933426605;302.352;287.23199999999997;302.1219267;112.0;0.0;0.12286216372957823;-0.23308816620801448;0.23308816620801448;0.12286216372957823;0.8260869565217391;1.5217391304347827;2.260869565217391;1.7942512274674962;966.882981467063;15.81119030894213;12.700594894284656;12.700594894284656;11.203509938206668;7.513…
37;13.141964057397999;-0.2546026922350595;13.141964057397999;0.2546026922350595;0.5114873474444787;332.37800000000016;315.2420000000001;332.132491384;124.0;0.0;0.12659187237397518;-0.4932356774833641;0.4932356774833641;0.12659187237397518;1.0;1.8;2.6;1.7907773969821386;1021.6928166226429;17.225403871315226;13.815949965935067;13.815949965935067;12.25835149307306;8.219727263307968;8.219727263307968…
38;13.863860649327577;-4.765010018313051;13.863860649327577;0.12514714153604456;0.3711520716072178;477.4830000000002;458.3310000000002;477.113410728;172.0;0.0;0.41655108963911097;-0.23308816619701694;0.41655108963911097;0.23308816619701694;1.0;1.7272727272727273;2.393939393939394;1.7928964541467451;1412.1683500184608;23.802754140504845;17.396096477887394;18.21259305881512;15.597503443319825;10.04…
39;13.925918262496303;-4.771665110905643;13.925918262496303;0.001214973641191941;0.34771475019521636;491.51000000000016;470.3420000000002;491.129060792;178.0;0.0;0.4165510896391213;-0.23308816619701694;0.4165510896391213;0.23308816619701694;1.0;1.7058823529411764;2.3529411764705883;1.7726486230360523;1443.6022172837172;24.67299762850792;18.266339965890474;19.0828365468182;15.953345490976393;10.40…
40;13.180182005696647;-4.681566746262103;13.180182005696647;0.08397119341563775;0.7805029264584965;388.3890000000001;369.2370000000001;388.139862508;146.0;0.0;0.41732055756289566;-0.479942815626849;0.479942815626849;0.41732055756289566;1.2142857142857142;1.8928571428571428;2.5;1.8358595244922682;917.483318059576;20.526733258565955;15.455183176035055;15.455183176035055;13.114340195725429;8.7237409…
41;13.085776723161214;-0.24356911648495005;13.085776723161214;0.24356911648495005;0.5010898933426605;302.3520000000001;287.23199999999997;302.1219267;112.0;0.0;0.12286216372957823;-0.2330881662079958;0.2330881662079958;0.12286216372957823;0.8695652173913043;1.6521739130434783;2.4347826086956523;1.812905041697779;984.1329814670631;15.81119030894213;12.700594894284656;12.700594894284656;11.20350993…
42;13.776452926979378;-4.69816454401222;13.776452926979378;0.08946424623823557;0.3913918865294423;463.4560000000002;446.3200000000002;463.097760664;166.0;0.0;0.41658369327236777;-0.2835509106785552;0.41658369327236777;0.2835509106785552;1.0;1.71875;2.375;1.78523477060779;1395.216024846717;23.095647359318296;16.68898969670085;17.505486277628574;15.070629989782148;9.530690908678102;11.1829561349982…
43;13.797687809821406;-4.763563259053793;13.797687809821406;0.05570269709160014;0.4166580777581447;463.4560000000002;446.32000000000016;463.09776066399996;166.0;0.0;0.4165510896391007;-0.23308816619701694;0.4165510896391007;0.23308816619701694;1.0;1.71875;2.375;1.8220161979422569;1395.216024846717;23.0956473593183;16.688989696700848;17.505486277628574;15.097503443319823;9.549693309908493;11.03285…
44;14.104908027224251;-5.07350199256427;14.104908027224251;0.16193415230239605;0.2059155446924245;595.4960000000002;579.3680000000002;595.080059912;212.0;0.0;0.5725969704192498;-0.40575269450551166;0.5725969704192498;0.40575269450551166;0.8292682926829268;1.5609756097560976;2.2439024390243905;1.4834069283494598;1849.3641318944185;29.57877502244373;20.33342570176435;21.149922282692078;19.193439795…
45;13.084892771947594;-4.348430560642344;13.084892771947594;0.32425775222853126;0.4120189544639483;356.3220000000001;344.2260000000001;356.093661264;130.0;0.0;0.4159102197908497;-0.23308816620801448;0.4159102197908497;0.23308816620801448;0.7692307692307693;1.4230769230769231;2.076923076923077;1.7172921883628198;1061.8657311592244;18.31119030894213;13.334488313312336;13.334488313312336;12.41483480…
46;13.823860649327578;-4.8143927343624355;13.823860649327578;0.19440705823957982;0.4077627544645428;479.4550000000002;462.31900000000024;479.09267528400005;172.0;0.0;0.4165510896391968;-0.39501380407953035;0.4165510896391968;0.39501380407953035;1.0;1.7272727272727273;2.393939393939394;1.792896454146745;1415.3478918955877;23.80275414050484;16.843310073387354;17.659806654315076;15.597503443319825;9…
47;14.224585149795043;-4.807633790043967;14.224585149795043;0.045795289684192664;0.21709097728207657;539.5540000000002;518.3860000000003;539.1290607919999;194.0;0.0;0.41655140927609047;-0.26662127039092637;0.41655140927609047;0.26662127039092637;0.8947368421052632;1.605263157894737;2.263157894736842;1.5866146790524844;1715.3914616376828;27.078775022443736;20.02295463814894;20.839451219076665;18.0…
48;14.290757989301216;-4.809080549303227;14.290757989301216;0.1152397341286373;0.1967474020028066;553.5810000000001;530.3970000000002;553.144710856;200.0;0.0;0.4165514092761008;-0.26635364361725866;0.4165514092761008;0.26635364361725866;0.8974358974358975;1.6153846153846154;2.282051282051282;1.5858541136120181;1732.749956018508;27.785881803630286;20.730061419335485;21.54655800026321;18.5907033920…
49;14.301263390535784;-4.8159511794997485;14.301263390535784;0.15862015242787209;0.20528915772260936;553.5810000000002;530.3970000000003;553.144710856;200.0;0.0;0.41655140928185797;-0.2638476724426308;0.41655140928185797;0.2638476724426308;0.8717948717948718;1.564102564102564;2.2051282051282053;1.5981399773348044;1747.6966733402467;27.94901851044682;20.89319812615202;21.70969470707974;18.46338219…
50;14.345344766160721;-4.810407709797052;14.345344766160721;0.13954528968419266;0.17955854922771208;567.6080000000002;542.4080000000001;567.1603609200001;206.0;0.0;0.4165514092761008;-0.26634323476815386;0.4165514092761008;0.26634323476815386;0.9;1.625;2.3;1.577599835919318;1750.1178415905574;28.49298858481683;21.43716820052203;22.253664781449757;19.090703392046287;12.625108126208126;14.065171455…
51;13.098255366821174;-0.2725847864534172;13.098255366821174;0.2725847864534172;0.5378906772912421;313.33500000000004;301.23900000000003;313.101525604;114.0;0.0;0.12286216372957823;-0.2330881661633434;0.2330881661633434;0.12286216372957823;0.9583333333333334;1.75;2.5416666666666665;1.8392332178132982;1072.1885110027004;16.518297090128677;12.647808489784614;12.647808489784614;11.75835149307306;7.4…
52;13.092114591641938;-0.2686365399040218;13.092114591641938;0.2686365399040218;0.5378906772912421;313.33500000000004;301.239;313.101525604;114.0;0.0;0.12286216372957823;-0.23308816620793407;0.23308816620793407;0.12286216372957823;0.9166666666666666;1.7083333333333333;2.5;1.8029894423674848;1072.1885110027006;16.518297090128677;12.647808489784614;12.647808489784614;11.741514740667453;7.4874449359…
53;13.087149716392037;-0.26545011806375385;13.087149716392037;0.26545011806375385;0.5378906772912421;313.33500000000004;301.23900000000003;313.101525604;114.0;0.0;0.12286216372957823;-0.2330881662080144;0.2330881662080144;0.12286216372957823;0.875;1.5833333333333333;2.2916666666666665;1.7699818575929438;1054.9385110027004;16.518297090128677;12.647808489784614;12.647808489784614;11.741514740667453…
54;13.09100986507018;-0.24347153859016935;13.09100986507018;0.24347153859016935;0.5010898933426605;302.35200000000003;287.232;302.1219267;112.0;0.0;0.12286216372957823;-0.23308816619766154;0.23308816619766154;0.12286216372957823;0.9130434782608695;1.6956521739130435;2.4782608695652173;1.8331903622925845;984.1329814670631;15.81119030894213;12.700594894284656;12.700594894284656;11.220346690612276;7…
55;14.041408373702502;-4.7326730763048435;14.041408373702502;0.10190785318310569;0.2483488309772138;525.5270000000002;506.3750000000003;525.113410728;188.0;0.0;0.41658369327824263;-0.2832635080088481;0.41658369327824263;0.2832635080088481;0.8648648648648649;1.5945945945945945;2.2972972972972974;1.4880945542800428;1681.1619841641505;26.208531534440656;19.07574104264898;19.892237623576705;17.588268…
56;12.682478898966995;-0.17475718065003742;12.682478898966995;0.17475718065003742;0.7679856782711851;368.8680000000001;347.70000000000005;368.1403889720001;134.0;0.0;0.25390392175788085;-0.3516417554607669;0.3516417554607669;0.25390392175788085;1.3076923076923077;2.0;2.6538461538461537;1.51219319422842;969.8850192280231;18.25878406613483;14.920382289856912;15.676311235875367;12.579718698118981;8.…
57;12.465947735575712;-0.23814106198034724;12.465947735575712;0.23814106198034724;0.7868693544509914;342.83000000000004;323.678;342.12473890800004;124.0;0.0;0.25415997095813025;-0.34786601210092755;0.34786601210092755;0.25415997095813025;1.2083333333333333;1.9166666666666667;2.5833333333333335;1.8199022054730334;896.5179146585317;17.26722023457211;13.92881845829419;14.684747404312645;11.490402300…
58;12.407392368984631;-0.23898006424792118;12.407392368984631;0.23898006424792118;0.7986826830521135;328.80300000000017;311.66700000000003;328.10908884400004;118.0;0.0;0.25416012850973124;-0.34785591749585115;0.34785591749585115;0.25416012850973124;1.3043478260869565;2.0869565217391304;2.8260869565217392;1.8370383000387878;872.1559127544076;16.396976746569035;13.006168727483818;13.762097673502273…
59;12.381020014487277;-0.24059760015117138;12.381020014487277;0.24059760015117138;0.7986826830521135;328.80300000000005;311.667;328.10908884400004;118.0;0.0;0.25415996970197324;-0.34786618787978474;0.34786618787978474;0.25415996970197324;1.3478260869565217;2.1739130434782608;2.9130434782608696;1.8194583068740573;872.1559127544076;16.396976746569035;13.006168727483818;13.762097673502273;11.0965554…
60;12.310073696145125;-0.2839758125472409;12.310073696145125;0.2839758125472409;0.8043332329703984;315.76400000000007;301.65200000000004;315.08868774800004;112.0;0.0;0.2542130692269642;-0.34628857070297187;0.34628857070297187;0.2542130692269642;1.3636363636363635;2.1818181818181817;2.909090909090909;1.8800523239357063;844.0101338526141;15.689869965382487;12.168925272607602;12.924854218626056;10.5…
61;12.86609860110762;-0.2795385592508606;12.86609860110762;0.2795385592508606;0.5144374831232625;420.9000000000002;399.73200000000014;420.13530359199996;152.0;0.0;0.25416050094895887;-0.49674547511895834;0.49674547511895834;0.25416050094895887;1.2;2.0;2.8;1.601691452801342;1249.420882080731;21.25034789769755;16.93936104433001;17.695289990348464;14.490402300641941;9.476211085946304;9.8541755589555…
62;12.507706916099774;-0.23906273620559304;12.507706916099774;0.23906273620559304;0.7923667119875131;342.8300000000001;323.6780000000001;342.124738908;124.0;0.0;0.25416015719947627;-0.34786601083451946;0.34786601083451946;0.25416015719947627;1.2083333333333333;1.875;2.5416666666666665;1.8602524196014534;925.5820234155249;17.430356941388638;14.144361407918018;14.900290353936473;11.363081100704113;…
63;12.336965921656729;-0.2744458616780041;12.336965921656729;0.2744458616780041;0.7815530746189205;349.2210000000001;335.109;348.054466428;118.0;0.0;0.25415996849430117;-0.34786634941304817;0.34786634941304817;0.25415996849430117;1.2173913043478262;1.9565217391304348;2.652173913043478;1.8030979384751913;858.3927810556635;16.396976746569035;12.384133200493043;13.895991092529954;11.096555450524587;…
64;12.785911929063534;-0.26681340283026755;12.785911929063534;0.26681340283026755;0.4581115887431765;437.93100000000027;413.73900000000015;437.161852688;160.0;0.0;0.25416015471843223;-0.36078424810980037;0.36078424810980037;0.25416015471843223;1.1612903225806452;1.903225806451613;2.5483870967741935;1.5055057411812593;1237.9468285222042;22.120591385700628;17.991387125444557;18.74731607146301;14.90…
65;12.941221166216204;-0.29529996245003454;12.941221166216204;0.29529996245003454;0.36081275989391964;486.9630000000002;463.7790000000003;486.1571016560001;176.0;0.0;0.2541601547304614;-0.36078424810980037;0.36078424810980037;0.2541601547304614;1.0571428571428572;1.8571428571428572;2.5428571428571427;1.3266644369405456;1504.0444254044585;24.526368779636442;19.540895016516473;20.29682396253493;16.…
66;12.984300858339457;-0.28959104938271585;12.984300858339457;0.28959104938271585;0.33505887723074923;485.9750000000003;461.78300000000024;485.161852688;176.0;0.0;0.25416015818206017;-0.36078424810980037;0.36078424810980037;0.25416015818206017;1.0285714285714285;1.7714285714285714;2.4571428571428573;1.3727537928079308;1547.552056842526;24.689505486452973;19.886574639829966;20.64250358584842;16.84…
67;12.96766267516087;-0.2901056439819061;12.96766267516087;0.2901056439819061;0.3350588772307492;485.97500000000025;461.7830000000003;485.16185268799995;176.0;0.0;0.254160158182036;-0.36078424810980037;0.36078424810980037;0.254160158182036;1.0;1.7142857142857142;2.3714285714285714;1.3596663799678892;1530.302056842526;24.689505486452976;19.88657463982997;20.642503585848424;16.8294075958929;11.2445…
68;12.839921090630416;-0.2870283575117629;12.839921090630416;0.2870283575117629;0.3612326330770369;471.9480000000002;449.7720000000003;471.14620262399995;170.0;0.0;0.2541599684778569;-0.36078424810980037;0.36078424810980037;0.2541599684778569;1.0294117647058822;1.7941176470588236;2.5;1.294661210767676;1453.410009052888;23.656125291633366;18.74838195939577;19.504310905414222;16.508040390846983;10.…
69;12.930185632002011;-0.2906841563786007;12.930185632002011;0.2906841563786007;0.3611288018788333;471.94800000000026;449.7720000000003;471.14620262400007;170.0;0.0;0.254160158182036;-0.36078424810980037;0.36078424810980037;0.254160158182036;1.0294117647058822;1.7647058823529411;2.4411764705882355;1.3591053411963034;1484.788940204714;23.819261998449896;18.963924909019592;19.71985385503805;16.4355…
70;12.80511725471231;-0.25665149701856027;12.80511725471231;0.25665149701856027;0.4403927121976267;449.94200000000035;425.7500000000003;449.16185268799995;164.0;0.0;0.2541599684771916;-0.36078424810980037;0.36078424810980037;0.2541599684771916;1.1875;1.9375;2.625;1.301557090915625;1266.4633458861758;22.241911729260273;18.060301226196906;18.81623017221536;15.52487714325259;10.847542611644773;11.22…
71;12.226551398337111;-0.248049886621315;12.226551398337111;0.248049886621315;0.8084539050294721;300.7490000000001;287.64500000000004;300.07778871600004;106.0;0.0;0.25415996843474137;-0.347866363649188;0.347866363649188;0.25415996843474137;1.2857142857142858;2.0476190476190474;2.8095238095238093;1.8295344166670204;798.0437617762396;14.819626477379408;11.376412215486894;12.13234116150535;10.164703…
72;12.922650856638949;-0.23869803476946316;12.922650856638949;0.17078136810279632;0.7482544454248574;383.88300000000015;361.70700000000016;383.15128800400004;140.0;0.0;0.2682039083138429;-0.28410013817493385;0.28410013817493385;0.2682039083138429;1.3333333333333333;2.1481481481481484;2.925925925925926;1.6102335486061667;1028.6291321838573;19.129027554137906;15.660489104170324;16.416418050188778;1…
73;12.202188759763164;-0.25736252834467077;12.202188759763164;0.25736252834467077;0.8009723085762324;321.79300000000006;309.69700000000006;321.04510868399996;108.0;0.0;0.254187799889209;-0.346988465247228;0.346988465247228;0.254187799889209;1.4285714285714286;2.2857142857142856;3.0;1.8587879707428248;783.3148662540004;14.819626477379408;11.206930075068385;12.779355602014567;10.202708600407234;6.3…
74;12.474329097379693;-0.23738567649281883;12.474329097379693;0.23738567649281883;0.7868693544509914;342.83000000000015;323.67800000000005;342.1247389080001;124.0;0.0;0.25416012851918574;-0.34785591473009625;0.34785591473009625;0.25416012851918574;1.2916666666666667;2.0833333333333335;2.7916666666666665;1.8208865395813076;916.7679146585318;17.26722023457211;13.928818458294192;14.684747404312647;1…
75;12.919590019155109;-4.57460207255811;12.919590019155109;0.11558158628677839;0.6693707732601653;417.2180000000001;404.1140000000002;416.04185105600004;142.0;0.0;0.41735319486397254;-0.3478661258791573;0.41735319486397254;0.3478661258791573;1.2592592592592593;2.0;2.6666666666666665;1.805790454789898;1017.3165438906374;19.767220234572108;13.940676350331097;15.452534242368008;12.718563918452734;7.…
76;12.928190105474973;-4.576187634224216;12.928190105474973;0.11599541848632478;0.6814200342509749;417.2180000000001;404.1140000000001;416.0418510560001;142.0;0.0;0.41735319486397254;-0.3478661246127492;0.41735319486397254;0.3478661246127492;1.2962962962962963;2.0;2.6666666666666665;1.838633705872231;1046.8150457148474;19.930356941388638;14.156219299954925;15.668077191991834;12.59124271851491;7.7…
77;12.660198194495633;-0.2755064247921388;12.660198194495633;0.2755064247921388;0.5472547144056232;409.8770000000001;389.71700000000016;409.13055255999996;148.0;0.0;0.254160154707269;-0.36078424810980037;0.36078424810980037;0.254160154707269;1.1724137931034482;1.896551724137931;2.5517241379310347;1.5082681059584009;1204.8292971216833;20.706377823327536;16.57717356307146;17.33310250908992;13.86308…
78;11.881663438523557;-0.19398289871504115;11.881663438523557;0.19398289871504115;0.9232840224635296;266.73199999999997;251.612;266.09343878;96.0;0.0;0.2538935568619592;-0.3519549222345078;0.3519549222345078;0.2538935568619592;1.4444444444444444;2.2222222222222223;2.888888888888889;2.4179950412597733;578.706252527599;13.120955864630139;10.40387443191186;11.159803377930315;8.685070510202193;5.9680…
79;11.491524549634669;-0.24662178760393028;11.491524549634669;0.24662178760393028;0.8619208784967539;238.678;227.59;238.062138652;84.0;0.0;0.253635279823849;-0.35501645762436135;0.35501645762436135;0.253635279823849;1.5625;2.3125;2.9375;2.6614283591419583;548.9877598522165;11.706742302257043;8.989660869538765;9.74558981555722;7.685070510202191;4.9074025731238375;5.285367046133064;3.26259484239738…
80;12.814183534001806;-0.1385662320483747;12.814183534001806;0.1385662320483747;0.5377662794884492;403.4860000000002;378.2860000000001;403.20082504000004;154.0;0.0;0.2529082906277788;-0.36078424810980037;0.36078424810980037;0.2529082906277788;1.1;1.8333333333333333;2.466666666666667;1.5109803718955976;1215.4476434586934;21.413484604514085;17.906315871248783;17.906315871248783;14.4010859031649;10.…
81;12.599603017132779;-0.24507304001847618;12.599603017132779;0.24507304001847618;0.7704383776255792;340.38300000000015;320.22300000000007;340.15354049999996;130.0;0.0;0.256421772333299;-0.49676820001957916;0.49676820001957916;0.256421772333299;1.2;1.92;2.56;1.8467365159128555;916.2110321515992;17.974327015758657;14.660243785026141;14.660243785026141;12.045243855508332;7.822251015947857;7.8222510…
82;12.794071651285757;-0.2723176492819348;12.794071651285757;0.1461299926055395;0.46476211937834494;437.93100000000015;413.7390000000002;437.16185268799995;160.0;0.0;0.25416015472964626;-0.36078424810980037;0.36078424810980037;0.25416015472964626;1.1612903225806452;1.8709677419354838;2.4838709677419355;1.5195169864445146;1252.1018285300731;22.28372809251716;18.154523832261088;18.910452778279545;1…
83;14.165772418664943;-5.170812313963696;14.165772418664943;0.29707341269841314;0.48262163949206843;404.33800000000014;391.23400000000015;404.094804136;148.0;0.0;0.42536799717581025;-0.3720877332411352;0.42536799717581025;0.3720877332411352;0.8620689655172413;1.5517241379310345;2.206896551724138;1.884311985506463;1183.8736387043036;20.811190308942123;14.659666381821522;14.659666381821522;13.71436…
84;13.998819612759908;-5.015256758408141;13.998819612759908;0.19960252294418113;0.436989940590058;420.7930000000001;407.6890000000002;420.06525359600005;148.0;0.0;0.42531245446019;-0.3721265209887909;0.42531245446019;0.3721265209887909;0.9310344827586207;1.6206896551724137;2.2758620689655173;1.8843119855064634;1187.4832791787405;20.811190308942123;14.659666381821522;15.415595327839977;13.71436362…
85;14.087443951384245;-5.0813987337167825;14.087443951384245;0.1092137654980363;0.3701264291135375;455.23800000000017;443.1420000000002;454.026281244;154.0;0.0;0.42531343565025154;-0.37212585150682803;0.42531343565025154;0.37212585150682803;0.9333333333333333;1.6333333333333333;2.3;1.8975450408825503;1238.2192536895247;21.681433796945203;14.960280585641122;16.472138477678033;14.12504722899153;8.6…
86;13.945677763427584;-5.015565400383448;13.945677763427584;0.17094216055976452;0.37346371252587496;421.78100000000006;409.6850000000001;421.060502564;148.0;0.0;0.4252588831329612;-0.37216396585012723;0.4252588831329612;0.37216396585012723;0.9310344827586207;1.6206896551724137;2.2758620689655173;1.8689602587295042;1190.5284956571838;20.811190308942123;14.529529708131854;15.28545865415031;13.69752…
87;13.972888647781325;-5.116283465387228;13.972888647781325;0.31269316368522726;0.4132153468284136;438.78300000000013;426.6870000000001;438.055831784;154.0;0.0;0.42525686208732344;-0.37216534519072064;0.42525686208732344;0.37216534519072064;0.8666666666666667;1.5;2.1333333333333333;1.8695646517216;1236.6096132150878;21.681433796945203;14.960280585641122;15.716209531659578;14.10821047658592;8.5990…
88;14.01597254800808;-5.057641490078583;14.01597254800808;0.013534753152357526;0.45202461496412877;418.3650000000002;403.2450000000002;418.1104542;154.0;0.0;0.42525609763062816;-0.3721658667591895;0.42525609763062816;0.3721658667591895;0.8666666666666667;1.5;2.1333333333333333;1.8695646517216;1230.7407834834214;21.681433796945207;15.582316112631897;15.582316112631897;14.10821047658592;8.910040548…
89;13.966085926692891;-4.987787622605669;13.966085926692891;0.07905783944023503;0.4369899405900581;420.793;407.68900000000014;420.06525359600005;148.0;0.0;0.4252568320463589;-0.3721653654694219;0.4252568320463589;0.3721653654694219;0.896551724137931;1.5862068965517242;2.2413793103448274;1.8689602587295042;1187.4832791787408;20.811190308942123;14.659666381821522;15.415595327839977;13.6975268740629…
90;14.030215745286995;-5.039973311696121;14.030215745286995;0.00035413573653153563;0.4912411086140032;411.3580000000001;398.25400000000013;411.099474916;150.0;0.0;0.42525668863071997;-0.3721654634013511;0.42525668863071997;0.3721654634013511;0.9333333333333333;1.6333333333333333;2.3;1.8732248950936985;1272.2726276993221;21.51829709012867;15.228915504312253;15.228915504312253;14.235531676523747;8.…
91;14.037018466375429;-5.168469154477677;14.037018466375429;0.0;0.4123117921590011;465.80900000000014;452.70500000000027;465.066730816;164.0;0.0;0.4252567186639576;-0.3721654431278737;0.4252567186639576;0.3721654431278737;0.90625;1.53125;2.15625;2.8899963081715746e-06;1328.3917921298616;22.38854057813175;15.937777998595719;16.754274579523443;14.646215279046706;8.883647346336046;8.883647346336046;…
92;12.903587805492567;-0.46782407407407467;12.903587805492567;0.28783194759385244;0.8020963806041174;361.44500000000016;338.2610000000001;361.179026976;138.0;0.0;0.3362717936360988;-0.46255346281527615;0.46255346281527615;0.3362717936360988;1.2962962962962963;2.074074074074074;2.7777777777777777;2.2950583117801377;977.2106093164188;19.38854057813175;15.873695999814668;15.873695999814668;13.116922…
93;13.025323417947426;-0.4235303944108506;13.025323417947426;0.03030470521541906;0.4843337144772066;414.4980000000002;384.2580000000002;414.20423867999995;162.0;0.0;0.3088869511033921;-0.46877442517408435;0.46877442517408435;0.3088869511033921;1.1666666666666667;1.9666666666666666;2.6666666666666665;1.4890873051174243;907.3722284431035;21.10408352775558;17.99309533822369;17.99309533822369;14.2059…
94;14.033652536670214;-5.036918386022148;14.033652536670214;0.07034025873845806;0.37012642911353744;455.23800000000017;443.14200000000017;454.026281244;154.0;0.0;0.4252568471133732;-0.37216535529875155;0.4252568471133732;0.37216535529875155;0.8333333333333334;1.4666666666666666;2.1;1.8695646517215996;1238.2192536895247;21.681433796945203;14.960280585641122;16.472138477678033;14.10821047658592;8.5…
95;14.009169826919646;-4.929145647297029;14.009169826919646;0.2543736877467033;0.4759181308511575;400.37500000000006;384.2470000000001;400.119876012;148.0;0.0;0.4252560680834547;-0.37216588670457385;0.4252560680834547;0.37216588670457385;0.896551724137931;1.5862068965517242;2.2413793103448274;1.8689602587295036;1181.6144494470743;20.811190308942123;15.281701908812295;15.281701908812295;13.6975268…
96;13.884264309156986;-5.050141490078584;13.884264309156986;0.3440848870412363;0.48262163949206843;404.338;391.2340000000001;404.09480413600005;148.0;0.0;0.4252559164696217;-0.372165990393653;0.4252559164696217;0.372165990393653;0.7586206896551724;1.3103448275862069;1.896551724137931;1.854835632456621;1166.623638704304;20.811190308942123;14.659666381821522;14.659666381821522;13.69752687406296;8.4…
97;13.089244342695267;-0.8479896748006428;13.089244342695267;0.3010017764176103;0.6026195252676736;336.34100000000007;322.22900000000004;336.10741950799996;124.0;0.0;0.12286216372957819;-0.38366036458353203;0.38366036458353203;0.12286216372957819;0.8;1.4;2.08;1.71651969367762;1023.947075917049;17.388540578131757;13.103123231983467;13.103123231983467;12.114193540729628;7.78836953359237;7.788369533…
98;14.057461588068552;-4.9308123139636955;14.057461588068552;0.22428109515411077;0.47591813085115736;400.375;384.2470000000001;400.119876012;148.0;0.0;0.4252664779342317;-0.37215860948227814;0.4252664779342317;0.37215860948227814;0.9310344827586207;1.6206896551724137;2.2758620689655173;1.8843119855064634;1181.6144494470743;20.811190308942123;15.281701908812295;15.281701908812295;13.71436362646856…
99;14.037018466375429;-5.168469154477677;14.037018466375429;0.2843688324095073;0.4678642111318286;429.3480000000001;417.2520000000002;429.090053104;156.0;0.0;0.4252567186639576;-0.3721654431278737;0.4252567186639576;0.3721654431278737;0.9032258064516129;1.5483870967741935;2.193548387096774;1.8798995681169723;1321.971877751855;22.38854057813175;15.529529708131856;15.529529708131856;14.646215279046…
100;13.158382842116055;-1.2640223216237825;13.158382842116055;0.3029232640209163;0.5881687568777161;350.36800000000005;334.24000000000007;350.12306957199996;130.0;0.0;0.12286216372957819;-0.38069180201186525;0.38069180201186525;0.12286216372957819;0.8461538461538461;1.4230769230769231;2.076923076923077;1.7672833423469858;1067.5754021829448;18.311190308942127;14.025772962793843;14.025772962793843;…
101;13.447792281321771;-0.7137037037037042;13.447792281321771;0.1539895124716557;0.7820719182955517;362.8320000000001;342.672;362.11973378;132.0;0.0;0.3367947596461652;-0.45653241472846895;0.45653241472846895;0.3367947596461652;1.32;1.96;2.48;2.6429407928596405;828.8063393278735;18.93879310982592;14.829040199204643;15.584969145223099;11.54673117477219;7.818002981952025;8.195967454961252;6.9148932…
102;13.978014309156986;-4.92769251048675;13.978014309156986;0.2630773914504072;0.47591813085115736;400.37500000000006;384.2470000000002;400.119876012;148.0;0.0;0.4252558898648926;-0.3721660083526952;0.4252558898648926;0.3721660083526952;0.8620689655172413;1.4827586206896552;2.103448275862069;1.8548356324566215;1164.364449447074;20.811190308942123;15.281701908812295;15.281701908812295;13.697526874…
103;12.961159297052156;-0.8579166666666664;12.961159297052156;0.1397284029352477;0.478615423040903;388.4200000000002;364.2280000000001;388.16343648799995;150.0;0.0;0.3367729495496207;-0.4655800563751973;0.4655800563751973;0.3367729495496207;1.1071428571428572;1.6785714285714286;2.1785714285714284;2.697007659910681;892.2021415375488;21.223250160202095;16.78345468423127;16.78345468423127;12.9574147…
104;12.749806690954703;-1.0333946942974723;12.749806690954703;0.04898551346107238;0.6227651876315362;404.9340000000001;375.7020000000001;404.17543708799997;152.0;0.0;0.3031419091021931;-0.45064053777195195;0.45064053777195195;0.3031419091021931;1.1071428571428572;1.7857142857142858;2.4285714285714284;1.790031530359441;826.4589592383477;20.48276318419593;17.140349667932096;17.89627861395055;13.049…
105;13.342057823129252;-1.5904496304694713;13.342057823129252;0.08365410052910072;0.6510957907520725;362.46600000000007;332.22600000000006;362.20932406;144.0;0.0;0.18964182379557554;-0.3890389782377121;0.3890389782377121;0.18964182379557554;1.2307692307692308;1.9615384615384615;2.6538461538461537;1.7371613806425774;683.8889217536757;18.90541291500631;15.701742962868114;15.701742962868114;12.17050…
106;17.184954237353374;-1.9930183531746026;17.184954237353374;0.02848584341143856;0.49795893985199036;466.97700000000026;434.7210000000002;466.19223002399985;176.0;0.0;0.30602663279407316;-0.45008804927161433;0.45008804927161433;0.30602663279407316;1.3125;2.0;2.625;1.850152382108208;929.2930528942795;23.68986996538248;19.12022827482053;19.876157220838987;14.91774041610575;11.542794612353749;12.07…
107;11.703982275991205;-0.901504104728311;11.703982275991205;0.10255901203073803;0.6950885218084817;298.426;272.21799999999996;298.193280072;118.0;0.0;0.15517640199485044;-0.37703386990900173;0.37703386990900173;0.15517640199485044;1.1818181818181819;2.0;2.772727272727273;1.6520192857313452;583.0048893946201;15.535169427003234;13.47641775059396;13.47641775059396;10.483112013795045;8.9183133401845…
108;13.725200294534709;-0.4805933484504916;13.725200294534709;0.0244561823201237;0.33616137391814316;378.40300000000013;359.25100000000015;378.13797068800005;142.0;0.0;0.2690750386776031;-0.37776798981862103;0.37776798981862103;0.2690750386776031;1.0714285714285714;1.75;2.357142857142857;1.851262758392667;985.4235210336137;20.0956473593183;15.262583220552461;15.262583220552461;13.41872399336994;8…
109;17.254177219135283;-2.3117503490593765;17.254177219135283;0.008918782018980664;0.5990209425922626;494.5310000000003;462.27500000000026;494.2116098039999;192.0;0.0;0.30315479081102886;-0.45769042570645413;0.45769042570645413;0.30315479081102886;1.1428571428571428;1.8;2.4;1.8492752529262348;1052.3005172243675;26.137463722575184;20.59986156256479;20.59986156256479;16.146261263824492;11.973384548…
110;16.87281415343915;-1.9218660241874526;16.87281415343915;0.0015315570672713719;0.7379088954419751;376.46800000000013;347.23600000000005;376.20498762799997;148.0;0.0;0.17785157121320375;-0.389712414276755;0.389712414276755;0.17785157121320375;1.2962962962962963;1.962962962962963;2.5925925925925926;1.8636572220211542;787.1822826420921;19.991199352633213;16.458767254010443;16.458767254010443;12.4…
111;17.20765796467764;-1.859804303665911;17.20765796467764;0.03773563156386994;0.640668386370153;454.9660000000003;422.71000000000026;454.1922300239999;172.0;0.0;0.182198811393076;-0.3897254619614259;0.3897254619614259;0.182198811393076;1.2580645161290323;1.967741935483871;2.6451612903225805;1.627938094561238;887.1954360999135;22.61251969619285;18.672634517627827;19.42856346364628;14.354791587262…
112;16.93528344866413;-1.910573336587721;16.93528344866413;0.005529717721952876;0.6778330887220734;422.49300000000017;391.2450000000001;422.2104669319999;166.0;0.0;0.30256567248742594;-0.4577419270678508;0.4577419270678508;0.30256567248742594;1.2;1.9;2.566666666666667;1.7096546383254827;837.5499642846634;22.112519696192862;17.871640152115482;17.871640152115482;13.898355138210116;10.89873386078292…
113;15.479612150415722;-1.3539403292181067;15.479612150415722;0.045705726460821605;0.6910281010512151;436.52000000000027;403.2560000000002;436.226116996;172.0;0.0;0.19275652607417457;-0.39277281661883695;0.39277281661883695;0.19275652607417457;1.2580645161290323;1.967741935483871;2.6451612903225805;1.60725505914236;868.130832972654;22.56011345338556;18.689477397311265;18.689477397311265;14.393466…
114;12.775869791091878;-0.990310794070715;12.775869791091878;0.015999402349961;0.6541950145872744;384.51600000000013;352.2600000000001;384.23005950399994;152.0;0.0;0.30314190910215305;-0.4506405377961875;0.4506405377961875;0.30314190910215305;1.0714285714285714;1.75;2.392857142857143;1.790031530359441;820.4617842103512;20.482763184195935;17.762385194922867;17.762385194922867;13.049002039601005;10…
115;11.791266268869602;-0.7290504010246075;11.791266268869602;0.11082290091962688;0.5338581764582068;340.463;312.23900000000003;340.20384475599997;134.0;0.0;0.3036727418854079;-0.44542242982041896;0.44542242982041896;0.3036727418854079;1.2;2.0;2.72;1.642837115052667;683.8761264525542;17.81962647737941;15.345700736021728;15.345700736021728;11.899614233231436;9.80707897813034;9.80707897813034;8.863…
116;17.00319424337687;-4.927753499751884;17.00319424337687;0.21050217309145847;0.45559383545624355;472.4460000000003;442.2060000000003;472.16623276999985;178.0;0.0;0.4695082445114008;-0.38971241585594985;0.4695082445114008;0.38971241585594985;1.3125;1.96875;2.59375;1.7416123136592483;972.9776316569939;23.905412915006305;18.32401140262459;19.218438593624505;14.609680003615303;10.879931066980609;12…
117;13.436446116739642;-0.9926385245099858;13.436446116739642;0.197371974733086;0.6134169615305044;419.8430000000001;404.7230000000001;419.08368262000005;148.0;0.0;0.3351789755737551;-0.47763924655833356;0.47763924655833356;0.3351789755737551;1.1333333333333333;1.8333333333333333;2.433333333333333;1.7480764454199862;1184.565247636506;21.250347897697548;15.58834162994421;16.344270575962664;14.4567…
118;11.106911163171187;-0.9327834901949676;11.106911163171187;0.2506043188880487;0.7849422231765658;393.87400000000014;373.71400000000017;393.1244045599999;142.0;0.0;0.3351789755737317;-0.47763924655833356;0.47763924655833356;0.3351789755737317;1.1785714285714286;1.8928571428571428;2.5;1.684872459812666;972.2666532745504;19.672997628507925;15.306753474112297;16.06268242013075;13.562881945713373;9…
119;11.406633385393409;-1.0236631198245976;11.406633385393409;0.1277037648565431;0.7231844797831849;423.9000000000002;401.7240000000001;423.13496924400005;154.0;0.0;0.3389780827372827;-0.4958316285183173;0.4958316285183173;0.3389780827372827;1.2666666666666666;2.033333333333333;2.6666666666666665;1.724100908426446;1054.144236296811;21.250347897697548;16.63765149538653;17.39358044140499;14.5115703…
120;11.52256309060883;-1.0129223790838566;11.52256309060883;0.14562043152320947;0.6459784950345564;437.9270000000002;413.7350000000001;437.15061930799993;160.0;0.0;0.33897838468529257;-0.49295312738598135;0.49295312738598135;0.33897838468529257;1.2903225806451613;2.064516129032258;2.7096774193548385;1.721238581831608;1070.2245843363519;21.957454678884098;17.344758276573078;18.100687222591535;15.0…
121;11.387871338908148;-0.8972525000211202;11.387871338908148;0.2766691337028637;0.7360321551748458;419.91200000000015;397.73600000000016;419.14005462399996;152.0;0.0;0.3351892773835763;-0.47763912588778407;0.47763912588778407;0.3351892773835763;1.1666666666666667;1.9666666666666666;2.6666666666666665;1.5899336581656696;1098.1152686099467;20.827698166887178;16.513860255298844;17.269789201317298;1…
122;13.29153195074326;-0.6881481481481482;13.29153195074326;0.15430839002267605;0.848213204249684;320.7510000000001;306.63900000000007;320.072783588;114.0;0.0;0.3359954989637421;-0.46557978809553996;0.46557978809553996;0.3359954989637421;1.4090909090909092;2.090909090909091;2.6363636363636362;2.7074653763629413;747.0029681526138;16.438793109825923;12.329040199204641;13.084969145223097;10.40028456…
123;12.420097789115644;-0.5102314814814817;12.420097789115644;0.43877802973041047;0.8458254860229126;330.81500000000005;311.663;330.113505528;120.0;0.0;0.3360066219610207;-0.46557965652503575;0.46557965652503575;0.3360066219610207;1.434782608695652;2.130434782608696;2.6956521739130435;2.716720699563435;728.782287829424;16.982763184195935;13.442639557758136;14.198568503776592;11.044442517708895;7.…
124;12.508426870748298;-0.5099480347694636;12.508426870748298;0.4316918619299568;0.80184903688784;344.8420000000001;323.674;344.129155592;126.0;0.0;0.33600662343633303;-0.4655796565211005;0.4655796565211005;0.33600662343633303;1.4166666666666667;2.125;2.7083333333333335;2.674020415611684;743.9788373066361;17.689869965382485;14.149746338944684;14.90567528496314;11.544442517708898;7.983121459936204…
125;11.368462506999318;-0.8830320123157838;11.368462506999318;0.3404962941966908;0.8374788995776112;385.46700000000016;362.28300000000013;385.179026976;146.0;0.0;0.3351892773835763;-0.47763912588778407;0.47763912588778407;0.3351892773835763;1.103448275862069;1.8620689655172413;2.5517241379310347;1.5710680275330098;1029.0815672635854;19.9574546788841;16.213246051479242;16.213246051479242;14.152198…
126;13.412291567108937;-0.6820833333333332;13.412291567108937;0.16639030612244898;0.8285773393961852;348.8050000000002;330.6610000000001;348.104083716;126.0;0.0;0.33600662207450843;-0.4655796565248906;0.4655796565248906;0.33600662207450843;1.5;2.2083333333333335;2.75;2.7306236676921776;777.7137064263729;17.853006672199015;13.743253761577737;14.499182707596193;11.438289367826249;7.582787298963778;…
127;13.419514413790207;-4.906224607898717;13.419514413790207;0.011466049382715893;0.6286090195531596;374.72100000000006;363.63300000000004;374.044518152;132.0;0.0;0.43131380442224765;-0.46557552490954995;0.46557552490954995;0.43131380442224765;1.4;2.04;2.52;2.838699496523853;837.5169620833016;18.93879310982592;12.962933618232324;13.718862564250777;11.61160943077065;6.839073836697797;7.21703830970…
128;13.53326723285733;-0.7682208994709006;13.53326723285733;0.13040175946922017;0.8154497447568759;386.81400000000014;370.68600000000015;386.09458165200004;138.0;0.0;0.3360791599545277;-0.4655787957200201;0.4655787957200201;0.3360791599545277;1.5185185185185186;2.2962962962962963;2.888888888888889;2.21733120275803;989.6337433361209;19.551677284948283;14.662624978959984;15.41855392497844;12.955927…
129;13.531947214491858;-0.7755905139833719;13.531947214491858;0.12712243848156568;0.8154497447568759;386.81400000000014;370.6860000000001;386.09458165200004;138.0;0.0;0.3360803527270751;-0.46557878908775946;0.46557878908775946;0.3360803527270751;1.5185185185185186;2.2962962962962963;2.888888888888889;2.21733120275803;989.6337433361209;19.551677284948283;14.662624978959984;15.41855392497844;12.955…
130;13.525002770047411;-0.7959986772486782;13.525002770047411;0.11477675946922039;0.8106223925428738;387.80200000000013;372.68200000000013;387.08983062000004;138.0;0.0;0.33608036261751106;-0.46557878906157446;0.46557878906157446;0.33608036261751106;1.5185185185185186;2.2962962962962963;2.888888888888889;2.21733120275803;991.6760755911507;19.551677284948283;14.532488305270316;15.288417251288772;12…
131;13.518058325602968;-0.8164068405139842;13.518058325602968;0.10243108045687466;0.7989487426792964;388.79000000000013;374.6780000000001;388.08507958800004;138.0;0.0;0.3360803717495036;-0.4655787890374721;0.4655787890374721;0.3360803717495036;1.5185185185185186;2.2962962962962963;2.888888888888889;2.21733120275803;993.3477227859664;19.551677284948283;14.402351631580649;15.158280577599104;12.9559…
132;13.518058325602968;-0.8164068405139842;13.518058325602968;0.10243108045687466;0.7989487426792964;388.79000000000013;374.6780000000001;388.08507958800004;138.0;0.0;0.3360803717495036;-0.4655787890374721;0.4655787890374721;0.3360803717495036;1.5185185185185186;2.2962962962962963;2.888888888888889;2.21733120275803;993.3477227859664;19.551677284948283;14.402351631580649;15.158280577599104;12.9559…
133;11.359546794100089;-0.9381475617495154;11.359546794100089;0.1130888867892832;0.831053067434234;401.4660000000002;378.28200000000015;401.173941596;152.0;0.0;0.3351907732110284;-0.4776391176005248;0.4776391176005248;0.3351907732110284;1.2333333333333334;2.033333333333333;2.7333333333333334;1.5899336581656691;1095.3603811077833;20.827698166887178;16.837037291566933;16.837037291566933;14.56288194…
134;4.275863252708491;1.2008938019652307;4.275863252708491;1.2008938019652307;0.48641016175890156;246.313;232.20099999999996;246.115698448;92.0;0.0;0.050325339124670465;-0.3542670353190058;0.3542670353190058;0.050325339124670465;0.8947368421052632;1.736842105263158;2.6315789473684212;2.394016670454175;932.1144172463221;12.982763184195939;10.98866547982734;10.98866547982734;9.270856947829099;6.504…
135;13.971712569286971;-4.902406108276644;13.971712569286971;0.23132613693625603;0.5677256055516819;410.41100000000006;388.2350000000001;410.16174082399993;156.0;0.0;0.41708813435903386;-0.4964524047828673;0.4964524047828673;0.41708813435903386;1.1379310344827587;1.8620689655172413;2.4827586206896552;1.9878396156557079;980.3288951203156;21.44938298937633;16.270198820201163;16.270198820201163;13.4…
136;13.971712569286971;-4.902406108276644;13.971712569286971;0.23132613693625603;0.5677256055516819;410.41100000000006;388.2350000000001;410.16174082399993;156.0;0.0;0.41708813436742875;-0.4964524047828673;0.4964524047828673;0.41708813436742875;1.1379310344827587;1.8620689655172413;2.4827586206896552;1.9878396156557079;980.3288951203156;21.44938298937633;16.270198820201166;16.270198820201166;13.4…
137;13.858575995212899;-4.94170776643991;13.858575995212899;0.0036834950029389635;0.5518316233119286;396.3840000000001;376.22400000000016;396.14609076;150.0;0.0;0.41708813435496994;-0.5076503278292857;0.5076503278292857;0.41708813435496994;1.1071428571428572;1.8214285714285714;2.4642857142857144;1.9760527158492356;964.2795243739677;20.74227620818978;15.30916412523726;15.30916412523726;12.91143370…
138;13.858575995212899;-4.94170776643991;13.858575995212899;0.0036834950029394076;0.5518316233119286;396.3840000000001;376.2240000000001;396.14609076000005;150.0;0.0;0.41708813436336484;-0.5076503278292857;0.5076503278292857;0.41708813436336484;1.1071428571428572;1.8214285714285714;2.4642857142857144;1.9760527158492356;964.2795243739677;20.74227620818978;15.30916412523726;15.30916412523726;12.911…
139;13.815314940791131;-4.755362221277401;13.815314940791131;0.33026544259679214;0.6870318562351512;362.39500000000004;341.22700000000003;362.160597952;138.0;0.0;0.41708811358205167;-0.3800735060363496;0.41708811358205167;0.3800735060363496;1.0769230769230769;1.7692307692307692;2.3846153846153846;1.93487787865631;853.712614739735;19.00178923218362;14.638686595107329;14.638686595107329;12.10690325…
140;13.820523274124463;-4.854028250188965;13.820523274124463;0.2572844755186028;0.6184005337810828;380.3850000000001;360.2250000000001;380.15117613999996;144.0;0.0;0.4170881136406873;-0.38007350599697276;0.4170881136406873;0.38007350599697276;1.1111111111111112;1.8518518518518519;2.4814814814814814;1.944406670799996;915.3047490891718;19.8720327201867;14.93930079892693;14.93930079892693;12.5007501…
141;13.921075995212899;-4.860075113378685;13.921075995212899;0.2588788632737049;0.5835516103966119;394.41200000000015;372.2360000000001;394.16682620399996;150.0;0.0;0.4170881151530571;-0.3800735049760238;0.4170881151530571;0.3800735049760238;1.1071428571428572;1.8214285714285714;2.4642857142857144;1.9760527158492356;960.479420393361;20.74227620818978;15.861950529737301;15.861950529737301;12.91143…
142;14.310742090084172;-4.8431646405692685;14.310742090084172;0.2950243139930193;0.32807377402060806;468.5190000000002;441.3030000000002;468.2024627640001;178.0;0.0;0.4170881343119299;-0.4964552695666626;0.4964552695666626;0.4170881343119299;0.9705882352941176;1.7058823529411764;2.3529411764705883;1.7202023787802367;1249.0298419916753;24.562267164498685;19.278985693140072;19.278985693140072;16.02…
143;14.303797645639726;-4.851429103379186;14.303797645639726;0.2880798695485747;0.3569199628319336;469.5070000000002;443.2990000000002;469.1977117320001;178.0;0.0;0.4170881343119299;-0.4964552695664533;0.4964552695664533;0.4170881343119299;0.9411764705882353;1.6470588235294117;2.2941176470588234;1.7202023787802367;1252.4454843762571;24.56226716449869;19.148849019450402;19.148849019450402;16.02191…
144;14.294213164464336;-4.863164640569269;14.294213164464336;0.2784953883731842;0.386363934686408;470.4950000000002;445.2950000000002;470.19296070000007;178.0;0.0;0.4170881343119299;-0.4964552694505811;0.4964552694505811;0.4170881343119299;0.9705882352941176;1.7058823529411764;2.3529411764705883;1.7202023787802367;1255.3153998057207;24.56226716449869;19.018712345760733;19.018712345760733;16.02191…
145;14.294213164464336;-4.863164640569269;14.294213164464336;0.2784953883731842;0.386363934686408;470.4950000000002;445.2950000000002;470.19296070000007;178.0;0.0;0.4170881343119299;-0.4964552694505811;0.4964552694505811;0.4170881343119299;0.9705882352941176;1.7058823529411764;2.3529411764705883;1.7202023787802367;1255.3153998057207;24.56226716449869;19.018712345760733;19.018712345760733;16.02191…
146;14.197605516010098;-4.882466298732535;14.197605516010098;0.11028511186384482;0.3278287351937399;454.49200000000013;429.29200000000026;454.1868127000001;172.0;0.0;0.41708813430786756;-0.5076531913790944;0.5076531913790944;0.41708813430786756;0.9393939393939394;1.6666666666666667;2.3333333333333335;1.6969513486431884;1232.5185507759597;23.85516038331214;18.317950998176162;18.317950998176162;15.…
147;14.189341053200181;-4.8924662987325345;14.189341053200181;0.1306932751291512;0.3568678970594996;455.4800000000002;431.2880000000003;455.182061668;172.0;0.0;0.41708813430786756;-0.5076531913212328;0.5076531913212328;0.41708813430786756;0.9393939393939394;1.696969696969697;2.3636363636363638;1.6969513486431882;1235.8786912010964;23.855160383312136;18.187814324486496;18.187814324486496;15.483913…
148;14.181076590390262;-4.902466298732533;14.181076590390262;0.15110143839445733;0.382505903116576;456.4680000000002;433.2840000000002;456.1773106360001;172.0;0.0;0.4170881343078676;-0.5076531912631225;0.5076531912631225;0.4170881343078676;0.9393939393939394;1.6666666666666667;2.3333333333333335;1.6969513486431882;1238.6908834303204;23.85516038331214;18.057677650796826;18.057677650796826;15.48391…
149;14.058132322373392;-4.793031108276645;14.058132322373392;0.3177458900226764;0.6480488843642924;404.4320000000001;381.24800000000016;404.171162636;154.0;0.0;0.41708813430581493;-0.49264668598822225;0.49264668598822225;0.41708813430581493;1.206896551724138;2.0;2.7241379310344827;1.6848185691375734;1008.9585672128592;20.863596551749417;16.306447909565037;16.306447909565037;13.59006650147713;9.54…
150;14.13344204988552;-4.891697137188209;14.13344204988552;0.24476492294448704;0.5787580192189758;422.42200000000014;400.24600000000015;422.161740824;160.0;0.0;0.4170881343652495;-0.49264303778990653;0.49264303778990653;0.4170881343652495;1.2;1.9666666666666666;2.6666666666666665;1.7059808799784697;1057.4213273494333;21.733840039752497;16.607062113384636;16.607062113384636;13.983913351594483;9.64…
151;14.111351629643625;-4.83093324829932;14.111351629643625;0.2927758968813867;0.563832658946503;438.8770000000001;416.7010000000002;438.132190284;160.0;0.0;0.41708813433559677;-0.4926448529419175;0.4926448529419175;0.41708813433559677;1.2333333333333334;2.0;2.7;1.7059808799784697;1060.6664398472699;21.733840039752497;16.607062113384636;17.362991059403093;13.983913351594483;9.649234166147705;10.0…
152;13.98405824829932;-4.886781108276644;13.98405824829932;0.26326094944150524;0.5268299269868363;409.4230000000001;386.2390000000001;409.16649185600005;156.0;0.0;0.41708813433488334;-0.4964524047828673;0.4964524047828673;0.41708813433488334;1.0344827586206897;1.7241379310344827;2.3448275862068964;1.9878396156557079;976.460065388649;21.449382989376325;16.400335493890832;16.400335493890832;13.4494…
153;13.96843324829932;-4.9071892715419505;13.96843324829932;0.2088261369362565;0.5677256055516819;410.41100000000006;388.23500000000007;410.161740824;156.0;0.0;0.4170881408936531;-0.4964524047828673;0.4964524047828673;0.4170881408936531;1.1379310344827587;1.8620689655172413;2.4827586206896552;1.9878396156557083;980.3288951203156;21.449382989376325;16.270198820201163;16.270198820201163;13.44943850…
154;13.971712569286971;-4.902406108276644;13.971712569286971;0.23132613693625603;0.5677256055516819;410.41100000000006;388.2350000000001;410.16174082399993;156.0;0.0;0.41708813435903386;-0.4964524047828673;0.4964524047828673;0.41708813435903386;1.1379310344827587;1.8620689655172413;2.4827586206896552;1.9878396156557079;980.3288951203156;21.44938298937633;16.270198820201163;16.270198820201163;13.4…
155;13.971712569286971;-4.902406108276644;13.971712569286971;0.23132613693625603;0.5677256055516819;410.41100000000006;388.2350000000001;410.16174082399993;156.0;0.0;0.41708813436742875;-0.4964524047828673;0.4964524047828673;0.41708813436742875;1.1379310344827587;1.8620689655172413;2.4827586206896552;1.9878396156557079;980.3288951203156;21.44938298937633;16.270198820201166;16.270198820201166;13.4…
156;13.96843324829932;-4.90718927154195;13.96843324829932;0.2088261369362565;0.5677256055516819;410.41100000000006;388.23500000000007;410.16174082399993;156.0;0.0;0.4170881429411343;-0.4964524047828673;0.4964524047828673;0.4170881429411343;1.1379310344827587;1.8620689655172413;2.4827586206896552;1.9878396156557083;980.3288951203156;21.44938298937633;16.270198820201163;16.270198820201163;13.449438…
157;13.994058248299318;-4.957768762597631;13.994058248299318;0.1231779887881086;0.35339155388092397;426.4100000000001;404.2340000000001;426.156655444;162.0;0.0;0.4170881344354498;-0.618637331524313;0.618637331524313;0.4170881344354498;1.1666666666666667;1.8666666666666667;2.5;1.992965214268226;1062.0763611582188;22.3196264773794;16.678447110665026;16.678447110665026;13.843285359101186;9.181161450…
158;13.943934791509195;-4.942406108276644;13.943934791509195;0.018673863063743967;0.5682040576763385;411.3950000000001;390.2270000000001;411.145756412;156.0;0.0;0.41715307163992593;-0.49645240478279884;0.49645240478279884;0.41715307163992593;1.1379310344827587;1.8620689655172413;2.4827586206896552;1.9878396156557079;979.5740076181521;21.44938298937633;16.178447110665026;16.178447110665026;13.4494…
159;13.99023108780549;-4.875739441609977;13.99023108780549;0.266866391618376;0.5173171202273541;427.4630000000001;406.29500000000013;427.122912792;156.0;0.0;0.41706007717769916;-0.49645240478289865;0.49645240478289865;0.41706007717769916;1.1379310344827587;1.8620689655172413;2.4827586206896552;1.9878396156557079;982.3288951203156;21.44938298937633;16.178447110665026;16.994943691592756;13.44943850…
160;14.01982024754346;-4.913063114134543;14.01982024754346;0.2515794805576552;0.5915378759613973;410.4110000000001;388.2350000000001;410.16174082399993;156.0;0.0;0.41847851754651894;-0.496452404748279;0.496452404748279;0.41847851754651894;1.1379310344827587;1.8620689655172413;2.5172413793103448;2.0179526526209286;1013.3288951203155;21.44938298937633;16.29476268489075;16.29476268489075;13.46627526…
161;14.01982024754346;-4.913063114134542;14.01982024754346;0.2515794805576552;0.5915378759613973;410.4110000000001;388.2350000000001;410.16174082399993;156.0;0.0;0.4184785174071488;-0.496452404748279;0.496452404748279;0.4184785174071488;1.1379310344827587;1.8620689655172413;2.5172413793103448;2.0179526526209286;1013.3288951203155;21.44938298937633;16.29476268489075;16.29476268489075;13.4662752613…
162;13.963366638321993;-4.916040367535904;13.963366638321993;0.10928909989921931;0.6002540878862871;410.4110000000002;388.2350000000001;410.161740824;156.0;0.0;0.4170909407072192;-0.4964524047828671;0.4964524047828671;0.4170909407072192;1.103448275862069;1.8275862068965518;2.4482758620689653;1.9878396156557079;980.3288951203156;21.449382989376325;16.29476268489075;16.29476268489075;13.44943850898…
163;13.971712569286971;-4.902406108276644;13.971712569286971;0.23132613693625603;0.5677256055516819;410.41100000000006;388.2350000000001;410.16174082399993;156.0;0.0;0.41708813435903386;-0.4964524047828673;0.4964524047828673;0.41708813435903386;1.1379310344827587;1.8620689655172413;2.4827586206896552;1.9878396156557079;980.3288951203156;21.44938298937633;16.270198820201163;16.270198820201163;13.4…
164;14.289753073148983;-7.935273231049258;14.289753073148983;0.018718398548932536;0.2339926332633764;630.4850000000001;603.2690000000002;630.180346964;238.0;0.0;0.45964729419971206;-0.5079560321952997;0.5079560321952997;0.45964729419971206;0.8095238095238095;1.4047619047619047;2.0;1.5455127959285138;1224.870084464907;31.949382989376318;21.876514961942707;21.876514961942707;18.879558623201767;13.0…
165;14.165082565568834;-7.920275358659875;14.165082565568834;0.03370270878288961;0.21913659293443735;644.5120000000002;615.2800000000002;644.1959970280001;244.0;0.0;0.45964729419971206;-0.5079560321952997;0.5079560321952997;0.45964729419971206;0.7906976744186046;1.3953488372093024;2.0;1.4768955507820443;1241.5003798752543;32.65648977056286;22.583621743129257;22.583621743129257;19.379558623201767;…
166;14.324301684260094;-7.928937526832927;14.324301684260094;0.030400204394837704;0.2263035502749856;644.5120000000001;615.2800000000002;644.1959970280001;244.0;0.0;0.45964729419971206;-0.4967576087280766;0.4967576087280766;0.45964729419971206;0.8372093023255814;1.441860465116279;2.0232558139534884;1.5411673237372163;1241.5003798752543;32.656489770562864;22.83754965690661;22.83754965690661;19.417…
167;14.195609436243576;-7.91463687160403;14.195609436243576;0.002870661457786694;0.2117997872651817;658.5389999999999;627.2910000000002;658.211647092;250.0;0.0;0.45964729419971206;-0.4967576087280766;0.4967576087280766;0.45964729419971206;0.8181818181818182;1.4318181818181819;2.022727272727273;1.4744709273124428;1258.1431468072249;33.36359655174941;23.54465643809316;23.54465643809316;19.917563425…
168;13.897952463528018;-6.079988865105161;13.897952463528018;0.11742030436294537;0.3448304589517284;494.4910000000001;465.25900000000024;494.20557770799996;190.0;0.0;0.43138933581895456;-0.5079560321952997;0.5079560321952997;0.43138933581895456;0.9705882352941176;1.6470588235294117;2.2941176470588234;1.4924211211774696;939.5630405068252;25.15648977056287;18.815834905073896;18.815834905073896;15.6…
169;13.72904658221928;-6.3558045069256135;13.72904658221928;0.09099813922482558;0.35079803794056047;494.4910000000002;465.2590000000002;494.205577708;190.0;0.0;0.45936429355529723;-0.4967576087280766;0.4967576087280766;0.45936429355529723;1.0588235294117647;1.7647058823529411;2.411764705882353;1.5296146018634813;957.0728155111522;25.156489770562867;19.069762818851252;19.069762818851252;15.6675634…
170;14.025827619066705;-4.992838469492735;14.025827619066705;0.20074492823861534;0.4885801943838338;468.44700000000023;444.2550000000003;468.16722012799994;178.0;0.0;0.41845215074779535;-0.4964524047483061;0.4964524047483061;0.41845215074779535;1.121212121212121;1.8181818181818181;2.4545454545454546;1.92485463221656;1223.2874437567314;24.604083527755574;18.509345131939263;18.509345131939263;15.27…
171;14.033436082766439;-4.914271778155707;14.033436082766439;0.25262583749957535;0.44340925522309327;435.4610000000002;410.26100000000014;435.18214192000005;166.0;0.0;0.41845215375783434;-0.4964524047483061;0.4964524047483061;0.41845215375783434;0.967741935483871;1.6451612903225807;2.3225806451612905;1.9300521740007828;1059.6238065202363;22.86359655174942;17.55503603227009;17.55503603227009;14.46…
172;13.600354334202757;-6.336233445200274;13.600354334202757;0.05670458384608845;0.3194874753747578;508.51800000000026;477.2700000000002;508.221227772;196.0;0.0;0.45936429348035496;-0.4967576087280766;0.4967576087280766;0.45936429348035496;1.0285714285714285;1.7428571428571429;2.4;1.4619690167355828;972.9372525653994;25.863596551749414;19.7768696000378;19.7768696000378;16.167563425662557;12.03324…
173;13.920299508692366;-4.953573436318972;13.920299508692366;0.004318606944869741;0.4439046393027091;421.43400000000014;398.25000000000017;421.16649185600005;160.0;0.0;0.41845215375374967;-0.5076503277947572;0.5076503277947572;0.41845215375374967;0.9333333333333333;1.6;2.3;1.9168169134672333;1043.547704873532;22.156489770562874;16.59400133730618;16.59400133730618;13.928270458928656;9.426757180650…
174;14.021090403754094;-4.929896778155707;14.021090403754094;0.24262583749957556;0.4834761166950912;436.4490000000001;412.2570000000001;436.17739088800005;166.0;0.0;0.41845215378817274;-0.4964524047483061;0.4964524047483061;0.41845215378817274;1.064516129032258;1.8064516129032258;2.4838709677419355;1.9300521740007828;1063.620981548233;22.86359655174942;17.424899358580422;17.424899358580422;14.466…
175;13.90795382968002;-4.969198436318972;13.90795382968002;0.014318606944869527;0.4807828670652423;422.42200000000014;400.2460000000001;422.16174082400005;160.0;0.0;0.4184521537840881;-0.5076503277947572;0.5076503277947572;0.4184521537840881;1.0333333333333334;1.7666666666666666;2.466666666666667;1.9168169134672335;1047.4821342528226;22.15648977056287;16.463864663616512;16.463864663616512;13.9282…
176;14.07401051394693;-4.933281551818259;14.07401051394693;0.2430658436213997;0.44934400995047435;450.47600000000017;424.26800000000014;450.193040952;172.0;0.0;0.41845215378817274;-0.4964524047483061;0.4964524047483061;0.41845215378817274;1.0625;1.78125;2.4375;1.9356975820348303;1114.8397885106083;23.733840039752497;18.347549089390796;18.347549089390796;14.860122111506794;10.096069747429121;10.09…
177;13.960873939872856;-4.972583209981522;13.960873939872856;0.013878600823044707;0.4491201106915513;436.4490000000002;412.2570000000002;436.177390888;166.0;0.0;0.4184521537840881;-0.5076503277947572;0.5076503277947572;0.4184521537840881;1.032258064516129;1.7419354838709677;2.4193548387096775;1.9232720975106112;1098.6169128898941;23.026733258565947;17.386514394426886;17.386514394426886;14.3221173…
178;14.022622971108166;-6.1088246819297725;14.022622971108166;0.03538792831947557;0.3708429784073158;480.4640000000001;453.2480000000002;480.18992764399997;184.0;0.0;0.43138935200617273;-0.5079560321952997;0.5079560321952997;0.43138935200617273;1.0;1.6666666666666667;2.303030303030303;1.5680847659481216;923.7209143020323;24.449382989376325;18.10872812388735;18.10872812388735;15.129558623201772;11…
179;13.694497971108165;-6.362974976216271;13.694497971108165;0.06016609189972266;0.3694045908504025;480.4640000000001;453.2480000000002;480.18992764399997;184.0;0.0;0.45936429355529723;-0.5079560321952997;0.5079560321952997;0.45936429355529723;1.0303030303030303;1.7272727272727273;2.393939393939394;1.5342152480256241;941.2306893063592;24.449382989376325;18.10872812388735;18.10872812388735;15.1295…
180;13.569827463528018;-6.342569149416602;13.569827463528018;0.07389351864865956;0.3372190730329976;494.4910000000001;465.25900000000024;494.20557770799996;190.0;0.0;0.45936429348035496;-0.5079560321952997;0.5079560321952997;0.45936429348035496;1.0;1.7058823529411764;2.3823529411764706;1.4631159472587347;957.0728155111522;25.15648977056287;18.815834905073896;18.815834905073896;15.629558623201772;…
181;12.169554587724438;-0.9136036181447893;12.169554587724438;0.22090616339128255;0.6395257442251705;429.60400000000027;394.3240000000002;429.26677936000004;168.0;0.0;0.15580410919281665;-0.37766120681062115;0.37766120681062115;0.15580410919281665;1.09375;1.84375;2.53125;1.6691166225706535;1066.6143469067176;22.67299762850792;19.87122510328662;19.87122510328662;15.270805714029754;12.1750281020378…
182;12.350397931051564;-1.5617481051062398;12.350397931051564;0.009117208273729416;0.6946116752943169;360.45;332.22600000000006;360.193673996;142.0;0.0;0.1896291629209311;-0.3927606978408493;0.3927606978408493;0.1896291629209311;1.3076923076923077;2.0384615384615383;2.730769230769231;1.7472814479871794;723.9130815015496;18.90541291500631;15.44222993887427;15.44222993887427;12.170504622625403;9.66…
183;9.064442800765853;0.15353155255572282;9.064442800765853;0.15353155255572282;0.7754713694258434;296.43899999999996;276.279;296.13471963999996;108.0;0.0;0.11010686138966823;-0.3799129441226073;0.3799129441226073;0.11010686138966823;1.3333333333333333;2.0952380952380953;2.761904761904762;2.060084650907398;734.1619804236938;15.198306133819765;12.949320013098498;13.765816594026225;9.89297862918817…
184;10.372486615016378;-0.08827338960275544;10.372486615016378;0.08827338960275544;0.7571697435556861;272.38800000000003;248.19599999999994;272.177630008;108.0;0.0;0.11537061826422038;-0.5079560321952997;0.5079560321952997;0.11537061826422038;1.15;2.0;2.85;1.7111998765070122;538.2198018097886;13.905412915006313;12.178519762446586;12.178519762446586;9.593172145670254;8.092631572702832;8.0926315727…
185;13.609886053575854;-0.778710120622323;13.609886053575854;0.2606793272864705;0.8590240839558919;296.301;283.197;296.096105876;110.0;0.0;0.41200617790925026;-0.43831268394981654;0.43831268394981654;0.41200617790925026;1.1818181818181819;1.9545454545454546;2.6818181818181817;2.1370309659960647;821.8940301078369;15.905412915006313;12.105776264574668;12.105776264574668;10.386178577914636;6.7450461…
186;13.22687894012186;-1.2007990310321661;13.22687894012186;0.012528843327454853;0.7124527920741569;430.5410000000003;396.26900000000023;430.23553880799994;170.0;0.0;0.19274502009059377;-0.392760680919268;0.392760680919268;0.19274502009059377;1.3225806451612903;2.096774193548387;2.806451612903226;1.5536140768455653;862.0735282455936;22.181433796945203;18.67332024386784;18.67332024386784;14.707527…
187;11.45414318796083;-0.6989375866087175;11.45414318796083;0.2653089569160998;0.8566517224809967;268.272;256.176;268.084792244;100.0;0.0;0.41200617790954763;-0.4532068376110708;0.4532068376110708;0.41200617790954763;1.25;2.05;2.75;2.0908390382539315;737.8171675349209;14.328062645816686;11.058709812839679;11.058709812839679;9.492331727797284;6.129864914570247;6.129864914570247;5.096628683283427;5…
188;4.580304705215419;0.8825000000000002;4.580304705215419;0.8825000000000002;0.48837238667997585;185.251;178.19499999999996;185.029920224;62.0;0.0;0.08173634123977898;-0.1940768586711214;0.1940768586711214;0.08173634123977898;1.0;1.7692307692307692;2.6153846153846154;2.8237536172818243;478.91919040655375;9.096011838247808;6.896913770291203;7.713410351218929;6.41501490017253;3.9727049457778087;4.…
189;12.184661801091725;-0.2869918692785758;12.184661801091725;0.011894408226253539;0.57184598442043;416.5830000000002;384.32700000000017;416.20213050399997;158.0;0.0;0.30600791251121784;-0.45844787307461593;0.45844787307461593;0.30600791251121784;1.0689655172413792;1.8275862068965518;2.5172413793103448;1.5572210087099814;817.6983003627336;20.60408352775558;17.791953828946372;18.608450409874102;13…
190;11.829503396285052;-0.48393985680692064;11.829503396285052;0.10737154352481726;0.7253305311285855;302.458;272.21799999999996;302.2245802;122.0;0.0;0.15519729043717415;-0.3896027937584239;0.3896027937584239;0.15519729043717415;1.0;1.7272727272727273;2.5;1.6968001719233183;545.9104984355639;15.75071237662706;14.321717212214708;14.321717212214708;10.278440544667594;9.241609972385788;9.2416099723…
191;11.470809854627497;-0.6649239811665406;11.470809854627497;0.432823989048736;0.8577010739230971;284.34000000000003;272.24399999999997;284.061948624;100.0;0.0;0.4120061779093231;-0.4383126839345845;0.4383126839345845;0.4120061779093231;1.3;2.1;2.8;2.0908390382539315;740.5720550370844;14.328062645816686;11.058709812839679;11.875206393767403;9.492331727797284;6.129864914570247;7.009517725825141;5…
192;12.808530970790095;-1.0312954170865876;12.808530970790095;0.04226612045695721;0.6166116116190477;416.9450000000002;387.7130000000002;416.17543708799997;156.0;0.0;0.3031419091021931;-0.4506405377719287;0.4506405377719287;0.3031419091021931;1.103448275862069;1.793103448275862;2.4482758620689653;1.5967828172154817;902.5567344378746;20.930356941388638;17.587943425124802;18.343872371143256;13.5590…
193;12.371799372673514;-0.16548650598005787;12.371799372673514;0.003254637503149471;0.7247440803713315;341.4950000000001;310.24700000000007;341.23547923200005;136.0;0.0;0.1342742095365279;-0.3927966848471336;0.3927966848471336;0.1342742095365279;1.28;2.04;2.72;1.699090261704724;661.4285957448014;17.982763184195935;15.793874834096995;15.793874834096995;11.808532855829325;10.086378845324813;10.0863…
194;16.777430634290752;-2.2320258828840176;16.777430634290752;0.013461435500126129;0.5459072136029371;394.43899999999996;367.22300000000007;394.179166804;154.0;0.0;0.19231333677383564;-0.38971240182948785;0.38971240182948785;0.19231333677383564;1.25;1.9285714285714286;2.5714285714285716;1.8376918794672796;806.7175206902476;20.698306133819766;16.060301226196906;16.060301226196906;12.96323339420858…
195;17.218648510330056;-2.301939129818594;17.218648510330056;0.014058988800601746;0.5755860893833779;500.5790000000003;469.33100000000024;500.1844297519999;188.0;0.0;0.30605845108960306;-0.4491470967625816;0.4491470967625816;0.30605845108960306;1.2647058823529411;1.9411764705882353;2.5588235294117645;1.8728693199616573;983.5979311485574;25.26722023457211;19.776684526296705;20.593181107224428;15.8…
196;11.075594510391138;-0.9088588382884017;11.075594510391138;0.11357418430335087;0.7210430866196731;337.46300000000014;310.24700000000007;337.20417910400005;132.0;0.0;0.16230970436950706;-0.3770338698968007;0.3770338698968007;0.16230970436950706;1.24;2.04;2.84;1.531984670087774;801.194381990157;17.44938298937633;15.216524564907369;15.216524564907369;11.91158036151885;9.759733317157632;9.75973331…
197;17.29180378596572;-2.2667886143654994;17.29180378596572;0.0406253149407918;0.6025729235661365;494.53100000000035;462.2750000000003;494.21160980399986;192.0;0.0;0.3025656893771185;-0.4577395698558391;0.4577395698558391;0.3025656893771185;1.2;1.8857142857142857;2.5428571428571427;1.619282266610048;1067.9185340705915;25.767220234572104;20.599861562564787;20.599861562564787;16.121317237442163;12.…
198;17.133088348765433;-1.9761237481103553;17.133088348765433;0.010915769085412474;0.6935078414535659;434.5040000000003;403.2560000000002;434.21046693200003;170.0;0.0;0.19275655915797021;-0.3897124003667539;0.3897124003667539;0.19275655915797021;1.2580645161290323;1.967741935483871;2.6451612903225805;1.6368996691130535;925.0303087134429;22.612519696192855;18.482370616124715;18.482370616124715;14.…
199;15.445723261526833;-1.3719569108507597;15.445723261526833;0.12485827664399163;0.6927713808384576;434.50400000000025;403.2560000000002;434.21046693200003;170.0;0.0;0.19275652608783853;-0.3927606498806191;0.3927606498806191;0.19275652608783853;1.2580645161290323;1.967741935483871;2.6451612903225805;1.6157378295108755;909.7455961968411;22.560113453385558;18.42996437331742;18.42996437331742;14.39…
200;12.60765416687923;-1.6795567470815485;12.60765416687923;0.056726413125447905;0.6084933991367777;408.9220000000002;379.6900000000001;408.170351708;154.0;0.0;0.18990617582865252;-0.3912121250511634;0.3912121250511634;0.18990617582865252;1.3214285714285714;2.0;2.642857142857143;1.8376918794672803;804.7488254884712;20.69830613381976;16.61308763069695;17.369016576715403;12.963233394208578;10.14233…
201;13.432542910682791;-4.53137003180902;13.432542910682791;0.1277532123960694;0.7255678240128137;336.35699999999997;317.205;336.1449478880001;128.0;0.0;0.416761130112806;-0.37070094135084053;0.416761130112806;0.37070094135084053;1.0833333333333333;1.7916666666666667;2.5;2.0395940101514975;884.4335876700023;17.223250160202095;13.651747371185783;13.651747371185783;11.286712265874598;8.265073185167…
202;13.068975103930462;-4.520045941987906;13.068975103930462;0.024814814814815067;0.7704934366883109;282.265;269.161;282.097997696;106.0;0.0;0.4167603791420837;-0.4932428113535456;0.4932428113535456;0.4167603791420837;1.2;1.9;2.55;2.327033320700363;696.8589862331706;14.654336059449747;10.915071955975728;10.915071955975728;9.269875513468989;6.285202051234866;6.285202051234866;5.204069512135934;5.2…
203;13.350656336608717;-4.529855363441673;13.350656336608717;0.11701247165532913;0.7950410637287657;322.33;305.19399999999996;322.129297824;122.0;0.0;0.4167611301057115;-0.3814012510595086;0.4167611301057115;0.3814012510595086;1.173913043478261;1.9130434782608696;2.652173913043478;2.0091187270167867;853.5080191521032;16.353006672199015;12.704533775685825;12.704533775685825;10.85919191094603;7.874…
204;12.764656137146215;-0.5818534528008739;12.764656137146215;0.163455766565886;0.5919424363569974;352.865;331.69700000000006;352.134240972;128.0;0.0;0.1643340108752376;-0.3727007282508012;0.3727007282508012;0.1643340108752376;1.16;1.92;2.68;2.009782112831228;1016.1531108636422;17.93035694138864;14.827664647800473;15.583593593818929;11.809367635193635;8.529857727684675;8.907822200693902;7.4270926…
205;13.086415396405474;-0.6611426445578232;13.086415396405474;0.1472520628621825;0.5671737325578702;366.89200000000017;343.70800000000014;366.14989103600004;134.0;0.0;0.16711193727154489;-0.3726826796282503;0.3726826796282503;0.16711193727154489;1.0384615384615385;1.7692307692307692;2.5;2.055136904010437;1059.4346506313184;18.853006672199015;15.750314378610845;16.506243324629303;12.14270096852696…
206;13.428776507516584;-0.7288509778911565;13.428776507516584;0.12864095175107093;0.5060016614500062;392.93000000000023;367.7300000000002;392.1655411;144.0;0.0;0.16770308783111681;-0.3726820363008236;0.3726820363008236;0.16770308783111681;1.1785714285714286;1.9285714285714286;2.642857142857143;2.0673638968389128;1125.0807300425768;20.26722023457211;16.741878210173567;17.49780715619202;13.20336114…
207;13.669895177206682;-0.7055176445578237;13.669895177206682;0.163455766565886;0.44032128601406817;420.9840000000002;391.7520000000002;420.19684122800004;156.0;0.0;0.16770343725382356;-0.37268203628279584;0.37268203628279584;0.16770343725382356;1.1333333333333333;1.8666666666666667;2.566666666666667;2.0394135575316885;1197.2091316010428;21.844570503761737;18.53477142898702;19.290700375005475;14.…
208;10.74042238809104;-0.5060833175862944;10.74042238809104;0.041439909297052324;0.5426604769350967;354.88100000000014;331.69700000000006;354.149891036;130.0;0.0;0.0830726575737156;-0.3900802911915626;0.3900802911915626;0.0830726575737156;1.16;1.92;2.68;1.9933702752233657;973.4316569325443;17.93035694138864;14.943980222026195;15.69990916804465;11.809367635193635;8.667265805533239;9.04523027854246…
209;10.74042238809104;-0.5060833175862944;10.74042238809104;0.041439909297052324;0.5426604769350967;354.88100000000014;331.69700000000006;354.149891036;130.0;0.0;0.0830726575737156;-0.3900802911915626;0.3900802911915626;0.0830726575737156;1.16;1.92;2.68;1.9933702752233657;973.4316569325443;17.93035694138864;14.943980222026195;15.69990916804465;11.809367635193635;8.667265805533239;9.04523027854246…
210;10.999681647350299;-0.5593240583270356;10.999681647350299;0.4250247490971699;0.5202039000758476;368.9080000000002;343.70800000000014;368.16554110000004;136.0;0.0;0.0856042302628681;-0.38979699333862516;0.38979699333862516;0.0856042302628681;1.0769230769230769;1.8076923076923077;2.5384615384615383;2.0389676591570316;1016.399309059276;18.853006672199015;15.866629952836568;16.622558898855022;12.…
211;10.74042238809104;-0.5060833175862944;10.74042238809104;0.041439909297052324;0.5426604769350967;354.88100000000014;331.69700000000006;354.149891036;130.0;0.0;0.0830726575737156;-0.3900802911915626;0.3900802911915626;0.0830726575737156;1.16;1.92;2.68;1.9933702752233657;973.4316569325443;17.93035694138864;14.943980222026195;15.69990916804465;11.809367635193635;8.667265805533239;9.04523027854246…
212;13.474536223439992;-1.6455370790291428;13.474536223439992;0.062482520786091955;0.7288385619310163;402.4870000000003;372.2470000000002;402.20423867999995;158.0;0.0;0.30256567249419414;-0.4577419250897017;0.4577419250897017;0.30256567249419414;1.1724137931034482;1.896551724137931;2.586206896551724;1.6645960183635247;827.2246952751074;21.18986996538248;17.454710374070157;17.454710374070157;13.52…
213;13.412713949777443;-4.536510456034265;13.412713949777443;0.11483938019652329;0.7800677105877624;336.357;317.205;336.14494788800005;128.0;0.0;0.4167611301057218;-0.38140088494168617;0.4167611301057218;0.38140088494168617;1.2083333333333333;1.9583333333333333;2.6666666666666665;1.978470455290923;884.4335876700023;17.223250160202095;13.574777263688901;13.574777263688901;11.253038761063383;8.2685…
214;14.172954136002083;-5.093088958222348;14.172954136002083;0.01438172583758246;0.24327737906063118;569.3860000000002;547.2100000000003;568.1055941840001;200.0;0.0;0.4202019495505809;-0.3811225116744454;0.4202019495505809;0.3811225116744454;1.0526315789473684;1.6842105263157894;2.289473684210526;1.6100909037157827;1439.9080689831433;27.66456146007064;19.937062815164584;21.448920707201495;17.9475…
215;13.345727225571531;-3.665208684263708;13.345727225571531;0.299803141524406;0.38232282469489137;480.60900000000015;451.37700000000024;480.19952538800004;178.0;0.0;0.2408948096531132;-0.382851105867234;0.382851105867234;0.2408948096531132;0.9705882352941176;1.588235294117647;2.235294117647059;1.5505349613534818;1437.4348624731256;24.620591385700628;19.97774600848354;20.794242589411265;16.046551…
216;13.352110936719228;-3.648935536115561;13.352110936719228;0.18054930359042975;0.38232282469489137;480.60900000000015;451.37700000000024;480.19952538800004;178.0;0.0;0.24066036005559188;-0.3806697594232668;0.3806697594232668;0.24066036005559188;0.9705882352941176;1.588235294117647;2.235294117647059;1.5546199309345965;1437.4348624731256;24.620591385700628;19.97774600848354;20.794242589411265;16.…
217;13.74529773872527;-3.6706400152444902;13.74529773872527;0.3265646816038241;0.38232282469489137;480.6090000000001;451.3770000000002;480.19952538800004;178.0;0.0;0.2408948096531132;-0.3828511058671392;0.3828511058671392;0.2408948096531132;1.0;1.6764705882352942;2.3529411764705883;1.5581597559512015;1454.6848624731253;24.620591385700628;19.97774600848354;20.794242589411265;16.046551078211518;11.…
218;13.118156599315423;-3.647064315405054;13.118156599315423;0.32657555993060816;0.35968243672548234;492.6450000000002;460.3890000000003;492.2195118839999;184.0;0.0;0.24089480965311322;-0.49676586634924647;0.49676586634924647;0.24089480965311322;0.9714285714285714;1.6;2.2285714285714286;1.5458392487607993;1451.5863526659834;25.327698166887174;21.008029825938177;21.824526406865903;16.5845558806723…
219;13.106976043759868;-3.6597400523665065;13.106976043759868;0.34329975453941763;0.38583213854705933;487.6290000000003;458.39700000000033;487.204196168;180.0;0.0;0.2408948096531132;-0.38285110586723414;0.38285110586723414;0.2408948096531132;1.0;1.6285714285714286;2.257142857142857;1.552584462205457;1524.2274680632336;25.327698166887178;20.54699513097427;21.363491711901997;16.5845558806723;11.417…
220;13.129638080796905;-3.6879581173702864;13.129638080796905;0.24880796958670492;0.34191677101366746;540.7110000000001;508.45500000000027;540.186497504;196.0;0.0;0.2408948096531132;-0.38285110586723414;0.38285110586723414;0.2408948096531132;0.8918918918918919;1.4864864864864864;2.081081081081081;1.5600788721838381;1667.4997288873155;27.120591385700624;21.824526406865903;23.457519568721356;17.257…
221;13.123420865154896;-3.649540007193933;13.123420865154896;0.329541943779859;0.35968243672548234;492.6450000000002;460.3890000000003;492.21951188400004;184.0;0.0;0.24089480965311322;-0.49668631527775475;0.49668631527775475;0.24089480965311322;1.0;1.6857142857142857;2.3714285714285714;1.5598669946252868;1468.8363526659834;25.32769816688717;21.008029825938177;21.8245264068659;16.5845558806723;11.…
222;13.122601043759868;-3.6419622745887277;13.122601043759868;0.3196311154861635;0.31992681579254506;491.6610000000002;458.3970000000003;491.235496296;184.0;0.0;0.24089480965311322;-0.3881200050343375;0.3881200050343375;0.24089480965311322;0.9428571428571428;1.5714285714285714;2.2;1.5458392487607993;1450.73159969371;25.32769816688717;21.099781535474314;21.91627811640204;16.5845558806723;11.694264…
223;13.159807286551102;-3.647462853292432;13.159807286551102;0.3224890633990567;0.2578518014215881;519.7150000000003;482.4190000000004;519.2667964240001;196.0;0.0;0.2408948096531132;-0.3828691337535265;0.3828691337535265;0.2408948096531132;0.8918918918918919;1.5135135135135136;2.135135135135135;1.530019827912266;1499.1858474180315;26.905048436076797;22.677131804663937;23.493628385591663;17.440397…
224;13.16326749416356;-3.643556603292432;13.16326749416356;0.3173870225827302;0.26850969936510954;517.6990000000002;482.4190000000003;517.25114636;194.0;0.0;0.2408948096531132;-0.38285110586723403;0.38285110586723403;0.2408948096531132;0.972972972972973;1.6216216216216217;2.27027027027027;1.327333632217747;1530.4626257024718;26.319261998449893;22.091345367037032;22.90784194796476;17.6021939708773…
225;13.152267868618896;-3.67438830964736;13.152267868618896;0.06655300729731906;0.24380253779868002;534.6860000000003;500.4140000000003;534.2413099480001;200.0;0.0;0.2408948096531132;-0.38285110586723403;0.38285110586723403;0.2408948096531132;0.9736842105263158;1.605263157894737;2.236842105263158;1.5145691010707238;1570.1287657366229;27.612155217263346;22.29248687631435;23.108983457242076;17.9403…
226;13.170219948347846;-3.677879339739954;13.170219948347846;0.3374770557684541;0.2334128355196324;548.7130000000002;512.4250000000003;548.256960012;206.0;0.0;0.2408948096531132;-0.38285110586723403;0.38285110586723403;0.2408948096531132;0.9743589743589743;1.5897435897435896;2.2051282051282053;1.517908640964738;1604.0326607445168;28.482398705266426;23.162730364317426;23.979226945245152;18.3510815…
227;13.170219948347846;-3.677879339739954;13.170219948347846;0.3374770557684541;0.2334128355196324;548.7130000000002;512.4250000000003;548.256960012;206.0;0.0;0.2408948096531132;-0.38285110586723403;0.38285110586723403;0.2408948096531132;0.9743589743589743;1.5897435897435896;2.2051282051282053;1.517908640964738;1604.0326607445168;28.482398705266426;23.162730364317426;23.979226945245152;18.3510815…
228;13.170548368934185;-3.649851116516031;13.170548368934185;0.324537397691397;0.2578518014215881;519.7150000000004;482.4190000000004;519.266796424;196.0;0.0;0.2408948096531132;-0.3828511058671627;0.3828511058671627;0.2408948096531132;0.918918918918919;1.5945945945945945;2.27027027027027;1.5541328552290705;1516.4358474180317;26.905048436076797;22.677131804663937;23.493628385591663;17.440397928328…
229;13.174454618934185;-3.645406672071586;13.174454618934185;0.3186202379280836;0.26850969936510954;517.6990000000003;482.4190000000004;517.25114636;194.0;0.0;0.2408948096531132;-0.3828511058671627;0.3828511058671627;0.2408948096531132;1.0;1.7027027027027026;2.4054054054054053;1.3490937388531723;1547.712625702472;26.319261998449896;22.091345367037032;22.90784194796476;17.60219397087734;12.7994363…
230;13.161959084364145;-3.6802124520224573;13.161959084364145;0.04312976824251269;0.24380253779868002;534.6860000000003;500.4140000000004;534.2413099480001;200.0;0.0;0.2408948096531132;-0.3828511058671627;0.3828511058671627;0.2408948096531132;1.0;1.6842105263157894;2.3684210526315788;1.5422277690458666;1587.3787657366229;27.612155217263346;22.292486876314346;23.108983457242072;17.940397928328867;…
231;13.182231075104887;-3.684176926701219;13.182231075104887;0.33436577553800917;0.2334128355196324;548.7130000000003;512.4250000000003;548.256960012;206.0;0.0;0.2408948096531132;-0.3828511058671627;0.3828511058671627;0.2408948096531132;1.0;1.6666666666666667;2.3333333333333335;1.5495844027413972;1621.2826607445165;28.482398705266426;23.162730364317426;23.979226945245152;18.351081530851825;12.841…
232;13.182231075104887;-3.684176926701219;13.182231075104887;0.33436577553800917;0.2334128355196324;548.7130000000003;512.4250000000003;548.256960012;206.0;0.0;0.2408948096531132;-0.3828511058671627;0.3828511058671627;0.2408948096531132;1.0;1.6666666666666667;2.3333333333333335;1.5495844027413972;1621.2826607445165;28.482398705266426;23.162730364317426;23.979226945245152;18.351081530851825;12.841…
233;13.24250908820283;-3.667680562424757;13.24250908820283;0.2225591798587807;0.2522937504522239;575.7790000000001;534.4510000000002;575.293011172;218.0;0.0;0.2408948096531132;-0.3960177303940796;0.3960177303940796;0.2408948096531132;1.024390243902439;1.7317073170731707;2.4634146341463414;1.3512011241720956;1640.3636009326058;29.310825830012615;24.60709290159659;25.423589482524317;19.550882375861…
234;12.397229522557666;-3.2683364505946;12.397229522557666;0.05328604840058637;0.49652540877679924;443.5730000000002;414.34100000000024;443.19911078800004;166.0;0.0;0.25105274388467336;-0.38285132361577107;0.38285132361577107;0.25105274388467336;1.1612903225806452;1.903225806451613;2.5806451612903225;1.9178422297225772;1201.0767959419913;22.758784066134826;18.43067955674855;19.247176137676277;14.…
235;12.438237157842174;-3.275859598742749;12.438237157842174;0.05260485896311917;0.41900912594526635;471.62700000000024;438.36300000000017;471.230410916;178.0;0.0;0.25105274388467336;-0.38285132210051126;0.38285132210051126;0.25105274388467336;1.1515151515151516;1.9090909090909092;2.606060606060606;1.8623112037359624;1234.1255894320611;24.17299762850792;19.844893119121643;20.66138970004937;15.591…
236;12.439254985520629;-3.3424105246686753;12.439254985520629;0.05127660491731012;0.44224831957051164;471.62700000000024;438.3630000000003;471.2304109159999;178.0;0.0;0.25105274388467336;-0.38285132058424887;0.38285132058424887;0.25105274388467336;1.0909090909090908;1.8181818181818181;2.484848484848485;1.877713060874426;1248.218219491705;24.33613433532446;20.008029825938177;20.824526406865903;15.…
237;12.443161235520629;-3.2312994135575637;12.443161235520629;0.054736812529767365;0.4457354906641784;469.6110000000002;438.3630000000002;469.21476085200004;176.0;0.0;0.25105274388467336;-0.38285132057246296;0.38285132057246296;0.25105274388467336;1.1818181818181819;1.9393939393939394;2.6363636363636362;1.5723507661389144;1278.4917363944755;23.750347897697548;19.42224338831127;20.238739969238996;…
238;12.329411235520627;-3.258224869912491;12.329411235520627;0.23886662399681535;0.34213120985302825;484.5820000000002;456.35800000000023;484.189274376;180.0;0.0;0.251291182474038;-0.38285132057246296;0.38285132057246296;0.251291182474038;1.2352941176470589;2.0;2.7058823529411766;1.5532153996255382;1346.744291975685;24.457454678884094;19.037598459961682;19.85409504088941;16.135867475688556;11.041…
239;12.539827902187298;-3.261715900005085;12.539827902187298;0.2586022794352787;0.33509201530351834;498.6090000000002;468.36900000000026;498.20492444;186.0;0.0;0.25149571296453477;-0.38285132057246296;0.38285132057246296;0.25149571296453477;1.2;1.9428571428571428;2.6285714285714286;1.5582744874685561;1379.9122041795051;25.32769816688717;19.90784194796476;20.724338528892485;16.546551078211518;11.4…
240;12.539827902187298;-3.261715900005085;12.539827902187298;0.2586022794352787;0.33509201530351834;498.6090000000002;468.36900000000026;498.20492444;186.0;0.0;0.25149571296453477;-0.38285132057246296;0.38285132057246296;0.25149571296453477;1.2;1.9428571428571428;2.6285714285714286;1.5582744874685561;1379.9122041795051;25.32769816688717;19.90784194796476;20.724338528892485;16.546551078211518;11.4…
241;12.907883457742852;-3.2639796944117356;12.907883457742852;0.2589842238797231;0.38040473174137324;512.6360000000003;480.38000000000034;512.220574504;192.0;0.0;0.2538438674305678;-0.38285132057246296;0.38285132057246296;0.2538438674305678;1.2222222222222223;1.9444444444444444;2.611111111111111;1.5781304657859456;1413.1703587101258;26.197941654890254;20.855055543464722;21.671552124392445;16.9740…
242;13.17913345774285;-3.262082993022846;13.17913345774285;0.22149495096423144;0.392534709409763;524.6470000000003;492.39100000000025;524.2205745040001;196.0;0.0;0.25411265559946694;-0.38285132057246296;0.38285132057246296;0.25411265559946694;1.1891891891891893;1.972972972972973;2.7027027027027026;1.3828825860693785;1462.9726403404093;26.319261998449893;20.976375887024357;21.792872467952083;17.63…
243;13.204680509897045;-3.24725064410879;13.204680509897045;0.02996717318645392;0.3954510501655485;525.6750000000004;490.3950000000003;525.2409756000001;198.0;0.0;0.25343916205847605;-0.3960177144150024;0.3960177144150024;0.25343916205847605;1.2162162162162162;2.027027027027027;2.7837837837837838;1.3593237261697724;1399.0423625975914;26.156125291633362;21.352204485243924;22.16870106617165;17.7463…
244;17.36076445088034;-2.3473210742630384;17.36076445088034;0.007388822647209636;0.5437695227604175;538.5840000000004;509.35200000000026;538.1636943079999;200.0;0.0;0.37476926726887316;-0.4573377217324116;0.4573377217324116;0.37476926726887316;1.2702702702702702;2.0;2.6486486486486487;1.6362085795592098;1198.6670100818924;26.965890847321372;20.709876843142897;21.526373424070623;17.36289886123935;…
245;10.674619918955237;-0.4158055398085163;10.674619918955237;0.09513416477702163;0.6022875411144121;320.4360000000001;296.244;320.18886338799996;124.0;0.0;0.08301844446985786;-0.3900812563929912;0.3900812563929912;0.08301844446985786;1.125;1.9166666666666667;2.7083333333333335;1.9216173537923935;922.7334865764734;17.060113453385565;14.643366018206592;14.643366018206592;11.381847280265069;8.55563…
246;15.564744897959184;-0.6616388731418497;15.564744897959184;0.25254629629629655;0.5877442644941637;338.4260000000001;315.242;338.179441576;130.0;0.0;0.1362462941861123;-0.39007933548190715;0.39007933548190715;0.1362462941861123;1.16;1.92;2.68;1.9933702752233657;973.4316569325443;17.93035694138864;14.943980222026195;14.943980222026195;11.809367635193635;8.667265805533239;8.667265805533239;7.6713…
247;10.79906436339968;-0.4216388731418499;10.79906436339968;0.0905045351473921;0.578261284786813;334.463;308.25500000000005;334.20451345199996;130.0;0.0;0.0830285961384441;-0.3900810714469054;0.3900810714469054;0.0830285961384441;1.08;1.84;2.6;1.9933702752233655;967.5628272008777;17.93035694138864;15.566015749016968;15.566015749016968;11.809367635193635;8.978283569028624;8.978283569028624;7.98237…
248;10.894585905349794;-0.4201573916603685;10.894585905349794;0.09508786848072526;0.5825780967218436;348.49;320.2660000000001;348.220163516;136.0;0.0;0.08302878000174872;-0.39008106988715496;0.39008106988715496;0.08302878000174872;1.1538461538461537;1.9230769230769231;2.6538461538461537;2.025240604639741;983.281656136459;18.637463722575188;16.273122530203512;16.273122530203512;12.347372437654418;…
249;10.860288853195598;-0.5631732646762411;10.860288853195598;0.1057917611489041;0.304616828582248;363.46100000000007;338.26100000000014;363.19467704;140.0;0.0;0.08304158168500375;-0.4108480843663156;0.4108480843663156;0.08304158168500375;1.1851851851851851;1.962962962962963;2.7037037037037037;2.0598466033037908;1049.1376636188738;19.344570503761737;16.03779320920651;16.03779320920651;12.84737243…
250;10.948734069244981;-0.522569523179643;10.948734069244981;0.04995275888133066;0.4538567589677937;377.4880000000001;350.27200000000005;377.2103271040001;146.0;0.0;0.10616613596761362;-0.39912730015550557;0.39912730015550557;0.10616613596761362;1.2142857142857142;2.0;2.75;2.051688780718287;1065.139838895809;20.051677284948283;16.998827904170415;16.998827904170415;13.347372437654421;9.61598006966…
251;10.994906908751155;-0.5229874758545401;10.994906908751155;0.05016534391534422;0.4237639141410926;391.5150000000001;362.28300000000013;391.22597716800004;152.0;0.0;0.11391264629797591;-0.3961007527440365;0.3961007527440365;0.11391264629797591;1.2413793103448276;2.0344827586206895;2.793103448275862;2.02389239233856;1081.1644539325903;20.75878406613483;17.70593468535696;17.70593468535696;13.8473…
252;11.077993328504242;-0.5355421312043338;11.077993328504242;0.065896636432351;0.3622548406307796;419.56900000000013;386.3050000000002;419.257277296;164.0;0.0;0.12897741153122694;-0.3901200070220615;0.3901200070220615;0.12897741153122694;1.1612903225806452;1.903225806451613;2.6129032258064515;1.997497166643345;1151.403849011597;22.55167728494828;19.498827904170415;19.498827904170415;14.493819047…
253;11.143580139172638;-0.5478544962266108;11.143580139172638;0.08026089113841661;0.24312794602690396;453.5860000000001;422.33800000000025;453.241627232;174.0;0.0;0.14182788206373448;-0.39092025983219525;0.39092025983219525;0.14182788206373448;1.0588235294117647;1.8529411764705883;2.6470588235294117;1.6495340808704488;1354.8208945816405;23.871668241257193;20.09268603130509;20.09268603130509;16.36…
254;10.860288853195598;-0.4679351694381466;10.860288853195598;0.02383786848072522;0.5772844599836519;346.47400000000005;320.2660000000001;346.204513452;134.0;0.0;0.08304058611614867;-0.39008085942459264;0.39008085942459264;0.08304058611614867;1.1923076923076923;1.9615384615384615;2.6923076923076925;2.041542136829609;1012.4648796799851;18.637463722575188;15.85047279939314;15.85047279939314;12.3473…
255;10.935384516460905;-0.5368835821365587;10.935384516460905;0.06380763416477708;0.5318755929671046;371.48400000000004;346.2840000000001;371.19976242;142.0;0.0;0.09117482233872413;-0.3900808594008945;0.3900808594008945;0.09117482233872413;1.2142857142857142;2.0;2.75;2.069853216025577;1130.693152911077;20.051677284948283;16.667929882896175;16.667929882896175;13.34737243765442;9.612573969301563;9.…
256;10.785175474510792;-0.5712685027714794;10.785175474510792;0.12741213151927466;0.599292047341244;345.4460000000001;322.26200000000006;345.184112356;132.0;0.0;0.10015413535869856;-0.390080437685553;0.390080437685553;0.10015413535869856;1.1923076923076923;1.9615384615384615;2.6923076923076925;2.0471836028962813;1055.169988124828;18.637463722575188;15.513229344516924;15.513229344516924;12.3473724…
257;11.761908357478793;-0.5459184460821376;11.761908357478793;0.0006085574661967019;0.5254200454551995;388.51100000000014;360.28700000000015;388.215078136;150.0;0.0;0.15213490948248112;-0.39008085941280446;0.39008085941280446;0.15213490948248112;1.206896551724138;1.9655172413793103;2.689655172413793;2.0647170685906353;1137.1760217315934;20.92192077295136;17.62896457786008;17.62896457786008;13.703…
258;10.71093652893256;-0.46323562295288534;10.71093652893256;0.03130700428319422;0.5426604769350968;354.88100000000003;331.69700000000006;354.149891036;130.0;0.0;0.08301846563700506;-0.3900812563081826;0.3900812563081826;0.08301846563700506;1.16;1.92;2.68;1.9850771088313224;973.4316569325442;17.93035694138864;14.943980222026195;15.69990916804465;11.809367635193635;8.667265805533239;9.045230278542…
259;15.269127928949358;-0.5426007023179646;15.269127928949358;0.07671768707483029;0.5877442644941636;338.42600000000004;315.242;338.179441576;130.0;0.0;0.1355885046140433;-0.3900812562237445;0.3900812562237445;0.1355885046140433;1.16;1.92;2.68;1.9850771088313224;973.4316569325442;17.93035694138864;14.943980222026195;14.943980222026195;11.809367635193635;8.667265805533239;8.667265805533239;7.65500…
260;10.743922640043673;-0.420151722726128;10.743922640043673;0.08994897959183668;0.578261284786813;334.463;308.25500000000005;334.20451345199996;130.0;0.0;0.08301844856828551;-0.39008125637648927;0.39008125637648927;0.08301844856828551;1.04;1.8;2.56;1.985077108831322;967.5628272008778;17.93035694138864;15.566015749016968;15.566015749016968;11.809367635193635;8.978283569028624;8.978283569028624;7.…
261;14.169946460065507;-4.505626535336359;14.169946460065507;0.13644085411942553;0.49112201924240256;388.4330000000002;365.24900000000014;388.17624801600005;148.0;0.0;0.41683986823962643;-0.3900812563754595;0.41683986823962643;0.3900812563754595;1.1071428571428572;1.8214285714285714;2.5;2.07941678032878;1065.5644932707726;20.43035694138864;16.19990916804465;16.19990916804465;13.020692500598821;9.…
262;10.780959677080709;-0.4461933893927945;10.780959677080709;0.055935374149659545;0.5772844599836516;346.4740000000001;320.2660000000001;346.20451345199996;134.0;0.0;0.08301845320310684;-0.3900812563579483;0.3900812563579483;0.08301845320310684;1.1923076923076923;1.9615384615384615;2.6923076923076925;2.026942761455383;1012.464879679985;18.637463722575188;15.85047279939314;15.85047279939314;12.34…
263;14.954268077601409;-0.6727499842529607;14.954268077601409;0.28143990929705254;0.5527515559527338;358.84400000000005;338.68400000000014;358.12481915999996;130.0;0.0;0.1468222152425262;-0.3900802642552214;0.3900802642552214;0.1468222152425262;1.2;1.96;2.72;1.9933702752233655;979.231760913151;17.93035694138864;14.321944695035421;15.077873641053877;11.809367635193633;8.356248042037851;8.734212515…
264;14.894127928949356;-0.9001072373393801;14.894127928949356;0.14139880952380945;0.5958432878392529;342.389;322.22900000000004;342.15436969999996;130.0;0.0;0.1823178967491259;-0.3900812293590082;0.3900812293590082;0.1823178967491259;1.08;1.84;2.6;1.9850771088313217;977.2317609131511;17.93035694138864;14.321944695035421;14.321944695035421;11.809367635193631;8.356248042037851;8.356248042037851;7.3…
265;15.41891156462585;-1.2405187074829926;15.41891156462585;0.03307020030234309;0.5395682533338066;360.37900000000013;341.22700000000015;360.144947888;136.0;0.0;0.18253886268255187;-0.39007930828817566;0.39007930828817566;0.18253886268255187;1.0384615384615385;1.7692307692307692;2.5;2.0572175258711343;1025.558467767222;18.80060042939172;14.622558898855022;14.622558898855022;12.236887990122199;8.4…
266;15.526936255983875;-0.8470760109599402;15.526936255983875;0.16038501511715775;0.4954571629115594;376.8340000000001;357.6820000000002;376.115397348;136.0;0.0;0.1542612356096011;-0.39007932320321137;0.39007932320321137;0.1542612356096011;1.1538461538461537;1.8846153846153846;2.6153846153846154;2.0572175258711343;1028.3133552693855;18.80060042939172;14.622558898855022;15.378487844873476;12.23688…
267;10.685847085747879;-0.5483282155454774;10.685847085747879;0.09943373645754638;0.5026723426736669;375.29900000000015;355.1390000000001;374.09526861999996;130.0;0.0;0.08307233593893612;-0.3900802940031945;0.3900802940031945;0.08307233593893612;1.16;1.92;2.68;1.9971087366267308;977.2317609131511;17.93035694138864;14.321944695035421;15.83380258707233;11.809367635193633;8.356248042037851;9.1121769…
268;15.405578231292514;-0.7832488504661128;15.405578231292514;0.06263321995464843;0.5958432878392529;342.38900000000007;322.2290000000001;342.15436969999996;130.0;0.0;0.13917707557581827;-0.3900793382135258;0.3900793382135258;0.13917707557581827;1.16;1.92;2.68;1.9971087366267308;977.2317609131511;17.93035694138864;14.321944695035421;14.321944695035421;11.809367635193633;8.356248042037851;8.356248…
269;15.779910950491306;-0.7095309219366761;15.779910950491306;0.0936581685143194;0.558648197427709;399.44100000000014;376.2570000000002;399.175833416;152.0;0.0;0.4067497060184456;-0.4431340381451249;0.4431340381451249;0.4067497060184456;1.2413793103448276;2.0;2.7241379310344827;1.9013210336306348;1106.875599080999;20.921920772951363;16.69122768046319;16.69122768046319;13.74121928777177;9.49199970…
270;15.847477560468631;-0.7298431349761618;15.847477560468631;0.1482260697488873;0.47825150046071496;433.88600000000014;411.71000000000015;433.13686106399996;158.0;0.0;0.4067497060184456;-0.4431340381451249;0.4431340381451249;0.4067497060184456;1.3;2.033333333333333;2.7333333333333334;1.911681900615712;1158.98042487117;21.79216426095444;16.99184188428279;17.747770830301246;14.15190289029473;9.597…
271;16.13499357894036;-0.7739136659663357;16.13499357894036;0.15416488833339348;0.2688950671636078;509.98400000000026;483.7760000000004;509.168161192;186.0;0.0;0.40728166830805507;-0.4431203129524701;0.4431203129524701;0.40728166830805507;1.1388888888888888;1.8888888888888888;2.638888888888889;1.4911535758216752;1452.4596183782655;25.61215521726335;20.085700011417465;20.841628957435923;17.1695409…
272;15.975708013143528;-0.7419368613556026;15.975708013143528;0.10157577912420335;0.41254751377565324;461.94000000000017;435.73200000000026;461.168161192;170.0;0.0;0.4072101125518906;-0.4431213391336688;0.4431213391336688;0.4072101125518906;1.28125;2.0;2.6875;1.838914090170984;1205.6627534087565;23.369514530144066;18.569192153472414;19.325121099490868;15.007744937951298;10.541024279295414;10.9189…
273;16.138284918561343;-0.7324276178433826;16.138284918561343;0.10097051717209293;0.3478012429730338;502.00500000000034;471.76500000000027;501.19946132000007;186.0;0.0;0.4072295548197997;-0.4431211018906569;0.4431211018906569;0.4072295548197997;1.2;1.9428571428571428;2.6857142857142855;1.5130479338929843;1283.1572707065986;24.9050484360768;20.104726059405156;20.86065500542361;16.669540980499765;1…
274;16.05786221184219;-0.6966968091248849;16.05786221184219;0.0729044720377694;0.471279293425713;453.53300000000024;424.3010000000002;453.2227836080001;174.0;0.0;0.40963790890066915;-0.4429776622303178;0.4429776622303178;0.40963790890066915;1.1515151515151516;1.9090909090909092;2.6666666666666665;1.5599363430856237;1213.7125321694527;23.32769816688717;19.173975181895887;19.173975181895887;15.7756…
275;16.044866397214427;-0.7635806668346352;16.044866397214427;0.1040340655316303;0.30660127299328016;461.5120000000003;436.3120000000003;461.19148348;174.0;0.0;0.4114994479295039;-0.44287567724175253;0.44287567724175253;0.4114994479295039;1.0588235294117647;1.8235294117647058;2.588235294117647;1.539746768690088;1381.6616011728145;24.034804948073727;19.07797902641132;19.07797902641132;16.258857377…
276;16.112433007191754;-0.7838928798741205;16.112433007191754;0.1586019667661982;0.27270928379619747;495.95700000000033;471.7650000000004;495.152511128;180.0;0.0;0.4114994479295039;-0.44287567724175253;0.44287567724175253;0.4114994479295039;1.1142857142857143;1.8571428571428572;2.6;1.550455019671863;1435.6430996057668;24.9050484360768;19.37859323023092;20.134522176249376;16.669540980499765;11.258…
277;16.126752971288504;-0.7644140001679687;16.126752971288504;0.10033679186907896;0.33342537601622907;475.5390000000002;448.3230000000003;475.207133544;180.0;0.0;0.4138942273046171;-0.4427322674113652;0.4427322674113652;0.4138942273046171;1.0571428571428572;1.8;2.5428571428571427;1.551750724984308;1414.7522632365256;24.9050484360768;20.025192621911277;20.025192621911277;16.686377732905374;11.5471…
278;16.134181669638266;-0.8182778136677245;16.134181669638266;0.1284885449270019;0.2550246428740179;525.9830000000003;499.7750000000004;525.163075812;192.0;0.0;0.411500289302261;-0.49519702993246967;0.49519702993246967;0.411500289302261;1.135135135135135;1.9189189189189189;2.6486486486486487;1.4862610295160483;1518.3323588398175;26.482398705266426;20.70949125150516;21.465420197523613;17.601392633…
279;16.201748279615586;-0.8385900267072106;16.201748279615586;0.18305644616157002;0.23457253036595763;560.4280000000002;535.2280000000003;559.12410346;198.0;0.0;0.411500289302261;-0.49519702993246967;0.49519702993246967;0.411500289302261;1.105263157894737;1.868421052631579;2.5789473684210527;1.4974730313771702;1570.9778074096503;27.352642193269507;21.010105455324762;22.52196334736167;18.012076235…
280;16.146274790362334;-0.8070348849416309;16.146274790362334;0.11964098365537046;0.28629899353170163;505.52100000000024;480.3210000000003;505.18131272000005;190.0;0.0;0.41150160741582886;-0.4535930312389846;0.4535930312389846;0.41150160741582886;1.1081081081081081;1.9189189189189189;2.7567567567567566;1.3313048898664654;1548.2147682940524;25.896612267639522;20.44688185014634;20.44688185014634;17…
281;16.08992967236012;-0.8112216388442941;16.08992967236012;0.1287590607236584;0.29351213141524085;486.52200000000016;462.33000000000027;486.186732448;182.0;0.0;0.4114994584422191;-0.44287567721348114;0.44287567721348114;0.4114994584422191;1.1388888888888888;1.8888888888888888;2.611111111111111;1.496027326956216;1519.3322938177048;25.612155217263346;19.94784235272165;19.94784235272165;17.19070903…
282;16.157496282337448;-0.8315338518837794;16.157496282337448;0.1833269619582263;0.25977102336508;520.9670000000003;497.78300000000036;520.147760096;188.0;0.0;0.4114994584422191;-0.44287567721348114;0.44287567721348114;0.4114994584422191;1.1891891891891893;1.9189189189189189;2.6216216216216215;1.5073855092533346;1574.0880022136682;26.482398705266426;20.248456556541253;21.004385502559707;17.601392…
283;16.070192388886575;-0.7880765516082975;16.070192388886575;0.11618341902713758;0.2727092837961975;495.9570000000002;471.76500000000027;495.152511128;180.0;0.0;0.4114994604098812;-0.442875677208079;0.442875677208079;0.4114994604098812;1.1142857142857143;1.8571428571428572;2.6;1.5165988295771051;1432.6430996057668;24.9050484360768;19.378593230230923;20.134522176249376;16.652704228094162;11.25234…
284;16.13938444835336;-0.8349561429765253;16.13938444835336;0.1397653580486371;0.25729070030874707;519.5480000000003;492.33200000000033;519.196962784;196.0;0.0;0.41149945331884324;-0.4654175087996119;0.4654175087996119;0.41149945331884324;1.0526315789473684;1.7894736842105263;2.5;1.4506568612339128;1545.716958875054;27.189505486452976;21.31712533814942;21.31712533814942;18.1013926330779;12.129863…
285;16.143908660405046;-0.7793621347120618;16.143908660405046;0.10709299784880422;0.27718351900044647;504.58100000000024;474.34100000000035;504.23368264;192.0;0.0;0.41149946656530934;-0.4428756771912587;0.4428756771912587;0.41149946656530934;1.0810810810810811;1.8108108108108107;2.5135135135135136;1.4696049019413155;1477.545771714017;26.482398705266426;21.447842352721654;21.447842352721654;17.563…
286;16.120370842911182;-0.8173511154283162;16.120370842911182;0.08149920503379882;0.2564249690123609;503.5490000000003;476.3330000000003;503.202048164;190.0;0.0;0.4114994531935445;-0.4428756772276888;0.4428756772276888;0.4114994531935445;1.054054054054054;1.7837837837837838;2.4864864864864864;1.4742345764693656;1525.6892572529657;26.48239870526643;20.908877047685554;20.908877047685554;17.56338783…
287;16.097649982122142;-0.821304432266734;16.097649982122142;0.13270730727305402;0.29351213141524085;486.52200000000016;462.33000000000027;486.186732448;182.0;0.0;0.41150013288790116;-0.44287567342969714;0.44287567342969714;0.41150013288790116;1.1388888888888888;1.9166666666666667;2.6944444444444446;1.5098918594102344;1536.582293817705;25.61215521726335;19.94784235272165;19.94784235272165;17.1907…
288;16.133022817975743;-0.8285163664231123;16.133022817975743;0.13109965513983335;0.2564249690123609;503.5490000000002;476.33300000000025;503.202048164;190.0;0.0;0.41149979551554083;-0.44287567533294336;0.44287567533294336;0.41149979551554083;1.054054054054054;1.8108108108108107;2.5675675675675675;1.4933770473209504;1542.939257252966;26.48239870526643;20.908877047685557;20.908877047685557;17.5633…
289;15.692746598639454;-1.1423280685731088;15.692746598639454;0.004959372637944215;0.5750699305053846;385.4140000000001;364.24600000000015;385.160183352;146.0;0.0;0.1449187758085907;-0.3988213662593956;0.3988213662593956;0.1449187758085907;1.2142857142857142;1.9642857142857142;2.6785714285714284;2.0375845866638316;1118.5264536605532;20.214813991764814;16.02270604261999;16.02270604261999;13.258056…
290;15.529971655328797;-0.6380555555555556;15.529971655328797;0.06749149659863973;0.6315586543184308;355.38800000000015;336.2360000000001;355.149618668;134.0;0.0;0.14481325203889783;-0.3989005078556581;0.3989005078556581;0.14481325203889783;1.1538461538461537;1.9615384615384615;2.730769230769231;2.012791299028386;1036.9574847381014;18.474327015758654;14.78259922830658;14.78259922830658;12.4098153…
291;15.63392573696145;-0.6309693877551015;15.63392573696145;0.06249574829931981;0.6034416562488659;369.4150000000001;348.2470000000001;369.165268732;140.0;0.0;0.14481325380700502;-0.39587395989941604;0.39587395989941604;0.14481325380700502;1.1851851851851851;2.0;2.7777777777777777;1.981492716611199;1053.0064933505403;19.181433796945203;15.489706009493126;15.489706009493126;12.909815381593784;8.96…
292;15.826527777777777;-0.637630385487528;15.826527777777777;0.06781037414965985;0.503959516063704;397.4690000000002;372.2690000000001;397.19656886;152.0;0.0;0.1448132576381265;-0.3898711176450544;0.3898711176450544;0.1448132576381265;1.103448275862069;1.8620689655172413;2.586206896551724;1.9536690588145502;1123.0887536051694;20.974327015758657;17.282599228306584;17.282599228306584;13.55626199100…
293;15.92708049886621;-0.6351738473167046;15.92708049886621;0.06373630007558573;0.47079771857204983;411.49600000000004;384.2800000000001;411.212218924;158.0;0.0;0.14481325905915426;-0.3898711176450544;0.3898711176450544;0.14481325905915426;1.1333333333333333;1.8666666666666667;2.566666666666667;1.9632082957669277;1169.388256376486;21.844570503761734;18.205248959116954;18.205248959116954;13.966945…
294;15.8940943877551;-0.6782577475434615;15.8940943877551;0.1223782753842273;0.4342809130518031;431.9140000000002;407.7220000000002;431.1575965079999;158.0;0.0;0.1448132649736027;-0.3898711176450544;0.3898711176450544;0.1448132649736027;1.1666666666666667;1.9;2.6;1.963208295766928;1175.3854314044825;21.844570503761734;17.583213432126183;18.33914237814464;13.96694559352347;9.7830760937529;10.16104…
295;15.831629818594104;-0.630685941043083;15.831629818594104;0.06022864701436115;0.5212784239194669;397.4690000000001;372.2690000000002;397.19656886;152.0;0.0;0.14481325700909362;-0.39285801329480646;0.39285801329480646;0.14481325700909362;1.1724137931034482;1.9310344827586208;2.6551724137931036;1.971203139353425;1128.843641107333;20.92192077295136;17.282599228306577;17.282599228306577;13.6763410…
296;16.032975245653816;-0.6544770933064583;16.032975245653816;0.07859515411102702;0.3506122130476613;431.48600000000016;408.30200000000013;431.180918796;162.0;0.0;0.15747342091612887;-0.3790584745362175;0.3790584745362175;0.15747342091612887;1.0;1.78125;2.5625;1.6985117683922315;1356.7622866639963;22.457454678884098;18.09200030506509;18.09200030506509;15.33813707432178;10.504777459771244;10.50477…
297;16.05742171639087;-0.6436905811707396;16.05742171639087;0.07086528117011492;0.33448727558911767;445.51300000000015;420.31300000000016;445.19656886;168.0;0.0;0.1448132571452654;-0.39068235410797997;0.39068235410797997;0.1448132571452654;1.0303030303030303;1.8181818181818181;2.606060606060606;1.6241523949164414;1373.3979830069682;23.164561460070647;18.799107086251635;18.799107086251635;15.83813…
298;16.060190066767447;-1.371391235544825;16.060190066767447;0.11728883219954711;0.3915924309524572;455.5050000000003;428.2890000000002;455.2020481640001;174.0;0.0;0.35198228030468565;-0.46599806694798923;0.46599806694798923;0.35198228030468565;1.2121212121212122;1.9393939393939394;2.6363636363636362;1.9098335222374458;1291.7794096353616;24.129027554137906;19.521745540044677;19.521745540044677;15…
299;15.959584356890904;-0.9217384577670473;15.959584356890904;0.10942174246241687;0.4812107659503013;427.4950000000001;400.27900000000017;427.207133544;164.0;0.0;0.1545606352244309;-0.39212973640372845;0.39212973640372845;0.1545606352244309;1.2258064516129032;1.967741935483871;2.6774193548387095;1.9401877356936137;1195.2428390307496;22.55167728494828;18.35956933580346;18.35956933580346;14.5276057…
300;15.796700680272107;-1.1408465870916273;15.796700680272107;0.015700113378685154;0.5580253301407131;399.44100000000014;376.2570000000002;399.175833416;152.0;0.0;0.14491877759386748;-0.3957948165109211;0.3957948165109211;0.14491877759386748;1.2413793103448276;2.0;2.7241379310344827;2.014462818706242;1134.7780704866232;20.92192077295136;16.729812823806537;16.729812823806537;13.758056040177378;9.5…
301;15.659760487528342;-1.1634391796842196;15.659760487528342;0.0030619243582206135;0.5419607338618702;405.83200000000016;387.6880000000002;405.10556093599996;146.0;0.0;0.14491878172303937;-0.3988213662593956;0.3988213662593956;0.14491878172303937;1.25;2.0;2.7142857142857144;2.037584586663831;1124.32655764116;20.214813991764814;15.400670515629217;16.156599461647673;13.258056040177378;8.6156426167…
302;16.815932146006553;-1.8518529147770217;16.815932146006553;0.02240457294028797;0.7771649436279087;376.46800000000013;347.2360000000001;376.20498762799997;148.0;0.0;0.17784119602052412;-0.3897142337574178;0.3897142337574178;0.17784119602052412;1.3333333333333333;2.037037037037037;2.7037037037037037;1.8012015150828034;757.4117373093828;19.77565640300939;16.243224304386615;16.243224304386615;12.5…
303;11.478310062852813;-0.3143906945494246;11.478310062852813;0.3143906945494246;0.672185973968867;293.36600000000004;274.21399999999994;293.14157884800005;112.0;0.0;0.3356915650895737;-0.4226467798614933;0.4226467798614933;0.3356915650895737;0.9545454545454546;1.6818181818181819;2.3636363636363638;2.297189392604236;832.9281524607155;15.526733258565956;12.874076161507414;12.874076161507414;10.723…
304;11.43904536197195;-0.30845319454942466;11.43904536197195;0.30845319454942466;0.6708095390255474;299.3950000000001;282.259;299.097999784;108.0;0.0;0.3356915651321022;-0.4226467716718059;0.4226467716718059;0.3356915651321022;1.1428571428571428;1.9523809523809523;2.619047619047619;2.2935480587473656;801.2682142504667;14.819626477379408;12.127623913592025;12.944120494519751;10.223876650462412;7.0…
305;13.98405824829932;-4.886781108276644;13.98405824829932;0.26326094944150524;0.5268299269868363;409.4230000000001;386.2390000000001;409.16649185600005;156.0;0.0;0.41708813433488334;-0.4964524047828673;0.4964524047828673;0.41708813433488334;1.0344827586206897;1.7241379310344827;2.3448275862068964;1.9878396156557079;976.460065388649;21.449382989376325;16.400335493890832;16.400335493890832;13.4494…
306;13.98405824829932;-4.886781108276644;13.98405824829932;0.26326094944150524;0.5268299269868363;409.4230000000001;386.2390000000001;409.16649185600005;156.0;0.0;0.41708813433488334;-0.4964524047828673;0.4964524047828673;0.41708813433488334;1.0344827586206897;1.7241379310344827;2.3448275862068964;1.9878396156557079;976.460065388649;21.449382989376325;16.400335493890832;16.400335493890832;13.4494…
307;13.989266581632652;-4.985447137188208;13.989266581632652;0.03882613693625614;0.4989843848212548;427.4130000000001;405.23700000000014;427.15707004399997;162.0;0.0;0.41708813437979425;-0.4964524047828673;0.4964524047828673;0.41708813437979425;1.0333333333333334;1.7333333333333334;2.3333333333333335;2.0065057953035685;1057.352778454279;22.31962647737941;16.700949697710435;16.700949697710435;13.8…
308;14.063340655706726;-4.891697137188209;14.063340655706726;0.2640428424456205;0.490352892915971;423.4500000000001;398.2500000000001;423.18214192;162.0;0.0;0.4170881343391776;-0.4964524047828673;0.4964524047828673;0.4170881343391776;1.0666666666666667;1.7666666666666666;2.3666666666666667;2.0065057953035685;1055.027989549425;22.319626477379405;17.32298522470121;17.32298522470121;13.8601221115067…
309;14.072599914965984;-5.129978387188209;14.072599914965984;0.06519387034989532;0.39633857185167126;477.42000000000013;455.24400000000014;477.153876484;180.0;0.0;0.4179241387245304;-0.4964524047828673;0.4964524047828673;0.4179241387245304;0.9393939393939394;1.606060606060606;2.1818181818181817;2.035882005785671;1147.897911605886;24.8196264773794;17.95687864372889;17.95687864372889;15.07144697691…
310;14.077167816200554;-4.9581516124968505;14.077167816200554;0.1384557665658861;0.5112700009943298;434.4330000000001;412.2570000000002;434.16174082399993;164.0;0.0;0.41708813435371683;-0.4964524047828673;0.4964524047828673;0.41708813435371683;1.1290322580645162;1.8387096774193548;2.4516129032258065;2.0217763267239017;1144.6644757434535;23.02673325856595;17.270198820201166;17.270198820201166;14.3…
311;14.063340655706728;-4.891697137188208;14.063340655706728;0.2640428424456205;0.49035289291597095;423.4500000000001;398.25000000000006;423.18214192;162.0;0.0;0.4170881343407741;-0.4964524047828673;0.4964524047828673;0.4170881343407741;1.0666666666666667;1.7666666666666666;2.3666666666666667;2.0065057953035685;1055.027989549425;22.319626477379405;17.32298522470121;17.32298522470121;13.8601221115…
312;14.072599914965984;-5.129978387188209;14.072599914965984;0.004250574094548654;0.39633857185167104;477.42000000000024;455.2440000000002;477.153876484;180.0;0.0;0.4170881343411422;-0.4964524047828673;0.4964524047828673;0.4170881343411422;0.9393939393939394;1.606060606060606;2.1818181818181817;2.035882005785671;1147.897911605886;24.81962647737941;17.95687864372889;17.95687864372889;15.0714469769…
313;14.077167816200554;-4.9581516124968505;14.077167816200554;0.1384557665658861;0.51127000099433;434.43300000000016;412.2570000000001;434.161740824;164.0;0.0;0.4170881343603011;-0.4964524047828673;0.4964524047828673;0.4170881343603011;1.1290322580645162;1.8387096774193548;2.4516129032258065;2.0217763267239017;1144.6644757434535;23.02673325856595;17.270198820201166;17.270198820201166;14.398126913…
314;14.129513495212901;-4.893143896447469;14.129513495212901;0.2662880215089818;0.44007130337401007;437.47700000000015;410.2610000000002;437.197791984;168.0;0.0;0.4170881343407855;-0.4964524047828673;0.4964524047828673;0.4170881343407855;1.064516129032258;1.7741935483870968;2.3870967741935485;2.0093623980463016;1071.1168116721924;23.026733258565947;18.03009200588776;18.03009200588776;14.398126913…
315;13.988173474636767;-4.964906108276644;13.988173474636767;0.10873354434366411;0.4989843848212548;427.4130000000001;405.2370000000001;427.157070044;162.0;0.0;0.41708813433499287;-0.4964524047828673;0.4964524047828673;0.41708813433499287;0.9666666666666667;1.6;2.2333333333333334;1.9929652142682261;1057.352778454279;22.319626477379405;16.70094969771043;16.70094969771043;13.843285359101186;9.24852…
316;14.048173474636767;-4.89083203420257;14.048173474636767;0.2638394618381994;0.49035289291597073;423.45000000000016;398.2500000000001;423.18214192;162.0;0.0;0.417088134334894;-0.4964524047828673;0.4964524047828673;0.417088134334894;1.0333333333333334;1.7333333333333334;2.3666666666666667;1.9929652142682257;1055.027989549425;22.3196264773794;17.322985224701206;17.322985224701206;13.8432853591011…
317;14.055673474636766;-5.084072774943311;14.055673474636766;0.06519387034989554;0.39633857185167104;477.4200000000002;455.24400000000014;477.153876484;180.0;0.0;0.41708813433489433;-0.4964524047828673;0.4964524047828673;0.41708813433489433;0.9393939393939394;1.606060606060606;2.1818181818181817;1.992710281843526;1147.897911605886;24.819626477379405;17.95687864372889;17.95687864372889;15.05461022…
318;14.059702400256601;-4.944504873708744;14.059702400256601;0.1730759479717816;0.51127000099433;434.43300000000005;412.2570000000001;434.161740824;164.0;0.0;0.4170881343349294;-0.4964524047828673;0.4964524047828673;0.4170881343349294;1.096774193548387;1.8064516129032258;2.4193548387096775;1.9967713759654546;1144.6644757434535;23.02673325856595;17.270198820201166;17.270198820201166;14.38129016156…
319;14.059702400256601;-4.944504873708744;14.059702400256601;0.1730759479717816;0.51127000099433;434.43300000000005;412.2570000000001;434.161740824;164.0;0.0;0.4170881343349294;-0.4964524047828673;0.4964524047828673;0.4170881343349294;1.096774193548387;1.8064516129032258;2.4193548387096775;1.9967713759654546;1144.6644757434535;23.02673325856595;17.270198820201166;17.270198820201166;14.38129016156…
320;13.988173474636767;-4.964906108276645;13.988173474636767;0.10873354434366367;0.4989843848212548;427.4130000000001;405.23700000000014;427.157070044;162.0;0.0;0.4170881343349653;-0.4964524047828673;0.4964524047828673;0.4170881343349653;0.9666666666666667;1.6;2.2333333333333334;1.9929652142682255;1057.352778454279;22.319626477379405;16.70094969771043;16.70094969771043;13.843285359101186;9.248521…
321;14.048173474636767;-4.89083203420257;14.048173474636767;0.2638394618381994;0.49035289291597073;423.45000000000016;398.2500000000001;423.18214192;162.0;0.0;0.4170881343348913;-0.4964524047828673;0.4964524047828673;0.4170881343348913;1.0333333333333334;1.7333333333333334;2.3666666666666667;1.9929652142682257;1055.027989549425;22.3196264773794;17.322985224701206;17.322985224701206;13.84328535910…
322;14.055673474636766;-5.084072774943311;14.055673474636766;0.004250574094548876;0.39633857185167126;477.42000000000013;455.24400000000014;477.153876484;180.0;0.0;0.4170881343348915;-0.4964524047828673;0.4964524047828673;0.4170881343348915;0.9393939393939394;1.606060606060606;2.1818181818181817;1.992710281843526;1147.897911605886;24.8196264773794;17.95687864372889;17.95687864372889;15.0546102245…
323;14.059702400256601;-4.944504873708743;14.059702400256601;0.1730759479717816;0.5112700009943298;434.4330000000001;412.2570000000002;434.161740824;164.0;0.0;0.41708813433491765;-0.4964524047828673;0.4964524047828673;0.41708813433491765;1.096774193548387;1.8064516129032258;2.4193548387096775;1.9967713759654542;1144.6644757434535;23.026733258565947;17.270198820201166;17.270198820201166;14.3812901…
324;14.07047800138574;-4.777406108276645;14.07047800138574;0.3577458900226762;0.6067232606817616;403.4440000000001;379.2520000000001;403.175913668;154.0;0.0;0.41708813428166436;-0.49264668598822225;0.49264668598822225;0.41708813428166436;1.0689655172413792;1.8275862068965518;2.5517241379310347;1.6848185691375734;1005.0241378335683;20.86359655174942;16.436584583254703;16.436584583254703;13.5900665…
325;14.139359209648834;-4.876072137188209;14.139359209648834;0.28476492294448685;0.5386857131324907;421.43400000000014;398.2500000000001;421.16649185600005;160.0;0.0;0.41708813434109904;-0.49264303778990653;0.49264303778990653;0.41708813434109904;1.1;1.8333333333333333;2.533333333333333;1.7059808799784697;1053.4868979701425;21.733840039752497;16.737198787074306;16.737198787074306;13.9839133515944…
326;14.149760408793146;-4.78232213718821;14.149760408793146;0.3588389970185606;0.5663904823270689;417.47100000000023;391.26300000000026;417.191563732;160.0;0.0;0.4170881342874591;-0.49264633466346175;0.49264633466346175;0.4170881342874591;1.1;1.8333333333333333;2.533333333333333;1.7059808799784697;1050.7348354399826;21.733840039752497;17.359234314065077;17.359234314065077;13.983913351594483;10.11…
327;14.140501149533886;-4.794040887188209;14.140501149533886;0.34957973775930173;0.4639839806787304;482.3400000000001;459.1560000000001;481.086425736;160.0;0.0;0.41708813430413977;-0.4926453016656627;0.4926453016656627;0.41708813430413977;1.1333333333333333;1.8666666666666667;2.566666666666667;1.7059808799784697;1056.732010467979;21.733840039752497;16.737198787074306;18.323195326189012;13.9839133…
328;14.163587569286973;-4.848776612496849;14.163587569286973;0.30933282417905494;0.5885290268493129;428.4540000000002;405.2700000000002;428.1711626360001;162.0;0.0;0.417088134306669;-0.49264513139686;0.49264513139686;0.417088134306669;1.1612903225806452;1.903225806451613;2.5806451612903225;1.7230043761187785;1140.7616241302237;22.440946820939043;17.306447909565037;17.306447909565037;14.5219181540…
329;14.243134894389854;-4.916629621756109;14.243134894389854;0.028695342589643236;0.5345639626969033;481.53600000000034;455.3280000000003;481.15346397199994;178.0;0.0;0.4170881343047752;-0.49264523058047915;0.49264523058047915;0.4170881343047752;1.121212121212121;1.8181818181818181;2.4545454545454546;1.7557047210666443;1277.9808313864094;24.233840039752497;18.58397918545667;19.400475766384393;15.…
330;14.318779046347137;-4.974353387188208;14.318779046347137;0.003970347397615148;0.5094620456835007;506.54600000000033;481.34600000000034;506.14871294;186.0;0.0;0.4170881343048212;-0.49264523058047915;0.49264523058047915;0.4170881343048212;1.1714285714285715;1.8857142857142857;2.5142857142857142;1.7505665355756805;1451.8432493238583;25.811190308942123;19.453842511766997;20.270339092694723;16.127…
331;14.318779046347135;-4.974353387188208;14.318779046347135;0.003970347397615148;0.5094620456835007;506.5460000000004;481.34600000000034;506.14871293999994;186.0;0.0;0.4170881343048096;-0.49264523058047915;0.49264523058047915;0.4170881343048096;1.1714285714285715;1.8857142857142857;2.5142857142857142;1.7505665355756803;1451.8432493238583;25.811190308942127;19.453842511766997;20.270339092694723;1…
332;14.318779046347135;-4.974353387188208;14.318779046347135;0.003970347397615148;0.5094620456835007;506.5460000000004;481.34600000000034;506.14871293999994;186.0;0.0;0.4170881343048096;-0.49264523058047915;0.49264523058047915;0.4170881343048096;1.1714285714285715;1.8857142857142857;2.5142857142857142;1.7505665355756803;1451.8432493238583;25.811190308942127;19.453842511766997;20.270339092694723;1…
333;14.318779046347135;-4.974353387188208;14.318779046347135;0.003970347397615148;0.5094620456835007;506.5460000000004;481.34600000000034;506.14871293999994;186.0;0.0;0.4170881343048096;-0.49264523058047915;0.49264523058047915;0.4170881343048096;1.1714285714285715;1.8857142857142857;2.5142857142857142;1.7505665355756803;1451.8432493238583;25.811190308942127;19.453842511766997;20.270339092694723;1…
334;13.587344265140757;-1.423759159528009;13.587344265140757;0.08634305898316152;0.549454311893899;511.7090000000003;478.4450000000002;511.18510053599994;186.0;0.0;0.17467776061782617;-0.3927728644399736;0.3927728644399736;0.17467776061782617;1.2;2.0;2.8;1.2408159468824187;1205.5227301862863;24.587211190881018;20.327640620554337;21.960633782409786;16.654469208019226;12.81643116627168;14.618526306…
335;17.210488211978006;-1.869044461907623;17.210488211978006;0.03345132345574964;0.524050299841409;529.6990000000004;497.4430000000003;529.1756787239999;192.0;0.0;0.17467779327988317;-0.38972547912190725;0.38972547912190725;0.17467779327988317;1.1944444444444444;1.9722222222222223;2.75;1.2700422163790388;1260.3256885088356;25.509860921691388;20.628254824373936;22.26124798622939;17.026477675947373…
336;13.57617142563458;-1.4417757411606615;13.57617142563458;0.00046249657239383346;0.5662804400058052;509.69300000000015;478.4450000000002;509.169450472;184.0;0.0;0.17783758524664564;-0.3927606978785358;0.3927606978785358;0.17783758524664564;1.2571428571428571;2.057142857142857;2.857142857142857;1.2455969024728053;1249.7332940499862;24.587211190881018;20.068127596560497;21.70112075841595;16.65446…
337;17.28631682119947;-1.9700166841298459;17.28631682119947;0.00624259542098593;0.5107220730768547;541.7100000000003;509.45400000000035;541.175678724;196.0;0.0;0.1778411960205246;-0.38971241589421174;0.38971241589421174;0.1778411960205246;1.2702702702702702;2.027027027027027;2.7837837837837838;1.3055452016967959;1337.6186310972587;26.380104409694468;21.23898528838318;22.871978450238633;17.4471979…
338;17.292983487866138;-2.229600017463179;17.292983487866138;0.008245704853975022;0.49769706383180623;559.7000000000003;528.4520000000003;559.1662569119999;202.0;0.0;0.17794716724323367;-0.38971238232608446;0.38971238232608446;0.17794716724323367;1.236842105263158;1.9736842105263157;2.710526315789474;1.3240807322867763;1374.8625521899876;27.250347897697544;21.48719324939548;23.120186411250934;17.…
339;13.833427661462249;-1.5595843831359697;13.833427661462249;0.019255641561287895;0.3770749340141423;558.1650000000003;525.9090000000003;557.1461281840001;196.0;0.0;0.17783939947543778;-0.3912121250891556;0.3912121250891556;0.17783939947543778;1.2702702702702702;2.027027027027027;2.7837837837837838;1.3055452016967959;1337.6186310972587;26.380104409694468;21.23898528838318;23.627907396257083;17.4…
340;13.640503987362978;-1.4524522339800114;13.640503987362978;0.016712496572394597;0.5349867495862036;523.7200000000004;490.45600000000036;523.1851005359999;190.0;0.0;0.17784795348725996;-0.39276069478783665;0.39276069478783665;0.17784795348725996;1.2777777777777777;2.0555555555555554;2.8333333333333335;1.2636958005995624;1282.3382859761125;25.457454678884098;20.938371084563574;22.571364246419027…
341;14.551059464183336;-1.4120774938061644;14.551059464183336;0.00036062745981357835;0.24995804145454048;599.7489999999999;562.4530000000002;599.234158904;224.0;0.0;0.3747269579486084;-0.45733772857684707;0.45733772857684707;0.3747269579486084;1.0930232558139534;1.930232558139535;2.744186046511628;1.2390218488478688;1626.6957300233155;29.984552416379547;24.583674951930234;25.40017153285796;20.660…
342;14.478571116992608;-1.4058628065423702;14.478571116992608;0.0014139918048159394;0.24995804145454048;599.749;562.4530000000002;599.234158904;224.0;0.0;0.3747269579485866;-0.45733772857684707;0.45733772857684707;0.3747269579485866;1.069767441860465;1.9069767441860466;2.7209302325581395;1.2203115822147057;1631.9457300233157;29.984552416379547;24.583674951930234;25.40017153285796;20.6434510725270…
343;14.458162953727301;-1.4262709698076765;14.458162953727301;0.0068504710051016104;0.2690171681320885;600.7369999999999;564.4490000000002;600.2294078719998;224.0;0.0;0.37472695794864314;-0.45733772857684707;0.45733772857684707;0.37472695794864314;1.0930232558139534;1.9069767441860466;2.697674418604651;1.220311582214706;1636.496899013878;29.984552416379547;24.453538278240565;25.27003485916829;20.…
344;14.532206321074241;-1.4120745412362479;14.532206321074241;0.00025428340242061864;0.27322014191342503;602.7530000000003;564.4490000000003;602.245057936;226.0;0.0;0.3747269579798007;-0.45733772857684696;0.45733772857684696;0.3747269579798007;1.1395348837209303;1.9534883720930232;2.7209302325581395;1.2330237137098683;1643.1143129381942;30.147689123196077;24.876188009050942;25.69268458997867;20.5…
345;14.388498838081041;-1.4384350854539343;14.388498838081041;0.009744641529142228;0.2654002166380842;589.71;554.4300000000002;589.2134234599997;220.0;0.0;0.3747269580131594;-0.45733772857684696;0.45733772857684696;0.3747269580131594;1.119047619047619;1.9523809523809523;2.738095238095238;1.2245599042405102;1559.313974873547;29.277445635193;23.837222704014845;24.65371928494257;20.143451072527046;1…
346;14.434795134377339;-1.392138789157638;14.434795134377339;0.006922025137524379;0.2459601033525113;605.778;570.4980000000002;605.1905798399997;220.0;0.0;0.3747269579644886;-0.45733772857684696;0.45733772857684696;0.3747269579644886;1.1428571428571428;1.9761904761904763;2.761904761904762;1.2245599042405102;1561.4556843236232;29.277445635193;23.837222704014845;25.470215865870298;20.14345107252704…
347;14.419170134377337;-1.4077637891576384;14.419170134377337;2.2419306919818638e-05;0.26434945344874766;606.7660000000002;572.4940000000003;606.1858288079999;220.0;0.0;0.3747269579644886;-0.45733772857684696;0.45733772857684696;0.3747269579644886;1.1904761904761905;2.0476190476190474;2.8333333333333335;1.22455990424051;1565.9206902624521;29.277445635193;23.70708603032518;25.34007919218063;20.143…
348;14.187200494669604;-1.407914370223398;14.187200494669604;0.0022648925782942086;0.30631484071839893;550.6770000000002;516.4050000000003;550.2137578079999;206.0;0.0;0.37472695797986544;-0.45733772857684696;0.45733772857684696;0.37472695797986544;1.1538461538461537;1.9487179487179487;2.6923076923076925;1.3532646910061206;1311.969520723838;27.415638315627202;22.298837739861316;23.115334320789042;…
349;14.311338344253883;-1.3736202706391194;14.311338344253883;0.014811571488609898;0.320602414035365;583.7720000000003;546.4760000000002;583.206229904;214.0;0.0;0.37472695796448846;-0.45733772857684696;0.45733772857684696;0.37472695796448846;1.225;2.025;2.725;1.3486196309149578;1360.5146863135767;28.449018510446813;23.52782162725634;25.160814789111793;18.981655029978572;14.273014741916796;16.0751…
350;14.423622294871166;-1.4101553707902914;14.423622294871166;0.002770549908980735;0.2540054002490837;603.7620000000001;570.4980000000002;603.1749297759999;218.0;0.0;0.3747269579645115;-0.45733772857684696;0.45733772857684696;0.3747269579645115;1.1904761904761905;2.0238095238095237;2.8095238095238093;1.2282996310380754;1607.5258784085577;29.277445635193004;23.577709680021005;25.21070284187646;20.…
351;14.539886624677163;-1.4300940754388178;14.539886624677163;0.005031853531737074;0.25836165400943517;597.7330000000002;562.4530000000002;597.2185088399999;222.0;0.0;0.3747269579486313;-0.45733772857684707;0.45733772857684707;0.3747269579486313;1.1395348837209303;1.9767441860465116;2.7906976744186047;1.242686920808039;1672.953826988803;29.98455241637955;24.324161927936395;25.14065850886412;20.66…
352;14.260955376251868;-1.4308469807676159;14.260955376251868;0.007897607267872031;0.29733489441205185;562.6880000000001;528.4160000000004;562.213757808;210.0;0.0;0.37472695797988836;-0.45733772857684696;0.45733772857684696;0.37472695797988836;1.25;2.075;2.825;1.3545803087713855;1418.5320919005464;28.28588180363028;22.961974446677846;23.778471027605573;19.070971427455618;13.92215742821463;14.9077…
353;11.351183440994497;-0.14286687977660217;11.351183440994497;0.06270931481203812;0.8447971219323042;287.3040000000001;278.23199999999997;287.047695528;100.0;0.0;0.261909693219285;-0.48158375760283756;0.48158375760283756;0.261909693219285;1.4;2.35;3.3;1.733889684071359;739.1989544707122;13.526733258565956;10.237213892523021;11.053710473450748;9.79282633568371;5.972081530528813;6.9576800901823015…
354;11.636998079381737;-0.15711745951058753;11.636998079381737;0.022073648904006316;0.7570519853113911;363.40200000000016;350.2980000000002;363.078995656;128.0;0.0;0.26190969322803404;-0.48158375757749394;0.48158375757749394;0.26190969322803404;1.1923076923076923;2.076923076923077;2.9615384615384617;1.6262995433657268;1031.070536418308;17.5098609216914;13.49420872647423;14.310705307401957;12.7759…
355;14.501489538933622;-0.40170327853363585;14.501489538933622;0.008866491653288566;0.7382574499790012;381.3920000000002;369.2960000000002;381.069573844;134.0;0.0;0.26190969322803415;-0.4815837575774937;0.4815837575774937;0.26190969322803415;1.2592592592592593;2.1481481481481484;3.037037037037037;1.6438039426849687;1096.860966970877;18.380104409694475;13.794822930293833;14.611319511221557;13.1866…
356;13.809322297304801;-0.3142642453879825;13.809322297304801;0.0008648846744085947;0.7382574499790012;381.39200000000017;369.29600000000016;381.069573844;134.0;0.0;0.26190969322803404;-0.48158375757749394;0.48158375757749394;0.26190969322803404;1.2592592592592593;2.185185185185185;3.074074074074074;1.6291952578194924;1096.860966970877;18.38010440969448;13.794822930293831;14.611319511221557;13.16…
357;13.371019166242483;-0.2964287575299476;13.371019166242483;0.005372459631117543;0.7382574499790012;381.3920000000002;369.2960000000002;381.069573844;134.0;0.0;0.26190969322803404;-0.48158375757749394;0.48158375757749394;0.26190969322803404;1.2222222222222223;2.074074074074074;2.925925925925926;1.6157854878069766;1079.6109669708771;18.380104409694475;13.794822930293833;14.611319511221557;13.169…
358;11.645262542191656;-0.14711745951058752;11.645262542191656;0.017926351095993942;0.7593514174459471;362.4140000000002;348.30200000000013;362.08374668799996;128.0;0.0;0.261909693228034;-0.481583757577494;0.481583757577494;0.261909693228034;1.1923076923076923;2.076923076923077;2.9615384615384617;1.626299543365727;1029.0282041632784;17.5098609216914;13.624345400163898;14.440841981091625;12.775989…
359;11.692364453561243;-0.1346639471138933;11.692364453561243;0.05869111301290242;0.6897458021362328;372.4490000000002;356.32100000000014;372.09324875199997;132.0;0.0;0.26190969320346147;-0.48158375764867356;0.48158375764867356;0.26190969320346147;1.0;1.8148148148148149;2.7037037037037037;1.6395564384344563;1062.917747659435;18.216967702877945;14.384618747543234;15.20111532847096;13.2759895832781…
360;11.512469311058776;-0.13666890508881835;11.512469311058776;0.06289950586397186;0.7908798788259859;305.33700000000005;290.217;305.11642672;114.0;0.0;0.26190969432494804;-0.4815837543999476;0.4815837543999476;0.26190969432494804;1.1304347826086956;1.9565217391304348;2.782608695652174;1.8276211538377278;884.5372855475483;15.81119030894213;12.614182975820825;12.614182975820825;11.203509938206668;…
361;13.172587728852712;-0.29368520331813963;13.172587728852712;0.026752782217248416;0.7869535047281684;323.3270000000001;309.2150000000001;323.10700490799996;120.0;0.0;0.26190969432494804;-0.4815837543999476;0.4815837543999476;0.26190969432494804;1.1666666666666667;1.9583333333333333;2.75;1.8124829026567042;931.9369736133389;16.681433796945207;12.914797179640425;12.914797179640425;11.597356788324…
362;13.284927275139214;-4.575178637041237;13.284927275139214;0.09155641700104167;0.7326283304525408;373.3340000000001;359.2220000000001;373.103811348;138.0;0.0;0.43469853661235835;-0.4815837543999469;0.4815837543999469;0.43469853661235835;1.1481481481481481;1.9259259259259258;2.6666666666666665;1.8976481281583752;1040.9194090370427;19.181433796945207;14.17072612565888;14.17072612565888;12.8255184…
363;13.442680321445305;-4.653303637041237;13.442680321445305;0.12770314064776533;0.661675554843318;391.32400000000007;378.2200000000001;391.0943895360001;144.0;0.0;0.4346985366125764;-0.4815837543999469;0.4815837543999469;0.4346985366125764;1.1428571428571428;1.9285714285714286;2.642857142857143;1.8987288832458438;1089.2681724642293;20.051677284948283;14.47134032947848;14.47134032947848;13.219365…
364;14.473897982804232;-4.751969665952801;14.473897982804232;0.006123393801964916;0.6355715969065334;409.31400000000014;397.21800000000013;409.084967724;150.0;0.0;0.4346985366689875;-0.4784853389338715;0.4784853389338715;0.4346985366689875;1.1379310344827587;1.896551724137931;2.586206896551724;1.938164948919149;1137.6037844382602;20.92192077295136;14.77195453329808;14.77195453329808;13.6300488587…
365;13.478153232372762;-4.691205777063913;13.478153232372762;0.066255196523054;0.5884439885056215;425.7690000000002;413.6730000000002;425.055417184;150.0;0.0;0.4346985366408435;-0.4800059465414194;0.4800059465414194;0.4346985366408435;1.206896551724138;1.9655172413793103;2.6551724137931036;1.9381649489191493;1141.213424912697;20.92192077295136;14.77195453329808;15.527883479316536;13.6300488587751…
366;13.495600431638143;-4.658219665952801;13.495600431638143;0.12686980731443231;0.6320594938712405;405.3510000000001;390.2310000000001;405.11003960000005;150.0;0.0;0.43469853661807634;-0.48130296349696317;0.48130296349696317;0.43469853661807634;1.103448275862069;1.8620689655172413;2.5517241379310347;1.938164948919149;1135.4854857703779;20.92192077295136;15.393990060288854;15.393990060288854;13.6…
367;10.391005133534897;-0.5651252414546073;10.391005133534897;0.11606556279919378;0.6874281380336291;288.38700000000006;264.19499999999994;288.17254462799997;114.0;0.0;0.11537061826422061;-0.5079560321952997;0.5079560321952997;0.11537061826422061;1.1904761904761905;2.0;2.8095238095238093;1.710270698928162;569.5819082919402;14.77565640300939;12.495976845949622;12.495976845949622;10.003855748193214…
368;13.997310107250343;-1.9014043209876537;13.997310107250343;0.0065066504997062236;0.4254437434055148;477.53200000000027;449.3080000000002;477.19515121599994;182.0;0.0;0.3383733918539344;-0.5076503261563848;0.5076503261563848;0.3383733918539344;1.1142857142857143;1.8857142857142857;2.6285714285714286;1.674003212770122;1302.2551823496458;25.380104409694468;19.891959570856635;19.891959570856635;16…
369;13.349041634212574;-0.6935593586608197;13.349041634212574;0.1579070717714024;0.7493954482260985;414.4770000000001;387.26100000000014;414.195485564;160.0;0.0;0.17858889942000927;-0.38188425863794284;0.38188425863794284;0.17858889942000927;1.1333333333333333;1.8;2.433333333333333;1.4923153843435926;956.0827660254523;20.932510652501765;17.55972088531434;17.55972088531434;14.493261928358045;10.36…
370;13.247688377426625;-0.5760362105126715;13.247688377426625;0.046749664363994636;0.7653028226852779;352.4090000000001;331.24100000000004;352.158706132;134.0;0.0;0.17844262230140653;-0.34593967021975264;0.34593967021975264;0.17844262230140653;1.3461538461538463;2.1538461538461537;2.8846153846153846;1.5545426806191387;916.592338355625;17.940946820939047;14.743224304386617;14.743224304386617;12.54…
371;13.411958300879242;-0.5491843586608194;13.411958300879242;0.18468552082119039;0.5714712861057415;424.5600000000002;391.29600000000016;424.25260651600007;166.0;0.0;0.17804901424284672;-0.3430335524674443;0.3430335524674443;0.17804901424284672;1.096774193548387;1.7741935483870968;2.4193548387096775;1.5168777390929318;965.7932226596181;21.63961743368832;18.864544647946257;18.864544647946257;14.9…
372;13.547544000845502;-0.7422966035587792;13.547544000845502;0.1915644791788096;0.2996321360457168;492.5940000000001;463.36200000000025;492.2213063880001;186.0;0.0;0.17900752909526021;-0.3379276446674181;0.3379276446674181;0.17900752909526021;0.8648648648648649;1.4864864864864864;2.108108108108108;1.304275128329763;1414.43603603461;25.036958659186848;20.80962021509633;20.80962021509633;18.062211…
373;13.258629420510527;-0.5216612105126717;13.258629420510527;0.1613697037456956;0.7671581366577762;354.4250000000001;331.2410000000001;354.174356196;136.0;0.0;0.17773124215863356;-0.34889927877732096;0.34889927877732096;0.17773124215863356;1.2692307692307692;2.076923076923077;2.8461538461538463;1.561048601763591;887.9160809875556;17.94094682093905;15.16587403519699;15.16587403519699;12.506568720…
374;13.257064593396247;-0.5343926919941531;13.257064593396247;0.10602811341378326;0.7672238872225758;354.4250000000001;331.24100000000004;354.174356196;136.0;0.0;0.17831440033886128;-0.3433224258570968;0.3433224258570968;0.17831440033886128;1.1538461538461537;1.8461538461538463;2.5384615384615383;1.5661790332275483;891.234941051446;18.10408352775558;15.329010742013521;15.329010742013521;12.417252…
375;13.247688377426625;-0.5760362105126715;13.247688377426625;0.04674966436399508;0.7653028226852779;352.4090000000001;331.2410000000001;352.158706132;134.0;0.0;0.17844262230140653;-0.34593967021975264;0.34593967021975264;0.17844262230140653;1.3461538461538463;2.1538461538461537;2.8846153846153846;1.554542680619139;916.592338355625;17.940946820939047;14.743224304386617;14.743224304386617;12.54457…
376;13.673582612331485;-1.461711493239271;13.673582612331485;0.007638805112339053;0.6028019897322916;506.6680000000003;472.39600000000036;506.22392856799996;190.0;0.0;0.17783758524664564;-0.3927606978785358;0.3927606978785358;0.17783758524664564;1.25;2.0277777777777777;2.8055555555555554;1.253829912911095;1329.7708800348669;25.457454678884094;21.107092901596587;21.923589482524314;17.0819895629477…
377;13.619947408249852;-1.4554997585453933;13.619947408249852;0.005970529905102717;0.5770008577297671;503.6640000000002;470.4000000000003;503.21302953599996;188.0;0.0;0.17783758524664564;-0.39276069787853585;0.39276069787853585;0.17783758524664564;1.1666666666666667;1.9722222222222223;2.8055555555555554;1.2381904957522814;1319.0251376372446;25.294317972067564;20.81457984447589;21.631076425403617;…
378;13.413504507015285;-1.4624673511379855;13.413504507015285;0.006994437824614952;0.5155375629609451;468.61900000000037;436.3630000000003;468.20827850399996;176.0;0.0;0.1876517450197462;-0.3927606978785358;0.3927606978785358;0.1876517450197462;1.303030303030303;2.090909090909091;2.8484848484848486;1.4002532147286126;1070.1265404120502;23.595647359318296;19.452392363217342;20.26888894414507;15.58…
379;13.592169630472071;-1.4832775363231714;13.592169630472071;0.015970529905102504;0.47293229592691555;504.6520000000002;472.3960000000003;504.20827850399996;188.0;0.0;0.1880248447494962;-0.3927606978785358;0.3927606978785358;0.1880248447494962;1.2222222222222223;2.0277777777777777;2.861111111111111;1.2381904957522814;1323.3504066468006;25.294317972067564;20.684443170786217;21.500939751713943;17.…
380;13.529875129338286;-1.4880720374569583;13.529875129338286;0.016984959132242405;0.6050360356862746;493.62500000000017;462.37700000000024;493.19229409199994;184.0;0.0;0.2566684564433618;-0.43135174049396136;0.43135174049396136;0.2566684564433618;1.2571428571428571;2.057142857142857;2.857142857142857;1.2455969024728053;1248.1236535755495;24.587211190881018;20.068127596560497;20.884624177488224;1…
381;13.514250129338286;-1.5036970374569583;13.514250129338286;0.013078709132242627;0.6156296420741496;494.61300000000017;464.3730000000003;494.18754305999994;184.0;0.0;0.2582314943022241;-0.42957439051781654;0.42957439051781654;0.2582314943022241;1.3142857142857143;2.142857142857143;2.942857142857143;1.245596902472805;1252.3476288347485;24.587211190881018;19.937990922870828;20.754487503798554;16.…
382;13.356354563704626;-1.4297735444486435;13.356354563704626;0.004880370868375783;0.675386770661808;453.60400000000027;422.3560000000002;453.197379472;170.0;0.0;0.17783758524664564;-0.39276069787853585;0.39276069787853585;0.17783758524664564;1.28125;2.09375;2.84375;1.4111789372261399;1006.3390689631431;22.72540387131522;18.659879306096634;19.47637588702436;15.188142712830444;11.607676654546598;1…
383;13.560546425634582;-1.4574007411606615;13.560546425634582;0.007406941016838475;0.5895493414310832;510.68100000000015;480.4410000000002;510.16469944;184.0;0.0;0.17783758524664564;-0.3927606978785358;0.3927606978785358;0.17783758524664564;1.3142857142857143;2.142857142857143;2.942857142857143;1.245596902472805;1253.9572693091854;24.587211190881018;19.937990922870828;21.570984084726277;16.654469…
384;13.542027907116065;-1.4759192596791806;13.542027907116065;0.014073607683504852;0.5571044771339335;493.62900000000013;462.38100000000026;493.203527472;184.0;0.0;0.17810442191897657;-0.3927606978785358;0.3927606978785358;0.17810442191897657;1.3142857142857143;2.142857142857143;2.942857142857143;1.245596902472805;1253.202381807022;24.587211190881018;20.029742632406965;20.84623921333469;16.654469…
385;13.761911693964139;-1.463226161606618;13.761911693964139;0.008136203337009595;0.5541776801919238;520.6950000000004;484.4070000000004;520.239578632;196.0;0.0;0.17783758524664564;-0.3927606978785358;0.3927606978785358;0.17783758524664564;1.2432432432432432;2.027027027027027;2.810810810810811;1.2553196872199583;1346.2941357479808;26.164561460070637;21.814199682783137;22.630696263710863;17.619994…
386;13.637774351929068;-1.4528497260232016;13.637774351929068;0.006038557115987109;0.4931662578463411;535.7310000000002;502.46700000000027;535.1851005359999;194.0;0.0;0.17783758524664564;-0.3927606978785358;0.3927606978785358;0.17783758524664564;1.2162162162162162;2.0;2.7837837837837838;1.2040445685711136;1301.6596057147165;26.001424753254113;21.22282813493975;22.8558212967952;17.654469208019226;…
387;12.560814597718231;-1.6034147717729064;12.560814597718231;0.007841488109120665;0.685142538776804;374.4770000000001;344.2370000000001;374.2093240599999;148.0;0.0;0.1899061595110445;-0.39276069619718984;0.39276069619718984;0.1899061595110445;1.3333333333333333;2.037037037037037;2.7037037037037037;1.776977930375303;753.802096834946;19.77565640300939;16.31247342687735;16.31247342687735;12.5912249…
388;13.247688377426625;-0.5760362105126715;13.247688377426625;0.04674966436399508;0.7653028226852779;352.4090000000001;331.2410000000001;352.158706132;134.0;0.0;0.17844262230140653;-0.34593967021975264;0.34593967021975264;0.17844262230140653;1.3461538461538463;2.1538461538461537;2.8846153846153846;1.554542680619139;916.592338355625;17.940946820939047;14.743224304386617;14.743224304386617;12.54457…
389;13.786588092301251;-1.483442407827328;13.786588092301251;0.012314348424246058;0.534986749586204;523.7200000000003;490.4560000000003;523.1851005359999;190.0;0.0;0.17783758524664567;-0.39276069623491666;0.39276069623491666;0.17783758524664567;1.2777777777777777;2.0555555555555554;2.8333333333333335;1.2765884909626104;1282.3382859761125;25.457454678884098;20.938371084563578;22.57136424641903;17.…
390;13.883999278998152;-1.503378159905938;13.883999278998152;0.019490656964191055;0.5774084142616833;520.6950000000004;484.4070000000004;520.239578632;196.0;0.0;0.17783758524664567;-0.39276069623491655;0.39276069623491655;0.17783758524664567;1.2702702702702702;2.027027027027027;2.7837837837837838;1.2846216207512402;1362.5384745855392;26.32769816688717;21.977336389599675;22.7938329705274;17.502709…
391;13.740291796004955;-1.5297387041236243;13.740291796004955;0.015709238967633432;0.5764119978026495;507.6520000000003;474.3880000000003;507.207944156;190.0;0.0;0.2566684580466436;-0.43135174048978797;0.43135174048978797;0.2566684580466436;1.2777777777777777;2.0555555555555554;2.8333333333333335;1.2765884909626104;1280.7286455016756;25.457454678884098;20.938371084563578;21.754867665491304;17.075…
392;13.902852422107248;-1.503381112475855;13.902852422107248;0.019597001021583793;0.5455509055340978;517.6910000000001;482.4110000000003;517.2286796;194.0;0.0;0.17783758524664567;-0.39276069623491666;0.39276069623491666;0.17783758524664567;1.2162162162162162;2.0;2.810810810810811;1.292023631938126;1346.4733775606014;26.164561460070644;21.684823332478967;22.501319913406693;17.59202626407986;13.439…
393;13.830364074916519;-1.4971664252120607;13.830364074916519;0.01782238175695472;0.5455509055340978;517.6910000000001;482.4110000000003;517.2286796;194.0;0.0;0.17783758524664567;-0.39276069623491666;0.39276069623491666;0.17783758524664567;1.1891891891891893;1.972972972972973;2.7837837837837838;1.2689107079674031;1351.7233775606016;26.164561460070644;21.684823332478967;22.501319913406693;17.57518…
394;13.809955911651214;-1.5175745884773666;13.809955911651214;0.017709651015168193;0.5730496064132297;518.6790000000002;484.4070000000003;518.2239285679999;194.0;0.0;0.17783758524664567;-0.39276069623491666;0.39276069623491666;0.17783758524664567;1.2162162162162162;1.972972972972973;2.7567567567567566;1.2689107079674034;1356.0967453143392;26.164561460070647;21.5546866587893;22.371183239717027;17.…
395;13.887227422107248;-1.519006112475855;13.887227422107248;0.018045086705421376;0.45249562019076883;518.6790000000002;484.4070000000003;518.223928568;194.0;0.0;0.17783758524664567;-0.39276069623491666;0.39276069623491666;0.17783758524664567;1.2162162162162162;2.0;2.810810810810811;1.2920236319381257;1350.846745314339;26.164561460070647;21.554686658789297;22.371183239717023;17.59202626407986;13.…
396;13.651698951459728;-1.4763562400268753;13.651698951459728;0.008846289676466945;0.6234996107609614;481.65800000000024;446.37800000000027;481.2286796;182.0;0.0;0.17783758524664567;-0.39276069623491666;0.39276069623491666;0.17783758524664567;1.2941176470588236;2.0588235294117645;2.7941176470588234;1.4367562750224034;1097.6319780331148;24.465890847321376;20.452772524910085;21.26926910583781;16.00…
397;13.770963092301251;-1.4990674078273285;13.770963092301251;0.0192587928686907;0.5636035191198967;524.7080000000002;492.4520000000003;524.1803495040001;190.0;0.0;0.17783758524664567;-0.39276069623491666;0.39276069623491666;0.17783758524664567;1.3333333333333333;2.138888888888889;2.9166666666666665;1.2765884909626104;1286.6137970171992;25.457454678884094;20.808234410873908;22.44122757272936;17.0…
398;13.768069573782732;-1.5019609263458467;13.768069573782732;0.018981015090912656;0.528575257834919;506.6680000000003;472.3960000000003;506.223928568;190.0;0.0;0.17783758524664567;-0.39276069623491655;0.39276069623491655;0.17783758524664567;1.2777777777777777;2.0555555555555554;2.8333333333333335;1.2765884909626104;1282.3382859761125;25.457454678884098;21.030122794099714;21.84661937502744;17.075…
399;13.724666796004954;-1.5453637041236248;13.724666796004954;0.011802988967633432;0.5926767799641148;508.6400000000003;476.38400000000036;508.20319312399994;190.0;0.0;0.25823149590552175;-0.4295743905136412;0.4295743905136412;0.25823149590552175;1.3333333333333333;2.138888888888889;2.9166666666666665;1.2765884909626104;1285.0041565427623;25.457454678884094;20.808234410873908;21.624730991801634;1…
400;13.781486559034132;-1.5612208522514712;13.781486559034132;0.009406505505485496;0.5330366984602565;534.6780000000003;500.40600000000035;534.2188431879999;200.0;0.0;0.27679243879166626;-0.4112204126116729;0.4112204126116729;0.27679243879166626;1.2105263157894737;1.9736842105263157;2.736842105263158;1.234279756496815;1337.1178213183846;26.87166824125719;21.96293494925316;22.779431530180887;18.07…
401;13.348136414484586;-0.6021756662949849;13.348136414484586;0.03637929399362427;0.588507983061155;402.4690000000001;379.2850000000002;402.1743561960001;152.0;0.0;0.17847335537567385;-0.34591508804084387;0.34591508804084387;0.17847335537567385;1.1;1.9;2.7;1.348932020268396;1137.7151362391617;20.34672421487486;16.845518599958574;16.845518599958574;14.579048365984951;10.486233605991016;10.48623360…
402;14.041731594853646;-1.9089043209876544;14.041731594853646;0.007339983833039465;0.3999065173462795;491.5590000000003;461.3190000000003;491.21080127999994;188.0;0.0;0.3383733918539344;-0.5076503261563848;0.5076503261563848;0.3383733918539344;1.0555555555555556;1.75;2.4444444444444446;1.6935865736822602;1329.2363448591493;26.250347897697548;20.81460930166701;20.81460930166701;16.858829574920602;…
403;13.84214190885006;-5.381843059754766;13.84214190885006;0.07302416645670551;0.4846902692984892;441.3770000000002;422.2250000000002;441.11993558800003;166.0;0.0;0.42591973483414963;-0.5076503259622764;0.5076503259622764;0.42591973483414963;1.1612903225806452;1.8387096774193548;2.4838709677419355;1.9225663229955432;1050.5509898028736;23.189869965382478;16.509345131939263;16.509345131939263;14.24…
404;13.978740531016625;-1.7404783950617269;13.978740531016625;0.005837716259343706;0.48401584695625477;469.55300000000034;437.2970000000003;469.22645134399994;182.0;0.0;0.3383733918539344;-0.5076503261630745;0.5076503261630745;0.3383733918539344;1.1470588235294117;1.8823529411764706;2.6176470588235294;1.6119335768514784;1092.4231856456456;24.509860921691388;19.695442669220494;19.695442669220494;1…
405;13.648083349080373;-1.5284568294910557;13.648083349080373;0.3096224384815658;0.4833312927144163;462.5900000000002;428.3180000000002;462.251857568;180.0;0.0;0.36591064169559934;-0.37996346077110016;0.37996346077110016;0.36591064169559934;1.088235294117647;1.7941176470588236;2.5;1.6343307728700336;1212.0532541382029;24.346724214874857;20.265071953403975;20.265071953403975;16.177289024568545;12.…
406;13.955278482924134;-5.3425414015915;13.955278482924134;0.045493302259174806;0.5061508688659754;455.4040000000002;434.2360000000002;455.1355856519999;172.0;0.0;0.42591973483834283;-0.4964524029143948;0.4964524029143948;0.42591973483834283;1.1875;1.875;2.5;1.9363694715341637;1066.7720823377363;23.896976746569024;17.47037982690317;17.47037982690317;14.780842415161821;9.529683664959832;9.52968366…
407;12.648437814940792;-1.5509177374653569;12.648437814940792;0.20367885325198842;0.8078685692924644;353.4180000000001;330.2340000000001;353.162708216;136.0;0.0;0.3383733918539344;-0.45718459516511833;0.45718459516511833;0.3383733918539344;1.1538461538461537;1.8461538461538463;2.5384615384615383;1.731679578810593;840.3445116517826;18.949382989376325;15.204974182781653;15.204974182781653;12.188307…
408;12.17107973021986;-0.9469224248341308;12.17107973021986;0.1921603363567641;0.6121485311269833;427.5440000000002;398.3120000000002;427.214743788;164.0;0.0;0.18147824408530727;-0.4434810048311321;0.4434810048311321;0.18147824408530727;1.21875;2.09375;2.9375;1.559302356147769;1254.1888384482581;22.08721119088102;18.779473393750482;18.779473393750482;15.432601756578228;11.895292873079253;11.89529…
409;12.202980343851245;-0.9503071984966822;12.202980343851245;0.1878141534391531;0.5690852481014812;441.5710000000003;410.3230000000002;441.230393852;170.0;0.0;0.19184263315819222;-0.4410139300483431;0.4410139300483431;0.19184263315819222;1.2121212121212122;2.0606060606060606;2.878787878787879;1.5572562796972635;1301.0990359131188;22.957454678884098;19.702123124560856;19.702123124560856;15.826448…
410;12.231449127814532;-0.9515055456041202;12.231449127814532;0.18760156840513953;0.5605629760701585;455.59800000000035;422.33400000000023;455.246043916;176.0;0.0;0.19469047045180546;-0.4407192156987134;0.4407192156987134;0.19469047045180546;1.2352941176470589;2.088235294117647;2.8823529411764706;1.5443682999944304;1317.498547813568;23.664561460070644;20.409229905747406;20.409229905747406;16.3644…
411;13.30195531860603;-4.665783619746948;13.30195531860603;0.0947706169308351;0.38191188608098164;522.5670000000002;493.3350000000002;522.213027448;198.0;0.0;0.46847604994327324;-0.4328402428935862;0.46847604994327324;0.4328402428935862;1.2105263157894737;2.026315789473684;2.763157894736842;1.5422227688498846;1472.8669467829611;26.87166824125719;21.37440150774207;21.37440150774207;18.098433643880…
412;13.237044763654266;-4.655477237609274;13.237044763654266;0.09897120870718479;0.45891488501620425;495.5410000000002;467.31700000000023;495.202128416;188.0;0.0;0.46847604994327324;-0.4328402428935862;0.46847604994327324;0.4328402428935862;1.1944444444444444;2.0;2.75;1.5342023192057677;1404.201883093706;25.457454678884094;20.33601654358854;20.33601654358854;17.037773472100763;12.646069375432328;…
413;12.234727572276793;-0.5146307581674643;12.234727572276793;0.15198503243890138;0.5088257307630598;454.5700000000003;424.3300000000002;454.22564282;174.0;0.0;0.20782077739536564;-0.4434810048311321;0.4434810048311321;0.20782077739536564;1.2352941176470589;2.1176470588235294;2.9411764705882355;1.560273754774448;1321.5787043252872;23.50142475325411;19.817858357904015;19.817858357904015;16.4932619…
414;13.335366747591259;-0.5656426919941531;13.335366747591259;0.1965780370790291;0.6923235478496244;382.47900000000016;355.2630000000001;382.205656324;148.0;0.0;0.1777558822400503;-0.34592417214412996;0.34592417214412996;0.1777558822400503;1.1428571428571428;1.8571428571428572;2.5714285714285716;1.5764802897921242;922.5790110011523;19.518297090128673;16.743224304386615;16.743224304386615;13.40041…
415;13.348136414484586;-0.6021756662949849;13.348136414484586;0.03637929399362427;0.588507983061155;402.4690000000001;379.2850000000002;402.1743561960001;152.0;0.0;0.17847335537567385;-0.34591508804084387;0.34591508804084387;0.17847335537567385;1.1;1.9;2.7;1.348932020268396;1137.7151362391617;20.34672421487486;16.845518599958574;16.845518599958574;14.579048365984951;10.486233605991016;10.48623360…
416;13.321333200247274;-0.5876334327348935;13.321333200247274;0.16968552082119026;0.6923235478496242;382.47900000000016;355.2630000000001;382.205656324;148.0;0.0;0.1784138810310443;-0.3458842455293561;0.3458842455293561;0.1784138810310443;1.1785714285714286;1.9285714285714286;2.642857142857143;1.5622057842276542;961.4819859748096;19.733840039752497;16.95876725401044;16.95876725401044;13.213675502…
417;13.301509037840692;-0.6743926919941534;13.301509037840692;0.18332373843806882;0.7324359514159273;378.44700000000023;355.26300000000015;378.17435619599996;144.0;0.0;0.17924058290109193;-0.3385841703234227;0.3385841703234227;0.17924058290109193;1.1785714285714286;1.8571428571428572;2.5;1.5478245121588898;974.5313038636006;19.518297090128673;15.89792484276587;15.89792484276587;13.493261928358045…
418;14.03091760302886;-1.7755637833837241;14.03091760302886;0.016766450407323497;0.4065212059189856;496.57900000000024;463.3150000000003;496.237350376;192.0;0.0;0.36591064169559934;-0.5076503261630745;0.5076503261630745;0.36591064169559934;1.1388888888888888;1.8611111111111112;2.5833333333333335;1.665837597196474;1329.254844863724;26.087211190881014;20.93554948353391;20.93554948353391;16.98181947…
419;13.321333200247274;-0.5876334327348935;13.321333200247274;0.16968552082119048;0.6923235478496242;382.4790000000002;355.26300000000015;382.205656324;148.0;0.0;0.1784138810310443;-0.3458842455293561;0.3458842455293561;0.1784138810310443;1.1785714285714286;1.9285714285714286;2.642857142857143;1.5622057842276542;961.4819859748096;19.7338400397525;16.958767254010443;16.958767254010443;13.213675502…
420;13.502405111956612;-0.7266716035587792;13.502405111956612;0.18693484954918005;0.31882122929191536;478.56700000000006;451.3510000000002;478.2056563240001;180.0;0.0;0.1793021953435016;-0.3379152218635384;0.3379152218635384;0.1793021953435016;0.8611111111111112;1.4722222222222223;2.0833333333333335;1.2858111165195976;1397.7009309357977;24.329851878000298;20.10251343390978;20.10251343390978;17.56…
421;13.952888619647034;-1.8939043209876552;13.952888619647034;0.005673317166372982;0.4491831377672745;463.50500000000017;437.29700000000025;463.17950115199994;176.0;0.0;0.3383733918539344;-0.5076503261563848;0.5076503261563848;0.3383733918539344;1.088235294117647;1.8235294117647058;2.5588235294117645;1.6572005903152132;1241.0227857160496;24.509860921691388;18.96930984004626;18.96930984004626;16.0…
422;13.79888085442829;-5.195497514592257;13.79888085442829;0.0253431374887525;0.736159168246314;407.38800000000015;387.2280000000002;407.13444278;154.0;0.0;0.4259197134153874;-0.45718459516511795;0.45718459516511795;0.4259197134153874;1.1379310344827587;1.793103448275862;2.413793103448276;1.8809825908438504;940.6875469905202;21.44938298937633;15.838867601809332;15.838867601809332;13.4383071600607…
423;13.40241181561847;-0.6516843586608199;13.40241181561847;0.08267559028992078;0.591301249775311;420.52800000000013;391.29600000000016;420.221306388;162.0;0.0;0.17894637881780417;-0.3385861460594295;0.3385861460594295;0.17894637881780417;1.096774193548387;1.7741935483870968;2.4193548387096775;1.547139548809676;1045.576161442844;21.639617433688315;18.34551859995857;18.34551859995857;14.9932619283…
424;13.348136414484586;-0.6021756662949846;13.348136414484586;0.036379293993624495;0.5885079830611551;402.4690000000001;379.2850000000002;402.174356196;152.0;0.0;0.17847335537567385;-0.34591508804084387;0.34591508804084387;0.17847335537567385;1.1;1.9;2.7;1.348932020268396;1137.7151362391617;20.34672421487486;16.845518599958574;16.845518599958574;14.579048365984951;10.486233605991016;10.4862336059…
425;13.679201546359284;-1.6726943578357263;13.679201546359284;0.01406150479041135;0.40656576469873684;485.6240000000002;450.3440000000003;485.2566086;188.0;0.0;0.3383733918539344;-0.4571845951651182;0.4571845951651182;0.3383733918539344;0.9166666666666666;1.5833333333333333;2.2222222222222223;1.6361082013014188;1255.9830694785521;26.139617433688308;21.721482040726706;21.721482040726706;16.8717771…
426;13.090104481607456;-1.5509177374653564;13.090104481607456;0.20174984090630899;0.7403898001016519;381.47200000000015;354.25600000000014;381.194008344;148.0;0.0;0.3383733918539344;-0.4571845951651182;0.4571845951651182;0.3383733918539344;1.1785714285714286;1.8571428571428572;2.5;1.8274452604119047;888.7302660763219;20.52673325856595;16.782324451971277;16.782324451971277;13.13168283303479;9.5274…
427;13.942274378325966;-5.4100336461745195;13.942274378325966;0.10582858182964694;0.48925852205795833;468.40300000000013;448.24300000000017;468.13083462;176.0;0.0;0.4259197348405806;-0.5076503259622764;0.5076503259622764;0.4259197348405806;1.121212121212121;1.7878787878787878;2.4242424242424243;1.9933641143073988;1285.9968175495283;24.767220234572104;17.749451946252677;17.749451946252677;15.15352…
428;13.239006605901446;-0.49330472903119005;13.239006605901446;0.14741137041236252;0.7902526370193711;340.3980000000001;319.2300000000001;340.158706132;130.0;0.0;0.1773507826298732;-0.34662930341103626;0.34662930341103626;0.1773507826298732;1.16;1.92;2.68;1.6030913279669694;849.0811496979438;17.070703332935974;14.295630547193912;14.295630547193912;12.112721870796165;8.931599452608674;8.9315994526…
429;13.741424363758869;-1.6954975277147883;13.741424363758869;0.1495082724447805;0.27550290662139115;505.6140000000003;474.3660000000003;505.225308472;192.0;0.0;0.3383733918539344;-0.4571845951651182;0.4571845951651182;0.3383733918539344;0.868421052631579;1.5;2.1842105263157894;1.42963880260727;1445.8418599783404;26.75250160881067;21.608233386674833;21.608233386674833;18.23293191723437;12.7731896…
430;13.45738704222872;-0.5520188257810013;13.45738704222872;0.19075033563600474;0.4536154216078701;452.6140000000004;415.31800000000027;452.283906644;178.0;0.0;0.17804901818307442;-0.34303336642211885;0.34303336642211885;0.17804901818307442;1.0606060606060606;1.7272727272727273;2.3636363636363638;1.4786418619412682;995.40475854879;23.053830996061407;20.278758210319353;20.278758210319353;15.993261…
431;14.135040531337637;-1.1592104434366344;14.135040531337637;0.2543322111593078;0.42398993075746727;463.5490000000002;433.30900000000025;463.21588665999997;178.0;0.0;0.33837338854735605;-0.49645240493856624;0.49645240493856624;0.33837338854735605;1.088235294117647;1.8529411764705883;2.588235294117647;1.6060190359849011;1178.2785613090748;24.34672421487486;19.729203025732854;19.729203025732854;16…
432;14.144782043683316;-1.8397659989921893;14.144782043683316;0.006866365373309868;0.4561557830987471;477.53200000000027;449.3080000000003;477.195151216;182.0;0.0;0.3383733918539344;-0.4964524031086864;0.4964524031086864;0.3383733918539344;1.1142857142857143;1.8571428571428572;2.5714285714285716;1.6684571312706666;1257.4574065414147;25.216967702877938;19.930344535010168;19.930344535010168;16.6091…
433;13.453005558704964;-1.6467973670949863;13.453005558704964;0.1830105715125554;0.5368398361679712;429.51600000000013;402.3000000000002;429.194008344;164.0;0.0;0.3383733918539344;-0.4571845951651182;0.4571845951651182;0.3383733918539344;1.0;1.65625;2.34375;1.623047793098184;1124.9079998050345;22.76937394568523;18.298832309916328;18.298832309916328;15.266605422045588;10.701822397765463;10.7018223…
434;13.360638856434797;-0.5475176919941531;13.360638856434797;0.16621329859896816;0.6929400361492293;396.5060000000002;367.2740000000001;396.221306388;154.0;0.0;0.17804852044379788;-0.3430445046110823;0.3430445046110823;0.17804852044379788;1.1379310344827587;1.8275862068965518;2.4827586206896552;1.5521102482262772;936.2903082128906;20.225403871315223;17.45033108557316;17.45033108557316;13.9932619…
435;13.716598403250188;-1.6873691027336863;13.716598403250188;0.15919537876879142;0.329090209379897;479.57600000000025;450.34400000000034;479.209658408;182.0;0.0;0.3383733918539344;-0.4571845951651182;0.4571845951651182;0.3383733918539344;0.9166666666666666;1.6388888888888888;2.4166666666666665;1.472576681397953;1443.6966658284339;25.338288046437583;20.453532848295577;20.453532848295577;17.232931…
436;5.37195066452507;0.8812376648190141;5.37195066452507;0.8812376648190141;0.5557652944545108;276.33900000000006;260.21099999999996;276.12626313199996;104.0;0.0;0.11913321284205788;-0.49674276205188117;0.49674276205188117;0.11913321284205788;1.0;1.8571428571428572;2.6666666666666665;2.290917919009275;998.5392940729766;14.560113453385565;12.319563501101577;12.319563501101577;10.202708600407236;7.…
437;13.614079214326644;-1.4459821715644887;13.614079214326644;0.04466847384551165;0.38369551001633834;573.734;537.4460000000003;573.246141232;214.0;0.0;0.1746479380262652;-0.39277265960147983;0.39277265960147983;0.1746479380262652;1.170731707317073;1.975609756097561;2.731707317073171;1.1607857593296937;1524.1750979701055;28.570338854006454;23.46318026839733;24.279676849325057;19.637632455613616;1…
438;12.610280705952707;-1.5496574124941938;12.610280705952707;0.07442486562526196;0.650484929577002;462.5900000000003;428.3180000000003;462.251857568;180.0;0.0;0.18962916290748769;-0.39277265956379775;0.39277265956379775;0.18962916290748769;1.2058823529411764;1.9705882352941178;2.7058823529411766;1.375806207823475;1172.3237154743076;23.880104409694468;19.94491669735537;19.94491669735537;16.226147…
439;12.623752702801248;-1.531489966941633;12.623752702801248;0.11419826572604297;0.6265961684490648;468.6380000000003;428.31800000000027;468.29880776;186.0;0.0;0.18962916290748769;-0.39277265956382934;0.39277265956382934;0.18962916290748769;1.1764705882352942;1.9411764705882353;2.676470588235294;1.3404060744073436;1025.5962902061906;23.880104409694468;20.671049526529604;20.671049526529604;16.2261…
440;13.933465387232626;-1.4496208006272235;13.933465387232626;0.08391238326424633;0.2700069856543552;608.8080000000002;568.4880000000003;608.28211214;228.0;0.0;0.17470492627476034;-0.3927726596014797;0.3927726596014797;0.17470492627476034;1.0909090909090908;1.8636363636363635;2.659090909090909;1.0539735354590727;1812.1293949299713;30.432146173572256;25.609779660077688;26.426276241005414;21.137632…
441;13.94693738408117;-1.4314533550746638;13.94693738408117;0.12014148146990933;0.3180714942084464;614.8560000000003;568.4880000000004;614.3290623320001;234.0;0.0;0.17470492627476034;-0.3927726596015114;0.3927726596015114;0.17470492627476034;1.1136363636363635;1.9090909090909092;2.7045454545454546;1.0379420885491186;1653.6014687544698;30.432146173572256;26.33591248925192;27.152409070179647;21.137…
442;13.80322990108797;-1.4578138992923506;13.80322990108797;0.1053412187381515;0.31117333890818827;601.8130000000004;558.4690000000004;601.2974278559999;228.0;0.0;0.2566684564433618;-0.43135174049396136;0.43135174049396136;0.2566684564433618;1.1395348837209303;1.9534883720930232;2.7674418604651163;1.035191969681314;1571.9929498626975;29.56190268556917;25.296947184215824;26.11344376514355;20.71011…
443;13.774132904239428;-1.4916063448449117;13.774132904239428;0.06409144411183165;0.2841316702538201;596.7530000000002;560.4650000000003;596.245726632;222.0;0.0;0.2582314943022241;-0.42957439051781654;0.42957439051781654;0.2582314943022241;1.1627906976744187;2.0;2.813953488372093;1.0518351459980206;1733.0820066944275;29.561902685569173;24.440677681351925;25.25717426227965;20.71011210068505;15.326…
444;13.616237338605767;-1.417682851836597;13.616237338605767;0.0964315592449605;0.40371763801054816;555.7440000000003;518.4480000000003;555.255563044;208.0;0.0;0.1746479380262652;-0.39277265960147983;0.39277265960147983;0.1746479380262652;1.125;1.925;2.7;1.1650071488994191;1472.5609166075683;27.700095366003374;23.16256606457773;23.979062645505454;19.243785605496264;14.554746910343145;15.540345469…
445;13.629709335454308;-1.3995154062840367;13.629709335454308;0.11218135297406695;0.4336828363460695;561.7920000000003;518.4480000000004;561.302513236;214.0;0.0;0.1746479380262652;-0.39277265960151153;0.39277265960151153;0.1746479380262652;1.15;1.975;2.75;1.1436225722075282;1319.4478949088045;27.700095366003374;23.888698893751965;24.705195474679687;19.243785605496264;15.495151980745094;16.4807505…
446;13.60193155767653;-1.4272931840618144;13.60193155767653;0.12271216585607037;0.3704852180108356;562.7800000000002;520.4440000000004;562.297762204;214.0;0.0;0.18739135938055357;-0.3927726596015114;0.3927726596015114;0.18739135938055357;1.125;1.9;2.675;1.1436225722075282;1322.667788349797;27.700095366003374;23.7585622200623;24.57505880099002;19.243785605496264;15.354949200314087;16.3405477599675…
447;13.879830183150993;-1.4434090659333467;13.879830183150993;0.08558065847148244;0.24734407252132565;605.8040000000003;566.4920000000003;605.271213108;226.0;0.0;0.17464794150976784;-0.39277265960147983;0.39277265960147983;0.17464794150976784;1.0454545454545454;1.8409090909090908;2.6818181818181817;1.044659935456367;1802.0324763984206;30.269009466755723;25.317266602956987;26.133763183884714;21.21…
448;13.453926193496319;-1.5779567322220847;13.453926193496319;0.02266178022581311;0.6255127237340647;480.5800000000003;447.3160000000003;480.242435756;186.0;0.0;0.18962916290748769;-0.39277265956379775;0.39277265956379775;0.18962916290748769;1.2285714285714286;1.9714285714285715;2.6857142857142855;1.3663512584371795;1222.0455814735565;24.750347897697548;20.245530901174973;20.245530901174973;16.61…
449;13.836054200535724;-1.4296850485486146;13.836054200535724;0.09108869180419088;0.24354965910013607;611.8330000000001;574.5370000000001;611.227634044;222.0;0.0;0.17467776061785079;-0.3927726596014797;0.3927726596014797;0.17467776061785079;1.1162790697674418;1.9069767441860466;2.7209302325581395;1.0518351459980209;1731.0210626995383;29.561902685569173;24.570814355041595;26.203807516897047;20.710…
450;13.893302179999536;-1.4252416203807856;13.893302179999536;0.1174539867189226;0.29728960829855616;611.8520000000002;566.4920000000002;611.3181633;232.0;0.0;0.17464794150976784;-0.39277265960151153;0.39277265960151153;0.17464794150976784;1.0681818181818181;1.8863636363636365;2.727272727272727;1.0288583493122503;1643.5966928516423;30.269009466755726;26.04339943213122;26.859896013058947;21.210112…
451;13.859422019885686;-1.4638172291986522;13.859422019885686;0.07731619566156511;0.26643727941571665;606.7920000000003;568.4880000000003;606.266462076;226.0;0.0;0.1746488936146685;-0.39277265960147983;0.39277265960147983;0.1746488936146685;1.0454545454545454;1.8181818181818181;2.6363636363636362;1.0446599354563668;1805.4198383769321;30.269009466755723;25.187129929267318;26.003626510195044;21.210…
452;13.872894016734229;-1.445649783646092;13.872894016734229;0.11708959576234568;0.31416428611289915;612.8400000000003;568.4880000000002;612.313412268;232.0;0.0;0.1746488936146685;-0.39277265960151153;0.39277265960151153;0.1746488936146685;1.0681818181818181;1.8636363636363635;2.6818181818181817;1.0288583493122503;1646.9840548301536;30.269009466755723;25.91326275844155;26.729759339369277;21.21011…
453;13.75525535321902;-1.5679838958653196;13.75525535321902;0.05127452899489837;0.32258174720169736;590.7240000000003;552.4200000000003;590.289305696;226.0;0.0;0.23283868342369934;-0.4684250976832258;0.4684250976832258;0.23283868342369934;1.0454545454545454;1.8181818181818181;2.6363636363636362;1.0446599354563668;1802.1747258790956;30.269009466755723;25.187129929267318;25.187129929267318;21.21011…
454;13.726069407260809;-1.3929990844775362;13.726069407260809;0.09379888887731669;0.3738872375691618;595.8750000000002;550.5150000000002;595.2902343;222.0;0.0;0.17467775729974144;-0.39277265960151153;0.39277265960151153;0.17467775729974144;1.170731707317073;1.951219512195122;2.682926829268293;1.1341542601685042;1372.4024993862613;28.733475560822985;24.987546107457323;26.620539269312776;19.5483160…
455;14.071177184914664;-1.4727404072661763;14.071177184914664;0.0735530521007195;0.17468646471878294;634.8460000000001;592.5100000000002;634.297762204;238.0;0.0;0.17470492916874558;-0.3927726596014797;0.3927726596014797;0.17470492916874558;1.1304347826086956;1.9130434782608696;2.717391304347826;1.0499320379357877;1878.7533813327298;31.84635973594535;26.60134349164041;27.417840072568133;22.1756372…
456;13.864899109278088;-1.4409140557765068;13.864899109278088;0.07188605941974058;0.2253128520585274;641.8590000000003;602.5470000000001;641.2381987279999;234.0;0.0;0.17467776061785079;-0.49676586634927317;0.49676586634927317;0.17467776061785079;1.1555555555555554;1.9555555555555555;2.7333333333333334;1.0416271605319678;1798.0301500135947;31.1392529547588;25.901712376315835;27.534705538171284;21.…
457;13.830952159719397;-1.4366294929930592;13.830952159719397;0.0754636918041911;0.2619211883720003;612.8209999999999;576.5330000000001;612.222883012;222.0;0.0;0.17467776061785079;-0.3927726596014797;0.3927726596014797;0.17467776061785079;1.1627906976744187;2.0;2.813953488372093;1.0518351459980209;1734.327119192264;29.561902685569173;24.440677681351925;26.073670843207378;20.71011210068505;15.3268…
458;13.841713697384264;-1.4217216846287086;13.841713697384264;0.11086209190497232;0.3338047135583769;619.8530000000002;578.5250000000003;619.253848792;228.0;0.0;0.17467776061785079;-0.39277265960151153;0.39277265960151153;0.17467776061785079;1.186046511627907;2.0;2.813953488372093;1.0351919696813143;1576.5441188532598;29.56190268556917;24.99808869349314;26.631081855348594;20.71011210068505;15.984…
459;13.849526197384264;-1.4115176029960548;13.849526197384264;0.10421555554398365;0.2935556516296139;617.8810000000002;574.5370000000003;617.274584236;228.0;0.0;0.17467776061785079;-0.39277265960151153;0.39277265960151153;0.17467776061785079;1.1395348837209303;1.9534883720930232;2.7674418604651163;1.035191969681314;1573.2380623605336;29.56190268556917;25.296947184215824;26.929940346071277;20.7101…
460;13.833896076256602;-1.457984368276506;13.833896076256602;0.039325606404741587;0.23454208707025492;629.823;593.5350000000001;629.2182122319999;228.0;0.0;0.17467776061785079;-0.3927726596014797;0.3927726596014797;0.17467776061785079;1.1590909090909092;1.9545454545454546;2.75;1.0481849019571783;1783.9669018866568;30.43214617357225;24.871428558861194;26.504421720716646;21.1039589508024;15.5667440…
461;13.729729409589936;-1.5621510349431724;13.729729409589936;0.013283939738074846;0.2802425868325579;613.755;577.4670000000002;613.2410558519999;228.0;0.0;0.27424197264287314;-0.4618773839580732;0.4618773839580732;0.27424197264287314;1.1590909090909092;1.9545454545454546;2.75;1.0481849019571783;1782.7217893888203;30.43214617357225;24.871428558861194;25.68792513978892;21.1039589508024;15.56674408…
462;13.931307262953503;-1.4779201203551153;13.931307262953503;0.03214929786479748;0.25862521076465933;626.7980000000003;587.4860000000003;626.272690328;234.0;0.0;0.17470492627476034;-0.3927726596014797;0.3927726596014797;0.17470492627476034;1.1333333333333333;1.9111111111111112;2.688888888888889;1.0502540061652348;1865.3049600689321;31.302389661575333;25.910393863897287;26.726890444825013;21.5314…
463;13.827140596286835;-1.5820867870217823;13.827140596286835;0.006107631198130958;0.31260550901304934;610.7300000000005;571.4180000000003;610.295533948;234.0;0.0;0.2970138322270504;-0.45652077631826693;0.45652077631826693;0.2970138322270504;1.1333333333333333;1.9111111111111112;2.688888888888889;1.0502540061652348;1862.0598475710956;31.302389661575333;25.910393863897287;25.910393863897287;21.531…
464;13.905449836649648;-1.44393060788346;13.905449836649648;0.043817573072032934;0.22688768057603498;622.8060000000002;583.4940000000003;622.2665423279999;232.0;0.0;0.17459146866621536;-0.39277265960147995;0.39277265960147995;0.17459146866621536;1.0666666666666667;1.8444444444444446;2.6444444444444444;1.0413372863844592;1851.2670848744865;31.1392529547588;25.748017480466252;26.56451406139398;21.6…
465;13.80128316998298;-1.548097274550127;13.80128316998298;0.017775906405366415;0.2643377141033802;606.7380000000002;567.4260000000003;606.289385948;232.0;0.0;0.20162239347234173;-0.4856941944370981;0.4856941944370981;0.20162239347234173;1.0666666666666667;1.8444444444444446;2.6444444444444444;1.0413372863844592;1848.02197237665;31.1392529547588;25.748017480466252;25.748017480466252;21.6039589508…
466;13.87767205887187;-1.471708385661238;13.87767205887187;0.03381757307203315;0.2378030277756425;623.7940000000001;585.4900000000002;623.261791296;232.0;0.0;0.17464794150976784;-0.39277265960147983;0.39277265960147983;0.17464794150976784;1.0888888888888888;1.8888888888888888;2.7111111111111112;1.0413372863844592;1855.1836683549081;31.139252954758796;25.617880806776583;26.43437738770431;21.603958…
467;13.773505392205204;-1.575875052327905;13.773505392205204;0.007775906405366406;0.2850491279068911;607.7260000000001;569.4220000000003;607.2846349160001;232.0;0.0;0.21372878758396208;-0.4695134242279139;0.4695134242279139;0.21372878758396208;1.0888888888888888;1.8888888888888888;2.7111111111111112;1.0413372863844592;1851.9385558570716;31.139252954758796;25.617880806776583;25.617880806776583;21.…
468;13.857263895606565;-1.492116548926544;13.857263895606565;0.025553110262115597;0.25515540911717305;624.782;587.4860000000001;624.257040264;232.0;0.0;0.1746488936146685;-0.39277265960147983;0.39277265960147983;0.1746488936146685;1.0888888888888888;1.8666666666666667;2.6666666666666665;1.0413372863844592;1858.5710303334195;31.1392529547588;25.487744133086917;26.30424071401464;21.6039589508024;15…
469;13.753097228939898;-1.596283215593211;13.753097228939898;0.0004885564045509216;0.3085353382425555;608.7139999999999;571.4180000000002;608.279883884;232.0;0.0;0.23283868342369934;-0.4684250976832258;0.4684250976832258;0.23283868342369934;1.0888888888888888;1.8666666666666667;2.6666666666666665;1.0413372863844592;1855.325917835583;31.1392529547588;25.487744133086917;25.487744133086917;21.603958…
470;13.950160406062597;-1.4779230729250323;13.950160406062597;0.03204295380740407;0.2378030277756425;623.7940000000001;585.4900000000002;623.261791296;232.0;0.0;0.17464830816138996;-0.39277265960147983;0.39277265960147983;0.17464830816138996;1.1111111111111112;1.9111111111111112;2.7333333333333334;1.05458179999516;1849.9336683549081;31.139252954758796;25.61788080677658;26.434377387704306;21.62079…
471;13.771974779960306;-1.5199056645728026;13.771974779960306;0.015714495293630337;0.2716277751346807;614.7429999999999;579.4630000000001;614.23630482;228.0;0.0;0.2582314943022241;-0.42957439051781654;0.42957439051781654;0.2582314943022241;1.2045454545454546;2.022727272727273;2.8181818181818183;1.0481849019571783;1786.0278458815458;30.43214617357225;24.741291885171524;25.55778846609925;21.1039589…
472;13.586301436548865;-1.4737599493422668;13.586301436548865;0.03466847384551164;0.3250397134528561;574.722;539.4420000000002;574.2413902;214.0;0.0;0.18739135938055357;-0.3927726596014797;0.3927726596014797;0.18739135938055357;1.170731707317073;1.9268292682926829;2.682926829268293;1.1607857593296937;1527.3949914110979;28.570338854006454;23.33304359470766;24.149540175635387;19.637632455613616;14.…
473;13.870585891071416;-1.5686383034616913;13.870585891071416;0.007779457843178905;0.1948473961463404;640.781;603.4850000000001;640.251954884;238.0;0.0;0.25891236010412194;-0.3927726596014797;0.3927726596014797;0.25891236010412194;1.1521739130434783;1.934782608695652;2.739130434782609;1.044467971558602;1972.4815106687347;32.00949644276188;25.871428558861197;26.687925139788923;22.01464255332536;16…
474;13.82697767405988;-1.481310652347358;13.82697767405988;0.04675934303580909;0.5575070087561488;522.7110000000004;484.4070000000003;522.255228696;198.0;0.0;0.17471618690731952;-0.39277248580281654;0.39277248580281654;0.17471618690731952;1.162162162162162;1.9189189189189189;2.675675675675676;1.285217546471829;1334.0780855016587;26.380104409694464;22.289255656400808;23.10575223732853;17.443961329…
475;13.54104796884446;-1.4700554558243049;13.54104796884446;0.06967639231649514;0.5919181957293043;495.6410000000003;462.37700000000024;495.207944156;186.0;0.0;0.2566684564433618;-0.43135174049396136;0.43135174049396136;0.2566684564433618;1.2;2.0;2.8;1.2408159468824187;1203.9130897118494;24.587211190881018;20.327640620554337;21.144137201482064;16.654469208019226;12.81643116627168;13.8020297259251…
476;13.463887475017298;-1.40524064100949;13.463887475017298;0.0942326053342466;0.5986005038183466;489.70300000000026;454.42300000000023;489.20075059999994;180.0;0.0;0.1746777572997168;-0.3927728644399736;0.3927728644399736;0.1746777572997168;1.2424242424242424;2.0;2.696969696969697;1.392278247440408;1013.9820646884526;23.75878406613483;20.018239543795833;21.651232705651285;15.492673165470757;12.2…
477;13.631120247756023;-1.4374831769127403;13.631120247756023;0.08083502565045309;0.5604078963595844;505.6800000000003;470.4000000000003;505.22867959999996;190.0;0.0;0.17464794150974325;-0.3927728644399737;0.3927728644399737;0.17464794150974325;1.1111111111111112;1.9166666666666667;2.75;1.2336851609358395;1274.5822354428176;25.294317972067564;21.07409286846973;21.890589449397456;17.15446920801922…
478;13.610712084490718;-1.4578913401780467;13.610712084490718;0.07257056284053554;0.5880123505129705;506.66800000000035;472.3960000000003;506.223928568;190.0;0.0;0.1746488936146439;-0.3927728644399737;0.3927728644399737;0.1746488936146439;1.1388888888888888;1.9166666666666667;2.7222222222222223;1.2336851609358395;1278.9075044523736;25.294317972067564;20.943956194780057;21.760452775707783;17.15446…
479;13.52542296884446;-1.4856804558243049;13.52542296884446;0.058070590182558;0.6079978657350339;496.62900000000036;464.3730000000003;496.20319312399994;186.0;0.0;0.2582314943022241;-0.42957439051781654;0.42957439051781654;0.2582314943022241;1.2571428571428571;2.085714285714286;2.8857142857142857;1.2408159468824187;1208.1370649710486;24.587211190881014;20.197503946864668;21.014000527792394;16.654…
480;13.571719265140757;-1.4393841595280081;13.571719265140757;0.07939861453871733;0.5782183683247366;512.6970000000003;480.44100000000026;512.180349504;186.0;0.0;0.1746777695567025;-0.3927728644399736;0.3927728644399736;0.1746777695567025;1.2571428571428571;2.085714285714286;2.8857142857142857;1.240815946882419;1209.7467054454855;24.587211190881014;20.197503946864668;21.830497108720117;16.6544692…
481;13.582242731873638;-1.5015376039521504;13.582242731873638;0.03386534326897794;0.5466017921829985;522.6670000000003;488.39500000000027;522.218843188;196.0;0.0;0.27679243718912555;-0.41122041261587106;0.41122041261587106;0.27679243718912555;1.135135135135135;1.9189189189189189;2.7027027027027026;1.1999523509851349;1259.9980804937818;26.00142475325411;21.35220448524392;22.168701066171646;17.6544…
482;13.367527403210799;-1.41175696281599;13.367527403210799;0.09168592642393136;0.6680982234912064;455.6200000000003;422.3560000000002;455.213029536;172.0;0.0;0.17464793802624054;-0.3927728644399737;0.3927728644399737;0.17464793802624054;1.21875;2.03125;2.78125;1.404706362134919;963.8333814353825;22.725403871315216;18.919392330090474;19.7358889110182;15.188142712830444;11.904099833210187;12.88969…
483;13.452455124299235;-1.4166729917275553;13.452455124299235;0.08981111773094042;0.6400741663030971;469.64700000000045;434.3670000000003;469.22867959999996;178.0;0.0;0.1746479396491303;-0.3927728644399737;0.3927728644399737;0.1746479396491303;1.2121212121212122;2.0;2.757575757575758;1.3942038335339164;1023.1286575130631;23.595647359318296;19.842042060900855;20.65853864182858;15.581989562947797;1…
484;13.488120419223787;-1.4519953511239887;13.488120419223787;0.07102888382050132;0.48187969636159145;523.5220000000004;491.26600000000036;522.139835864;184.0;0.0;0.17459147282562792;-0.3927728644399737;0.3927728644399737;0.17459147282562792;1.1470588235294117;1.911764705882353;2.6470588235294117;1.3826666932961327;1072.709853686824;24.465890847321372;19.65075741141935;21.979111884383983;15.99267…
485;5.724138321995465;-0.10533151455026468;5.724138321995465;0.10533151455026468;0.5846383920754289;335.44700000000006;310.24700000000007;335.18852904;130.0;0.0;0.12618037419727002;-0.49611415523316066;0.49611415523316066;0.12618037419727002;1.12;1.92;2.68;2.0257446761851177;805.4245606969346;17.863596551749424;15.133969347194004;15.133969347194004;12.037136581531609;8.502507086498257;8.502507086…
486;5.537744887504537;-0.03866484788359803;5.537744887504537;0.03866484788359803;0.5193942192390368;351.51500000000004;326.31500000000005;351.16568542;130.0;0.0;0.12618037416801736;-0.4961141552332169;0.4961141552332169;0.12618037416801736;1.16;1.96;2.72;2.0257446761851177;807.4245606969347;17.863596551749424;15.133969347194004;15.95046592812173;12.037136581531609;8.502507086498257;9.657207624877…
487;13.800100242886206;-0.2684415493317003;13.800100242886206;0.1020496215461495;0.49770760207093945;369.5050000000001;345.3130000000001;369.156263608;136.0;0.0;0.12638994728664843;-0.49611051704710546;0.49611051704710546;0.12638994728664843;1.1923076923076923;2.0;2.730769230769231;2.0512459083036076;857.2159069157889;18.7338400397525;15.434583551013604;16.25108013194133;12.430983431648961;8.6021…
488;12.432943016712859;-0.47292642983119104;12.432943016712859;0.1058447059881733;0.3957277138993625;390.3950000000001;372.25100000000015;390.121571676;146.0;0.0;0.30658135091952354;-0.5016991993111083;0.5016991993111083;0.30658135091952354;1.0344827586206897;1.7586206896551724;2.4827586206896552;1.563005222577997;1217.652500354847;20.38010440969447;15.80092304475163;15.80092304475163;14.10088674…
489;12.194649628369866;-0.5379725292894932;12.194649628369866;0.04606605939488362;0.4742101247876947;385.2170000000001;372.11300000000017;384.01095437600003;120.0;0.0;0.27464175393947604;-0.507272463601598;0.507272463601598;0.27464175393947604;1.0;1.7083333333333333;2.4583333333333335;1.8097573137130913;954.1467799130833;17.10408352775558;12.401356241869225;13.98735278098393;11.541713895658196;7.…
490;5.905007831657814;0.8378220269589315;5.905007831657814;0.8378220269589315;0.36181548329957264;365.47600000000017;342.29200000000014;365.177964356;138.0;0.0;0.12695004163411397;-0.4573842280913915;0.4573842280913915;0.12695004163411397;0.4642857142857143;0.9285714285714286;1.5357142857142858;1.4968776694566743;967.0887820775836;19.0204508012418;15.739330562939811;15.739330562939811;13.86530598…
491;11.201565685799743;-0.9211442268533261;11.201565685799743;0.2831710754085601;0.3665925202825465;409.4850000000001;386.30100000000016;409.167793596;154.0;0.0;0.33518083744154253;-0.47763923619298226;0.47763923619298226;0.33518083744154253;0.6451612903225806;1.1612903225806452;1.7419354838709677;1.5266112138279628;1108.7568368301536;21.468044558434507;17.017442179714006;17.017442179714006;15.16…
492;10.992083990643092;-0.8224971447163301;10.992083990643092;0.029604863214040655;0.3425549292163873;423.51200000000017;398.31200000000024;423.18344366;160.0;0.0;0.3073147798422004;-0.48098617326839654;0.48098617326839654;0.3073147798422004;0.625;1.125;1.71875;1.5111409855892555;1124.9319411982633;22.17515133962105;17.724548960900552;17.724548960900552;15.652999680989847;10.57035674074028;10.570…
493;11.184071896916713;-0.8560156632348488;11.184071896916713;0.028728470119292693;0.2189936664687414;581.304;558.1200000000001;579.004467796;172.0;0.0;0.3073161366642721;-0.48098616586894827;0.48098616586894827;0.3073161366642721;0.7058823529411765;1.2058823529411764;1.7647058823529411;1.599841847082731;1222.904436635997;23.915638315627202;18.325777368539754;21.49777044676916;16.474366886035764;…
494;13.896719922959619;-0.8972423237796898;13.896719922959619;0.07911414505042269;0.21215035130759802;599.2940000000001;577.1180000000002;596.9950459840001;178.0;0.0;0.3073161366642721;-0.48098616586894827;0.48098616586894827;0.3073161366642721;0.7714285714285715;1.4;2.0285714285714285;1.6173910056457346;1290.5985887691938;24.785881803630286;18.626391572359356;21.798384650588762;16.86821373615311…
495;13.917553256292955;-0.9384689843245326;13.917553256292955;0.12949981998155247;0.2063158448290812;617.2840000000001;596.116;614.9856241719999;184.0;0.0;0.3073161366642721;-0.48098616586894827;0.48098616586894827;0.3073161366642721;0.75;1.3055555555555556;1.8888888888888888;1.6375446771982844;1322.086123493535;25.65612529163336;18.92700577617896;22.09899885440836;17.26206058627047;10.9809862251…
496;13.981925405537577;-3.550454978715863;13.981925405537577;0.11587195290613406;0.1982089094480847;600.6150000000005;573.3990000000003;600.154192244;220.0;0.0;0.3412251158639555;-0.4787231609470661;0.4787231609470661;0.3412251158639555;0.8809523809523809;1.5238095238095237;2.1666666666666665;1.5870514357486152;1678.036116995767;30.440582342009534;22.604684195835556;23.421180776763283;19.85719560…
497;13.479866665304526;-0.9257078993524492;13.479866665304526;0.11646073368711884;0.28517770687154304;576.2810000000002;552.0890000000002;573.999048068;172.0;0.0;0.3073161533152048;-0.496437310157281;0.496437310157281;0.3073161533152048;1.0;1.6666666666666667;2.212121212121212;2.1460967212223165;1194.2943875502854;24.283728092517162;18.739394907267048;21.911387985496457;15.599463205922564;10.3116…
498;13.925485176043457;-0.9617270861763842;13.925485176043457;0.11048072950829924;0.20140733368846858;635.274;615.1139999999999;632.9762023599999;190.0;0.0;0.3073161366642721;-0.48098616586894827;0.48098616586894827;0.3073161366642721;0.7837837837837838;1.3783783783783783;1.972972972972973;1.640101160753514;1387.6038693995279;26.52636877963644;19.227619979998558;22.399613058227963;17.672744188793…
499;13.946318509376791;-0.98012100874178;13.946318509376791;0.12201927049170047;0.18459694682109568;653.2640000000001;634.1120000000002;650.966780548;196.0;0.0;0.3073161366642721;-0.48098616586894827;0.48098616586894827;0.3073161366642721;0.7368421052631579;1.3421052631578947;1.9210526315789473;1.6327535664736468;1438.658660121646;27.396612267639515;19.52823418381816;22.700227262047562;18.0665910…
500;13.936537887182347;-0.9465361139541624;13.936537887182347;0.13940407798104837;0.19669218293129584;651.729;631.569;648.9466518199999;190.0;0.0;0.3073161366642721;-0.48098616586894827;0.48098616586894827;0.3073161366642721;0.8378378378378378;1.4324324324324325;2.027027027027027;1.640101160753514;1390.3587569016913;26.52636877963644;19.227619979998558;23.155542004246417;17.672744188793427;11.086…
501;13.951296333453012;-0.952927293035333;13.951296333453012;0.14713698119135166;0.19079772248617172;686.1740000000002;667.022;682.907679468;196.0;0.0;0.3073161366642721;-0.48098616586894827;0.48098616586894827;0.3073161366642721;0.8157894736842105;1.4210526315789473;2.0;1.6327535664736468;1442.658660121646;27.396612267639515;19.52823418381816;24.212085154084477;18.06659103891078;11.1863009673368…
502;13.942587269898397;-0.9412192736763842;13.942587269898397;0.13335469526499888;0.19014955350397936;696.18;676.0199999999999;692.8961362399999;190.0;0.0;0.3073161366642721;-0.48098616586894827;0.48098616586894827;0.3073161366642721;0.7567567567567568;1.3513513513513513;1.945945945945946;1.640101160753514;1387.6038693995279;26.52636877963644;19.227619979998558;23.985609597342666;17.6727441887934…
503;13.962055443197126;-0.9434094925380763;13.962055443197126;0.1363778714472359;0.18419798490025147;775.0760000000002;755.924;770.806648308;196.0;0.0;0.3073161366642721;-0.48098616586894827;0.48098616586894827;0.3073161366642721;0.7368421052631579;1.3421052631578947;1.9210526315789473;1.6327535664736468;1438.658660121646;27.396612267639515;19.52823418381816;25.872220340276975;18.06659103891078;1…
504;13.945920603231729;-0.9382895861763856;13.945920603231729;0.13002136193166547;0.20166428972327258;631.3109999999999;608.1270000000001;629.001274236;190.0;0.0;0.3073161366642721;-0.48098616586894827;0.48098616586894827;0.3073161366642721;0.8378378378378378;1.4324324324324325;2.027027027027027;1.6401011607535143;1384.0832458606046;26.526368779636442;19.849655506989333;23.021648585218742;17.6727…
505;13.967983932239802;-0.9381649902232609;13.967983932239802;0.13044938240456028;0.1979620466785499;645.3380000000003;620.1380000000004;643.0169243;196.0;0.0;0.3073161366642721;-0.48098616586894827;0.48098616586894827;0.3073161366642721;0.8157894736842105;1.4210526315789473;2.0;1.6327535664736466;1432.0578800710034;27.39661226763952;20.77230523779971;23.944298316029116;18.066591038910783;11.8083…
506;13.962691436565063;-0.9453023637138707;13.962691436565063;0.1386411535983325;0.18856695215856206;647.3100000000001;624.126;644.996188856;196.0;0.0;0.3073161366642721;-0.4928453244063028;0.4928453244063028;0.3073161366642721;0.8157894736842105;1.394736842105263;1.9736842105263157;1.6352578059392542;1403.9445585194082;27.23347556082298;20.257903797453196;23.4298968756826;18.210748991254214;11.5…
507;13.99808297267297;-0.9507307584245408;13.99808297267297;0.1458026953664553;0.17306804895745634;677.3360000000002;652.1360000000003;675.0067535400001;208.0;0.0;0.3073161366642721;-0.4966198527856375;0.4966198527856375;0.3073161366642721;0.75;1.35;1.925;1.6234489623686585;1471.710426072026;28.810825830012615;21.588801818727436;24.760794896956845;19.142600643832353;12.033081365719204;13.61907790…
508;13.949253936565064;-4.575188646518375;13.949253936565064;0.08468912979690368;0.17878543720502593;685.281;665.1210000000001;682.9730088;208.0;0.0;0.4194848240436675;-0.48098616586894827;0.48098616586894827;0.4194848240436675;0.8;1.375;1.95;1.638871281744481;1484.0897085649003;29.026368779636435;20.483548926017008;23.65554200424642;18.884069054198612;11.714599601318495;13.300596140433196;8.8522…
509;13.973912421282481;-5.116855313185041;13.973912421282481;0.011006561365820344;0.17308479857684334;753.278;734.1259999999997;750.9603934280001;232.0;0.0;0.4195005528883226;-0.48098616586894827;0.48098616586894827;0.4195005528883226;0.7272727272727273;1.2954545454545454;1.8181818181818181;1.646889012508666;1631.6252582065756;32.39661226763951;22.040092075855068;25.212085154084477;20.48924076972…
510;14.290258363586734;-5.207308660346855;14.290258363586734;0.004877566767448105;0.5541690759423372;474.47900000000027;449.2790000000002;474.17664194;180.0;0.0;0.4259201123512179;-0.37259064673719816;0.4259201123512179;0.37259064673719816;1.2058823529411764;1.9411764705882353;2.6470588235294117;1.7219397392947737;1303.2957609682715;24.725403871315216;18.830051271679306;18.830051271679306;16.0047…
511;11.750304590040791;-0.8928235491727556;11.750304590040791;0.06089234536407151;0.7460501574652694;312.4530000000001;284.229;312.208930136;124.0;0.0;0.15517640199485053;-0.3770227702903542;0.3770227702903542;0.15517640199485053;1.2173913043478262;2.0434782608695654;2.782608695652174;1.671196282697806;597.4530522903293;16.242276208189782;14.183524531780506;14.183524531780506;11.043772185574866;9…
512;14.625245136073508;-5.2243097941337036;14.625245136073508;0.010465141303435122;0.41236212817657847;516.5600000000003;485.31200000000035;516.2235921319999;198.0;0.0;0.4259203152051942;-0.37259050828099033;0.4259203152051942;0.37259050828099033;1.162162162162162;1.864864864864865;2.5405405405405403;1.7836303907579407;1365.5248490458812;27.00986092169139;21.114508322055478;21.114508322055478;17.…
513;14.096112685815067;-4.948671107331822;14.096112685815067;0.26829591350875726;0.5820009757942233;421.4340000000001;398.25000000000017;421.16649185600005;160.0;0.0;0.4184784903431719;-0.37896535516156066;0.4184784903431719;0.37896535516156066;1.0333333333333334;1.7;2.3666666666666667;2.073991227376819;1133.9866513835502;22.319626477379405;16.92489935858042;16.92489935858042;13.838954061451616;9…
514;14.14183070548646;-5.261356988011254;14.14183070548646;0.030169228185100705;0.5767111342902008;476.45100000000025;453.2670000000003;476.155906496;180.0;0.0;0.42591973478986256;-0.49264668411898127;0.49264668411898127;0.42591973478986256;1.1764705882352942;1.911764705882353;2.6176470588235294;1.6830112958289416;1332.4134567081271;24.888540578131746;18.74673573058045;18.74673573058045;15.832154…
515;13.989152888007055;-4.904005574452004;13.989152888007055;0.015393941584644244;0.7097311259218759;419.45900000000023;390.22700000000015;419.208356668;164.0;0.0;0.4179725118042038;-0.4964524047597872;0.4964524047597872;0.4179725118042038;1.1724137931034482;1.7241379310344827;2.206896551724138;2.350101663252067;735.9320208420929;22.19830613381976;17.437960134658873;17.437960134658873;13.19832606…
516;13.598367622511967;-4.7054414682539685;13.598367622511967;0.1568721655328793;0.8490150959098304;320.31100000000015;308.2150000000001;320.060646884;114.0;0.0;0.41184897198756015;-0.3578644463332156;0.41184897198756015;0.3578644463332156;1.3333333333333333;1.9523809523809523;2.4761904761904763;2.1436825961256805;602.0792107963803;15.836498814253964;11.162319414412723;11.97881599534045;9.6486840…
517;12.790707829428065;-0.6884722222222226;12.790707829428065;0.168521090534979;0.8162489424337532;381.42800000000017;358.24400000000014;381.157622836;146.0;0.0;0.33623936410408517;-0.4625538597710689;0.4625538597710689;0.33623936410408517;1.1428571428571428;1.8214285714285714;2.4642857142857144;2.3798834843748398;1103.597655969298;20.585057479767894;16.635099579453993;16.635099579453993;13.25612…
518;12.141126196315277;-0.9040460049760641;12.141126196315277;0.20904273746535673;0.4556705457571172;432.62900000000025;400.37300000000016;432.21230126399996;162.0;0.0;0.15580410919281665;-0.37702310863177046;0.37702310863177046;0.15580410919281665;1.1290322580645162;1.903225806451613;2.6129032258064515;1.6782977385013422;1037.0110351490798;21.802754140504845;18.832259798250526;19.648756379178252…
519;13.794850166918618;-4.882652588813302;13.794850166918618;0.006134682325384722;0.7549513625875744;391.4050000000001;366.2050000000001;391.17705654;152.0;0.0;0.41797250818170495;-0.4964524047597872;0.4964524047597872;0.41797250818170495;1.1851851851851851;1.7777777777777777;2.2962962962962963;2.3155983051538858;680.0226028652982;20.457819157813606;15.697473158652715;15.697473158652715;12.376958…
520;13.948161375661375;-4.851576790438397;13.948161375661375;0.22448415171088376;0.7265664336056051;407.44800000000015;378.2160000000001;407.20835666799996;160.0;0.0;0.4179725380034899;-0.4964524047597872;0.4964524047597872;0.4179725380034899;1.1785714285714286;1.75;2.25;2.3393637282948814;669.9049120443456;21.328062645816683;16.937960134658873;16.937960134658873;12.770805714029752;9.281887161105…
521;14.161100718065004;-4.8638681027966735;14.161100718065004;0.2839993543713786;0.6421297621433971;425.4660000000001;398.2500000000001;425.19779198400005;164.0;0.0;0.41846200112207554;-0.4964524047482964;0.4964524047482964;0.41846200112207554;1.1;1.8;2.466666666666667;1.9620705823662503;897.0121087625579;22.156489770562874;17.391519163760808;17.391519163760808;13.966275261389441;9.92756821252319…
522;13.947769668052405;-4.962524092970523;13.947769668052405;0.2175391051482325;0.7171202837252234;415.4270000000002;390.22700000000015;415.17705654;160.0;0.0;0.41847812346214747;-0.496452404748279;0.496452404748279;0.41847812346214747;1.103448275862069;1.6551724137931034;2.1379310344827585;2.5025044234724443;923.6679969818664;22.198306133819763;17.023746572285777;17.023746572285777;13.1983260689…
523;13.897133093978333;-4.920193098072563;13.897133093978333;0.24767232716344312;0.7485134504029378;399.42800000000005;374.22800000000007;399.18214192000005;154.0;0.0;0.4184781041551108;-0.378965618676303;0.4184781041551108;0.378965618676303;1.0;1.5357142857142858;2.0357142857142856;2.4821421376892894;904.7284305574123;21.491199352633213;16.615498281821914;16.615498281821914;12.660321266497535;8.…
524;14.126341096623833;-5.018779880007559;14.126341096623833;0.1394299814610067;0.5861055796983415;438.42100000000016;416.2450000000002;438.15665544399997;166.0;0.0;0.4184795102237377;-0.4964524047482789;0.4964524047482789;0.4184795102237377;1.1290322580645162;1.8064516129032258;2.4516129032258065;2.081110537092355;1157.4365596458078;23.026733258565955;17.203010975354612;17.203010975354612;14.376…
525;13.990351631393299;-4.843958215230537;13.990351631393299;0.27128343827455415;0.6895140645103358;389.4170000000001;367.2410000000001;389.160263604;148.0;0.0;0.41847848876388466;-0.3789653562274834;0.41847848876388466;0.3789653562274834;0.9285714285714286;1.5357142857142858;2.1785714285714284;2.044479709230455;1025.1264667000166;20.579139501373245;15.701635423950442;15.701635423950442;13.034423…
526;14.034189421138827;-4.853149092970522;14.034189421138827;0.21377272508202294;0.8103609445563089;409.44800000000015;383.2400000000001;409.186478352;158.0;0.0;0.4184781234086438;-0.49264668595362265;0.49264668595362265;0.4184781234086438;1.1379310344827587;1.7586206896551724;2.3448275862068964;1.9918710511510902;951.9933868207422;21.61251969619285;17.059995661649644;17.059995661649644;13.338954…
527;14.131124259889141;-5.011410265495086;14.131124259889141;0.0005410925721178739;0.5861055796983415;438.4210000000001;416.2450000000002;438.15665544399997;166.0;0.0;0.41847851766481653;-0.496452404748279;0.496452404748279;0.41847851766481653;1.1612903225806452;1.8709677419354838;2.5161290322580645;2.081110537092355;1157.4365596458078;23.02673325856595;17.203010975354612;17.203010975354612;14.37…
528;13.75385865457294;-4.830223804799697;13.75385865457294;0.2820856428991354;0.7715489367984157;379.39400000000006;354.194;379.17705654;148.0;0.0;0.41797253415140756;-0.4964524047597872;0.4964524047597872;0.41797253415140756;1.1923076923076923;1.8076923076923077;2.3461538461538463;2.3269250561322887;614.9440358174994;19.58757566981053;15.197473158652715;15.197473158652715;11.983112013795047;8.41…
529;14.032519578819182;-5.009762731481481;14.032519578819182;0.07994367808851943;0.5940207551546627;423.4060000000002;402.2380000000001;423.145756412;160.0;0.0;0.41847850958672744;-0.5075436060224069;0.5075436060224069;0.41847850958672744;1.0333333333333334;1.7;2.3333333333333335;2.060801245551685;1137.1661932606771;22.319626477379405;16.372112954080375;16.372112954080375;13.838954061451616;9.203…
530;13.746664225875534;-4.950430366591081;13.746664225875534;0.21535289115646283;0.7700889249854599;387.3730000000001;366.2050000000001;387.145756412;148.0;0.0;0.4184781198957582;-0.496452404748279;0.496452404748279;0.4184781198957582;1.1111111111111112;1.7037037037037037;2.2222222222222223;2.4404113431183747;840.2686471506363;20.457819157813606;15.17844711066503;15.17844711066503;12.376958863912…
531;14.170842230410681;-4.957113213340891;14.170842230410681;0.061570137097283206;0.6516392309317632;439.44900000000007;414.24900000000014;439.17705654;168.0;0.0;0.41846200491999525;-0.4964524047482964;0.4964524047482964;0.41846200491999525;1.1290322580645162;1.8064516129032258;2.4516129032258065;1.9832611224119403;973.5342118991722;23.02673325856595;17.592660673038125;17.592660673038125;14.37695…
532;14.21166824137062;-4.88761786659108;14.21166824137062;0.28265397301047357;0.5966240063827063;433.47000000000014;407.26200000000017;433.186478352;166.0;0.0;0.4184784903628908;-0.496757240707031;0.496757240707031;0.4184784903628908;1.064516129032258;1.7419354838709677;2.3870967741935485;2.0684983588747077;1150.750067736357;23.026733258565955;17.955183176035053;17.955183176035053;14.376958863912…
533;12.525153831967323;-0.9847720452612942;12.525153831967323;0.06430387166786944;0.1718261131210443;850.1939999999997;774.5939999999998;849.5543537400001;338.0;0.0;0.3028502567198085;-0.4812302620820646;0.4812302620820646;0.3028502567198085;0.9516129032258065;1.7258064516129032;2.467741935483871;0.8419776250302788;2029.7428879424701;43.931781694642716;38.50368948647286;38.50368948647286;29.51769…
534;14.033612685815067;-5.030303760393046;14.033612685815067;0.04635261820777692;0.5940207551546627;423.4060000000002;402.2380000000001;423.145756412;160.0;0.0;0.41847850964625094;-0.50765032779473;0.50765032779473;0.41847850964625094;1.0333333333333334;1.7;2.3666666666666667;2.0739912273768195;1137.1661932606771;22.319626477379405;16.372112954080375;16.372112954080375;13.838954061451616;9.203352…
535;13.847213010204081;-4.893407856198035;13.847213010204081;0.25574871924078324;0.750535342486841;388.40500000000014;364.2130000000001;388.177390888;150.0;0.0;0.4184793127655514;-0.49645240474827895;0.49645240474827895;0.4184793127655514;1.1851851851851851;1.8148148148148149;2.2962962962962963;2.4607950001333028;814.5263643289479;20.620955864630137;15.985361608132244;15.985361608132244;12.287642…
536;14.197936507936507;-3.6231517610742894;14.197936507936507;0.1848927364155537;0.9386742457631694;325.34000000000003;312.236;325.0696540960001;116.0;0.0;0.23194871316338142;-0.3353152164864294;0.3353152164864294;0.23194871316338142;1.2727272727272727;1.8636363636363635;2.3181818181818183;2.5209851676311836;843.6936022473798;16.491199352633217;11.89160886635501;12.708105447282737;10.286024141506…
537;12.277566427468505;-0.9419187446204349;12.277566427468505;0.22810236157007413;0.46864155239805305;492.65900000000033;456.3710000000003;492.26644501199996;190.0;0.0;0.15580410919281665;-0.4967678183520195;0.4967678183520195;0.15580410919281665;0.972972972972973;1.6756756756756757;2.3513513513513513;1.4464211677469117;1350.509780724368;25.785881803630282;22.141660875009027;22.141660875009027;17…
538;12.183667348578652;-0.9306689998530278;12.183667348578652;0.23827711640211602;0.6162088710782858;430.58800000000036;396.3160000000002;430.25079494799996;168.0;0.0;0.15580410919283624;-0.49675779173860574;0.49675779173860574;0.15580410919283624;1.1875;2.0;2.71875;1.7092091978501527;1097.1341126435127;22.67299762850792;19.7549095290609;19.7549095290609;15.308810516490539;12.08603321565046;12.08…
539;15.434742509658182;-1.1816138222264216;15.434742509658182;0.04151171579743007;0.5920696344714659;452.5410000000003;422.3010000000003;452.21630125999997;174.0;0.0;0.1558041091932189;-0.49654772397480273;0.49654772397480273;0.1558041091932189;1.1515151515151516;1.878787878787879;2.5454545454545454;1.7421029000489119;1130.4041864040435;23.543241116511002;19.433488205889727;19.433488205889727;15.…
540;12.218863417007043;-0.9344541944864364;12.218863417007043;0.23124007936507907;0.5721294071085442;444.6150000000003;408.3270000000002;444.26644501199996;174.0;0.0;0.15580410919281668;-0.49620958129775117;0.49620958129775117;0.15580410919281668;1.121212121212121;1.8484848484848484;2.515151515151515;1.7200015712104664;1119.8034063534008;23.543241116511005;20.677559259871273;20.677559259871273;15…
541;12.263514473021736;-0.9998477130049555;12.263514473021736;0.07420304232804176;0.5924095876009613;476.61300000000034;440.3250000000003;476.2562742519999;186.0;0.0;0.20277449097206346;-0.49270426614975416;0.49270426614975416;0.20277449097206346;1.0285714285714285;1.7428571428571429;2.3714285714285714;1.7350626037329464;1155.8577639523023;24.957454678884098;21.494055840799;21.494055840799;16.795…
542;15.78140917632485;-1.101495837532544;15.78140917632485;0.17747042669098056;0.6006939225966954;464.57700000000034;431.3130000000003;464.23628775599997;180.0;0.0;0.15580410919328683;-0.49651414341952793;0.49651414341952793;0.15580410919328683;1.1470588235294117;1.9411764705882353;2.6470588235294117;1.7564204746044676;1168.5511744793034;24.250347897697544;20.463772023344365;20.463772023344365;16…
543;12.129552122241204;-0.9246221366633067;12.129552122241204;0.23508440413202325;0.6613351339628499;416.56100000000026;384.3050000000002;416.23514488399996;162.0;0.0;0.15580410919281665;-0.4967682127787917;0.4967682127787917;0.15580410919281665;1.1290322580645162;1.903225806451613;2.6129032258064515;1.6782977385013422;1034.2561476469161;21.802754140504845;18.832259798250526;18.832259798250526;14…
544;15.427242509658184;-1.151784008356429;15.427242509658184;0.11845934684837056;0.5920696344714659;452.54100000000034;422.3010000000003;452.21630125999997;174.0;0.0;0.16505543990965268;-0.4935760795040014;0.4935760795040014;0.16505543990965268;1.1515151515151516;1.9393939393939394;2.6666666666666665;1.7306052796777882;1153.6541864040435;23.543241116511;19.433488205889727;19.433488205889727;15.71…
545;12.246520611436685;-0.9485400340340013;12.246520611436685;0.20574856177038692;0.4773258130330964;478.6320000000003;444.3600000000003;478.25079494799996;184.0;0.0;0.15580410919281665;-0.45738424089426066;0.45738424089426066;0.15580410919281665;0.9722222222222222;1.7222222222222223;2.4722222222222223;1.4287702668751312;1306.1995755081227;24.915638315627206;21.219011144198653;21.219011144198653;…
546;12.174207769624124;-0.9295381655748725;12.174207769624124;0.2370734126984122;0.6162088710782858;430.58800000000036;396.3160000000002;430.25079494799996;168.0;0.0;0.15580410919281668;-0.4964889959854677;0.4964889959854677;0.15580410919281668;1.1875;2.0;2.71875;1.6977015955466777;1097.1341126435127;22.672997628507925;19.7549095290609;19.7549095290609;15.308810516490539;12.08603321565046;12.0860…
547;12.24766277948273;-0.9807914304827632;12.24766277948273;0.12600691819937815;0.36982990670561416;491.0710000000004;455.79100000000034;490.22747266;184.0;0.0;0.1558041091928168;-0.487708203419798;0.487708203419798;0.1558041091928168;1.2857142857142858;2.085714285714286;2.8;1.68120182084251;1188.3128070411017;24.95745467888409;21.04708756444322;21.803016510461674;16.719494119013497;12.8886055438…
548;9.837806501158774;0.1565996879570115;9.837806501158774;0.1565996879570115;0.8798561193279849;328.4080000000001;304.21600000000007;328.167459248;128.0;0.0;0.16026000426275863;-0.5042546025566189;0.5042546025566189;0.16026000426275863;0.7083333333333334;1.0833333333333333;1.4166666666666667;1.9837013690296197;676.913862034457;17.43035694138864;14.484426463823905;14.484426463823905;11.4727642104…
549;9.805937583566067;-0.10250188964474716;9.805937583566067;0.10250188964474694;0.8698961948673772;344.4070000000001;320.2150000000001;344.162373868;134.0;0.0;0.16034695451996595;-0.5042545866626846;0.5042545866626846;0.16034695451996595;0.76;1.16;1.52;1.9077605415565402;694.2468870166155;18.13746372257519;14.892674754287766;14.892674754287766;11.955927458031292;8.351481538676628;8.3514815386766…
550;5.932471655328798;-0.12491484788359797;5.932471655328798;0.012922309355841488;0.694533112344991;349.4740000000001;322.25800000000004;349.204179104;136.0;0.0;0.12618037420294578;-0.49611415523314983;0.49611415523314983;0.12618037420294578;1.1538461538461537;1.9230769230769231;2.6538461538461537;2.075599777766519;835.851504567582;18.7338400397525;16.00421283519708;16.00421283519708;12.447820184…
551;6.081777210884354;-0.1257481812169312;6.081777210884354;0.03800361657008455;0.6184096587691845;363.5010000000001;334.26900000000006;363.21982916800005;142.0;0.0;0.12618037420295597;-0.4961141552331498;0.4961141552331498;0.12618037420295597;1.1481481481481481;1.9259259259259258;2.6296296296296298;2.096408537378005;851.2097198974104;19.440946820939047;16.71131961638363;16.71131961638363;12.9858…
552;11.333384906952295;-0.38469853859464265;11.333384906952295;0.26811077517426707;0.5055701801450722;412.4820000000002;384.25800000000015;412.18858861599995;160.0;0.0;0.3076565347989622;-0.49283217221821307;0.49283217221821307;0.3076565347989622;0.6666666666666666;1.0333333333333334;1.3333333333333333;1.9470838883517871;873.2074943589591;21.999271042140986;18.22299243467944;18.22299243467944;14.…
553;6.173027210884353;-0.1271654147770216;6.173027210884353;0.051892505458973615;0.5459850272215067;377.52800000000013;346.28000000000014;377.235479232;148.0;0.0;0.126180374202956;-0.4961141552331498;0.4961141552331498;0.126180374202956;1.1428571428571428;1.9285714285714286;2.642857142857143;2.094864111524234;866.6016073224054;20.148053602125596;17.418426397570176;17.418426397570176;13.4858249865…
554;6.101777210884354;-0.1614624669312168;6.101777210884354;0.06616305009658241;0.5657937696752835;375.5120000000001;346.2800000000001;375.21982916800005;146.0;0.0;0.12618037420296685;-0.4961141552331498;0.4961141552331498;0.12618037420296685;1.0714285714285714;1.8571428571428572;2.5714285714285716;2.1071066104266225;895.1708988191016;20.148053602125593;16.995776666759802;16.995776666759802;13.48…
555;6.336556122448981;-0.17979792611489054;6.336556122448981;0.080144531578064;0.40433641261226333;425.5720000000001;394.3240000000002;425.23547923200005;164.0;0.0;0.12618037420296688;-0.4961141552331498;0.4961141552331498;0.12618037420296688;0.96875;1.71875;2.46875;1.7970290348083182;1115.0105990431725;22.55383099606141;19.09807096233176;19.09807096233176;15.503463076720395;11.057141239880597;11…
556;6.354355867346939;-0.1698187122071051;6.354355867346939;0.031249973754934768;0.35904295880895154;439.59900000000016;406.3350000000002;439.251129296;170.0;0.0;0.126180374202956;-0.4961141552331498;0.4961141552331498;0.126180374202956;0.9696969696969697;1.7272727272727273;2.484848484848485;1.7335407981055821;1131.0433629318584;23.26093777724796;19.805177743518307;19.805177743518307;16.003463076…
557;5.609554988662132;-0.09615386432350737;5.609554988662132;0.039855468421936324;0.8600833218686801;323.436;298.236;323.18852904000005;126.0;0.0;0.12618037420294573;-0.49611415523314983;0.49611415523314983;0.12618037420294573;1.0;1.75;2.4583333333333335;2.135458566451426;777.1582542576069;17.319626477379405;15.01264900363436;15.01264900363436;11.447820184054565;8.26508280043145;8.26508280043145;…
558;6.116638321995465;-0.11987626763668424;6.116638321995465;0.008842618837658245;0.5726691533080561;377.52800000000013;346.2800000000001;377.23547923200005;148.0;0.0;0.12618037420294578;-0.49611415523314983;0.49611415523314983;0.12618037420294578;1.0714285714285714;1.8571428571428572;2.607142857142857;1.9840488149778388;879.8666239611853;20.148053602125593;17.581563104386706;17.581563104386706;1…
559;6.323105867346939;-0.12902232672096514;6.323105867346939;0.012793761022927619;0.39311352861321214;427.5880000000002;394.3240000000002;427.25112929600004;166.0;0.0;0.12618037420294576;-0.49611415523314983;0.49611415523314983;0.12618037420294576;0.90625;1.65625;2.4375;1.543920423787668;1085.320818572401;22.553830996061407;19.520720693142135;19.520720693142135;15.465458274259607;11.4097466376786…
560;12.113999032168882;-0.9936036181447894;12.113999032168882;0.027492178970353942;0.7056689615752505;431.5760000000003;398.3120000000002;431.246043916;168.0;0.0;0.15589108183456796;-0.37766120681048815;0.37766120681048815;0.15589108183456796;1.1875;1.9375;2.625;1.6691166225706533;1070.1349704456406;22.67299762850792;19.572366612563936;19.572366612563936;15.270805714029754;11.79115720656436;11.79…
561;12.073996566685647;-1.113395284811455;12.073996566685647;0.05555340346015014;0.7391559668362778;417.5490000000002;386.3010000000002;417.23039385199996;162.0;0.0;0.15589108183456796;-0.37766120681048815;0.37766120681048815;0.15589108183456796;1.2258064516129032;1.967741935483871;2.6451612903225805;1.67010137306479;1027.5564277019785;21.965890847321376;18.649716881753562;18.649716881753562;14.7…
562;13.003708600253445;-4.663629256780151;13.003708600253445;0.09407431585557324;0.6034392950149616;485.5460000000003;455.30600000000027;485.2177784799999;186.0;0.0;0.45727597082617094;-0.37766120681048815;0.45727597082617094;0.37766120681048815;1.1714285714285715;1.8857142857142857;2.5428571428571427;1.6477030589914985;1170.5584094730552;25.17299762850792;20.20626003159161;20.20626003159161;16.4…
563;12.194967514236264;-1.0367286181447888;12.194967514236264;0.0434360565213745;0.5828172081897358;473.6570000000003;434.34500000000025;473.2929941079999;186.0;0.0;0.15589108183456796;-0.37766120681048815;0.37766120681048815;0.15589108183456796;1.1428571428571428;1.8571428571428572;2.5142857142857142;1.647703058991499;1156.3391491708385;25.17299762850792;22.072366612563933;22.072366612563933;16.…
564;12.17455935097096;-1.1967286181447885;12.17455935097096;0.0675240929705212;0.6293019403148243;475.6290000000003;438.33300000000025;475.2722586639999;186.0;0.0;0.15589108183456796;-0.37820373397789375;0.37820373397789375;0.15589108183456796;1.1714285714285715;1.8857142857142857;2.5428571428571427;1.6477030589914983;1159.4674044267392;25.17299762850792;21.51958020806389;21.51958020806389;16.417…
565;12.186912260576616;-1.0340202848114561;12.186912260576616;0.04416566935416166;0.6729561197122071;474.6450000000003;436.34100000000024;474.288243076;186.0;0.0;0.15589108183456796;-0.37766120681048815;0.37766120681048815;0.15589108183456796;1.1428571428571428;1.8857142857142857;2.5714285714285716;1.618998024251921;1136.3730810119723;24.957454678884094;21.72668698925044;21.72668698925044;16.6266…
566;10.607795743836439;-0.11028845147821675;10.607795743836439;0.08645150961619152;0.38413548584718377;489.61500000000024;458.36700000000036;489.230393852;186.0;0.0;0.17156705531289082;-0.5042358633210654;0.5042358633210654;0.17156705531289082;1.0;1.7567567567567568;2.5405405405405403;1.6010632630134123;1507.7727969028156;25.733475560822985;21.578664752651328;21.578664752651328;17.859305124376956…
567;14.187307659316865;-0.48562244056381876;14.187307659316865;0.006203126312253282;0.5568621418895331;502.58600000000024;471.3380000000003;502.226785692;192.0;0.0;0.25355043741833755;-0.5042358633210654;0.5042358633210654;0.25355043741833755;1.2432432432432432;2.0;2.7027027027027026;1.7806311256167966;1431.2951552931358;26.645535412082953;21.847989496486615;21.847989496486615;17.502039534468796;…
568;10.584127537343557;-0.10621491020631835;10.584127537343557;0.0942463839938581;0.38413548584718377;489.61500000000024;458.36700000000036;489.230393852;186.0;0.0;0.17156705531283725;-0.5042358633210654;0.5042358633210654;0.17156705531283725;1.0;1.7837837837837838;2.5675675675675675;1.5518498325087204;1507.7727969028156;25.733475560822985;21.578664752651328;21.578664752651328;17.84246837197135;1…
569;12.790740377211478;-4.787539366726152;12.790740377211478;0.012203513566421131;0.4829118346019484;497.5130000000002;471.3050000000003;497.18139297199997;188.0;0.0;0.5725966417656276;-0.5042358633210654;0.5725966417656276;0.5042358633210654;1.1666666666666667;1.9444444444444444;2.6666666666666665;1.7044740144678854;1351.0488686250117;25.827698166887174;20.234055116194742;20.234055116194742;16.9…
570;10.583102581174371;-0.12100314115526367;10.583102581174371;0.06780695816996274;0.3654904814581777;505.61400000000026;474.3660000000004;505.225308472;192.0;0.0;0.17156705531283747;-0.5042358633210654;0.5042358633210654;0.17156705531283747;1.0;1.7894736842105263;2.5789473684210527;1.497948765880615;1527.7942732625309;26.440582342009534;21.98691304311519;21.98691304311519;18.32563161956574;12.85…
571;12.321952057465676;-1.1107181306164438;12.321952057465676;0.07451721355310847;0.4226618206626945;549.7550000000003;506.4110000000004;549.3242942359999;214.0;0.0;0.15589108183456796;-0.37766120681048815;0.37766120681048815;0.15589108183456796;1.024390243902439;1.7317073170731707;2.3902439024390243;1.4116620029387033;1477.8183438214476;29.15612529163336;25.38176768932244;25.38176768932244;19.39…
572;12.584911659108087;-3.507871721991266;12.584911659108087;0.19488475791551174;0.6712611045673953;356.4910000000001;332.29900000000004;356.1558490079999;132.0;0.0;0.2403149028162907;-0.36088903502564346;0.36088903502564346;0.2403149028162907;1.08;1.8;2.52;1.7132417685439552;943.2464234196414;17.863596551749424;14.619567906847493;15.43606448777522;11.992331727797286;8.656136623843762;10.13929987…
573;12.596897124590576;-3.51862793419837;12.596897124590576;0.2000172167632488;0.6951529581819377;356.49100000000004;332.29900000000015;356.155849008;132.0;0.0;0.24031490565695393;-0.36088903502564346;0.36088903502564346;0.24031490565695393;1.0;1.68;2.36;1.7354287636861114;956.7846538072134;18.02673325856595;14.782704613664025;15.599201194591751;11.86501052785946;8.538852125038009;10.022015372632…
574;12.383957782186949;-3.5515707409507002;12.383957782186949;0.21544136327370444;0.737576505347789;348.85500000000013;331.7190000000001;348.069926464;120.0;0.0;0.24031632270858863;-0.36088903502564346;0.36088903502564346;0.24031632270858863;1.1304347826086956;1.826086956521739;2.5652173913043477;1.7590557685463941;917.1761801208879;16.44938298937633;12.583318817483624;14.155744344429806;10.95432…
575;12.763551193625599;-3.575115845721004;12.763551193625599;0.22406852530319354;0.49925565875726574;390.5080000000001;368.3320000000001;390.140198944;142.0;0.0;0.24031529231811305;-0.36088903502564346;0.36088903502564346;0.24031529231811305;0.8571428571428571;1.5;2.25;1.4870055643305535;1180.2544490503076;19.562267164498692;15.592105690422528;16.408602271350254;13.526806570407935;9.2561600545869…
576;10.464292726707049;-0.10748166521863367;10.464292726707049;0.08052579365079304;0.5439844524438272;447.9620000000001;421.75400000000025;447.160121372;164.0;0.0;0.1715670553129668;-0.5042358633210654;0.5042358633210654;0.1715670553129668;1.1875;1.96875;2.71875;1.7885791663932928;1235.457726826994;22.62059138570063;18.569877879712426;19.32580682573088;15.286825479305527;10.730644708885341;11.108…
577;14.374104711471063;-0.2477001049629115;14.374104711471063;0.0288523557571172;0.4322822979050957;516.6570000000003;479.3610000000003;516.278821264;200.0;0.0;0.17156705531286257;-0.5042358633210654;0.5042358633210654;0.17156705531286257;1.1842105263157894;1.9473684210526316;2.6578947368421053;1.7307839580255757;1381.3137680185769;27.189505486452973;23.061061549582398;23.061061549582398;18.15052…
578;14.491087736162418;-0.4484377750309385;14.491087736162418;0.01229089796820615;0.4498438178825461;542.6510000000002;507.3710000000003;542.25808582;208.0;0.0;0.254067484097486;-0.5042358633210654;0.5042358633210654;0.254067484097486;1.2;1.975;2.725;1.548115353342677;1510.534105664371;28.181069318015695;23.383523402419357;23.383523402419357;19.163835577017267;13.951514786423887;13.95151478642388…
579;10.567200099701834;-0.10140218630018771;10.567200099701834;0.10140218630018771;0.37740775477364646;495.6440000000002;466.4120000000003;495.18681478800005;182.0;0.0;0.17156705531283725;-0.5042358633210654;0.5042358633210654;0.17156705531283725;1.1388888888888888;2.0;2.7777777777777777;1.5616344196715521;1473.4344345473567;25.02636877963644;20.83221250473594;21.648709085663665;17.34246837197135…
580;10.579025496527231;-0.11213206996963221;10.579025496527231;0.08424638399385809;0.40871238537212845;490.60300000000024;460.36300000000034;490.22564281999996;186.0;0.0;0.17156705531283725;-0.5042358633210654;0.5042358633210654;0.17156705531283725;1.1081081081081081;1.945945945945946;2.72972972972973;1.5518498325087209;1512.2378028416447;25.733475560822985;21.44852807896166;21.44852807896166;17.…
581;10.471332195267497;-0.08543929284166518;10.471332195267497;0.08543929284166518;0.5967978155430126;427.54400000000015;398.31200000000024;427.21474378799996;164.0;0.0;0.17156705531283714;-0.5042358633210654;0.5042358633210654;0.17156705531283714;1.09375;1.84375;2.5625;1.7634825149593025;1211.983751567795;22.620591385700628;19.191913406703197;19.191913406703197;15.26998872689992;11.0356794082370…
582;10.494698938414459;-0.08640494044192826;10.494698938414459;0.08640494044192826;0.5709463916812154;441.5710000000001;410.32300000000026;441.23039385199996;170.0;0.0;0.17156705531283714;-0.5042358633210654;0.5042358633210654;0.17156705531283714;1.1515151515151516;1.9090909090909092;2.606060606060606;1.7384682549525707;1228.2584494539717;23.32769816688717;19.899020187889743;19.899020187889743;15…
583;10.447663556214241;-0.11321707061944308;10.447663556214241;0.07555104140421554;0.5743103098857844;429.5160000000002;402.30000000000024;429.194008344;164.0;0.0;0.17156705531283714;-0.5079662506392756;0.5079662506392756;0.17156705531283714;1.09375;1.84375;2.5625;1.7634825149593023;1214.9626143291578;22.620591385700628;18.639127002203157;18.639127002203157;15.26998872689992;10.759286205987001;10…
584;13.810187477910969;-0.40335392204529996;13.810187477910969;0.01619908457210073;0.5549343461232816;461.53300000000024;433.30900000000025;461.20023659599997;176.0;0.0;0.17156705531286268;-0.5042358633210654;0.5042358633210654;0.17156705531286268;1.2352941176470589;2.0294117647058822;2.764705882352941;1.7797023991939314;1301.7246699045313;24.197941654890254;19.646847987209306;19.646847987209306;…
585;13.415342464830466;-1.188409102838666;13.415342464830466;0.0570467008607336;0.5364613892406016;511.6370000000004;477.3650000000004;511.252272168;196.0;0.0;0.15589108183456796;-0.37766120681048815;0.37766120681048815;0.15589108183456796;1.0789473684210527;1.8157894736842106;2.526315789473684;1.4522512718183844;1394.4534507029846;26.656125291633355;22.259732162331666;22.259732162331666;18.18229…
586;12.24957064275998;-1.094659102838667;12.24957064275998;0.06682667177165791;0.5275369150312361;507.6740000000004;470.3780000000003;507.277344044;196.0;0.0;0.15589108183456796;-0.37766120681048815;0.37766120681048815;0.15589108183456796;1.0526315789473684;1.7894736842105263;2.5;1.4522512718183846;1387.9447200393015;26.65612529163336;22.881767689322437;22.881767689322437;18.182290654352144;13.86…
587;12.563735433988409;-3.970729691567984;12.563735433988409;0.11374382134753658;0.604529199533481;399.29900000000015;383.1710000000001;398.02586873200005;132.0;0.0;0.24410675690595413;-0.5049757184824645;0.5049757184824645;0.24410675690595413;1.24;1.96;2.72;1.8356735442630978;1031.5490379094558;18.189869965382485;13.253796347613557;15.582150820578192;11.775694130382421;7.530381056156483;9.769473…
588;12.613926917989417;-3.821130926135886;12.613926917989417;0.023601857664809156;0.5714006690062364;417.7450000000002;402.6250000000002;415.99198176000004;132.0;0.0;0.24185815233233604;-0.3608890350256434;0.3608890350256434;0.24185815233233604;1.08;1.8;2.56;1.823191653319758;1031.5490379094558;18.18986996538248;13.184547225122827;16.26883064410592;11.792530882788029;7.501739559054824;10.11879622…
589;12.613926917989417;-3.821130926135886;12.613926917989417;0.02888355354895822;0.5714006690062367;417.74500000000006;402.6250000000002;415.99198176000004;132.0;0.0;0.24185644814367024;-0.3608890350256434;0.3608890350256434;0.24185644814367024;1.08;1.76;2.52;1.8217064215981027;1031.5490379094558;18.18986996538248;13.184547225122827;16.26883064410592;11.775694130382421;7.4957564949111175;10.11281…
590;10.482864618887833;-0.1002938293308171;10.482864618887833;0.09719813810358713;0.6154746655807797;443.5430000000001;414.31100000000026;443.209658408;170.0;0.0;0.17156705531283714;-0.5042358633210654;0.5042358633210654;0.17156705531283714;1.0606060606060606;1.8181818181818181;2.515151515151515;1.7384682549525707;1231.2888479972219;23.32769816688717;19.60016169716706;19.60016169716706;15.8079935…
591;13.615835626059118;-4.453558458628579;13.615835626059118;0.01523850669999649;0.4502577702885962;495.54100000000017;467.31700000000023;495.202128416;188.0;0.0;0.41618524694983555;-0.5042358633210654;0.5042358633210654;0.41618524694983555;1.1388888888888888;1.8888888888888888;2.5833333333333335;1.775572580566753;1378.8637111944538;25.990834873703708;20.74845655654125;20.74845655654125;16.908833…
592;14.572787724874665;-0.3701113480541689;14.572787724874665;0.02952108003695364;0.5450927336995286;489.54300000000023;461.3190000000003;489.19515121599994;186.0;0.0;0.18898583860426413;-0.5042358633210654;0.5042358633210654;0.18898583860426413;1.25;2.0833333333333335;2.888888888888889;1.6087430717258504;1400.859953517395;25.189505486452973;20.645887484633995;20.645887484633995;17.25315197449431…
593;13.914337137774915;-0.43497429241567054;13.914337137774915;0.02527462836986616;0.23957216883286356;474.5320000000002;447.31600000000026;474.195485564;180.0;0.0;0.17156705531289088;-0.5042358633210654;0.5042358633210654;0.17156705531289088;1.2;2.0;2.742857142857143;1.7834309789218659;1367.2525075730334;24.9050484360768;19.96430507071234;19.96430507071234;16.71867713188366;11.388202335750275;11…
594;12.242265760022573;-1.1276452139497772;12.242265760022573;0.08427387103703854;0.48100685840246804;528.0920000000003;493.8200000000004;527.2227216279999;196.0;0.0;0.15589108183456796;-0.37766120681048815;0.37766120681048815;0.15589108183456796;1.0789473684210527;1.8157894736842106;2.526315789473684;1.4522512718183844;1394.4534507029846;26.656125291633355;22.259732162331666;23.01566110835012;18…
595;12.226523076919918;-1.1175208517048798;12.226523076919918;0.07699604224405854;0.606904730521362;494.6350000000004;460.36300000000034;494.25694294799996;190.0;0.0;0.15589108183456796;-0.37766120681048815;0.37766120681048815;0.15589108183456796;1.162162162162162;1.972972972972973;2.7027027027027026;1.464956537533306;1347.8971845381552;25.785881803630282;21.828981284822397;21.828981284822397;17.…
596;12.868708349080372;-3.5542713582346512;12.868708349080372;0.20434334845049196;0.725635179492614;356.4910000000001;332.2990000000001;356.155849008;132.0;0.0;0.2408433613474339;-0.36088903502564346;0.36088903502564346;0.2408433613474339;1.08;1.72;2.4;1.8367994214530454;996.1022318151277;18.18986996538248;15.050653806095147;15.867150387022873;11.77569413038242;8.428809785397275;9.911973032991668…
597;13.45295859066512;-0.1362065810704498;13.45295859066512;0.03767440778984721;0.46544097719475264;530.6900000000002;496.4180000000003;530.223928568;198.0;0.0;0.2548175448062512;-0.5042358633210653;0.5042358633210653;0.2548175448062512;1.236842105263158;2.026315789473684;2.789473684210526;1.514323555275619;1421.1997344100694;26.603719048826065;22.336456950684365;23.15295353161209;18.269988726899…
598;10.475881340113844;-0.08585079421907582;10.475881340113844;0.08585079421907582;0.5967978155430126;427.54400000000015;398.31200000000024;427.21474378799996;164.0;0.0;0.1715670553128372;-0.5042358633210654;0.5042358633210654;0.1715670553128372;1.15625;1.96875;2.71875;1.7755699865191454;1229.233751567795;22.620591385700628;19.191913406703197;19.191913406703197;15.26998872689992;11.03567940823702…
599;13.355002292725786;-4.443720495665616;13.355002292725786;0.016020399704111732;0.48171402868259283;481.5140000000002;455.3060000000002;481.186478352;182.0;0.0;0.4159308872059569;-0.5042358633210654;0.5042358633210654;0.4159308872059569;1.1714285714285715;1.9428571428571428;2.657142857142857;1.748487035068487;1331.4432068602553;25.120591385700628;19.82580682573088;19.82580682573088;16.481313592…
600;10.465881340113842;-0.09819647323142155;10.465881340113842;0.09656415343915281;0.6460360244180364;428.5320000000001;400.3080000000002;428.20999275599996;164.0;0.0;0.17156705538995848;-0.5042358633210652;0.5042358633210652;0.17156705538995848;1.1875;2.0;2.75;1.7755699865191454;1233.457726826994;22.620591385700628;19.06177673301353;19.06177673301353;15.26998872689992;10.905542734547351;10.90554…
601;12.227061271364363;-1.110151237192408;12.227061271364363;0.07465036323171281;0.606904730521362;494.63500000000045;460.36300000000034;494.2569429479999;190.0;0.0;0.15589108183456796;-0.37766120681048815;0.37766120681048815;0.15589108183456796;1.1081081081081081;1.864864864864865;2.5945945945945947;1.464956537533306;1347.8971845381552;25.785881803630282;21.828981284822397;21.828981284822397;17.…
602;12.409321853741496;-3.583113950827244;12.409321853741496;0.17664506697740823;0.737576505347789;348.85500000000013;331.7190000000001;348.069926464;120.0;0.0;0.24036811522928614;-0.36088903502564346;0.36088903502564346;0.24036811522928614;1.173913043478261;1.9565217391304348;2.739130434782609;1.7748007905408092;934.4261801208879;16.44938298937633;12.583318817483624;14.155744344429806;10.9543269…
603;12.452130495716805;-3.6387852471235402;12.452130495716805;0.1041142027798776;0.737576505347789;348.8550000000001;331.7190000000001;348.06992646400005;120.0;0.0;0.2418007830117817;-0.3608890350256434;0.3608890350256434;0.2418007830117817;1.1304347826086956;1.826086956521739;2.608695652173913;1.7919408951721825;934.4261801208879;16.44938298937633;12.583318817483624;14.155744344429806;10.9711636…
604;12.254890423858694;-1.0972430739271024;12.254890423858694;0.0676724825732764;0.5275369150312361;507.6740000000004;470.3780000000004;507.277344044;196.0;0.0;0.15589108183456796;-0.37766120681048815;0.37766120681048815;0.15589108183456796;1.0789473684210527;1.8421052631578947;2.5789473684210527;1.4662042232991561;1405.1947200393015;26.65612529163336;22.881767689322437;22.881767689322437;18.1991…
605;12.53657494016125;-3.993507469345763;12.53657494016125;0.32798456265222087;0.5211740502377271;359.40700000000004;342.27100000000013;359.093977024;130.0;0.0;0.288872750592522;-0.36088903502564323;0.36088903502564323;0.288872750592522;1.16;1.84;2.6;1.8260872710741998;1027.0588129137827;18.026733258565955;13.469064520902082;14.285561101829808;11.881847280265069;7.6902146856277405;9.1733779332221…
606;12.676722804862685;-3.5384219629209706;12.676722804862685;0.0016358023285987233;0.7002082620979079;370.5180000000001;344.3100000000001;370.171499072;138.0;0.0;0.24031490853290488;-0.36088903502564346;0.36088903502564346;0.24031490853290488;1.0384615384615385;1.6923076923076923;2.3461538461538463;1.7415546530652453;996.4171557618213;18.94938298937633;15.705354344474399;16.521850925402124;12.16…
607;12.545710742630385;-3.7457296915679845;12.545710742630385;0.011626537960863326;0.6867906961684542;383.3000000000002;367.1720000000002;382.030954112;126.0;0.0;0.24185461127884;-0.3608890350256434;0.3608890350256434;0.24185461127884;1.1666666666666667;1.9166666666666667;2.7083333333333335;1.8089755610001352;983.1741551744809;17.319626477379405;12.883933021303227;15.212287494267862;11.3650105278…
608;12.545710742630385;-3.7457296915679845;12.545710742630385;0.011626537960863104;0.6867906961684543;383.30000000000007;367.1720000000002;382.030954112;126.0;0.0;0.24185631454628256;-0.3608890350256434;0.3608890350256434;0.24185631454628256;1.125;1.875;2.6666666666666665;1.8104727380952421;983.1741551744807;17.319626477379405;12.883933021303225;15.21228749426786;11.381847280265069;7.396090655883…
609;14.353326233869094;-1.263909740593768;14.353326233869094;0.03171359284454467;0.5364613892406015;511.6370000000004;477.3650000000003;511.25227216799993;196.0;0.0;0.15589108183456796;-0.37766120681048815;0.37766120681048815;0.15589108183456796;1.105263157894737;1.868421052631579;2.6052631578947367;1.466204223299156;1411.7034507029846;26.656125291633362;22.259732162331666;22.259732162331666;18.1…
610;12.47753802910053;-3.6585151853951445;12.47753802910053;0.09970062253296397;0.6867906961684542;383.3000000000001;367.1720000000002;382.030954112;126.0;0.0;0.2403699095569962;-0.36088903502564346;0.36088903502564346;0.2403699095569962;1.125;1.875;2.625;1.7797469577597973;983.1741551744809;17.319626477379405;12.883933021303227;15.21228749426786;11.36501052785946;7.390107591739837;9.629199785352…
611;12.520346671075838;-3.7141864816914407;12.520346671075838;0.027169758335432892;0.6867906961684542;383.3000000000001;367.1720000000002;382.030954112;126.0;0.0;0.24180258535215737;-0.3608890350256434;0.3608890350256434;0.24180258535215737;1.1666666666666667;1.9166666666666667;2.6666666666666665;1.7949285200276375;983.1741551744809;17.319626477379405;12.883933021303227;15.212287494267862;11.3650…
612;12.588519384605693;-3.8014009878642807;12.588519384605693;0.08415740215839396;0.6867906961684542;383.3000000000001;367.1720000000001;382.030954112;126.0;0.0;0.24329322626123448;-0.36088903502564335;0.36088903502564335;0.24329322626123448;1.0833333333333333;1.75;2.4583333333333335;1.8258304484005983;962.924155174481;17.319626477379405;12.883933021303225;15.212287494267862;11.381847280265067;7.…
613;13.941261191243154;-4.181933395271687;13.941261191243154;0.12889718692572072;0.5999373047493584;429.2860000000001;414.16600000000017;428.00056726;132.0;0.0;0.24334115641923648;-0.36088903502564335;0.36088903502564335;0.24334115641923648;1.2;1.92;2.68;1.8217064215981023;1034.3039254116195;18.18986996538248;13.184547225122827;15.587040345165258;11.775694130382421;7.4957564949111175;9.7719180120…
614;14.15667155765398;-0.3413475917353981;14.15667155765398;0.006370506280769961;0.2969369980448049;505.5860000000003;473.33000000000027;505.22645134399994;194.0;0.0;0.17156705531286268;-0.5042358633210654;0.5042358633210654;0.17156705531286268;1.1891891891891893;2.0;2.7567567567567566;1.7141872147539656;1353.980697580607;26.31926199844989;21.723237753823618;21.723237753823618;17.718677131883663;…
615;14.54061354023295;-0.3074984515411099;14.54061354023295;0.0011607142857137376;0.607144178641989;431.5070000000001;405.2990000000002;431.189671912;164.0;0.0;0.17156705531309596;-0.5042358633210654;0.5042358633210654;0.17156705531309596;1.1875;1.96875;2.71875;1.7885791663932928;1235.457726826994;22.62059138570063;18.569877879712426;18.569877879712426;15.286825479305527;10.730644708885341;10.730…
616;14.548865513940196;-3.935227039016046;14.548865513940196;0.006235798341643672;0.4472587780063707;578.706;543.4260000000002;578.2250714399999;216.0;0.0;0.24327095016643432;-0.5042358633210654;0.5042358633210654;0.24327095016643432;1.170731707317073;1.9268292682926829;2.658536585365854;1.5754080659956253;1648.0217679632024;29.10371904882607;23.700019983347083;24.51651656427481;19.4971689103506;…
617;14.09875956218551;-5.080916695579619;14.09875956218551;0.0636534770461088;0.3987022674923751;510.91900000000027;487.7350000000003;510.144566536;186.0;0.0;0.4184546017253058;-0.38291742257057076;0.4184546017253058;0.38291742257057076;1.2;1.8857142857142857;2.4857142857142858;1.5661249021083181;1228.007223871207;25.432510652501758;18.44874803983887;19.204676985857322;16.45674444516112;10.875442…
618;13.821725954270597;-4.851472033257747;13.821725954270597;0.27461215041572196;0.6808822227910495;384.4130000000001;360.22100000000006;384.171242888;148.0;0.0;0.41702875510729814;-0.4964524047829312;0.4964524047829312;0.41702875510729814;1.0;1.5925925925925926;2.111111111111111;2.426345272416076;781.7588834745901;20.457819157813606;15.822985224701206;15.822985224701206;12.3769588639124;8.565522…
619;13.924177453388761;-4.98406848387503;13.924177453388761;0.048271080036952574;0.6111997116002184;429.8410000000001;409.68100000000015;429.11186944;156.0;0.0;0.4170297273780966;-0.49645240478293107;0.49645240478293107;0.4170297273780966;1.1379310344827587;1.793103448275862;2.310344827586207;2.477829380050243;937.253941598499;22.03516942700323;16.070813024020765;16.82674197003922;13.325647268896…
620;14.612137799566309;-5.0364667928846805;14.612137799566309;0.015732846082704643;0.32658862953379425;562.5830000000004;531.3350000000003;562.236717332;214.0;0.0;0.41845479174984984;-0.38291568984805147;0.41845479174984984;0.38291568984805147;1.125;1.85;2.55;1.429388847097599;1401.301483153024;28.708531534440656;21.777175164585064;21.777175164585064;18.949944393887577;13.39728107992612;13.397281…
621;14.0239237949562;-5.150845359393929;14.0239237949562;0.114648333820343;0.39417048076809397;512.4790000000002;487.2790000000002;512.18468176;194.0;0.0;0.4184542253040927;-0.4964524047483061;0.4964524047483061;0.4184542253040927;1.1111111111111112;1.7222222222222223;2.3055555555555554;1.8393292047978684;1241.539259497592;26.88854057813175;19.658325717553467;19.658325717553467;16.681489316552714…
622;14.221810988284203;-4.892043768896449;14.221810988284203;0.2698510854959273;0.4489336934198363;434.4730000000001;408.26500000000016;434.186892952;166.0;0.0;0.4170291581584121;-0.4964524047829311;0.4964524047829311;0.4170291581584121;0.9354838709677419;1.5806451612903225;2.193548387096774;2.07082265153792;1088.562433134837;23.02673325856595;17.977685763080462;17.977685763080462;14.376958863912…
623;14.64087013607351;-5.203901630868396;14.64087013607351;0.022810820315781077;0.4636576956391693;514.5440000000003;485.31200000000035;514.207942068;196.0;0.0;0.42592031521763885;-0.3725905082726328;0.42592031521763885;0.3725905082726328;1.135135135135135;1.864864864864865;2.5945945945945947;1.5535859707468034;1396.1730978728745;26.424074484064484;20.528721884428577;20.528721884428577;17.5492974…
624;13.877576766817837;-4.9448175311791385;13.877576766817837;0.13827058138070103;0.5322871043338718;439.2760000000002;419.11600000000016;438.07764812;154.0;0.0;0.4170287703720753;-0.4964524047829312;0.4964524047829312;0.4170287703720753;1.0;1.5714285714285714;2.0714285714285716;2.4709800233870585;832.3347102986002;21.328062645816686;15.501563901530034;17.013421793566945;12.770805714029752;8.3541…
625;13.863207435752079;-4.884168792517007;13.863207435752079;0.2568573294790828;0.6615857810408139;400.41200000000015;376.22000000000014;400.16615750799997;154.0;0.0;0.41702875524872585;-0.4967682187321521;0.4967682187321521;0.41702875524872585;0.9285714285714286;1.5357142857142858;2.0357142857142856;2.4074764480676305;800.2882609953556;21.164925939000153;16.231233515165073;16.231233515165073;12.…
626;14.245258802595114;-4.82674544123205;14.245258802595114;0.2587331883000621;0.6531639339524833;415.45500000000027;391.26300000000015;415.17591366799996;158.0;0.0;0.4184786849215026;-0.3789652223531286;0.4184786849215026;0.3789652223531286;1.0666666666666667;1.7666666666666666;2.533333333333333;1.776747605003223;1136.9894763555537;21.570703332935967;16.745605498320458;16.745605498320458;14.1295…
627;13.919692224111866;-4.978839954963467;13.919692224111866;0.006791147014360677;0.5322871043338719;439.2760000000001;419.11600000000016;438.07764812;154.0;0.0;0.4170307037120182;-0.496452404782931;0.496452404782931;0.4170307037120182;1.0357142857142858;1.6071428571428572;2.107142857142857;2.509457118073551;832.3347102986002;21.328062645816683;15.501563901530034;17.013421793566945;12.80447921884…
628;13.92744173595364;-4.986156462585034;13.92744173595364;0.06563169249181189;0.6111997116002184;429.8410000000001;409.68100000000015;429.11186943999996;156.0;0.0;0.4170287691680351;-0.4964524047829312;0.4964524047829312;0.4170287691680351;1.1379310344827587;1.793103448275862;2.3448275862068964;2.4923340919803834;937.2539415984991;22.03516942700323;16.070813024020765;16.82674197003922;13.3088105…
629;14.08256779100529;-4.722524447278912;14.08256779100529;0.35131094104308414;0.5928910289435303;387.4450000000001;363.2530000000001;387.18099904800005;148.0;0.0;0.41708830872141;-0.3800733728587041;0.41708830872141;0.3800733728587041;1.0714285714285714;1.7857142857142858;2.5357142857142856;1.701609801709642;959.6761612824038;19.99335306374634;15.812793343167014;15.812793343167014;13.20203826827…
630;14.218905659486015;-4.723357780612245;14.218905659486015;0.3270053854875281;0.5341269587534324;401.4720000000002;375.2640000000001;401.196649112;154.0;0.0;0.41708850099756195;-0.380073241612471;0.41708850099756195;0.380073241612471;1.0689655172413792;1.793103448275862;2.5172413793103448;1.7319269105744652;975.5284609813617;20.70045984493289;16.519900124353562;16.519900124353562;13.76269844005…
631;14.373832218850708;-4.785997574955908;14.373832218850708;0.3132985586209798;0.4920405328651322;440.50900000000024;413.2930000000002;440.20754814400004;168.0;0.0;0.4170885010034871;-0.38007324160849204;0.4170885010034871;0.38007324160849204;1.1875;1.9375;2.625;1.7511009638818913;1189.9806457500692;23.14805360212559;18.312413181474266;18.312413181474266;15.105233695154125;11.005541897111767;11.…
632;14.258283493953137;-4.763194129503653;14.258283493953137;0.3647470238095236;0.5050578299703516;428.4980000000003;401.28200000000027;428.207548144;164.0;0.0;0.41845252220529505;-0.38128875528796163;0.41845252220529505;0.38128875528796163;1.096774193548387;1.903225806451613;2.6774193548387095;1.671037963871728;1062.5665017931763;22.11467340730598;17.544463989043145;17.544463989043145;14.7795351…
633;14.05891201079197;-4.9088988095238095;14.05891201079197;0.13772984669584654;0.6031554655222047;502.3750000000001;475.1590000000001;501.123873864;170.0;0.0;0.41845440894213015;-0.37898220764059265;0.41845440894213015;0.37898220764059265;1.3548387096774193;2.032258064516129;2.6774193548387095;1.8693651466012933;975.396111872654;23.02673325856595;17.813788732878436;19.39978527199314;14.416450985…
634;13.74249456727135;-4.896643400415722;13.74249456727135;0.25796863189720365;0.7681747585107649;356.35900000000004;336.199;356.13994276;136.0;0.0;0.420966832920736;-0.496452403021832;0.496452403021832;0.420966832920736;1.0;1.6;2.12;2.539079101810574;725.9491059038365;18.88046888862398;14.193228712704284;14.193228712704284;11.509985467332724;7.697732434886319;7.697732434886319;6.629324223429841;…
635;13.782584325396822;-4.8040496267951625;13.782584325396822;0.17697326152683313;0.5681008855889843;398.4400000000001;372.2320000000001;398.186892952;154.0;0.0;0.4166969527481978;-0.4964524047896651;0.4964524047896651;0.4166969527481978;1.0;1.6428571428571428;2.2142857142857144;2.235488311508459;771.8513748240821;21.001789232183622;16.314549056263928;16.314549056263928;12.983112013795047;9.15483…
636;13.874151785714286;-4.854056004346183;13.874151785714286;0.27542464516670884;0.6808822227910494;384.41300000000007;360.22100000000006;384.171242888;148.0;0.0;0.41702894136440805;-0.4964524047829311;0.4964524047829311;0.41702894136440805;1.037037037037037;1.6666666666666667;2.2222222222222223;2.465393619028621;799.0088834745902;20.457819157813606;15.822985224701206;15.822985224701206;12.393795…
637;13.842996267951625;-4.852602867535904;13.842996267951625;0.27492336440749154;0.6808822227910494;384.41300000000007;360.22100000000006;384.171242888;148.0;0.0;0.4170287565747964;-0.4964524047829312;0.4964524047829312;0.4170287565747964;1.037037037037037;1.7037037037037037;2.259259259259259;2.4450906766548908;799.0088834745902;20.457819157813606;15.822985224701206;15.822985224701206;12.37695886…
638;14.27423681972789;-4.894627739984882;14.27423681972789;0.27066358024691395;0.4489336934198363;434.47300000000024;408.26500000000016;434.186892952;166.0;0.0;0.41702934474383657;-0.4964524047829311;0.4964524047829311;0.41702934474383657;0.967741935483871;1.6451612903225807;2.2903225806451615;2.093585857318624;1088.562433134837;23.02673325856595;17.977685763080462;17.977685763080462;14.376958863…
639;14.036658556941294;-4.930020234945831;14.036658556941294;0.23598569223118315;0.6221273124357553;423.45000000000016;398.25000000000017;423.18214192;162.0;0.0;0.41702875810190015;-0.4964524047829312;0.4964524047829312;0.41702875810190015;1.0666666666666667;1.6333333333333333;2.1;2.504369856844435;953.139113953171;22.905412915006313;17.615498281821914;17.615498281821914;13.736330871419105;9.3724…
640;14.429317602040816;-4.7932433390022675;14.429317602040816;0.11707526850654615;0.4361854457113345;447.92800000000034;422.7280000000002;447.1576767600001;164.0;0.0;0.41702954920891666;-0.38011445534412597;0.41702954920891666;0.38011445534412597;1.096774193548387;1.8064516129032258;2.5483870967741935;1.8031835864411165;1099.562433134837;22.277810114122513;17.345078192862744;18.101007138881197;14…
641;14.712362764550264;-4.740705546107331;14.712362764550264;0.1685270219198789;0.4545915361119341;453.5480000000002;423.3080000000002;453.22794924;174.0;0.0;0.41702973819257744;-0.3801143263070793;0.41702973819257744;0.3801143263070793;0.9393939393939394;1.6666666666666667;2.4545454545454546;1.6141078453202853;1131.940701630149;23.1062372388687;18.743134601792413;18.743134601792413;15.8240467362…
642;14.1204609510744;-4.948962684808645;14.1204609510744;0.007020225337099006;0.5023090928930083;472.5110000000002;445.2950000000003;472.208610764;180.0;0.0;0.4184544005427837;-0.38291742257057076;0.4184544005427837;0.38291742257057076;1.1764705882352942;1.8529411764705883;2.5588235294117645;1.5520579558278522;1178.4039100010623;24.562267164498678;18.77016936301004;18.77016936301004;16.0402422257…
643;13.89863449546485;-4.961828743071302;13.89863449546485;0.06316410514823301;0.5322871043338718;439.2760000000002;419.1160000000002;438.07764812;154.0;0.0;0.41702973500880647;-0.49645240478293107;0.49645240478293107;0.41702973500880647;1.0357142857142858;1.6785714285714286;2.25;2.489441650518399;852.5847102986003;21.328062645816683;15.501563901530035;17.013421793566945;12.78764246643536;8.36015…
644;13.887548511726903;-5.020722671012849;13.887548511726903;0.18167464516670884;0.6915156752338568;388.3760000000001;367.2080000000001;388.146171012;148.0;0.0;0.4170306899834797;-0.496452404782931;0.496452404782931;0.4170306899834797;1.0;1.6296296296296295;2.185185185185185;2.4653936190286214;801.1993469807601;20.457819157813606;15.200949697710433;15.200949697710433;12.393795616318007;8.26048811…
645;14.225413123582767;-4.7432792422524575;14.225413123582767;0.3639255007558577;0.6055047879803652;399.45600000000024;375.2640000000001;399.180999048;152.0;0.0;0.41702934907758804;-0.3801145918920627;0.41702934907758804;0.3801145918920627;1.0344827586206897;1.7586206896551724;2.5517241379310347;1.7521000840830432;1026.559549931439;20.700459844932887;16.3373572078566;16.3373572078566;13.718875020…
646;13.831067885487528;-4.9126979796548245;13.831067885487528;0.14010854959267705;0.6264223577908085;404.83100000000013;383.6630000000001;404.116620472;148.0;0.0;0.4170297273287757;-0.49645240478293107;0.49645240478293107;0.4170297273287757;1.0740740740740742;1.7037037037037037;2.259259259259259;2.46539361902862;804.8089874551969;20.457819157813606;15.200949697710433;15.956878643728889;12.3937956…
647;13.89863449546485;-4.961828743071303;13.89863449546485;0.048163055345594286;0.5322871043338718;439.2760000000002;419.11600000000016;438.07764812;154.0;0.0;0.41702973526060305;-0.49645240478293107;0.49645240478293107;0.41702973526060305;1.0714285714285714;1.7142857142857142;2.2857142857142856;2.490854329759304;852.5847102986003;21.328062645816686;15.501563901530034;17.013421793566945;12.804479…
648;14.142528580876796;-4.887127739984884;14.142528580876796;0.2690691924918118;0.48192164323163955;420.4460000000002;396.25400000000013;420.171242888;160.0;0.0;0.41702915814707203;-0.4964524047829311;0.4964524047829311;0.41702915814707203;0.9333333333333333;1.6;2.2666666666666666;2.048945429344868;1037.5505298455355;22.156489770562874;17.05503603227009;17.05503603227009;13.966275261389441;9.5655…
649;14.258771206142896;-4.987422031729529;14.258771206142896;0.12417316058527228;0.4072103618797615;504.52800000000025;476.3040000000003;504.214839016;192.0;0.0;0.41845459376163957;-0.3829174224698458;0.41845459376163957;0.3829174224698458;1.1944444444444444;1.8888888888888888;2.5555555555555554;1.572336427844402;1241.4863423219952;26.13961743368831;19.777890348016193;19.777890348016193;16.994749…
650;14.056352749433106;-4.878496905706728;14.056352749433106;0.26961710314163456;0.4819216432316396;420.44600000000014;396.25400000000013;420.171242888;160.0;0.0;0.417028758270878;-0.4964524047829312;0.4964524047829312;0.417028758270878;0.9;1.5666666666666667;2.2;1.993368936034373;1042.8005298455357;22.156489770562874;17.055036032270085;17.055036032270085;13.949438508983834;9.559539754452123;9.55…
651;14.30885792513363;-4.769858224153857;14.30885792513363;0.36891111845972935;0.46935494259926475;442.5250000000002;413.29300000000023;442.223198208;170.0;0.0;0.41845252223552437;-0.3812441000210119;0.41845252223552437;0.3812441000210119;1.0625;1.84375;2.59375;1.671346503631307;1113.6674558562472;22.98491689530906;18.46711371985352;18.46711371985352;15.173382042575987;11.151798425672121;11.15179…
652;14.172520056652903;-4.769024890820525;14.172520056652903;0.3932166740152847;0.5292211136212545;428.49800000000016;401.2820000000002;428.207548144;164.0;0.0;0.41845232902208496;-0.3812441016573475;0.41845232902208496;0.3812441016573475;1.064516129032258;1.8387096774193548;2.6129032258064515;1.643492319428748;1097.562433134837;22.277810114122513;17.76000693866697;17.76000693866697;14.6127218707…
653;9.147703394922912;0.5088719345762994;9.147703394922912;0.5088719345762994;0.695751839193359;322.43699999999995;304.293;322.125217576;116.0;0.0;0.17783629145918903;-0.3354866742750815;0.3354866742750815;0.17783629145918903;1.2173913043478262;2.0;2.6956521739130435;1.8971260108156502;976.7685257017687;15.97432701575866;13.042417816847685;13.858914397775411;11.185871848001627;7.992784674392218;8…
654;13.971986821766762;-2.014957010582011;13.971986821766762;0.07287163013353481;0.4707041457313695;500.5510000000003;472.32700000000034;500.19473661599983;190.0;0.0;0.41835537280405166;-0.4966129955326897;0.4966129955326897;0.41835537280405166;0.972972972972973;1.6486486486486487;2.3513513513513513;1.4528201198975927;1318.9833473120975;25.992988584816832;20.730683962494464;20.730683962494464;17.…
655;13.675012575941508;-2.2366832579225107;13.675012575941508;0.028535489749414333;0.4010584613346467;533.3580000000002;513.1980000000002;532.07681892;186.0;0.0;0.41834503149312385;-0.42160523842352066;0.42160523842352066;0.41834503149312385;0.9444444444444444;1.5277777777777777;2.138888888888889;1.650821199133546;1318.5244086634168;26.034804948073717;18.93448144204093;20.446339334077837;17.10189…
656;11.846204498213426;-0.9144954123624762;11.846204498213426;0.12005901203073832;0.6892074136032273;312.45300000000003;284.229;312.208930136;124.0;0.0;0.1551972904371743;-0.3770338698968244;0.3770338698968244;0.1551972904371743;1.1304347826086956;1.8695652173913044;2.608695652173913;1.7024099249747306;626.2430525943431;16.457819157813606;14.399067481404334;14.399067481404334;10.839100716447415;9…
657;13.370138119379295;-0.3468667089450823;13.370138119379295;0.005581609681537314;0.9066368815391499;366.39200000000005;347.2400000000001;366.13797068800005;138.0;0.0;0.2619096877859874;-0.4815837733420127;0.4815837733420127;0.2619096877859874;1.1481481481481481;1.8518518518518519;2.5555555555555554;1.8791049246685751;965.8920552651034;19.129027554137906;15.08293865579088;15.08293865579088;12.99…
658;13.442195732548019;-0.3360320896035176;13.442195732548019;0.00021728839008772205;0.8899320613146504;378.4030000000002;359.25100000000015;378.137970688;142.0;0.0;0.2619096877859874;-0.4815837733420127;0.4815837733420127;0.2619096877859874;1.0714285714285714;1.7857142857142858;2.5;1.659848440773023;1024.5774277455905;19.413484604514082;15.367395706167052;15.367395706167052;13.524877143252588;9.…
659;13.391667044999128;-0.38402720277224245;13.391667044999128;0.03269937827657898;0.8505567954003626;382.3910000000002;363.23900000000015;382.132885308;144.0;0.0;0.2619096877859874;-0.4815837733420127;0.4815837733420127;0.2619096877859874;1.1785714285714286;1.8928571428571428;2.607142857142857;1.8614238323481846;984.4001455127074;19.83613433532446;15.237259032477384;15.237259032477384;13.4904023…
660;13.22207870579905;-0.3555597309069529;13.22207870579905;0.007622217782751628;0.8843801270958633;338.338;323.2180000000001;338.10667056000005;126.0;0.0;0.2619096877859827;-0.4815837733420263;0.4815837733420263;0.2619096877859827;1.08;1.8;2.56;1.854077732393294;918.7664906157472;17.551677284948283;13.428618279104374;13.428618279104374;12.024877143252587;7.907684812526252;7.907684812526252;6.038…
661;14.465202664399092;-0.629624905517763;14.465202664399092;0.025724166873156484;0.8695091726112733;356.32800000000003;342.21600000000007;356.09724874799997;132.0;0.0;0.2619140094627501;-0.4784853587449165;0.4784853587449165;0.2619140094627501;1.0769230769230769;1.8076923076923077;2.5384615384615383;1.8977333266299348;967.4946809991206;18.421920772951363;13.729232482923974;13.729232482923974;12.…
662;13.257551616726504;-0.37588894901394876;13.257551616726504;0.09123332889386315;0.8500445089975391;372.78300000000013;358.6710000000001;372.06769820799997;132.0;0.0;0.2619118597823391;-0.4800059659494491;0.4800059659494491;0.2619118597823391;1.1538461538461537;1.8846153846153846;2.6153846153846154;1.8977333266299348;969.4946809991206;18.421920772951363;13.729232482923974;14.48516142894243;12.4…
663;13.274998815991886;-0.35477783790283746;13.274998815991886;0.0067888844494186085;0.8733173244045711;352.365;335.22900000000004;352.122320624;132.0;0.0;0.26191010403925075;-0.48130298249758624;0.48130298249758624;0.26191010403925075;1.1153846153846154;1.8461538461538463;2.576923076923077;1.897733326629935;963.7667418568016;18.42192077295136;14.351268009914746;14.351268009914746;12.435560745775…
664;13.129775465058307;-0.4494310857058872;13.129775465058307;0.016399223955591458;0.862256090015525;325.2950000000001;313.19900000000007;325.075036084;120.0;0.0;0.3390094854612492;-0.48158377328800617;0.48158377328800617;0.3390094854612492;0.9166666666666666;1.6666666666666667;2.4583333333333335;1.8114846237108801;886.3918157372032;16.681433796945207;12.466623081565157;12.466623081565157;11.6141…
665;14.13030992820044;-0.8463461881666248;14.13030992820044;0.03064234798857779;0.8519099464812536;343.2850000000001;332.1970000000001;343.065614272;126.0;0.0;0.33911816732560873;-0.48158377328800595;0.48158377328800595;0.33911816732560873;0.96;1.8;2.6;1.8450464511533917;952.0874062307447;17.551677284948283;12.767237285384759;12.767237285384759;12.024877143252588;7.454985847738298;7.4549858477382…
666;13.390608798391641;-0.44193108570588646;13.390608798391641;0.017198122027217044;0.8546671792258076;339.32200000000006;325.21000000000004;339.09068614800003;126.0;0.0;0.3390197613836303;-0.48158377328800617;0.48158377328800617;0.3390197613836303;1.04;1.88;2.68;1.8450464511533917;948.4354335012781;17.551677284948283;13.38927281237553;13.38927281237553;12.024877143252588;7.766003611233685;7.7660…
667;13.281829863206456;-0.8664957719198787;13.281829863206456;0.02483865296793697;0.8406939113665066;353.3490000000001;337.2210000000001;353.106336212;132.0;0.0;0.33956927609847565;-0.48158377326324414;0.48158377326324414;0.33956927609847565;1.0384615384615385;1.7307692307692308;2.4615384615384617;1.9011573102070476;960.2765168611286;18.474327015758657;14.25951630037861;14.25951630037861;12.34817…
668;13.20645370579905;-0.4529504440665162;13.20645370579905;0.019967896795097362;0.85447570103034;339.32200000000006;325.2100000000001;339.090686148;126.0;0.0;0.33928900988101324;-0.48158377327567564;0.48158377327567564;0.33928900988101324;1.08;1.8;2.56;1.8540777323932933;917.5213781179108;17.551677284948283;13.336866569568237;13.336866569568237;12.024877143252587;7.8088360835588855;7.80883608355…
669;15.04184594671202;-2.3664957719198783;15.04184594671202;0.010861678004535413;0.8378546192950193;357.3120000000001;344.20800000000014;357.081264336;132.0;0.0;0.3417879780953219;-0.4815837731503665;0.4815837731503665;0.3417879780953219;1.0769230769230769;1.7692307692307692;2.5;1.9011573102070476;964.0044560034477;18.474327015758657;13.637480773387837;13.637480773387837;12.348173775453851;7.8502…
670;13.272626545305219;-0.43382923385403527;13.272626545305219;0.018795057288924832;0.8592240749946268;353.34900000000005;337.22100000000006;353.106336212;132.0;0.0;0.33929925742872663;-0.48158377327565366;0.48158377327565366;0.33929925742872663;1.1153846153846154;1.8461538461538463;2.576923076923077;1.867811124894294;933.3274097884229;18.258784066134833;14.043973350754783;14.043973350754783;12.5…
671;13.303965279873122;-0.35056398260763344;13.303965279873122;0.006449378276579099;0.9040892790938049;352.36500000000007;335.2290000000001;352.12232062400005;132.0;0.0;0.2619096877859874;-0.4815837733420127;0.4815837733420127;0.2619096877859874;1.1153846153846154;1.8076923076923077;2.5384615384615383;1.8786255734827535;950.0286970447385;18.421920772951363;14.37583187460433;14.37583187460433;12.4…
672;13.994848281090821;-0.2859648652267488;13.994848281090821;0.0800997574955915;0.4494878180423019;431.5510000000001;401.31100000000015;431.22605742;166.0;0.0;0.12638994732160905;-0.4961105170470384;0.4961105170470384;0.12638994732160905;0.96875;1.75;2.5;1.6297749252037568;1121.5312225820958;22.716967702877938;19.114228115775184;19.114228115775184;15.359305124376958;11.009412476706206;11.0094124…
673;13.647452680146133;-3.6699705267909626;13.647452680146133;0.11731341970519416;0.42281276177009675;440.6530000000002;404.3650000000002;440.249749392;168.0;0.0;0.240885784657556;-0.36088903502564346;0.36088903502564346;0.240885784657556;0.8709677419354839;1.4516129032258065;2.0;1.9812258900541748;1128.1137289866804;22.921920772951356;19.782704613664023;20.59920119459175;14.5077449379513;11.2589…
674;13.030875184559072;-4.411648629946769;13.030875184559072;0.021649834252648104;0.4289274291106517;561.6440000000002;527.3720000000003;561.249078608;214.0;0.0;0.4159109512172073;-0.37766120681048815;0.4159109512172073;0.37766120681048815;1.048780487804878;1.7560975609756098;2.4146341463414633;1.4116620029387035;1492.8394942450439;29.15612529163336;23.515661108350123;23.515661108350123;19.393615…
675;6.302093726379441;-0.15390651158305402;6.302093726379441;0.0396036207692958;0.4133145361048573;448.0060000000002;417.76600000000025;447.19650688;166.0;0.0;0.12618037420294576;-0.49611415523314983;0.49611415523314983;0.12618037420294576;0.96875;1.78125;2.5625;1.5954159758898554;1135.7812225820956;22.716967702877934;19.114228115775187;19.87015706179364;15.35930512437696;11.009412476706206;11.38…
676;12.22401415658856;-0.37642248257327604;12.22401415658856;0.07957652711290297;0.5064441237518188;396.70500000000015;380.57700000000017;395.035895172;130.0;0.0;0.31903859582310573;-0.3608887100204523;0.3608887100204523;0.31903859582310573;1.16;1.84;2.56;1.649399169914907;899.8203318834287;17.974327015758657;13.368050644195101;15.635837482250466;11.935560745775547;7.708299016345852;8.84219243537…
677;12.737173100351761;-3.914320226547409;12.737173100351761;0.02404573938033483;0.5554949464817966;447.7710000000001;430.63500000000016;446.0025464440001;144.0;0.0;0.24329507127152614;-0.49674296807085155;0.49674296807085155;0.24329507127152614;1.1481481481481481;1.8148148148148149;2.4444444444444446;1.845284853937241;1073.4200708626088;19.767220234572108;14.515445246397064;17.599728665380155;12…
678;13.44363503099434;-0.1940769514408205;13.44363503099434;0.060318450947093316;0.37457874691733334;528.6740000000002;496.4180000000003;528.2082785040001;196.0;0.0;0.2548175464622921;-0.5042358622299208;0.5042358622299208;0.2548175464622921;1.105263157894737;1.894736842105263;2.6578947368421053;1.5532171351306658;1508.2575336530733;26.603719048826065;22.181756412305116;22.998252993232843;18.2699…
679;10.514697505564;-0.17703010045353462;10.514697505564;0.010312332354491582;0.3597693336997024;491.60900000000026;462.37700000000024;491.176644028;182.0;0.0;0.17157919771887295;-0.5042358622299208;0.5042358622299208;0.17157919771887295;1.1142857142857143;1.9428571428571428;2.7142857142857144;1.7363881022265262;1351.6177484446182;24.741911729260266;20.267542849932017;21.084039430859743;16.824830…
680;12.91648612685815;-3.7263546915679835;12.91648612685815;0.27510566263542446;0.6220681042946374;372.49;348.29800000000006;372.150763628;138.0;0.0;0.2409334607534602;-0.3947049447285587;0.3947049447285587;0.2409334607534602;1.1153846153846154;1.7692307692307692;2.423076923076923;1.8785333873423906;1015.1409549465652;18.896976746569027;15.204974182781651;16.021470763709377;12.313698932843204;8.5…
681;13.081304720962459;-3.9101972841605774;13.081304720962459;0.18042981544469638;0.6223308032352514;400.5000000000003;376.30800000000016;400.14567824799997;148.0;0.0;0.32374871815650824;-0.4678145014930622;0.4678145014930622;0.32374871815650824;1.1428571428571428;1.7857142857142858;2.4285714285714284;1.9602249377650496;1109.2631370586844;20.474327015758657;16.36715038702287;17.183646967950597;13…
682;12.868708349080372;-3.5542713582346512;12.868708349080372;0.20434334845049196;0.725635179492614;356.4910000000001;332.2990000000001;356.155849008;132.0;0.0;0.2408433613474339;-0.36088903502564346;0.36088903502564346;0.2408433613474339;1.08;1.72;2.4;1.8367994214530454;996.1022318151277;18.18986996538248;15.050653806095147;15.867150387022873;11.77569413038242;8.428809785397275;9.911973032991668…
683;12.726276455026454;-3.8835252241328617;12.726276455026454;0.007073236574498765;0.6144825018454962;431.77200000000016;414.63600000000014;430.00763182400004;138.0;0.0;0.24329507127473635;-0.35026275766328874;0.35026275766328874;0.24329507127473635;1.1153846153846154;1.7307692307692308;2.3846153846153846;1.8632553920648904;1054.2248877369047;19.06011345338556;14.131760820622784;17.21604423960587…
684;12.913363996463293;-3.5609894652305365;12.913363996463293;0.2079572940287231;0.7028315514086093;370.51800000000014;344.31000000000006;370.171499072;138.0;0.0;0.24084336134743392;-0.36088103622637996;0.36088103622637996;0.24084336134743392;1.0;1.6538461538461537;2.3076923076923075;1.8365035153654155;1041.7997593866762;19.06011345338556;15.97330353690552;16.789800117833245;12.169540980499772;8.…
685;12.92282357541782;-3.5624375104980257;12.92282357541782;0.2086895313681032;0.7028315514086093;370.51800000000014;344.31000000000006;370.171499072;138.0;0.0;0.2408433613474433;-0.3606738886766109;0.3606738886766109;0.2408433613474433;1.0384615384615385;1.6923076923076923;2.3461538461538463;1.8507202440652553;1041.7997593866762;19.06011345338556;15.97330353690552;16.789800117833245;12.186377732…
686;3.689119189342404;0.4391751700680271;3.689119189342404;0.4391751700680271;0.6950722355245399;306.453;280.24499999999995;306.209598832;120.0;0.0;0.04562957612484208;-0.3608890397053766;0.3608890397053766;0.04562957612484208;1.0434782608695652;1.7391304347826086;2.4782608695652173;1.6729112153608992;790.5696757843258;16.396976746569035;14.533015715890103;14.533015715890103;11.041713895658196;8.…
687;13.081304720962459;-3.9101972841605774;13.081304720962459;0.18042981544469638;0.6223308032352514;400.5000000000003;376.30800000000016;400.14567824799997;148.0;0.0;0.32374871815650824;-0.4678145014930622;0.4678145014930622;0.32374871815650824;1.1428571428571428;1.7857142857142858;2.4285714285714284;1.9602249377650496;1109.2631370586844;20.474327015758657;16.36715038702287;17.183646967950597;13…
688;12.16335725321656;-0.1863706391328599;12.16335725321656;0.014544264190729184;0.42028243133755705;459.5670000000002;434.36700000000025;459.15042927999997;168.0;0.0;0.171579197718902;-0.5042358622299208;0.5042358622299208;0.171579197718902;1.1515151515151516;1.9393939393939394;2.6666666666666665;1.8433005866456904;1376.9984920710815;23.490834873703704;19.199008910872415;20.01550549180014;15.697…
689;10.550513553346832;-0.17424360844626352;10.550513553346832;0.07479279218841772;0.28113588965462055;502.6360000000003;472.39600000000036;502.19262843999996;186.0;0.0;0.17157919771890193;-0.5042358622299208;0.5042358622299208;0.17157919771890193;1.1666666666666667;1.9722222222222223;2.7222222222222223;1.7784789946233541;1445.6911512878312;25.61215521726335;21.353329287558925;22.16982586848665;1…
690;12.309190586549894;-0.3974927728463078;12.309190586549894;0.04046940037876201;0.42618612945522866;475.56600000000026;450.3660000000002;475.14534389999994;174.0;0.0;0.3388227596546429;-0.5042358622299208;0.5042358622299208;0.3388227596546429;1.1176470588235294;1.911764705882353;2.6470588235294117;1.8229699573958662;1396.2422031543863;24.197941654890254;19.60725720133628;20.423753782264008;16.2…
691;12.681208349080373;0.01142710170488015;12.681208349080373;0.01142710170488015;0.7324840097393849;320.43600000000004;296.244;320.188863388;124.0;0.0;0.2515341099688376;-0.36088871005073153;0.36088871005073153;0.2515341099688376;1.125;1.7916666666666667;2.5;1.7522624980789612;868.7401781047673;17.26722023457211;14.734157225167419;14.734157225167419;11.452397498181154;8.391352306832012;8.3913523…
692;13.789474174054003;-1.2182389167086587;13.789474174054003;0.04625834593096445;0.5364613892406016;511.6370000000004;477.36500000000035;511.252272168;196.0;0.0;0.15589108183456796;-0.37766120681048815;0.37766120681048815;0.15589108183456796;1.131578947368421;1.9210526315789473;2.6578947368421053;1.45904479864624;1411.7034507029846;26.656125291633355;22.259732162331666;22.259732162331666;18.1822…
693;12.243733725068068;-1.1388738373435796;12.243733725068068;0.08514723481985342;0.48100685840246804;528.0920000000003;493.8200000000004;527.222721628;196.0;0.0;0.15589108183456796;-0.37766120681048815;0.37766120681048815;0.15589108183456796;1.131578947368421;1.9210526315789473;2.6578947368421053;1.45904479864624;1411.7034507029846;26.656125291633355;22.259732162331666;23.01566110835012;18.18229…
694;13.29654616853417;-4.461307085861052;13.29654616853417;0.011772329302091267;0.4289274291106517;561.6440000000002;527.3720000000003;561.249078608;214.0;0.0;0.4159533142547029;-0.37766120681048815;0.4159533142547029;0.37766120681048815;1.0975609756097562;1.853658536585366;2.5609756097560976;1.4336917490847911;1510.0894942450434;29.156125291633362;23.515661108350127;23.515661108350127;19.3936155…
695;12.815624448853615;-3.888885555765515;12.815624448853615;0.0028265749468845414;0.5465809512769965;431.77200000000016;414.63600000000025;430.00763182400004;138.0;0.0;0.24330453772511146;-0.3608890335502153;0.3608890335502153;0.24330453772511146;1.1153846153846154;1.7692307692307692;2.423076923076923;1.8785333873423906;1024.520866818351;18.89697674656903;13.891654006309375;16.975937425292464;12…
696;12.836597379692616;-3.551678345721004;12.836597379692616;0.21003212396069593;0.725635179492614;356.4910000000001;332.2990000000001;356.155849008;132.0;0.0;0.24084424836285895;-0.3583451088828994;0.3583451088828994;0.24084424836285895;1.04;1.68;2.32;1.8061079400163025;963.1022318151278;18.18986996538248;15.050653806095147;15.867150387022873;11.758857377976812;8.428809785397275;9.91197303299166…
697;8.727126637692116;0.5562426776266063;8.727126637692116;0.5562426776266063;0.6975364138981833;364.4930000000001;336.2690000000001;364.226311516;142.0;0.0;0.2026591291361788;-0.4917356861322187;0.4917356861322187;0.2026591291361788;0.7407407407407407;1.3703703703703705;2.074074074074074;1.499267150030219;922.3858153768987;18.476480726871788;15.810002530349303;15.810002530349303;13.3264998404949…
698;14.977761387951006;-0.41555668409339086;14.977761387951006;0.06686082766439894;0.4816310401150311;475.60400000000044;441.3320000000003;475.2522721679999;184.0;0.0;0.1899906843656752;-0.4936873724605147;0.4936873724605147;0.1899906843656752;1.2571428571428571;2.085714285714286;2.8;1.5367176888494263;1225.9557248034932;24.534804948073724;20.955335854907084;20.955335854907084;16.807829082130425;…
699;10.64431889257574;-0.803494488407041;10.64431889257574;0.10825993694590341;0.5731130156585392;492.9890000000001;479.88500000000005;489.84148057600004;116.0;0.0;0.30317777380890776;-0.4865346605211508;0.4865346605211508;0.30317777380890776;1.0454545454545454;1.7272727272727273;2.3181818181818183;2.0912904737781357;663.0814031341705;16.11251969619286;11.483025554152766;16.241015171496876;10.452…
700;12.260303198827694;-0.35175691032585865;12.260303198827694;0.05025029919375146;0.4534873751723883;469.62500000000045;434.3450000000003;469.26169397999996;182.0;0.0;0.18999068436567512;-0.4457229080976184;0.4457229080976184;0.18999068436567512;1.1714285714285715;1.9428571428571428;2.6285714285714286;1.5203522582411946;1232.1827221324395;24.534804948073724;21.154721651087485;21.154721651087485;…
701;12.199933801233023;-0.3431689473628956;12.199933801233023;0.04025029919375167;0.5212063210187408;441.5710000000003;410.3230000000002;441.230393852;170.0;0.0;0.17676100530410735;-0.44848384443853684;0.44848384443853684;0.17676100530410735;1.1515151515151516;1.9393939393939394;2.6363636363636362;1.5250048917709502;1169.7523237907044;22.957454678884094;19.52496513909056;19.52496513909056;15.8379…
702;12.287574182829449;-0.30587213666330726;12.287574182829449;0.006269762534643508;0.49099163779820715;470.6570000000004;432.3530000000003;470.293328456;184.0;0.0;0.18999068436567512;-0.4457229080976184;0.4457229080976184;0.18999068436567512;1.1428571428571428;1.9142857142857144;2.6;1.5141853917947268;1186.8399140800184;24.53480494807372;21.693686956123575;21.693686956123575;16.769824279669642;1…
703;13.377045619173595;-4.859667304421766;13.377045619173595;0.07826483371126192;0.7987982804627708;380.28800000000007;366.1760000000001;380.09594700799994;142.0;0.0;0.41690015285655796;-0.4885373445981842;0.4885373445981842;0.41690015285655796;1.2307692307692308;1.9230769230769231;2.5;2.280148639108817;887.1547953459976;19.27565640300939;13.462218434801194;13.462218434801194;12.009168480202893;7…
704;7.008102166792641;0.06863265831023768;7.008102166792641;0.06863265831023768;0.5410324680705126;368.9080000000001;343.70800000000014;368.16554110000004;136.0;0.0;0.1283776527969329;-0.4960303766226402;0.4960303766226402;0.1283776527969329;1.2307692307692308;2.0;2.730769230769231;2.0274815475482084;1003.0351616994542;18.637463722575184;15.957421159797395;16.71335010581585;12.320498984116739;9.0…
705;6.974498456790122;0.0958370889805773;6.974498456790122;0.0958370889805773;0.4946398458967882;352.90900000000005;327.7090000000001;352.17062648;130.0;0.0;0.05402101359359009;-0.37965554526019657;0.37965554526019657;0.05402101359359009;1.12;1.88;2.64;1.9863501560932744;981.3461700862858;17.93035694138864;15.549172869333532;16.305101815351986;11.782494181655956;8.965526795581734;9.34349126859096…
706;14.052863890658802;-0.21982527553414966;14.052863890658802;0.04625031212107311;0.5025572646955562;356.87200000000007;334.6960000000001;356.145554604;130.0;0.0;0.13211172454937245;-0.3796555452601963;0.3796555452601963;0.13211172454937245;1.2;1.96;2.72;1.9876550494620153;987.2149998179527;17.93035694138864;14.927137342342759;15.683066288361212;11.782494181655956;8.654509032086347;9.03247350509…
707;6.934709624590576;0.09870210275468172;6.934709624590576;0.09870210275468172;0.5207593836217923;338.88200000000006;315.69800000000004;338.15497641600007;124.0;0.0;0.054021012196959886;-0.37965554526019657;0.37965554526019657;0.054021012196959886;1.1666666666666667;1.9583333333333333;2.75;1.9828519915624958;936.4068950652958;17.060113453385565;14.626523138523158;15.382452084541612;11.3718105791…
708;6.938394431846811;0.09987494226085447;6.938394431846811;0.09987494226085447;0.5207593836217923;338.88200000000006;315.69800000000004;338.154976416;124.0;0.0;0.05396596713145559;-0.3796555453061249;0.3796555453061249;0.05396596713145559;1.1666666666666667;1.9583333333333333;2.75;1.9828519915624958;936.4068950652958;17.060113453385565;14.626523138523158;15.382452084541612;11.371810579132998;8.5…
709;14.055410952400038;-5.370731988011253;14.055410952400038;0.045930113423801044;0.5098746721943489;482.4300000000003;460.25400000000025;482.1464846839999;182.0;0.0;0.42591973484477375;-0.4964524029143948;0.4964524029143948;0.42591973484477375;1.1470588235294117;1.8235294117647058;2.4411764705882355;2.003317005947725;1302.7406002488917;25.474327015758657;18.710486641216583;18.710486641216583;15.…
710;12.195857067573371;-0.274804260936341;12.195857067573371;0.008021305744520202;0.369934258313178;449.5910000000003;414.3110000000002;449.2566086;176.0;0.0;0.15580410919281654;-0.4108485085441491;0.4108485085441491;0.15580410919281654;1.1515151515151516;1.9393939393939394;2.6363636363636362;1.6546776372376042;1022.8379057973899;23.216967702877938;19.97217873459052;19.97217873459052;15.958787085…
711;12.355329309979489;-0.30313687209655815;12.355329309979489;0.11490532529477981;0.5842361578235643;376.49600000000015;348.2720000000001;376.20384475599997;146.0;0.0;0.3430217183175209;-0.42292951054951816;0.42292951054951816;0.3430217183175209;1.0714285714285714;1.8928571428571428;2.7142857142857144;1.371829448188123;889.9208988191018;19.302754140504845;16.434554093822484;16.434554093822484;13…
712;6.552636526832956;-0.17733434114386504;6.552636526832956;0.07488090162603167;0.4805361795720726;387.91000000000014;365.73400000000015;387.138992004;140.0;0.0;0.1501354552118112;-0.48029629972568194;0.48029629972568194;0.1501354552118112;0.9285714285714286;1.6785714285714286;2.4642857142857144;1.799091703929749;1111.8918059707898;19.46589084732138;16.214415993748602;16.97034493976706;13.427453…
713;6.30638888888889;-0.17193877551020464;6.30638888888889;0.17193877551020464;0.7124255897813817;303.36100000000005;286.225;303.12592878400005;114.0;0.0;0.14954937988929584;-0.49596797722570335;0.49596797722570335;0.14954937988929584;0.9565217391304348;1.7826086956521738;2.5652173913043477;1.9682177517936814;858.7705703109976;15.81119030894213;12.822050080392863;12.822050080392863;11.27518824547…
714;11.617449496034002;-3.361235853909465;11.617449496034002;0.30007747543461827;0.7257976863889898;387.4820000000001;370.3460000000001;387.05990002399994;134.0;0.0;0.22931902814938365;-0.4959679771839211;0.4959679771839211;0.22931902814938365;1.1538461538461537;2.0;2.6923076923076925;1.925289150166819;1059.1481048291023;18.31119030894213;14.222992434679439;15.855985596534891;12.45963965734618;7.…
715;11.746025491680705;-3.388109567901234;11.746025491680705;0.35692932728647064;0.6701624978400461;409.5070000000001;386.3230000000002;409.13477921599997;150.0;0.0;0.2293190281353733;-0.49596797722562996;0.49596797722562996;0.2293190281353733;1.0;1.7241379310344827;2.3793103448275863;1.9466601454180368;1181.2448661291137;20.75878406613483;16.814744144215577;17.631240725143304;13.747333357580885;…
716;11.701369844297783;-3.381391460905349;11.701369844297783;0.3510959939531373;0.7052072377079902;395.48000000000013;374.3120000000002;395.11912915199997;144.0;0.0;0.22931902813537328;-0.49596797722562996;0.49596797722562996;0.22931902813537328;1.0357142857142858;1.8214285714285714;2.5357142857142856;1.9346385927392746;1154.9483903701466;19.88854057813175;15.892094413405204;16.708590994332926;13…
717;12.631996497179923;-4.773231867079757;12.631996497179923;0.28484103363567637;0.4802383239382185;464.5090000000002;441.3250000000002;464.138148256;170.0;0.0;0.572596468218734;-0.4057881056509202;0.572596468218734;0.4057881056509202;0.90625;1.53125;2.1875;1.9708238436761893;1166.6041750283746;23.35516038331214;17.5565169690317;18.373013549959428;14.999933116870256;9.710137623402206;11.601549161…
718;12.670140122840792;-0.2876079197110948;12.670140122840792;0.1467410976736372;0.44485341268227485;407.46900000000016;386.30100000000016;407.152143532;152.0;0.0;0.2551578003790568;-0.4959679772256665;0.4959679772256665;0.2551578003790568;0.8709677419354839;1.6129032258064515;2.3548387096774195;1.602600984967219;1236.0761337354957;21.208531534440663;17.03969944761523;17.03969944761523;15.2415147…
719;11.718567505693228;-3.3562490389100232;11.718567505693228;0.5807595322079453;0.5756681511782066;414.9580000000002;391.77400000000017;414.116876656;146.0;0.0;0.22932915633233686;-0.3625419669601303;0.3625419669601303;0.22932915633233686;0.8928571428571429;1.5714285714285714;2.25;2.0090634755520234;1053.1417229186345;20.148053602125593;15.892339732549383;17.464765259495564;13.332318457408354;8.…
720;11.73601470495861;-3.3351379277989133;11.73601470495861;0.613745643319056;0.6211518920761507;394.54000000000013;368.33200000000016;394.17149907199996;146.0;0.0;0.22932915633233683;-0.3625872557417187;0.3625872557417187;0.22932915633233683;0.8214285714285714;1.5;2.1785714285714284;2.009063475552024;1047.2072935393437;20.148053602125596;16.514375259540156;17.330871840467882;13.332318457408354;9…
721;12.261703446632199;-3.4601446542608154;12.261703446632199;0.27729557093113644;0.5568167021467726;453.5160000000002;430.3320000000003;453.12460845599986;166.0;0.0;0.33762004467464957;-0.49596797722562996;0.49596797722562996;0.33762004467464957;1.09375;1.875;2.59375;1.877454790991651;1285.3969800269874;22.880104409694468;17.915697775519476;18.732194356447202;15.302174912447276;10.03270309840201…
722;11.924342412954875;-3.409010925300383;11.924342412954875;0.32401392038296795;0.507813807720384;424.5660000000001;396.34200000000016;424.182063756;158.0;0.0;0.22933069326967812;-0.3768972285575285;0.3768972285575285;0.22933069326967812;0.8333333333333334;1.4;1.9;2.0435461275241362;997.0608985619897;21.399130457682162;17.41418738156674;18.230683962494467;14.459639657346179;9.96226946187099;11.8…
723;11.738826917998093;-3.38214894708266;11.738826917998093;0.5295594765684051;0.6304293114108774;405.5230000000002;382.3390000000002;405.151097976;148.0;0.0;0.22932915633233686;-0.3625497264873676;0.3625497264873676;0.22932915633233686;0.9310344827586207;1.6206896551724137;2.310344827586207;2.0342114608987214;1136.2845845297788;20.855160383312143;16.461588855040112;17.27808543596784;13.870323259…
724;11.688400440665504;-3.334899953808685;11.688400440665504;0.06831821617535949;0.8223445023814739;387.50100000000015;362.3010000000001;387.1504292800001;144.0;0.0;0.22931902662873394;-0.4959679817270149;0.4959679817270149;0.22931902662873394;1.1111111111111112;1.8888888888888888;2.5925925925925926;1.8431165727531251;948.6491229508769;19.018297090128673;15.695577511769063;16.51207409269679;12.95…
725;11.679530746246565;-3.3977403878855887;11.679530746246565;0.4090898211136309;0.6598570038444146;415.89800000000014;397.7540000000002;415.064506736;144.0;0.0;0.22931902813537328;-0.4959679772256301;0.4959679772256301;0.22931902813537328;1.0714285714285714;1.8214285714285714;2.5;1.918752125256066;1143.567220101813;19.88854057813175;15.27005888641443;16.84248441336061;13.353486507463533;8.567655…
726;11.807288762791107;-3.33851241339562;11.807288762791107;0.6468734777861762;0.5954133912623572;394.5400000000002;368.3320000000001;394.171499072;146.0;0.0;0.22932932093206745;-0.36258925747122567;0.36258925747122567;0.22932932093206745;0.7857142857142857;1.3214285714285714;1.7857142857142858;2.0218787357474612;961.787021508346;19.984916895309066;16.298832309916328;17.11532889084405;13.45963965…
727;11.83726975247042;-0.25066232048374926;11.83726975247042;0.01303739396993353;0.6970150844706879;359.42500000000007;338.2570000000001;359.152143532;136.0;0.0;0.2235903677390637;-0.4959679772256665;0.4959679772256665;0.2235903677390637;1.0740740740740742;1.8888888888888888;2.6296296296296298;1.888749236913069;982.1685631498337;18.80275414050485;15.360054882853651;15.360054882853651;13.207039898…
728;11.72369537230513;-3.4053446289494267;11.72369537230513;0.4296145124716555;0.6803468508594924;411.47900000000016;390.3110000000002;411.11404377199995;150.0;0.0;0.22931902813537342;-0.4967552678373277;0.4967552678373277;0.22931902813537342;0.9655172413793104;1.7586206896551724;2.4827586206896552;1.9214646678891143;1173.570187796255;20.595647359318296;16.300342703869067;17.116839284796793;13.89…
729;13.17092371603593;-4.421122399417627;13.17092371603593;0.22418910619803478;0.512497940732261;448.51000000000016;425.3260000000002;448.143233636;164.0;0.0;0.41592062718445455;-0.36259747319332175;0.41592062718445455;0.36259747319332175;0.8709677419354839;1.4838709677419355;2.129032258064516;2.0105044523000046;1146.9832212930723;22.648053602125593;17.148268678567838;17.964765259495564;14.526806…
730;12.390433131649761;-3.4024938948771015;12.390433131649761;0.49046601563286285;0.5463733110142636;408.56700000000023;380.34300000000013;408.18714913599996;152.0;0.0;0.23457231940510423;-0.36259769645644735;0.36259769645644735;0.23457231940510423;0.7931034482758621;1.3103448275862069;1.793103448275862;1.972472200530534;991.4905170545973;20.855160383312143;17.169075797919405;17.98557237884713;13…
731;11.706739194364104;-3.425569605992584;11.706739194364104;0.41312166687662777;0.5685154992625988;450.3430000000002;433.20700000000033;449.025534384;150.0;0.0;0.22931902813537333;-0.49596797722562985;0.49596797722562985;0.22931902813537333;1.0344827586206897;1.8275862068965518;2.5172413793103448;1.93216102542541;1211.298125240071;20.758784066134826;15.570673090234031;17.899027563198665;13.76417…
732;11.802659133161477;-3.345179080062287;11.802659133161477;0.628354959267658;0.6211518920761505;394.5400000000002;368.33200000000016;394.171499072;146.0;0.0;0.22932931032693488;-0.36258971781502736;0.36258971781502736;0.22932931032693488;0.8214285714285714;1.3214285714285714;1.7857142857142858;2.0342125745931137;991.4572935393436;20.148053602125596;16.514375259540156;17.330871840467882;13.31548…
733;6.496951446671414;-0.16733203157806353;6.496951446671414;0.16733203157806353;0.422219928817852;393.4860000000001;370.30200000000013;393.17287897600005;148.0;0.0;0.1495494967826952;-0.49596797722569;0.49596797722569;0.1495494967826952;0.8333333333333334;1.6;2.3666666666666667;1.5746911465098932;1156.1077468235549;20.338288046437587;16.838557938337917;16.838557938337917;14.830831138144497;10.14…
734;11.728836100734547;-3.3340396555137706;11.728836100734547;0.6132443625598389;0.6211518920761507;394.54000000000013;368.33200000000016;394.17149907199996;146.0;0.0;0.2293291563323368;-0.36259752072444734;0.36259752072444734;0.2293291563323368;0.8214285714285714;1.4642857142857142;2.142857142857143;1.9930677127050358;1047.2072935393437;20.148053602125593;16.514375259540156;17.330871840467882;13…
735;11.748005232884449;-3.353959497876795;11.748005232884449;0.5913925107079872;0.5904360620268103;410.53900000000016;384.3310000000002;410.16641369199994;152.0;0.0;0.2293291563323368;-0.49675675946595194;0.49675675946595194;0.2293291563323368;0.896551724137931;1.5517241379310345;2.2413793103448274;1.9909710803663678;1066.4908748895468;20.85516038331214;16.92262355000402;17.739120130931745;13.853…
736;11.71417560690739;-3.3514868547791523;11.71417560690739;0.5871812624226647;0.5756681511782066;414.9580000000002;391.77400000000017;414.116876656;146.0;0.0;0.2293291563323368;-0.3625967794201005;0.3625967794201005;0.2293291563323368;0.8928571428571429;1.5357142857142858;2.2142857142857144;1.993067712705035;1053.1417229186343;20.148053602125593;15.892339732549383;17.464765259495564;13.315481705…
737;13.680905969264554;-3.383626432373275;13.680905969264554;0.2765029642609007;0.626898544445207;398.50300000000016;375.31900000000013;398.14642719600005;146.0;0.0;0.2293291563323368;-0.3625958713727339;0.3625958713727339;0.2293291563323368;0.8928571428571429;1.5357142857142858;2.2142857142857144;1.993067712705035;1053.1417229186343;20.148053602125593;15.892339732549383;16.708836313477107;13.315…
738;11.723627767401215;-3.340238002621209;11.723627767401215;0.6039851033005796;0.5193672392635365;459.4090000000003;436.22500000000025;458.06636107599996;146.0;0.0;0.2293291563323368;-0.36259700390525895;0.36259700390525895;0.2293291563323368;0.8928571428571429;1.5357142857142858;2.2142857142857144;1.993067712705035;1053.1417229186343;20.148053602125593;15.892339732549383;18.294832852591814;13.3…
739;11.943085851870643;-3.397880276172575;11.943085851870643;0.38241694456070374;0.5290592605561653;438.5490000000002;412.34100000000024;438.16132831199997;162.0;0.0;0.3373528953452878;-0.46541739603972593;0.46541739603972593;0.3373528953452878;0.9354838709677419;1.5806451612903225;2.2580645161290325;1.998724684682506;1161.206635631025;22.432510652501765;17.830871840467882;18.64736842139561;14.76…
740;11.539136835353466;-3.305919820803027;11.539136835353466;0.565854959267658;0.6794460906519739;366.4860000000001;344.3100000000001;366.140198944;134.0;0.0;0.22932003680676458;-0.3628120216207497;0.3628120216207497;0.22932003680676458;0.7692307692307693;1.3076923076923077;1.8076923076923077;1.903074084885591;900.5146900295086;18.407566626119436;14.669075797919408;15.485572378847134;12.494114499…
741;11.73128103827564;-3.3734728128446556;11.73128103827564;0.5637381897203331;0.6304293114108774;405.52300000000025;382.3390000000002;405.151097976;148.0;0.0;0.2293291563323368;-0.3625969186622139;0.3625969186622139;0.2293291563323368;0.9310344827586207;1.5862068965517242;2.2758620689655173;2.0048055757827283;1136.2845845297788;20.855160383312143;16.461588855040112;17.278085435967842;13.85348650…
742;13.676945380557394;-4.157523822386061;13.676945380557394;0.04116551713277872;0.7424171314561702;377.4160000000001;360.28000000000014;377.100954224;136.0;0.0;0.24339096930599208;-0.3037225867471662;0.3037225867471662;0.24339096930599208;1.0769230769230769;1.7692307692307692;2.3846153846153846;1.7543407269658404;1044.798208335421;18.896976746569035;14.201009943113517;15.017506524041243;12.25885…
743;11.710767889484519;-3.3478486418416966;11.710767889484519;0.5918220374569583;0.5756681511782067;414.9580000000002;391.7740000000001;414.116876656;146.0;0.0;0.2293291563323368;-0.3625976822291305;0.3625976822291305;0.2293291563323368;0.8571428571428571;1.4642857142857142;2.0714285714285716;1.9783359444030912;1035.8917229186343;20.148053602125593;15.892339732549383;17.464765259495564;13.3154817…
744;11.776286778664122;-3.3412694050811838;11.776286778664122;0.619651255563954;0.6211518920761505;394.5400000000002;368.3320000000001;394.171499072;146.0;0.0;0.22932915880883337;-0.3623834304869008;0.3623834304869008;0.22932915880883337;0.7857142857142857;1.2857142857142858;1.75;2.0451024525438077;991.4572935393436;20.148053602125596;16.514375259540156;17.33087184046788;13.332318457408352;9.2409…
745;13.083958608906524;-3.4731948218528292;13.083958608906524;0.13876947383891802;0.5551673758621419;451.5920000000002;422.3600000000003;451.192962788;168.0;0.0;0.2549532104630189;-0.36195029753443914;0.36195029753443914;0.2549532104630189;0.84375;1.34375;1.78125;2.182785581953395;1136.3138250175207;23.30275414050485;18.86983714550398;19.6863337264317;15.15368566245427;10.313083821550038;12.20449…
746;11.73033409861117;-3.396948283890056;11.73033409861117;0.23971268506892618;0.5638832250518061;424.5220000000002;400.3300000000002;424.145678248;156.0;0.0;0.3351785928149539;-0.477639248658395;0.477639248658395;0.3351785928149539;0.9;1.5;2.066666666666667;1.9700238301305122;1127.6245160458252;21.725403871315223;16.869837145503976;17.6863337264317;14.226165307525706;9.412673566406411;11.3040851…
747;13.248321445148857;-0.35195051464622207;13.248321445148857;0.037365074116066044;0.8105038125102578;352.45300000000015;327.25300000000004;352.19509164000004;136.0;0.0;0.12286216371574515;-0.3924848690614626;0.3924848690614626;0.12286216371574515;1.4230769230769231;2.1923076923076925;2.923076923076923;1.7314733268057063;851.5272439129708;18.311190308942127;15.158398369335021;15.158398369335021;…
748;12.661180004409172;-3.8698577779877366;12.661180004409172;0.0029682983028935794;0.5686296656633403;398.3150000000001;381.1790000000002;397.0418531440001;132.0;0.0;0.24386053408428043;-0.397542792564993;0.397542792564993;0.24386053408428043;1.24;1.96;2.68;1.8367994214530454;1008.2990379094559;18.189869965382485;13.383933021303227;15.712287494267862;11.77569413038242;7.595449393001317;9.8345415…
749;13.600846613336692;-4.8481079319587925;13.600846613336692;0.06260551369156353;0.4982104948029011;452.2850000000001;438.1730000000002;451.01358770800005;150.0;0.0;0.4046993177311571;-0.39754279241654045;0.4046993177311571;0.39754279241654045;1.1785714285714286;1.8571428571428572;2.5;1.9759855419340553;1107.1182992521378;20.68986996538248;14.017826440330905;16.34618091329554;12.987018995787606;…
750;13.599110502225582;-4.850375505654938;13.599110502225582;0.05566106924711911;0.5101936954540566;471.71500000000015;459.61900000000026;469.963716324;150.0;0.0;0.40469931404730863;-0.36088898605661507;0.40469931404730863;0.36088898605661507;1.0714285714285714;1.6785714285714286;2.2857142857142856;1.9759855419340548;1107.1182992521378;20.68986996538248;13.818440644150506;16.9027240631336;12.9870…
751;13.686193835558914;-4.738144605064248;13.686193835558914;0.10529937746703588;0.6485145482391682;410.46100000000007;389.29300000000006;410.127583572;150.0;0.0;0.4046993019892512;-0.3608889860566151;0.4046993019892512;0.3608889860566151;1.0714285714285714;1.6785714285714286;2.2857142857142856;1.9759855419340553;1094.9214931578101;20.689869965382485;15.684547225122826;16.50104380605055;12.987018…
752;12.866388337742505;-3.92830685206181;12.866388337742505;0.008894224228819692;0.5444958825565768;412.3420000000002;393.1900000000002;411.05750320800007;138.0;0.0;0.24410556506685194;-0.3975427913631472;0.3975427913631472;0.24410556506685194;1.1923076923076923;1.8846153846153846;2.576923076923077;1.9113265991728552;1051.9797752390684;19.112519696192855;14.3065827521136;16.634937225078236;12.088…
753;13.78674655664735;-4.74419146825397;13.78674655664735;0.10420627047115127;0.6148914663023143;424.4880000000002;401.30400000000014;424.14323363599993;156.0;0.0;0.404699303472163;-0.36088071670241184;0.404699303472163;0.36088071670241184;1.0344827586206897;1.6551724137931034;2.2413793103448274;2.0047398965338155;1141.3683090080476;21.56011345338556;16.607196955933198;17.423693536860924;13.39770…
754;13.765476242966322;-4.743060633975813;13.765476242966322;0.10451748446292086;0.6148914663023144;424.48800000000017;401.3040000000001;424.14323363599993;156.0;0.0;0.40469930199486454;-0.36088871677772294;0.40469930199486454;0.36088871677772294;1.0;1.6206896551724137;2.206896551724138;1.9899325629335025;1141.3683090080476;21.56011345338556;16.607196955933198;17.423693536860924;13.38086584590495…
755;13.750309061896363;-4.742195530990175;13.750309061896363;0.10472086507034195;0.6148914663023145;424.4880000000001;401.3040000000001;424.14323363599993;156.0;0.0;0.404699301989272;-0.36088098725733697;0.404699301989272;0.36088098725733697;1.0;1.6206896551724137;2.206896551724138;1.978061813181853;1141.3683090080476;21.56011345338556;16.607196955933198;17.423693536860924;13.380865845904959;9.11…
756;13.765476242966322;-4.743060633975813;13.765476242966322;0.10451748446292086;0.6148914663023146;424.48800000000006;401.3040000000001;424.14323363599993;156.0;0.0;0.40469930199508736;-0.3606738397072439;0.40469930199508736;0.3606738397072439;1.0344827586206897;1.6551724137931034;2.2413793103448274;1.9918861726717463;1141.3683090080474;21.56011345338556;16.607196955933198;17.423693536860924;13.…
757;13.803625414672041;-4.828614299886622;13.803625414672041;0.15371244331065714;0.6222619615200342;435.4710000000001;415.3110000000001;435.12283253999993;158.0;0.0;0.40469930844130314;-0.36085104832650444;0.40469930844130314;0.36085104832650444;1.1666666666666667;1.8;2.3666666666666667;2.028477459395906;1231.7128296531862;22.26722023457211;16.554410551433158;17.370907132360884;13.935707400771351…
758;13.779303403460148;-4.8095151092844555;13.779303403460148;0.1453301566392291;0.6222619615200341;435.4710000000002;415.31100000000015;435.12283254;158.0;0.0;0.40469930201347265;-0.3608877945591576;0.40469930201347265;0.3608877945591576;1.1333333333333333;1.7666666666666666;2.3333333333333335;2.0011589464711403;1231.7128296531862;22.26722023457211;16.554410551433158;17.370907132360884;13.918870…
759;13.761837987516197;-4.795868370496348;13.761837987516197;0.13894568906789306;0.6222619615200342;435.4710000000001;415.31100000000015;435.12283254;158.0;0.0;0.4046993019893406;-0.3608522667413591;0.4046993019893406;0.3608522667413591;1.1333333333333333;1.7666666666666666;2.3333333333333335;1.9794908549940227;1231.7128296531862;22.26722023457211;16.554410551433158;17.370907132360884;13.91887064…
760;13.779303403460148;-4.8095151092844555;13.779303403460148;0.14533015663922932;0.6222619615200342;435.4710000000001;415.31100000000015;435.12283254;158.0;0.0;0.4046993020144335;-0.3598154573971377;0.4046993020144335;0.3598154573971377;1.1666666666666667;1.8;2.3666666666666667;2.004911678291238;1231.7128296531862;22.26722023457211;16.554410551433158;17.370907132360884;13.935707400771351;9.09735…
761;13.858585810867556;-4.814431138196021;13.858585810867556;0.14454826363511386;0.5907849544094043;449.4980000000001;427.3220000000002;449.138482604;164.0;0.0;0.40469930202004795;-0.35981518155196557;0.40469930202004795;0.35981518155196557;1.064516129032258;1.6451612903225807;2.193548387096774;2.0307209012609704;1279.0030779660435;23.137463722575188;17.47706028224353;18.293556863171258;14.329554…
762;13.683064583858233;-4.745089049508693;13.683064583858233;0.10674613672629496;0.6745208982972103;410.4610000000001;389.2930000000001;410.127583572;150.0;0.0;0.40611068240635706;-0.34552076431195866;0.40611068240635706;0.34552076431195866;1.0357142857142858;1.6428571428571428;2.25;1.9759855419340553;1094.9214931578101;20.689869965382485;15.70911108981241;16.525607670740136;12.987018995787608;8.…
763;13.667439583858233;-4.765497212773999;13.667439583858233;0.1190918157386407;0.6932843987244953;411.4490000000002;391.2890000000001;411.12283253999993;150.0;0.0;0.406110690273957;-0.3442027572523011;0.406110690273957;0.3442027572523011;1.1428571428571428;1.7857142857142858;2.392857142857143;1.9759855419340553;1097.8945447979659;20.689869965382485;15.578974416122742;16.395470997050467;12.987018…
764;13.80049616297136;-4.835558744331068;13.80049616297136;0.15515920256991644;0.6476082754497804;435.4710000000002;415.31100000000015;435.12283254;158.0;0.0;0.40611069002557026;-0.3441509613721604;0.40611069002557026;0.3441509613721604;1.1333333333333333;1.7333333333333334;2.3;2.0278866820179196;1231.7128296531862;22.267220234572108;16.57897441612274;17.395470997050467;13.935707400771351;9.08649…
765;13.776174151759468;-4.816459553728899;13.776174151759468;0.14677691589848862;0.6476082754497807;435.4710000000001;415.31100000000015;435.12283253999993;158.0;0.0;0.40611068242953174;-0.34548287104974;0.40611068242953174;0.34548287104974;1.1333333333333333;1.7666666666666666;2.3333333333333335;2.004911678291238;1231.7128296531862;22.26722023457211;16.57897441612274;17.395470997050467;13.935707…
766;13.367146216511294;-4.7347649754346195;13.367146216511294;0.11383230452674886;0.7908573539397513;386.439;365.2710000000001;386.127583572;142.0;0.0;0.4060850007642221;-0.3830896447158903;0.4060850007642221;0.3830896447158903;1.0;1.5384615384615385;2.0384615384615383;2.2734214933986925;842.745211027157;19.535169427003233;14.684547225122827;15.501043806050554;12.003855748193214;7.963064424460009…
767;13.327146216511295;-4.7972649754346195;13.327146216511295;0.14161008230452654;0.8179711766453986;387.42300000000006;367.2630000000001;387.11159916;142.0;0.0;0.4076884862109319;-0.4915689361589799;0.4915689361589799;0.4076884862109319;1.0384615384615385;1.5769230769230769;2.076923076923077;2.2734214933986925;841.9903235249935;19.535169427003233;14.59279551558669;15.409292096514417;12.003855748…
768;13.393812883177961;-4.693098308767952;13.393812883177961;0.09531378600823026;0.7165543806602657;403.49100000000004;383.3310000000001;403.08875554;142.0;0.0;0.40519114793487976;-0.20706713902689208;0.40519114793487976;0.20706713902689208;1.0384615384615385;1.5769230769230769;2.076923076923077;2.2734214933986925;842.745211027157;19.535169427003233;14.59279551558669;16.225788677442143;12.0038557…
769;12.818622134038801;-3.88507036302175;12.818622134038801;0.0034879879152973636;0.5933889813849138;412.34200000000016;393.1900000000002;411.05750320800007;138.0;0.0;0.24392188613732602;-0.3975427925358123;0.3975427925358123;0.24392188613732602;1.1923076923076923;1.9230769230769231;2.6153846153846154;1.8785333873423906;1024.520866818351;18.89697674656903;14.115603667179357;16.443958140143994;12.…
770;12.885558862433863;-3.89519472526665;12.885558862433863;0.004269880919412605;0.5660743758216701;426.36900000000014;405.2010000000002;425.07315327200007;144.0;0.0;0.2439218861432193;-0.3975427925358123;0.3975427925358123;0.2439218861432193;1.2222222222222223;1.9259259259259258;2.5925925925925926;1.9060431372123854;1070.5229856353058;19.767220234572108;15.038253397989731;17.36660787095437;12.72…
771;12.88938602292769;-3.9657644269127403;12.88938602292769;0.01570945792356282;0.5657645630106903;437.3520000000002;419.2080000000002;436.052752176;146.0;0.0;0.2439218861627539;-0.3975427925358123;0.3975427925358123;0.2439218861627539;1.2857142857142858;2.0;2.642857142857143;1.929234481310287;1159.3471684882493;20.474327015758654;14.98546699348969;17.313821466454325;13.262387337826949;8.51286592…
772;12.914597243218275;-3.587475408373225;12.914597243218275;0.19995748299319782;0.8192372263885839;361.5070000000002;334.2910000000001;361.171164724;136.0;0.0;0.24085281819574408;-0.5076869337178694;0.5076869337178694;0.24085281819574408;1.0;1.6;2.12;2.2661763728184843;849.5002712280713;18.775656403009386;15.5502736444024;16.366770225330125;11.635066137889122;8.523754718941374;10.006917966535767…
773;12.999524964306708;-3.6003249926513807;12.999524964306708;0.2057908163265314;0.7937344045380987;375.53400000000016;346.30200000000013;375.186814788;142.0;0.0;0.24085281948630305;-0.5076764644705168;0.5076764644705168;0.24085281948630305;1.0;1.5769230769230769;2.1153846153846154;2.3156246465606145;894.0888129136314;19.645899891012466;16.472923375212773;17.2894199561405;12.062586492817688;8.946…
774;12.9184730095742;-3.5326517620937277;12.9184730095742;0.11462679516250951;0.8518455094599174;345.5080000000002;318.2920000000001;345.176250104;130.0;0.0;0.2408528194811716;-0.20773370701688476;0.2408528194811716;0.20773370701688476;0.9583333333333334;1.5416666666666667;2.0833333333333335;2.2859026925616326;802.277647502622;17.905412915006313;15.180410318092068;15.996906899019795;11.2412192877…
775;12.900482016880826;-3.5299265400604694;12.900482016880826;0.11397864701436178;0.8518455094599177;345.50800000000004;318.29200000000003;345.1762501040001;130.0;0.0;0.24085281819550255;-0.20773388288279301;0.24085281819550255;0.20773388288279301;0.9583333333333334;1.5833333333333333;2.125;2.2648728434386216;802.2776475026219;17.905412915006313;15.180410318092067;15.996906899019793;11.2243825353…
776;12.887660514823214;-3.5279683300789455;12.887660514823214;0.11313964474678806;0.8518455094599177;345.50800000000004;318.29200000000003;345.1762501040001;130.0;0.0;0.2408528181906581;-0.20773388426887537;0.2408528181906581;0.20773388426887537;0.9166666666666666;1.4583333333333333;1.9583333333333333;2.2454226772045587;785.0276475026219;17.905412915006313;15.180410318092067;15.996906899019793;11…
777;13.003400730662635;-3.5455013463718816;13.003400730662635;0.12046012849584287;0.8235739084591165;359.5350000000001;330.30300000000005;359.191900168;136.0;0.0;0.24085282077274103;-0.20773352961039926;0.24085282077274103;0.20773352961039926;0.92;1.44;1.92;2.3227574424016413;826.2050547496278;18.77565640300939;16.103060048902442;16.91955662983017;11.65190289029473;8.806130985335102;10.2892942329…
778;12.985409737969261;-3.542776124338624;12.985409737969261;0.11981198034769491;0.8235739084591165;359.5350000000002;330.3030000000001;359.191900168;136.0;0.0;0.2408528194860607;-0.2077337056127239;0.2408528194860607;0.2077337056127239;0.96;1.56;2.12;2.3038709399256283;846.4550547496281;18.77565640300939;16.103060048902442;16.91955662983017;11.65190289029473;8.806130985335102;10.289294232929494;…
779;12.972588235911648;-3.5408179143571012;12.972588235911648;0.11897297808012142;0.8235739084591165;359.5350000000001;330.3030000000001;359.191900168;136.0;0.0;0.24085281948118928;-0.20773370700635554;0.24085281948118928;0.20773370700635554;0.88;1.44;1.96;2.2848284972758157;846.455054749628;18.77565640300939;16.103060048902442;16.91955662983017;11.635066137889122;8.800147921191396;10.28331116878…
780;12.985409737969261;-3.542776124338625;12.985409737969261;0.11981198034769514;0.8235739084591165;359.53500000000014;330.3030000000001;359.191900168;136.0;0.0;0.24085281948603837;-0.20773370561894403;0.24085281948603837;0.20773370561894403;0.88;1.48;2.04;2.3022234806000625;846.455054749628;18.77565640300939;16.103060048902442;16.91955662983017;11.635066137889122;8.800147921191396;10.28331116878…
781;12.967418745275888;-3.540050902305366;12.967418745275888;0.11916383219954696;0.8235739084591165;359.5350000000001;330.30300000000005;359.191900168;136.0;0.0;0.2408528182003648;-0.2077338814861487;0.2408528182003648;0.2077338814861487;0.84;1.32;1.8;2.2835031866281774;826.2050547496278;18.775656403009386;16.10306004890244;16.919556629830165;11.618229385483515;8.794164857047688;10.27732810464208…
782;13.350222433637786;-3.727550902305366;13.350222433637786;0.21663351914840012;0.8320981687489692;367.4610000000001;344.2770000000001;367.141756416;136.0;0.0;0.24085281829039953;-0.20773385550866874;0.24085281829039953;0.20773385550866874;0.96;1.48;1.96;2.2835031866281774;835.7330978725537;18.775656403009386;14.858988994920896;15.675485575848622;11.618229385483515;8.172129330056915;9.6552925776…
783;12.91529254500154;-3.606023124527588;12.91529254500154;0.2364477828168312;0.7228932107257927;400.37100000000015;377.1870000000002;399.082655336;136.0;0.0;0.24085281824062205;-0.20773386985182657;0.24085281824062205;0.20773386985182657;0.96;1.48;1.96;2.2835031866281774;835.7330978725537;18.775656403009386;14.858988994920896;17.18734346788553;11.618229385483515;8.172129330056915;10.411221523669…
784;13.09713813303099;-3.573077693268664;13.09713813303099;0.1519359410430845;0.6482297530611483;381.54100000000017;354.32500000000016;381.176250104;142.0;0.0;0.24085282095113306;-0.20773350077804345;0.24085282095113306;0.20773350077804345;0.9259259259259259;1.5555555555555556;2.2222222222222223;1.9072157641161025;1042.428564830641;19.604083527755577;16.412461125660943;17.228957706588673;12.81369…
785;13.045919557267862;-3.562300511253883;13.045919557267862;0.14234693877551097;0.6482297530611483;381.54100000000017;354.32500000000016;381.176250104;142.0;0.0;0.24085281820100296;-0.2077338812810052;0.24085281820100296;0.2077338812810052;0.8888888888888888;1.5185185185185186;2.1481481481481484;1.851491588990941;1047.678564830641;19.604083527755574;16.412461125660947;17.22895770658867;12.796862…
786;13.065847278356296;-3.580294128453852;13.065847278356296;0.16518707482993245;0.7564376852316748;389.5610000000002;358.31300000000016;389.202464852;148.0;0.0;0.24085281948630305;-0.49647853581309265;0.49647853581309265;0.24085281948630305;1.0;1.5925925925925926;2.111111111111111;2.3097544930262237;909.809455954241;20.353006672199015;17.43395807017668;18.250454651104405;12.600591295278473;9.335…
787;12.999524964306708;-3.6003249926513807;12.999524964306708;0.2057908163265314;0.7937344045380987;375.53400000000016;346.30200000000013;375.186814788;142.0;0.0;0.24085281948630305;-0.5076764644705168;0.5076764644705168;0.24085281948630305;1.0;1.5769230769230769;2.1153846153846154;2.3156246465606145;894.0888129136314;19.645899891012466;16.472923375212773;17.2894199561405;12.062586492817688;8.946…
788;13.047856285662924;-3.5775689064205944;13.047856285662924;0.16453892668178471;0.7564376852316748;389.5610000000001;358.31300000000016;389.202464852;148.0;0.0;0.24085281820060703;-0.4962095873421177;0.4962095873421177;0.24085281820060703;0.9259259259259259;1.4444444444444444;1.8888888888888888;2.2935531261246163;886.559455954241;20.353006672199015;17.43395807017668;18.250454651104402;12.583754…
789;12.981533971613334;-3.597599770618124;12.981533971613334;0.205142668178383;0.7937344045380988;375.5340000000001;346.30200000000013;375.186814788;142.0;0.0;0.24085281820060703;-0.5074070238206643;0.5074070238206643;0.24085281820060703;0.9230769230769231;1.4230769230769231;1.8846153846153846;2.297347133772943;870.8388129136313;19.645899891012466;16.472923375212773;17.2894199561405;12.0457497404…
790;13.111253359368437;-3.630626561581422;13.111253359368437;0.23507791320896665;0.6295401171786154;397.5400000000002;370.3240000000002;397.171164724;148.0;0.0;0.24085282095137803;-0.5073111620783864;0.5073111620783864;0.24085282095137803;0.9642857142857143;1.5714285714285714;2.1785714285714284;1.9282085061428498;1096.890758835071;20.474327015758654;16.782324451971277;17.598821032899004;13.224382…
791;12.847660514823213;-3.5773510461283267;12.847660514823213;0.19477229780801264;0.8386212792865361;347.48000000000013;322.28000000000003;347.15551466;130.0;0.0;0.24085281819088136;-0.5079666451886545;0.5079666451886545;0.24085281819088136;1.0416666666666667;1.5833333333333333;2.0833333333333335;2.245422677204559;788.0006991427775;17.90541291500631;14.627623913592025;15.444120494519751;11.224382…
792;12.932588235911648;-3.5902006304064833;12.932588235911648;0.20060563114134577;0.8192372263885839;361.5070000000002;334.2910000000001;361.171164724;136.0;0.0;0.2408528194814133;-0.5079562211502623;0.5079562211502623;0.2408528194814133;1.0;1.6;2.12;2.2848284972758157;849.5002712280711;18.775656403009393;15.5502736444024;16.36677022533013;11.635066137889122;8.523754718941374;10.006917966535767;6…
793;13.341790089345519;-0.639357922053629;13.341790089345519;0.05705662149565427;0.6310816574005075;404.4850000000002;379.28500000000014;404.1900062600001;154.0;0.0;0.12286216371574515;-0.5079546552777804;0.5079546552777804;0.12286216371574515;1.2;2.0;2.7666666666666666;1.5222578338203305;1118.4322369462936;20.880104409694475;16.923449210030764;16.923449210030764;14.453345490976394;10.46455228789…
794;14.387627376591919;-0.8531542183499254;14.387627376591919;0.07248041554138229;0.6121514657362666;406.47600000000006;382.2840000000001;406.185669828;154.0;0.0;0.12850990959022798;-0.38798449722210643;0.38798449722210643;0.12850990959022798;1.1333333333333333;1.9;2.6666666666666665;1.5327517126533925;1118.4322369462936;20.880104409694475;16.854200087540033;16.854200087540033;14.470182243382002;…
795;13.348769482206814;-0.36593199612770344;13.348769482206814;0.059418291236247756;0.6378551582734021;402.51300000000015;375.29700000000014;402.21074170400004;154.0;0.0;0.12286216371574515;-0.3924613953921411;0.3924613953921411;0.12286216371574515;1.1666666666666667;1.9333333333333333;2.7;1.461979654523971;1070.1728715467025;20.71696770287794;17.260692664906976;17.260692664906976;14.542661888453…
796;13.345881010888366;-0.8623863880377685;13.345881010888366;0.10382340744939977;0.6012496172932136;408.5420000000002;383.34200000000016;408.16716264;150.0;0.0;0.12286216371574515;-0.38510550843814423;0.38510550843814423;0.12286216371574515;1.2758620689655173;2.0689655172413794;2.793103448275862;1.5638371082801887;1065.0081170498395;20.22540387131522;16.729783366615415;17.54627994754314;13.89283…
797;13.345267733638703;-0.6453764405721478;13.345267733638703;0.046557755282502056;0.6121514657362663;406.47600000000017;382.2840000000001;406.185669828;154.0;0.0;0.12286216371574515;-0.38809508179933844;0.38809508179933844;0.12286216371574515;1.0666666666666667;1.7333333333333334;2.433333333333333;1.5124123917203725;1101.1822369462936;20.88010440969447;16.854200087540033;16.854200087540033;14.45…
798;13.470031528045356;-1.0769697213711016;13.470031528045356;0.006682985458237978;0.5811677491432042;420.5030000000002;394.2950000000002;420.20131989199996;160.0;0.0;0.12286216371574515;-0.3851362801767216;0.3851362801767216;0.12286216371574515;1.064516129032258;1.7096774193548387;2.3870967741935485;1.5464057272928171;1145.1550060975705;21.80275414050485;17.776849818350406;17.776849818350406;14.…
799;13.2286100604306;-0.6957197213711015;13.2286100604306;0.02761970374569578;0.8721766879819055;340.442;315.242;340.19509164000004;132.0;0.0;0.12286216371574515;-0.3901483195944562;0.3901483195944562;0.12286216371574515;1.28;2.0;2.68;1.7841451272763016;828.5712103602591;17.81962647737941;15.089484268582675;15.089484268582675;11.787660258669831;9.05165285976538;9.05165285976538;8.305565792388201;…
800;13.309061122964422;-0.2305453392635306;13.309061122964422;0.018727140547576848;0.7634122046589857;380.5070000000001;351.2750000000001;380.226391768;148.0;0.0;0.12286216371574515;-0.3928077974843767;0.3928077974843767;0.12286216371574515;1.25;2.0357142857142856;2.7857142857142856;1.4452202664796125;895.8290120584363;19.302754140504845;16.572611931708117;16.572611931708117;13.542661888453434;10…
801;13.288803002663379;-0.3334319961277037;13.288803002663379;0.03312896300495516;0.7945518892492545;368.4960000000001;339.26400000000007;368.226391768;144.0;0.0;0.12286216371574515;-0.3922607608449869;0.3922607608449869;0.12286216371574515;1.2592592592592593;1.962962962962963;2.6296296296296298;1.743533156619364;874.7735767590166;19.39697674656903;16.666834537772303;16.666834537772303;12.6983438…
802;14.18763007952825;-4.917807167045983;14.18763007952825;0.15907486142605243;0.3256725512649921;471.4980000000002;446.29800000000023;471.1933753;178.0;0.0;0.41708813029736597;-0.3800734947536002;0.41708813029736597;0.3800734947536002;1.0;1.7058823529411764;2.3823529411764706;1.6729523211728825;1314.8775148479092;24.72540387131522;19.04121493280614;19.04121493280614;15.877760201711835;10.8375114…
803;14.075406441936021;-4.891303749895021;14.075406441936021;0.07422626239054608;0.4841405138371007;437.48100000000017;410.26500000000016;437.20902536400007;168.0;0.0;0.41708812375939364;-0.38007349916655897;0.41708812375939364;0.38007349916655897;1.1290322580645162;1.8064516129032258;2.4193548387096775;1.9741894802253341;1088.1053782217166;23.18986996538248;18.231813856047633;18.231813856047633;…
804;14.190909400515903;-4.913024003780677;14.190909400515903;0.1815748614260524;0.3256725512649921;471.4980000000002;446.29800000000023;471.1933753;178.0;0.0;0.41708812375940607;-0.3800734991665507;0.41708812375940607;0.3800734991665507;1.0;1.7058823529411764;2.3823529411764706;1.6729523211728827;1314.8775148479092;24.725403871315223;19.04121493280614;19.04121493280614;15.877760201711835;10.83751…
805;14.18396495607146;-4.921288466590596;14.18396495607146;0.1659498614260524;0.3547122598016718;472.4860000000002;448.2940000000002;472.188624268;178.0;0.0;0.41708812375940607;-0.3800734991665507;0.41708812375940607;0.3800734991665507;1.0588235294117647;1.8235294117647058;2.5;1.6729523211728825;1317.7474302773728;24.72540387131522;18.911078259116472;18.911078259116472;15.877760201711835;10.68724…
806;14.167282015857051;-4.893666433974875;14.167282015857051;0.21246399176954767;0.4918606290547042;464.5070000000002;436.2830000000002;464.219924396;178.0;0.0;0.41708812375946724;-0.38007349916650973;0.41708812375946724;0.38007349916650973;1.121212121212121;1.8181818181818181;2.484848484848485;1.64327347187848;1151.06199603662;24.01829709012867;18.930104307104163;18.930104307104163;15.3777602017…
807;14.193909234791963;-4.909291433974876;14.193909234791963;0.1898302469135802;0.5104234123176258;480.5060000000002;452.2820000000002;480.214839016;184.0;0.0;0.41708812375946724;-0.38007349916650973;0.41708812375946724;0.38007349916650973;1.1470588235294117;1.8529411764705883;2.5294117647058822;1.6305964550044887;1171.479607650803;24.725403871315216;19.338352597568022;19.338352597568022;15.87776…
808;14.21939931247984;-4.959398956438168;14.21939931247984;0.021852409757473268;0.4719902241677558;528.5720000000002;500.34800000000024;528.181824636;196.0;0.0;0.41708812375946724;-0.38007349916650973;0.41708812375946724;0.38007349916650973;1.1388888888888888;1.8055555555555556;2.4444444444444446;1.6148064321562294;1373.7497111361913;26.51829709012867;20.15484917849575;20.971345759423475;16.58486…
809;13.956087569286973;-4.9228142715419505;13.956087569286973;0.16882613693625648;0.5933188967807057;411.3990000000001;390.2310000000001;411.156989792;156.0;0.0;0.4170881429653611;-0.4964524047828673;0.4964524047828673;0.4170881429653611;1.1724137931034482;1.896551724137931;2.5172413793103448;1.9878396156557079;983.3741115987589;21.44938298937633;16.140062146511497;16.140062146511497;13.449438508…
810;13.842950995212899;-4.962115929705216;13.842950995212899;0.016029174015284475;0.5685212617774341;397.3720000000001;378.22000000000014;397.14133972800005;150.0;0.0;0.4170881429612972;-0.5076503278292857;0.5076503278292857;0.4170881429612972;1.1428571428571428;1.8571428571428572;2.5;1.976052715849236;967.2525760141233;20.74227620818978;15.179027451547592;15.179027451547592;12.911433706523049;8.…
811;13.841857888217014;-4.941574900793651;13.841857888217014;0.11026712228101143;0.5685212617774341;397.3720000000001;378.22000000000014;397.14133972800005;150.0;0.0;0.4170881429020908;-0.5075436060569629;0.5075436060569629;0.4170881429020908;1.1428571428571428;1.8571428571428572;2.4642857142857144;1.9626322626562518;967.2525760141233;20.74227620818978;15.179027451547592;15.179027451547592;12.911…
812;13.900242661879567;-4.781817247732427;13.900242661879567;0.26935983035189426;0.6896141913113852;377.41000000000014;355.2340000000001;377.171496984;144.0;0.0;0.417088123700687;-0.3800734992059833;0.417088123700687;0.3800734992059833;1.1481481481481481;1.8518518518518519;2.4814814814814814;1.960335044104217;915.794974084845;19.8720327201867;15.431199652228033;15.431199652228033;12.5175868564056…
813;14.126497605441077;-4.912105300453515;14.126497605441077;0.18226492294448704;0.6026893903683406;423.4100000000001;402.24200000000013;423.15698979200005;160.0;0.0;0.41708814297157676;-0.49264303778990653;0.49264303778990653;0.41708814297157676;1.2;1.9666666666666666;2.6666666666666665;1.7059808799784693;1060.5352695789363;21.733840039752494;16.476925439694966;16.476925439694966;13.983913351594…
814;14.095726629643625;-4.851341411564626;14.095726629643625;0.23027589688138672;0.6015103258097027;439.86500000000007;418.6970000000002;439.12743925200004;160.0;0.0;0.417088142941924;-0.4926448529419175;0.4926448529419175;0.417088142941924;1.2333333333333334;2.0;2.7;1.7059808799784693;1063.7803820767729;21.733840039752494;16.476925439694966;17.232854385713424;13.983913351594483;9.5090313857167;9…
815;14.015935177311666;-4.951114654195012;14.015935177311666;0.05517504005734497;0.6098344874738714;441.47500000000025;419.2990000000002;441.133397224;162.0;0.0;0.41708812829636926;-0.380073496104112;0.41708812829636926;0.380073496104112;1.1666666666666667;1.8333333333333333;2.433333333333333;2.022576565430735;1139.4985695003738;22.3720327201867;16.655944523619624;17.47244110454735;13.72891172181…
816;13.972346833795246;-4.914993898022172;13.972346833795246;0.011866064964910716;0.6098344874738716;441.4750000000002;419.29900000000026;441.133397224;162.0;0.0;0.41708812221117375;-0.38007350021158337;0.41708812221117375;0.38007350021158337;1.1666666666666667;1.8666666666666667;2.466666666666667;1.9715458305190432;1139.4985695003738;22.372032720186695;16.655944523619624;17.47244110454735;13.712…
817;13.905450995212899;-4.88048327664399;13.905450995212899;0.1963788632737049;0.6204901730538109;395.4000000000001;374.2320000000001;395.162075172;150.0;0.0;0.4170881237744485;-0.3800734991564483;0.4170881237744485;0.3800734991564483;1.1071428571428572;1.8214285714285714;2.4642857142857144;1.9760527158492356;963.5246368718043;20.74227620818978;15.731813856047633;15.731813856047633;12.91143370652…
818;13.905450995212899;-4.88048327664399;13.905450995212899;0.1963788632737049;0.6204901730538109;395.40000000000003;374.2320000000001;395.162075172;150.0;0.0;0.4170881237593797;-0.3800734991665683;0.4170881237593797;0.3800734991665683;1.1428571428571428;1.8571428571428572;2.5;1.9760527158492356;963.5246368718043;20.74227620818978;15.731813856047633;15.731813856047633;12.911433706523049;8.7460120…
819;13.905450995212899;-4.88048327664399;13.905450995212899;0.1963788632737049;0.6204901730538109;395.4000000000001;374.2320000000001;395.162075172;150.0;0.0;0.4170881237744485;-0.3800734991564483;0.4170881237744485;0.3800734991564483;1.1071428571428572;1.8214285714285714;2.4642857142857144;1.9760527158492356;963.5246368718043;20.74227620818978;15.731813856047633;15.731813856047633;12.91143370652…
820;13.908730316200554;-4.875700113378684;13.908730316200554;0.21887886327370487;0.620490173053811;395.4000000000001;374.2320000000001;395.162075172;150.0;0.0;0.41708811518563604;-0.3800735049541457;0.41708811518563604;0.3800735049541457;1.0714285714285714;1.75;2.392857142857143;1.9760527158492351;963.5246368718042;20.74227620818978;15.731813856047633;15.731813856047633;12.911433706523049;8.75288…
821;14.190909400515903;-4.913024003780677;14.190909400515903;0.1815748614260524;0.32567255126499206;471.49800000000016;446.29800000000023;471.1933753;178.0;0.0;0.41708812172243914;-0.3800735005419777;0.41708812172243914;0.3800735005419777;0.9411764705882353;1.6470588235294117;2.323529411764706;1.6729523211728827;1314.8775148479092;24.725403871315223;19.04121493280614;19.04121493280614;15.87776020…
822;13.905450995212899;-4.88048327664399;13.905450995212899;0.1963788632737049;0.6204901730538109;395.40000000000003;374.2320000000001;395.162075172;150.0;0.0;0.4170881237593797;-0.3800734991665683;0.4170881237593797;0.3800734991665683;1.1428571428571428;1.8571428571428572;2.5;1.9760527158492356;963.5246368718043;20.74227620818978;15.731813856047633;15.731813856047633;12.911433706523049;8.7460120…
823;13.956087569286973;-4.9228142715419505;13.956087569286973;0.16882613693625648;0.5933188967807057;411.3990000000001;390.2310000000001;411.156989792;156.0;0.0;0.4170881409263796;-0.4964524047828673;0.4964524047828673;0.4170881409263796;1.1724137931034482;1.896551724137931;2.5172413793103448;1.9878396156557079;983.3741115987589;21.449382989376325;16.140062146511497;16.140062146511497;13.44943850…
824;13.902171674225244;-4.885266439909297;13.902171674225244;0.17387886327370494;0.620490173053811;395.4000000000001;374.2320000000001;395.162075172;150.0;0.0;0.41708813029733727;-0.38007349475361946;0.41708813029733727;0.38007349475361946;1.0714285714285714;1.75;2.392857142857143;1.976052715849236;963.5246368718043;20.74227620818978;15.731813856047633;15.731813856047633;12.911433706523049;8.7560…
825;14.156798689936661;-1.0561052655928436;14.156798689936661;0.18575139059807233;0.5438930200288202;454.49200000000025;429.29200000000026;454.1868127;172.0;0.0;0.20010104450321153;-0.4935575255858417;0.4935575255858417;0.20010104450321153;1.1818181818181819;1.9393939393939394;2.6666666666666665;1.5157049274010705;1235.0791607067374;23.327698166887174;18.485712312633872;18.485712312633872;15.8127…
826;13.90355477067574;-0.7297282924239996;13.90355477067574;0.013899538746220186;0.5759210777111733;436.50200000000024;410.29400000000015;436.196234512;166.0;0.0;0.16456728201047977;-0.49367528368899555;0.49367528368899555;0.16456728201047977;1.1875;1.96875;2.71875;1.505077708142724;1185.0376024226593;22.457454678884098;18.18509810881427;18.18509810881427;15.402033895960136;10.95896682900889;10.9…
827;12.170659124121183;-0.42612674709716525;12.170659124121183;0.16048106139819973;0.47271876195073065;470.5690000000002;440.3290000000003;470.22055743999994;180.0;0.0;0.41420171917307325;-0.49596797414161786;0.49596797414161786;0.41420171917307325;1.0571428571428572;1.8285714285714285;2.5714285714285716;1.7219926702630066;1356.782904839834;24.905048436076797;20.931059718441297;20.931059718441297…
828;6.548994551524313;-0.2676121189216427;6.548994551524313;0.09937678639969438;0.4329193548331102;422.3550000000002;401.1870000000001;421.100019652;146.0;0.0;0.15018735334288935;-0.48029536249340254;0.48029536249340254;0.15018735334288935;0.9310344827586207;1.7241379310344827;2.5172413793103448;1.8040083740333603;1179.4360316341806;20.336134335324456;16.515030197568205;18.026888089605116;13.8381…
829;13.430773607805534;-4.413761450765645;13.430773607805534;0.21780883414992358;0.4402254819722878;421.4620000000002;399.28600000000023;421.16534898399993;158.0;0.0;0.41592205304252616;-0.480296086157628;0.480296086157628;0.41592205304252616;0.9354838709677419;1.7096774193548387;2.4838709677419355;1.7776942357981251;1223.5619983378306;21.965890847321372;17.470344939767056;17.470344939767056;14.6…
830;6.552206947593852;-0.20378495842781574;6.552206947593852;0.07906457336020845;0.4805361795720726;387.91000000000014;365.73400000000015;387.138992004;140.0;0.0;0.1501856149614571;-0.4802953773204859;0.4802953773204859;0.1501856149614571;0.9642857142857143;1.7857142857142858;2.607142857142857;1.814607300739084;1129.1418059707896;19.46589084732138;16.214415993748602;16.970344939767056;13.42745347…
831;6.691017101284959;-0.2990617913832203;6.691017101284959;0.12515189221850598;0.46033938372743743;443.54300000000023;414.31100000000026;443.20965840799994;170.0;0.0;0.18820318927087573;-0.49596797414161786;0.49596797414161786;0.18820318927087573;1.0;1.8181818181818181;2.606060606060606;1.7497759830053565;1244.6399452632777;23.16456146007064;19.690952904127887;19.690952904127887;15.9141466792433…
832;6.728348922902494;-0.18563114134542702;6.728348922902494;0.09140768035609304;0.4891497764144585;411.54500000000013;382.31300000000016;411.21982916800005;158.0;0.0;0.1501591301631153;-0.4959679741416182;0.4959679741416182;0.1501591301631153;0.9354838709677419;1.6774193548387097;2.3870967741935485;1.840930367317563;1215.7501374442784;21.91348460451408;19.089999272823988;19.089999272823988;14.76…
833;13.254433487020968;-0.7247007275132278;13.254433487020968;0.07780895691609979;0.8097938893740579;305.736;292.63200000000006;305.061884556;108.0;0.0;0.41200617790925004;-0.43831268394990935;0.43831268394990935;0.41200617790925004;1.1428571428571428;1.8095238095238095;2.5238095238095237;2.1056479653751;743.0519897932506;15.198306133819765;11.536527142083935;12.29245608810239;9.865010527859457;6…
834;13.228207357016881;-4.50902203010834;13.228207357016881;0.06673469387755104;0.7574442671195409;308.30300000000005;293.18300000000005;308.11364776;116.0;0.0;0.4167603791476783;-0.49324281135354553;0.49324281135354553;0.4167603791476783;1.1363636363636365;1.9090909090909092;2.6818181818181817;1.9421900057003738;757.1198210221739;15.482763184195939;11.743499080721918;11.743499080721918;10.431671…
835;13.32365803728899;-4.5220133377425045;13.32365803728899;0.058609693877551106;0.7457613241125021;322.33000000000004;305.19399999999996;322.12929782400005;122.0;0.0;0.41676038061300374;-0.4932428113535256;0.4932428113535256;0.41676038061300374;1.2608695652173914;2.0434782608695654;2.782608695652174;1.9860128814815001;802.5055533245802;16.405412915006313;12.666148811532292;12.666148811532292;10.…
836;12.971823743386242;-4.509369449168556;12.971823743386242;0.027731481481481746;0.7700705449880075;268.238;257.15;268.082347632;100.0;0.0;0.41676037768927765;-0.4932428113535653;0.4932428113535653;0.41676037768927765;1.3157894736842106;2.0526315789473686;2.736842105263158;2.309522909375426;666.9664082359702;13.784092571446669;10.04482846797265;10.04482846797265;8.842355158540423;5.8476449951742…
837;13.29022785870237;-0.5500176919941528;13.29022785870237;0.1809530370790291;0.7343977086813748;368.4520000000001;343.25200000000007;368.19000626;142.0;0.0;0.17805056072176428;-0.3459117519019251;0.3459117519019251;0.17805056072176428;1.1481481481481481;1.8518518518518519;2.5555555555555554;1.5580335216243633;906.8940385107035;18.811190308942123;16.03611752320007;16.03611752320007;12.9004155710…
838;13.522337333081381;-1.4933714411690606;13.522337333081381;0.21354896642071264;0.5738555143566662;435.56400000000025;402.30000000000024;435.240958536;170.0;0.0;0.3383733918539344;-0.4571845951651183;0.4571845951651183;0.3383733918539344;1.09375;1.8125;2.53125;1.5749186327743874;978.4057985171981;22.769373945685235;19.024965139090558;19.024965139090558;15.266605422045588;11.662330276040818;11.6…
839;13.578751574703956;-1.6818827554169804;13.578751574703956;0.16040640484588886;0.41766359766520345;456.54200000000014;428.31800000000027;456.20490737600005;174.0;0.0;0.36591064169559934;-0.37961910020997647;0.37961910020997647;0.36591064169559934;0.9705882352941176;1.6176470588235294;2.2941176470588234;1.6802741361637104;1363.8227458074264;24.346724214874854;19.53893912422974;19.53893912422974…
840;13.247688377426625;-0.5760362105126715;13.247688377426625;0.046749664363994636;0.7653028226852779;352.4090000000001;331.24100000000004;352.158706132;134.0;0.0;0.17844262230140653;-0.34593967021975264;0.34593967021975264;0.17844262230140653;1.3461538461538463;2.1538461538461537;2.8846153846153846;1.5545426806191387;916.592338355625;17.940946820939047;14.743224304386617;14.743224304386617;12.54…
841;13.281639825856095;-0.5376797290311899;13.281639825856095;0.056916529403521876;0.7424765184301443;368.45200000000017;343.2520000000001;368.1900062600001;142.0;0.0;0.17746835278747813;-0.34836663102245674;0.34836663102245674;0.17746835278747813;1.0740740740740742;1.7777777777777777;2.4814814814814814;1.524257041563057;918.2894651212436;18.86359655174942;16.088523766007363;16.088523766007363;12…
842;13.29022785870237;-0.5500176919941528;13.29022785870237;0.1809530370790291;0.7343977086813748;368.4520000000001;343.25200000000007;368.19000626;142.0;0.0;0.17805056072176428;-0.3459117519019251;0.3459117519019251;0.17805056072176428;1.1481481481481481;1.8518518518518519;2.5555555555555554;1.5580335216243633;906.8940385107035;18.811190308942123;16.03611752320007;16.03611752320007;12.9004155710…
843;13.348136414484586;-0.6021756662949846;13.348136414484586;0.036379293993624495;0.5885079830611551;402.4690000000001;379.2850000000002;402.174356196;152.0;0.0;0.17847335537567385;-0.34591508804084387;0.34591508804084387;0.17847335537567385;1.1;1.9;2.7;1.348932020268396;1137.7151362391617;20.34672421487486;16.845518599958574;16.845518599958574;14.579048365984951;10.486233605991016;10.4862336059…
844;13.425227780927184;-1.7092973670949863;13.425227780927184;0.07189946040144446;0.5526751814488405;430.50400000000013;404.29600000000016;430.189257312;164.0;0.0;0.3383733918539344;-0.4571845951651182;0.4571845951651182;0.3383733918539344;1.09375;1.84375;2.5625;1.6230477930981837;1129.0785296917797;22.769373945685235;18.16869563622666;18.16869563622666;15.266605422045588;10.561619617334456;10.56…
845;13.315499967545907;-0.5318926919941531;13.315499967545907;0.1708429282285977;0.7451558772353835;382.4790000000002;355.2630000000001;382.205656324;148.0;0.0;0.1783431971618495;-0.34303208413253294;0.34303208413253294;0.1783431971618495;1.1428571428571428;1.8214285714285714;2.4642857142857144;1.5309579273364964;920.5790110011524;19.518297090128673;16.743224304386615;16.743224304386615;13.493261…
846;13.4754332797934;-1.7654084782060968;13.4754332797934;0.02384390484588894;0.47030091712914396;445.51500000000016;418.29900000000026;445.188922964;170.0;0.0;0.3383733918539344;-0.5079563685269907;0.5079563685269907;0.3383733918539344;1.0303030303030303;1.7878787878787878;2.515151515151515;1.639343369552537;1188.125922905859;23.639617433688308;18.668695636226662;18.668695636226662;15.6604522721…
847;13.48267298122953;-1.8159640337616514;13.48267298122953;0.022624215511120704;0.4703009171291439;445.51500000000016;418.2990000000002;445.18892296399997;170.0;0.0;0.3383733918539344;-0.507673906068329;0.507673906068329;0.3383733918539344;1.0303030303030303;1.7272727272727273;2.4545454545454546;1.649209055347215;1188.125922905859;23.639617433688315;18.66869563622666;18.66869563622666;15.6772890…
848;13.193867717012559;-0.47767972903119005;13.193867717012559;0.13178637041236252;0.8046884478562434;326.37100000000004;307.21900000000005;326.143056068;124.0;0.0;0.17764546681745236;-0.346616884573407;0.346616884573407;0.17764546681745236;1.1666666666666667;1.9166666666666667;2.6666666666666665;1.5955810671205215;833.5517237604514;16.363596551749424;13.588523766007365;13.588523766007365;11.6127…
849;13.302203482285137;-0.5500176919941531;13.302203482285137;0.1013984837841535;0.7343977086813749;368.45200000000006;343.25200000000007;368.19000626;142.0;0.0;0.17801972344984698;-0.3433348463141301;0.3433348463141301;0.17801972344984698;1.1481481481481481;1.8518518518518519;2.5555555555555554;1.5819327315260279;906.8940385107035;18.811190308942127;16.03611752320007;16.03611752320007;12.9172523…
850;14.005065691659269;-1.9289897093096493;14.005065691659269;0.016930849500293554;0.34847402028231567;490.53100000000023;463.3150000000003;490.19040018400005;186.0;0.0;0.36591064169559934;-0.5076503261563848;0.5076503261563848;0.36591064169559934;1.0555555555555556;1.7777777777777777;2.5;1.7090848289839147;1482.803071010311;26.087211190881018;20.20941665435967;20.20941665435967;16.98181947720885…
851;13.449089742378433;-1.7580010707986897;13.449089742378433;0.18240927616801716;0.5793118075051958;415.48900000000015;390.28900000000016;415.17835828;158.0;0.0;0.3383733918539578;-0.457184595165106;0.457184595165106;0.3383733918539578;0.967741935483871;1.5806451612903225;2.225806451612903;1.664866022040773;1108.7655883543603;22.06226716449869;17.59172552872978;17.59172552872978;14.7934788755832…
852;12.326678555681532;-1.1376456863609647;12.326678555681532;0.20979067297987952;0.8212147401043981;339.3910000000001;318.223;339.147058152;130.0;0.0;0.33837339185391246;-0.45718459516512977;0.45718459516512977;0.33837339185391246;1.24;1.96;2.68;1.6605416199886893;798.5983819113715;18.026733258565955;14.282324451971277;14.282324451971277;11.865010527859459;8.211994140518538;8.211994140518538;6.9…
853;14.005808729839872;-1.903070987654321;14.005808729839872;0.01146035420340974;0.4254437434055148;477.53200000000015;449.3080000000003;477.19515121599994;182.0;0.0;0.3383733918539344;-0.5076503261563848;0.5076503261563848;0.3383733918539344;1.1142857142857143;1.8571428571428572;2.6;1.6833422238866957;1302.2551823496458;25.380104409694464;19.891959570856635;19.891959570856635;16.48181947720886;1…
854;13.381246299445706;-0.30607282337045594;13.381246299445706;0.01569349962207056;0.5188435706566042;413.51700000000017;386.30100000000016;413.199093724;158.0;0.0;0.3383733918537425;-0.45718459516521914;0.45718459516521914;0.3383733918537425;1.0;1.6774193548387097;2.3870967741935485;1.5597088807923878;1074.1503904946803;21.84672421487486;17.928968983605994;17.928968983605994;14.920653420525285;1…
855;14.233169012975559;-4.88162710222978;14.233169012975559;0.2780319843412822;0.6426325987922697;431.45400000000024;407.2620000000001;431.170828288;164.0;0.0;0.4184785095968327;-0.4926466859536226;0.4926466859536226;0.4184785095968327;1.064516129032258;1.8064516129032258;2.5483870967741935;1.7562804452863843;1182.6384573994392;22.440946820939047;17.369396738408152;17.369396738408152;14.517586856…
856;14.015037084278154;-4.920432728647014;14.015037084278154;0.24830015957000096;0.5915378759613974;410.41100000000006;388.2350000000001;410.16174082399993;156.0;0.0;0.4184795180882987;-0.4964524047482789;0.4964524047482789;0.4184795180882987;1.103448275862069;1.793103448275862;2.4482758620689653;2.0179526526209286;1013.3288951203155;21.44938298937633;16.29476268489075;16.29476268489075;13.466275…
857;14.120804043839758;-4.917421107331822;14.120804043839758;0.050345295270439294;0.6314886666752502;419.4430000000001;395.25100000000015;419.170828288;160.0;0.0;0.4184784903628834;-0.5079556643279657;0.5079556643279657;0.4184784903628834;1.0333333333333334;1.7;2.3666666666666667;2.073991227376819;1134.476876379223;22.319626477379405;16.99414848107115;16.99414848107115;13.838954061451616;9.514370…
858;12.290427203015273;-1.0213778528386666;12.290427203015273;0.007185846560847198;0.5924095876009613;476.61300000000034;440.3250000000003;476.2562742519999;186.0;0.0;0.1558041091933549;-0.4964805568208289;0.4964805568208289;0.1558041091933549;1.0285714285714285;1.7428571428571429;2.3714285714285714;1.7727023570958675;1155.8577639523023;24.957454678884094;21.494055840799;21.494055840799;16.795503…
859;14.083767006802722;-4.964296107331821;14.083767006802722;0.15718480239764543;0.6160894984371862;422.42200000000014;400.24600000000015;422.161740824;160.0;0.0;0.418478490403614;-0.3789653551209708;0.418478490403614;0.3789653551209708;1.1333333333333333;1.8333333333333333;2.5;2.073991227376819;1137.9210807628408;22.319626477379405;16.79476268489075;16.79476268489075;13.838954061451616;9.3294772…
860;12.529807013867007;-1.000706592691377;12.529807013867007;0.0472606171530241;0.13527198031406842;851.1779999999995;776.5859999999998;850.5383693279999;338.0;0.0;0.3028502567198085;-0.49091634903486087;0.49091634903486087;0.3028502567198085;0.9516129032258065;1.7580645161290323;2.5161290322580645;0.8415101278327348;2058.11972421597;43.93178169464272;38.38737391224714;38.38737391224714;29.517696…
861;12.574462661249928;-1.0056226216029414;12.574462661249928;0.04439560337891968;0.13507403743538896;865.2049999999994;788.5969999999998;864.5540193919999;344.0;0.0;0.3028502567198085;-0.49063692498333383;0.49063692498333383;0.3028502567198085;0.9206349206349206;1.6825396825396826;2.4126984126984126;0.8566447285290513;2085.1222168878603;44.80202518264579;39.31002364305751;39.31002364305751;29.92…
862;13.948161375661375;-4.851576790438397;13.948161375661375;0.22448415171088376;0.7265664336056051;407.44800000000015;378.2160000000001;407.20835666799996;160.0;0.0;0.4179725380034899;-0.4964524047597872;0.4964524047597872;0.4179725380034899;1.1785714285714286;1.75;2.25;2.3393637282948814;669.9049120443456;21.328062645816683;16.937960134658873;16.937960134658873;12.770805714029752;9.281887161105…
863;14.028404352481733;-4.931637731481482;14.028404352481733;0.12885634283812464;0.6627652302258048;405.4160000000001;383.24000000000007;405.155178224;154.0;0.0;0.41847850958650296;-0.5076539447327332;0.5076539447327332;0.41847850958650296;0.9655172413793104;1.5862068965517242;2.2413793103448274;2.063758447610144;1088.342930501564;21.449382989376325;16.071498750260773;16.071498750260773;13.445107…
864;9.687597120599952;0.16494426683456442;9.687597120599952;0.16494426683456442;0.799677329311498;330.4240000000001;304.21600000000007;330.183109312;130.0;0.0;0.16024901988242143;-0.5042546045044777;0.5042546045044777;0.16024901988242143;0.75;1.125;1.4583333333333333;2.0270011023458485;621.8342206480372;17.689869965382485;14.743939487817746;14.743939487817746;11.439090705625683;8.159663444143575;…
865;12.20300713209981;-0.9758754015711988;12.20300713209981;0.1318402515327115;0.3951254237273431;477.0440000000003;443.7800000000003;476.21182259599993;178.0;0.0;0.15580410919281676;-0.48798856653828443;0.48798856653828443;0.15580410919281676;1.2941176470588236;2.1176470588235294;2.8529411764705883;1.6522670604722716;1165.2259054697474;24.087211190881014;20.124437833632843;20.880366779651297;16.…
866;13.949457334588768;-0.26387767386872407;13.949457334588768;0.11072907220611938;0.40288680362041607;433.5920000000002;405.36800000000017;433.187563736;160.0;0.0;0.12638994728664843;-0.49611051704710546;0.49611051704710546;0.12638994728664843;0.967741935483871;1.7741935483870968;2.5483870967741935;1.579688662911736;1091.6455029925166;21.84672421487486;18.243984627772107;19.060481208699834;14.94…
867;13.258629420510525;-0.5216612105126714;13.258629420510525;0.16136970374569581;0.7671581366577762;354.4250000000001;331.24100000000004;354.174356196;136.0;0.0;0.17773124215863356;-0.34889927877732096;0.34889927877732096;0.17773124215863356;1.2692307692307692;2.076923076923077;2.8461538461538463;1.561048601763591;887.9160809875556;17.94094682093905;15.16587403519699;15.16587403519699;12.5065687…
868;13.346647926729581;-0.6900176919941532;13.346647926729581;0.18795336806769858;0.6904218761834939;392.4740000000002;367.27400000000017;392.19000625999996;150.0;0.0;0.17894591630331766;-0.3385965930861825;0.3385965930861825;0.17894591630331766;1.1724137931034482;1.8620689655172413;2.5172413793103448;1.5684669725246523;990.3880392689658;20.225403871315223;16.605031623952417;16.605031623952417;13…
869;5.590860646574344;-0.04734429854356792;5.590860646574344;0.04734429854356792;0.4229620293585785;415.6020000000001;386.3700000000002;415.19698554800004;154.0;0.0;0.12618037416801733;-0.4961141552332169;0.4961141552332169;0.12618037416801733;0.9;1.6666666666666667;2.466666666666667;1.558085493252691;1039.738532757201;20.97648072687178;17.94337042395251;18.759867004880235;14.554774671736647;10.4…
870;14.107686759889141;-4.936553760393045;14.107686759889141;0.12135634283812435;0.6314886666752499;419.4430000000002;395.2510000000002;419.170828288;160.0;0.0;0.41847850959232824;-0.5076535964275753;0.5076535964275753;0.41847850959232824;1.0333333333333334;1.7;2.3666666666666667;2.0739912273768195;1134.476876379223;22.319626477379405;16.994148481071147;16.994148481071147;13.838954061451615;9.514…
871;12.521682786353747;-0.9899341345872386;12.521682786353747;0.05322105236869068;0.12938638123088916;913.2489999999999;836.6409999999996;912.554019392;360.0;0.0;0.3028502567198085;-0.49119518072062274;0.49119518072062274;0.3028502567198085;0.8507462686567164;1.5970149253731343;2.328358208955224;0.750015259172286;2336.8265289788615;47.044665869765076;40.774125258195255;40.774125258195255;32.07333…
872;16.85906328735198;-1.980464025888133;16.85906328735198;0.06755645313681002;0.6672134969921051;392.4670000000001;363.2350000000001;392.19990224799994;154.0;0.0;0.18990619222686997;-0.3897124158559765;0.3897124158559765;0.18990619222686997;1.3214285714285714;2.0;2.642857142857143;1.83769187946728;804.7488254884712;20.698306133819763;16.61308763069695;16.61308763069695;12.963233394208578;10.1423…
873;14.14674925988914;-4.99100210222978;14.14674925988914;0.21059182623666772;0.5633963942357479;437.4330000000001;414.24900000000014;437.161406476;166.0;0.0;0.41847850965033667;-0.496452404748279;0.496452404748279;0.41847850965033667;1.064516129032258;1.7419354838709677;2.3870967741935485;2.081110537092355;1153.502130266517;23.02673325856595;17.33314764904428;17.33314764904428;14.376958863912401…
874;11.787347748902132;-0.08228817607289862;11.787347748902132;0.08228817607289862;0.7342296115534325;288.4310000000001;260.20699999999994;288.208930136;116.0;0.0;0.1551972904371741;-0.3925514254046628;0.3925514254046628;0.1551972904371741;1.0476190476190477;1.8571428571428572;2.6666666666666665;1.6883496404253648;507.69574308017087;14.828062645816686;13.399067481404334;13.399067481404334;9.94916…
875;14.129850718065004;-4.904684429327286;14.129850718065004;0.20745848030570269;0.6793188991780336;427.4380000000001;402.2380000000001;427.17705654;164.0;0.0;0.4184620430176551;-0.4964524047482964;0.4964524047482964;0.4184620430176551;1.1333333333333333;1.8333333333333333;2.5;1.9620705823662503;900.1916506396852;22.156489770562874;17.092660673038125;17.092660673038125;13.966275261389441;9.566814…
876;14.134403580876793;-5.00662710222978;14.134403580876793;0.1394299814610065;0.5861055796983415;438.42100000000016;416.2450000000002;438.15665544399997;166.0;0.0;0.4184785097107788;-0.496452404748279;0.496452404748279;0.4184785097107788;1.1612903225806452;1.8709677419354838;2.5161290322580645;2.081110537092355;1157.4365596458078;23.026733258565955;17.203010975354616;17.203010975354616;14.376958…
877;12.467963829050138;-3.4986695063828006;12.467963829050138;0.19470521541950148;0.7539902269436627;328.437;308.277;328.12454888;120.0;0.0;0.24032459638119075;-0.36088903502564346;0.36088903502564346;0.24032459638119075;1.1304347826086956;1.9130434782608696;2.6956521739130435;1.7748007905408092;928.8543983961821;16.44938298937633;13.205354344474397;14.021850925402124;10.9543269253365;7.595476452…
878;6.307496218235177;-0.1580901833172308;6.307496218235177;0.05043364722432231;0.4133145361048573;448.00600000000026;417.76600000000025;447.19650688;166.0;0.0;0.12618037420294576;-0.49611415523314983;0.49611415523314983;0.12618037420294576;0.96875;1.71875;2.5;1.6043911476948902;1135.7812225820958;22.716967702877934;19.114228115775184;19.87015706179364;15.376141876782567;11.015395540849914;11.393…
879;12.34607029157444;-0.9539890925506007;12.34607029157444;0.17394262566137564;0.5842082124454737;367.51400000000007;342.3140000000001;367.16060004;136.0;0.0;0.1309304230557355;-0.6158380291148926;0.6158380291148926;0.1309304230557355;1.1923076923076923;1.9615384615384615;2.6923076923076925;2.046594353784787;841.7859339468729;18.733840039752497;15.542217637657867;16.358714218585593;12.4309834316…
880;5.50393042962262;0.4332473544973543;5.50393042962262;0.4332473544973543;0.7395255758134633;356.46200000000005;328.2380000000001;356.198759376;140.0;0.0;0.1604977319776766;-0.4928699756049981;0.4928699756049981;0.1604977319776766;0.5384615384615384;0.8846153846153846;1.1923076923076923;1.9743194454569322;705.2327189578854;18.844570503761737;16.406495853751714;16.406495853751714;12.548773815358…
881;13.310879208327595;-3.620989465230537;13.310879208327595;0.3009511999244141;0.7049328163949515;374.48100000000005;351.297;374.14642719600005;138.0;0.0;0.2408433613474341;-0.3608044452048373;0.3608044452048373;0.2408433613474341;1.1153846153846154;1.7692307692307692;2.423076923076923;1.8365035153654155;1047.599863367283;19.06011345338556;15.351268009914747;16.167764590842474;12.169540980499772…
882;12.427041682413707;-3.4929287656420596;12.427041682413707;0.19397297808012093;0.7539902269436627;328.437;308.27700000000004;328.12454887999996;120.0;0.0;0.24031489997866542;-0.36088903502564346;0.36088903502564346;0.24031489997866542;1.0869565217391304;1.7826086956521738;2.5217391304347827;1.7590557685463941;911.6043983961822;16.449382989376332;13.205354344474397;14.021850925402124;10.9543269…
883;13.236763904635929;-3.5496417286050215;13.236763904635929;0.15341742252456614;0.7260247123502711;370.51800000000014;344.3100000000001;370.17149907199996;138.0;0.0;0.2430951386307621;-0.36088903371719194;0.36088903371719194;0.2430951386307621;1.0769230769230769;1.6923076923076923;2.3461538461538463;1.9133241982402804;1027.8083678651483;19.06011345338556;15.997867401595103;16.814363982522828;12…
884;12.361570770557737;-1.5437315234735869;12.361570770557737;0.06967923280423238;0.6960164410604961;362.466;332.22600000000006;362.20932406;144.0;0.0;0.18962916290746307;-0.39277286440229164;0.39277286440229164;0.18962916290746307;1.2307692307692308;1.9615384615384615;2.6538461538461537;1.7350832012021693;683.8889217536757;18.905412915006313;15.701742962868114;15.701742962868114;12.1705046226254…
885;12.63015518707483;-3.6137852471235408;12.63015518707483;0.22294136327370473;0.719109573670037;362.88200000000006;343.73000000000013;362.08557652800005;126.0;0.0;0.24063248603357976;-0.36088903502564346;0.36088903502564346;0.24063248603357976;1.1666666666666667;1.9166666666666667;2.7083333333333335;1.8104727380952421;979.6023734497751;17.319626477379405;13.505968548293998;15.078394075240178;11…
886;12.502902100655078;-3.6900583952716883;12.502902100655078;0.060904326236667305;0.6867906961684542;383.3000000000002;367.1720000000002;382.030954112;126.0;0.0;0.24042168521551058;-0.36088903502564346;0.36088903502564346;0.24042168521551058;1.125;1.7916666666666667;2.5;1.793750165208465;962.924155174481;17.31962647737941;12.883933021303227;15.212287494267862;11.348173775453853;7.38412452759613;…
887;12.67296382905014;-3.669456543419837;12.67296382905014;0.15041049907617388;0.7191095736700371;362.882;343.7300000000001;362.08557652800005;126.0;0.0;0.24206600120163452;-0.3608890350256434;0.3608890350256434;0.24206600120163452;1.1666666666666667;1.9166666666666667;2.6666666666666665;1.8258304484005983;959.3523734497752;17.319626477379405;13.505968548293998;15.07839407524018;11.38184728026506…
888;12.757013337742505;-3.604742037246998;12.757013337742505;0.2364904572940294;0.6949995481200024;376.90900000000005;355.7410000000001;376.101226592;132.0;0.0;0.24059050972586146;-0.36088903502564346;0.36088903502564346;0.24059050972586146;1.16;1.88;2.64;1.8217064215981027;1025.080170957447;18.189869965382485;14.428618279104374;16.001043806050554;11.775694130382421;8.117792021901888;9.9789197425…
889;12.230967521364363;-1.0897430739271012;12.230967521364363;0.06465036323171258;0.5675734764295313;493.64700000000045;458.36700000000036;493.26169398;190.0;0.0;0.15589108183456796;-0.37766120681048815;0.37766120681048815;0.15589108183456796;1.054054054054054;1.8108108108108107;2.5405405405405403;1.464956537533306;1343.4321785993263;25.785881803630282;21.959117958512067;21.959117958512067;17.788…
890;12.561899329176114;-3.6341029436465946;12.561899329176114;0.16423954921474793;0.6219019441342974;371.4620000000001;350.29400000000004;371.13036253199994;136.0;0.0;0.2403171689952785;-0.36088903502564346;0.36088903502564346;0.2403171689952785;1.1153846153846154;1.8076923076923077;2.5;1.7090456080143825;1023.6237815910478;18.733840039752504;14.61360263493826;15.430099215865987;12.34817377545385…
891;12.246975487050639;-1.106377852838666;12.246975487050639;0.0730250188790953;0.4367216685679831;572.5430000000002;538.2710000000004;571.172206048;196.0;0.0;0.15589108183456796;-0.37766120681048815;0.37766120681048815;0.15589108183456796;1.0789473684210527;1.8157894736842106;2.526315789473684;1.4522512718183844;1394.4534507029846;26.656125291633355;22.259732162331666;23.84572870144637;18.182290…
892;13.810010156840512;-4.895686767762661;13.810010156840512;0.2488602642703175;0.6264223577908085;404.83100000000013;383.6630000000001;404.116620472;148.0;0.0;0.41702876273313005;-0.4964524047829312;0.4964524047829312;0.41702876273313005;1.0740740740740742;1.7407407407407407;2.2962962962962963;2.4450906766548908;804.8089874551968;20.457819157813606;15.200949697710433;15.956878643728889;12.376958…
893;10.458840413544944;-0.10009978666882557;10.458840413544944;0.09492669753086447;0.5439844524438273;447.96200000000016;421.75400000000025;447.16012137199994;164.0;0.0;0.17156705531283714;-0.5042358633210654;0.5042358633210654;0.17156705531283714;1.15625;1.90625;2.625;1.7634825149593025;1218.2077268269943;22.620591385700628;18.569877879712422;19.32580682573088;15.26998872689992;10.72466164474163…
894;14.18639380569773;-5.047434907030867;14.18639380569773;0.242979774662901;0.49548135193986687;507.5780000000004;479.35400000000027;507.180347416;188.0;0.0;0.41800386412627055;-0.3793166813962674;0.41800386412627055;0.3793166813962674;1.1142857142857143;1.7714285714285714;2.4571428571428573;1.6056366612680006;1308.236392004391;25.484916895309055;19.50931567474814;20.325812255675867;16.363538857…
895;12.574194539437492;-4.754398624466767;12.574194539437492;0.002931188647277816;0.4829118346019484;497.5130000000002;471.3050000000003;497.18139297199997;188.0;0.0;0.5725963033943614;-0.5042358633210654;0.5725963033943614;0.5042358633210654;1.1111111111111112;1.8333333333333333;2.5;1.6633796686537143;1333.7988686250117;25.827698166887174;20.234055116194742;20.234055116194742;16.954440138767428;…
896;13.831725954270595;-4.922459687578734;13.831725954270595;0.2291039147140339;0.535759580230136;398.39600000000013;376.2200000000001;398.15050744399997;152.0;0.0;0.4170287551200598;-0.4964524047829312;0.4964524047829312;0.4170287551200598;1.0714285714285714;1.6785714285714286;2.1785714285714284;2.420072619995239;828.5346063179934;21.164925939000153;15.808583784354697;15.808583784354697;12.91496…
897;14.371659816704458;-4.841685445011338;14.371659816704458;0.12395615499286161;0.5296303436752625;426.4820000000002;401.2820000000002;426.19189808;162.0;0.0;0.41708935248899454;-0.3800726607112458;0.41708935248899454;0.3800726607112458;1.1290322580645162;1.8387096774193548;2.5483870967741935;1.7931013221709702;1143.6099959883966;22.27781011412251;17.389763450663892;17.389763450663892;14.7282235…
898;14.20655998047367;-4.738982780612245;14.20655998047367;0.3426303854875281;0.5942689293593183;402.4600000000003;377.26000000000016;402.19189808;154.0;0.0;0.4170885010217126;-0.38007324159625355;0.4170885010217126;0.38007324159625355;1.206896551724138;2.0;2.7241379310344827;1.7319269105744652;979.5256360093582;20.70045984493289;16.389763450663892;16.389763450663892;13.762698440053027;10.0543159…
899;12.883236368442898;-0.16235808089050363;12.883236368442898;0.019870769295372792;0.5869175422227311;488.5840000000002;456.32800000000026;488.23112212399997;188.0;0.0;0.2567521791087493;-0.504235863321065;0.504235863321065;0.2567521791087493;1.25;2.0;2.6944444444444446;1.7706377396470228;1386.5000793410636;25.938428630896407;21.723572775562;21.723572775562;17.002039534468796;12.022068896826418;…
900;13.920350292894934;-4.988601662887376;13.920350292894934;0.040832309775762576;0.46366420441122536;432.8410000000002;411.6730000000002;432.111535092;158.0;0.0;0.4170297273532886;-0.49645240478293107;0.49645240478293107;0.4170297273532886;1.1379310344827587;1.793103448275862;2.310344827586207;2.4736277673183955;895.9803238596323;22.03516942700323;16.109197988174298;16.86512693419275;13.32564726…
901;13.858845663265306;-4.874889337679516;13.858845663265306;0.26370589516670884;0.5652974434710533;449.2820000000002;428.1140000000002;448.066104892;148.0;0.0;0.41702948933822603;-0.4964524047829311;0.4964524047829311;0.41702948933822603;1.0740740740740742;1.7037037037037037;2.259259259259259;2.46539361902862;804.8089874551969;20.457819157813606;15.200949697710433;16.786946236825138;12.393795616…
902;14.145152309099092;-4.917712684808644;14.145152309099092;0.15518638486667014;0.5381555763777309;471.52300000000025;443.29900000000026;471.21336179599996;180.0;0.0;0.4184544005018027;-0.3789822133383683;0.4184544005018027;0.3789822133383683;1.1470588235294117;1.8235294117647058;2.5294117647058822;1.5520579558278518;1175.5339945715982;24.56226716449868;19.19281909382041;19.19281909382041;16.040…
903;13.91056287792895;-4.901733630952382;13.91056287792895;0.2499533712662021;0.5828269997517987;418.8580000000002;395.67400000000015;418.13227053599996;154.0;0.0;0.41702876421215646;-0.4964524047829312;0.4964524047829312;0.41702876421215646;1.0714285714285714;1.7142857142857142;2.25;2.4709800233870576;828.5346063179934;21.328062645816686;16.123599428520805;16.879528374539262;12.770805714029752;8…
904;14.23563814877803;-4.9584982442050896;14.23563814877803;0.2290384133196186;0.46924543204320185;445.45600000000013;422.27200000000016;445.16649185600005;168.0;0.0;0.4170291581960049;-0.4964524047829311;0.4964524047829311;0.4170291581960049;1.0;1.65625;2.25;2.0886138455698147;1180.755954552549;23.733840039752497;17.924899358580422;17.924899358580422;14.914963666373186;9.955796283012475;9.955796…
905;14.096303146258503;-4.976977395124718;14.096303146258503;0.11520114218526989;0.622127312435755;423.4500000000002;398.25000000000017;423.18214192;162.0;0.0;0.4170295828561021;-0.49645240478293107;0.49645240478293107;0.4170295828561021;1.1;1.7333333333333334;2.2666666666666666;2.5663371889829616;976.3891139531709;22.905412915006313;17.615498281821914;17.615498281821914;13.736330871419105;9.3724…
906;13.88428719275776;-4.9506001196775;13.88428719275776;0.024367808851936568;0.5322871043338719;439.2760000000001;419.1160000000001;438.07764812;154.0;0.0;0.4170297273875199;-0.49645240478293107;0.49645240478293107;0.4170297273875199;1.0357142857142858;1.6785714285714286;2.2142857142857144;2.4723290286217923;852.5847102986003;21.328062645816683;15.501563901530034;17.013421793566945;12.7876424664…
907;14.261526027079537;-5.0398738223631385;14.261526027079537;0.24481673608031596;0.38779576708694324;522.5180000000003;495.30200000000025;522.205417204;198.0;0.0;0.41845459376163957;-0.38291568984805147;0.41845459376163957;0.38291568984805147;1.2162162162162162;1.945945945945946;2.6216216216216215;1.5854817664097802;1308.3594149758671;27.009860921691388;20.078504551835792;20.078504551835792;17.4…
908;14.12194562547241;-4.762360796170319;14.12194562547241;0.3890525793650792;0.5692310980310697;414.4710000000003;389.2710000000002;414.19189808;158.0;0.0;0.41845232899185575;-0.3812887569242971;0.41845232899185575;0.3812887569242971;1.1;1.9;2.7;1.6419606740638912;1046.5505298455355;21.407566626119433;16.837357207856595;16.837357207856595;14.218875020678814;10.160322437886665;10.160322437886665;…
909;13.94354898904006;-4.858649730725625;13.94354898904006;0.2760164714033764;0.6369398219551617;398.4400000000002;372.23200000000014;398.186892952;154.0;0.0;0.4170287580535173;-0.4964524047829312;0.4964524047829312;0.4170287580535173;0.9642857142857143;1.5357142857142858;2.0357142857142856;2.4709800233870576;822.6657765863268;21.328062645816683;16.74563495551158;16.74563495551158;12.770805714029…
910;14.119599946460065;-4.765640117157973;14.119599946460065;0.39233190035273324;0.5692310980310697;414.4710000000003;389.2710000000002;414.19189808;158.0;0.0;0.41845232902208485;-0.3812441040964399;0.41845232902208485;0.3812441040964399;1.0666666666666667;1.8666666666666667;2.6666666666666665;1.641960674063891;1046.5505298455355;21.407566626119433;16.8373572078566;16.8373572078566;14.21887502067…
911;14.381596671075837;-4.827578774565381;14.381596671075837;0.25589368212722263;0.5926062936049256;429.48200000000026;403.27400000000017;429.19156373199996;164.0;0.0;0.4184788781765078;-0.3789650904367069;0.4184788781765078;0.3789650904367069;1.064516129032258;1.7741935483870968;2.5161290322580645;1.8035784019969996;1153.2025380136233;22.277810114122513;17.452712279507008;17.452712279507008;14.6…
912;14.255937814940792;-4.766473450491307;14.255937814940792;0.3680263447971779;0.5050578299703516;428.4980000000003;401.28200000000027;428.207548144;164.0;0.0;0.41845252223552437;-0.38124410246010415;0.41845252223552437;0.38124410246010415;1.064516129032258;1.8709677419354838;2.6451612903225805;1.671037963871728;1062.5665017931763;22.11467340730598;17.544463989043145;17.544463989043145;14.779535…
913;10.448103562336065;-0.11890864545874513;10.448103562336065;0.06184193121693049;0.5743103098857845;429.51600000000013;402.30000000000024;429.194008344;164.0;0.0;0.17156705531283747;-0.5079442554833569;0.5079442554833569;0.17156705531283747;1.15625;1.96875;2.71875;1.775569986519145;1232.2126143291575;22.620591385700628;18.639127002203157;18.639127002203157;15.26998872689992;10.759286205987001;1…
914;14.256798819555126;-4.949796018141978;14.256798819555126;0.004180719164259772;0.45680612484637995;486.5380000000003;457.3060000000004;486.224260828;186.0;0.0;0.41845459376163957;-0.38291742257057076;0.41845459376163957;0.38291742257057076;1.1714285714285715;1.8571428571428572;2.5428571428571427;1.577864843402485;1194.8076205135696;25.26937394568523;19.47727614419659;19.47727614419659;16.60090…
915;6.135804988662132;-0.12260003306878331;6.135804988662132;0.003373986940455209;0.5974718151022252;377.5280000000001;346.2800000000001;377.23547923200005;148.0;0.0;0.12618037420294578;-0.49611415523314983;0.49611415523314983;0.12618037420294578;1.1071428571428572;1.8571428571428572;2.5714285714285716;2.007359921075759;904.5139049083265;20.311190308942123;17.797106054010534;17.797106054010534;13…
916;6.236300311791384;-0.1470389083536181;6.236300311791384;0.038456238977073065;0.43910070876938834;425.5720000000001;394.3240000000002;425.23547923200005;164.0;0.0;0.12618037420294578;-0.49611415523314983;0.49611415523314983;0.12618037420294578;0.9375;1.6875;2.46875;1.5908309565835925;1128.9036260025855;22.553830996061407;19.26120766914829;19.26120766914829;15.465458274259607;11.086450005477369…
917;6.305306122448981;-0.1335942985435683;6.305306122448981;0.0030035640799532803;0.4733977355430291;413.5610000000002;382.31300000000016;413.23547923200005;160.0;0.0;0.12618037420294576;-0.49611415523314983;0.49611415523314983;0.12618037420294576;0.9032258064516129;1.6451612903225807;2.4193548387096775;1.6096983606333413;1069.380386326702;21.84672421487486;18.813613911955585;18.813613911955585;1…
918;10.447749991844509;-0.1702411625488376;10.447749991844509;0.03241560129051102;0.4512122117370047;447.55600000000015;422.3560000000002;447.15042927999997;164.0;0.0;0.17157919771887295;-0.5042358622299208;0.5042358622299208;0.17157919771887295;1.125;1.9375;2.6875;1.8407328797731126;1299.3959758760798;22.620591385700624;18.44508099709506;19.261577578022788;15.324830281766312;10.451911297500514;1…
919;12.245507707809313;-1.1558850492357435;12.245507707809313;0.07972456678144457;0.48100685840246793;528.0920000000002;493.8200000000003;527.2227216279999;196.0;0.0;0.15589108183456796;-0.37766120681048815;0.37766120681048815;0.15589108183456796;1.105263157894737;1.868421052631579;2.6052631578947367;1.466204223299156;1411.7034507029846;26.656125291633362;22.259732162331666;23.01566110835012;18.1…
920;6.404121315192745;-0.10190805479293052;6.404121315192745;0.06632821029646374;0.5096287108684922;419.60900000000015;382.31300000000016;419.28242942400004;166.0;0.0;0.12618037420294576;-0.49611415523314983;0.49611415523314983;0.12618037420294576;1.032258064516129;1.8064516129032258;2.5806451612903225;1.5651833939774915;924.3597439333511;21.84672421487486;19.53974674112982;19.53974674112982;14.9…
921;13.520127933764055;-3.6365115845721;13.520127933764055;0.3078807980533158;0.7049328163949515;374.4810000000001;351.2970000000001;374.1464271960001;138.0;0.0;0.24084336134752662;-0.36088623885097804;0.36088623885097804;0.24084336134752662;1.1153846153846154;1.7692307692307692;2.423076923076923;1.8484261190338387;1047.599863367283;19.06011345338556;15.351268009914747;16.167764590842474;12.16954…
922;13.845491189388262;-0.29052874068972523;13.845491189388262;0.09001850277147927;0.6664183284351388;367.4640000000001;341.2560000000001;367.194757292;142.0;0.0;0.12638994732160908;-0.4961105170470384;0.4961105170470384;0.12638994732160908;1.1851851851851851;1.962962962962963;2.6666666666666665;2.098882266887948;885.9422409548796;19.604083527755577;16.304827039016683;16.304827039016683;12.841667…
923;6.194045729402872;-0.1399148478835981;6.194045729402872;0.005596209162677557;0.5847430758509157;377.5280000000001;346.28000000000014;377.235479232;148.0;0.0;0.1261803742029663;-0.4961141552331498;0.4961141552331498;0.1261803742029663;1.1071428571428572;1.8571428571428572;2.5357142857142856;2.12428287858589;879.8666239611855;20.31119030894212;17.581563104386706;17.581563104386706;13.3585037865…
924;6.318675359032502;-0.19557917611489017;6.318675359032502;0.18773712417065647;0.4292819873283076;411.54500000000013;382.3130000000002;411.21982916800005;158.0;0.0;0.12618037420903203;-0.49611415523313823;0.49611415523313823;0.12618037420903203;0.967741935483871;1.7096774193548387;2.4516129032258065;1.8631390392733256;1099.0051404823123;21.84672421487486;18.390964181145215;18.390964181145215;15…
925;13.310872779667422;-4.858220545162507;13.310872779667422;0.0961815003779285;0.7832737482100236;366.2610000000001;354.165;366.08029694399994;136.0;0.0;0.41690015285652987;-0.4885485787937851;0.4885485787937851;0.41690015285652987;1.24;1.92;2.52;2.2854207518912566;871.1664552575421;18.568549621822843;12.755111653614646;12.755111653614646;11.471163677742107;7.206036119559683;7.206036119559683;5.…
926;12.251980252845845;-1.0957899371168214;12.251980252845845;0.06720180356093053;0.5275369150312366;507.67400000000026;470.3780000000004;507.27734404399996;196.0;0.0;0.15589108183456796;-0.37766120681048815;0.37766120681048815;0.15589108183456796;1.105263157894737;1.894736842105263;2.6315789473684212;1.4590447986462405;1405.1947200393017;26.656125291633362;22.88176768932244;22.88176768932244;18.…
927;10.488779742008873;-0.15478833885737742;10.488779742008873;0.08621320203165461;0.4487603807376625;461.5830000000002;434.3670000000002;461.166079344;170.0;0.0;0.17157919771887295;-0.5042358622299208;0.5042358622299208;0.17157919771887295;1.0909090909090908;1.9090909090909092;2.6666666666666665;1.814331236134051;1315.8958220382644;23.327698166887174;19.406115692058965;20.22261227298669;15.82483…
928;10.439485529034592;-0.18024116254883782;10.439485529034592;0.05786685982167605;0.4738585043298699;442.54000000000013;420.36400000000026;442.135113564;160.0;0.0;0.17157919771895813;-0.5042358622299208;0.5042358622299208;0.17157919771895813;1.15625;1.96875;2.71875;1.853584971502325;1372.4393535125073;22.620591385700628;18.237974215908515;19.054470796836238;15.324830281766312;10.25573693864038;1…
929;12.868708349080372;-3.5542713582346512;12.868708349080372;0.20434334845049196;0.725635179492614;356.4910000000001;332.2990000000001;356.155849008;132.0;0.0;0.2408433613474339;-0.36088903502564346;0.36088903502564346;0.2408433613474339;1.08;1.72;2.4;1.8367994214530454;996.1022318151277;18.18986996538248;15.050653806095147;15.867150387022873;11.77569413038242;8.428809785397275;9.911973032991668…
930;12.656735559964726;-3.876802222432181;12.656735559964726;0.009912742747338;0.6108229629344158;417.7450000000001;402.62500000000017;415.99198176000004;132.0;0.0;0.2432950712714022;-0.36088903502564335;0.36088903502564335;0.2432950712714022;1.12;1.76;2.44;1.8367994214530459;1008.2990379094559;18.189869965382485;13.184547225122827;16.26883064410592;11.77569413038242;7.4957564949111175;10.1128131…
931;12.474554437515746;-3.556704275846142;12.474554437515746;0.22564093075501823;0.7217399053271504;344.43600000000015;324.27600000000007;344.1194635;126.0;0.0;0.24031919334339236;-0.4967671172188122;0.4967671172188122;0.24031919334339236;1.125;1.8333333333333333;2.5416666666666665;1.7403352604484827;930.3120940627031;17.156489770562878;13.61360263493826;14.430099215865988;11.492331727797286;7.70…
932;12.251557090525363;-1.1180764072604346;12.251557090525363;0.07693174183253593;0.43672166856798295;572.5430000000001;538.2710000000002;571.1722060479999;196.0;0.0;0.15589108183456796;-0.37766120681048815;0.37766120681048815;0.15589108183456796;1.105263157894737;1.868421052631579;2.6052631578947367;1.466204223299156;1411.7034507029846;26.656125291633362;22.259732162331666;23.84572870144637;18.1…
933;13.759526880196521;-4.819830876795162;13.759526880196521;0.07660289115646246;0.6454030246763891;384.4130000000001;360.22100000000006;384.171242888;148.0;0.0;0.4167089679343908;-0.49645240478965263;0.49645240478965263;0.4167089679343908;1.0;1.6296296296296295;2.185185185185185;2.3278108074394424;756.5220785762973;20.294682450997076;15.60744227507738;15.60744227507738;12.483112013795047;8.65483…
934;13.670677877757708;-4.533446271015299;13.670677877757708;0.056818245044931714;0.4289274291106517;561.6440000000002;527.3720000000002;561.249078608;214.0;0.0;0.4171105179759109;-0.37766120681048815;0.4171105179759109;0.37766120681048815;1.0731707317073171;1.8048780487804879;2.5121951219512195;1.4571976601291896;1510.0894942450434;29.156125291633362;23.515661108350127;23.515661108350127;19.4104…
935;12.259812430106727;-1.1273558620979256;12.259812430106727;0.08385299561616288;0.5438203255887148;523.6730000000003;486.3770000000004;523.2722586639999;202.0;0.0;0.15589108183456796;-0.49676705326884457;0.49676705326884457;0.15589108183456796;1.0769230769230769;1.8205128205128205;2.5128205128205128;1.4340023609049526;1407.8307971784411;27.36323207281991;23.2900159797863;23.2900159797863;18.720…
936;5.5588675726897225;-0.058248181216931094;5.5588675726897225;0.058248181216931094;0.6107033438580285;365.5420000000001;338.3260000000001;365.18133548400004;136.0;0.0;0.12618037417360628;-0.4961141552332062;0.4961141552332062;0.12618037417360628;1.1923076923076923;1.9615384615384615;2.6923076923076925;2.075599777766519;837.851504567582;18.7338400397525;16.00421283519708;16.82070941612481;12.447…
937;12.658291682413706;-3.5050815434198372;12.658291682413706;0.3719616874527589;0.7438431161784729;342.46400000000006;320.28800000000007;342.14019894399996;126.0;0.0;0.24059913738975533;-0.36088922263194734;0.36088922263194734;0.24059913738975533;1.0416666666666667;1.7083333333333333;2.4166666666666665;1.7659615876196333;964.519476904013;17.31962647737941;14.180410318092067;14.996906899019793;11…
938;6.0549716553287976;-0.11854910714285705;6.0549716553287976;0.008559172125639947;0.6451933706700222;363.50100000000003;334.26900000000006;363.219829168;142.0;0.0;0.12618037420294578;-0.49611415523314983;0.49611415523314983;0.12618037420294578;1.1111111111111112;1.8888888888888888;2.6296296296296298;2.033892207402441;864.4349367902665;19.440946820939047;16.87445632320016;16.87445632320016;12.94…
939;12.212177012105105;-1.0698073218484923;12.212177012105105;0.05592608339632221;0.5557865980606868;499.6760000000004;466.4120000000003;499.218114916;186.0;0.0;0.15589108183456796;-0.37766120681048815;0.37766120681048815;0.15589108183456796;1.1666666666666667;1.9722222222222223;2.6944444444444446;1.4727110064887146;1309.7714164653637;25.078775022443736;21.212665710596674;22.0291622915244;17.2884…
940;12.250926958706838;-1.1611135781473085;12.250926958706838;0.0700938389078718;0.5467912950112812;518.6570000000004;484.3850000000004;518.256942948;198.0;0.0;0.15589108183456796;-0.37766120681048815;0.37766120681048815;0.15589108183456796;1.0512820512820513;1.7692307692307692;2.4615384615384617;1.4399233705455072;1482.0654360934932;27.363232072819905;22.828981284822397;22.828981284822397;18.720…
941;13.810307507387336;-1.3467347594902153;13.810307507387336;0.01629309439825355;0.5072844731327948;529.6270000000003;496.3630000000004;529.242850356;202.0;0.0;0.15589108183456796;-0.37766120681048815;0.37766120681048815;0.15589108183456796;1.0769230769230769;1.794871794871795;2.4871794871794872;1.4568096483570758;1443.7520644673673;27.52636877963644;22.560346366151272;22.560346366151272;18.5761…
942;10.494983692487299;-0.18629889900430152;10.494983692487299;0.058146168055529746;0.22023371972155198;474.5820000000002;448.37400000000025;474.16132831199997;174.0;0.0;0.17157919771890193;-0.5042358622299208;0.5042358622299208;0.17157919771890193;1.1470588235294117;1.9411764705882353;2.676470588235294;1.8324248426194123;1412.2235260223683;24.19794165489025;19.68518781140847;20.501684392336195;1…
943;10.53018475516089;-0.17337565771567554;10.53018475516089;0.07353489257886991;0.30562434524921167;488.60900000000026;460.3850000000003;488.176978376;180.0;0.0;0.17157919771890193;-0.5042358622299208;0.5042358622299208;0.17157919771890193;1.1142857142857143;1.9142857142857144;2.657142857142857;1.8098174952800818;1428.949212196989;24.905048436076804;20.646222506372375;21.4627190873001;16.7355138…
944;14.361750992063492;-4.744112575585789;14.361750992063492;0.3396199452003019;0.5445803746728829;413.4830000000003;387.27500000000015;413.196649112;158.0;0.0;0.4170295412634521;-0.3801144607074668;0.4170295412634521;0.3801144607074668;1.0333333333333334;1.7666666666666666;2.533333333333333;1.7805563720840751;1042.493225118475;21.407566626119436;17.044463989043145;17.044463989043145;14.279535192…
945;12.231834414864405;-0.3530069103258584;12.231834414864405;0.049416965860418216;0.4790405305921224;455.59800000000035;422.33400000000023;455.246043916;176.0;0.0;0.18714210047450425;-0.44601735228293177;0.44601735228293177;0.18714210047450425;1.1470588235294117;1.911764705882353;2.588235294117647;1.5280497525515755;1215.9421145203007;23.827698166887178;20.44761486990093;20.44761486990093;16.231…
946;14.18393740061579;-5.092093175233056;14.18393740061579;0.04942087323017108;0.6747231789652837;413.3860000000001;393.2260000000001;413.14141998;156.0;0.0;0.4170306900338649;-0.496452404782931;0.496452404782931;0.4170306900338649;1.0689655172413792;1.7241379310344827;2.2413793103448274;2.4778293800502436;933.6443011240622;22.03516942700323;16.070813024020765;16.070813024020765;13.32564726889614…
947;13.74244354686319;-4.846556004346183;13.74244354686319;0.27383025741160694;0.7222774051121634;370.3860000000001;348.21000000000004;370.155592824;142.0;0.0;0.4170287550961482;-0.4964524047829312;0.4964524047829312;0.4170287550961482;1.0;1.6153846153846154;2.1538461538461537;2.428615284563395;741.2215554183523;19.58757566981053;14.900335493890832;14.900335493890832;11.983112013795047;8.15483921…
948;13.859875125976316;-4.937025699168556;13.859875125976316;0.18137243323255237;0.7074137979658264;395.39600000000013;374.22800000000007;395.150841792;150.0;0.0;0.4170287615293937;-0.4964524047829312;0.4964524047829312;0.4170287615293937;1.1071428571428572;1.7857142857142858;2.357142857142857;2.4585083932096294;886.7048128185455;21.164925939000153;15.770198820201164;15.770198820201164;12.9149636…
949;14.931962489879382;-0.4168066840933904;14.931962489879382;0.0670734126984125;0.5095303308261357;461.57700000000034;429.32100000000025;461.236622104;178.0;0.0;0.18714210047450436;-0.4936873724605147;0.4936873724605147;0.18714210047450436;1.2352941176470589;2.0588235294117645;2.764705882352941;1.5452858794964506;1209.7276068484225;23.827698166887178;20.248229073720537;20.248229073720537;16.2698…
950;10.48173992597243;-0.08637055410752281;10.48173992597243;0.08637055410752281;0.5967978155430126;427.54400000000015;398.31200000000024;427.21474378799996;164.0;0.0;0.17156705531286245;-0.5042358633210654;0.5042358633210654;0.17156705531286245;1.125;1.90625;2.65625;1.7885791663932924;1229.233751567795;22.620591385700628;19.191913406703197;19.191913406703197;15.286825479305527;11.041662472380729…
951;6.896110166288737;0.1023625073052381;6.896110166288737;0.1023625073052381;0.5207593836217922;338.8820000000001;315.6980000000001;338.154976416;124.0;0.0;0.05394406009799204;-0.379655545323626;0.379655545323626;0.05394406009799204;1.1666666666666667;1.9583333333333333;2.75;1.9173781175833384;936.4068950652958;17.060113453385565;14.626523138523158;15.382452084541612;11.35497382672739;8.54287706…
952;14.14067629370389;-0.24921553497942361;14.14067629370389;0.03531732909213048;0.5025572646955562;356.872;334.6960000000001;356.145554604;130.0;0.0;0.12407966989977223;-0.3796555452600427;0.3796555452600427;0.12407966989977223;1.2;1.96;2.72;2.001994503040179;987.2149998179527;17.93035694138864;14.927137342342759;15.683066288361214;11.765657429250348;8.648525967942641;9.02649044095187;7.85298549…
953;12.611138055432406;-2.3153598955524464;12.611138055432406;0.18850072436381948;0.4605867931284264;462.5700000000003;427.2900000000003;462.23238161;174.0;0.0;0.15580410919281665;-0.3770231086317706;0.3770231086317706;0.15580410919281665;1.0909090909090908;1.8181818181818181;2.484848484848485;1.6736515112416002;1171.459101180413;23.595647359318296;20.279473393750486;21.1739005847504;15.571446976…
954;6.924611835474931;0.10000375564724395;6.924611835474931;0.10000375564724395;0.5207593836217923;338.88200000000006;315.69800000000004;338.154976416;124.0;0.0;0.054021210399326426;-0.3796555452607087;0.3796555452607087;0.054021210399326426;1.1666666666666667;1.9166666666666667;2.7083333333333335;1.9646504038508492;936.4068950652958;17.060113453385565;14.626523138523158;15.382452084541612;11.371…
955;6.9771240569272965;0.07823206143236816;6.9771240569272965;0.07823206143236816;0.5410324680705126;368.908;343.708;368.16554110000004;136.0;0.0;0.12777081000495877;-0.4960535036150456;0.4960535036150456;0.12777081000495877;1.1923076923076923;1.9615384615384615;2.6923076923076925;1.9692324804209393;1003.0351616994542;18.63746372257519;15.957421159797395;16.71335010581585;12.320498984116739;9.077…
956;6.941512345679011;0.078389889715196;6.941512345679011;0.078389889715196;0.46576677801439426;373.32700000000006;351.1510000000001;372.116004064;130.0;0.0;0.054872521203886034;-0.37965554526019646;0.37965554526019646;0.054872521203886034;1.12;1.88;2.64;1.9876550494620153;985.2149998179527;17.93035694138864;14.927137342342759;16.438995234379668;11.782494181655956;8.654509032086347;9.410437978104…
957;9.410679688427253;0.2841527368267991;9.410679688427253;0.2841527368267991;0.7796984854737204;268.356;248.19599999999994;268.14632988;104.0;0.0;0.11511803449533185;-0.5079662480135985;0.5079662480135985;0.11511803449533185;0.65;0.95;1.2;2.5215177387949925;536.8202783238603;14.535169427003234;11.92744290689002;11.92744290689002;9.651397005390976;6.961268349151438;6.961268349151438;4.75796161105…
958;11.469214196914866;-0.2504497354497359;11.469214196914866;0.10100035693289655;0.7414333330849083;345.3980000000001;326.2460000000001;345.136493468;130.0;0.0;0.22074758211325438;-0.4959679772256665;0.4959679772256665;0.22074758211325438;1.0384615384615385;1.8461538461538463;2.576923076923077;1.923785752756303;966.3763102891879;18.0956473593183;14.652948101667103;14.652948101667103;12.669035095…
959;11.731959835115049;-3.395344628949428;11.731959835115049;0.38961451247165546;0.6573647984873692;410.49500000000023;388.31900000000024;410.1300281839999;150.0;0.0;0.22931902813537333;-0.49596797722562985;0.49596797722562985;0.22931902813537333;1.0;1.793103448275862;2.5172413793103448;1.9214646678891147;1175.1798282706918;20.595647359318296;16.3920944134052;17.208590994332926;13.891491309924316…
960;6.61106497228521;-0.3545200302343161;6.61106497228521;0.13362990257831542;0.4311241998978584;452.38100000000014;429.1970000000002;451.110584336;158.0;0.0;0.15024344209126111;-0.49596797414161786;0.49596797414161786;0.15024344209126111;1.0;1.7419354838709677;2.4516129032258065;1.840930367317563;1226.144642590223;21.913484604514082;17.84592821884244;19.357786110879353;14.76998872689992;10.22161…
961;13.368441403262818;-0.3702781790453149;13.368441403262818;0.06346921716217357;0.5950909385383972;416.54000000000013;387.30800000000016;416.226391768;160.0;0.0;0.12286216371574515;-0.39246139538143765;0.39246139538143765;0.12286216371574515;1.1612903225806452;1.903225806451613;2.6451612903225805;1.4438980885517152;1113.1431330647104;21.58721119088102;18.18334239571735;18.18334239571735;14.9365…
962;11.691359057575688;-3.328419820803028;11.691359057575688;0.6121512555639543;0.652961493341933;380.51300000000015;356.32100000000014;380.155849008;140.0;0.0;0.2293291563323368;-0.3625976964651724;0.3625976964651724;0.2293291563323368;0.7777777777777778;1.2962962962962963;1.7777777777777777;1.9776087616269706;945.8360681166596;19.277810114122516;15.591725528729782;16.40822210965751;12.921634854…
963;14.288418392073694;-3.395137927798912;14.288418392073694;0.26052749958007815;0.6268985444452072;398.5030000000001;375.31900000000013;398.14642719600005;146.0;0.0;0.2293291563323369;-0.3624872313588993;0.3624872313588993;0.2293291563323369;0.8928571428571429;1.5714285714285714;2.25;2.0090634755520234;1053.1417229186345;20.148053602125593;15.892339732549383;16.708836313477107;13.332318457408354…
964;11.765311422874207;-3.3876825953661274;11.765311422874207;0.37214201627014476;0.5290592605561653;438.54900000000015;412.34100000000024;438.16132831199997;162.0;0.0;0.33734178498987644;-0.4654175212734918;0.4654175212734918;0.33734178498987644;0.9032258064516129;1.5161290322580645;2.096774193548387;1.9539308235235806;1143.956635631025;22.43251065250176;17.830871840467882;18.64736842139561;14.7…
965;13.192528398147017;-0.29870977390548115;13.192528398147017;0.009996036995044921;0.9005844798305033;326.415;303.231;326.17944157600004;126.0;0.0;0.12286216371574515;-0.3930961596843142;0.3930961596843142;0.12286216371574515;1.3333333333333333;2.0833333333333335;2.7916666666666665;1.7799470243151672;790.4702251520132;16.896976746569035;14.166834537772301;14.166834537772301;11.487018995787604;8.…
966;13.446744457042076;-4.536625606261023;13.446744457042076;0.051948696145125206;0.6845023481358528;350.384;329.216;350.16059795200005;134.0;0.0;0.41676038061302556;-0.4932428113535256;0.4932428113535256;0.41676038061302556;1.16;1.88;2.56;1.9793425429626;875.0787414448957;18.198306133819763;14.459042030345746;14.459042030345746;11.521640493394058;8.542950095303642;8.542950095303642;8.27766679738…
967;14.090904352481733;-4.8500050784202555;14.090904352481733;0.27070492587786;0.6535287716816762;403.44400000000013;379.2520000000001;403.175913668;154.0;0.0;0.4184784902841648;-0.378965355201187;0.4184784902841648;0.378965355201187;0.9655172413793104;1.5862068965517242;2.2413793103448274;2.063758447610144;1085.163388624437;21.449382989376325;16.624285154760816;16.624285154760816;13.445107211334…
968;12.127260859696442;-0.9529023631057361;12.127260859696442;0.18123441043083854;0.6065333719465962;416.56100000000026;384.3050000000002;416.23514488399996;162.0;0.0;0.15580410919281668;-0.5076869276970744;0.5076869276970744;0.15580410919281668;1.1612903225806452;1.967741935483871;2.7096774193548385;1.709372674579999;1081.2101685654702;21.965890847321376;18.793874834096997;18.793874834096997;14.…
969;13.46989599080373;-1.5967099710254473;13.46989599080373;0.19165719944930304;0.47912232045356523;443.5430000000002;414.3110000000002;443.209658408;170.0;0.0;0.3383733918539344;-0.4571845951651183;0.4571845951651183;0.3383733918539344;1.0;1.6666666666666667;2.3636363636363638;1.5812971300908338;1141.0736787902601;23.47648072687178;19.005939091102874;19.005939091102874;15.766605422045588;11.2018…
970;6.991682413706222;0.09737494226085475;6.991682413706222;0.09737494226085475;0.528171052855116;352.9090000000002;327.7090000000001;352.17062648;130.0;0.0;0.05573468232820215;-0.3796555452601863;0.3796555452601863;0.05573468232820215;1.2;1.96;2.72;2.0044350265509374;981.3461700862861;17.93035694138864;15.573736734023116;16.329665680041572;11.782494181655956;8.939204277317353;9.31716875032658;8.…
971;12.174066254324018;-0.9719369514781215;12.174066254324018;0.019095070126816438;0.649320289848787;457.6140000000004;422.33400000000023;457.26169398;178.0;0.0;0.15589108183456796;-0.37766120681048815;0.37766120681048815;0.15589108183456796;1.1176470588235294;1.8823529411764706;2.588235294117647;1.475439092937445;1145.7307929719104;23.664561460070644;20.563930444126655;20.563930444126655;16.2884…
972;12.236862657402014;-1.0979786181447886;12.236862657402014;0.09178012408667158;0.6644712406606889;475.62900000000036;438.33300000000025;475.272258664;186.0;0.0;0.15589108478910801;-0.37766120454035434;0.37766120454035434;0.15589108478910801;1.2;1.9428571428571428;2.6285714285714286;1.6898407381031326;1153.0368494646366;25.009860921691388;21.61037141502472;21.61037141502472;16.62679441668212;12…
973;12.427041682413707;-3.74122808536995;12.427041682413707;0.003589511421852931;0.5211740502377271;359.40700000000004;342.2710000000002;359.09397702399997;130.0;0.0;0.26901013612011565;-0.36088903502564346;0.36088903502564346;0.26901013612011565;1.16;1.84;2.52;1.7457223665059778;1009.8088129137828;18.02673325856595;13.469064520902084;14.28556110182981;11.86501052785946;7.684231621484034;9.167394…
974;12.474483103426556;-3.6598732100865035;12.474483103426556;0.10400617808851953;0.7491764629436848;339.42;322.2840000000001;339.104147784;122.0;0.0;0.24036065724484848;-0.36088903502564346;0.36088903502564346;0.24036065724484848;1.2083333333333333;2.0;2.7916666666666665;1.7832208605048043;1015.9199514576896;17.156489770562874;13.152567939974356;13.969064520902082;11.492331727797286;7.5690832498…
975;10.54896351913196;-0.15122230601686915;10.54896351913196;0.09568824427767586;0.38921122985807927;485.6490000000003;454.4010000000003;485.202464852;180.0;0.0;0.17157919771890176;-0.5042358622299208;0.5042358622299208;0.17157919771890176;1.1428571428571428;1.9428571428571428;2.6857142857142855;1.8098174952800818;1421.593544644183;24.9050484360768;21.075217670784728;21.891714251712454;16.7355138…
976;12.227204785234775;-0.2972841737003442;12.227204785234775;0.016269762534643517;0.5671764010245698;442.6030000000003;408.33100000000024;442.262028328;172.0;0.0;0.17676100530410735;-0.44848384443853684;0.44848384443853684;0.17676100530410735;1.121212121212121;1.9090909090909092;2.606060606060606;1.5181567809570526;1124.780915000946;22.957454678884094;20.063930444126658;20.063930444126658;15.837…
977;12.674409531426022;-4.279665255683075;12.674409531426022;0.003476594788304199;0.32491556161727647;528.5960000000001;501.3800000000003;528.169448384;194.0;0.0;0.40060662158478727;-0.5042358622299208;0.5042358622299208;0.40060662158478727;1.135135135135135;1.9189189189189189;2.6486486486486487;1.6791658187565872;1437.154531123533;26.534804948073717;20.83886760180933;21.655364182737056;17.471276…
978;12.225865480548038;-1.1297430739271013;12.225865480548038;0.08027536323171258;0.606904730521362;494.6350000000004;460.3630000000003;494.256942948;190.0;0.0;0.15589108183456796;-0.37766120681048815;0.37766120681048815;0.15589108183456796;1.135135135135135;1.945945945945946;2.675675675675676;1.4649565375333058;1347.8971845381552;25.785881803630282;21.828981284822397;21.828981284822397;17.788443…
979;13.795662854133422;-4.884458144368858;13.795662854133422;0.2535010393046109;0.6264223577908086;404.831;383.66300000000007;404.116620472;148.0;0.0;0.4170287551534519;-0.4964524047829312;0.4964524047829312;0.4170287551534519;1.037037037037037;1.6296296296296295;2.1481481481481484;2.426345272416076;787.5589874551968;20.457819157813606;15.200949697710433;15.956878643728889;12.3769588639124;8.2545…
980;14.177713330740929;-0.8695859053497943;14.177713330740929;0.017134461541478352;0.4827617329392175;374.8620000000001;353.69400000000013;374.136132792;136.0;0.0;0.16771395101669115;-0.3796555452600424;0.3796555452600424;0.16771395101669115;1.1923076923076923;1.9230769230769231;2.6538461538461537;2.0147736777276846;1036.4024932553311;18.800600429391718;15.227751546162361;15.983680492180813;12.19…
981;13.835553114764423;-4.917926508566389;13.835553114764423;0.2337994782394135;0.7074137979658266;395.3960000000001;374.22800000000007;395.150841792;150.0;0.0;0.4170287551442595;-0.4964524047829312;0.4964524047829312;0.4170287551442595;1.0714285714285714;1.6785714285714286;2.1785714285714284;2.424343677786465;869.4548128185455;21.164925939000153;15.770198820201166;15.770198820201166;12.914963666…
982;6.302560232426305;-0.15070830476742292;6.302560232426305;0.03208878355869138;0.4133145361048573;448.0060000000002;417.7660000000002;447.19650688;166.0;0.0;0.12618037420294576;-0.49611415523314983;0.49611415523314983;0.12618037420294576;0.96875;1.71875;2.46875;1.5868694066584776;1118.5312225820956;22.716967702877938;19.114228115775187;19.87015706179364;15.35930512437696;11.009412476706208;11.3…
983;12.741663281053162;-3.889651806710338;12.741663281053162;0.008819635751453392;0.5720701152917865;431.77200000000016;414.6360000000002;430.007631824;138.0;0.0;0.24329507261147743;-0.3583973504115855;0.3583973504115855;0.24329507261147743;1.1153846153846154;1.7307692307692308;2.3846153846153846;1.8753596600464486;1054.224887736905;19.06011345338556;14.107196955933201;17.191480374916292;12.18637…
984;6.590015589569161;-0.14934051398337123;6.590015589569161;0.0654534622490972;0.4389312177740873;432.36100000000016;410.18500000000023;431.088476424;140.0;0.0;0.15017296025700824;-0.48029560667753013;0.48029560667753013;0.15017296025700824;0.9642857142857143;1.7857142857142858;2.607142857142857;1.814607300739084;1129.1418059707896;19.46589084732138;16.214415993748602;17.80041253286331;13.427453…
985;13.29022785870237;-0.5500176919941528;13.29022785870237;0.1809530370790291;0.7343977086813748;368.4520000000001;343.25200000000007;368.19000626;142.0;0.0;0.17805056072176428;-0.3459117519019251;0.3459117519019251;0.17805056072176428;1.1481481481481481;1.8518518518518519;2.5555555555555554;1.5580335216243633;906.8940385107035;18.811190308942123;16.03611752320007;16.03611752320007;12.9004155710…
[truncated: 196 more rows]
