# Supplementary material for: Evaluating High-Variance Leaves as Uncertainty Measure for Random Forest Regression
Source: Molecules. 2021 Oct 28;26(21):6514. doi: 10.3390/molecules26216514 (PMC8588039; doi:10.3390/molecules26216514)
Supplement: Supplementary file 1 [file molecules-26-06514-s001.zip › supplementary_materials/data_sets/cortes-ciriano/P11229/descriptors/rdkit/X.csv]

id;MaxEStateIndex;MinEStateIndex;MaxAbsEStateIndex;MinAbsEStateIndex;qed;MolWt;HeavyAtomMolWt;ExactMolWt;NumValenceElectrons;NumRadicalElectrons;MaxPartialCharge;MinPartialCharge;MaxAbsPartialCharge;MinAbsPartialCharge;FpDensityMorgan1;FpDensityMorgan2;FpDensityMorgan3;BalabanJ;BertzCT;Chi0;Chi0n;Chi0v;Chi1;Chi1n;Chi1v;Chi2n;Chi2v;Chi3n;Chi3v;Chi4n;Chi4v;HallKierAlpha;Ipc;Kappa1;Kappa2;Kappa3;Lab…
0;5.276296296296296;0.3420833333333333;5.276296296296296;0.3420833333333333;0.792693121746245;286.129;274.033;285.011288724;86.0;0.0;0.17762610950530228;-0.38747528323797215;0.38747528323797215;0.17762610950530228;1.6875;2.625;3.25;1.5478319664547155;417.95157036203517;10.957819157813608;8.726336284748818;10.312332823863523;7.809663088089316;5.332455547450653;6.125453817008006;4.192723809023311;5…
1;5.331851851851852;0.3420833333333333;5.331851851851852;0.3420833333333333;0.8015922896676849;300.15600000000006;286.044;299.02693878800005;92.0;0.0;0.1776261094731294;-0.38747593615131576;0.38747593615131576;0.1776261094731294;1.5294117647058822;2.3529411764705883;2.9411764705882355;1.561314145509129;424.1059633762418;11.664925939000156;9.433443065935366;11.01943960505007;8.309663088089316;5.83…
2;5.19896447467876;0.32956443688586545;5.19896447467876;0.32956443688586545;0.6292382907087722;300.15600000000006;286.04400000000004;299.026938788;92.0;0.0;0.17762583586456568;-0.38778181942702367;0.38778181942702367;0.17762583586456568;1.6470588235294117;2.588235294117647;3.235294117647059;1.4495781970119967;420.60397180715427;11.664925939000156;9.38103682312807;10.967033362242775;8.309663088089…
3;5.239780801209373;0.3295644368858657;5.239780801209373;0.3295644368858657;0.63187907254784;314.18300000000005;298.055;313.042588852;98.0;0.0;0.17762583586449107;-0.3877818259553864;0.3877818259553864;0.17762583586449107;1.5555555555555556;2.388888888888889;3.0;1.464772681429944;426.711942897304;12.372032720186704;10.088143604314618;11.674140143429323;8.809663088089316;6.2997340713902785;7.09273…
4;5.232037037037037;0.4784259259259258;5.232037037037037;0.4784259259259258;0.3927681844668942;204.27299999999997;188.14499999999998;204.126263132;80.0;0.0;0.13610104957662483;-0.39153228691298614;0.39153228691298614;0.13610104957662483;1.8;2.6666666666666665;3.2666666666666666;1.7848979847521278;338.02150712617004;10.673362107437434;9.070260194965396;9.070260194965396;7.292024997884274;5.3378630…
5;5.178042485512724;-0.20682728647014392;5.178042485512724;0.20682728647014392;0.4594571211727497;178.235;164.123;178.110613068;70.0;0.0;0.18390807132783843;-0.3797419471795086;0.3797419471795086;0.18390807132783843;1.7692307692307692;2.6153846153846154;3.1538461538461537;1.916666884912695;266.58853601785944;9.259148545064338;7.863153413778848;7.863153413778848;6.292024997884274;4.703992186526129…
6;5.151203703703704;0.47263888888888883;5.151203703703704;0.47263888888888883;0.37480637705446607;190.246;176.13399999999996;190.110613068;74.0;0.0;0.1358456706682416;-0.3915429969160571;0.3915429969160571;0.1358456706682416;1.7142857142857142;2.642857142857143;3.2857142857142856;1.765562437381714;300.89961734345553;9.803118619434356;8.14761046415502;8.14761046415502;6.898178147766922;4.921196415…
7;5.2050686570924665;0.3403163580246913;5.2050686570924665;0.3403163580246913;0.41026476595462225;240.30599999999995;224.17799999999994;240.126263132;92.0;0.0;0.17692193131950054;-0.38270500290737575;0.38270500290737575;0.17692193131950054;1.2777777777777777;2.111111111111111;2.8333333333333335;1.6218264389687633;478.58389103177115;12.631545744180547;10.407123488148866;10.407123488148866;8.898178…
8;5.135860733182161;0.3451388888888889;5.135860733182161;0.3451388888888889;0.3743086564817771;202.25699999999998;188.14499999999998;202.110613068;78.0;0.0;0.17692193003550663;-0.38270500291263765;0.38270500291263765;0.17692193003550663;1.5333333333333334;2.466666666666667;3.1333333333333333;1.7212557815234808;356.0439715185031;10.510225400620904;8.700016706962318;8.700016706962318;7.398178147766…
9;5.129398148148148;0.5483333333333333;5.129398148148148;0.5483333333333333;0.3611745332792005;178.23499999999999;164.123;178.110613068;70.0;0.0;0.12759239813918075;-0.39479087486792125;0.39479087486792125;0.12759239813918075;1.6923076923076923;2.6153846153846154;3.230769230769231;1.7835070223655844;254.14058549946094;9.096011838247808;7.700016706962316;7.700016706962316;6.398178147766922;4.74449…
10;5.034523966994205;0.2879166666666666;5.034523966994205;0.2879166666666666;0.3335588050432882;164.208;152.112;164.094963004;64.0;0.0;0.1766302839308135;-0.3827154766419027;0.3827154766419027;0.1766302839308135;1.75;2.6666666666666665;3.25;1.8963605274314266;241.40331533468296;8.38890505706126;6.99290992577577;6.99290992577577;5.898178147766923;4.24449304753426;4.24449304753426;3.280899542931256…
11;5.279615693499622;0.3661848072562357;5.279615693499622;0.3661848072562357;0.44674727180217405;240.30599999999993;224.17799999999997;240.126263132;92.0;0.0;0.17725282729194805;-0.3826921770284746;0.3826921770284746;0.17725282729194805;1.3333333333333333;2.2222222222222223;2.9444444444444446;1.4850613283829261;498.2200410145;12.208896013370174;10.302311002534275;10.302311002534275;8.915816237971…
12;5.260807823129252;0.3830555555555555;5.260807823129252;0.3830555555555555;0.45148613048541614;246.33499999999998;232.22299999999998;246.082684068;88.0;0.0;0.1772829207754067;-0.38269163354951347;0.38269163354951347;0.1772829207754067;1.588235294117647;2.588235294117647;3.2941176470588234;1.4776369385378416;469.3540571782567;11.501789232183626;9.555858754618885;10.372355335546612;8.415816237971…
13;5.25957955404384;0.3810185185185184;5.25957955404384;0.3810185185185184;0.45148613048541614;246.33499999999995;232.22299999999996;246.082684068;88.0;0.0;0.17725332065588947;-0.3826921728151213;0.3826921728151213;0.17725332065588947;1.588235294117647;2.588235294117647;3.2941176470588234;1.4776369385378418;469.3540571782567;11.501789232183624;9.555858754618885;10.372355335546612;8.41581623797196…
14;2.627060185185185;0.33741745514653143;2.627060185185185;0.33741745514653143;0.5966660766331067;368.52400000000006;340.30000000000007;368.225248896;142.0;0.0;0.06021853476125459;-0.29713306349585733;0.29713306349585733;0.06021853476125459;0.6428571428571429;1.1428571428571428;1.6785714285714286;1.3986674434807926;811.2091445535079;19.0204508012418;16.322265942345926;16.322265942345926;13.898979…
15;3.827743764172336;0.8588917233560089;3.827743764172336;0.8588917233560089;0.7354070672581983;277.4959999999999;242.21599999999995;277.27695012;116.0;0.0;0.0069863467270996505;-0.3139720216563789;0.3139720216563789;0.0069863467270996505;0.65;1.2;1.7;1.6083797130755597;238.9398147775449;13.623109575743268;13.41600279455672;13.41600279455672;9.932652990377571;9.666633225101794;9.666633225101794;7…
16;5.475787037037037;0.44595049130763387;5.475787037037037;0.44595049130763387;0.5973252538078884;180.25099999999998;164.123;180.126263132;72.0;0.0;0.1271080847517463;-0.39251183452268895;0.39251183452268895;0.1271080847517463;1.3076923076923077;2.230769230769231;2.769230769230769;1.5845775345294009;235.0792448756968;8.673362107437432;7.907123488148864;7.907123488148864;6.415816237971963;5.365788…
17;5.170157785336357;0.3929166666666666;5.170157785336357;0.3929166666666666;0.2992268704453429;204.273;188.14499999999998;204.126263132;80.0;0.0;0.1768977900093236;-0.3827054383107592;0.3827054383107592;0.1768977900093236;1.6;2.533333333333333;3.2;1.7142826470781931;324.24915829664144;10.510225400620904;8.907123488148866;8.907123488148866;7.398178147766922;5.375867884460448;5.375867884460448;3.9…
18;5.062592592592592;0.5240277777777779;5.062592592592592;0.5240277777777779;0.35303503975171335;166.224;152.112;166.110613068;66.0;0.0;0.13466857929859927;-0.39158959997556186;0.39158959997556186;0.13466857929859927;1.75;2.6666666666666665;3.25;1.883669967434194;212.57407497429566;8.38890505706126;7.200016706962316;7.200016706962316;5.898178147766923;4.4187611032739;4.4187611032739;3.38777963166…
19;5.1899104780801215;0.37660147392290244;5.1899104780801215;0.37660147392290244;0.392275266979227;216.28399999999996;200.15599999999998;216.126263132;84.0;0.0;0.17692193129543718;-0.3827050029074239;0.3827050029074239;0.17692193129543718;1.4375;2.375;3.0625;1.6832330640858075;391.62633172244034;11.217332181807452;9.622666437772692;9.622666437772692;7.898178147766923;5.662924694125996;5.662924694…
20;5.0982870370370375;0.4233333333333331;5.0982870370370375;0.4233333333333331;0.3533853856112707;178.23499999999999;164.123;178.110613068;70.0;0.0;0.1768750085979717;-0.3827058553136866;0.3827058553136866;0.1768750085979717;1.6923076923076923;2.6153846153846154;3.230769230769231;1.8282557341753447;274.38467059786933;9.096011838247808;7.915559656586144;7.915559656586144;6.398178147766922;4.705817…
21;13.457919737339381;-0.5834237213403874;13.457919737339381;0.012261882256782597;0.46856970261142694;434.50000000000034;408.29200000000026;434.20663869199996;166.0;0.0;0.33240578742397925;-0.3405995008340867;0.3405995008340867;0.33240578742397925;1.21875;1.96875;2.65625;1.8841196797510635;1339.7746415222655;22.827698166887174;18.24490542033805;18.24490542033805;15.417922655570507;10.604578572983…
22;13.716689062600862;-0.668396749004162;13.716689062600862;0.027622025774755476;0.19032377529863556;521.5780000000003;490.3300000000003;521.2386670920001;200.0;0.0;0.332405806866152;-0.49415747818330646;0.49415747818330646;0.332405806866152;1.2894736842105263;2.0526315789473686;2.763157894736842;1.7930487859561914;1570.7529368500475;27.396612267639515;21.677337413798746;21.677337413798746;18.260…
23;13.546114181783825;-0.410704338834299;13.546114181783825;0.04613051094559162;0.5968945255706346;436.5160000000003;408.29200000000026;436.222288756;168.0;0.0;0.332291523587166;-0.49676819999640365;0.49676819999640365;0.332291523587166;1.21875;1.96875;2.625;1.8827799545076436;1306.4611931066734;22.82769816688717;18.667555151148424;18.667555151148424;15.439090705625684;10.6735104659703;10.6735104…
24;13.740660981985387;-0.46756209582598474;13.740660981985387;0.030593369284573457;0.4429072354493741;472.55300000000034;444.3290000000003;472.2335221360001;180.0;0.0;0.3324023525694102;-0.34059950083408774;0.34059950083408774;0.3324023525694102;1.1428571428571428;1.9428571428571428;2.7142857142857144;1.6887731387089389;1618.506940520287;24.68950548645297;20.153734051684474;20.153734051684474;16.…
25;13.670660981985387;-0.2287290301923235;13.670660981985387;0.08652160477630066;0.4689194322087715;456.55400000000026;428.3300000000002;456.23860751600006;174.0;0.0;0.2929697815729192;-0.34064324843518545;0.34064324843518545;0.2929697815729192;1.1470588235294117;1.9705882352941178;2.764705882352941;1.6349556668416931;1506.892384787712;23.819261998449893;19.74548576122061;19.74548576122061;16.456…
26;13.840927106953893;-0.427769904257999;13.840927106953893;0.0374301871453675;0.4550275463927163;471.56500000000034;442.3330000000003;471.23827316800003;180.0;0.0;0.3323460050433379;-0.3405995008341246;0.3405995008341246;0.3323460050433379;1.1714285714285715;1.9714285714285715;2.742857142857143;1.7279312338462318;1616.7404281385834;24.68950548645297;20.283870725374143;20.283870725374143;16.88424…
27;13.852057508188462;-0.24158097652641275;13.852057508188462;0.07635855793118651;0.43684956482614024;493.5710000000003;466.3550000000003;493.22262310400004;186.0;0.0;0.29289299619115977;-0.4543992599080737;0.4543992599080737;0.29289299619115977;1.135135135135135;1.945945945945946;2.7837837837837838;1.4631690843208451;1639.7757753238434;25.35479590438263;20.593271802132644;20.593271802132644;18.1…
28;13.632318830309902;-0.21860943142689138;13.632318830309902;0.08214605428062094;0.47832142989015664;451.53400000000033;426.33400000000023;451.21205842000006;170.0;0.0;0.29283845522094964;-0.34064339100966007;0.34064339100966007;0.29283845522094964;1.2058823529411764;2.0294117647058822;2.7941176470588234;1.6224135439144771;1547.184123139067;23.65612529163336;19.03032297328953;19.03032297328953;1…
29;13.518438759763166;-0.23622903019232355;13.518438759763166;0.09013555035453202;0.4806142247120803;442.52700000000027;416.31900000000024;442.222957452;168.0;0.0;0.292949749727084;-0.3406433910095875;0.3406433910095875;0.292949749727084;1.1818181818181819;2.0303030303030303;2.8484848484848486;1.5903126215479642;1458.6092858824;22.949018510446813;18.822836030410237;18.822836030410237;16.046045193…
30;13.534353111615015;-0.21619289073654113;13.534353111615015;0.1885432413706225;0.48109377222940497;442.5270000000002;416.3190000000002;442.22295745200006;168.0;0.0;0.29294974972289023;-0.3408748380994386;0.3408748380994386;0.29294974972289023;1.0909090909090908;1.9696969696969697;2.8484848484848486;1.5880061628237576;1434.1318263187795;22.785881803630282;18.87524227321753;18.87524227321753;16.1…
31;13.466451877047113;-0.21879705740320787;13.466451877047113;0.1885432413706225;0.49021162616082387;428.50000000000017;404.30800000000016;428.20730738800006;162.0;0.0;0.29294974974191085;-0.3396482641853785;0.3396482641853785;0.29294974974191085;1.09375;1.90625;2.71875;1.5941490034886963;1419.2126188217626;22.078775022443736;18.168135492030984;18.168135492030984;15.652198343190417;10.69354104270…
32;13.755079443814562;-0.6797524302931046;13.755079443814562;0.07409528519928554;0.4080082285417477;488.5480000000004;460.3240000000003;488.21720337599993;186.0;0.0;0.3312759276566933;-0.4967436170559797;0.4967436170559797;0.3312759276566933;1.25;2.0277777777777777;2.6944444444444446;1.9514156416155377;1559.9356788091377;25.982398705266423;20.575803441612283;20.575803441612283;17.315299465537993;…
33;13.939402478584027;-0.5379324661963547;13.939402478584027;0.04371880002759565;0.4253769881648921;496.5750000000003;468.3510000000003;496.2335221360001;188.0;0.0;0.3312724927194232;-0.35525280645196156;0.35525280645196156;0.3312724927194232;1.162162162162162;1.945945945945946;2.675675675675676;1.765474714834355;1759.7613764498972;26.266855755642595;21.15373405168447;21.15373405168447;17.8497743…
34;13.954740882464097;-0.5005968127991933;13.954740882464097;0.013139828462249037;0.44556630860779345;481.56000000000034;454.34400000000034;481.222623104;182.0;0.0;0.3312161431246609;-0.35525280645199714;0.35525280645199714;0.3312161431246609;1.1666666666666667;1.9722222222222223;2.7222222222222223;1.7967508994159296;1703.2505822374137;25.39661226763952;20.36122099456377;20.36122099456377;17.4559…
35;14.099529006046863;-0.5633408131771225;14.099529006046863;0.10826963655832689;0.4175500245287229;506.5700000000003;480.3620000000003;506.2178720720001;190.0;0.0;0.33116275602659306;-0.35548428400684234;0.35548428400684234;0.33116275602659306;1.0526315789473684;1.868421052631579;2.6315789473684212;1.825302483847835;1827.6915766622626;26.81082583001261;21.283490563681397;21.283490563681397;18.51…
36;13.955316830435878;-0.5220181143445031;13.955316830435878;0.08074223670949876;0.4260471463310049;496.57500000000033;468.35100000000034;496.23352213600003;188.0;0.0;0.33127249271941545;-0.355484284006773;0.355484284006773;0.33127249271941545;1.0810810810810811;1.8918918918918919;2.675675675675676;1.7631700770424512;1734.828484761771;26.10371904882606;21.206140294491767;21.206140294491767;17.955…
37;14.014887881078357;-0.5827248414798014;14.014887881078357;0.1759274218946838;0.41755002452872253;506.57000000000033;480.3620000000003;506.21787207200003;190.0;0.0;0.3312165295734076;-0.35548428400680854;0.35548428400680854;0.3312165295734076;1.0263157894736843;1.8157894736842106;2.5789473684210527;1.7886458580421074;1827.6915766622626;26.81082583001261;21.283490563681397;21.283490563681397;18.…
38;13.970655234315949;-0.48468246094734124;13.970655234315949;0.026082215293524724;0.4463022155808511;481.56000000000034;454.3440000000002;481.22262310400004;182.0;0.0;0.33121614312465325;-0.3554842840068086;0.3554842840068086;0.33121614312465325;1.0833333333333333;1.9166666666666667;2.7222222222222223;1.7942876249569728;1678.384991667242;25.23347556082298;20.413627237371063;20.413627237371063;17…
39;13.306305744520031;-0.2608225203661705;13.306305744520031;0.09704037557139356;0.47218914999291034;416.48900000000015;392.29700000000014;416.20730738800006;158.0;0.0;0.2928637456080074;-0.32629460971938884;0.32629460971938884;0.2928637456080074;1.2903225806451613;2.096774193548387;2.870967741935484;1.825135317909588;1445.9010824706882;21.957454678884098;17.754302091350635;17.754302091350635;14.…
40;13.241973182791636;-0.259015547577055;13.241973182791636;0.16702396699420508;0.47652336066116646;402.46200000000016;380.2860000000001;402.19165732400006;152.0;0.0;0.2928637456036873;-0.3286454165555739;0.3286454165555739;0.2928637456036873;1.2666666666666666;2.1;2.9;1.8316044207707356;1414.4677082988123;21.087211190881014;16.884058603347558;16.884058603347558;14.617723500579768;9.6312411904642…
41;13.55535722159234;-0.39980825354833294;13.55535722159234;0.019336267394633122;0.4426091011067571;458.5220000000003;432.3140000000003;458.206638692;174.0;0.0;0.2779272310062402;-0.4967436170561294;0.4967436170561294;0.2779272310062402;1.3823529411764706;2.2058823529411766;2.911764705882353;1.8311997873454195;1402.232807741243;24.24191172926027;19.24490542033805;19.24490542033805;16.477095508086…
42;13.503370338876291;-0.38237628075921726;13.503370338876291;0.1761589033761657;0.4525071446348404;444.49500000000023;420.3030000000002;444.190988628;168.0;0.0;0.2779272310206321;-0.4967436170561294;0.4967436170561294;0.2779272310206321;1.303030303030303;2.090909090909091;2.787878787878788;1.8268015937445665;1363.0583170057894;23.371668241257186;18.590204881958794;18.590204881958794;16.083248657…
43;13.767171438019652;-0.20106079931972753;13.767171438019652;0.021854297045182047;0.47832142989015664;451.53400000000033;426.3340000000003;451.21205842;170.0;0.0;0.27781432651756516;-0.3552517422469728;0.3552517422469728;0.27781432651756516;1.2352941176470589;2.088235294117647;2.8823529411764706;1.694225599008731;1541.9341231390667;23.65612529163336;19.030322973289532;19.030322973289532;16.61772…
44;13.755594608213656;-0.2379521499958004;13.755594608213656;0.18347072625346428;0.45985112435621295;466.54900000000026;440.34100000000024;466.22295745200006;176.0;0.0;0.2779238249553832;-0.3554832198028479;0.3554832198028479;0.2779238249553832;1.1714285714285715;2.0285714285714285;2.857142857142857;1.662835888334931;1572.9636580032625;24.363232072819905;19.875242273217527;19.875242273217527;17.1…
45;13.67066688712522;-0.2404086881666243;13.67066688712522;0.18263739292013104;0.4715718889128763;452.52200000000016;428.33000000000015;452.2073073880001;170.0;0.0;0.27792382329587734;-0.3554832198028479;0.3554832198028479;0.27792382329587734;1.1764705882352942;2.0588235294117645;2.911764705882353;1.650810331022025;1524.3214437275544;23.49298858481683;18.952592542407157;18.952592542407157;16.7070…
46;13.755018660241873;-0.22065263605442142;13.755018660241873;0.01950699399857836;0.47832142989015664;451.53400000000033;426.33400000000023;451.21205842000006;170.0;0.0;0.2778679669400627;-0.3552517422469391;0.3552517422469391;0.2778679669400627;1.2352941176470589;2.088235294117647;2.8823529411764706;1.6942255990087312;1541.9341231390667;23.656125291633362;19.030322973289532;19.030322973289532;16…
47;13.770933012093726;-0.20061649659863945;13.770933012093726;0.20061649659863945;0.47956289903594274;451.5340000000003;426.33400000000023;451.21205842000006;170.0;0.0;0.277867966935992;-0.35548321980288333;0.35548321980288333;0.277867966935992;1.1470588235294117;2.0294117647058822;2.8823529411764706;1.6917207420129297;1517.3049313458512;23.49298858481683;19.082729216096826;19.082729216096826;16.…
48;9.72558413491404;-0.4907764865205342;9.72558413491404;0.4907764865205342;0.39376244064439825;336.4160000000001;320.28800000000007;336.093248752;120.0;0.0;0.4129203721278307;-0.46438546599315533;0.46438546599315533;0.4129203721278307;1.0;1.8333333333333333;2.5833333333333335;1.7412994133420208;856.092893064995;16.77781011412252;13.086340597703114;13.90283717863084;11.720346690612276;7.408344536…
49;10.915940885613505;0.0982204270597129;10.915940885613505;0.0982204270597129;0.6358220990745029;193.28999999999996;174.13799999999995;193.146664228;78.0;0.0;0.1330799484770554;-0.29969053873090973;0.29969053873090973;0.1330799484770554;1.3571428571428572;2.0;2.5714285714285716;2.161554211955604;242.7826815104895;10.38890505706126;9.175452842272733;9.175452842272733;6.698377302757663;5.384187918…
50;10.46257668808264;0.21217876039304628;10.46257668808264;0.21217876039304628;0.5618754401154694;153.225;138.105;153.1153641;62.0;0.0;0.1302888406309786;-0.29999350492313426;0.29999350492313426;0.1302888406309786;1.3636363636363635;2.0;2.4545454545454546;3.3338913141267703;173.73709204224699;8.69023444431199;7.476782229523463;7.476782229523463;5.125897657686229;3.7254392740285063;3.7254392740285…
51;10.719521132527085;0.050141723356009305;10.719521132527085;0.050141723356009305;0.5430664836089614;168.23999999999998;152.11199999999997;168.126263132;68.0;0.0;0.2194704522370703;-0.3348507260127208;0.3348507260127208;0.2194704522370703;1.1666666666666667;1.6666666666666667;2.0833333333333335;3.636991543483244;200.30941246780526;9.560477932315068;8.216889043836874;8.216889043836874;5.536581260…
52;10.84186681153943;0.06988194969345796;10.84186681153943;0.06988194969345796;0.5998016758137592;194.27799999999996;176.134;194.141913196;78.0;0.0;0.21947045223708841;-0.33485072600177707;0.33485072600177707;0.21947045223708841;1.3571428571428572;2.0;2.5714285714285716;2.161554211955605;245.7484837141331;10.38890505706126;9.045316168583065;9.045316168583065;6.698377302757663;5.096962383735768;5.…
53;12.1942239467791;0.10603277479495032;12.1942239467791;0.10603277479495032;0.6296302845130923;455.44000000000017;424.1920000000002;454.16197571199996;154.0;0.0;0.21897244924209247;-0.34203835454091996;0.34203835454091996;0.21897244924209247;1.0344827586206897;1.7241379310344827;2.3793103448275863;1.4932887797412442;814.4768160038833;20.26937394568524;17.318103677048196;18.9041002161629;14.06531…
54;5.410030706727135;0.4915902935248173;5.410030706727135;0.4915902935248173;0.4829649099234778;280.3709999999999;260.2109999999999;280.15756326;108.0;0.0;0.13610139989763873;-0.3915322839671784;0.3915322839671784;0.13610139989763873;1.4285714285714286;2.2857142857142856;3.0;1.4793702408298746;607.1006515387588;14.493353063746348;12.3796612717239;12.3796612717239;10.309663088089318;7.459871549927…
55;13.692110142924225;-0.7334214404819319;13.692110142924225;0.008602959957576983;0.2217335343563355;482.6910000000003;450.43500000000023;482.18181230409;174.0;0.0;0.322491024405118;-0.4933656697069929;0.4933656697069929;0.322491024405118;1.0;1.6666666666666667;2.272727272727273;1.2373039069466356;990.5328774589209;22.727557582428346;19.150862796776792;20.78385595863224;16.08990205424685;11.91075…
56;10.65360827664399;-0.3202251039304609;10.65360827664399;0.3202251039304609;0.6348461013771214;321.509;286.229;321.27801274;132.0;0.0;0.20114328168709503;-0.49527147556228335;0.49527147556228335;0.20114328168709503;0.8695652173913043;1.434782608695652;2.0434782608695654;1.5522266165264589;400.8377878029751;16.286246282559798;15.135943075804207;15.135943075804207;11.070516776351216;9.83512239866…
57;5.872315526142862;0.1574346272903615;5.872315526142862;0.1574346272903615;0.3292005565604121;412.6380000000002;370.3020000000002;412.32100600408995;166.0;0.0;0.11893880964300918;-0.4911958075713687;0.4911958075713687;0.11893880964300918;0.7666666666666667;1.4;2.0;1.6813925306084734;742.682575428495;22.252866087740184;20.202503286253606;20.202503286253606;13.968875020678812;11.139743251398667;1…
58;11.85928549225315;-0.5233180690048909;11.85928549225315;0.4647062127320061;0.8272520307216062;381.47600000000006;354.26000000000005;381.2052417240001;148.0;0.0;0.41163925529054074;-0.44358684143999916;0.44358684143999916;0.41163925529054074;1.25;1.9642857142857142;2.5714285714285716;1.4202578467932137;869.1770938953432;19.725403871315223;16.696157852651627;16.696157852651627;13.354287845262965…
59;5.427175925925926;-0.14864370748299316;5.427175925925926;0.14864370748299316;0.5739312142872758;182.26699999999997;164.123;182.141913196;74.0;0.0;0.12897632062132983;-0.39013147001680065;0.39013147001680065;0.12897632062132983;1.4615384615384615;2.230769230769231;2.6923076923076925;1.948235029278076;229.56946987136988;9.474691494688164;8.708452875399596;8.708452875399596;6.044624757173649;5.01…
60;12.651604142538764;-0.03125634756601037;12.651604142538764;0.03125634756601037;0.30994100504194505;469.66900000000027;430.35700000000026;469.298079488;184.0;0.0;0.16242164729690728;-0.36545950923880255;0.36545950923880255;0.16242164729690728;0.8571428571428571;1.4;1.9142857142857144;1.2372372975163812;1006.7271730241749;24.675151339621046;21.45106195176753;21.45106195176753;16.897998051206248;…
61;12.057986732217813;-0.9682326081836119;12.057986732217813;0.12776033154962985;0.396948940512948;471.68500000000023;430.35700000000026;471.3137295519999;186.0;0.0;0.11748153071975148;-0.3884207348813768;0.3884207348813768;0.11748153071975148;0.7714285714285715;1.2857142857142858;1.7714285714285714;1.317281345957648;992.9311441153959;24.890694289244877;21.52899256183972;21.52899256183972;16.7808…
62;11.48207767600822;-0.9110763263895199;11.48207767600822;0.0814393841056762;0.1735643864602374;586.197;549.9090000000002;585.2104426919999;212.0;0.0;0.3034367616615117;-0.4812148050034805;0.4812148050034805;0.3034367616615117;1.048780487804878;1.829268292682927;2.5853658536585367;1.3712638757589357;1571.490110063069;29.03695865918684;23.516346834590127;25.088772361536307;19.599905313814045;14.0…
63;5.2659259259259255;0.609675925925926;5.2659259259259255;0.609675925925926;0.38759706406348526;194.27799999999996;176.134;194.141913196;78.0;0.0;0.13517014907235367;-0.39156866240013444;0.39156866240013444;0.13517014907235367;1.6428571428571428;2.5;3.0714285714285716;1.7878583269737498;266.461096739022;9.966255326250886;8.99290992577577;8.99290992577577;6.7540201954234895;5.29918794740485;5.299…
64;13.566940428949358;-0.5643140327118494;13.566940428949358;0.02725634454787218;0.45215109140875637;450.5430000000004;420.3030000000003;450.23793881999995;174.0;0.0;0.3324057832426064;-0.34061647747259594;0.34061647747259594;0.3324057832426064;1.1818181818181819;1.9090909090909092;2.5757575757575757;1.88905039129235;1328.2139487731883;23.697941654890254;19.322255689527676;19.322255689527676;15.7…
65;13.865020077475435;-0.41111675380028534;13.865020077475435;0.054054607797184184;0.4465473648110387;473.58100000000024;442.3330000000002;473.25392323200015;182.0;0.0;0.3323459992466126;-0.3406164774726338;0.3406164774726338;0.3323459992466126;1.1714285714285715;1.9714285714285715;2.742857142857143;1.7181295466006068;1550.7499546361194;24.689505486452976;20.438571263753396;20.438571263753396;16.…
66;13.97086506361804;-0.5090570935164191;13.97086506361804;0.025774361010306057;0.41810809108365826;498.59100000000035;468.35100000000034;498.2491722;190.0;0.0;0.33121671893858706;-0.35526929300085014;0.35526929300085014;0.33121671893858706;1.1891891891891893;1.945945945945946;2.6486486486486487;1.7578243814848986;1698.1836131044831;26.2668557556426;21.308434590063726;21.308434590063726;17.794932…
67;14.048423170194004;-0.5188227775678167;14.048423170194004;0.028724337736506733;0.40713636244071444;512.6180000000003;480.3620000000003;512.264822264;196.0;0.0;0.33127248861837544;-0.35526929300081456;0.35526929300081456;0.33127248861837544;1.1842105263157894;1.9473684210526316;2.6578947368421053;1.768862957929716;1747.5406429916475;27.137099243645675;22.231084320874096;22.231084320874096;18.20…
68;14.063761574074075;-0.48148712417065576;14.063761574074075;0.020257561514985145;0.4241847261294672;497.60300000000035;466.3550000000003;497.25392323200003;190.0;0.0;0.33121613902414004;-0.35526929300085014;0.35526929300085014;0.33121613902414004;1.1891891891891893;1.972972972972973;2.7027027027027026;1.7983269049214257;1691.0581533908808;26.2668557556426;21.438571263753396;21.438571263753396;1…
69;13.844401376291259;-0.5742568709582587;13.844401376291259;0.042367103885516455;0.5562977696959404;472.5530000000003;444.3290000000003;472.233522136;180.0;0.0;0.3312165224976396;-0.35526929300085014;0.35526929300085014;0.3312165224976396;1.2285714285714286;2.0;2.657142857142857;2.0506635713352313;1522.4831502250122;25.275291924079877;20.153734051684474;20.153734051684474;16.77729466307721;11.52…
70;14.208549697656842;-0.544231124548584;14.208549697656842;0.09121756109851331;0.39958597291589826;522.6130000000003;492.37300000000033;522.2491722000001;198.0;0.0;0.3311627519265692;-0.35550077056441387;0.35550077056441387;0.3311627519265692;1.0769230769230769;1.8717948717948718;2.6153846153846154;1.827222490996039;1815.3484840397043;27.681069318015687;22.36084083287102;22.36084083287102;18.866…
71;13.951979245401866;-0.4680524586377761;13.951979245401866;0.04345836482741228;0.43176646584615996;486.5800000000004;456.3400000000003;486.24917220000003;186.0;0.0;0.33121671892364574;-0.35550077056438;0.35550077056438;0.33121671892364574;1.1666666666666667;2.0;2.75;1.7660884817223899;1597.877954327962;25.39661226763952;20.860840832871016;20.860840832871016;17.401085903164898;12.181379370803384…
72;14.064337522045854;-0.5029084257159651;14.064337522045854;0.06369016124968474;0.4087023509230779;512.6180000000003;480.3620000000003;512.264822264;196.0;0.0;0.3312724886183678;-0.35550077056434454;0.35550077056434454;0.3312724886183678;1.105263157894737;1.894736842105263;2.6578947368421053;1.7665986606634738;1722.6300110427917;26.97396253682914;22.283490563681394;22.283490563681394;18.31176950…
73;14.123908572688336;-0.5636151528512625;14.123908572688336;0.15887534643487;0.39958597291589826;522.6130000000003;492.37300000000033;522.2491722;198.0;0.0;0.3312165254728795;-0.35550077056438006;0.35550077056438006;0.3312165254728795;1.0512820512820513;1.8205128205128205;2.5641025641025643;1.7917454301638271;1815.3484840397043;27.68106931801569;22.360840832871023;22.360840832871023;18.866611060…
74;14.079675925925926;-0.46557277231880323;14.079675925925926;0.04313429075333808;0.42574419153512494;497.60300000000035;466.3550000000003;497.2539232320001;190.0;0.0;0.33121613902413233;-0.3555007705643801;0.3555007705643801;0.33121613902413233;1.1081081081081081;1.9189189189189189;2.7027027027027026;1.7959136167216585;1666.2153499486492;26.10371904882606;21.490977506560686;21.490977506560686;17…
75;12.751168194129503;-0.14239441609977277;12.751168194129503;0.07500062988158174;0.854851622430532;340.43100000000004;316.23900000000003;340.20115938800006;132.0;0.0;0.27721251579736267;-0.3552682289679435;0.3552682289679435;0.27721251579736267;1.52;2.28;2.92;2.307457226206764;925.6600912938947;18.13746372257519;14.989251250654897;14.989251250654897;11.934759407976115;8.554812944096335;8.5548129…
76;13.876192129629631;-0.16471537226001498;13.876192129629631;0.03684875933627185;0.45003942709589634;467.5770000000003;438.34500000000025;467.2433585480001;178.0;0.0;0.27779344393447264;-0.35526822896077015;0.35526822896077015;0.27779344393447264;1.2571428571428571;2.085714285714286;2.857142857142857;1.6973354393536082;1529.9502329561587;24.52636877963644;20.107673242479155;20.107673242479155;16…
77;13.848700947971782;-0.2216428623918698;13.848700947971782;0.02603468006814591;0.43372835319492314;482.59200000000027;452.35200000000026;482.25425758000006;184.0;0.0;0.27790294239524854;-0.35526822896070126;0.35526822896070126;0.27790294239524854;1.2777777777777777;2.0833333333333335;2.8333333333333335;1.6698792815040495;1585.6501850818568;25.39661226763952;20.900186299599856;20.900186299599856…
78;13.763773226883345;-0.22409940056269395;13.763773226883345;0.027664638428873456;0.4473514910539891;468.5650000000003;440.3410000000003;468.23860751600006;178.0;0.0;0.2779029407357427;-0.35526822896070126;0.35526822896070126;0.2779029407357427;1.2857142857142858;2.1142857142857143;2.8857142857142857;1.65789945623482;1537.022247297307;24.52636877963644;19.97753656878949;19.97753656878949;16.9567…
79;13.864039351851853;-0.18430720899470843;13.864039351851853;0.03450145628966794;0.45003942709589634;467.5770000000003;438.3450000000002;467.2433585480001;178.0;0.0;0.2778470843662027;-0.35526822896073657;0.35526822896073657;0.2778470843662027;1.2571428571428571;2.085714285714286;2.857142857142857;1.6973354393536082;1529.9502329561587;24.52636877963644;20.107673242479155;20.107673242479155;16.97…
80;13.879953703703702;-0.16427106953892667;13.879953703703702;0.16427106953892667;0.45233474939384494;467.5770000000002;438.3450000000002;467.2433585480001;178.0;0.0;0.2778470843621382;-0.35549970652539936;0.35549970652539936;0.2778470843621382;1.1714285714285715;2.0285714285714285;2.857142857142857;1.694885714886685;1505.345782217086;24.36323207281991;20.160079485286452;20.160079485286452;17.079…
81;13.339370433358528;-0.1016215251532715;13.339370433358528;0.1016215251532715;0.7907715485255169;350.5060000000001;320.266;350.23581358;138.0;0.0;0.23003869859244622;-0.33959287216596196;0.33959287216596196;0.23003869859244622;0.8846153846153846;1.4615384615384615;2.0384615384615383;1.7141633319743497;675.8687105425691;18.355160383312146;15.97351939885858;15.97351939885858;12.631030293135234;9.…
82;12.179239875186562;-0.876411212542304;12.179239875186562;0.12260566706370257;0.1210465411511587;574.6780000000002;536.3740000000004;574.2791349360001;222.0;0.0;0.33762964528309386;-0.5079666451554307;0.5079666451554307;0.33762964528309386;0.9523809523809523;1.5714285714285714;2.1904761904761907;1.4381320161793167;1371.624630444771;30.06190268556917;23.849886474391106;23.849886474391106;20.1390…
83;12.614863945578232;-0.21300925925925895;12.614863945578232;0.06015022675736925;0.8563831850238645;288.39099999999996;264.19899999999996;288.183778008;114.0;0.0;0.41435198977173926;-0.4441773116285059;0.4441773116285059;0.41435198977173926;1.2380952380952381;1.9047619047619047;2.4285714285714284;1.703485669725289;480.8232921318308;14.819626477379408;12.86525983137739;12.86525983137739;10.147867…
84;13.4398011148904;-0.10722222222222277;13.4398011148904;0.10722222222222277;0.8149209346178405;350.50600000000014;320.2660000000001;350.23581358;138.0;0.0;0.22999438023239008;-0.3408287351241925;0.3408287351241925;0.22999438023239008;0.8846153846153846;1.5384615384615385;2.1923076923076925;1.7840281119657984;683.8687105425691;18.355160383312146;15.97351939885858;15.97351939885858;12.64786704554…
85;13.287023337112622;-0.10259259259259301;13.287023337112622;0.10259259259259301;0.8333104670467626;336.47900000000016;308.25500000000005;336.22016351599996;132.0;0.0;0.2300387015161007;-0.3395924718459678;0.3395924718459678;0.2300387015161007;0.88;1.44;2.0;1.7609390183745612;660.9412795480589;17.648053602125596;15.266412617672032;15.266412617672032;12.14786704554084;9.266060590468355;9.26606059…
86;6.534496962610918;-1.1196550984979576;6.534496962610918;0.2879132870737795;0.4245793739951387;532.4720000000003;501.2240000000004;531.180395212;192.0;0.0;0.21679623264912662;-0.49079080635835937;0.49079080635835937;0.21679623264912662;1.0833333333333333;1.8611111111111112;2.5277777777777777;1.2142040076816267;1136.9912369069489;25.122745096813755;20.517342224301554;22.029200116338462;17.415453…
87;10.30896162459474;-0.34432059397833203;10.30896162459474;0.14611375427122186;0.6397348645090719;295.471;262.20699999999994;295.262362676;122.0;0.0;0.2011230491325287;-0.4952717056419305;0.4952717056419305;0.2011230491325287;1.0476190476190477;1.619047619047619;2.142857142857143;1.900317651437336;351.0467212610823;15.457819157813608;14.307515951058015;14.307515951058015;9.908720733802742;8.6733…
88;9.459761904761905;0.18325514928193498;9.459761904761905;0.18325514928193498;0.4894820558973365;185.271;166.11899999999997;185.152812228;76.0;0.0;0.19512611728319876;-0.4956687487971665;0.4956687487971665;0.19512611728319876;1.4615384615384615;2.076923076923077;2.6153846153846154;2.2935488020409642;173.69862761618438;9.681798275874712;8.454524961622239;8.454524961622239;6.1815405503520555;4.869…
89;12.206325832158882;-0.8697113716553997;12.206325832158882;0.014990181175255524;0.17732729456724952;568.6780000000001;532.3900000000003;568.2798036319999;218.0;0.0;0.28696965380310907;-0.5079666451554307;0.5079666451554307;0.28696965380310907;1.0238095238095237;1.6904761904761905;2.3333333333333335;1.4497787493282772;1444.3213292961796;30.061902685569176;23.734531402740696;23.734531402740696;20…
90;12.085212097408784;-0.8764035149821592;12.085212097408784;0.12185411428663695;0.13457542042394563;560.6510000000003;524.3630000000003;560.263484872;216.0;0.0;0.33787614329049515;-0.5079666451554307;0.5079666451554307;0.33787614329049515;0.9512195121951219;1.5609756097560976;2.1707317073170733;1.4529993509019388;1354.865281204585;29.354795904382627;23.142779693204563;23.142779693204563;19.63907…
91;13.412648649281184;-0.9444813450071392;13.412648649281184;0.11742920480827013;0.21898312787513938;508.59900000000016;474.32700000000034;508.2554456080899;196.0;0.0;0.3099777139271562;-0.5079666451554307;0.5079666451554307;0.3099777139271562;1.135135135135135;1.7837837837837838;2.3513513513513513;1.828758174078143;1231.1003050634895;27.112155217263346;21.736622137575996;21.736622137575996;17.52…
92;13.793781717751912;-0.9913247797843765;13.793781717751912;0.10607881824841736;0.1281823237568915;619.1420000000003;581.8460000000003;618.24777338409;230.0;0.0;0.3099777139271562;-0.5079666451554307;0.5079666451554307;0.3099777139271562;1.0227272727272727;1.6590909090909092;2.2954545454545454;1.5498349560934335;1600.839225300434;31.80238966157533;25.131094468530275;25.88702341454873;20.97727464…
93;13.99684224338549;-0.9485497501469731;13.99684224338549;0.12235892004684312;0.15907069234085197;561.7030000000002;520.3750000000003;561.30714683209;218.0;0.0;0.30997771537094765;-0.5079666451554307;0.5079666451554307;0.30997771537094765;0.926829268292683;1.5609756097560976;2.1463414634146343;1.9034778087958364;1302.1070481142601;29.99298858481683;24.435672912018006;24.435672912018006;19.390869…
94;13.950510850995745;-0.8843208392745316;13.950510850995745;0.13716405602984083;0.12553756041033892;648.224;603.8720000000003;647.2994746080899;244.0;0.0;0.30997771374492206;-0.5079666451554307;0.5079666451554307;0.30997771374492206;0.9565217391304348;1.565217391304348;2.1739130434782608;1.2934036667803288;1496.3710817185297;32.68322302912881;26.556278072146515;27.31220701816497;22.0969944522985…
95;13.984102012536493;-0.9120248931630612;13.984102012536493;0.12783093537932255;0.139587217081957;622.1860000000003;579.8500000000003;621.2838245440901;234.0;0.0;0.30997771387439865;-0.5079666451554307;0.5079666451554307;0.30997771387439865;1.0227272727272727;1.6590909090909092;2.2954545454545454;1.5269346108033774;1441.492435524479;31.854795904382627;25.727850947400327;26.48377989341878;20.8898…
96;13.731486446184455;-0.8522349417524386;13.731486446184455;0.13477238118027834;0.18049055533639194;565.7350000000002;520.3750000000003;565.33844696009;222.0;0.0;0.3099777139911864;-0.5079666451554307;0.5079666451554307;0.3099777139911864;1.024390243902439;1.6585365853658536;2.268292682926829;1.4585177639434757;1182.947303797906;29.40720214718992;24.57601930356534;24.57601930356534;19.5979758866…
97;13.720835736648013;-0.8791106113269718;13.720835736648013;0.13618994296799647;0.17678544452905004;573.7140000000002;532.3860000000003;573.30714683209;222.0;0.0;0.3099777139911864;-0.5079666451554307;0.5079666451554307;0.3099777139911864;0.9523809523809523;1.5952380952380953;2.2142857142857144;1.4536338454493136;1350.9108656528683;30.114308928376467;24.55699325557765;24.55699325557765;20.097975…
98;13.7973139765385;-0.9119430710249621;13.7973139765385;0.12411296879476597;0.17832510601855192;603.6960000000001;564.3840000000002;603.2813260080898;232.0;0.0;0.30997771399118645;-0.5079666451554307;0.5079666451554307;0.30997771399118645;0.9772727272727273;1.6363636363636365;2.3181818181818183;1.2783258362770042;1499.0314244980034;31.269009466755712;25.218789298126126;25.218789298126126;21.0643…
99;13.892472193942389;-0.9076843791796902;13.892472193942389;0.12778652951323832;0.139587217081957;622.1860000000001;579.8500000000004;621.28382454409;234.0;0.0;0.30997771399118645;-0.5079666451554307;0.5079666451554307;0.30997771399118645;0.9318181818181818;1.5227272727272727;2.090909090909091;1.5145970200742012;1433.4924355244793;31.854795904382627;25.727850947400327;26.48377989341878;20.935198…
100;14.112619514655186;-0.8990783765296755;14.112619514655186;0.13637948528940158;0.10787184769156918;676.278;627.8940000000001;675.33077473609;256.0;0.0;0.30997771399118645;-0.5079666451554307;0.5079666451554307;0.30997771399118645;0.9375;1.5625;2.1875;1.3278989353865829;1530.2889401912553;34.0974365915019;27.97049163451961;28.72642058053806;23.070120998760917;17.051323088615852;17.4292875616250…
101;14.249927994830799;-0.920836127972742;14.249927994830799;0.13035000788932805;0.08797977218350587;724.322;675.938;723.3307747360899;272.0;0.0;0.30997771399118645;-0.5079666451554307;0.5079666451554307;0.30997771399118645;0.9230769230769231;1.5769230769230769;2.25;1.1963266799373289;1854.6079207178564;36.66635069225424;29.86567914890502;30.621608094923474;25.0364474939497;18.08578013899202;18.4…
102;11.110773260197341;-0.9104139462704166;11.110773260197341;0.12143488381742995;0.08858340282662545;624.2020000000002;579.8500000000001;623.2994746080899;236.0;0.0;0.3099756136163237;-0.5079666451554307;0.5079666451554307;0.3099756136163237;0.9090909090909091;1.5;2.090909090909091;1.780479675164775;1435.492435524479;32.49298858481682;26.275252420873706;27.03118136689216;20.60379450357213;14.498…
103;10.87855103797512;-0.8833769092333796;10.87855103797512;0.12444452569070785;0.07574743869278147;596.1480000000003;555.8280000000004;595.2681744800899;224.0;0.0;0.30997561360505926;-0.5079666451554307;0.5079666451554307;0.30997561360505926;0.9047619047619048;1.5238095238095237;2.142857142857143;1.6941531683736102;1356.6209840895337;30.70009536600337;24.48235920206025;25.238288148078706;19.8966…
104;10.965652220730648;-0.8801060699235792;10.965652220730648;0.1291568139023227;0.059210771816723684;611.7630000000001;568.4190000000003;611.3227968960898;236.0;0.0;0.30997561360505926;-0.5079666451554307;0.5079666451554307;0.30997561360505926;0.8444444444444444;1.511111111111111;2.2;1.4193158941245008;1631.4151485170994;32.39876597875264;26.3364455366199;26.3364455366199;21.469167367457015;15.0…
105;10.872627552029192;-0.8645909444024527;10.872627552029192;0.13378267787697262;0.13615458616718304;527.6860000000003;484.3420000000003;527.3227968960899;208.0;0.0;0.30997561372965454;-0.5079666451554307;0.5079666451554307;0.30997561372965454;0.8947368421052632;1.4736842105263157;2.0;2.2662154616509973;1086.282578581887;28.457454678884094;23.535480628298682;23.535480628298682;17.8112939562315;1…
106;11.12949979629727;-0.8476415396405479;11.12949979629727;0.14790414122233697;0.11522404494430526;591.7730000000001;544.3970000000003;591.3540970240899;232.0;0.0;0.30997561372965454;-0.5079666451554307;0.5079666451554307;0.30997561372965454;0.9302325581395349;1.5116279069767442;2.0697674418604652;1.2972653339098392;1299.7126284032913;30.777445635192997;25.855471584607592;25.855471584607592;20.4…
107;10.901024470867128;-0.8969785968667645;10.901024470867128;0.12106257840894541;0.11426388639927067;582.1210000000003;543.8170000000003;581.25252441609;218.0;0.0;0.30997561372965454;-0.5079666451554307;0.5079666451554307;0.30997561372965454;0.9024390243902439;1.5121951219512195;2.1219512195121952;1.7444599911340146;1339.881978609286;29.99298858481683;23.775252420873702;24.53118136689216;19.3966…
108;11.206632274058805;-0.9438220316440018;11.206632274058805;0.10971219184909287;0.06236216310597988;692.6640000000002;651.3360000000001;691.2448521920901;252.0;0.0;0.30997561372965454;-0.5079666451554307;0.5079666451554307;0.30997561372965454;0.7708333333333334;1.2916666666666667;1.8125;1.5483444346988193;1646.331052083855;34.683223029128804;27.16972475182798;28.68158264386489;22.86883283448779…
109;11.411628464521197;-0.9360024666799143;11.411628464521197;0.1203163353765111;0.04173386393045547;723.8940000000002;676.5180000000001;723.35409702409;276.0;0.0;0.30997561372965454;-0.5079666451554307;0.5079666451554307;0.30997561372965454;0.6851851851851852;1.2222222222222223;1.7777777777777777;1.2429514220995617;2185.97137736561;38.08056425462734;30.877897420947278;30.877897420947278;26.01379…
110;10.867560942051867;-0.8390505584950028;10.867560942051867;0.1430304762731227;0.1569111384231012;525.6700000000003;484.3420000000004;525.30714683209;206.0;0.0;0.30997561372965454;-0.5079666451554307;0.5079666451554307;0.30997561372965454;0.9473684210526315;1.5789473684210527;2.1842105263157894;1.752010148213213;1090.282578581887;27.545394827624122;22.623420777038717;22.623420777038717;18.13164…
111;11.062057634132433;-0.8817787669347916;11.062057634132433;0.12997940944116104;0.10171980200265325;608.1590000000004;567.8390000000003;607.2681744800899;228.0;0.0;0.30997561372965454;-0.5079666451554307;0.5079666451554307;0.30997561372965454;0.9069767441860465;1.5348837209302326;2.1627906976744184;1.4945655453328552;1402.1932477907399;30.821415709563013;24.60367954561989;25.359608491638344;20.…
112;11.11761318968799;-0.8838363801035161;11.11761318968799;0.13082974957721571;0.09507534726432494;622.1860000000004;579.8500000000001;621.28382454409;234.0;0.0;0.30997561372965454;-0.5079666451554307;0.5079666451554307;0.30997561372965454;0.8863636363636364;1.5227272727272727;2.159090909090909;1.507141367963261;1419.0182234677577;31.52852249074956;25.310786326806436;26.06671527282489;21.1037945…
113;11.378820482675586;-0.9965015478949468;11.378820482675586;0.09664562072104799;0.05179941418688232;715.6579999999998;677.3539999999999;714.22445109609;258.0;0.0;0.30997561536523105;-0.5079666451554307;0.5079666451554307;0.30997561536523105;0.82;1.42;2.04;1.432790890750662;1876.8459197137129;35.622380617884225;27.56453210452064;29.076389996557552;24.01608078169396;15.911778502756496;16.66770744…
114;5.239675925925926;0.21446900982615258;5.239675925925926;0.21446900982615258;0.5767717753947097;168.24;152.112;168.126263132;68.0;0.0;0.12151429680898475;-0.39310580460004263;0.39310580460004263;0.12151429680898475;1.5833333333333333;2.4166666666666665;2.9166666666666665;1.9289343968027957;200.7052162157141;8.55204176387779;7.785803144589222;7.785803144589222;5.7540201954234895;4.7039921865261…
115;12.58459341143865;-0.5724520240194841;12.58459341143865;0.0021182917611490826;0.6661029067869589;332.46400000000017;302.22400000000005;332.22202024008993;132.0;0.0;0.31555586610443015;-0.4613457760423656;0.4613457760423656;0.31555586610443015;1.2083333333333333;1.7916666666666667;2.2916666666666665;1.6645575411751574;557.5065100703199;17.31962647737941;15.019960369756642;15.019960369756642;11…
116;8.194457120811288;0.22653911564625817;8.194457120811288;0.22653911564625817;0.29563121594816877;168.24;152.11199999999997;168.126263132;68.0;0.0;0.05961134086657465;-0.41111941179939493;0.41111941179939493;0.05961134086657465;1.5;2.1666666666666665;2.6666666666666665;3.5605116433651727;188.4405537092237;9.397341225498538;7.910554887252221;7.910554887252221;5.663902460147014;3.9448925209372847…
117;8.278837286100543;0.24173894557823106;8.278837286100543;0.24173894557823106;0.3202493603023297;194.27799999999996;176.13399999999996;194.141913196;78.0;0.0;0.0601079676582176;-0.41111941179939493;0.41111941179939493;0.0601079676582176;1.4285714285714286;2.142857142857143;2.7857142857142856;2.1281618852134967;233.40742394064262;10.22576835024473;8.738982011998413;8.738982011998413;6.8256985026…
118;2.4502314814814814;0.4992705971277398;2.4502314814814814;0.4992705971277398;0.832153892868781;284.42800000000005;264.268;284.13471963999996;104.0;0.0;0.05529021785443341;-0.3380650900563811;0.3380650900563811;0.05529021785443341;0.95;1.45;1.95;2.0315697070684258;563.943928696335;14.11251969619286;12.205934685356963;13.02243126628469;9.66470379794645;6.964614830760478;7.781111411688204;5.46074…
119;12.298924643743886;-0.5218394669131785;12.298924643743886;0.010107799783567017;0.13032091917754954;369.51400000000024;334.2340000000001;369.2852233600001;150.0;0.0;0.18520503052048776;-0.4967790973080356;0.4967790973080356;0.18520503052048776;0.9615384615384616;1.4615384615384615;2.0;3.897474853010597;462.0277434294252;19.78624628255979;15.812900882084683;15.812900882084683;12.324274960443892…
120;9.88754518012184;-0.2018570483749058;9.88754518012184;0.166374244142101;0.5546525668857784;376.5440000000002;344.2880000000001;376.25146364399995;148.0;0.0;0.17697030877681225;-0.49679464728940037;0.49679464728940037;0.17697030877681225;0.9642857142857143;1.4642857142857142;1.9285714285714286;1.7445986825841884;744.3122608852976;19.56226716449869;17.089834973084297;17.089834973084297;13.58215…
121;13.079194030881997;-0.23795749228483154;13.079194030881997;0.05439226925337981;0.4203393807326807;429.9230000000002;404.7230000000002;429.16193294000004;158.0;0.0;0.2464032596016318;-0.4965382153383477;0.4965382153383477;0.2464032596016318;1.2666666666666666;2.0;2.6666666666666665;1.6279834902777643;955.4206191497616;21.672997628507918;17.0549614351246;17.810890381143054;14.312570843487292;9.…
122;12.54017884725781;-3.8165962967964773;12.54017884725781;0.009307934529795947;0.41437252752424775;531.4580000000003;508.27400000000034;530.040557316;168.0;0.0;0.25152088224746505;-0.4964847982397268;0.4964847982397268;0.25152088224746505;1.3225806451612903;2.032258064516129;2.6451612903225805;1.4932790055917573;1059.219169084224;22.5956473593183;17.077178993016453;20.29616869398661;14.65270422…
123;13.663309562678249;-0.5592276077097509;13.663309562678249;0.09751879146720377;0.6879858200746498;292.354;271.186;292.158706132;114.0;0.0;0.3813761046719734;-0.4662121052559952;0.4662121052559952;0.3813761046719734;1.380952380952381;2.0952380952380953;2.7142857142857144;1.6427970484394547;526.7631908053471;14.819626477379408;12.204839340233086;12.204839340233086;10.131030293135236;7.5343583031…
124;4.571999559082893;0.32825207860922134;4.571999559082893;0.32825207860922134;0.6869432462905917;310.46600000000007;288.29;310.15036970399996;114.0;0.0;0.04757097905588815;-0.3090397736407238;0.3090397736407238;0.04757097905588815;1.0909090909090908;1.8636363636363635;2.590909090909091;2.0678242601818413;746.4759886240539;15.526733258565956;13.41304146654351;14.229538047471236;10.66470379794645…
125;4.294753007684555;0.3768631897203325;4.294753007684555;0.3768631897203325;0.6869432462905917;310.46600000000007;288.29;310.15036970399996;114.0;0.0;0.03482660184287426;-0.3090397736724947;0.3090397736724947;0.03482660184287426;1.1363636363636365;1.9545454545454546;2.6818181818181817;2.0678242601818413;746.4759886240539;15.526733258565956;13.41304146654351;14.229538047471236;10.66470379794645;…
126;13.90952510891062;-0.7563844034448945;13.90952510891062;0.0029711141164969757;0.2574545494492218;468.61700000000025;434.34500000000025;468.25332036809;180.0;0.0;0.3208412658086451;-0.4933656697069929;0.4933656697069929;0.3208412658086451;0.8857142857142857;1.4857142857142858;2.142857142857143;1.1544692607406064;1167.162602869404;23.882258120807595;20.48906675422832;20.48906675422832;17.089902…
127;14.006747331132843;-0.897009403444895;14.006747331132843;0.047188801191326846;0.2444685060022429;484.61600000000027;450.3440000000003;484.24823498808996;186.0;0.0;0.32108353182182303;-0.4933656697069929;0.4933656697069929;0.32108353182182303;0.9166666666666666;1.5277777777777777;2.1944444444444446;1.168160062350858;1186.5876415806458;24.58936490199414;20.89731504469218;20.89731504469218;17.57…
128;12.929354086300474;-0.5687031973153662;12.929354086300474;0.09002562914817336;0.6014507783842346;443.5510000000003;414.3190000000002;443.2321251680001;170.0;0.0;0.4107982825012133;-0.44079114427592486;0.44079114427592486;0.4107982825012133;0.9696969696969697;1.6666666666666667;2.3636363636363638;1.3453770398433373;1127.9338951561717;23.001424753254113;19.016681856328514;19.016681856328514;15.…
129;17.00319424337687;-4.927753499751884;17.00319424337687;0.21050217309145847;0.45559383545624355;472.4460000000003;442.2060000000002;472.16623276999997;178.0;0.0;0.4695082445114008;-0.38971241585594985;0.4695082445114008;0.38971241585594985;1.3125;1.96875;2.59375;1.7416123136592483;972.9776316569939;23.905412915006305;18.32401140262459;19.2184385936245;14.609680003615303;10.879931066980609;12.4…
130;13.480362339380196;-0.11624433106576038;13.480362339380196;0.11624433106576038;0.8521191527410922;336.47900000000004;308.255;336.22016351600007;132.0;0.0;0.23023492398653786;-0.33812333259323923;0.33812333259323923;0.23023492398653786;1.0;1.64;2.32;1.8626633717270735;670.941279548059;17.648053602125596;15.26641261767203;15.26641261767203;12.147867045540842;9.227944441225715;9.227944441225715;…
131;13.262723450491308;-0.1072165532879823;13.262723450491308;0.1072165532879823;0.8630319865940597;322.45200000000006;296.244;322.20451345199996;126.0;0.0;0.23004855496146281;-0.33931766444010913;0.33931766444010913;0.23004855496146281;1.0416666666666667;1.6666666666666667;2.2916666666666665;1.8266712221277697;656.0536666760844;16.94094682093905;14.559305836485484;14.559305836485484;11.647867045…
132;14.078675024353686;-1.0325340136054422;14.078675024353686;0.030111961451246838;0.506415253833349;390.245;376.1330000000001;389.0497956480001;132.0;0.0;0.21767514549540043;-0.4944638612731927;0.4944638612731927;0.21767514549540043;1.2692307692307692;2.076923076923077;2.8846153846153846;1.8746567372614373;1123.6599916375346;18.214813991764814;13.6995290063519;15.211386898388811;12.3967211639504…
133;12.385425527304587;0.08641678739397007;12.385425527304587;0.08641678739397007;0.54796906754767;345.5270000000001;310.247;345.26677936;140.0;0.0;0.3091642774761528;-0.46209737441492993;0.46209737441492993;0.3091642774761528;1.04;1.84;2.68;1.5721891009119318;530.1202611920454;17.551677284948287;16.194067117816328;16.194067117816328;12.058550648063804;10.667094008277571;10.667094008277571;9.2449…
134;5.159953703703704;0.4345833333333331;5.159953703703704;0.4345833333333331;0.3717500251967198;192.262;176.13399999999996;192.126263132;76.0;0.0;0.17688572892766552;-0.3827056558601593;0.3827056558601593;0.17688572892766552;1.5714285714285714;2.5;3.142857142857143;1.7591572704152685;287.3979943338169;9.803118619434356;8.622666437772692;8.622666437772692;6.898178147766922;5.266478084719269;5.266…
135;9.410679688427253;0.2841527368267991;9.410679688427253;0.2841527368267991;0.7796984854737204;268.356;248.19599999999994;268.14632988;104.0;0.0;0.11511803449533185;-0.5079662480135985;0.5079662480135985;0.11511803449533185;0.65;0.95;1.2;2.5215177387949925;536.8202783238603;14.535169427003234;11.92744290689002;11.92744290689002;9.651397005390976;6.961268349151438;6.961268349151438;4.75796161105…
136;5.87098820026174;0.692414393800577;5.87098820026174;0.692414393800577;0.45057267899667747;371.5240000000001;342.29200000000014;371.224914548;144.0;0.0;0.11890333123050092;-0.49226449447092097;0.49226449447092097;0.11890333123050092;0.7142857142857143;1.25;1.7857142857142858;1.9959473772927907;880.7355335102349;19.769373945685235;17.059685998178228;17.059685998178228;13.685871848001627;9.90684…
137;11.553215717263337;0.21719354742713404;11.553215717263337;0.21719354742713404;0.5894599173839679;269.389;242.17299999999997;269.210327104;110.0;0.0;0.2218751455436386;-0.4956685176391527;0.4956685176391527;0.2218751455436386;1.1578947368421053;1.736842105263158;2.210526315789474;2.3800347820399255;305.81293758844447;14.25071237662706;12.431307191145704;12.431307191145704;9.100085410374723;7.3…
138;11.592704540406007;0.22661541764445836;11.592704540406007;0.22661541764445836;0.6316032369447271;281.4;254.18399999999997;281.210327104;114.0;0.0;0.2218751455436386;-0.49566851582816246;0.49566851582816246;0.2218751455436386;1.15;1.8;2.4;1.7375828078993127;343.0277886664791;14.372032720186704;12.552627534705348;12.552627534705348;9.685871848001627;7.944992401614041;7.944992401614041;5.8476491…
139;12.577367724867726;-0.15906557067271376;12.577367724867726;0.08397581254724074;0.5115736108433538;306.47;274.21399999999994;306.24275568409;124.0;0.0;0.31339945757552234;-0.4592137664353617;0.4592137664353617;0.31339945757552234;1.1363636363636365;1.7272727272727273;2.227272727272727;2.699010250258945;440.0082222290795;16.58757566981053;14.840695966687806;14.840695966687806;10.46967421557417;…
140;11.706414871504158;-0.9619590891912326;11.706414871504158;0.024021216511296073;0.7548993238833683;255.35799999999995;230.15799999999993;255.18344366;104.0;0.0;0.3347431484374079;-0.46340804155899545;0.46340804155899545;0.3347431484374079;1.4444444444444444;2.2222222222222223;2.9444444444444446;1.7586207273257823;294.76369133239086;13.120955864630139;11.470072316991981;11.470072316991981;8.630…
141;5.204454837490552;0.4406944444444443;5.204454837490552;0.4406944444444443;0.3969470976411593;206.289;188.14499999999998;206.141913196;82.0;0.0;0.17688590905681226;-0.3827056542892246;0.3827056542892246;0.17688590905681226;1.5333333333333334;2.466666666666667;3.1333333333333333;1.6939082697249248;300.4793176629697;10.510225400620904;9.32977321895924;9.32977321895924;7.398178147766922;5.7664780…
142;5.238096419123205;0.44437925170068016;5.238096419123205;0.44437925170068016;0.410422651005435;220.31599999999997;200.15599999999998;220.15756326;88.0;0.0;0.17688591048677563;-0.38270565428325454;0.38270565428325454;0.17688591048677563;1.5;2.4375;3.125;1.634325670730515;313.6296211576754;11.217332181807452;10.036880000145787;10.036880000145787;7.898178147766923;6.26647808471927;6.2664780847192…
143;13.899410146508256;-1.2471915500029398;13.899410146508256;0.02159440022901249;0.018874488114430567;757.9259999999999;698.4540000000002;757.426193088;300.0;0.0;0.3308058346789441;-0.5071231952332976;0.5071231952332976;0.3308058346789441;1.0185185185185186;1.6851851851851851;2.3703703703703702;1.8175618093279868;1528.4513444419872;39.459243911067695;31.937451891383372;31.937451891383372;25.9208…
144;2.2921732667224934;1.1794357638888888;2.2921732667224934;1.1794357638888888;0.2586149443943417;304.54200000000014;266.23799999999994;304.29987663609;126.0;0.0;0.1682694500299746;-0.20512568184676755;0.20512568184676755;0.1682694500299746;0.5;0.9090909090909091;1.3636363636363635;1.7306980473419376;319.9388418843404;15.719485892920583;14.940566659246306;14.940566659246306;10.931851652578137;9.…
145;12.743658462814828;-0.11578809616643349;12.743658462814828;0.11578809616643349;0.3408460459138064;371.5650000000001;334.2690000000001;371.28242942400004;150.0;0.0;0.33512967794797094;-0.46228819467680493;0.46228819467680493;0.33512967794797094;0.9629629629629629;1.6296296296296295;2.2962962962962963;1.8135864677118083;579.3037863014567;19.321780188492532;17.342849677800935;17.342849677800935;…
146;12.760695499851863;-0.17116310180124894;12.760695499851863;0.06370476283309978;0.3482546123433194;371.5650000000002;334.2690000000001;371.28242942400004;150.0;0.0;0.31423865317429167;-0.46519029775908827;0.46519029775908827;0.31423865317429167;1.0;1.6666666666666667;2.3333333333333335;1.7685449081757267;567.0037219940288;19.321780188492532;17.290443434993637;17.290443434993637;13.257550155273…
147;12.710600441776037;-0.11760551275657716;12.710600441776037;0.11760551275657716;0.38893019171273213;357.53800000000007;322.2580000000001;357.26677936000004;144.0;0.0;0.33512967794797094;-0.46228819467680493;0.46228819467680493;0.33512967794797094;1.0;1.6923076923076923;2.3846153846153846;1.8721060070204831;564.8303671352797;18.614673407305986;16.63574289661439;16.63574289661439;12.757550155273…
148;12.727637478813074;-0.17069055084792883;12.727637478813074;0.06552217942324345;0.3966300569763151;357.53800000000024;322.2580000000001;357.26677936000004;144.0;0.0;0.31423865317429167;-0.46519029775908827;0.46519029775908827;0.31423865317429167;1.0384615384615385;1.7307692307692308;2.423076923076923;1.822670534008338;552.5860626283953;18.614673407305986;16.58333665380709;16.58333665380709;12.…
149;10.46517580007975;-0.4368598192899247;10.46517580007975;0.09189224300831444;0.3867470880654948;337.5730000000001;302.293;337.24393574000004;132.0;0.0;0.0939761658222975;-0.3867932490224958;0.3867932490224958;0.0939761658222975;0.9565217391304348;1.565217391304348;2.1739130434782608;2.280787787609528;404.6076298862495;17.07913950137325;15.346661238597038;16.163157819524763;11.040912557858759;9…
150;12.671745988148857;-0.11985069181993802;12.671745988148857;0.11985069181993802;0.4386701015623025;343.511;310.24700000000007;343.25112929600004;138.0;0.0;0.33512967794797094;-0.46228819467680493;0.46228819467680493;0.33512967794797094;1.04;1.76;2.48;1.9356586370401223;550.4054640803859;17.90756662611944;15.928636115427842;15.928636115427842;12.257550155273625;9.92761066919179;9.92761066919179…
151;12.688783025185893;-0.17019315262325763;12.688783025185893;0.06776735848660476;0.44570542000438873;343.5110000000002;310.24700000000007;343.251129296;138.0;0.0;0.31423865317429167;-0.46519029775908827;0.46519029775908827;0.31423865317429167;1.08;1.8;2.52;1.8813903035513144;538.2180182301834;17.90756662611944;15.876229872620545;15.876229872620545;12.257550155273627;9.90302587271741;9.903025872…
152;9.12536906750287;0.36268129158866924;9.12536906750287;0.36268129158866924;0.6595426973996898;206.3289999999999;184.15299999999996;206.167065324;84.0;0.0;0.11509484011770371;-0.5079666452523371;0.5079666452523371;0.11509484011770371;0.8666666666666667;1.4666666666666666;2.1333333333333333;2.0706728961148544;250.5461398042022;10.932875131431278;9.706362140564297;9.706362140564297;7.325698502695…
153;12.62542367409927;-0.12269019799277747;12.62542367409927;0.12269019799277747;0.4865150211160468;329.484;298.236;329.23547923200005;132.0;0.0;0.33512967794797094;-0.4622881946768154;0.4622881946768154;0.33512967794797094;1.0833333333333333;1.8333333333333333;2.5416666666666665;2.004012012596882;536.0295432347896;17.200459844932894;15.221529334241293;15.221529334241293;11.757550155273625;9.4276…
154;12.642460711136305;-0.169683510749979;12.642460711136305;0.07060686465944399;0.49208403942703655;329.48400000000015;298.23600000000005;329.23547923200005;132.0;0.0;0.31423865317429167;-0.46519029775909865;0.46519029775909865;0.31423865317429167;1.125;1.875;2.5833333333333335;1.9445174768424516;523.9000990812834;17.200459844932894;15.169123091433997;15.169123091433997;11.757550155273625;9.4030…
155;5.87285832388511;0.6893903008734359;5.87285832388511;0.6893903008734359;0.6860536395392227;289.42300000000006;262.207;289.215412484;116.0;0.0;0.23978077525978317;-0.47613027830837923;0.47613027830837923;0.23978077525978317;1.1428571428571428;1.9523809523809523;2.761904761904762;1.8949384184394724;459.1033719472583;14.916002794556722;13.345900915211546;13.345900915211546;10.308861750289882;8.1…
156;5.823274990551776;0.7287421527252879;5.823274990551776;0.7287421527252879;0.6867741224230581;295.452;270.252;295.17183342000004;112.0;0.0;0.25316608752967723;-0.4754855810700284;0.4754855810700284;0.25316608752967723;1.25;2.1;2.9;1.8111295880408838;430.5080458436158;14.208896013370174;12.599448667296157;13.415945248223883;9.808861750289882;7.642413971368946;8.372710714709166;5.436479179183496…
157;13.377141550494345;-1.6950990740233274;13.377141550494345;0.08139694612412907;0.3098934919184438;448.6740000000003;414.4020000000002;448.19746236809004;164.0;0.0;0.34943672720029234;-0.4533485534914244;0.4533485534914244;0.34943672720029234;1.1;1.7333333333333334;2.3;1.4460449398056048;760.2973831698607;21.028886969679075;17.9243970994244;19.55739026127985;14.572263964041808;11.43798981236603…
158;13.59455651648074;-1.7180620369862902;13.59455651648074;0.09297102019820347;0.36026491986576215;434.60000000000036;398.3120000000002;434.26897043209;170.0;0.0;0.3477411033235583;-0.45339316121063294;0.45339316121063294;0.3477411033235583;0.96875;1.5625;2.1875;1.3308723816764736;930.6477082695944;22.18358750805833;19.262601056875926;19.262601056875926;15.57226396404181;12.552353936967432;12.55…
159;4.524975670823885;1.022071472298745;4.524975670823885;1.022071472298745;0.711450685584706;279.453;254.25299999999996;279.1769188;106.0;0.0;0.10428199190823365;-0.3017360862012232;0.3017360862012232;0.10428199190823365;1.2105263157894737;2.0526315789473686;2.8421052631578947;1.8845231983499737;411.2781151322091;13.501789232183626;12.191200376832294;13.00769695776002;9.308861750289882;7.5031680…
160;12.569250834593095;-0.12638747165532882;12.569250834593095;0.12638747165532882;0.5292697683183762;315.457;286.225;315.21982916800005;126.0;0.0;0.33512967794796156;-0.4622881946824778;0.4622881946824778;0.33512967794796156;1.1304347826086956;1.9130434782608696;2.608695652173913;2.0764109252994296;521.7030280338937;16.493353063746348;14.514422553054745;14.514422553054745;11.257550155273625;8.92…
161;12.586287871630134;-0.1691896835894855;12.586287871630134;0.07430413832199512;0.5330901709237359;315.4570000000001;286.22499999999997;315.219829168;126.0;0.0;0.3142386531742823;-0.4651902977647603;0.4651902977647603;0.3142386531742823;1.173913043478261;1.9565217391304348;2.652173913043478;2.011422613212401;509.63277552072066;16.493353063746348;14.46201631024745;14.46201631024745;11.2575501552…
162;12.627121204963466;-0.030300794700595768;12.627121204963466;0.006017101284958359;0.5304950240691474;317.4730000000001;286.225;317.23547923200005;128.0;0.0;0.3103598781274033;-0.4654197139856779;0.4654197139856779;0.3103598781274033;1.173913043478261;1.9565217391304348;2.652173913043478;1.958994558540726;459.9692947286354;16.493353063746348;14.669123091433997;14.669123091433997;11.257550155273…
163;5.789633408919123;0.7250448790627363;5.789633408919123;0.7250448790627363;0.7193179399301258;281.42499999999995;258.241;281.15618335600004;106.0;0.0;0.2531660875296678;-0.4754855810756872;0.4754855810756872;0.2531660875296678;1.3157894736842106;2.210526315789474;3.0;1.8845231983499733;416.57850515753046;13.501789232183626;11.892341886109609;12.708838467037335;9.308861750289882;7.1424139713689…
164;12.767594954648526;-0.17495086923658376;12.767594954648526;0.07165498761232869;0.7459140834854026;316.44500000000016;288.221;316.215078136;126.0;0.0;0.41410701692587243;-0.4441843425169482;0.4441843425169482;0.41410701692587243;1.2173913043478262;1.9565217391304348;2.5652173913043477;1.6452672067982805;497.35089358512;16.070703332935974;14.116336686933955;14.116336686933955;11.275188245478667…
165;12.499709939531368;-0.13138321995464852;12.499709939531368;0.13138321995464852;0.5648893516684053;301.43000000000006;274.214;301.20417910400005;120.0;0.0;0.33512967794283516;-0.4622881961665658;0.4622881961665658;0.33512967794283516;1.1818181818181819;1.9545454545454546;2.6363636363636362;2.1512600035110006;507.4262852837491;15.7862462825598;13.807315771868197;13.807315771868197;10.7575501552…
166;12.516746976568406;-0.1687717309145882;12.516746976568406;0.0792998866213146;0.5671780169862308;301.43000000000006;274.21399999999994;301.20417910400005;120.0;0.0;0.31423865316915767;-0.46519029924866984;0.46519029924866984;0.31423865316915767;1.2272727272727273;2.0;2.6818181818181817;2.080769095427197;495.4164642058292;15.7862462825598;13.754909529060901;13.754909529060901;10.757550155273625…
167;5.745132275132275;0.7200491307634166;5.745132275132275;0.7200491307634166;0.7428928216594455;267.3979999999999;246.23;267.140533292;100.0;0.0;0.2531660875245483;-0.4754855825589172;0.4754855825589172;0.2531660875245483;1.3888888888888888;2.2777777777777777;3.0555555555555554;1.9641899827522717;402.6955494528902;12.794682450997078;11.185235104923061;12.001731685850787;8.808861750289882;6.64241…
168;5.633741024187453;0.7069458616780048;5.633741024187453;0.7069458616780048;0.7058832858781842;325.45599999999996;298.24000000000007;325.215412484;128.0;0.0;0.25496154458961096;-0.3342924199238104;0.3342924199238104;0.25496154458961096;1.0833333333333333;1.9166666666666667;2.6666666666666665;1.8886145846170799;675.2022250366423;16.77781011412252;14.793494672404252;14.793494672404252;11.81319304…
169;5.650778061224489;0.16067142752162566;5.650778061224489;0.16067142752162566;0.7116372297025478;325.4560000000001;298.24000000000007;325.215412484;128.0;0.0;0.23500076409790413;-0.3386289281635879;0.3386289281635879;0.23500076409790413;1.1666666666666667;2.0;2.75;1.8228874451412738;662.5333016516399;16.77781011412252;14.741088429596955;14.741088429596955;11.813193047939453;9.11717456256893;9.1…
170;12.679265873015872;-0.18203703703703655;12.679265873015872;0.072072940287226;0.833992950258699;302.41800000000006;276.21;302.199428072;120.0;0.0;0.4141070156165719;-0.44418434252052874;0.44418434252052874;0.4141070156165719;1.2727272727272727;2.0;2.590909090909091;1.6643790323367762;483.1203401387916;15.363596551749426;13.409229905747408;13.409229905747408;10.775188245478668;8.531943798861116…
171;13.194246599125368;-0.16589300355128245;13.194246599125368;0.055151906441588405;0.48820510264840494;421.6050000000003;384.30900000000014;421.28495484408995;166.0;0.0;0.4142787263667286;-0.43952334083634936;0.43952334083634936;0.4142787263667286;1.0;1.6774193548387097;2.3548387096774195;1.367364295557019;815.6447824552948;21.5204508012418;18.917301595255175;18.917301595255175;15.18940180785176…
172;13.166038210777117;-0.1619115220698013;13.166038210777117;0.06442273977492219;0.47815372998915434;427.6340000000002;392.35400000000016;427.24137578009;162.0;0.0;0.4142787263667286;-0.4395233408363252;0.4395233408363252;0.4142787263667286;1.1333333333333333;1.9333333333333333;2.6333333333333333;1.3722479880325866;784.7446626628306;20.813344020055254;18.17084934733979;18.987345928267512;14.6894…
173;13.169555241100674;-0.19714300355128245;13.169555241100674;0.0004036491139669529;0.5257658713403028;423.5770000000003;388.2970000000002;423.26421940009;166.0;0.0;0.41427872642023766;-0.4877238071147463;0.4877238071147463;0.41427872642023766;1.032258064516129;1.7096774193548387;2.3870967741935485;1.3673642955570187;819.0604248398765;21.5204508012418;18.618443104532492;18.618443104532492;15.189…
174;13.17454763158452;-0.17165798714139235;13.17454763158452;0.0450112328882164;0.5572027966959389;407.5780000000002;372.2980000000001;407.26930478008995;160.0;0.0;0.4142787263712907;-0.4395233395095757;0.4395233395095757;0.4142787263712907;1.0333333333333334;1.7;2.3666666666666667;1.4099864176834114;800.2980130086398;20.813344020055254;18.21019481406863;18.21019481406863;14.689401807851763;11.61…
175;12.609686318972033;-0.12444444444444458;12.609686318972033;0.09950207860922111;0.8023298648149995;322.474;296.26599999999996;322.171499072;122.0;0.0;0.40992039588110646;-0.4444289120138925;0.4444289120138925;0.40992039588110646;1.4545454545454546;2.272727272727273;2.8636363636363638;1.5823811111326607;469.0133047927048;15.363596551749426;13.369884439018566;14.186381019946293;10.75835149307306…
176;12.411380857898715;-0.13846938775510198;12.411380857898715;0.13846938775510198;0.5921338844156365;287.403;262.203;287.18852904000005;114.0;0.0;0.3351296765969363;-0.46228838193637506;0.46228838193637506;0.3351296765969363;1.2380952380952381;2.0;2.6666666666666665;2.22567139881289;493.199607203629;15.079139501373252;13.100208990681649;13.100208990681649;10.257550155273625;7.927610669191791;7.9…
177;12.428417894935752;-0.16855914588057486;12.428417894935752;0.08638605442176828;0.5932942588200709;287.403;262.2029999999999;287.18852904000005;114.0;0.0;0.31423865182374405;-0.46519048499892746;0.46519048499892746;0.31423865182374405;1.2857142857142858;2.0476190476190474;2.7142857142857144;2.1501355020597988;481.2515104071249;15.079139501373252;13.047802747874353;13.047802747874353;10.2575501…
178;5.6834656084656086;0.7129629629629631;5.6834656084656086;0.7129629629629631;0.7554591605005326;253.37099999999995;234.219;253.124883228;94.0;0.0;0.2531660861801761;-0.4754857682342363;0.4754857682342363;0.2531660861801761;1.4705882352941178;2.3529411764705883;3.1176470588235294;2.0479940716121012;388.85738955049015;12.08757566981053;10.478128323736513;11.29462490466424;8.30886175028988;6.1424…
179;13.588031555635721;0.01534830828209266;13.588031555635721;0.01534830828209266;0.1676472462674973;645.3190000000001;616.087;645.023689788;166.0;0.0;0.19675040898984847;-0.49003067645577386;0.49003067645577386;0.19675040898984847;1.064516129032258;1.7419354838709677;2.3870967741935485;1.8888647726408174;1017.4182948418052;22.380104409694464;18.34173649635359;22.65673307870623;14.993932260492077…
180;12.563336167800454;-0.19277777777777727;12.563336167800454;0.07228552532123911;0.8530533896798359;288.3910000000001;264.19899999999996;288.183778008;114.0;0.0;0.4141068514319155;-0.4441843434624629;0.4441843434624629;0.4141068514319155;1.2857142857142858;2.0;2.5714285714285716;1.6704451806795104;468.9382689939919;14.656489770562878;12.70212312456086;12.70212312456086;10.275188245478668;8.0319…
181;12.154798054381104;-0.8669317034474109;12.154798054381104;0.12623845787065768;0.1676899290178258;568.6780000000003;532.3900000000003;568.279803632;218.0;0.0;0.28696965380310907;-0.5079666451554307;0.5079666451554307;0.28696965380310907;1.0476190476190477;1.7380952380952381;2.4047619047619047;1.4426525600997644;1429.827686799253;29.898765978752646;23.571394695924162;23.571394695924162;20.32123…
182;12.937402787498318;-0.2785675578760305;12.937402787498318;0.09537787693409805;0.5213178889915726;394.4900000000002;367.27400000000017;394.205656324;152.0;0.0;0.25373823870540935;-0.48864969478843595;0.48864969478843595;0.25373823870540935;0.9655172413793104;1.6551724137931034;2.3448275862068964;1.5081252094483473;949.8647220689321;20.47648072687178;16.735168297642083;16.735168297642083;14.135…
183;12.932958343053873;-0.2836695986923572;12.932958343053873;0.12315565471187573;0.5319960360493672;395.4780000000001;369.2700000000001;395.2009052920001;152.0;0.0;0.25373914417077603;-0.4886496947883102;0.4886496947883102;0.25373914417077603;1.103448275862069;1.896551724137931;2.586206896551724;1.5081252094483473;953.1070095947651;20.476480726871785;16.605031623952417;16.605031623952417;14.1353…
184;12.295451152683295;-0.14921012849584248;12.295451152683295;0.14921012849584248;0.7719912046847791;273.37600000000003;250.19199999999995;273.172878976;108.0;0.0;0.33512950732474156;-0.4622992487590818;0.4622992487590818;0.33512950732474156;1.25;2.0;2.65;2.2948604333538376;479.0231881512242;14.372032720186704;12.393102209495101;12.393102209495101;9.757550155273625;7.427610669191793;7.4276106691…
185;12.312488189720334;-0.16884259259259293;12.312488189720334;0.097126795162509;0.7724613194833077;273.3759999999999;250.19199999999995;273.172878976;108.0;0.0;0.31423848261755455;-0.46520135097404924;0.46520135097404924;0.31423848261755455;1.3;2.05;2.7;2.2155047290056498;467.1381650133852;14.372032720186704;12.340695966687806;12.340695966687806;9.757550155273625;7.403025872717408;7.403025872717…
186;12.783571340290003;-0.2711034386999738;12.783571340290003;0.12487238542749068;0.6465178680241362;406.48200000000026;380.2740000000001;406.189257312;156.0;0.0;0.34010220044414147;-0.4967575508906217;0.4967575508906217;0.34010220044414147;1.3;2.1666666666666665;2.966666666666667;1.5722069912250736;1133.9266225910555;20.827698166887178;17.579842278425904;17.579842278425904;14.600886748174158;10.…
187;12.033684319631007;-0.873623846774169;12.033684319631007;0.12305777237932203;0.12725720079638722;560.6510000000002;524.3630000000004;560.2634848719998;216.0;0.0;0.3376196537622693;-0.5079666451554307;0.5079666451554307;0.3376196537622693;0.975609756097561;1.6097560975609757;2.2439024390243905;1.4455267737568722;1340.5308741672352;29.191659197566096;22.979642986388026;22.979642986388026;19.783…
188;5.180648148148149;0.7100519652305365;5.180648148148149;0.7100519652305365;0.4654997958905314;168.23999999999998;152.112;168.126263132;68.0;0.0;0.11645627996416545;-0.3958245557502284;0.3958245557502284;0.11645627996416545;1.6666666666666667;2.5833333333333335;3.1666666666666665;1.8470209921957121;190.967556752381;8.38890505706126;7.622666437772692;7.622666437772692;5.898178147766923;4.8093713…
189;5.592215608465608;0.7022222222222223;5.592215608465608;0.7022222222222223;0.8057085728082379;239.34399999999994;222.20799999999997;239.109233164;88.0;0.0;0.2531659170239296;-0.47549663091544725;0.47549663091544725;0.2531659170239296;1.5;2.375;3.125;2.1313382710222304;375.0615092940951;11.380468888623982;9.771021542549965;10.587518123477691;7.808861750289881;5.642413971368946;6.372710714709166…
190;13.229160328995338;-3.4742408339022934;13.229160328995338;0.10406107010402077;0.3385097241739064;547.7650000000002;506.43700000000035;547.2868631719999;208.0;0.0;0.24205824014188249;-0.33961085189524254;0.33961085189524254;0.24205824014188249;0.8717948717948718;1.4102564102564104;1.8974358974358974;1.3127790321822095;1248.0054831824812;27.829851878000298;23.369092504881724;24.18558908580945;1…
191;12.59521472104777;-0.8674661925920397;12.59521472104777;0.063040212421418;0.18561608377948172;582.7050000000002;544.4010000000003;582.295453696;224.0;0.0;0.2869696538031214;-0.5079666451554307;0.5079666451554307;0.2869696538031214;1.0232558139534884;1.6744186046511629;2.302325581395349;1.4563556805188271;1459.227723923918;30.769009466755723;24.518608291424123;24.518608291424123;20.76992184377…
192;12.823652525825146;-1.5811186303224996;12.823652525825146;0.015838766061980758;0.6005702926906203;357.4940000000001;326.2460000000001;357.23039385199996;142.0;0.0;0.34359342379088076;-0.45010364604028985;0.45010364604028985;0.34359342379088076;1.1538461538461537;1.8076923076923077;2.423076923076923;2.0565547506887887;609.2696852458507;18.830216356929817;16.03898641774433;16.03898641774433;12.…
193;6.225955582337049;0.24189011715797415;6.225955582337049;0.24189011715797415;0.5153413074594861;399.9660000000002;369.72600000000017;399.20774026000004;150.0;0.0;0.11918917804036422;-0.49674177419421744;0.49674177419421744;0.11918917804036422;1.0714285714285714;1.8571428571428572;2.5714285714285716;2.0327337341247262;1007.8116780923226;20.095647359318303;17.257625744733126;18.013554690751576;1…
194;12.93673469387755;-0.13697491496598624;12.93673469387755;0.1307927059712779;0.6527189222048309;309.494;274.214;309.26677936000004;128.0;0.0;0.31189541881248883;-0.46389469074858053;0.46389469074858053;0.31189541881248883;1.0;1.5909090909090908;2.1818181818181817;1.9368165406411606;326.32688473225033;15.838652525367095;14.74055538222898;14.74055538222898;10.725510624722073;9.62209878219137;9.6…
195;6.8743154646365205;0.6876784541572301;6.8743154646365205;0.6876784541572301;0.3734283215865668;405.96900000000016;377.7450000000001;405.1859421959999;150.0;0.0;0.11890334730404349;-0.49226405413092245;0.49226405413092245;0.11890334730404349;0.7241379310344828;1.2413793103448276;1.793103448275862;1.8578317330150191;900.4579562850508;20.476480726871788;17.144757252374003;17.90068619839246;14.22…
196;12.660613189720332;-0.5064932917611495;12.660613189720332;0.052766439909296636;0.8845260918021192;284.359;264.19899999999996;284.15247788;110.0;0.0;0.2322434317492456;-0.39519764343913444;0.39519764343913444;0.2322434317492456;1.1904761904761905;1.8571428571428572;2.4285714285714284;2.1467826667170886;557.5174956355265;15.079139501373252;12.14471211241964;12.14471211241964;10.257550155273625;…
197;11.922349300831444;-0.17490740740740796;11.922349300831444;0.14976568405139834;0.7645342012718103;245.322;226.16999999999996;245.141578848;96.0;0.0;0.31396303992742275;-0.46851073012708094;0.46851073012708094;0.31396303992742275;1.3888888888888888;2.111111111111111;2.7222222222222223;2.30629095819093;439.0666404663209;12.957819157813608;10.92648240431471;10.92648240431471;8.757550155273625;6.…
198;12.821816421012851;-0.15923469387755107;12.821816421012851;0.03689531368102816;0.7896853201488867;313.441;286.225;313.204179104;124.0;0.0;0.3145150462465384;-0.46187907291180724;0.46187907291180724;0.3145150462465384;1.173913043478261;1.9130434782608696;2.608695652173913;1.7603342788828087;546.0199180376022;16.070703332935974;14.039366579437075;14.039366579437075;11.275188245478667;8.95944279…
199;12.458043745275887;-0.18069444444444493;12.458043745275887;0.1000434618291759;0.7787924286196006;287.403;262.203;287.18852904000005;114.0;0.0;0.3142484697801816;-0.46491703745229773;0.46491703745229773;0.3142484697801816;1.3333333333333333;2.0476190476190474;2.6666666666666665;2.1888638496250956;493.1996072036291;15.242276208189782;13.210939454690884;13.210939454690884;10.113392202930193;7.75…
200;13.320682319223987;-0.2747252666498705;13.320682319223987;0.015160777273872217;0.4878630658828577;411.54500000000013;382.3130000000002;411.219829168;158.0;0.0;0.3142717652844785;-0.46417989061403114;0.46417989061403114;0.3142717652844785;0.9032258064516129;1.4516129032258065;2.0;1.5466354226817212;959.4569314887514;21.468044558434503;17.984442146587146;17.984442146587146;15.25835149307306;11.…
201;12.796248818972034;-0.16232355442176916;12.796248818972034;0.04738284202569942;0.7611354447871345;327.468;298.23600000000005;327.21982916800005;130.0;0.0;0.31424881292731394;-0.46489481547605876;0.46489481547605876;0.31424881292731394;1.1666666666666667;1.9166666666666667;2.625;1.6793914298159676;560.4612935918766;16.77781011412252;14.746473360623623;14.746473360623623;11.775188245478667;9.42…
202;12.795272738725119;-0.16439274166456697;12.795272738725119;0.05179398148148118;0.7117767920157361;341.49500000000006;310.24700000000007;341.23547923200005;136.0;0.0;0.31423882516072293;-0.465179165563283;0.465179165563283;0.31423882516072293;1.16;1.92;2.64;1.6068265146454461;574.9498328946984;17.484916895309066;15.453580141810171;15.453580141810171;12.275188245478667;9.92066396292245;9.920663…
203;12.804700806248425;-0.1659439300411525;12.804700806248425;0.05379886831275704;0.5131709670942323;355.5220000000001;322.2580000000001;355.251129296;142.0;0.0;0.3142386545369715;-0.4651901089473254;0.4651901089473254;0.3142386545369715;1.1538461538461537;1.9230769230769231;2.6538461538461537;1.5419010099581296;589.4851983649669;18.192023676495616;16.160686922996717;16.160686922996717;12.7751882…
204;12.807769948288977;-0.19405670396155617;12.807769948288977;0.0867477452668648;0.4559742580194634;377.5280000000002;346.28000000000014;377.23547923200005;148.0;0.0;0.3142386531797767;-0.4651902961570525;0.4651902961570525;0.3142386531797767;1.0;1.7142857142857142;2.4285714285714284;1.4709566080272485;754.6320156983884;19.606237238868708;16.848767656195577;16.848767656195577;13.775188245478667;…
205;12.78673441407478;-0.19886727813766103;12.78673441407478;0.09447761820777689;0.5074880776326036;363.50100000000015;334.2690000000001;363.21982916800005;142.0;0.0;0.31423865462676515;-0.4651900935555868;0.4651900935555868;0.31423865462676515;1.037037037037037;1.7407407407407407;2.4444444444444446;1.5288753115860065;739.4911944459973;18.89913045768216;16.14166087500903;16.14166087500903;13.2751…
206;12.764927406147644;-0.2057173301419335;12.764927406147644;0.10526413034349535;0.5542044482334503;349.4740000000001;322.2580000000001;349.20417910400005;136.0;0.0;0.314238839156819;-0.46517787640282;0.46517787640282;0.314238839156819;1.0769230769230769;1.7692307692307692;2.4615384615384617;1.5943435901885223;724.3877423354422;18.192023676495612;15.434554093822484;15.434554093822484;12.77518824…
207;12.79792270303183;-0.2184094440245239;12.79792270303183;0.12003264886201381;0.7350084510078911;349.4740000000001;322.2580000000001;349.20417910400005;136.0;0.0;0.31424998882452887;-0.4648365056755752;0.4648365056755752;0.31424998882452887;1.1153846153846154;1.8461538461538463;2.5384615384615383;1.6526186925562525;749.5371028053373;18.355160383312143;15.65009704344631;15.65009704344631;12.6690…
208;12.824245017081417;-0.2389190858978023;12.824245017081417;0.1418845007138656;0.69951194311811;365.4730000000001;338.2570000000001;365.199093724;142.0;0.0;0.31424998882475735;-0.4967682187114749;0.4967682187114749;0.31424998882475735;1.1111111111111112;1.8518518518518519;2.5185185185185186;1.6307754141935455;767.9702868701232;19.06226716449869;16.05834533391017;16.05834533391017;13.20703989805…
209;12.74380747669438;-0.2158580036953055;12.74380747669438;0.12112575585789842;0.752009756704173;335.4470000000001;310.24700000000007;335.18852904000005;130.0;0.0;0.31424998882451083;-0.46483650568646345;0.46483650568646345;0.31424998882451083;1.08;1.76;2.44;1.6685680021703668;709.321783057898;17.484916895309066;14.727447312635936;14.727447312635936;12.275188245478667;8.960156084647094;8.9601560…
210;12.726917044595615;-0.23165532879818662;12.726917044595615;0.14619803476946336;0.7853176760115758;321.42000000000013;298.23600000000005;321.17287897600005;124.0;0.0;0.3145764063631044;-0.4603160309465507;0.4603160309465507;0.3145764063631044;1.0833333333333333;1.75;2.4166666666666665;1.7529691302473716;694.2933884252001;16.77781011412252;14.020340531449389;14.020340531449389;11.77518824547866…
211;12.723001228269085;-0.258049886621315;12.723001228269085;0.19032123960695402;0.6379718869100826;307.3930000000001;286.225;307.157228912;118.0;0.0;0.3196369279632688;-0.4260449071022329;0.4260449071022329;0.3196369279632688;1.0869565217391304;1.7391304347826086;2.391304347826087;1.8492640981461097;679.302565951776;16.070703332935974;13.31323375026284;13.31323375026284;11.275188245478667;8.0220…
212;11.905312263794407;-0.2018490173847316;11.905312263794407;0.2018490173847316;0.7654885157607746;245.32199999999997;226.16999999999996;245.141578848;96.0;0.0;0.3348538643656716;-0.4656086024463005;0.4656086024463005;0.3348538643656716;1.3333333333333333;2.0555555555555554;2.6666666666666665;2.3845259138482877;450.82122272890524;12.957819157813608;10.978888647122005;10.978888647122005;8.7575501…
213;12.804779383975813;-0.08897864701436142;12.804779383975813;0.08897864701436142;0.7856998373356192;313.441;286.225;313.204179104;124.0;0.0;0.33540627228403946;-0.45897699546508625;0.45897699546508625;0.33540627228403946;1.173913043478261;1.9130434782608696;2.608695652173913;1.8222312961882314;558.2642225444869;16.070703332935974;14.091772822244371;14.091772822244371;11.275188245478667;8.984027…
214;12.44100670823885;-0.15212679516250938;12.44100670823885;0.15212679516250938;0.7777075339916306;287.40299999999996;262.203;287.18852904000005;114.0;0.0;0.33513949910933916;-0.4620149272343445;0.4620149272343445;0.33513949910933916;1.2857142857142858;2.0;2.619047619047619;2.26725221330596;505.209428281549;15.242276208189782;13.26334569749818;13.26334569749818;10.113392202930193;7.7834527168483…
215;13.303645282186949;-0.20012471655328756;13.303645282186949;0.012031525573192203;0.4781211089428486;411.5450000000002;382.31300000000016;411.21982916799993;158.0;0.0;0.3351628052476154;-0.4612777530783087;0.4612777530783087;0.3351628052476154;0.8709677419354839;1.4193548387096775;1.967741935483871;1.5897010886765601;973.1525877582299;21.4680445584345;18.03684838939444;18.03684838939444;15.2583…
216;12.779211781934997;-0.0994661753590329;12.779211781934997;0.0994661753590329;0.7556807506380046;327.468;298.23600000000005;327.21982916800005;130.0;0.0;0.3351398423902265;-0.4619927035174793;0.4619927035174793;0.3351398423902265;1.1666666666666667;1.9166666666666667;2.625;1.7344978248945384;572.7613578993045;16.77781011412252;14.798879603430919;14.798879603430919;11.775188245478667;9.44524875…
217;12.778235701688082;-0.10387731481481466;12.778235701688082;0.10387731481481466;0.7037214647332486;341.49500000000006;310.24700000000007;341.23547923200005;136.0;0.0;0.33512985000145656;-0.4622770616082656;0.4622770616082656;0.33512985000145656;1.16;1.92;2.64;1.655974624721982;587.3045998169573;17.484916895309066;15.505986384617467;15.505986384617467;12.275188245478667;9.945248759396833;9.9452…
218;12.787663769211388;-0.1058822016460903;12.787663769211388;0.1058822016460903;0.5050707264269642;355.5220000000001;322.2580000000001;355.251129296;142.0;0.0;0.3351296793111421;-0.46228800584514895;0.46228800584514895;0.3351296793111421;1.1538461538461537;1.9230769230769231;2.6538461538461537;1.5858502058056207;601.8936500604283;18.192023676495616;16.213093165804015;16.213093165804015;12.775188…
219;12.79073291125194;-0.13883107860019828;12.79073291125194;0.13883107860019828;0.44852021567056016;377.52800000000013;346.2800000000001;377.23547923200005;148.0;0.0;0.3351296779534579;-0.4622881930745763;0.4622881930745763;0.3351296779534579;0.9642857142857143;1.6785714285714286;2.392857142857143;1.5083110159208792;767.6495573785927;19.606237238868708;16.901173899002874;16.901173899002874;13.77…
220;12.769697377037744;-0.14656095154111015;12.769697377037744;0.14656095154111015;0.5014370386239939;363.50100000000015;334.26900000000006;363.21982916800005;142.0;0.0;0.33512967940096794;-0.4622879904517043;0.4622879904517043;0.33512967940096794;1.0;1.7037037037037037;2.4074074074074074;1.5706311677829814;752.4653451662494;18.899130457682162;16.194067117816328;16.194067117816328;13.275188245478…
221;12.747890369110607;-0.15734746367682884;12.747890369110607;0.15734746367682884;0.5499516527598428;349.4740000000001;322.25800000000004;349.20417910400005;136.0;0.0;0.3351298640028594;-0.46227577232732286;0.46227577232732286;0.3351298640028594;1.0384615384615385;1.7307692307692308;2.423076923076923;1.6412464115648502;737.3178395872485;18.192023676495612;15.48696033662978;15.48696033662978;12.7…
222;12.780885665994791;-0.17211598219534707;12.780885665994791;0.17211598219534707;0.7299420008590719;349.4740000000001;322.2580000000001;349.20417910400005;136.0;0.0;0.3351410187831277;-0.46193438984314894;0.46193438984314894;0.3351410187831277;1.0769230769230769;1.8076923076923077;2.5;1.702966823321154;762.5546444855413;18.355160383312143;15.702503286253606;15.702503286253606;12.66903509559602;…
223;12.807207980044378;-0.19396783404719908;12.807207980044378;0.19396783404719908;0.6963985999670829;365.4730000000001;338.2570000000001;365.199093724;142.0;0.0;0.3351410187833562;-0.49676821871147486;0.49676821871147486;0.3351410187833562;1.0740740740740742;1.8148148148148149;2.4814814814814814;1.678180535807564;781.0305766338531;19.06226716449869;16.11075157671747;16.11075157671747;13.20703989…
224;12.726770439657344;-0.17320908919123146;12.726770439657344;0.17320908919123146;0.7487079751540031;335.44700000000006;310.247;335.18852904000005;130.0;0.0;0.33514101878310965;-0.4619343898540385;0.4619343898540385;0.33514101878310965;1.04;1.72;2.4;1.7215125958772077;722.2071437874325;17.484916895309066;14.779853555443232;14.779853555443232;12.275188245478667;8.984740881121477;8.984740881121477…
225;12.709880007558578;-0.19828136810279684;12.709880007558578;0.19828136810279684;0.7820968095592731;321.4200000000001;298.236;321.17287897600005;124.0;0.0;0.3354676646166209;-0.45741389376886954;0.45741389376886954;0.3354676646166209;1.0416666666666667;1.7083333333333333;2.375;1.8130326047385692;707.1333080625042;16.77781011412252;14.072746774256684;14.072746774256684;11.775188245478667;8.48474…
226;12.705964191232049;-0.24240457294028728;12.705964191232049;0.24240457294028728;0.6358982448522642;307.39300000000003;286.225;307.157228912;118.0;0.0;0.34053479337096615;-0.42313216029962547;0.42313216029962547;0.34053479337096615;1.0434782608695652;1.6956521739130435;2.347826086956522;1.9177584155001253;692.0963173778104;16.070703332935974;13.365639993070136;13.365639993070136;11.275188245478…
227;12.862649754346185;-0.020345804988662453;12.862649754346185;0.020345804988662453;0.786947147596822;315.45699999999994;286.225;315.219829168;126.0;0.0;0.31063629969176326;-0.4621084928721197;0.4621084928721197;0.31063629969176326;1.1304347826086956;1.8695652173913044;2.5652173913043477;1.712525686808399;495.62295444280085;16.070703332935974;14.246473360623623;14.246473360623623;11.275188245478…
228;12.784640810027714;-0.0769691148064171;12.784640810027714;0.052838718820861885;0.7489153994742876;337.4630000000001;310.247;337.20417910400005;132.0;0.0;0.31037121423516667;-0.4650659220230685;0.4650659220230685;0.31037121423516667;1.08;1.76;2.44;1.632220359006382;656.2421416714782;17.484916895309066;14.934554093822484;14.934554093822484;12.275188245478667;9.254814283385613;9.254814283385613;…
229;13.358274754346183;-0.10020691609977384;13.358274754346183;0.10020691609977384;0.833286934563185;336.47900000000016;308.25500000000005;336.22016351599996;132.0;0.0;0.22999437875362794;-0.3408289402790691;0.3408289402790691;0.22999437875362794;0.92;1.6;2.28;1.7951503419079529;656.2421416714782;17.484916895309066;15.103275910855501;15.103275910855501;12.275188245478667;9.376495709545326;9.37649…
230;13.205496976568405;-0.09557728647014407;13.205496976568405;0.09557728647014407;0.8439731009623758;322.45200000000006;296.244;322.20451345199996;126.0;0.0;0.23003869856917608;-0.33959287891562845;0.33959287891562845;0.23003869856917608;0.9166666666666666;1.5;2.0833333333333335;1.7789125830341626;633.4030250336976;16.77781011412252;14.396169129668953;14.396169129668953;11.775188245478667;8.8764…
231;13.493274754346185;-0.12261432350718149;13.493274754346185;0.024449168556311518;0.8149209346178405;350.50600000000014;320.2660000000001;350.23581358;138.0;0.0;0.23005850686573198;-0.3390391513283322;0.3390391513283322;0.23005850686573198;1.0;1.6153846153846154;2.1923076923076925;1.834771289219251;711.5023816059075;18.57070333293597;16.189062348482405;16.189062348482405;12.50916848020289;9.637…
232;13.351052532123962;-0.10742913832199585;13.351052532123962;0.10742913832199585;0.8333104670467626;336.4790000000001;308.25500000000005;336.22016351599996;132.0;0.0;0.23004855805025975;-0.3393172381532976;0.3393172381532976;0.23004855805025975;1.04;1.68;2.28;1.8031208421820075;670.941279548059;17.648053602125596;15.266412617672032;15.266412617672032;12.185871848001627;9.30406539292914;9.304065…
233;13.110843476536015;-3.6481818952068337;13.110843476536015;0.2688626076209675;0.5792913714230855;462.4130000000003;438.2210000000002;461.077260108;148.0;0.0;0.26877921738575816;-0.3010690151967435;0.3010690151967435;0.26877921738575816;0.9642857142857143;1.6785714285714286;2.392857142857143;1.5945034138953842;1085.978692775906;19.725403871315223;15.883143240726612;18.285636360769043;13.4855316…
234;13.804355251724804;-2.312854127995462;13.804355251724804;0.007050474510791327;0.24708097130626008;433.8080000000001;416.6720000000001;433.0980309440001;156.0;0.0;0.22458858035277363;-0.492679172729477;0.492679172729477;0.22458858035277363;0.9655172413793104;1.5172413793103448;2.0344827586206895;1.893340939497656;932.3412871325189;21.29216426095444;15.32422593355681;16.080154879575268;13.73928…
235;13.033475907568583;-5.024757338642955;13.033475907568583;0.013164892810802797;0.3243478645233618;479.8520000000002;459.6920000000002;479.11990926;174.0;0.0;0.415949736422058;-0.49282947243857606;0.49282947243857606;0.415949736422058;0.9375;1.5;1.96875;1.8949649908126374;965.7551076777867;23.6814337969452;16.93424121413492;17.690170160153375;14.879378526641098;9.725633137084412;10.103597610093…
236;13.274459405516858;-4.981052980696105;13.274459405516858;0.00831517174771168;0.3243478645233618;479.8520000000002;459.6920000000002;479.11990926000004;174.0;0.0;0.4166843802919624;-0.4928186659568661;0.4928186659568661;0.4166843802919624;0.96875;1.625;2.15625;1.9255821822540728;998.0051076777866;23.6814337969452;16.93424121413492;17.69017016015338;14.896215279046706;9.731616201228118;10.10958…
237;13.283278377550113;-1.038100068240645;13.283278377550113;0.09702454564599394;0.6319504147779901;379.83800000000014;359.67800000000017;379.12629638;138.0;0.0;0.21839931339922894;-0.492828549557467;0.492828549557467;0.21839931339922894;1.0769230769230769;1.8076923076923077;2.423076923076923;1.7739769825642333;820.4266864745005;18.681433796945203;14.422383322098009;15.178312268116462;12.47356554…
238;12.83264257423525;-4.483090671976286;12.83264257423525;0.008600454354005915;0.5591602915259195;411.8550000000002;390.6870000000001;411.13252463200007;150.0;0.0;0.41593420266178766;-0.49282961851428037;0.49282961851428037;0.41593420266178766;1.1071428571428572;1.8214285714285714;2.4285714285714284;1.7852067282041844;862.0146832675165;20.311190308942123;15.377698064296862;16.133627010315315;13.…
239;10.25459024690668;0.00377479226054267;10.25459024690668;0.00377479226054267;0.6496535616115833;357.8850000000002;333.69300000000015;357.160790068;132.0;0.0;0.21829891604444215;-0.4928296494066902;0.4928296494066902;0.21829891604444215;1.12;1.88;2.52;1.7670576086579002;767.2866247428582;17.811190308942127;14.743804645269181;15.499733591287635;12.062881945713372;8.68105611553377;9.0590205885429…
240;10.130145802462236;-0.0037252077394571703;10.130145802462236;0.0037252077394571703;0.6701610850977582;343.85800000000006;321.6820000000001;343.14514000400004;126.0;0.0;0.2182888075164622;-0.49282976457762456;0.49282976457762456;0.2182888075164622;1.0833333333333333;1.7916666666666667;2.4166666666666665;1.7553473243373217;709.8067690416357;16.94094682093905;13.821154914458807;14.57708386047726…
241;10.226534691351125;-0.11946594848019787;10.226534691351125;0.11946594848019787;0.6153221502285081;378.3030000000001;357.1350000000001;377.106167652;132.0;0.0;0.21982619035450782;-0.49279259526159364;0.49279259526159364;0.21982619035450782;1.04;1.76;2.4;1.782030115389888;771.0145638851773;17.811190308942127;14.121769118278408;15.633627010315317;12.07971869811898;8.376021416182091;9.13195036220…
242;10.362090246906682;-0.09460483736908687;10.362090246906682;0.09460483736908687;0.632095798575017;373.8840000000001;349.6920000000002;373.155704688;138.0;0.0;0.22211225296971068;-0.49592623877414693;0.49592623877414693;0.22211225296971068;1.1538461538461537;1.8846153846153846;2.5384615384615383;1.7907095397652149;786.3758033904109;18.518297090128673;15.152052935733044;15.9079818817515;12.61772…
243;12.322315740732115;-0.12465113366538305;12.322315740732115;0.12465113366538305;0.8964375432986205;357.88500000000016;333.6930000000001;357.160790068;132.0;0.0;0.2551587767225911;-0.3677618661923118;0.3677618661923118;0.2551587767225911;1.08;1.76;2.36;1.672864399805077;737.1065274910521;17.811190308942127;14.757625744733128;15.513554690751583;12.062881945713372;8.714359867515766;9.092324340524…
244;12.369828495834156;-0.17312052142048495;12.369828495834156;0.17312052142048495;0.8666525501258819;373.88400000000024;349.6920000000002;373.155704688;138.0;0.0;0.2551630358915511;-0.4967677698383595;0.4967677698383595;0.2551630358915511;1.1153846153846154;1.8076923076923077;2.3846153846153846;1.6592020944535584;756.1516526701586;18.518297090128673;15.16587403519699;15.921802981215446;12.600886…
245;10.273239624566283;-0.20855205971277413;10.273239624566283;0.039059429327286566;0.5157439647050927;405.58600000000024;370.30600000000015;405.27801274;160.0;0.0;0.2816074982133213;-0.48086092014123194;0.48086092014123194;0.2816074982133213;1.0;1.5333333333333334;2.033333333333333;1.7097109978050993;782.3719175572188;20.976480726871785;18.296941754270843;18.296941754270843;14.620158812638861;11…
246;11.995909165492217;-0.8664591524940894;11.995909165492217;0.1255371606487916;0.18606974392571912;554.6510000000002;520.3790000000004;554.2641535680001;212.0;0.0;0.28696965380310907;-0.5079666451554307;0.5079666451554307;0.28696965380310907;1.048780487804878;1.7317073170731707;2.3902439024390243;1.4531902062982827;1412.9621955528655;29.191659197566096;22.864287914737613;22.864287914737613;19.8…
247;12.136562263794406;-0.16712679516250928;12.136562263794406;0.16712679516250928;0.7786583585836335;259.349;238.18099999999995;259.157228912;102.0;0.0;0.33511958443031453;-0.46258240708599024;0.46258240708599024;0.33511958443031453;1.263157894736842;2.0;2.6315789473684212;2.351413399899383;464.89709417232183;13.664925939000156;11.685995428308553;11.685995428308553;9.257550155273627;6.9276106691…
248;12.153599300831445;-0.17032407407407435;12.153599300831445;0.1150434618291758;0.7783746381994437;259.349;238.18099999999995;259.157228912;102.0;0.0;0.31422856431171176;-0.46548450124687696;0.46548450124687696;0.31422856431171176;1.3157894736842106;2.0526315789473686;2.6842105263157894;2.2706243572199596;453.0765543924996;13.664925939000156;11.633589185501258;11.633589185501258;9.2575501552736…
249;11.230423057007169;-0.14452555861646732;11.230423057007169;0.14452555861646732;0.5399432674496614;325.4340000000001;302.25000000000006;325.14601259600005;122.0;0.0;0.3052696850285122;-0.4754853417759991;0.4754853417759991;0.3052696850285122;1.4090909090909092;2.272727272727273;3.0454545454545454;1.7613386820010293;515.8858795212323;15.7862462825598;13.208838467037335;14.025335047965061;10.702…
250;12.608047986964452;-0.27663105211220285;12.608047986964452;0.06909063471067522;0.6732946898199034;376.45600000000024;352.2640000000001;376.17869262799996;144.0;0.0;0.3400922780872284;-0.47052909312329805;0.47052909312329805;0.3400922780872284;1.2857142857142858;2.142857142857143;2.9642857142857144;1.6285217162642802;1098.9107711584584;19.413484604514085;16.464487206775495;16.464487206775495;1…
251;12.681328626709877;-0.3031531019996374;12.681328626709877;0.2087145954060643;0.637947119176609;422.4810000000003;396.2730000000002;422.18417193199997;162.0;0.0;0.3400922780872284;-0.49285918189320677;0.49285918189320677;0.3400922780872284;1.2258064516129032;2.0;2.7419354838709675;1.6082000149890632;1182.6617586601137;21.697941654890258;18.203633518513595;18.203633518513595;15.049575153157903;…
252;12.624682451401116;-0.2890201053666406;12.624682451401116;0.12436274355421251;0.6798284372407077;392.45500000000027;368.26300000000015;392.173607248;150.0;0.0;0.3400922780872284;-0.4967575508906217;0.4967575508906217;0.3400922780872284;1.3103448275862069;2.1724137931034484;2.9655172413793105;1.6023856822879048;1117.7535930928461;20.120591385700635;16.872735497239354;16.872735497239354;14.1008…
253;12.649455694031502;-0.28776220575709255;12.649455694031502;0.12457532858822584;0.6465178680241364;406.4820000000002;380.2740000000001;406.189257312;156.0;0.0;0.3400922780872284;-0.4938790956515493;0.4938790956515493;0.3400922780872284;1.2333333333333334;2.1;2.9;1.5690828994471278;1133.9266225910555;20.827698166887178;17.579842278425904;17.579842278425904;14.600886748174158;10.578916484683708;…
254;12.727191114179952;-0.29471412561938326;12.727191114179952;0.16152092781557137;0.38941870796853045;454.5260000000002;428.31800000000027;454.189257312;172.0;0.0;0.3400922780872284;-0.47052905664252237;0.47052905664252237;0.3400922780872284;1.1176470588235294;1.9705882352941178;2.7941176470588234;1.3475659270007778;1392.8059394672457;23.233475560822992;19.25948684318749;19.25948684318749;16.618…
255;12.632793548641832;-0.2912040548670234;12.632793548641832;0.1482573013773416;0.6798284372407079;392.4550000000002;368.2630000000001;392.173607248;150.0;0.0;0.3400922780872284;-0.49675418048804837;0.49675418048804837;0.3400922780872284;1.3103448275862069;2.1724137931034484;2.9655172413793105;1.621062760711914;1117.753593092846;20.12059138570063;16.872735497239358;16.872735497239358;14.10088674…
256;12.62080302071599;-0.27628916522991176;12.62080302071599;0.06853507915511936;0.6732946898199034;376.45600000000024;352.2640000000001;376.17869262799996;144.0;0.0;0.3400922780872284;-0.4705182236827717;0.4705182236827717;0.3400922780872284;1.2857142857142858;2.142857142857143;2.9642857142857144;1.6527147381458307;1098.9107711584584;19.41348460451408;16.464487206775495;16.464487206775495;13.579…
257;12.576147373333072;-0.2770710582340272;12.576147373333072;0.06390544952548982;0.6974848192087685;362.4290000000002;340.2530000000001;362.16304256399997;138.0;0.0;0.3400922780872284;-0.47052909599421966;0.47052909599421966;0.3400922780872284;1.2962962962962963;2.1481481481481484;3.0;1.6443968030063032;1053.1376636188738;18.543241116511005;15.54183747596512;15.54183747596512;13.169035095596021;…
258;12.783571340290003;-0.271103438699974;12.783571340290003;0.12457532858822629;0.6126623952341939;406.48200000000026;380.27400000000017;406.189257312;156.0;0.0;0.34009971286854546;-0.4967575508906217;0.4967575508906217;0.34009971286854546;1.2666666666666666;2.1;2.8666666666666667;1.6314285227588563;1163.9577014143838;20.990834873703708;17.819949092739314;17.819949092739314;14.528407103102726;10…
259;12.460495293376544;-0.3193568057033407;12.460495293376544;0.20510064982783294;0.6621078100601977;408.45400000000024;384.26200000000017;408.16852186799997;156.0;0.0;0.3398110975253276;-0.49285918189320677;0.49285918189320677;0.3398110975253276;1.2333333333333334;2.033333333333333;2.8;1.5844471836253355;1136.3141571446151;20.827698166887174;17.280983787703217;17.280983787703217;14.6388915506349…
260;12.403849118067782;-0.3052238090703441;12.403849118067782;0.12074879797598093;0.7025460684600091;378.42800000000017;356.2520000000001;378.157957184;144.0;0.0;0.3398110975253276;-0.4967575508906217;0.4967575508906217;0.3398110975253276;1.3214285714285714;2.2142857142857144;3.0357142857142856;1.5757343098569063;1071.829155777263;19.25034789769755;15.950085766428984;15.950085766428984;13.6902031…
261;11.799476092619358;-0.8134031621270081;11.799476092619358;0.025008473566513034;0.2517368716440484;468.5540000000003;436.2980000000003;468.2372701239999;182.0;0.0;0.33760973112927517;-0.5079666451554307;0.5079666451554307;0.33760973112927517;1.1470588235294117;1.8529411764705883;2.4705882352941178;1.7566528556544259;1004.9710004334247;24.501424753254113;19.51592153294302;19.51592153294302;16.3…
262;11.83573351497828;-0.8071017217977896;11.83573351497828;0.007601066159105274;0.22375782198982733;494.5920000000004;460.32000000000033;494.25292018799996;192.0;0.0;0.33760973112927517;-0.5079666451554307;0.5079666451554307;0.33760973112927517;1.1111111111111112;1.8333333333333333;2.5;1.4577637016956855;1080.3477852888889;25.492988584816832;20.50748536450574;20.50748536450574;17.389381786208297…
263;11.874795430742116;-0.8731512958208494;11.874795430742116;0.12235647515745618;0.14243826271732415;546.6240000000001;512.3520000000003;546.247834808;210.0;0.0;0.33760973112927517;-0.5079666451554307;0.5079666451554307;0.33760973112927517;0.975;1.6;2.225;1.456997110010961;1323.8147415348626;28.484552416379554;22.27253620520148;22.27253620520148;19.28322863632565;13.145380472600639;13.1453804726…
264;11.890794943494875;-0.8597349578852802;11.890794943494875;0.11454703281737433;0.14994136422787618;560.6510000000004;524.3630000000003;560.2634848719998;216.0;0.0;0.33760973112927517;-0.5079666451554307;0.5079666451554307;0.33760973112927517;1.024390243902439;1.7073170731707317;2.3658536585365852;1.4487632011806073;1340.530874167235;29.1916591975661;23.233570900165383;23.233570900165383;19.821…
265;11.902609381345442;-0.871520594871966;11.902609381345442;0.12590371860548877;0.15656417584878132;574.6340000000004;540.3620000000003;574.2427494280001;220.0;0.0;0.33760973112927517;-0.5079666451554307;0.5079666451554307;0.33760973112927517;1.0476190476190477;1.7857142857142858;2.5476190476190474;1.2633071348514289;1440.6430731723192;29.47611624794227;23.271575702626166;23.271575702626166;20.3…
266;11.886135458442947;-0.8822146567023912;11.886135458442947;0.1192806649722713;0.16088850342744085;555.6350000000001;522.3710000000003;555.248169156;212.0;0.0;0.33760973112927517;-0.5079666451554307;0.5079666451554307;0.33760973112927517;1.1219512195121952;1.8780487804878048;2.5853658536585367;1.4627040830976268;1430.5026896083186;29.191659197566093;22.77253620520148;22.77253620520148;19.821233…
267;13.100633671271622;-4.417485903286719;13.100633671271622;0.07341376582290526;0.13288323644918051;598.6220000000002;565.3580000000003;598.240304816;228.0;0.0;0.41592031428934845;-0.5079666451554307;0.5079666451554307;0.41592031428934845;1.069767441860465;1.7906976744186047;2.4651162790697674;1.460606794828319;1443.0271948434408;30.984552416379547;23.459216028729205;23.459216028729205;20.494553…
268;11.879840106969024;-0.8631222171554069;11.879840106969024;0.12293978497996716;0.14761873741740889;565.0700000000003;531.8060000000004;564.213947836;210.0;0.0;0.33760973112927517;-0.5079666451554307;0.5079666451554307;0.33760973112927517;1.1;1.85;2.55;1.4620497750962604;1344.9648760647524;28.48455241637955;22.20328708271075;22.959216028729205;19.28322863632565;13.110755911355275;13.48872038436…
269;11.875117884746803;-0.8787328691296954;11.875117884746803;0.12060302295958336;0.14243826271732396;546.6240000000003;512.3520000000004;546.247834808;210.0;0.0;0.33760973112927517;-0.5079666451554307;0.5079666451554307;0.33760973112927517;1.025;1.775;2.475;1.4620497750962604;1341.0647415348624;28.48455241637955;22.272536205201483;22.272536205201483;19.28322863632565;13.145380472600639;13.145380…
270;11.892705753227528;-0.8627013417345315;11.892705753227528;0.12162162654375352;0.14994136422787618;560.6510000000004;524.3630000000004;560.2634848719998;216.0;0.0;0.33760973112927517;-0.5079666451554307;0.5079666451554307;0.33760973112927517;1.0731707317073171;1.829268292682927;2.5365853658536586;1.4581551559612846;1357.7808741672354;29.191659197566104;23.233570900165383;23.233570900165383;19.…
271;11.871694523712637;-0.8434987093500814;11.871694523712637;0.08633972829062486;0.16943713624695755;530.6250000000001;496.35300000000035;530.252920188;204.0;0.0;0.33760973112927517;-0.5079666451554307;0.5079666451554307;0.33760973112927517;1.0256410256410255;1.7435897435897436;2.4358974358974357;1.461330379593631;1276.969496042664;27.614308928376474;21.90267287889115;21.90267287889115;18.889381…
272;11.894918621155727;-0.8665597915525776;11.894918621155727;0.12829907360206283;0.14994136422787618;560.6510000000002;524.3630000000003;560.2634848719998;216.0;0.0;0.33760973112927517;-0.5079666451554307;0.5079666451554307;0.33760973112927517;1.0731707317073171;1.8048780487804879;2.5121951219512195;1.4679756589596502;1357.7808741672352;29.1916591975661;23.233570900165386;23.233570900165386;19.8…
273;11.400293868075948;-0.8480126793600824;11.400293868075948;0.10827744072613865;0.09771063553277881;649.768;608.4400000000002;649.30206145209;248.0;0.0;0.30997561523259176;-0.49504119808909414;0.49504119808909414;0.30997561523259176;0.8958333333333334;1.6041666666666667;2.3541666666666665;1.1992778587036097;1777.251669822329;33.511650153874996;27.19729235361039;27.19729235361039;23.264103226856…
274;11.213025902222121;-0.8261606175477032;11.213025902222121;0.09488745787811359;0.13718182246882193;652.566;616.278;651.1812733920899;226.0;0.0;0.3099756152326243;-0.49504119808907043;0.49504119808907043;0.3099756152326243;1.0232558139534884;1.744186046511628;2.488372093023256;1.3116701883405713;1496.2013722598956;30.39876597875264;24.188505480671488;25.77450201978619;20.69162358178531;14.20332…
275;11.216112321975208;-0.893975243398043;11.216112321975208;0.13095495099106125;0.1615016081029722;598.6800000000003;562.3920000000003;598.2660102920901;228.0;0.0;0.3099756152326321;-0.49504119808906455;0.49504119808906455;0.3099756152326321;1.0454545454545454;1.7727272727272727;2.5;1.3220608108503404;1583.1832181025159;31.10587275993919;24.757754603162223;24.757754603162223;21.229628384246098;1…
276;12.94698367884728;-0.9331056545666938;12.94698367884728;0.08895904567087576;0.07192719439564414;677.778;636.4500000000002;677.29697607209;258.0;0.0;0.3099756152325919;-0.495041198089094;0.495041198089094;0.3099756152325919;0.92;1.62;2.36;1.2005232710765188;1878.7798668673402;35.089000423064626;28.10554064407425;28.10554064407425;24.174786829379705;16.629149694693684;16.629149694693684;12.7391…
277;13.121003776198453;-4.488525514357529;13.121003776198453;0.02855273393336044;0.13340644878162572;641.667;605.3790000000002;641.25814595209;244.0;0.0;0.4159098369650384;-0.49504119808910907;0.49504119808910907;0.4159098369650384;1.0;1.6956521739130435;2.391304347826087;1.3364185090022025;1595.906829833371;32.898765978752635;25.44443442668994;25.44443442668994;21.9029484471905;14.83128865645264…
278;11.22228516148138;-0.8108544950987235;11.22228516148138;0.08738745787811375;0.1583318081451212;587.6970000000003;548.3850000000003;587.2864113880898;226.0;0.0;0.30997561523257094;-0.49504119808910946;0.49504119808910946;0.30997561523257094;1.0;1.7209302325581395;2.4651162790697674;1.3116701883405713;1489.7363663210667;30.39876597875264;24.810541007662263;24.810541007662263;20.69162358178531;1…
279;11.232538671321532;-0.9177655558193079;11.232538671321532;0.1375837884679627;0.1277505168189144;642.56;607.28;641.19281662009;232.0;0.0;0.3099756152590546;-0.4950411980697163;0.4950411980697163;0.3099756152590546;1.0;1.75;2.5;1.3295523829619929;1566.3109566149938;31.269009466755723;24.48911968449109;26.000977576527998;21.102307184308273;14.308973086614694;15.06490203263315;11.09553437081091;1…
280;11.196222061344207;-0.8539383953254809;11.196222061344207;0.10849856898922461;0.14654946711290445;608.1150000000002;571.8270000000002;607.2317889720899;226.0;0.0;0.3099756152326476;-0.4950411980890533;0.4950411980890533;0.3099756152326476;1.0232558139534884;1.744186046511628;2.488372093023256;1.3116701883405713;1496.2013722598956;30.39876597875264;24.188505480671488;24.94443442668994;20.69162…
281;13.52545127836624;-0.93330347469056;13.52545127836624;0.14738745787811358;0.16077932967299327;591.6600000000003;555.3720000000003;591.26133951209;226.0;0.0;0.30997561523274253;-0.4950411980889837;0.4950411980889837;0.30997561523274253;1.0232558139534884;1.744186046511628;2.488372093023256;1.3116701883405713;1496.2013722598956;30.39876597875264;24.188505480671488;24.188505480671488;20.69162358…
282;11.19759380345669;-0.8516708216293354;11.19759380345669;0.10738745787811355;0.110109599424448;588.6850000000003;550.3810000000003;588.28166035609;226.0;0.0;0.3099756152326955;-0.4950411980890182;0.4950411980890182;0.3099756152326955;1.0232558139534884;1.744186046511628;2.488372093023256;1.3116701883405713;1492.5917317854587;30.39876597875264;24.387891276851885;24.387891276851885;20.6916235817…
283;13.388429400674493;-0.9114080985419377;13.388429400674493;0.1166824888683653;0.13558979691329331;577.6770000000001;539.3730000000003;577.28207495609;222.0;0.0;0.30997561523257067;-0.5079666451554307;0.5079666451554307;0.30997561523257067;1.0;1.6666666666666667;2.3333333333333335;1.5360228972274907;1395.384452421882;30.11430892837647;23.896572764433348;23.896572764433348;20.11914393671388;14.0…
284;13.323429400674495;-0.9080067379977195;13.323429400674495;0.11552508146095808;0.1460577906396347;563.6500000000001;527.3620000000003;563.26642489209;216.0;0.0;0.3099756152328065;-0.5079666451554307;0.5079666451554307;0.3099756152328065;1.0;1.6585365853658536;2.317073170731707;1.513368967969401;1378.5915124538044;29.407202147189924;23.1894659832468;23.1894659832468;19.61914393671388;13.5246657…
285;11.100296843962761;-0.8941178491088306;11.100296843962761;0.12244549668587168;0.13008380613622025;561.6590000000002;524.3630000000003;561.27076132409;216.0;0.0;0.3099756152328065;-0.5079666451554307;0.5079666451554307;0.3099756152328065;0.926829268292683;1.5365853658536586;2.1463414634146343;1.513368967969401;1374.6913779239142;29.407202147189924;23.25871510573753;23.25871510573753;19.6191439…
286;11.172902445431998;-0.8924871481599481;11.172902445431998;0.12599274013390427;0.1436300333362292;589.6690000000003;552.3730000000003;589.2656759440899;226.0;0.0;0.3099756152328065;-0.5079666451554307;0.5079666451554307;0.3099756152328065;1.0;1.7209302325581395;2.4651162790697674;1.3116701883405713;1492.0596628098192;30.39876597875264;24.25775460316222;24.25775460316222;20.69162358178531;14.23…
287;11.33901458010068;-0.9123407006920721;11.33901458010068;0.13610440427814074;0.1357111804516887;633.7220000000002;592.3940000000001;633.29189069209;244.0;0.0;0.3099756153031236;-0.4950411980374459;0.4950411980374459;0.3099756153031236;0.9565217391304348;1.6956521739130435;2.4347826086956523;1.3504556694784355;1593.992632059831;32.68322302912881;26.54968731940036;26.54968731940036;22.1783167892…
288;11.243766642962864;-0.8518834066633489;11.243766642962864;0.10789709975139194;0.1506300304715151;603.6960000000001;564.3840000000002;603.2813260080899;232.0;0.0;0.30997561523280653;-0.49676821875209454;0.49676821875209454;0.30997561523280653;1.0;1.7272727272727273;2.4545454545454546;1.3181733855413225;1509.0314244980036;31.105872759939185;25.218789298126126;25.218789298126126;21.2296283842460…
289;11.204010722075989;-0.8703354726749393;11.204010722075989;0.11392123702763324;0.14654946711290445;608.1150000000004;571.8270000000003;607.2317889720899;226.0;0.0;0.3099756152589575;-0.49504119806978736;0.49504119806978736;0.3099756152589575;1.0465116279069768;1.8372093023255813;2.604651162790698;1.316207042683238;1513.4513722598954;30.39876597875264;24.188505480671488;24.94443442668994;20.691…
290;11.21550212419239;-0.89678608995889;11.21550212419239;0.12143607423823766;0.14654946711290445;608.1150000000002;571.8270000000002;607.23178897209;226.0;0.0;0.3099756223004105;-0.49504119291590604;0.49504119291590604;0.3099756223004105;1.069767441860465;1.8372093023255813;2.604651162790698;1.32104990145119;1513.4513722598954;30.39876597875264;24.188505480671488;24.94443442668994;20.70846033419…
291;5.442910052910053;0.6404093442932728;5.442910052910053;0.6404093442932728;0.7838139351395936;225.31699999999998;210.19699999999997;225.0935831;82.0;0.0;0.25315599167257397;-0.4757797496268519;0.4757797496268519;0.25315599167257397;1.5333333333333334;2.4;3.1333333333333333;2.20568133634139;361.30440351920555;10.673362107437434;9.063914761363417;9.880411342291143;7.308861750289881;5.14241397136…
292;11.046432634132433;-0.8974037669347921;11.046432634132433;0.1240622496778474;0.08753822732000537;610.1750000000002;567.8390000000003;609.2838245440902;230.0;0.0;0.30997561372965454;-0.5079666451554307;0.5079666451554307;0.30997561372965454;0.8837209302325582;1.4883720930232558;2.0697674418604652;1.7933864583972077;1371.3763443998173;31.407202147189928;25.189465983246798;25.94539492926525;20.5…
293;13.709619942428073;-0.845332078819182;13.709619942428073;0.12643532104758304;0.1890898909602032;551.7080000000004;508.3640000000004;551.3227968960899;216.0;0.0;0.30997771374492206;-0.5079666451554307;0.5079666451554307;0.30997771374492206;1.05;1.675;2.25;1.4855959243663153;1166.5824918080018;28.700095366003374;23.868912522378785;23.868912522378785;19.1855095119762;14.428249870925058;14.428249…
294;13.021078672209626;-1.7902154588687322;13.021078672209626;0.3280262660619808;0.6011092054118068;368.49700000000007;338.2570000000001;368.22202024009;144.0;0.0;0.34740518955155314;-0.4570272371360691;0.4570272371360691;0.34740518955155314;0.9629629629629629;1.4814814814814814;1.962962962962963;1.7607200425664566;684.3033847200242;19.16707965011328;16.141280713316284;16.141280713316284;13.10593…
295;5.966028255437977;0.3202469135802468;5.966028255437977;0.3202469135802468;0.8240069237957237;274.79499999999996;255.64299999999994;274.123676288;100.0;0.0;0.04783435385076987;-0.30936473198175074;0.30936473198175074;0.04783435385076987;1.105263157894737;1.8421052631578947;2.4210526315789473;2.25847511572667;493.91719964890143;13.664925939000156;11.382757649088871;12.138686595107327;9.16470379…
296;2.4196296296296294;1.0882955404383976;2.4196296296296294;1.0882955404383976;0.8136783893547586;277.41099999999994;254.22699999999992;277.183049736;108.0;0.0;0.0010137632931433648;-0.30909168874709037;0.30909168874709037;0.0010137632931433648;0.8571428571428571;1.380952380952381;1.9047619047619047;2.0659497027232017;602.8929198710238;14.656489770562878;12.971793142952784;12.971793142952784;10.…
297;5.981337159863946;0.6371103395061728;5.981337159863946;0.6371103395061728;0.8428637069733037;279.3829999999999;258.2149999999999;279.162314292;108.0;0.0;0.127143343491757;-0.4882394427370874;0.4882394427370874;0.127143343491757;1.0;1.7142857142857142;2.5238095238095237;2.065949702723201;608.6208590133429;14.656489770562878;12.672934652230099;12.672934652230099;10.254020195423491;7.40863159087…
298;6.27193117318944;0.8155006508776353;6.27193117318944;0.8155006508776353;0.8178744322781548;314.86;291.67599999999993;314.154976416;116.0;0.0;0.04579088671103562;-0.3409480331776309;0.3409480331776309;0.04579088671103562;1.0;1.7272727272727273;2.5;1.9836353241232163;651.6334849101905;15.526733258565956;13.349377454269264;14.10530640028772;10.647867045540844;7.935569477126923;8.31353395013615;6…
299;6.209383932070771;0.7975376879146724;6.209383932070771;0.7975376879146724;0.7918053413291346;318.87299999999993;299.721;318.095747288;110.0;0.0;0.056730031151179014;-0.33955085067145824;0.33955085067145824;0.056730031151179014;1.0476190476190477;1.8095238095238095;2.619047619047619;1.9437632658356145;642.4372765270095;14.819626477379408;12.343412182360032;13.915837709306214;10.147867045540844…
300;2.462962962962963;1.0622685185185183;2.462962962962963;1.0622685185185183;0.8288580486751157;284.428;264.268;284.13471963999996;104.0;0.0;0.05523552387540123;-0.33959375986531565;0.33959375986531565;0.05523552387540123;0.9;1.45;2.0;1.9079557582606885;549.5488048405728;13.94938298937633;12.042797978540431;12.859294559468157;9.754020195423491;7.037045147376665;7.853541728304391;5.34597873903504…
301;12.967958711262282;-0.13355347694633424;12.967958711262282;0.13355347694633424;0.7846243013184312;310.44100000000003;284.23299999999995;310.204513452;122.0;0.0;0.22973522101959504;-0.34393806170463564;0.34393806170463564;0.22973522101959504;0.8695652173913043;1.434782608695652;2.0;2.1758469446723065;595.5534429599112;16.656489770562878;14.27484878610931;14.27484878610931;11.075387400469408;8.…
302;4.449595616024188;0.9330555555555555;4.449595616024188;0.9330555555555555;0.7967911857797699;261.394;242.24199999999996;261.129968608;96.0;0.0;0.12833110927204278;-0.3501949924771408;0.3501949924771408;0.12833110927204278;1.1111111111111112;2.0;2.611111111111111;2.073203426922918;439.327368091218;12.794682450997078;10.912661304850761;11.729157885778488;8.75402019542349;6.085919706374563;6.965…
303;10.46807067271353;-0.09188681027966772;10.46807067271353;0.09188681027966772;0.6265050592460945;296.41400000000004;272.222;296.18886338799996;116.0;0.0;0.18834743818503483;-0.4961500000610933;0.4961500000610933;0.18834743818503483;1.0;1.5909090909090908;2.1818181818181817;2.1796448436623943;578.8988829587629;15.7862462825598;13.313814091145405;13.313814091145405;10.664703797946448;7.634615473…
304;12.488792044595616;-0.25855347694633446;12.488792044595616;0.15564531368102763;0.735460142947368;297.398;274.21399999999994;297.17287897600005;116.0;0.0;0.31329705325293433;-0.4638533821506596;0.4638533821506596;0.31329705325293433;1.0;1.5909090909090908;2.1818181818181817;2.095511134311074;566.5037591030006;15.7862462825598;13.235883481073214;13.235883481073214;10.664703797946448;7.568097537…
305;6.08337962962963;0.016064814814814365;6.08337962962963;0.016064814814814365;0.784550440095116;255.36099999999996;234.19299999999993;255.162314292;100.0;0.0;0.10759604464030842;-0.36745986260344343;0.36745986260344343;0.10759604464030842;0.8421052631578947;1.3157894736842106;1.736842105263158;2.1446055624492195;427.63544259070466;13.501789232183626;11.620528409422803;11.620528409422803;9.27085…
306;9.84423801051642;0.10466808982163389;9.84423801051642;0.10466808982163389;0.7726452656880581;350.46600000000007;324.25800000000004;350.210661452;136.0;0.0;0.16521888336528973;-0.5078847098373888;0.5078847098373888;0.16521888336528973;1.0384615384615385;1.7307692307692308;2.3076923076923075;2.0843828340653126;889.1197010160732;18.89697674656903;16.061976912203345;16.061976912203345;12.23620200…
307;2.2126795162509447;1.2027883504182206;2.2126795162509447;1.2027883504182206;0.7332076636758533;372.5360000000001;342.2960000000001;372.24342438008995;144.0;0.0;0.19895934181831174;-0.37766090538434605;0.37766090538434605;0.19895934181831174;0.6071428571428571;1.0;1.3214285714285714;2.1194679523394435;878.3574784099058;20.258784066134833;17.769844016775387;17.769844016775387;13.363081100704113…
308;13.023567925111173;-3.7539386894835247;13.023567925111173;0.04176657057068245;0.5740683785475597;467.59500000000025;438.36300000000017;467.19911078800004;174.0;0.0;0.24069455528327147;-0.3771593525578082;0.3771593525578082;0.24069455528327147;0.9696969696969697;1.6363636363636365;2.3333333333333335;1.3592681195514995;1223.338090573939;23.424074484064487;18.937990922870828;19.75448750379855;15…
309;13.386566906074034;-0.19890451679536714;13.386566906074034;0.19890451679536714;0.613829487429467;422.5480000000004;391.3000000000002;422.24818983200004;164.0;0.0;0.20636633516499825;-0.3813286544003272;0.3813286544003272;0.20636633516499825;0.967741935483871;1.6451612903225807;2.3870967741935485;1.34542955076277;1004.0388278795799;21.20853153444066;18.212530868048113;18.212530868048113;15.186…
310;13.407041910890776;-0.19085046715384335;13.407041910890776;0.19085046715384335;0.4970049013103408;434.60300000000035;399.3230000000002;434.28457534000006;170.0;0.0;0.20636633515367026;-0.3420986390387534;0.3420986390387534;0.20636633515367026;0.9375;1.65625;2.40625;1.2981793769148702;1013.8173139122569;21.915638315627206;19.21849613995734;19.21849613995734;15.669836433395455;12.32085209171711…
311;12.958884440606258;-3.754072854260548;12.958884440606258;0.041701887545140925;0.5649102850698962;446.5580000000002;424.38200000000023;446.11948056399996;158.0;0.0;0.24460036053999357;-0.36789179419515533;0.36789179419515533;0.24460036053999357;1.1;1.8333333333333333;2.566666666666667;1.341496750574286;1127.3919602322528;21.13961743368832;16.508615596765733;18.141608758621185;14.46436362646856…
312;13.381705842776167;-0.20456401364390953;13.381705842776167;0.20456401364390953;0.4412092701890821;414.52800000000025;387.3120000000002;414.22197508400006;158.0;0.0;0.2063669337288669;-0.3714756164095595;0.3714756164095595;0.2063669337288669;0.9032258064516129;1.5806451612903225;2.3225806451612905;1.383165736740836;1145.2292574764156;21.20853153444066;17.785256529596563;17.785256529596563;15.1…
313;10.353054768203577;-0.5391487150415721;10.353054768203577;0.5391487150415721;0.8079924316187272;330.4750000000001;304.26700000000005;330.209598832;128.0;0.0;0.1073568861099392;-0.30044936383244325;0.30044936383244325;0.1073568861099392;0.92;1.4;1.84;1.7054589626156271;693.1671873758736;17.27781011412252;14.935514596397793;14.935514596397793;12.226311962521509;9.469876801630491;9.4698768016304…
314;12.72863032249937;-0.9697042705971275;12.72863032249937;0.4446409674981102;0.8738057623481419;349.47400000000005;322.2580000000001;349.204179104;136.0;0.0;0.3181526364143877;-0.4803254125182806;0.4803254125182806;0.3181526364143877;0.9615384615384616;1.4230769230769231;1.8461538461538463;1.747612263528254;704.7919903075008;18.148053602125596;15.343762886861658;15.343762886861658;12.6090274637…
315;11.79729229654825;-0.641549154383976;11.79729229654825;0.23150746409675005;0.3425278857946888;438.61500000000035;404.34300000000025;438.26711370799995;170.0;0.0;0.19614223226195746;-0.4957069266204625;0.4957069266204625;0.19614223226195746;0.8181818181818182;1.303030303030303;1.8181818181818181;1.5775779326508914;1010.7252180081648;22.67515133962105;19.476586319032428;19.476586319032428;16.16…
316;9.609767402344062;-0.4586257558578988;9.609767402344062;0.2663014928193501;0.5190196417335999;377.5320000000002;346.2840000000001;377.246712612;148.0;0.0;0.27871914728331926;-0.4810129574036449;0.4810129574036449;0.27871914728331926;1.0;1.5;1.9642857142857142;1.721177207954646;738.5122643672194;19.562267164498692;16.64262137758434;16.64262137758434;13.582154010178076;10.426983582817043;10.426…
317;10.734560486244288;-0.2512053571428572;10.734560486244288;0.007904856386999448;0.31838528314333725;467.6570000000004;430.3610000000003;467.293662804;182.0;0.0;0.2819570189648374;-0.4808526793812935;0.4808526793812935;0.2819570189648374;0.8571428571428571;1.3714285714285714;1.9142857142857144;1.4392881738183072;1046.34664287728;24.089364901994145;20.68369310021897;20.68369310021897;17.13779690…
318;13.273020212344708;-3.6264810090702944;13.273020212344708;0.3077397935758328;0.48733065974222883;474.67000000000024;440.39800000000025;474.2340993279999;178.0;0.0;0.24010087170735614;-0.3004493734441999;0.3004493734441999;0.24010087170735614;0.7941176470588235;1.2647058823529411;1.7647058823529411;1.5350498839470337;1129.074733148626;23.597801070431426;19.8069039994241;20.623400580351827;16.4…
319;12.072094286418782;-3.290323601662888;12.072094286418782;0.36942649281935047;0.7528210393506697;412.59900000000016;380.34300000000013;412.218449264;156.0;0.0;0.2082362658159241;-0.3004493734442;0.3004493734442;0.2082362658159241;0.9310344827586207;1.4137931034482758;1.8620689655172413;1.7423252604578903;860.9115503623841;20.484916895309066;17.420152653475974;18.2366492344037;13.87275857192823…
320;10.603054768203577;-0.28914871504157236;10.603054768203577;0.16934452947845813;0.8838190943099095;335.4910000000001;306.259;335.22491454799996;132.0;0.0;0.05683130134397807;-0.3950966446811327;0.3950966446811327;0.05683130134397807;0.88;1.36;1.8;1.6882009835724412;630.253682615269;17.27781011412252;15.142621377584343;15.142621377584343;12.226311962521509;9.666051160490625;9.666051160490625;8.…
321;11.75141723356009;-0.886370937263794;11.75141723356009;0.5871409674981101;0.9127269495121655;321.46400000000006;294.248;321.209264484;126.0;0.0;0.1148571369964934;-0.38038700986185164;0.38038700986185164;0.1148571369964934;0.875;1.3333333333333333;1.7916666666666667;1.6455774778661945;615.3839748209986;16.570703332935974;14.435514596397793;14.435514596397793;11.665651790741688;9.2198768016304…
322;2.6584637188208617;-0.09345427059712752;2.6584637188208617;0.09345427059712752;0.46988059058758586;381.5630000000001;350.3150000000001;381.245649992;148.0;0.0;0.045352501194673454;-0.3004493702910468;0.3004493702910468;0.045352501194673454;0.6551724137931034;1.0344827586206897;1.4137931034482758;1.641490672165954;807.6382097035191;19.68358750805833;17.37505234684597;17.37505234684597;14.27082…
323;12.362390873015874;-0.5661952003023434;12.362390873015874;0.003668745275887675;0.8605899449393155;289.37499999999994;266.191;289.167793596;114.0;0.0;0.3155498550108651;-0.4617237756087618;0.4617237756087618;0.3155498550108651;1.2857142857142858;1.9047619047619047;2.4761904761904763;1.632677623313254;476.06840462966727;14.819626477379408;12.442610100567016;12.442610100567016;10.185871848001627…
324;12.041140873015873;-1.1726766817838248;12.041140873015873;0.0467016250944825;0.85588008409094;275.34799999999996;254.17999999999995;275.152143532;108.0;0.0;0.3394263121853075;-0.46007659136710977;0.46007659136710977;0.3394263121853075;1.25;1.85;2.45;1.5975120721745055;461.8701458124774;14.11251969619286;11.735503319380468;11.735503319380468;9.64786704554084;7.303284430096584;7.303284430096584…
325;12.993555130385488;-0.12691987906273616;12.993555130385488;0.09138106785924238;0.7638251035620465;362.5390000000002;332.2990000000001;362.2027992;138.0;0.0;0.4140881196064501;-0.44572373715784785;0.44572373715784785;0.4140881196064501;1.2;1.92;2.56;1.4072080666124274;556.2611010076731;17.225403871315223;15.231691758584367;16.04818833951209;12.203509938206668;9.927326024859214;10.8701350664412…
326;13.079312011841775;-0.2517853599773243;13.079312011841775;0.016046338288401296;0.6685158901373187;429.35800000000023;404.1580000000002;428.10994014000005;142.0;0.0;0.41437054574495574;-0.44571603328025255;0.44571603328025255;0.41437054574495574;1.0740740740740742;1.7037037037037037;2.3333333333333335;1.4944450907403894;766.6596037515774;18.80275414050485;15.552625381145122;17.138621920259823;…
327;13.092398431594859;-0.301377052364155;13.092398431594859;0.020021154824546583;0.7982241766713931;375.47200000000015;350.2720000000001;375.19467704000004;144.0;0.0;0.41437054574913695;-0.4457160332802471;0.4457160332802471;0.41437054574913695;1.1071428571428572;1.75;2.357142857142857;1.4975055841793585;845.6662162140786;19.50986092169139;16.12187450363585;16.12187450363585;13.635361590784806;9…
328;12.994987244897958;-0.28545112643822934;12.994987244897958;0.0062031276136618185;0.7881785392531437;381.50100000000026;358.3170000000001;381.15109797599996;140.0;0.0;0.41439789325178605;-0.4457157110370863;0.4457157110370863;0.41439789325178605;1.2592592592592593;1.962962962962963;2.5555555555555554;1.470448823496165;814.111655676468;18.80275414050485;15.375422255720464;16.191918836648192;13.…
329;13.094843513794405;-0.25451058201058174;13.094843513794405;0.013816400016796404;0.6685158901373189;429.3580000000002;404.15800000000024;428.10994014000005;142.0;0.0;0.41437055068765244;-0.44571603326682735;0.44571603326682735;0.41437055068765244;1.1111111111111112;1.8148148148148149;2.4814814814814814;1.5049484782414726;783.9096037515774;18.802754140504845;15.552625381145122;17.13862192025982…
330;13.021634542705971;-0.24166099773242622;13.021634542705971;0.026097778617619527;0.8163076117264024;350.4620000000001;324.254;350.199428072;136.0;0.0;0.414370545707796;-0.4457160332803011;0.4457160332803011;0.414370545707796;1.0;1.5769230769230769;2.1923076923076925;1.4906690154349023;720.322171714733;17.932510652501772;15.252011177325521;15.252011177325521;12.703509938206668;9.495413625792825…
331;12.926260393046107;-0.2219850718065004;12.926260393046107;0.04114407491391603;0.8075405512632231;356.4910000000002;332.2990000000001;356.15584900799996;132.0;0.0;0.41501498780236423;-0.4456998763815167;0.4456998763815167;0.41501498780236423;1.16;1.88;2.52;1.4656788429204834;689.7509372182847;17.225403871315223;14.505558929410132;15.322055510337858;12.203509938206668;8.979898230158792;9.859551…
332;12.924223356009069;-0.2257350718065001;12.924223356009069;0.039915805828504514;0.8075405512632232;356.49100000000016;332.2990000000001;356.15584900799996;132.0;0.0;0.4143978932104394;-0.4457157110371403;0.4457157110371403;0.4143978932104394;1.2;1.92;2.56;1.4656788429204834;689.7509372182847;17.225403871315223;14.505558929410132;15.322055510337858;12.203509938206668;8.966818146583856;9.9096271…
333;13.117628495842782;-0.25842025699168536;13.117628495842782;0.01076508303938839;0.668515890137319;429.3580000000001;404.1580000000001;428.10994014;142.0;0.0;0.4143711873420102;-0.44571602966711377;0.44571602966711377;0.4143711873420102;1.0740740740740742;1.7037037037037037;2.3703703703703702;1.5163207056792185;783.9096037515774;18.80275414050485;15.552625381145122;17.138621920259826;13.1141935…
334;12.948139172335601;-0.22819160997732402;12.948139172335601;0.03772959183673463;0.8075405512632232;356.49100000000016;332.2990000000001;356.15584900799996;132.0;0.0;0.4143979403539349;-0.4457157052928037;0.4457157052928037;0.4143979403539349;1.16;1.88;2.52;1.4788630152015307;689.7509372182847;17.225403871315223;14.505558929410132;15.322055510337858;12.203509938206668;8.979898230158792;9.859551…
335;12.912897297808012;-0.27652494331065736;12.912897297808012;0.010890731292516831;0.8423022932776296;340.4230000000002;316.23100000000005;340.178692628;132.0;0.0;0.41437242290116844;-0.47226621545577946;0.47226621545577946;0.41437242290116844;1.2;1.92;2.56;1.4788630152015307;686.9960497161212;17.225403871315223;14.505558929410132;14.505558929410132;12.203509938206668;8.966818146583856;8.9668181…
336;12.946910903250188;-0.23022864701436108;12.946910903250188;0.03693239795918335;0.8075405512632232;356.49100000000016;332.2990000000001;356.15584900799996;132.0;0.0;0.41437101187543735;-0.44571603066065474;0.44571603066065474;0.41437101187543735;1.2;1.92;2.56;1.4788630152015307;689.7509372182847;17.225403871315223;14.505558929410132;15.322055510337858;12.203509938206668;8.966818146583856;9.909…
337;12.84949971655329;-0.2143027210884354;12.84949971655329;0.05075042517006789;0.7981015287710653;362.52000000000015;340.34400000000016;362.112269944;128.0;0.0;0.4143983594312191;-0.44571570841720226;0.44571570841720226;0.4143983594312191;1.2083333333333333;1.9166666666666667;2.5416666666666665;1.4553977920759693;657.2698280713065;16.518297090128677;13.759106681494742;15.392099843350195;11.70350…
338;6.666018518518518;0.04648715041572116;6.666018518518518;0.04648715041572116;0.8289288715670489;307.437;282.237;307.19361442;120.0;0.0;0.1079103211026678;-0.3654368745267479;0.3654368745267479;0.1079103211026678;0.8260869565217391;1.3043478260869565;1.7826086956521738;1.5709905337644723;573.3045336730461;15.6480536021256;13.766792779364778;13.766792779364778;11.309663088089318;8.78322311280403…
339;13.375292894935752;-0.08318877551020454;13.375292894935752;0.08318877551020454;0.8579644736127633;334.4630000000001;308.25500000000005;334.20451345199996;130.0;0.0;0.22996978047621341;-0.3414820160003765;0.3414820160003765;0.22996978047621341;0.92;1.48;2.08;1.5457682328470477;701.321783057898;17.225403871315223;14.843762886861658;14.843762886861658;12.203509938206668;9.266701253030686;9.26670…
340;2.4274017384731668;1.1632893990929705;2.4274017384731668;1.1632893990929705;0.5791645622326818;287.406;266.23799999999994;287.167399672;110.0;0.0;0.0015995382446495968;-0.3057312648686364;0.3057312648686364;0.0015995382446495968;0.7272727272727273;1.2272727272727273;1.7727272727272727;1.9631480815500684;705.4815373524832;14.940946820939052;13.04914341214241;13.04914341214241;10.82649984049492…
341;12.58934697026959;0.26479397623246825;12.58934697026959;0.26479397623246825;0.7325276241844828;309.434;290.282;309.11873522800005;112.0;0.0;0.17729496902076006;-0.3057312648500038;0.3057312648500038;0.17729496902076006;1.0454545454545454;1.8181818181818181;2.6363636363636362;1.958174478975456;761.2473019729697;15.104083527755582;12.76334569749818;13.579842278425906;10.737183443017885;7.837191…
342;4.400740740740741;1.0499074074074073;4.400740740740741;1.0499074074074073;0.6722475216332594;225.34199999999996;214.254;225.039439352;74.0;0.0;0.13804246007641194;-0.3017135631847265;0.3017135631847265;0.13804246007641194;1.3571428571428572;2.2857142857142856;3.2142857142857144;2.072970142251727;396.51625965858847;9.543605595440512;7.986564492173791;9.619557654029244;6.84333659290053;4.695490…
343;5.898300894431846;0.5338425925925927;5.898300894431846;0.5338425925925927;0.7168903099859671;215.709;205.629;215.028396;70.0;0.0;0.17007902911077546;-0.3017352864616206;0.3017352864616206;0.17007902911077546;1.5384615384615385;2.3846153846153846;3.0;2.2621796693089746;333.8850592753653;9.259148545064338;7.326524162722233;8.898949689668413;6.270856947829096;4.1314901468602665;5.239751363209715…
344;5.691183153817082;0.3158997071050642;5.691183153817082;0.3158997071050642;0.8170168094859936;311.41;294.274;311.109233164;112.0;0.0;0.25413374361574503;-0.4622842048200427;0.4622842048200427;0.25413374361574503;1.2727272727272727;2.1363636363636362;2.9545454545454546;1.6373845984149895;712.2504353604935;15.200459844932896;12.450666107311548;13.267162688239274;10.826499840494924;7.199544183298…
345;10.441508645124717;-1.0151001774166455;10.441508645124717;0.3184722222222225;0.8540777378991594;255.29899999999995;242.19499999999996;255.067762276;92.0;0.0;0.3412926036849209;-0.47872237380295024;0.47872237380295024;0.3412926036849209;1.6470588235294117;2.4705882352941178;3.176470588235294;2.125857674156549;443.7594517783738;12.25071237662706;9.419376647327239;10.235873228254965;8.1647037979…
346;5.792024990551776;0.7040507947005965;5.792024990551776;0.7040507947005965;0.7447430126218617;296.44000000000005;272.248;296.167082388;112.0;0.0;0.25316608752972186;-0.47548558104316263;0.47548558104316263;0.25316608752972186;1.3;2.15;2.95;1.8111295880408842;432.5633233711006;14.208896013370174;12.176798936485783;12.99329551741351;9.808861750289882;7.343555480646261;8.073852223986481;5.2251543…
347;5.748817082388511;0.6937948790627365;5.748817082388511;0.6937948790627365;0.7721174498929468;282.413;260.23699999999997;282.151432324;106.0;0.0;0.25316608755397313;-0.47548557403060787;0.47548557403060787;0.25316608755397313;1.368421052631579;2.263157894736842;3.0526315789473686;1.8845231983499733;418.5306452326662;13.501789232183626;11.469692155299235;12.286188736226961;9.308861750289882;6.8…
348;5.689576719576719;0.6654093442932728;5.689576719576719;0.6654093442932728;0.7895605866835776;268.38599999999997;248.22599999999997;268.13578226;100.0;0.0;0.2531660939100492;-0.47548469974206514;0.47548469974206514;0.2531660939100492;1.4444444444444444;2.3333333333333335;3.111111111111111;1.9641899827522717;404.536603282234;12.794682450997078;10.762585374112687;11.579081955040413;8.80886175028…
349;8.71496417223149;0.20980169401706217;8.71496417223149;0.20980169401706217;0.7912766903537835;269.36999999999995;250.21799999999996;269.119797848;100.0;0.0;0.2531660988497176;-0.4754840129623294;0.4754840129623294;0.2531660988497176;1.4444444444444444;2.3333333333333335;3.111111111111111;1.9641899827522717;405.78171578007056;12.794682450997078;10.63244870042302;11.448945281350746;8.80886175028…
350;5.881009542705971;0.7027442365835224;5.881009542705971;0.7027442365835224;0.7267443304336886;329.46900000000016;306.2850000000001;329.156183356;122.0;0.0;0.2531660889810209;-0.4754853769492826;0.4754853769492826;0.2531660889810209;1.173913043478261;2.0434782608695654;2.869565217391304;1.459292263846035;638.726071969563;15.907566626119443;13.57198645087119;14.388483031798916;11.326499840494924…
351;5.853231764928194;0.6972234032501889;5.853231764928194;0.6972234032501889;0.7363245780873477;318.4460000000001;296.2700000000001;318.151432324;118.0;0.0;0.25316609638141796;-0.4754843557849658;0.4754843557849658;0.25316609638141796;1.2272727272727273;2.090909090909091;2.909090909090909;1.4685464719983978;605.4542199135999;15.200459844932896;12.941849777181524;13.75834635810925;10.826499840494…
352;5.837606764928194;0.6768152399848829;5.837606764928194;0.6768152399848829;0.7331162214447902;319.43400000000014;298.2660000000001;319.14668129200004;118.0;0.0;0.253166096381467;-0.4754843557553435;0.4754843557553435;0.253166096381467;1.3181818181818181;2.272727272727273;3.090909090909091;1.4685464719983976;607.2412205050352;15.200459844932896;12.811713103491854;13.62820968441958;10.8264998404…
353;5.6034656084656085;0.6091593442932728;5.6034656084656085;0.6091593442932728;0.793700126762977;254.35899999999998;236.21499999999997;254.120132196;94.0;0.0;0.25316689040668694;-0.47543400390309776;0.47543400390309776;0.25316689040668694;1.5294117647058822;2.411764705882353;3.176470588235294;2.0479940716121017;390.57807925629726;12.08757566981053;10.05547859292614;10.871975173853865;8.308861750…
354;8.716153939805185;0.13723537100025207;8.716153939805185;0.13723537100025207;0.7960152344861038;255.34299999999996;238.20699999999997;255.104147784;94.0;0.0;0.25316751596741915;-0.4753932423293359;0.4753932423293359;0.25316751596741915;1.5294117647058822;2.411764705882353;3.176470588235294;2.0479940716121017;391.82319175413375;12.08757566981053;9.925341919236471;10.741838500164198;8.3088617502…
355;5.467215608465608;0.4876315665154951;5.467215608465608;0.4876315665154951;0.8344026757018448;240.332;224.20399999999998;240.104482132;88.0;0.0;0.25321320378762324;-0.4741394001055869;0.4741394001055869;0.25321320378762324;1.5625;2.4375;3.1875;2.1313382710222304;376.6508636523953;11.380468888623982;9.348371811739591;10.164868392667318;7.808861750289882;5.343555480646261;6.073852223986481;3.810…
356;8.715731686192996;-0.004050532249937344;8.715731686192996;0.004050532249937344;0.8374969193538631;241.31599999999997;226.19599999999997;241.08849772;88.0;0.0;0.25325041485482125;-0.4730411742368614;0.4730411742368614;0.25325041485482125;1.5625;2.4375;3.1875;2.1313382710222304;377.89597615023183;11.380468888623982;9.218235138049923;10.03473171897765;7.808861750289882;5.251534956199236;5.981831…
357;2.5466203703703703;0.752742819349962;2.5466203703703703;0.752742819349962;0.798215471558711;310.46600000000007;288.29;310.15036970399996;114.0;0.0;0.05524529316765719;-0.3393118985406798;0.3393118985406798;0.05524529316765719;1.0;1.6363636363636365;2.272727272727273;1.6818332009181534;624.4896887450094;14.940946820939052;13.034361810103153;13.85085839103088;10.809663088089318;8.13080418928513…
358;13.26994567271353;-0.09999433106576028;13.26994567271353;0.09999433106576028;0.8630224534164824;322.45200000000006;296.244;322.20451345199996;126.0;0.0;0.2299943772084126;-0.34082915450929624;0.34082915450929624;0.2299943772084126;0.9166666666666666;1.5833333333333333;2.2916666666666665;1.8199180187615602;641.4030250336976;16.77781011412252;14.396169129668953;14.396169129668953;11.73718344301…
359;13.048880857898714;0.11866024187452795;13.048880857898714;0.11866024187452795;0.6427318030186361;306.409;284.233;306.17321332399996;118.0;0.0;0.25407087926576555;-0.33606228979573194;0.33606228979573194;0.25407087926576555;0.8695652173913043;1.434782608695652;2.0434782608695654;1.9232610907480356;671.302565951776;16.070703332935974;13.481955567295858;13.481955567295858;11.237183443017884;8.03…
360;13.43892715419501;-0.5292413076341647;13.43892715419501;0.24134542705971285;0.8638956518389811;322.45200000000006;296.244;322.20451345199996;126.0;0.0;0.23287018137938148;-0.33935910700921296;0.33935910700921296;0.23287018137938148;0.9166666666666666;1.4583333333333333;2.0416666666666665;1.9102113216030783;662.7528045526652;16.993353063746344;14.61171207929278;14.61171207929278;11.59317214567…
361;13.900902305366591;-0.17294595616024244;13.900902305366591;0.08744037121021209;0.6452965283305947;384.5230000000001;356.29900000000015;384.220163516;148.0;0.0;0.23055510513379893;-0.3325345322713765;0.3325345322713765;0.23055510513379893;0.8620689655172413;1.4482758620689655;2.103448275862069;1.6638683822787728;911.2128437872143;20.05383099606141;16.946057182433613;16.946057182433613;14.22034…
362;13.117167894935754;-0.09536470143613052;13.117167894935754;0.09536470143613052;0.8669498072688353;308.425;284.233;308.18886338799996;120.0;0.0;0.2300386954898257;-0.33959330399025184;0.33959330399025184;0.2300386954898257;0.9130434782608695;1.4782608695652173;2.0869565217391304;1.8129209971930211;618.6046376536526;16.070703332935974;13.689062348482405;13.689062348482405;11.237183443017884;8.3…
363;13.694042737465358;-0.1542319643906953;13.694042737465358;0.1542319643906953;0.6452965283305947;384.5230000000001;356.29900000000015;384.220163516;148.0;0.0;0.2300600664374808;-0.33895699559461895;0.33895699559461895;0.2300600664374808;0.8620689655172413;1.4482758620689655;2.103448275862069;1.581308435029397;911.2128437872143;20.05383099606141;16.946057182433613;16.946057182433613;14.22034669…
364;13.096759731670446;-0.1353647014361301;13.096759731670446;0.1353647014361301;0.868432393789989;309.41300000000007;286.229;309.184112356;120.0;0.0;0.23003969711904457;-0.33959329722219345;0.33959329722219345;0.23003969711904457;1.0869565217391304;1.826086956521739;2.4782608695652173;1.8129209971930214;621.5776892938085;16.070703332935974;13.558925674792738;13.558925674792738;11.237183443017884…
365;13.10154289493575;-0.1231424792139082;13.10154289493575;0.1231424792139082;0.868432393789989;309.413;286.229;309.184112356;120.0;0.0;0.23003871118939972;-0.3395933039394267;0.3395933039394267;0.23003871118939972;1.0434782608695652;1.6956521739130435;2.347826086956522;1.8129209971930211;621.5776892938085;16.070703332935974;13.558925674792738;13.558925674792738;11.237183443017884;8.150105870669…
366;16.080222033257748;-2.0292413076341638;16.080222033257748;0.058557492441420944;0.8624623674431985;326.415;303.23100000000005;326.179441576;126.0;0.0;0.26488682901144567;-0.33703323780981254;0.33703323780981254;0.26488682901144567;0.9583333333333334;1.5;2.0833333333333335;1.9102113216030783;668.552908533272;16.993353063746344;13.989676552302006;13.989676552302006;11.593172145670252;8.357311825…
367;12.992167894935752;-0.5953647014361305;12.992167894935752;0.03532690854119447;0.869991858575716;310.39700000000005;288.221;310.168127944;120.0;0.0;0.2679640570751345;-0.47582218940952153;0.47582218940952153;0.2679640570751345;0.9130434782608695;1.4782608695652173;2.0869565217391304;1.8129209971930211;622.3325767959718;16.070703332935974;13.39020385775972;13.39020385775972;11.237183443017884;7…
368;13.480593820861678;-0.3625746409674979;13.480593820861678;0.29931122448979575;0.8680619405165743;320.4360000000001;296.244;320.18886338799996;124.0;0.0;0.23346374197445333;-0.3393401432238432;0.3393401432238432;0.23346374197445333;0.9166666666666666;1.5;2.125;1.6686289435335553;707.1333080625042;16.570703332935974;14.189062348482405;14.189062348482405;11.715180613598399;8.800374757841901;8.80…
369;2.6018518518518516;0.3806481481481482;2.6018518518518516;0.3806481481481482;0.84234198198695;266.38800000000003;244.21199999999993;266.178298704;104.0;0.0;0.06021852867100645;-0.3038249279949604;0.3038249279949604;0.06021852867100645;0.7;1.15;1.6;1.9195611561338588;476.12919033320236;13.7862462825598;12.073707276831994;12.073707276831994;9.84333659290053;7.3690410235500154;7.3690410235500154;…
370;12.769881941512812;-5.793305685349335;12.769881941512812;0.42291666666666683;0.5245567433892461;474.8920000000002;456.7480000000002;474.074023776;166.0;0.0;0.5338268355433946;-0.37601008994452473;0.5338268355433946;0.37601008994452473;1.064516129032258;1.7419354838709677;2.4193548387096775;1.803508127585495;1146.5723871148027;22.388540578131746;16.279020580276182;17.851446107222365;14.5318082…
371;6.176539767362579;0.7064663118333756;6.176539767362579;0.7064663118333756;0.8001222420891723;326.831;307.679;326.129824288;118.0;0.0;0.1383215959494366;-0.35347061187973944;0.35347061187973944;0.1383215959494366;1.0;1.7826086956521738;2.608695652173913;1.8304332090303406;763.3669443617505;15.81119030894213;13.089484268582675;13.84541321460113;11.20350993820667;7.887311430224071;8.265275903233…
372;9.811044277291572;0.23424408961115328;9.811044277291572;0.23424408961115328;0.7349029808758579;308.38500000000005;288.225;308.16371125999996;118.0;0.0;0.13832331363027672;-0.5078819701077344;0.5078819701077344;0.13832331363027672;1.0;1.7826086956521738;2.608695652173913;1.8304332090303406;763.3669443617505;15.81119030894213;13.158733391073406;13.158733391073406;11.20350993820667;7.92193599146…
373;12.675332803792122;-5.76501035866724;12.675332803792122;0.2870393990929707;0.5707665357932288;440.44700000000006;421.29500000000013;440.112996128;160.0;0.0;0.5338268435783787;-0.3759520052591139;0.5338268435783787;0.3759520052591139;1.0333333333333334;1.7333333333333334;2.433333333333333;1.7577556382831427;1094.4437458718264;21.518297090128673;15.978406376456583;16.79490295738431;14.137961350…
374;11.47104754986481;-3.591399247556129;11.47104754986481;0.25507742294448676;0.7992930320202929;386.4770000000001;364.30100000000016;386.14126156399993;142.0;0.0;0.30574725095166716;-0.38252415284760666;0.38252415284760666;0.30574725095166716;1.037037037037037;1.7777777777777777;2.5185185185185186;1.7923181386722398;995.7643976374828;19.018297090128677;15.3445129574289;16.161009538356627;12.887…
375;6.259114124044679;0.7345681636852275;6.259114124044679;0.7345681636852275;0.8001222420891723;326.831;307.6790000000001;326.129824288;118.0;0.0;0.13837424491061923;-0.3534698866707181;0.3534698866707181;0.13837424491061923;1.0;1.7826086956521738;2.608695652173913;1.8381648390067984;763.3669443617505;15.81119030894213;13.089484268582675;13.84541321460113;11.20350993820667;7.887311430224072;8.26…
376;9.945706254724112;0.2623459414630054;9.945706254724112;0.2623459414630054;0.7349029808758579;308.38500000000005;288.225;308.16371126;118.0;0.0;0.13845929204631807;-0.5079391717815787;0.5079391717815787;0.13845929204631807;1.0;1.7826086956521738;2.608695652173913;1.8381648390067984;763.3669443617505;15.81119030894213;13.158733391073406;13.158733391073406;11.20350993820667;7.921935991469438;7.9…
377;12.744555949840667;-5.770238651373209;12.744555949840667;0.42994572520366225;0.5707665357932288;440.44700000000023;421.29500000000013;440.1129961280001;160.0;0.0;0.5338268355433946;-0.3760100899445248;0.5338268355433946;0.3760100899445248;1.0333333333333334;1.7333333333333334;2.433333333333333;1.78462039918164;1094.4437458718262;21.518297090128673;15.978406376456581;16.794902957384306;14.1379…
378;11.550451599283218;-3.5966275402620993;11.550451599283218;0.28317927479633864;0.7992930320202927;386.4770000000002;364.30100000000016;386.14126156400005;142.0;0.0;0.3057463641211261;-0.3825822359608552;0.3825822359608552;0.3057463641211261;1.037037037037037;1.7777777777777777;2.5185185185185186;1.8156555592626744;995.764397637483;19.018297090128673;15.3445129574289;16.161009538356627;12.88796…
379;6.231336346266902;0.6945681636852274;6.231336346266902;0.6945681636852274;0.736992877851952;327.81500000000005;309.67100000000005;327.113839876;118.0;0.0;0.15264513990785067;-0.45432313146929804;0.45432313146929804;0.15264513990785067;1.0;1.7826086956521738;2.608695652173913;1.8381648390067984;766.612056859587;15.81119030894213;12.997732559046538;13.753661505064994;11.20350993820667;7.7955597…
380;12.73221027082832;-5.790646814638515;12.73221027082832;0.34202286470143606;0.5259746535438894;441.4310000000002;423.2870000000001;441.09701171600005;160.0;0.0;0.5338268356090966;-0.45432010691290126;0.5338268356090966;0.45432010691290126;1.0333333333333334;1.7333333333333334;2.433333333333333;1.78462039918164;1094.4437458718262;21.518297090128673;15.886654666920444;16.70315124784817;14.137961…
381;12.752786402515563;-5.756633209196338;12.752786402515563;0.4032790585369954;0.5063127077162594;457.49900000000025;439.3550000000002;457.074168096;160.0;0.0;0.5338268355021933;-0.37601141138257277;0.5338268355021933;0.37601141138257277;1.0333333333333334;1.7333333333333334;2.433333333333333;1.78462039918164;1095.6888583696627;21.518297090128673;15.886654666920444;17.5196478287759;14.1379613500…
382;13.230859315948603;-0.1067154638357739;13.230859315948603;0.07698790627362051;0.8952428117061265;351.41000000000014;330.2420000000001;351.16952491200004;134.0;0.0;0.24648799649167455;-0.4927739901308377;0.4927739901308377;0.24648799649167455;1.1153846153846154;1.8846153846153846;2.6923076923076925;1.714841611448713;858.5129143002716;18.0956473593183;14.668515653723734;14.668515653723734;12.63…
383;6.289695068961161;0.8081470645088975;6.289695068961161;0.8081470645088975;0.7751246622951562;373.95300000000003;349.7610000000001;373.13794644800004;132.0;0.0;0.05673003116307831;-0.33955084718263834;0.33955084718263834;0.05673003116307831;0.92;1.68;2.52;1.4932356446643806;743.4711667615175;17.225403871315223;14.619052902606182;16.19147842955236;12.20350993820667;8.954408454971631;10.14886950…
384;13.163360961830726;-3.858067935092872;13.163360961830726;0.017573843813888823;0.6472071236678285;421.9250000000002;400.7570000000002;421.10270381199996;148.0;0.0;0.2677036268320541;-0.3038256611666206;0.3038256611666206;0.2677036268320541;1.0357142857142858;1.7142857142857142;2.392857142857143;1.6704766809602938;1104.4312681621368;19.888540578131753;15.476650663359665;17.049076190305847;13.34…
385;2.612268518518518;0.494074074074074;2.612268518518518;0.494074074074074;0.7212588245608211;264.372;244.21199999999996;264.16264864;102.0;0.0;0.06723468289128036;-0.3616606726822643;0.3616606726822643;0.06723468289128036;0.9;1.65;2.55;1.9017661245550799;634.8202783238603;13.526733258565956;11.919006738452742;11.919006738452742;9.826499840494925;7.436433325672088;7.436433325672088;5.97573814961…
386;11.764659165492215;-0.8659617542694196;11.764659165492215;0.1247374381862767;0.20437233083227038;540.6240000000004;508.3680000000004;540.248503504;206.0;0.0;0.28696965380310907;-0.5079666451554307;0.5079666451554307;0.28696965380310907;1.05;1.725;2.375;1.4602730726591926;1396.1115205532033;28.48455241637955;22.157181133551063;22.157181133551063;19.321233438786436;12.945474411587346;12.9454744…
387;6.171802913552252;0.4079320987654321;6.171802913552252;0.4079320987654321;0.8058613927728192;306.2360000000001;289.1;305.073804904;104.0;0.0;0.05947699779163679;-0.3129793397487151;0.3129793397487151;0.05947699779163679;0.95;1.7;2.4;2.0462380294045226;624.1371109583482;14.11251969619286;11.366294931098185;12.878152823135094;9.702708600407234;6.914545733218416;7.670474679236871;5.2736603965891…
388;12.56453067748883;-4.329868979425256;12.56453067748883;0.20334561602418733;0.8517964099245682;309.3310000000001;291.187;309.134048856;118.0;0.0;0.41591405457582453;-0.4856952913159904;0.4856952913159904;0.41591405457582453;1.0;1.6363636363636365;2.1818181818181817;2.130456050091155;566.707963548519;16.001789232183626;12.2298579637609;12.2298579637609;10.503349863289461;7.0393007383621145;7.03…
389;3.2262581884605694;1.0216605253212396;3.2262581884605694;1.0216605253212396;0.8299677542138636;263.38399999999996;242.21599999999995;263.167399672;102.0;0.0;-0.0016939398476161739;-0.3194434756330369;0.3194434756330369;0.0016939398476161739;0.9;1.45;2.0;2.1133271211644944;575.6683055943938;13.7862462825598;12.024579547452825;12.024579547452825;9.898178147766926;7.4122841352177495;7.4122841352…
390;3.3093399628369866;0.262685185185185;3.3093399628369866;0.262685185185185;0.8254375445230728;277.41099999999994;254.22699999999995;277.183049736;108.0;0.0;0.020917908670118814;-0.31975136809052407;0.31975136809052407;0.020917908670118814;1.0;1.619047619047619;2.238095238095238;1.8805976481796653;610.8929198710238;14.2862462825598;12.731686328639373;12.731686328639373;10.366138617215372;8.2009…
391;5.761855631141345;0.7046367157974304;5.761855631141345;0.7046367157974304;0.7704781586340654;282.41299999999995;260.23699999999997;282.151432324;106.0;0.0;0.25316609391372713;-0.4754846986662295;0.4754846986662295;0.25316609391372713;1.4210526315789473;2.3157894736842106;3.1052631578947367;1.8845231983499733;418.5306452326662;13.501789232183626;11.685235104923061;12.501731685850787;9.30886175…
392;4.551841380070547;0.32796863189720304;4.551841380070547;0.32796863189720304;0.7626354097192275;296.43900000000014;276.279;296.13471963999996;108.0;0.0;0.0475709790508396;-0.3193915602246759;0.3193915602246759;0.0475709790508396;1.1428571428571428;1.9523809523809523;2.7142857142857144;2.0990436831876456;718.4213477294207;14.656489770562878;12.465827871043551;13.282324451971277;10.3088617502898…
393;10.995231481481483;-0.19763888888888848;10.995231481481483;0.19763888888888848;0.5139158149125915;155.19699999999997;142.09299999999996;155.094628656;62.0;0.0;0.3342236541189761;-0.4656243715937133;0.4656243715937133;0.3342236541189761;1.7272727272727273;2.4545454545454546;3.0;2.5733242043241216;186.5310795617182;8.267584713501616;6.962380789176953;6.962380789176953;5.236382105218448;3.696642…
394;12.393432451401114;-0.3237423275888629;12.393432451401114;0.12386891639371855;0.6888074298516087;378.42800000000017;356.25200000000007;378.157957184;144.0;0.0;0.3398265912011316;-0.4967575508906217;0.4967575508906217;0.3398265912011316;1.25;2.107142857142857;2.892857142857143;1.6237736189674443;1101.6000880399124;19.413484604514085;16.165628716052808;16.165628716052808;13.600886748174158;9.40…
395;12.344897373333069;-0.3117932804562493;12.344897373333069;0.06341162236499587;0.6812897115757164;348.40200000000004;328.242;348.1473925;132.0;0.0;0.3398265912011316;-0.47052909599423165;0.47052909599423165;0.3398265912011316;1.2692307692307692;2.1153846153846154;2.9615384615384617;1.6727676700641092;1037.1573807574946;17.83613433532446;14.834730694778573;14.834730694778573;12.669035095596021;…
396;11.643545430742117;-0.8726538975961777;11.643545430742117;0.1215567526949417;0.15753245592159404;532.5970000000002;500.34100000000035;532.2321847439999;204.0;0.0;0.3373440311547748;-0.5079666451554307;0.5079666451554307;0.3373440311547748;0.9743589743589743;1.5897435897435896;2.2051282051282053;1.4649187554942897;1307.1142593194543;27.777445635193004;21.565429424014933;21.565429424014933;18.7…
397;5.148899281934996;0.36069444444444443;5.148899281934996;0.36069444444444443;0.3809755904285067;208.26099999999997;192.13299999999995;208.121177752;82.0;0.0;0.17697706614576666;-0.38270397315783133;0.38270397315783133;0.17697706614576666;1.4666666666666666;2.3333333333333335;3.0;1.6939082697249248;303.44511986661337;10.510225400620904;9.030914728236555;9.030914728236555;7.398178147766922;5.256…
398;13.306519353111614;-0.12118042433022636;13.306519353111614;0.12118042433022636;0.7681486275462209;352.4780000000001;324.2540000000001;352.21507813600005;138.0;0.0;0.23003869867816304;-0.38336030392012793;0.38336030392012793;0.23003869867816304;0.9615384615384616;1.5769230769230769;2.1923076923076925;1.694626116423945;667.0563074753593;18.192023676495612;15.511524201319364;15.511524201319364;1…
399;9.044915438397581;0.002986111111111134;9.044915438397581;0.002986111111111134;0.4852711440907263;193.24999999999994;178.12999999999997;193.1215121;76.0;0.0;0.16387947129901104;-0.39831993823641015;0.39831993823641015;0.16387947129901104;1.5;2.357142857142857;3.0714285714285716;2.229958167245373;290.23246118995354;10.018661569058182;8.492529764083024;8.492529764083024;6.8047903210670455;5.0473…
400;8.953078703703703;0.018611111111111134;8.953078703703703;0.018611111111111134;0.4606380726995384;179.22299999999996;166.11899999999997;179.105862036;70.0;0.0;0.16392818961769526;-0.3983199328189882;0.3983199328189882;0.16392818961769526;1.5384615384615385;2.230769230769231;2.6153846153846154;2.234179173752203;271.0746265337622;9.311554787871634;7.785422982896476;7.785422982896476;6.3047903210…
401;8.866373771730915;0.3182407407407406;8.866373771730915;0.3182407407407406;0.4569051237285076;179.22299999999996;166.11899999999997;179.105862036;70.0;0.0;0.1610946898056808;-0.3983284658958397;0.3983284658958397;0.1610946898056808;1.6153846153846154;2.4615384615384617;2.923076923076923;2.0943477150513337;268.5236044515888;9.259148545064338;7.73301674008918;7.73301674008918;6.346866552750666;4…
402;8.958210506424791;0.30782407407407386;8.958210506424791;0.30782407407407386;0.48236134439832545;193.25;178.12999999999997;193.1215121;76.0;0.0;0.16104592580534044;-0.39832847131284715;0.39832847131284715;0.16104592580534044;1.5;2.2142857142857144;2.642857142857143;2.1115741187816948;273.5819231708416;9.966255326250886;8.440123521275728;8.440123521275728;6.846866552750666;5.083472709169126;5.0…
403;4.739675925925926;0.7082870370370368;4.739675925925926;0.7082870370370368;0.4900405617188956;140.18599999999998;128.08999999999997;140.094963004;56.0;0.0;0.10616526129115925;-0.399136374629048;0.399136374629048;0.10616526129115925;1.7;2.6;3.1;2.0820112213447213;166.98904200532664;6.974691494688164;6.208452875399596;6.208452875399596;4.898178147766922;3.7218376782152243;3.7218376782152243;2.98…
404;4.66234410430839;0.6562037037037034;4.66234410430839;0.6562037037037034;0.4288713951645731;154.213;140.101;154.110613068;62.0;0.0;0.10615264824403764;-0.3993976046879743;0.3993976046879743;0.10615264824403764;1.5454545454545454;2.4545454545454546;3.0;1.9200814168096378;169.47499331586653;7.681798275874712;6.863153413778848;6.863153413778848;5.398178147766922;4.18911620215485;4.18911620215485;…
405;5.2860752078609226;0.29819444444444443;5.2860752078609226;0.29819444444444443;0.7277664999623146;237.259;222.13899999999998;237.11134134;92.0;0.0;0.2536706027135044;-0.4788230217282379;0.4788230217282379;0.2536706027135044;1.6470588235294117;2.588235294117647;3.235294117647059;1.5298202839373958;429.35107587407833;11.664925939000156;9.756620102203454;9.756620102203454;8.3476678905501;5.755845…
406;5.341630763416478;0.29819444444444443;5.341630763416478;0.29819444444444443;0.7543695224354972;251.28599999999994;234.14999999999998;251.126991404;98.0;0.0;0.2536706027135043;-0.4788230217282379;0.4788230217282379;0.2536706027135043;1.5;2.3333333333333335;2.9444444444444446;1.5427540569155274;435.5309644432994;12.372032720186704;10.463726883390002;10.463726883390002;8.8476678905501;6.25584574…
407;5.208743386243387;0.2856755479969766;5.208743386243387;0.2856755479969766;0.5798127328622485;251.28599999999994;234.14999999999995;251.126991404;98.0;0.0;0.25367060270476294;-0.47882302172824875;0.47882302172824875;0.25367060270476294;1.6111111111111112;2.5555555555555554;3.2222222222222223;1.4391473828379955;431.95705539514057;12.372032720186704;10.411320640582707;10.411320640582707;8.847667…
408;5.249559712773999;0.28567554799697636;5.249559712773999;0.28567554799697636;0.5965703483136615;265.313;246.16099999999997;265.142641468;104.0;0.0;0.25367060270476294;-0.47882302172824875;0.47882302172824875;0.25367060270476294;1.5263157894736843;2.3684210526315788;3.0;1.4528461283892506;438.0967708455855;13.079139501373252;11.118427421769255;11.118427421769255;9.3476678905501;6.72312427058146…
409;12.404499139161837;-0.36525958119873425;12.404499139161837;0.20068216175359055;0.7072841421335032;357.7930000000001;341.6650000000001;357.0767856719999;128.0;0.0;0.29088929624206433;-0.49654391008594795;0.49654391008594795;0.29088929624206433;0.96;1.6;2.2;1.7901781020800023;864.4446800753022;17.811190308942127;13.707110057571313;14.463039003589769;12.084049995768549;7.490201158729754;7.868165…
410;13.275283604182412;-3.7398443405139834;13.275283604182412;0.07367392661584571;0.8267739414388021;403.5000000000002;378.3000000000001;403.1453439;150.0;0.0;0.20650018331561804;-0.4965789636728486;0.4965789636728486;0.20650018331561804;1.1071428571428572;1.8928571428571428;2.642857142857143;1.7150038172307909;986.2856175361071;19.888540578131757;16.266962509049456;17.083459089977183;13.37937852…
411;6.468365693499622;-0.0800510204081637;6.468365693499622;0.0800510204081637;0.7603386545244073;350.41800000000006;328.2420000000001;350.16304256399997;134.0;0.0;0.17920871464506002;-0.49285918189320677;0.49285918189320677;0.17920871464506002;1.1153846153846154;1.9230769230769231;2.730769230769231;1.6033556330173693;1008.1491039289575;17.83613433532446;15.257380425588948;15.257380425588948;12.6…
412;5.2998240268329555;0.3355646888384982;5.2998240268329555;0.3355646888384982;0.47660947241692664;270.33199999999994;252.18799999999996;270.136827816;104.0;0.0;0.1772528274296624;-0.49676705326880793;0.49676705326880793;0.1772528274296624;1.35;2.2;2.85;1.4778268422721632;554.0798713420163;13.7862462825598;11.633209023808512;11.633209023808512;9.847667890550102;6.889557553681162;6.88955755368116…
413;13.380036970082898;-0.21172397754855887;13.380036970082898;0.21172397754855887;0.4335379438442805;458.58100000000024;427.33300000000025;458.24818983200004;176.0;0.0;0.2032590590450001;-0.4967682187969759;0.4967682187969759;0.2032590590450001;0.9411764705882353;1.6470588235294117;2.3823529411764706;1.266151137097105;1282.7427847062913;23.3298518780003;19.583154517743935;19.583154517743935;16.6…
414;13.120052752582515;-0.2676193363147725;13.120052752582515;0.0030366964151231635;0.7678207042870997;380.48800000000006;352.26400000000007;380.20999275599996;148.0;0.0;0.4143705458389046;-0.4967681999965037;0.4967681999965037;0.4143705458389046;1.0357142857142858;1.6785714285714286;2.2857142857142856;1.4879666202301252;779.2545518930524;19.5098609216914;16.582909198599758;16.582909198599758;13.…
415;13.208381834215167;-0.26053316851431907;13.208381834215167;0.007620029748456547;0.6942858936772809;395.5230000000002;364.27500000000015;395.23291927209;154.0;0.0;0.41437657504375075;-0.4967681999965037;0.4967681999965037;0.41437657504375075;1.0;1.6206896551724137;2.206896551724138;1.4922736747401586;818.9640936998601;20.432510652501765;17.582909198599758;17.582909198599758;13.96869492411814;1…
416;6.2700452222007055;0.38928088280766837;6.2700452222007055;0.38928088280766837;0.24343467956318954;524.6170000000003;492.3610000000004;524.231122124;200.0;0.0;0.1618784017312829;-0.4967681832691336;0.4967681832691336;0.1618784017312829;0.8461538461538461;1.5128205128205128;2.1025641025641026;1.216631660635266;1442.4281193423678;26.605872759939192;22.261213099093283;22.261213099093283;19.161662…
417;5.89160541247704;0.5170688555389964;5.89160541247704;0.5170688555389964;0.5781837067084631;402.4940000000002;376.2860000000002;402.19434269199996;154.0;0.0;0.1598032976635096;-0.4967681832691339;0.4967681832691339;0.1598032976635096;1.0333333333333334;1.7666666666666666;2.433333333333333;1.222571897150665;1013.3071183515456;20.338288046437583;17.212665710596678;17.212665710596678;14.763484128…
418;6.283934111089595;0.38928088280766837;6.283934111089595;0.38928088280766837;0.22463166513802937;538.6440000000003;504.3720000000004;538.246772188;206.0;0.0;0.1618784017312829;-0.4967681832691336;0.4967681832691336;0.1618784017312829;0.8;1.425;2.0;1.217277331870533;1451.2064188837696;27.31297954112574;22.96831988027983;22.96831988027983;19.661662276288986;13.720632565398594;13.720632565398594;…
419;12.763125040343656;-3.638797438538704;12.763125040343656;0.026559500470936692;0.6971078173770625;417.4910000000001;394.30700000000013;417.1470752160001;154.0;0.0;0.24415323715745982;-0.48098311409057604;0.48098311409057604;0.24415323715745982;1.0689655172413792;1.7586206896551724;2.3448275862068964;1.3084972432210902;953.8538342066098;20.432510652501772;16.138752270455402;16.955248851383125;1…
420;5.441393140589569;0.850308904425968;5.441393140589569;0.850308904425968;0.8757932726646717;322.4120000000001;300.23600000000005;322.179361324;124.0;0.0;0.13845941824064442;-0.4967407494465224;0.4967407494465224;0.13845941824064442;1.0;1.7916666666666667;2.5833333333333335;1.833092265522655;778.6862973805328;16.518297090128677;14.119768086037311;14.119768086037311;11.741514740667455;8.31070162…
421;12.835099118067781;-0.29133492018145546;12.835099118067781;0.12897179705215445;0.6491084340112986;406.48200000000014;380.27400000000017;406.189257312;156.0;0.0;0.3403586770982028;-0.4967575508906217;0.4967575508906217;0.3403586770982028;1.2666666666666666;2.1;2.8666666666666667;1.5893354624027651;1147.8037079660467;20.990834873703708;17.742978985242434;17.742978985242434;14.45672879583073;10.…
422;6.42442011526833;0.004300831443688091;6.42442011526833;0.004300831443688091;0.7379218979382218;320.3920000000001;300.232;320.15247787999994;122.0;0.0;0.17907357923121556;-0.4967575508906217;0.4967575508906217;0.17907357923121556;1.2083333333333333;2.125;3.0;1.595135591346104;944.2069990459025;16.258784066134833;13.926482404314712;13.926482404314712;11.724677988261849;8.41470292231061;8.414702…
423;5.375670661209082;0.8222070525741161;5.375670661209082;0.8222070525741161;0.8757932726646716;322.41200000000003;300.23600000000005;322.179361324;124.0;0.0;0.13832331477025409;-0.49668356506773453;0.49668356506773453;0.13832331477025409;1.0;1.7916666666666667;2.5833333333333335;1.819773784712392;778.6862973805328;16.518297090128677;14.119768086037311;14.119768086037311;11.741514740667453;8.310…
424;5.59563470373355;0.29855202364554145;5.59563470373355;0.29855202364554145;0.6744905567941374;336.367;318.223;336.12303447608997;126.0;0.0;0.23080098116659084;-0.49284078100225776;0.49284078100225776;0.23080098116659084;1.0;1.84;2.64;1.7524067385221955;1012.4841662348883;16.965890847321383;14.16562871605281;14.16562871605281;12.279519543128242;8.29333981983898;8.29333981983898;6.26866169171098…
425;5.3049369331065765;0.3268152399848827;5.3049369331065765;0.3268152399848827;0.47660947241692664;270.33199999999994;252.18799999999993;270.136827816;104.0;0.0;0.17725284572351213;-0.4967220036073315;0.4967220036073315;0.17725284572351213;1.45;2.4;3.15;1.503775111353613;571.3298713420163;13.7862462825598;11.63320902380851;11.63320902380851;9.847667890550102;6.889557553681162;6.889557553681162;5…
426;13.86410013542454;-0.660642741664567;13.86410013542454;0.05910082290819596;0.3856426901233387;504.59100000000035;472.33500000000026;504.248503504;194.0;0.0;0.3312759235555986;-0.4967436170559797;0.4967436170559797;0.3312759235555986;1.2432432432432432;2.0;2.6486486486486487;1.9597373902187152;1548.0300163436254;26.852642193269503;21.65315371080191;21.65315371080191;17.67114151319456;12.247397…
427;14.030325884983624;-0.6675900205761314;14.030325884983624;0.07458976848642718;0.3658593502017842;526.5970000000003;496.3570000000003;526.23285344;200.0;0.0;0.33127592357172214;-0.4967436170559797;0.4967436170559797;0.33127592357172214;1.1025641025641026;1.8717948717948718;2.5641025641025643;1.739574316841424;1710.3469420792417;27.681069318015687;21.96255478756041;21.96255478756041;18.83293755…
428;13.88001448727639;-0.644728389812715;13.88001448727639;0.23777625556395376;0.38680955580280996;504.5910000000004;472.3350000000004;504.248503504;194.0;0.0;0.3312759235555908;-0.4967436170559797;0.4967436170559797;0.3312759235555908;1.162162162162162;1.945945945945946;2.6486486486486487;1.9570629004655944;1523.422461346164;26.68950548645297;21.705559953609203;21.705559953609203;17.777294663077…
429;13.664377913202317;-0.36346282648862016;13.664377913202317;0.004341805103543539;0.41299525329209136;474.5650000000003;444.3250000000003;474.23793882;182.0;0.0;0.2779063484424952;-0.4967436170561294;0.4967436170561294;0.2779063484424952;1.3714285714285714;2.1714285714285713;2.857142857142857;1.841340749639792;1390.5585640062689;25.112155217263346;20.322255689527672;20.322255689527672;16.832937…
430;13.8306036627614;-0.3738563450071386;13.8306036627614;0.0198307506817752;0.3907953811830769;496.5710000000003;468.34700000000026;496.222288756;188.0;0.0;0.2779067008094908;-0.4967436170561294;0.4967436170561294;0.2779067008094908;1.2162162162162162;2.027027027027027;2.7567567567567566;1.6436772570960558;1550.1726721610646;25.940582342009534;20.63165676628618;20.63165676628618;17.9947335982915…
431;13.612391030486268;-0.3460308536995049;13.612391030486268;0.1591068279163519;0.4261492560609031;460.5380000000003;432.31400000000025;460.222288756;176.0;0.0;0.27790634845686507;-0.4967436170561294;0.4967436170561294;0.27790634845686507;1.2941176470588236;2.0588235294117645;2.735294117647059;1.8350346734315133;1351.4536733740465;24.24191172926027;19.667555151148424;19.667555151148424;16.439090…
432;13.77861678004535;-0.3564243722180229;13.77861678004535;0.17032494016124966;0.40346638520577177;482.5440000000004;456.3360000000003;482.20663869200007;182.0;0.0;0.27790670082386215;-0.4967436170561294;0.4967436170561294;0.27790670082386215;1.1388888888888888;1.9166666666666667;2.638888888888889;1.6378987181474876;1510.5367190682505;25.070338854006458;19.976956227906925;19.976956227906925;17.6…
433;13.144853158856135;-0.27502503779289467;13.144853158856135;0.002109525909129495;0.7678207042870996;380.4880000000001;352.2640000000001;380.2099927559999;148.0;0.0;0.4143705632060006;-0.49675675724697765;0.49675675724697765;0.4143705632060006;1.0714285714285714;1.7857142857142858;2.4642857142857144;1.5068144378956063;796.5045518930523;19.509860921691395;16.582909198599758;16.582909198599758;13…
434;13.233182240488789;-0.2679388699924412;13.233182240488789;0.0024738074242038888;0.6942858936772809;395.52300000000014;364.27500000000015;395.23291927208993;154.0;0.0;0.4143765924108464;-0.49675675724697765;0.49675675724697765;0.4143765924108464;1.0344827586206897;1.7241379310344827;2.3793103448275863;1.5101932196601926;836.21409369986;20.43251065250177;17.582909198599758;17.582909198599758;13…
435;12.439490866109734;-3.6886857714752384;12.439490866109734;0.0484706305999596;0.6469059380427358;483.3880000000003;460.2040000000002;482.06233831600014;156.0;0.0;0.24021161293725513;-0.4967220718458767;0.4967220718458767;0.24021161293725513;1.206896551724138;1.9655172413793103;2.6206896551724137;1.466970294452785;944.9364273784155;20.855160383312143;16.044939283275085;18.44743240331751;13.8861…
436;13.643057057489099;-2.240737142563891;13.643057057489099;0.0172524144593047;0.2352625816856562;543.5250000000003;514.2930000000003;543.174060748;208.0;0.0;0.20163128145012926;-0.5068479547044316;0.5068479547044316;0.20163128145012926;1.1538461538461537;1.8461538461538463;2.4871794871794872;1.6862632099701684;1376.5187409654495;28.386022388089117;21.210137267735792;21.210137267735792;18.427777…
437;5.312312452758881;0.3137585034013606;5.312312452758881;0.3137585034013606;0.47660947241692664;270.33199999999994;252.18799999999996;270.136827816;104.0;0.0;0.1772551926104182;-0.49545333956859905;0.49545333956859905;0.1772551926104182;1.4;2.3;3.05;1.5323815661626745;571.3298713420162;13.7862462825598;11.633209023808512;11.633209023808512;9.86450464295571;6.89554061782487;6.89554061782487;5.07…
438;13.340098468707428;-1.0275441312988958;13.340098468707428;0.285088164164782;0.5616140036875233;377.4440000000001;361.31600000000014;377.09981135199996;134.0;0.0;0.13802910745883956;-0.33743934078299626;0.33743934078299626;0.13802910745883956;0.8518518518518519;1.4814814814814814;2.111111111111111;1.8436932630476304;1090.7471082961436;18.802754140504845;14.517091475212382;15.333588056140108;13…
439;2.562827407197447;0.7246987328882166;2.562827407197447;0.7246987328882166;0.6192081845073193;370.58700000000005;344.37900000000013;370.15374083200004;132.0;0.0;0.05635974772832868;-0.33954998872159464;0.33954998872159464;0.05635974772832868;1.08;1.92;2.76;1.630338085741471;746.4259502830744;17.225403871315226;15.072366612563938;16.70535977441939;12.258351493073063;9.187583060770349;11.2288245…
440;4.42074074074074;1.0047685185185187;4.42074074074074;1.0047685185185187;0.7434008822795134;241.385;226.265;241.07073948;82.0;0.0;0.1374600658942696;-0.3017150103105104;0.3017150103105104;0.1374600658942696;1.4;2.2;2.933333333333333;2.365256817649036;383.7741492431424;10.836498814253964;9.279457710987245;10.912450872842697;7.219545352812841;4.9615103115860455;6.916551926317855;3.86877383834345…
441;4.359907407407407;0.9989814814814815;4.359907407407407;0.9989814814814815;0.7224762077190265;227.358;214.254;227.055089416;76.0;0.0;0.1374497490088448;-0.3017355175165157;0.3017355175165157;0.1374497490088448;1.5;2.357142857142857;3.0714285714285716;2.2566709812841546;345.581195302037;9.966255326250886;8.35680798017687;9.989801142032322;6.808861750289881;4.554880346051447;6.509921960783258;3.…
442;11.604401533761653;-0.4055106764928189;11.604401533761653;0.10252645502645508;0.4763556263844833;266.74799999999993;249.61199999999994;266.09423288409;96.0;0.0;0.33863704089888724;-0.4489049230388845;0.4489049230388845;0.33863704089888724;1.3333333333333333;2.0555555555555554;2.6666666666666665;2.427789885902366;480.54785065890695;13.596011838247808;10.86528928856851;11.621218234586966;8.3828…
443;9.465710270219198;-0.41498598513479457;9.465710270219198;0.10704270597127752;0.40046256413355685;281.76300000000003;263.61899999999997;281.10513191609;102.0;0.0;0.38674275047579665;-0.4659351538833425;0.4659351538833425;0.38674275047579665;1.368421052631579;2.1052631578947367;2.736842105263158;2.4521737111428967;510.1577412627975;14.303118619434358;11.351468189104565;12.10739713512302;8.86599…
444;8.303370181405896;-0.700509259259259;8.303370181405896;0.3877314814814814;0.3402334951070135;147.19799999999998;132.07799999999997;147.11280414009;60.0;0.0;0.37770879746028907;-0.4663910351612971;0.4663910351612971;0.37770879746028907;1.5;2.0;2.3;3.2906175777248623;117.40644880847532;8.19867061274927;6.716889043836874;6.716889043836874;4.4165022194363885;3.1242746300934354;3.1242746300934354;…
445;12.51221017573696;-0.5934592309145885;12.51221017573696;0.05758125472411213;0.5123331583066539;318.3930000000001;294.201;318.16998466808997;124.0;0.0;0.3155558947752604;-0.46134179887013427;0.46134179887013427;0.3155558947752604;1.2608695652173914;1.8695652173913044;2.4347826086956523;1.439573712083467;582.2989656459594;16.189869965382485;13.591345367037036;13.591345367037036;11.0192051813349…
446;13.122623063114135;-1.719620299508692;13.122623063114135;0.16064862055933538;0.492985025398511;392.5220000000001;370.34600000000006;392.0984766040901;138.0;0.0;0.34921607041348124;-0.4591665329965874;0.4591665329965874;0.34921607041348124;1.1538461538461537;1.6923076923076923;2.1538461538461537;1.395383015101689;762.4774029995696;18.104083527755577;14.700735166778212;16.333728328633665;12.419…
447;10.41024998425296;-0.540565948601663;10.41024998425296;0.540565948601663;0.7228338122122377;345.51000000000005;316.278;345.23252534809;134.0;0.0;0.10736302224603943;-0.3236017463808651;0.3236017463808651;0.10736302224603943;0.8846153846153846;1.3461538461538463;1.7692307692307692;1.7033045545859264;732.4652854620865;18.20045984493289;15.935514596397793;15.935514596397793;12.55964529585484;9.9…
448;10.66024998425296;-0.29056594860166274;10.66024998425296;0.1717361111111111;0.7939424005261986;350.5260000000001;318.27000000000004;350.24784106409;138.0;0.0;0.08928365581754635;-0.39509664447333864;0.39509664447333864;0.08928365581754635;0.8461538461538461;1.3076923076923077;1.7307692307692308;1.6872811202962144;668.8905673074457;18.200459844932894;16.14262137758434;16.14262137758434;12.5596…
449;11.824121315192745;-0.8877881708238848;11.824121315192745;0.5917243008314435;0.8240813643296818;336.4990000000001;306.259;336.23219100009;132.0;0.0;0.11486330141919429;-0.38038695603135037;0.38038695603135037;0.11486330141919429;0.84;1.28;1.72;1.6459370983314594;653.8873536786073;17.493353063746344;15.435514596397793;15.435514596397793;11.99898512407502;9.66709039713045;9.66709039713045;8.647…
450;13.081884212018142;-0.11983371126228248;13.081884212018142;0.09596440119257577;0.6879629791412756;377.57400000000024;344.3100000000001;377.22572571609;144.0;0.0;0.4140941488191863;-0.4453455732742627;0.4453455732742627;0.4140941488191863;1.1538461538461537;1.8461538461538463;2.4615384615384617;1.416076872110381;593.5370813302408;18.148053602125593;16.231691758584365;17.04818833951209;12.53684…
451;13.167641093474426;-0.24469919217687064;13.167641093474426;0.020629671621734458;0.5944503800448608;444.39300000000026;416.1690000000002;443.13286665608996;148.0;0.0;0.41437657494980185;-0.4453378693947288;0.4453378693947288;0.41437657494980185;1.0357142857142858;1.6428571428571428;2.25;1.498352281891083;806.2557847178534;19.725403871315223;16.55262538114512;18.138621920259823;13.4306901216573…
452;13.180727513227513;-0.29429088456370156;13.180727513227513;0.0154378214912132;0.7239078370893538;390.5070000000002;362.28300000000013;390.21760355608995;150.0;0.0;0.41437657495398295;-0.4453378693947234;0.4453378693947234;0.41437657495398295;1.0689655172413792;1.6896551724137931;2.2758620689655173;1.501253914200875;885.9730574681993;20.432510652501765;17.12187450363585;17.12187450363585;13.96…
453;13.18317259542706;-0.24742441421012806;13.18317259542706;0.018399733350129788;0.5944503800448608;444.39300000000026;416.1690000000002;443.13286665608996;148.0;0.0;0.41437657989249854;-0.4453378693813036;0.4453378693813036;0.41437657989249854;1.0714285714285714;1.75;2.392857142857143;1.508296470231766;823.5057847178534;19.725403871315223;16.55262538114512;18.138621920259823;13.430690121657353;…
454;13.102013337742504;-0.29410478080120916;13.102013337742504;0.011362486352566092;0.7135114713165609;396.5360000000003;370.32800000000015;396.1740244920899;146.0;0.0;0.41440392797241954;-0.4453375471364922;0.4453375471364922;0.41440392797241954;1.2857142857142858;2.0357142857142856;2.6785714285714284;1.4935476732010675;871.4368688996701;19.725403871315226;16.375422255720462;17.19191883664819;13…
455;13.109963624338626;-0.23457482993197276;13.109963624338626;0.03068111195095291;0.7412756615399275;365.4970000000001;336.26500000000004;365.22235458809;142.0;0.0;0.41437657491264207;-0.4453378693947773;0.4453378693947773;0.41437657491264207;0.9629629629629629;1.5185185185185186;2.111111111111111;1.4947847466622042;759.4800618744501;18.855160383312143;16.25201117732552;16.25201117732552;13.0368…
456;13.01458947467876;-0.21489890400604672;13.01458947467876;0.045727408247249635;0.7316458390114244;371.52600000000024;344.3100000000001;371.17877552409;138.0;0.0;0.41502101698912364;-0.4453217124917585;0.4453217124917585;0.41502101698912364;1.1153846153846154;1.8076923076923077;2.423076923076923;1.4709361649609793;728.6362746922505;18.148053602125593;15.505558929410132;16.322055510337858;12.536…
457;13.012552437641723;-0.21864890400604642;13.012552437641723;0.044499139161837675;0.7316458390114244;371.5260000000002;344.3100000000001;371.17877552409;138.0;0.0;0.41440392241450474;-0.445337547151484;0.445337547151484;0.41440392241450474;1.1538461538461537;1.8461538461538463;2.4615384615384617;1.4709361649609791;728.6362746922505;18.148053602125596;15.505558929410132;16.322055510337858;12.536…
458;13.205957577475434;-0.2513340891912319;13.205957577475434;0.015348416372721552;0.5944503800448608;444.3930000000002;416.1690000000001;443.13286665609;148.0;0.0;0.414377216546842;-0.4453378657815867;0.4453378657815867;0.414377216546842;1.0357142857142858;1.6428571428571428;2.2857142857142856;1.5190316285633043;823.5057847178534;19.72540387131522;16.55262538114512;18.138621920259826;13.44752687…
459;13.036468253968255;-0.22110544217687056;13.036468253968255;0.042312925170068016;0.7316458390114244;371.52600000000024;344.3100000000001;371.17877552409;138.0;0.0;0.4144039695579936;-0.4453375414071473;0.4453375414071473;0.4144039695579936;1.1153846153846154;1.8076923076923077;2.423076923076923;1.4836551017989803;728.6362746922505;18.148053602125593;15.505558929410132;16.322055510337858;12.536…
460;13.001226379440666;-0.2694387755102039;13.001226379440666;0.015474064625850215;0.7724038668080834;355.4580000000002;328.2420000000001;355.20161914409;138.0;0.0;0.41437845210597263;-0.47226621545577946;0.47226621545577946;0.41437845210597263;1.1538461538461537;1.8461538461538463;2.4615384615384617;1.4836551017989803;725.881387190087;18.148053602125596;15.505558929410132;15.505558929410132;12.5…
461;13.035239984882843;-0.22314247921390762;13.035239984882843;0.041515731292516955;0.7316458390114244;371.5260000000002;344.3100000000001;371.17877552409;138.0;0.0;0.41437704108027307;-0.4453378667751285;0.4453378667751285;0.41437704108027307;1.1538461538461537;1.8461538461538463;2.4615384615384617;1.4836551017989803;728.6362746922505;18.148053602125596;15.505558929410132;16.322055510337858;12.5…
462;12.937828798185944;-0.20721655328798172;12.937828798185944;0.055333758503401276;0.7215191225854407;377.5550000000002;352.35500000000013;377.13519646008996;134.0;0.0;0.41440438863527423;-0.44533754453154345;0.44533754453154345;0.41440438863527423;1.16;1.84;2.44;1.4615592426089958;695.8793256169328;17.44094682093905;14.759106681494742;16.392099843350195;12.03684327154;8.885436262874848;10.77105…
463;12.94028911564626;-1.5024872448979592;12.94028911564626;0.04046012849584302;0.6850778093160974;318.43699999999995;290.21299999999997;318.20637017609;126.0;0.0;0.34312721630394766;-0.45371944270836856;0.45371944270836856;0.34312721630394766;1.173913043478261;1.826086956521739;2.391304347826087;1.8197636228721983;550.992969677758;16.501789232183626;14.20212312456086;14.20212312456086;10.9164687…
464;12.946372826908542;-0.35016061980347746;12.946372826908542;0.04034674981103503;0.63436354019487;324.4440000000001;298.236;324.19580549208996;126.0;0.0;0.3177088246464826;-0.4611882811858933;0.4611882811858933;0.3177088246464826;0.9166666666666666;1.375;1.8333333333333333;1.7753919144227028;617.2528045526651;16.993353063746348;14.520340531449387;14.520340531449387;11.550443374087077;8.67472246…
465;13.233097600151172;-0.09508125472411222;13.233097600151172;0.09508125472411222;0.7923858942423462;323.46000000000004;296.244;323.21178990409004;126.0;0.0;0.23036283980466393;-0.330860681773161;0.330860681773161;0.23036283980466393;0.9583333333333334;1.5;2.0833333333333335;1.8048098277961868;656.7528045526652;16.993353063746344;14.689062348482405;14.689062348482405;11.550443374087077;8.7475883…
466;13.044863945578232;-1.6875703892668192;13.044863945578232;0.08662084278155713;0.6702924988914472;364.5120000000001;342.3360000000001;364.10356198409;128.0;0.0;0.34943672599363657;-0.4533487195006611;0.4533487195006611;0.34943672599363657;1.2083333333333333;1.7916666666666667;2.25;1.613374867187026;668.4691061171754;16.786246282559798;13.681756412305116;15.314749574160569;11.511603792261987;8.…
467;13.020199357520786;-0.21763888888888916;13.020199357520786;0.05050736961451241;0.7701834420295364;357.4990000000001;332.29900000000015;357.16312546009;132.0;0.0;0.414625708703091;-0.43951503260380675;0.43951503260380675;0.414625708703091;1.2;1.96;2.6;1.515119478974956;708.5620884091669;17.27781011412252;14.635315441407053;15.45181202233478;12.12874163607194;9.020772210656727;9.900425021911621…
468;4.67485253498123;0.8886008081494556;4.67485253498123;0.8886008081494556;0.1980520243089292;537.7370000000003;502.45700000000033;537.26746512;200.0;0.0;0.19072974801178502;-0.3051661288400337;0.3051661288400337;0.19072974801178502;0.8717948717948718;1.7179487179487178;2.5384615384615383;1.0478442980842506;1633.7741717487816;26.932146173572253;23.18464334997603;24.001139930903758;18.95753013363…
469;5.2297808012093725;0.7920427059712772;5.2297808012093725;0.7920427059712772;0.7011415736149107;204.27299999999997;188.14499999999998;204.126263132;80.0;0.0;0.15941574773764017;-0.35669191043167764;0.35669191043167764;0.15941574773764017;1.4666666666666666;2.2666666666666666;2.8;1.8460949785501393;386.08131219040024;10.25071237662706;9.070260194965396;9.070260194965396;7.309663088089316;5.6724…
470;12.245250165547867;-4.736527027709479;12.245250165547867;0.2355377530238434;0.3346304825718684;472.51100000000025;445.29500000000024;472.20861076400007;180.0;0.0;0.572596303394127;-0.4932538637238205;0.572596303394127;0.4932538637238205;1.0588235294117647;1.7647058823529411;2.411764705882353;1.7351390603728867;1189.2252932914328;24.880104409694464;19.46592594126069;19.46592594126069;15.997022…
471;13.196547089821106;-3.6583285522662465;13.196547089821106;0.04658257747543537;0.5873175009106145;465.57900000000035;438.3630000000003;465.183460724;172.0;0.0;0.243234818772895;-0.36787533745805306;0.36787533745805306;0.243234818772895;1.0;1.696969696969697;2.393939393939394;1.2129395005839767;1287.1791635552618;23.164561460070644;18.807854249181165;19.62435083010889;15.824536971774709;11.1469…
472;13.169064499151702;-3.654233110670806;13.169064499151702;0.04548947047955054;0.6023516464361193;451.5520000000003;426.3520000000002;451.16781066000004;166.0;0.0;0.243234818772895;-0.36788356452182247;0.36788356452182247;0.243234818772895;1.03125;1.8125;2.5625;1.214038181322773;1260.1218197422259;22.294317972067567;17.885204518370788;18.701701099298514;15.430690121657356;10.726170459244264;12.…
473;10.153057043413401;-0.17165015014318485;10.153057043413401;0.11579921459233167;0.3663927952030043;448.35000000000025;425.1660000000002;447.11164695599996;158.0;0.0;0.22469328515611564;-0.49389106854230197;0.49389106854230197;0.22469328515611564;1.1;1.9;2.6333333333333333;1.7135512054754078;1070.9222681694591;21.67299762850792;17.02405213683304;18.535910028869946;14.312570843487293;9.349223381…
474;12.777467539408377;-3.656163903643265;12.777467539408377;0.024296317292350045;0.6746765337980132;435.9370000000002;413.7610000000002;435.113188244;154.0;0.0;0.2441603385574317;-0.36789179107261455;0.36789179107261455;0.2441603385574317;1.1379310344827587;1.793103448275862;2.413793103448276;1.3275523910187907;1003.7596071763892;20.5956473593183;16.031118183811138;17.60354371075732;13.858210476…
475;13.33022500473723;-3.6654650942858926;13.33022500473723;0.09192155874695573;0.5724496754281474;477.59000000000026;450.37400000000025;477.183460724;176.0;0.0;0.24323499658741188;-0.37072713162828147;0.37072713162828147;0.24323499658741188;0.9705882352941176;1.6764705882352942;2.3823529411764706;1.0995968373744447;1343.4835743815947;23.44901851044682;19.039905056750044;19.856401637677767;16.397…
476;13.25288198406809;-3.6668969283346233;13.25288198406809;0.045178256487780954;0.6023516464361193;451.55200000000025;426.3520000000002;451.1678106600001;166.0;0.0;0.24323499658763445;-0.36789179107261455;0.36789179107261455;0.24323499658763445;1.03125;1.75;2.46875;1.233874444819747;1251.1218197422256;22.294317972067564;17.885204518370788;18.701701099298514;15.430690121657353;10.726170459244264;…
477;5.303342545351474;0.3651750283446711;5.303342545351474;0.3651750283446711;0.4582746563066762;254.33299999999997;236.18899999999996;254.141913196;98.0;0.0;0.17725282730201192;-0.38269217702845437;0.38269217702845437;0.17725282730201192;1.368421052631579;2.210526315789474;2.8947368421052633;1.4870071429610425;536.1076276928125;13.079139501373252;11.224960733344648;11.224960733344648;9.309663088…
478;13.033066893424035;-0.2257350718065001;13.033066893424035;0.03470747249517059;0.7730523282446244;370.5180000000002;344.3100000000001;370.171499072;138.0;0.0;0.4143979416862858;-0.44571570528919213;0.44571570528919213;0.4143979416862858;1.1538461538461537;1.8461538461538463;2.4615384615384617;1.4880088570173244;746.3813871900873;18.0956473593183;15.428208660220506;16.244705241148232;12.5973567…
479;13.12139597505669;-0.21864890400604642;13.12139597505669;0.03929080582850397;0.695612834143001;385.5530000000001;356.3210000000001;385.19442558809004;144.0;0.0;0.4144039708903445;-0.4453375414035358;0.4453375414035358;0.4144039708903445;1.1111111111111112;1.7777777777777777;2.3703703703703702;1.4922509230209593;785.6539289851727;19.018297090128677;16.428208660220506;17.24470524114823;12.93069…
480;10.27093068154753;0.12613798605862092;10.27093068154753;0.12613798605862092;0.7494381186005369;355.8690000000001;333.69300000000004;355.14514000400004;130.0;0.0;0.2945857847530921;-0.4801920318295286;0.4801920318295286;0.2945857847530921;1.16;1.92;2.68;1.4666307035275452;897.092699310271;17.388540578131753;14.321154914458807;15.077083860477261;12.114193540729628;8.749332525475394;9.1272969984…
481;13.062692743764174;-0.2393924792139075;13.062692743764174;0.021964548164944864;0.8270482864350936;350.4620000000001;324.2540000000001;350.19942807199993;136.0;0.0;0.4144266075750328;-0.44417619626388133;0.44417619626388133;0.4144266075750328;1.0769230769230769;1.7692307692307692;2.3846153846153846;1.5303303895983698;736.4973814643758;17.93251065250177;15.304417420132815;15.304417420132815;12.…
482;10.399690005205706;0.10913461905525423;10.399690005205706;0.10913461905525423;0.712277222660051;399.8780000000001;377.70200000000017;399.134969244;146.0;0.0;0.29458594366351076;-0.48019203096781343;0.48019203096781343;0.29458594366351076;1.1428571428571428;1.8928571428571428;2.6785714285714284;1.310174182873981;1041.042110899112;19.25034789769755;15.690057738193829;16.445986684212283;13.58052…
483;12.78411308762062;-3.865769104808573;12.78411308762062;0.003218003186888474;0.5332994577499839;509.38600000000025;488.21800000000025;508.0528362520001;164.0;0.0;0.24270552183892885;-0.35306942920886647;0.35306942920886647;0.24270552183892885;1.1612903225806452;1.935483870967742;2.6451612903225805;1.3152819731487244;1189.8333092710207;22.009860921691388;16.784665935895752;19.187159055938178;14…
484;12.765365922087739;-3.856040446853141;12.765365922087739;0.006788947634456033;0.6133009385295884;430.49000000000024;408.3140000000002;430.142324184;158.0;0.0;0.24270552183892885;-0.36789179419517504;0.36789179419517504;0.24270552183892885;1.1;1.8333333333333333;2.566666666666667;1.3240074629602527;1140.3008411827536;21.13961743368831;16.48405173207615;17.300548313003873;14.454326925336503;9.5…
485;12.811662218384036;-3.7893737801864744;12.811662218384036;0.04080255307663294;0.6098133319123501;446.5580000000002;424.3820000000002;446.119480564;158.0;0.0;0.24261473658731822;-0.36789179419517504;0.36789179419517504;0.24261473658731822;1.1;1.8333333333333333;2.566666666666667;1.3240074629602527;1141.5459536805902;21.13961743368831;16.48405173207615;18.1170448939316;14.454326925336503;9.5983…
486;14.23812768437137;-1.260914351851852;14.23812768437137;0.11456391198454652;0.6957862020293824;404.43200000000013;381.2480000000001;404.171162636;154.0;0.0;0.4144284647485082;-0.444176185809737;0.444176185809737;0.4144284647485082;1.103448275862069;1.8275862068965518;2.4827586206896552;1.599625806442864;912.9255439902091;20.543241116511005;16.20626003159162;16.20626003159162;13.901887240964331…
487;14.533729624164403;-1.2597279579355452;14.533729624164403;0.1104773368820775;0.240179032287304;523.6190000000004;489.3470000000002;523.25668940809;200.0;0.0;0.41460017491542345;-0.43951518403354184;0.43951518403354184;0.41460017491542345;0.9473684210526315;1.6842105263157894;2.4210526315789473;1.3056788627923035;1275.3711470661517;26.700095366003385;21.714331721099388;21.714331721099388;18.31…
488;14.521895304637777;-1.2699320395681986;14.521895304637777;0.1270062625019126;0.25808707591270036;525.5910000000003;493.3350000000002;525.2359539640901;200.0;0.0;0.4146001749689326;-0.4877238071147463;0.4877238071147463;0.4146001749689326;0.9473684210526315;1.6842105263157894;2.4210526315789473;1.3056788627923035;1278.9896273177258;26.700095366003385;21.415473230376705;21.415473230376705;18.31…
489;12.616469072091991;-3.7651452285322233;12.616469072091991;0.03647799435813526;0.6098133319123501;446.5580000000002;424.3820000000002;446.119480564;158.0;0.0;0.24234893907602803;-0.35306067744152114;0.35306067744152114;0.24234893907602803;1.1;1.8666666666666667;2.6333333333333333;1.2952896618120588;1155.79595368059;21.13961743368832;16.48405173207615;18.117044893931602;14.437490172930893;9.612…
490;12.303309718223485;0.2943423242627512;12.303309718223485;0.2943423242627512;0.51671110830092;330.516;296.244;330.26711370799995;134.0;0.0;0.16268799655652647;-0.3304735039579819;0.3304735039579819;0.16268799655652647;1.125;1.875;2.5833333333333335;1.5926970273943137;492.3670411915229;17.200459844932894;15.304844875340152;15.304844875340152;11.702708600407234;9.716704264920796;9.71670426492079…
491;6.164212962962964;0.011435185185184604;6.164212962962964;0.011435185185184604;0.7932087270574181;269.38800000000003;246.20399999999995;269.177964356;106.0;0.0;0.10785139431322038;-0.36744933584056516;0.36744933584056516;0.10785139431322038;0.95;1.6;2.25;2.2287102460666914;521.9512484609888;14.372032720186704;12.543178140233177;12.543178140233177;9.681540550352056;7.050416492909294;7.050416492…
492;10.403751314522419;0.16589222678640225;10.403751314522419;0.16589222678640225;0.702083870576181;404.55800000000005;372.3020000000002;404.257611644;158.0;0.0;0.2945857847525018;-0.48019203182952924;0.48019203182952924;0.2945857847525018;0.8666666666666667;1.5333333333333334;2.3;1.159773998427317;997.3062002681842;20.501424753254117;17.87353170007498;17.87353170007498;14.686673185801062;11.3568…
493;12.616469072091991;-3.7651452285322224;12.616469072091991;0.03647799435813481;0.6098133319123501;446.5580000000002;424.3820000000001;446.11948056400007;158.0;0.0;0.24234893907602803;-0.3530623923994283;0.3530623923994283;0.24234893907602803;1.1666666666666667;1.9666666666666666;2.7333333333333334;1.2952896618120588;1155.79595368059;21.139617433688315;16.48405173207615;18.1170448939316;14.4374…
494;12.746979770303183;-3.6293737801864743;12.746979770303183;0.039842372134039294;0.7516574365090537;401.4920000000002;378.30800000000005;401.1521605960001;148.0;0.0;0.2600711035892397;-0.36789179107261455;0.36789179107261455;0.2600711035892397;1.0357142857142858;1.7142857142857142;2.357142857142857;1.320511095688917;952.5442081771188;19.725403871315223;15.73050397999154;16.547000560919265;13.44…
495;13.013142951625094;-0.29078420256991655;13.013142951625094;0.00010204081632592121;0.81848860984758;354.4500000000001;328.242;354.194342692;138.0;0.0;0.4144812300404853;-0.46715991367835824;0.46715991367835824;0.4144812300404853;1.1923076923076923;1.8846153846153846;2.5;1.4998792096685338;743.6264996879238;18.095647359318303;15.428208660220506;15.428208660220506;12.614193540729628;9.3965648968…
496;13.101472033257746;-0.2836980347694633;13.101472033257746;0.004685374149659971;0.7453499410083583;369.4850000000002;340.2530000000001;369.21726920809;144.0;0.0;0.4144872592421296;-0.46715991367835785;0.46715991367835785;0.4144872592421296;1.1481481481481481;1.8148148148148149;2.4074074074074074;1.5034391376505503;782.8990414830093;19.018297090128673;16.428208660220506;16.428208660220506;12.94…
497;13.05943924792139;-0.2241175359032499;13.05943924792139;0.03411564625850283;0.7730523282446244;370.5180000000001;344.31;370.171499072;138.0;0.0;0.4143981064809687;-0.4457157043469658;0.4457157043469658;0.4143981064809687;1.1923076923076923;1.8846153846153846;2.5;1.4998792096685338;746.3813871900873;18.095647359318303;15.428208660220506;16.244705241148232;12.614193540729628;9.396564896825462;1…
498;13.147768329554044;-0.21703136810279666;13.147768329554044;0.03869897959183688;0.6956128341430009;385.55300000000017;356.3210000000001;385.19442558809004;144.0;0.0;0.4144041356850236;-0.44533754046130863;0.44533754046130863;0.4144041356850236;1.1481481481481481;1.8148148148148149;2.4074074074074074;1.5034391376505503;785.6539289851728;19.018297090128673;16.428208660220506;17.24470524114823;12…
499;10.91387705337294;-0.911417574745949;10.91387705337294;0.12173399941221019;0.1408898475497102;550.6610000000003;518.4050000000003;550.2118665440898;204.0;0.0;0.34542587588565493;-0.5079666451554307;0.5079666451554307;0.34542587588565493;1.0512820512820513;1.7435897435897436;2.3846153846153846;1.5612675604924389;1505.3936075708837;28.103719048826065;22.18383573307595;23.000332314003675;18.5834…
500;13.173482522113682;-3.6549059962868724;13.173482522113682;0.04599075123876739;0.6023516464361195;451.5520000000002;426.35200000000015;451.16781066;166.0;0.0;0.243234818772895;-0.367677494376088;0.367677494376088;0.243234818772895;0.96875;1.6875;2.4375;1.2199682543071693;1260.1218197422259;22.294317972067567;17.885204518370788;18.701701099298514;15.447526874062962;10.72208741664663;12.16215074…
501;12.622729498682087;-3.7634708111016866;12.622729498682087;0.04047333496963712;0.6098133319123502;446.55800000000016;424.3820000000001;446.11948056400007;158.0;0.0;0.24234893907602803;-0.3676774974986568;0.3676774974986568;0.24234893907602803;1.1666666666666667;1.9666666666666666;2.7333333333333334;1.3020411355568597;1155.79595368059;21.139617433688315;16.48405173207615;18.1170448939316;14.454…
502;11.229960679609885;-0.9587316885355308;11.229960679609885;0.11043612037739226;0.0645921896480083;661.204;625.924;660.2041943200901;238.0;0.0;0.3458946542666436;-0.5079666451554307;0.5079666451554307;0.3458946542666436;0.9782608695652174;1.6521739130434783;2.3260869565217392;1.415644511182105;1864.8891987353527;32.79395349313804;25.57830806403023;27.15073359097641;22.049754286505173;14.6045059…
503;10.924352876418206;-0.911888253758294;10.924352876418206;0.12178650693724502;0.1408898475497102;550.6610000000003;518.4050000000003;550.21186654409;204.0;0.0;0.3453828260093722;-0.5079666451554307;0.5079666451554307;0.3453828260093722;1.0769230769230769;1.7692307692307692;2.41025641025641;1.5673286998115314;1505.3936075708834;28.103719048826065;22.183835733075956;23.000332314003682;18.6002645…
504;13.1724623982387;-4.859382686846151;13.1724623982387;0.019553815225712645;0.6708835095339345;475.5180000000003;455.35800000000023;475.09596616;168.0;0.0;0.435077183243605;-0.36789179107261455;0.435077183243605;0.36789179107261455;1.1290322580645162;1.7419354838709677;2.3225806451612905;1.3665129485245218;1060.8546411076238;22.388540578131753;16.540594881914203;18.17358804376965;14.56953534199…
505;12.761498803224995;-3.670021928334623;12.761498803224995;0.027398930251113063;0.7364396859696375;405.48000000000013;382.2960000000001;405.147075216;150.0;0.0;0.2480200351973984;-0.36789179107261455;0.36789179107261455;0.2480200351973984;1.1071428571428572;1.75;2.3214285714285716;1.3347891052770169;941.6171045286711;19.888540578131757;15.906701462886524;16.72319804381425;13.375047228991527;9.2…
506;5.614951326753875;0.2876388888888888;5.614951326753875;0.2876388888888888;0.7535673567748032;241.67799999999997;229.58199999999997;241.061804304;86.0;0.0;0.17801658297859568;-0.3874750154434716;0.3874750154434716;0.17801658297859568;1.6875;2.625;3.25;1.5478319664547155;417.95157036203517;10.957819157813608;8.726336284748818;9.482265230767274;7.809663088089316;5.332455547450653;5.7104200204598…
507;5.6365307574242145;0.2876388888888888;5.6365307574242145;0.2876388888888888;0.7747165485746442;255.70499999999998;241.59299999999996;255.077454368;92.0;0.0;0.17801658294642267;-0.3874756683568152;0.3874756683568152;0.17801658294642267;1.5294117647058822;2.3529411764705883;2.9411764705882355;1.561314145509129;424.1059633762418;11.664925939000156;9.433443065935366;10.189372011953822;8.309663088…
508;5.615221955317854;0.27511999244142116;5.615221955317854;0.27511999244142116;0.6079543334176464;255.70499999999996;241.59299999999996;255.077454368;92.0;0.0;0.17801630933760745;-0.3877815521249434;0.3877815521249434;0.17801630933760745;1.6470588235294117;2.588235294117647;3.235294117647059;1.4495781970119967;420.60397180715427;11.664925939000156;9.38103682312807;10.136965769146524;8.3096630880…
509;5.633354671367236;0.27511999244142116;5.633354671367236;0.27511999244142116;0.6209308036039951;269.73199999999997;253.60399999999996;269.093104432;98.0;0.0;0.17801630933753285;-0.3877815586533062;0.3877815586533062;0.17801630933753285;1.5555555555555556;2.388888888888889;3.0;1.464772681429944;426.711942897304;12.372032720186704;10.088143604314618;10.844072550333074;8.809663088089316;6.2997340…
510;5.804451260316771;0.3321889172335599;5.804451260316771;0.3321889172335599;0.46997858735024767;274.75100000000003;259.631;274.08729078000005;98.0;0.0;0.17725282734366893;-0.38269217702837116;0.38269217702837116;0.17725282734366893;1.368421052631579;2.210526315789474;2.8947368421052633;1.4870071429610425;541.5042687586846;13.079139501373252;10.602925206353875;11.35885415237233;9.309663088089318…
511;6.365387412166513;-0.28637833837238613;6.365387412166513;0.28637833837238613;0.4616906207935433;416.1350000000002;402.0230000000002;413.98602378799995;130.0;0.0;0.10225218684250398;-0.36686655566542276;0.36686655566542276;0.10225218684250398;0.96;1.68;2.32;1.8269922473983415;852.287332800423;17.811190308942127;13.002249627770045;16.025965411843863;12.024877143252588;7.489207558424719;9.001065…
512;6.360179078833179;-0.22255117787855916;6.360179078833179;0.22255117787855916;0.5391871956552777;381.6900000000001;366.57000000000005;380.02499614000004;124.0;0.0;0.1022509807681916;-0.3669220090498758;0.3669220090498758;0.1022509807681916;1.0;1.75;2.4166666666666665;1.7958913326646337;788.5333762573995;16.94094682093905;12.701635423950442;14.969422262005807;11.614193540729628;7.38355865525343…
513;6.321508797027976;0.20301546184317343;6.321508797027976;0.20301546184317343;0.350148407155942;429.1340000000001;416.0300000000001;426.98127275600007;134.0;0.0;0.14328082951325222;-0.39057332413050716;0.39057332413050716;0.14328082951325222;1.0;1.7307692307692308;2.3846153846153846;1.8308384336402943;926.1905705417456;18.518297090128673;13.372112954080375;16.395828738154197;12.524877143252588;…
514;6.426845745499845;0.19411548878810736;6.426845745499845;0.19411548878810736;0.47106059758067803;397.7580000000001;382.63800000000003;396.00215252000004;124.0;0.0;0.09458922781992198;-0.3360400174100837;0.3360400174100837;0.09458922781992198;1.0;1.75;2.4166666666666665;1.7958913326646337;788.5333762573995;16.94094682093905;12.701635423950442;15.785918842933533;11.614193540729628;7.383558655253…
515;6.204052395649617;0.6908708900226761;6.204052395649617;0.6908708900226761;0.8093498766353519;313.788;297.66;313.09818981200004;112.0;0.0;0.15264513990783043;-0.45432313146931597;0.45432313146931597;0.15264513990783043;1.0454545454545454;1.8636363636363635;2.727272727272727;1.8840897775171097;738.4339512236613;14.940946820939052;12.05051896354658;12.806447909565035;10.809663088089318;7.4229973…
516;6.23304806696341;0.826227901654489;6.23304806696341;0.826227901654489;0.7947531162646359;310.82800000000015;291.676;310.123676288;112.0;0.0;0.07391936393937205;-0.31609455906276906;0.31609455906276906;0.07391936393937205;0.9545454545454546;1.7727272727272727;2.6363636363636362;1.9778513675729856;740.850445001187;14.940946820939052;12.531920370766228;13.287849316784682;10.826499840494925;7.985…
517;5.881633240101149;0.3221560846560845;5.881633240101149;0.3221560846560845;0.4699785873502476;274.751;259.631;274.08729078000005;98.0;0.0;0.17725283424104316;-0.3826921769997681;0.3826921769997681;0.17725283424104316;1.4736842105263157;2.4210526315789473;3.1578947368421053;1.5021085403344026;558.7542687586847;13.079139501373252;10.602925206353875;11.35885415237233;9.309663088089318;6.466167354…
518;6.007036906607012;0.30698727639203804;6.007036906607012;0.30698727639203804;0.4699785873502476;274.7509999999999;259.6309999999999;274.08729078000005;98.0;0.0;0.1772537264377902;-0.3826921693301383;0.3826921693301383;0.1772537264377902;1.4210526315789473;2.3157894736842106;3.0526315789473686;1.5186540948696754;558.7542687586847;13.079139501373252;10.602925206353875;11.35885415237233;9.3264998…
519;6.691467151675484;-0.585949074074074;6.691467151675484;0.585949074074074;0.45454498474207145;344.8450000000001;327.70900000000006;344.10802622400007;122.0;0.0;0.12258561028717012;-0.31890279301670854;0.31890279301670854;0.12258561028717012;0.72;1.28;1.8;2.1535836481568715;908.2706613028778;17.11467340730599;13.587346240232787;14.343275186251242;12.331370464613116;8.177435400812115;8.555399873…
520;13.117116165910808;-0.44652161018728465;13.117116165910808;0.004752666498697655;0.7130989163151782;392.46300000000014;368.2710000000001;392.19607400800004;150.0;0.0;0.33057459545630014;-0.3552690152408858;0.3552690152408858;0.33057459545630014;1.1379310344827587;1.8620689655172413;2.5172413793103448;2.0860207548254226;1228.7556370076586;20.706377823327536;16.629550348687637;16.629550348687637…
521;14.229987323633155;-0.48843440308221964;14.229987323633155;0.018973791677164398;0.38187537782580583;519.6090000000004;490.3770000000003;519.2382731680001;196.0;0.0;0.33121613904026126;-0.35526901523365595;0.35526901523365595;0.33121613904026126;1.0;1.7692307692307692;2.5384615384615383;1.630388179904625;1855.6870856012522;27.095282880388787;21.747972340511897;21.747972340511897;18.97356554823…
522;13.986463259163475;-0.4584999895019737;13.986463259163475;0.11578987150415743;0.6851184961640326;424.4800000000002;399.2800000000002;424.20230226000007;162.0;0.0;0.33053588564680886;-0.3560946011526365;0.3560946011526365;0.33053588564680886;1.2258064516129032;1.967741935483871;2.6451612903225805;1.998637327299717;1341.2459703571494;22.499271042140983;17.852814283317613;17.852814283317613;14.6…
523;12.660279565708615;-0.3472865188993468;12.660279565708615;0.28307401532794185;0.4146317876999797;471.60500000000025;438.34100000000024;471.26342529600004;182.0;0.0;0.33170343481797127;-0.32468125654513436;0.33170343481797127;0.32468125654513436;0.8571428571428571;1.457142857142857;2.057142857142857;1.2230848933616645;1357.0594838721304;24.363232072819915;20.507865526198486;20.507865526198486;…
524;13.575580230297948;-0.3887039936597667;13.575580230297948;0.08007100178473969;0.38391337379500207;508.5730000000003;478.33300000000025;508.23983064000004;194.0;0.0;0.33170343481797127;-0.3246812564840664;0.33170343481797127;0.3246812564840664;0.8108108108108109;1.3783783783783783;1.945945945945946;1.2367141385575744;1454.1740810467616;26.10371904882607;20.97895726014802;20.97895726014802;17.8…
525;12.69614386495339;-3.5582626690753636;12.69614386495339;0.04353242840346039;0.717121113178577;390.46900000000016;368.2930000000001;390.147409564;144.0;0.0;0.24574106843827048;-0.36789179107261455;0.36789179107261455;0.24574106843827048;1.1111111111111112;1.7777777777777777;2.3703703703703702;1.3092284744341938;915.1552049278451;19.018297090128673;15.100367306301871;15.916863887229598;12.94752…
526;12.917393943688587;-0.15278793461829188;12.917393943688587;0.05951168430335052;0.763562292422885;362.43700000000007;340.2610000000001;362.18550932400007;138.0;0.0;0.2772128681642014;-0.3552679511959562;0.3552679511959562;0.2772128681642014;1.3333333333333333;2.111111111111111;2.814814814814815;1.9892482410317713;1075.7754964843327;18.96589084732138;15.298652327413402;15.298652327413402;13.096…
527;12.865407060972537;-0.13535596182917597;12.865407060972537;0.13535596182917597;0.7657924765237009;348.41;328.2500000000001;348.16985925999995;132.0;0.0;0.2772128681785726;-0.3542727685489896;0.3542727685489896;0.2772128681785726;1.2307692307692308;1.9615384615384615;2.6538461538461537;1.9996317416274894;1037.8070859750935;18.0956473593183;14.643951789034148;14.643951789034148;12.7027086004072…
528;13.277520935302757;-0.39787786303231276;13.277520935302757;0.17091101872847858;0.382255893082793;443.3090000000002;426.1730000000001;442.0763447440001;152.0;0.0;0.22971056347776594;-0.3702250393345448;0.3702250393345448;0.22971056347776594;1.0333333333333334;1.8666666666666667;2.6666666666666665;1.2985451989130448;1220.9696939358387;20.664561460070644;15.855575638944202;17.36743353098111;14.5…
529;12.681506815082926;-0.25047584232895437;12.681506815082926;0.25047584232895437;0.4595252545812502;258.296;243.17599999999993;258.11684132;98.0;0.0;0.1772528273951668;-0.3826921770282681;0.3826921770282681;0.1772528273951668;1.368421052631579;2.210526315789474;2.8947368421052633;1.4870071429610425;541.5042687586846;13.079139501373252;10.602925206353875;10.602925206353875;9.309663088089318;6.46…
530;13.463657311788422;-0.24386232335118474;13.463657311788422;0.006286248557172636;0.5438612576373346;404.50400000000013;378.2960000000002;404.206405272;154.0;0.0;0.12272961322240376;-0.29713306349585666;0.29713306349585666;0.12272961322240376;0.7;1.2333333333333334;1.7666666666666666;1.4309030833191965;899.0884732838088;20.760937777247957;16.923494349985127;16.923494349985127;14.686673185801062…
531;13.170417006584486;-0.19366267224284184;13.170417006584486;0.19366267224284184;0.9339413767145557;329.3710000000001;309.21100000000007;329.14272172;126.0;0.0;0.2308037389803867;-0.49308836831085356;0.49308836831085356;0.2308037389803867;1.0833333333333333;1.9166666666666667;2.7916666666666665;1.4430472633559428;704.2581301134379;16.355160383312146;13.334395673040191;13.334395673040191;11.7928…
532;12.907526477300557;-0.2740816326530606;12.907526477300557;0.24279100529100517;0.4595252545812502;258.29599999999994;243.17599999999993;258.11684132;98.0;0.0;0.17725284114768908;-0.3826921769711862;0.3826921769711862;0.17725284114768908;1.4736842105263157;2.4210526315789473;3.1578947368421053;1.5021085403344026;558.7542687586847;13.079139501373252;10.602925206353875;10.602925206353875;9.309663…
533;13.269990643308645;-0.3035032269718412;13.269990643308645;0.19896258503401354;0.4595252545812502;258.29599999999994;243.17599999999996;258.11684132;98.0;0.0;0.17725461656295224;-0.3826921616805262;0.3826921616805262;0.17725461656295224;1.4210526315789473;2.3157894736842106;3.0526315789473686;1.5186540948696754;558.7542687586847;13.079139501373252;10.602925206353875;10.602925206353875;9.326499…
534;14.042417879188712;-0.17510889077853342;14.042417879188712;0.02135981375803997;0.4040758573159725;489.5830000000002;462.3670000000003;489.2277084840001;184.0;0.0;0.2777937963016108;-0.3552679511887821;0.3552679511887821;0.2777937963016108;1.027027027027027;1.837837837837838;2.6486486486486487;1.5465099857277822;1692.0793306548815;25.354795904382627;20.41707431923766;20.41707431923766;18.13536…
535;14.046179453262784;-0.1746645880574451;14.046179453262784;0.1746645880574451;0.406277414001734;489.5830000000002;462.36700000000025;489.2277084840001;184.0;0.0;0.2778474367292082;-0.35549942875370827;0.35549942875370827;0.2778474367292082;0.9459459459459459;1.7837837837837838;2.6486486486486487;1.5444225015160695;1667.2194200176273;25.191659197566096;20.469480562044954;20.469480562044954;18.2…
536;8.574062848560503;0.22708333333333308;8.574062848560503;0.22708333333333308;0.7188706772213065;232.24299999999997;220.14699999999996;232.096025624;88.0;0.0;0.18341073675290495;-0.3874751815251535;0.3874751815251535;0.18341073675290495;1.7058823529411764;2.6470588235294117;3.2941176470588234;1.551329509996831;487.9060257090806;11.664925939000156;9.29558540723955;9.29558540723955;8.347667890550…
537;8.605312848560503;0.22708333333333308;8.605312848560503;0.22708333333333308;0.7475999563822635;246.26999999999995;232.15799999999996;246.111675688;94.0;0.0;0.18341073675290492;-0.387475834438497;0.387475834438497;0.18341073675290492;1.5555555555555556;2.388888888888889;3.0;1.5624345516181237;494.42084286264725;12.372032720186704;10.002692188426098;10.002692188426098;8.8476678905501;6.11708010…
538;8.578922178164394;0.21456443688586546;8.578922178164394;0.21456443688586546;0.5849316132980743;246.26999999999995;232.15799999999996;246.111675688;94.0;0.0;0.1834107367442415;-0.3877817178901054;0.3877817178901054;0.1834107367442415;1.6666666666666667;2.611111111111111;3.2777777777777777;1.4564116104458376;490.5120052301429;12.372032720186704;9.9502859456188;9.9502859456188;8.8476678905501;6.…
539;8.605549397099306;0.21456443688586546;8.605549397099306;0.21456443688586546;0.6037901490350716;260.29699999999997;244.16899999999995;260.127325752;100.0;0.0;0.1834107367442415;-0.38778172441846825;0.38778172441846825;0.1834107367442415;1.5789473684210527;2.4210526315789473;3.0526315789473686;1.4687416556294903;496.98664926493336;13.079139501373252;10.65739272680535;10.65739272680535;9.3476678…
540;12.732436943269994;-0.8733422609681074;12.732436943269994;0.07387354575475147;0.2142671172261184;596.6880000000003;560.4000000000003;596.274718252;228.0;0.0;0.2869696538031214;-0.5079666451554307;0.5079666451554307;0.2869696538031214;0.9772727272727273;1.6590909090909092;2.340909090909091;1.2532965890891798;1510.2137159907882;30.890329810315365;24.34107014426108;24.34107014426108;21.355708281…
541;12.32813138771444;-0.863801909452232;12.32813138771444;0.12887277230812444;0.164435269204701;580.6890000000002;544.4010000000003;580.279803632;222.0;0.0;0.28696965380310907;-0.5079666451554307;0.5079666451554307;0.28696965380310907;0.9767441860465116;1.6744186046511629;2.3488372093023258;1.2390525351929418;1492.3426318224076;30.18322302912882;23.855851746300335;23.855851746300335;20.838871528…
542;12.569226909256388;-0.8817995680817587;12.569226909256388;0.12195289461589054;0.112281163286468;616.7220000000001;580.4340000000002;616.279803632;234.0;0.0;0.28696965380310907;-0.5079666451554307;0.5079666451554307;0.28696965380310907;0.9130434782608695;1.608695652173913;2.3043478260869565;1.2302436565789487;1699.118806717725;32.30454337268846;25.25103926068574;25.25103926068574;22.3388715289…
543;12.565311092929857;-0.8837570994873414;12.565311092929857;0.12075174224175012;0.11552710264492652;602.6950000000002;568.4230000000003;602.2641535680001;228.0;0.0;0.28696965380313044;-0.5079666451554307;0.5079666451554307;0.28696965380313044;0.8888888888888888;1.5555555555555556;2.2444444444444445;1.2509866353303698;1681.8641086335883;31.59743659150191;24.543932479499198;24.543932479499198;21.…
544;11.856424643743887;-0.40146909654280805;11.856424643743887;0.024931380760993882;0.13803538436506654;327.47700000000003;294.213;327.274658676;134.0;0.0;0.18520502807688755;-0.37016043802002885;0.37016043802002885;0.18520502807688755;0.8260869565217391;1.3043478260869565;1.8695652173913044;3.4085042719802705;359.73455480580344;17.501789232183622;13.995823960274393;13.995823960274393;10.93042811…
545;9.579791487814;-0.21927887286480097;9.579791487814;0.1236716636838393;0.4491745094260363;470.45500000000027;438.1990000000002;469.17287474399996;160.0;0.0;0.19200831868888923;-0.49582253520024827;0.49582253520024827;0.19200831868888923;1.0;1.7;2.3666666666666667;1.481673260620899;833.2320579823557;20.976480726871785;17.56417576327084;19.150172302385542;14.54848050536686;11.06139171582013;11.8…
546;7.239926540060468;0.1321976568405141;7.239926540060468;0.1321976568405141;0.6338068567032553;180.21099999999998;168.11499999999998;180.101111004;70.0;0.0;0.2516528944579012;-0.3631184131447604;0.3631184131447604;0.2516528944579012;1.5384615384615385;2.4615384615384617;3.0;1.9058007026391341;368.22097343493965;8.836498814253964;7.285803144589222;7.285803144589222;6.326499840494923;4.6508985233…
547;6.103936821272228;0.6047758875257074;6.103936821272228;0.6047758875257074;0.6734668284896795;326.469;304.293;326.156517704;120.0;0.0;0.14095184062155833;-0.38250545053252555;0.38250545053252555;0.14095184062155833;1.2608695652173914;2.130434782608696;2.9130434782608696;1.5637043558511707;701.8165943306866;15.6480536021256;13.164118322100075;13.980614903027801;11.309663088089316;8.294281014917…
548;12.514297046756466;-0.03877600906268208;12.514297046756466;0.03877600906268208;0.47629483167083053;432.5720000000002;400.31600000000014;432.26375964400006;168.0;0.0;0.27483968197451597;-0.35403291897251393;0.35403291897251393;0.27483968197451597;0.90625;1.71875;2.59375;1.102110811331654;1148.8675648894673;21.91563831562721;18.671049526529607;18.671049526529607;15.686673185801062;11.9074034928…
549;13.443363882590074;-0.08616974258839405;13.443363882590074;0.08616974258839405;0.7994235739038049;362.51700000000017;332.2770000000001;362.23581357999996;142.0;0.0;0.22995040761119023;-0.3420429601229066;0.3420429601229066;0.22995040761119023;0.8518518518518519;1.4444444444444444;2.074074074074074;1.4558431539814052;716.561097194191;18.476480726871788;16.09483974241822;16.09483974241822;13.30…
550;13.482961781934996;-0.09116614701436165;13.482961781934996;0.09116614701436165;0.8408619302868132;348.4900000000001;320.2660000000001;348.220163516;136.0;0.0;0.2299945513492883;-0.34081772620305517;0.34081772620305517;0.2299945513492883;0.8846153846153846;1.6153846153846154;2.3846153846153846;1.5357747230681416;701.5023816059075;17.769373945685242;15.387732961231674;15.387732961231674;12.8096…
551;13.154015967498111;-0.10027777777777835;13.154015967498111;0.10027777777777835;0.9417906435984433;308.42500000000007;284.23299999999995;308.188863388;120.0;0.0;0.229994231915301;-0.3408387670979335;0.3408387670979335;0.229994231915301;0.9565217391304348;1.6521739130434783;2.391304347826087;1.8325648779970432;604.0535045479656;15.907566626119443;13.448955534168993;13.448955534168993;11.3433365…
552;13.443677406147645;-0.1425228856974894;13.443677406147645;0.1425228856974894;0.6852249317127034;371.48400000000015;346.2840000000001;371.19976242;142.0;0.0;0.2300732515532883;-0.36789178787464893;0.36789178787464893;0.2300732515532883;0.8214285714285714;1.4285714285714286;2.0714285714285716;1.4821680491576164;875.4983068020329;19.183587508058334;15.945677020740867;15.945677020740867;13.809663…
553;13.484998818972034;-0.08912910997732482;13.484998818972034;0.08912910997732482;0.8408619302868132;348.4900000000001;320.266;348.220163516;136.0;0.0;0.23004872707880758;-0.3393063329430348;0.3393063329430348;0.23004872707880758;0.9230769230769231;1.6538461538461537;2.423076923076923;1.538029548976832;715.5023816059077;17.769373945685242;15.387732961231674;15.387732961231674;12.809663088089316;…
554;13.001238189720333;-0.09564814814814881;13.001238189720333;0.09564814814814881;0.9391703506657707;294.398;272.222;294.17321332399996;114.0;0.0;0.23003840712880677;-0.33961221133559866;0.33961221133559866;0.23003840712880677;0.9545454545454546;1.5454545454545454;2.1818181818181817;1.8365132678957408;591.3469527229396;15.200459844932896;12.741848752982445;12.741848752982445;10.84333659290053;7.…
555;13.369578885050705;-3.747892298704992;13.369578885050705;0.048899964306711396;0.5711765772940521;472.5960000000001;448.40400000000017;472.1351306280001;168.0;0.0;0.24486347045174736;-0.3678917911289013;0.3678917911289013;0.24486347045174736;1.0;1.78125;2.5625;1.2689136471643112;1208.512739233472;22.131181265251033;17.500179428328455;19.133172590183907;15.536843271540004;10.690701335132752;12.…
556;13.216801107272927;-3.7245589653716604;13.216801107272927;0.0422332976400448;0.5833233284980881;458.56900000000013;436.39300000000014;458.119480564;162.0;0.0;0.24486384979936068;-0.3678917911287978;0.3678917911287978;0.24486384979936068;1.0;1.7741935483870968;2.5483870967741935;1.2445256127966848;1191.8602576308651;21.42407448406449;16.79307264714191;18.426065808997357;15.036843271540004;10.1…
557;12.726164526110413;-4.640888938921906;12.726164526110413;0.006704267929240837;0.6941249631800798;455.4620000000001;435.3020000000001;455.12389516;166.0;0.0;0.43283212650682634;-0.36789179107261455;0.43283212650682634;0.36789179107261455;1.0;1.6451612903225807;2.193548387096774;1.3171916188416708;1033.7080836302848;22.225403871315223;16.36439739901922;17.180893979946944;14.65885173946815;9.632…
558;12.720072992083274;-3.6822750147543757;12.720072992083274;0.01842004703115907;0.7343144138217317;421.9100000000001;401.7500000000001;421.09753818;148.0;0.0;0.2600624989267191;-0.36789179107261455;0.36789179107261455;0.2600624989267191;1.0357142857142858;1.7142857142857142;2.3214285714285716;1.3129111589489477;940.9461809065853;19.72540387131522;15.108468453000764;16.680893979946944;13.4475268…
559;12.72335231307093;-3.633663903643264;12.72335231307093;0.023203210296465215;0.6869220261513174;421.9100000000001;401.7500000000001;421.09753818;148.0;0.0;0.24415024331899482;-0.36789179107261455;0.36789179107261455;0.24415024331899482;1.0357142857142858;1.7142857142857142;2.3214285714285716;1.312911158948948;940.9461809065853;19.725403871315223;15.108468453000764;16.680893979946944;13.4475268…
560;12.907048650734756;-3.572892298704993;12.907048650734756;0.053871934576300795;0.7222696881946757;428.5140000000002;404.3220000000001;428.1518262480001;158.0;0.0;0.24262776900873012;-0.49295802109739345;0.49295802109739345;0.24262776900873012;1.0333333333333334;1.7666666666666666;2.5;1.172183559954565;1045.9309757345486;20.716967702877945;16.605752237328538;17.422248818256264;14.52000651913439…
561;12.851493095179201;-3.652892298704994;12.851493095179201;0.02918057655160955;0.7077979631649989;430.4860000000002;408.3100000000001;430.131090804;158.0;0.0;0.2427561792215535;-0.45359433041594827;0.45359433041594827;0.2427561792215535;0.9666666666666667;1.6666666666666667;2.4;1.1721835599545647;1048.1214392407187;20.716967702877945;16.306893746605855;17.12339032753358;14.520006519134395;9.857…
562;12.875586065700741;-3.6190034098161044;12.875586065700741;0.04035341605778209;0.6658377938233694;426.5020000000001;404.3260000000001;426.1474095640001;156.0;0.0;0.24269400764418683;-0.36789179107261455;0.36789179107261455;0.24269400764418683;1.0333333333333334;1.7666666666666666;2.5;1.1866935832410708;1165.4846719030631;20.71696770287794;16.307854249181165;17.124350830108888;14.52000651913439…
563;12.971284761845865;-3.615001142242408;12.971284761845865;0.04494427413348867;0.6163086308336065;437.52500000000015;414.3410000000001;437.1521605960001;160.0;0.0;0.24263741723420307;-0.36789179107261455;0.36789179107261455;0.24263741723420307;0.9354838709677419;1.6774193548387097;2.4193548387096775;1.194743358952211;1204.058179895167;21.424074484064494;16.962554787560418;17.779051368488144;15.…
564;12.882955680213215;-3.606781187593882;12.882955680213215;0.04269909507012781;0.632326893466619;426.4980000000002;404.3220000000001;426.136176184;156.0;0.0;0.24263945651043894;-0.46435144663980205;0.46435144663980205;0.24263945651043894;1.0;1.7333333333333334;2.466666666666667;1.1866935832410705;1163.949230428947;20.716967702877945;16.346239213334695;17.16273579426242;14.520006519134395;9.9341…
565;12.741493659192072;-3.6027071135198088;12.741493659192072;0.03418743526217183;0.7523094278387065;420.92200000000014;399.75400000000013;420.10228921199996;148.0;0.0;0.24266644421881137;-0.36789179107261455;0.36789179107261455;0.24266644421881137;1.0357142857142858;1.7142857142857142;2.357142857142857;1.3205110956889174;956.1538486515557;19.725403871315223;15.238605126690432;16.811030653636614;…
566;12.975705750934527;-3.7638910202118168;12.975705750934527;0.014376328386137782;0.6716102336164037;481.4050000000002;459.22900000000027;480.07896692399993;164.0;0.0;0.2441545602601773;-0.37072713162828147;0.37072713162828147;0.2441545602601773;0.9354838709677419;1.5806451612903225;2.225806451612903;1.1817840695460688;1094.8628583053248;21.75034789769755;16.69391986888929;19.022274341853922;14.…
567;12.78236728744996;-3.7653228542605475;12.78236728744996;0.002795711906162568;0.7080468880695099;455.3670000000002;435.2070000000001;454.06331685999993;154.0;0.0;0.2441545602603999;-0.36789179107261455;0.36789179107261455;0.2441545602603999;1.0;1.6551724137931034;2.310344827586207;1.3425139173195346;1005.3692476508261;20.5956473593183;15.539219330510035;17.86757380347467;13.875047228991527;9.2…
568;14.119717350421698;-4.008378409816102;14.119717350421698;0.053262870536950446;0.7279070661742528;438.91200000000015;418.7520000000002;438.09286739999993;154.0;0.0;0.24558794016328606;-0.36789179107261455;0.36789179107261455;0.24558794016328606;1.0689655172413792;1.7241379310344827;2.3793103448275863;1.3425139173195346;1007.3692476508261;20.5956473593183;15.539219330510035;17.111644857456216;1…
569;13.390261314288338;-3.756830835026632;13.390261314288338;0.03291976358444626;0.7339627335103692;430.5050000000001;407.32100000000014;430.14748981599996;158.0;0.0;0.2427190408998935;-0.37072713162828147;0.37072713162828147;0.2427190408998935;0.9666666666666667;1.6333333333333333;2.2666666666666666;1.16774670225507;1044.9309757345488;20.88010440969447;16.393305665069686;17.209802245997412;14.41…
570;13.333758694534994;-3.7582626690753638;13.333758694534994;0.013823538674728075;0.7654716029710088;404.4670000000001;383.2990000000001;404.13183975199996;148.0;0.0;0.2427190409001161;-0.36789179107261455;0.36789179107261455;0.2427190409001161;1.0357142857142858;1.7142857142857142;2.357142857142857;1.3205110956889174;956.1538486515557;19.725403871315223;15.238605126690432;16.05510170761816;13.4…
571;13.278014259200365;-3.8009401382111654;13.278014259200365;0.003737927269674257;0.506270799666824;506.4150000000003;485.2470000000003;505.074215892;172.0;0.0;0.24323668908924584;-0.36789179107261455;0.36789179107261455;0.24323668908924584;0.9696969696969697;1.6666666666666667;2.3636363636363638;1.2512991907314828;1308.360767962549;23.164561460070647;17.56378319519962;19.892137668164253;15.8413…
572;13.209798083841331;-3.725538903643265;13.209798083841331;0.024067145376669874;0.542332320791832;471.97000000000025;449.7940000000002;471.113188244;166.0;0.0;0.24323575947242312;-0.36789179107261455;0.36789179107261455;0.24323575947242312;0.9375;1.65625;2.375;1.2348155415639712;1257.0562491215164;22.294317972067567;17.26316899138002;18.8355945183262;15.447526874062962;10.421135759892584;12.239…
573;13.049514498312437;-3.7245854646562626;13.049514498312437;0.012758705106951984;0.6784672362501887;456.5240000000002;432.33200000000016;456.14674086799994;168.0;0.0;0.2464534565099951;-0.4535445459585271;0.4535445459585271;0.2464534565099951;0.9375;1.65625;2.375;1.0704845817336637;1138.1660780206812;21.871668241257193;17.461594284985107;18.278090865912834;15.503169766728789;10.830264422804959;…
574;13.209798083841331;-3.725538903643264;13.209798083841331;0.024067145376669874;0.542332320791832;471.9700000000002;449.79400000000015;471.11318824399996;166.0;0.0;0.2432357481159439;-0.36789179107261455;0.36789179107261455;0.2432357481159439;1.03125;1.75;2.46875;1.233874444819747;1257.0562491215164;22.294317972067567;17.263168991380017;18.835594518326197;15.430690121657356;10.415152695748876;1…
575;13.218924929151438;-3.648705835026633;13.218924929151438;0.09113966574284049;0.587001788731404;463.56300000000016;438.36300000000017;463.16781066000016;170.0;0.0;0.24323481877267233;-0.37072713162828147;0.37072713162828147;0.24323481877267233;0.8484848484848485;1.5454545454545454;2.272727272727273;1.0905720355454445;1290.688938559589;22.57877502244374;18.117255325939666;18.933751906867393;16.…
576;13.158293524095015;-3.6667248923933555;13.158293524095015;0.019426370342376265;0.542332320791832;471.97000000000025;449.7940000000002;471.11318824399996;166.0;0.0;0.243234818772895;-0.36784773970151735;0.36784773970151735;0.243234818772895;1.03125;1.8125;2.5625;1.214038181322773;1266.0562491215164;22.294317972067567;17.263168991380017;18.835594518326197;15.430690121657356;10.415152695748876;1…
577;13.1415819084823;-3.6501376690753635;13.1415819084823;0.04439636348366571;0.6163086308336067;437.5250000000001;414.34100000000007;437.15216059600016;160.0;0.0;0.243234818772895;-0.36789179107261455;0.36789179107261455;0.243234818772895;0.9032258064516129;1.6129032258064515;2.3548387096774195;1.220148207996881;1198.8081798951669;21.42407448406449;16.962554787560414;17.77905136848814;15.0368432…
578;13.134637464037855;-3.6584021318852806;13.134637464037855;0.02398820021835979;0.5989858356941844;438.5130000000002;416.33700000000016;438.14740956400004;160.0;0.0;0.243234818772895;-0.35296806553030186;0.35296806553030186;0.243234818772895;0.967741935483871;1.7419354838709677;2.4838709677419355;1.220148207996881;1200.7768750969435;21.424074484064487;16.832418113870748;17.648914694798474;15.03…
579;13.211555314638968;-3.660928057248855;13.211555314638968;0.08879398673049499;0.587001788731404;463.56300000000016;438.36300000000017;463.1678106600001;170.0;0.0;0.2432910280307385;-0.37072713162828147;0.37072713162828147;0.2432910280307385;0.8484848484848485;1.5757575757575757;2.303030303030303;1.0905720355454445;1290.688938559589;22.57877502244374;18.11725532593967;18.933751906867396;16.0031…
580;13.134212293969828;-3.662359891297586;13.134212293969828;0.04205068447132021;0.6163086308336067;437.5250000000001;414.3410000000001;437.1521605960001;160.0;0.0;0.24329102803096114;-0.36789179107261455;0.36789179107261455;0.24329102803096114;0.9032258064516129;1.6451612903225807;2.3870967741935485;1.2201482079968813;1198.808179895167;21.42407448406449;16.962554787560418;17.779051368488144;15.0…
581;13.035534283170467;-3.753335464656262;13.035534283170467;0.05798380154531002;0.5698604530225616;454.51200000000017;432.3360000000002;454.14232418399996;166.0;0.0;0.2449792301251779;-0.37072713162828147;0.37072713162828147;0.2449792301251779;0.9375;1.65625;2.375;1.0826235979826238;1259.6965800733642;21.871668241257193;17.24066640433461;18.057162985262337;15.503169766728789;10.657027830321539;1…
582;12.95050481097663;-3.754767298704992;12.95050481097663;0.011240499286135242;0.5933429375587982;428.4740000000001;408.31400000000014;428.12667411999996;156.0;0.0;0.2449792301254005;-0.36789179107261455;0.36789179107261455;0.2449792301254005;1.0;1.7333333333333334;2.466666666666667;1.2075073462307504;1167.9674985475458;20.716967702877945;16.08596586595536;16.902462446883085;14.536843271540002;9…
583;13.074144127942066;-3.686668797989595;13.074144127942066;0.07855993323255261;0.5666902583101905;470.58000000000015;448.4040000000002;470.11948056399996;166.0;0.0;0.24488852105584777;-0.37072713162828147;0.37072713162828147;0.24488852105584777;0.9375;1.65625;2.375;1.0826235979826238;1260.9416925712007;21.871668241257193;17.24066640433461;18.873659566190064;15.503169766728789;10.657027830321539…
584;12.996801107272926;-3.6881006320383256;12.996801107272926;0.03181663097337828;0.593116543988069;444.5420000000001;424.3820000000002;444.10383049999996;156.0;0.0;0.2448885210560704;-0.36789179107261455;0.36789179107261455;0.2448885210560704;1.0;1.7333333333333334;2.466666666666667;1.2075073462307504;1169.2126110453823;20.716967702877945;16.08596586595536;17.71895902781081;14.536843271540002;9.…
585;12.807335876736268;-5.0163905174068075;12.807335876736268;0.07729386604657162;0.6645675697832415;470.47300000000007;449.3050000000001;470.12356081200005;172.0;0.0;0.5726390936895323;-0.40434109719269395;0.5726390936895323;0.40434109719269395;1.0;1.625;2.25;1.3550726495723118;1067.7524901782376;22.932510652501765;16.90278236317275;17.719278944100477;15.14881503833608;9.936867701273721;11.37693…
586;12.696143864953388;-3.5582626690753636;12.696143864953388;0.043532428403461054;0.756967284304575;387.46500000000015;366.297;387.13651053200005;142.0;0.0;0.24414821835106923;-0.36789179107261455;0.36789179107261455;0.24414821835106923;0.9629629629629629;1.6666666666666667;2.2962962962962963;1.3112934718469598;893.1090431913128;18.855160383312143;14.807854249181165;15.624350830108892;13.0536800…
587;12.930355956695845;-3.7194465757673725;12.930355956695845;0.009746698756508243;0.6573370457000876;447.94800000000015;425.77200000000005;447.11318824399996;158.0;0.0;0.24568325871693264;-0.37072713162828147;0.37072713162828147;0.24568325871693264;0.9666666666666667;1.6333333333333333;2.2666666666666666;1.1740560797574624;1047.1214392407187;20.88010440969447;16.263168991380017;17.83559451832619…
588;12.737017493211276;-3.720878409816104;12.737017493211276;0.012140705047452016;0.6869220261513175;421.91000000000014;401.75000000000006;421.09753817999996;148.0;0.0;0.2456832587171552;-0.36789179107261455;0.36789179107261455;0.2456832587171552;1.0357142857142858;1.7142857142857142;2.357142857142857;1.3286025503414087;958.1961809065856;19.725403871315223;15.108468453000764;16.680893979946944;13…
589;12.905095918537544;-0.8005754945035282;12.905095918537544;0.041369162962448414;0.759345285057915;375.8710000000001;352.6870000000001;375.140134876;138.0;0.0;0.16242475251779714;-0.38506878637379266;0.38506878637379266;0.16242475251779714;1.0769230769230769;1.6923076923076923;2.3076923076923075;1.4445792101332058;737.611323693879;18.57070333293597;14.627154049305076;15.383082995323532;12.46014…
590;12.699668643176176;-3.997713549253016;12.699668643176176;0.00027817743411540086;0.5149039947060099;529.8040000000002;511.66000000000025;527.9982138360001;164.0;0.0;0.24393588953611414;-0.35306942920886647;0.35306942920886647;0.24393588953611414;1.1612903225806452;1.935483870967742;2.6451612903225805;1.3152819731487244;1195.4852820004871;22.009860921691395;16.162630408904977;19.32105247496586;…
591;13.66772759118984;-4.018523734438201;13.66772759118984;0.002810737242555428;0.5271594355007748;513.3490000000002;495.20500000000015;512.0277643760002;164.0;0.0;0.2424433987881195;-0.35306942920886647;0.35306942920886647;0.2424433987881195;1.1290322580645162;1.8709677419354838;2.5806451612903225;1.3039794938880467;1195.4852820004871;22.009860921691395;16.162630408904977;18.565123528947407;14.8…
592;12.462811122390086;-3.698864520927216;12.462811122390086;0.05441510246073644;0.621341023654139;432.5310000000002;412.37100000000015;432.1038305000001;152.0;0.0;0.2401557445546545;-0.36789179419517504;0.36789179419517504;0.2401557445546545;1.0344827586206897;1.7586206896551724;2.5172413793103448;1.2730377186967015;1094.9966430605227;20.26937394568524;15.561402001265776;17.19439516312123;14.026…
593;12.602928280364385;-3.761861497495621;12.602928280364385;0.028615289282226453;0.5449643819583618;442.50500000000005;420.3290000000001;442.15355756400004;162.0;0.0;0.2401524087668581;-0.36789179419517504;0.36789179419517504;0.2401524087668581;1.032258064516129;1.8064516129032258;2.5161290322580645;1.2802168102148193;1114.0742478720229;21.68358750805833;16.70228144018108;17.518778021108805;15.0…
594;12.774765015058263;-3.7026904011048694;12.774765015058263;0.05181941295036463;0.5595664981435537;503.4220000000003;480.23800000000034;502.06742369600005;162.0;0.0;0.24069321330365692;-0.35306942920886647;0.35306942920886647;0.24069321330365692;1.0;1.7419354838709677;2.4838709677419355;1.3046068309440146;1171.5901014539156;21.84672421487486;16.8687418003801;19.271234920422526;14.93749017293089…
595;12.734765015058263;-3.7651904011048694;12.734765015058263;0.0405454605319322;0.5543144453219687;504.4100000000003;482.2340000000003;503.06267266400005;162.0;0.0;0.24224779326958018;-0.35306942920886647;0.35306942920886647;0.24224779326958018;1.032258064516129;1.8064516129032258;2.5483870967741935;1.3046068309440146;1173.8492907111454;21.84672421487486;16.73860512669043;19.141098246732856;14.9…
596;12.746987237280486;-3.7426904011048694;12.746987237280486;0.047915075044404176;0.5543144453219687;504.4100000000003;482.2340000000003;503.06267266400005;162.0;0.0;0.24075134492325592;-0.35306942920886647;0.35306942920886647;0.24075134492325592;1.032258064516129;1.8387096774193548;2.5806451612903225;1.3046068309440146;1173.8492907111454;21.84672421487486;16.738605126690434;19.14109824673286;14…
597;12.728240071747607;-3.732961743149438;12.728240071747607;0.04938450071386491;0.6452425556910911;425.5140000000002;402.33000000000015;425.152160596;156.0;0.0;0.24075134492325592;-0.36789179419517504;0.36789179419517504;0.24075134492325592;0.9666666666666667;1.7333333333333334;2.5;1.3126422256637276;1124.3517061622808;20.976480726871785;16.43799092287083;17.254487503798558;14.543643322813542;9.…
598;12.563279754287286;-3.8350978085122747;12.563279754287286;0.0026624476313330536;0.5449497183418592;495.3590000000003;476.2070000000002;494.0371861880001;158.0;0.0;0.24243964777783877;-0.35306942920886647;0.35306942920886647;0.24243964777783877;1.1333333333333333;1.9333333333333333;2.6666666666666665;1.288875966538044;1142.9528139122199;21.139617433688315;15.862016205085377;18.264509325127804;…
599;12.544532588754407;-3.825369150556844;12.544532588754407;0.007344503190011897;0.621143967956567;416.46300000000014;396.3030000000001;416.12667412;152.0;0.0;0.24243964777783877;-0.36789179419517504;0.36789179419517504;0.24243964777783877;1.0689655172413792;1.8275862068965518;2.586206896551724;1.2956083569248946;1093.7515305626862;20.26937394568524;15.561402001265776;16.377898582193502;14.04364…
600;12.605698097035301;-3.777637010254773;12.605698097035301;0.01903079509275396;0.5891138124400894;466.9760000000003;447.8240000000002;466.06485814800004;158.0;0.0;0.24234893907602803;-0.3530267252352687;0.3530267252352687;0.24234893907602803;1.1666666666666667;1.9666666666666666;2.7333333333333334;1.2952896618120588;1161.4479264100564;21.139617433688315;15.862016205085377;18.250938312959278;14.…
601;12.609576050583584;-3.7684311418456082;12.609576050583584;0.03135115781084408;0.5384438374793983;511.4270000000003;492.2750000000002;510.0143425680001;158.0;0.0;0.24234893907602803;-0.35306942920886647;0.35306942920886647;0.24234893907602803;1.1333333333333333;1.9333333333333333;2.6666666666666665;1.288875966538044;1144.1979264100564;21.139617433688315;15.862016205085377;19.081005906055527;14…
602;12.605698097035301;-3.777637010254774;12.605698097035301;0.01903079509275396;0.5510926192622929;466.9760000000002;447.8240000000002;466.0648581480001;158.0;0.0;0.24234893907602803;-0.3530174428694503;0.3530174428694503;0.24234893907602803;1.1;1.8666666666666667;2.6333333333333333;1.2952896618120586;1161.4479264100564;21.13961743368831;15.862016205085377;18.250938312959278;14.437490172930893;9…
603;13.288012476190923;-3.8006481871121047;13.288012476190923;0.013108782501369154;0.563087859289915;450.5210000000002;431.36900000000014;450.09440868800004;158.0;0.0;0.24234893907602803;-0.3529725882124642;0.3529725882124642;0.24234893907602803;1.1;1.8666666666666667;2.6333333333333333;1.2952896618120586;1161.4479264100564;21.13961743368831;15.862016205085377;17.495009366940824;14.43749017293089…
604;12.588986481422586;-3.761049786936781;12.588986481422586;0.0372768924297604;0.6213410236541389;432.53100000000023;412.37100000000015;432.1038305;152.0;0.0;0.24234893907602803;-0.3530706195451489;0.3530706195451489;0.24234893907602803;1.0689655172413792;1.896551724137931;2.6551724137931036;1.2956083569248946;1094.9966430605225;20.26937394568524;15.561402001265776;17.194395163121225;14.04364332…
605;12.607540500663418;-3.7752897072081697;12.607540500663418;0.023112011295182144;0.5510926192622929;466.9760000000002;447.8240000000002;466.064858148;158.0;0.0;0.24234893907602803;-0.3678477428240782;0.3678477428240782;0.24234893907602803;1.1666666666666667;1.9666666666666666;2.7333333333333334;1.2952896618120586;1161.4479264100564;21.139617433688315;15.862016205085377;18.250938312959278;14.437…
606;13.288012476190923;-3.7983008840655006;13.288012476190923;0.00902756629894097;0.563087859289915;450.52100000000024;431.36900000000014;450.09440868800004;158.0;0.0;0.24234893907602803;-0.36780438006855365;0.36780438006855365;0.24234893907602803;1.1666666666666667;1.9666666666666666;2.7333333333333334;1.2952896618120586;1161.4479264100564;21.139617433688315;15.862016205085377;17.495009366940824…
607;12.590828885050705;-3.7587024838901777;12.590828885050705;0.041358108632188584;0.621341023654139;432.5310000000001;412.3710000000001;432.1038305;152.0;0.0;0.24234893907602803;-0.36789179419517504;0.36789179419517504;0.24234893907602803;1.0689655172413792;1.8275862068965518;2.586206896551724;1.2956083569248946;1094.9966430605227;20.26937394568524;15.561402001265776;17.194395163121225;14.043643…
608;12.65246923645754;-3.7862815297009917;12.65246923645754;0.014348364728505425;0.451248190716963;472.5520000000002;452.39200000000017;472.09874512000005;166.0;0.0;0.29799499808367824;-0.42341346973596217;0.42341346973596217;0.29799499808367824;1.03125;1.8125;2.625;1.146000183802996;1342.0331931212127;22.131181265251033;16.969650291729636;18.602643453585085;15.509969818002327;10.104128267962793;…
609;12.664043310531614;-3.7725074250177975;12.664043310531614;0.03492449641574802;0.44365375588698425;488.62000000000023;468.4600000000002;488.0759015;166.0;0.0;0.24234893907602803;-0.3445101383435575;0.3445101383435575;0.24234893907602803;1.0;1.78125;2.59375;1.1460001838029958;1342.5234181168858;22.131181265251033;16.969650291729636;19.41914003451281;15.509969818002327;10.104128267962793;13.1340…
610;12.59658222342309;-3.7836400490999718;12.59658222342309;0.009553318304671432;0.5726256061068454;467.9640000000002;449.82000000000016;467.0601071160001;158.0;0.0;0.24234893907602803;-0.3391067457448888;0.3391067457448888;0.24234893907602803;1.1333333333333333;1.8666666666666667;2.6;1.2888759665380438;1145.627998684686;21.139617433688315;15.731879531395709;18.120801639269615;14.437490172930893;…
611;12.582042036978141;-3.7693142497467;12.582042036978141;0.024931213417414888;0.596433697892937;433.51900000000023;414.36700000000013;433.09907946800007;152.0;0.0;0.24234893907602803;-0.33910674574507954;0.33910674574507954;0.24234893907602803;1.0689655172413792;1.8275862068965518;2.586206896551724;1.2956083569248944;1096.4267153351523;20.26937394568524;15.431265327576108;17.06425848943156;14.0…
612;12.564633684748362;-3.753262120058206;12.564633684748362;0.043466737003443834;0.6152078788093147;438.5600000000001;420.4160000000001;438.06025143600004;148.0;0.0;0.24234893907602803;-0.34454542636920515;0.34454542636920515;0.24234893907602803;1.1785714285714286;2.0;2.75;1.3003667015425802;1058.4392759279763;19.56226716449869;14.814949753350387;17.264439496133562;13.54364332281354;8.6762815392…
613;12.618606662828483;-3.7187024838901777;12.618606662828483;0.04727287519946155;0.6384251483822554;431.5430000000001;410.3750000000001;431.10858153200013;152.0;0.0;0.24227931910999742;-0.36789179419517504;0.36789179419517504;0.24227931910999742;1.103448275862069;1.8620689655172413;2.6206896551724137;1.2956083569248946;1093.2448048609463;20.269373945685242;15.691538674955444;17.324531836810895;1…
614;12.31387534643487;-3.628864520927214;12.31387534643487;0.047902756781724065;0.7896896835427617;375.45400000000006;354.286;375.13651053200005;138.0;0.0;0.24160859692737582;-0.36789179419517504;0.36789179419517504;0.24160859692737582;1.0384615384615385;1.7692307692307692;2.423076923076923;1.448670219595282;821.9915562566075;18.40756662611944;14.283290384491579;15.099786965419305;12.560480075219…
615;11.879488378684806;-0.3673582766439909;11.879488378684806;0.09650723548270435;0.8485957552479804;323.14200000000005;312.0540000000001;321.984070932;98.0;0.0;0.2034155856798799;-0.5078225193538753;0.5078225193538753;0.2034155856798799;1.1578947368421053;1.894736842105263;2.5789473684210527;2.0774945970618166;610.1450014443018;13.828062645816686;9.837446910450799;11.423443449565504;9.0753874004…
616;13.119682539682541;-1.7831901927437652;13.119682539682541;0.13060232426303942;0.8714018303045942;337.41900000000015;314.23500000000007;337.167793596;130.0;0.0;0.34752169111357295;-0.4580540790549294;0.4580540790549294;0.34752169111357295;0.96;1.48;1.92;1.6523754596655507;683.821086016936;17.27781011412252;14.174660908135893;14.174660908135893;12.175688491873755;8.945686056430711;8.94568605643…
617;13.010878684807258;-1.4477272297808015;13.010878684807258;0.0048757558578989;0.8598004954011487;335.46900000000016;310.26900000000006;335.15551466000005;126.0;0.0;0.34382642123807056;-0.45829136562296613;0.45829136562296613;0.34382642123807056;1.2608695652173914;2.0;2.5652173913043477;1.5514403197114042;546.6227462560505;15.863596551749426;13.447234708208192;14.263731289135919;11.175688491873…
618;13.024308390022675;-1.7346716742252464;13.024308390022675;0.11555602796674291;0.8672832689004196;343.44800000000015;322.2800000000001;343.12421453200005;126.0;0.0;0.3483926733808635;-0.4580315215406398;0.4580315215406398;0.3483926733808635;1.1666666666666667;1.9166666666666667;2.5;1.629881171383825;694.6666841313801;16.570703332935974;13.428208660220504;14.24470524114823;11.675688491873755;8.…
619;12.928934240362812;-1.686153155706728;12.928934240362812;0.10050973167044641;0.8624828619664693;349.4770000000001;330.3250000000001;349.0806354680001;122.0;0.0;0.34926582698919434;-0.45800890508272407;0.45800890508272407;0.34926582698919434;1.173913043478261;1.7826086956521738;2.217391304347826;1.6090963597864565;625.8395472658526;15.863596551749426;12.681756412305115;14.314749574160567;11.17…
620;13.146349206349207;-1.7091161186696904;13.146349206349207;0.11208380574452059;0.8571282143600669;335.4030000000001;314.235;335.152143532;128.0;0.0;0.34757019975881664;-0.45805351231904257;0.45805351231904257;0.34757019975881664;1.0;1.56;2.08;1.5272347168089273;793.0397357512389;17.018297090128677;14.01996036975664;14.01996036975664;12.175688491873757;9.029019389764045;9.029019389764045;7.3833…
621;13.380145502645505;-0.29133975812547264;13.380145502645505;0.06257180650037752;0.77825221206429;347.45800000000014;322.2580000000001;347.18852904;134.0;0.0;0.31778018816265435;-0.4600004227027108;0.4600004227027108;0.31778018816265435;0.8846153846153846;1.4615384615384615;2.0;1.4962898402145086;774.9624604900831;17.5098609216914;15.064310605819406;15.064310605819406;12.79282633568371;9.878544…
622;13.171812169312169;-0.40592309145880545;13.171812169312169;0.025156840513982814;0.7867865083483561;335.4030000000001;314.23500000000007;335.152143532;128.0;0.0;0.3180466089671691;-0.45999727874173874;0.45999727874173874;0.3180466089671691;0.96;1.56;2.12;1.4731473524499983;764.7933904286015;16.80275414050485;14.058345333910172;14.058345333910172;12.29282633568371;9.079686286262367;9.0796862862…
623;12.994655454774502;-0.21677673847316714;12.994655454774502;0.035127341059880246;0.81800237934017;350.4620000000001;324.2540000000001;350.199428072;136.0;0.0;0.41411798726352195;-0.4441842124174379;0.4441842124174379;0.41411798726352195;1.0;1.6538461538461537;2.269230769230769;1.4571548268714858;711.4368109851983;17.76937394568524;15.088874470508989;15.088874470508989;12.79282633568371;9.58907…
624;13.736846137802125;-1.582488425925926;13.736846137802125;0.024561182497690792;0.5525179155926161;408.3950000000002;388.2350000000002;408.14609076000005;154.0;0.0;0.4144282441654871;-0.4441761871360064;0.4441761871360064;0.4144282441654871;1.0689655172413792;1.7586206896551724;2.3448275862068964;1.5894804814777665;892.2992612240389;20.543241116511002;15.584224504600847;15.584224504600847;13.90…
625;13.729397578131344;-0.5244340513983372;13.729397578131344;0.11224962207105027;0.8063406862089261;372.41500000000025;350.23900000000015;372.16493438399993;142.0;0.0;0.41442823089888936;-0.4441761871717931;0.4441761871717931;0.41442823089888936;1.0740740740740742;1.7777777777777777;2.4074074074074074;1.5565860465107502;821.3338357448104;18.802754140504845;14.982996096961646;14.982996096961646;1…
626;13.31247595149426;-0.3618414588057439;13.31247595149426;0.05210952590912976;0.829928753515005;354.4250000000001;331.2410000000001;354.1743561960001;136.0;0.0;0.4144266301254966;-0.4441761962029509;0.4441761962029509;0.4144266301254966;1.0769230769230769;1.7692307692307692;2.3846153846153846;1.530330389598369;742.3662111960424;17.93251065250177;14.682381893142043;14.682381893142043;12.68667318…
627;12.977765022675737;-0.24184901738473208;12.977765022675737;0.024986667506508242;0.848122876653515;336.4350000000001;312.24300000000005;336.183778008;130.0;0.0;0.41442660514962154;-0.4441761962704639;0.4441761962704639;0.41442660514962154;1.0;1.64;2.24;1.5157937433622173;696.3506931522604;17.062267164498692;14.38176768932244;14.38176768932244;12.29282633568371;9.089074010790801;9.0890740107908…
628;12.908185468631896;-0.18425642479213944;12.908185468631896;0.05241580582850358;0.812255658775179;356.4910000000001;332.2990000000001;356.155849008;132.0;0.0;0.4102267222611529;-0.4444211819290216;0.4444211819290216;0.4102267222611529;1.12;1.92;2.56;1.450156761392503;680.9864206246469;17.062267164498692;14.3424222225936;15.158918803521326;12.275989583278102;9.019732974016902;9.899385785271798;…
629;12.834690098261525;-0.17078703703703724;12.834690098261525;0.06404761904761846;0.8045797710676198;362.52000000000015;340.3440000000001;362.112269944;128.0;0.0;0.41025396319561463;-0.4444208560850451;0.4444208560850451;0.41025396319561463;1.125;1.75;2.2083333333333335;1.4366166548020411;612.3814389290867;16.355160383312146;13.59596997467821;15.228963136533663;11.775989583278102;8.5042175783828…
630;12.904269652305366;-0.22837962962962988;12.904269652305366;0.03661848072562335;0.8422581777494602;342.46400000000017;320.28800000000007;342.14019894399996;126.0;0.0;0.4144539997831433;-0.4441758682800181;0.4441758682800181;0.4144539997831433;1.1666666666666667;1.9583333333333333;2.5833333333333335;1.5048576185097957;665.9399391832883;16.355160383312146;13.635315441407053;14.45181202233478;11.…
631;12.903041383219954;-0.23041666666666694;12.903041383219954;0.03582128684807229;0.8422581777494602;342.4640000000001;320.2880000000001;342.14019894399996;126.0;0.0;0.41442707131715456;-0.4441761936507849;0.4441761936507849;0.41442707131715456;1.2083333333333333;2.0;2.625;1.504857618509796;665.9399391832884;16.355160383312146;13.635315441407052;14.451812022334778;11.792826335683708;8.5604785315…
632;12.973849206349207;-0.2859722222222225;12.973849206349207;0.009189342403627565;0.8542597642274249;322.40800000000013;300.232;322.168127944;124.0;0.0;0.4187769342627347;-0.4439263903572486;0.4439263903572486;0.4187769342627347;0.9166666666666666;1.4583333333333333;1.9166666666666667;1.579003781308645;641.7997409797725;16.355160383312146;13.674660908135893;13.674660908135893;11.809663088089316;…
633;13.221356764928192;-0.1554572940287231;13.221356764928192;0.04962375073486136;0.8131189816830356;362.4730000000002;336.2650000000001;362.19942807199993;140.0;0.0;0.4103933934770014;-0.4444167368042988;0.4444167368042988;0.4103933934770014;0.9259259259259259;1.6666666666666667;2.4074074074074074;1.4268266950352044;814.1378778789916;18.216967702877945;15.588874470508989;15.588874470508989;13.29…
634;13.462110142924224;-1.713421440481933;13.462110142924224;0.11058071351181087;0.2583809092142656;482.6910000000004;450.43500000000023;482.18181230409004;174.0;0.0;0.34943672720029234;-0.4533485534914152;0.4533485534914152;0.34943672720029234;0.9696969696969697;1.6363636363636365;2.242424242424242;1.2373039069466352;990.532877458921;22.727557582428343;18.896934882999435;20.529928044854884;16.08…
635;13.632858442243952;-1.830458477518969;13.632858442243952;0.18148963263501572;0.28218924993915623;472.60500000000036;438.3330000000003;472.24823498808996;182.0;0.0;0.347692594745302;-0.4933656697069929;0.4933656697069929;0.347692594745302;0.8571428571428571;1.4;1.9714285714285715;1.2683338412205087;1055.4748981331807;24.141771144801435;20.090980888107527;20.090980888107527;17.08990205424685;12…
636;13.524054587368669;-1.4949955145560074;13.524054587368669;0.03887650203275572;0.32654673371307996;470.6550000000003;434.3670000000002;470.23595605209;178.0;0.0;0.3439973319539785;-0.4933656697069929;0.4933656697069929;0.3439973319539785;1.0606060606060606;1.8181818181818181;2.515151515151515;1.2163419901609789;903.4672774492162;22.727557582428343;19.363554688179825;20.18005126910755;16.089902…
637;13.53748429258409;-1.7819399590004519;13.53748429258409;0.16644333633871922;0.27736141176904505;478.6340000000003;446.3780000000003;478.20465592409;178.0;0.0;0.34856357530457294;-0.4933656697069929;0.4933656697069929;0.34856357530457294;1.0;1.7058823529411764;2.3823529411764706;1.2521341314461194;1064.3100476415045;23.43466436361489;19.344528640192138;20.161025221119864;16.589902054246853;12.…
638;13.442110142924225;-1.733421440481933;13.442110142924225;0.15139704004242294;0.2725371784423209;484.66300000000035;454.42300000000023;484.1610768600901;174.0;0.0;0.3494367272003912;-0.4933656697069929;0.4933656697069929;0.3494367272003912;1.0;1.6666666666666667;2.272727272727273;1.2373039069466352;993.4582948478297;22.727557582428343;18.59807639227675;20.2310695541322;16.08990205424685;11.634…
639;13.43803606885015;-1.7496251441856372;13.43803606885015;0.15385357821324686;0.27253717844232106;484.66300000000024;454.4230000000003;484.16107686009;174.0;0.0;0.3477570169611177;-0.4933656697069929;0.4933656697069929;0.3477570169611177;1.0303030303030303;1.696969696969697;2.303030303030303;1.2373039069466354;993.4582948478296;22.727557582428346;18.598076392276752;20.2310695541322;16.089902054…
640;13.370350883664965;-0.2933560337444303;13.370350883664965;0.03006129329091034;0.2342048562566404;468.6640000000002;438.4240000000002;468.16616224009005;168.0;0.0;0.3196239094446877;-0.4933656697069929;0.4933656697069929;0.3196239094446877;0.96875;1.65625;2.28125;1.203317290856201;945.2804710207934;21.804907851617973;18.228213065966415;19.86120622782187;15.723876650462413;11.526784519563654;13…
641;13.65952510891062;-1.7563844034448959;13.65952510891062;0.1629711141164969;0.3133461006621445;470.5890000000002;438.3330000000003;470.23258492409;180.0;0.0;0.34774110332365715;-0.4933656697069929;0.4933656697069929;0.34774110332365715;0.8857142857142857;1.4857142857142858;2.142857142857143;1.1544692607406066;1170.2908581253052;23.88225812080759;19.936280349728275;19.936280349728275;17.0899020…
642;13.756747331132843;-1.8970094034448963;13.756747331132843;0.20718880119132677;0.2992657009139014;486.58800000000025;454.33200000000033;486.22749954409;186.0;0.0;0.3479954246985681;-0.4933656697069929;0.4933656697069929;0.3479954246985681;0.9166666666666666;1.5277777777777777;2.1944444444444446;1.168160062350858;1189.3513688599467;24.589364901994138;20.344528640192138;20.344528640192138;17.573…
643;13.492745748785232;-0.22570498389897797;13.492745748785232;0.008065633660871319;0.3858288239233476;455.62200000000024;420.34200000000027;455.26930478009;176.0;0.0;0.41459831531786384;-0.43951519449466697;0.43951519449466697;0.41459831531786384;0.8235294117647058;1.411764705882353;2.0588235294117645;1.2481533660422948;1046.9379197630685;23.219121413991065;19.88983937883021;19.88983937883021;16…
644;13.464537360436982;-0.2217235024174964;13.464537360436982;0.017336466994204658;0.3775750209403465;461.6510000000003;428.3870000000002;461.22572571609004;172.0;0.0;0.41459831531786384;-0.4395151944946429;0.4395151944946429;0.41459831531786384;0.9696969696969697;1.696969696969697;2.393939393939394;1.2561551536902809;1014.5754233575283;22.51201463280452;19.143387130914824;19.959883711842547;16.2…
645;13.391041990066611;-0.20825411466239419;13.391041990066611;0.028968280213319764;0.3695096737221636;467.6800000000002;436.4320000000002;467.18214665209007;168.0;0.0;0.4146257099125895;-0.43951486649511873;0.43951486649511873;0.4146257099125895;0.96875;1.6875;2.375;1.2472633367977908;980.2853585229566;21.804907851617973;18.39693488299944;20.029928044854888;15.707039898056806;11.638507978655813;…
646;13.389813720981198;-0.21029115169943124;13.389813720981198;0.028171086335768702;0.3695096737221636;467.6800000000002;436.43200000000024;467.18214665209;168.0;0.0;0.4145987814850647;-0.43951519187486415;0.43951519187486415;0.4145987814850647;1.0625;1.90625;2.625;1.2472633367977912;980.2853585229567;21.804907851617976;18.39693488299944;20.029928044854888;15.707039898056806;11.625427895080877;13…
647;14.020613758068531;-1.5915061136422726;14.020613758068531;0.012118831980324929;0.20193747127765785;529.5540000000003;500.32200000000034;529.21088208809;200.0;0.0;0.41459995438608394;-0.4877238071147463;0.4877238071147463;0.41459995438608394;0.9210526315789473;1.631578947368421;2.3157894736842106;1.3005069415896504;1258.8197838294452;26.700095366003374;20.793437703385933;20.793437703385933;18.…
648;13.468054390760539;-0.256954983898978;13.468054390760539;0.047489921894684484;0.4183653623866075;457.5940000000003;424.33000000000027;457.24856933609004;176.0;0.0;0.4145983153713729;-0.4877238071147463;0.4877238071147463;0.4145983153713729;0.8529411764705882;1.4705882352941178;2.1470588235294117;1.2481533660422952;1050.508301270461;23.219121413991065;19.590980888107527;19.590980888107527;16.7…
649;13.394559020390169;-0.24348559614387577;13.394559020390169;0.035858108675568934;0.40954250113247315;463.6230000000002;432.3750000000002;463.20499027209;172.0;0.0;0.41462570996609854;-0.4877238071147463;0.4877238071147463;0.41462570996609854;0.9696969696969697;1.696969696969697;2.393939393939394;1.2393258224547117;1018.0445111145642;22.51201463280452;18.844528640192138;19.661025221119864;16.20…
650;13.393330751304758;-0.24552263318091283;13.393330751304758;0.03665530255312022;0.40954250113247315;463.6230000000002;432.3750000000002;463.20499027209;172.0;0.0;0.4145987815385738;-0.4877238071147463;0.4877238071147463;0.4145987815385738;1.0;1.7272727272727273;2.4242424242424243;1.2393258224547115;1018.0445111145642;22.51201463280452;18.844528640192138;19.661025221119868;16.207039898056806;11…
651;13.424215998931455;-1.7190216181041857;13.424215998931455;0.127571439069456;0.42409346686553046;454.6370000000003;426.4130000000002;454.15051217609005;162.0;0.0;0.3494367272048538;-0.45334855216042186;0.45334855216042186;0.3494367272048538;1.0;1.6451612903225807;2.225806451612903;1.3269942690936538;958.5936014163104;21.313344020055254;17.482721320626343;19.115714482481792;15.089902054246851;1…
652;13.641630964917852;-1.7419845810671482;13.641630964917852;0.1391455131435302;0.47542653258721956;440.5630000000003;410.3230000000002;440.22202024009;168.0;0.0;0.34774110332811975;-0.45339315987963075;0.45339315987963075;0.34774110332811975;0.8787878787878788;1.4545454545454546;2.090909090909091;1.240224089807907;1134.73607708001;22.468044558434503;18.820925278077866;18.820925278077866;16.0899…
653;13.738853187140073;-1.8826095810671486;13.738853187140073;0.18336320021836006;0.45613221863227243;456.5620000000003;426.32200000000023;456.21693486008996;174.0;0.0;0.34799542470303063;-0.4565082778966649;0.4565082778966649;0.34799542470303063;0.9117647058823529;1.5;2.1470588235294117;1.2523165277064903;1154.0171800121907;23.17515133962105;19.22917356854173;19.22917356854173;16.573065301841243…
654;13.667093927880813;-0.43113720282776913;13.667093927880813;0.001904866885026557;0.3979579245037158;440.5630000000002;410.3230000000002;440.22202024009;168.0;0.0;0.3182175693011726;-0.4567195830293984;0.4567195830293984;0.3182175693011726;0.8484848484848485;1.4545454545454546;2.121212121212121;1.2160661064602296;1104.7932802470098;22.252501608810675;18.859310242231395;18.859310242231395;16.207…
655;13.473046781244381;-0.2314699674890881;13.473046781244381;0.002075039892500463;0.44150201875653566;441.59500000000025;408.33100000000024;441.25365471609;170.0;0.0;0.414598315322426;-0.43951519316789334;0.43951519316789334;0.414598315322426;0.8181818181818182;1.393939393939394;2.0303030303030303;1.28605125896624;1030.9915002976616;22.51201463280452;19.182732597643664;19.182732597643664;16.2070…
656;13.403180464717261;-1.723593589926788;13.403180464717261;0.1433687641723369;0.4565736668797666;440.61000000000024;414.40200000000016;440.13486211209005;156.0;0.0;0.34943672850179974;-0.4533483710254286;0.4533483710254286;0.34943672850179974;1.0;1.6333333333333333;2.2;1.3763375611678923;942.6595215434096;20.606237238868705;16.775614539439793;18.408607701295246;14.589902054246851;10.49512002429…
657;12.207017652964335;-0.8704940527789897;12.207017652964335;0.12569208681678945;0.1246907495850979;572.6620000000003;536.3740000000004;572.263484872;220.0;0.0;0.33762998857312204;-0.5079666451554307;0.5079666451554307;0.33762998857312204;0.9047619047619048;1.5476190476190477;2.1904761904761907;1.2418713975255533;1402.4282213869994;29.476116247942265;23.264100036764205;23.264100036764205;20.3008…
658;13.755833222767535;0.054379182767115175;13.755833222767535;0.054379182767115175;0.5809599288341275;529.7290000000003;486.38500000000045;529.341675616;208.0;0.0;0.2554646042935192;-0.35485369509958464;0.35485369509958464;0.2554646042935192;0.6153846153846154;1.1282051282051282;1.6666666666666667;1.162421065758915;1126.5032953224095;26.605872759939192;23.192562153808574;23.192562153808574;19.15…
659;13.83348751528721;-1.1803460805618542;13.83348751528721;0.014739473978892415;0.6102805996568603;424.8340000000001;409.7140000000001;424.07901184;150.0;0.0;0.2562598892616067;-0.30561052325237487;0.30561052325237487;0.2562598892616067;0.9333333333333333;1.6666666666666667;2.4;1.736619862742999;1198.0624253766614;21.043241116511002;15.609883714414305;16.36581266043276;14.440431369893739;9.38882…
660;13.803726521511063;-1.1142041052532123;13.803726521511063;0.03970946712018186;0.6683272589456775;390.3890000000001;374.2610000000001;390.117984192;144.0;0.0;0.2562598892229679;-0.30561053451526543;0.30561053451526543;0.2562598892229679;0.8620689655172413;1.5862068965517242;2.3448275862068964;1.7355928699945606;1148.6245987306731;20.172997628507925;15.309269510594705;15.309269510594705;14.0465…
661;13.461389361300075;-0.9857082624716549;13.461389361300075;0.07513038548752782;0.689167585660431;372.3990000000001;355.26300000000015;372.1274060040001;138.0;0.0;0.25625988922291165;-0.30561204581312446;0.30561204581312446;0.25625988922291165;0.8571428571428571;1.5357142857142858;2.2857142857142856;1.7389642757620245;1081.271167761566;19.30275414050485;15.008655306775104;15.008655306775104;13.…
662;11.272422367094986;0.26895602376753214;11.272422367094986;0.26895602376753214;0.6211785238132073;206.28899999999993;188.14499999999998;206.141913196;82.0;0.0;0.22291922848548845;-0.33153648170857586;0.33153648170857586;0.22291922848548845;1.0;1.7333333333333334;2.4;1.6759900485615629;283.7325821554946;10.510225400620904;9.166636512142707;9.166636512142707;7.360173345306138;5.819529944845922;5…
663;14.78465138691891;-1.159013521501346;14.78465138691891;0.12224164357100875;0.6627304571253706;477.3490000000003;454.1650000000003;476.091096516;158.0;0.0;0.2592109637293297;-0.4962753022601541;0.4962753022601541;0.2592109637293297;1.1333333333333333;1.8333333333333333;2.466666666666667;1.5703132674350355;971.6684389661516;21.302754140504845;16.45233211781426;18.038328656928968;14.379884411544…
664;13.065275681515867;-0.6000088918717164;13.065275681515867;0.023860664381046393;0.7363872751430862;441.36900000000014;416.1690000000001;440.10994014000005;146.0;0.0;0.25910120636482004;-0.4962753023352216;0.4962753023352216;0.25910120636482004;1.0714285714285714;1.75;2.392857142857143;1.5170157376367814;857.9308787205691;19.56226716449869;15.85110371017506;17.437100249289763;13.575353958904536…
665;13.037812937706967;-0.5909455309901734;13.037812937706967;0.02030584008446379;0.8902982452341184;362.47300000000007;336.2650000000001;362.199428072;140.0;0.0;0.25910120636482004;-0.4962753023352216;0.4962753023352216;0.25910120636482004;1.0;1.6296296296296295;2.259259259259259;1.53775919449012;810.7866969608177;18.692023676495612;15.55048950635546;15.55048950635546;13.181507108787184;9.810826…
666;13.370045223935916;-0.5593769620898044;13.370045223935916;0.009392785336923781;0.13931677804751474;444.4880000000002;416.26400000000024;444.20088461599994;172.0;0.0;0.20004563906354017;-0.5071541621290547;0.5071541621290547;0.20004563906354017;0.5625;0.96875;1.34375;1.9686005898708738;916.8717129663695;23.087211190881018;17.571606289178444;17.571606289178444;15.506437715248111;10.430604966603…
667;12.595458514680335;-3.58305433574203;12.595458514680335;0.1988103813554063;0.5825598164910836;418.54800000000023;396.37200000000024;418.124565944;148.0;0.0;0.24233610475579342;-0.368876545738491;0.368876545738491;0.24233610475579342;1.0357142857142858;1.8214285714285714;2.607142857142857;1.2445180415855734;1016.7465642623216;19.39913045768216;15.36026049198846;16.99325365384391;13.63295972029…
668;10.650158138037238;-0.4324230886642435;10.650158138037238;0.040733182161754034;0.3664006057396794;285.30299999999994;270.18299999999994;285.11134134;108.0;0.0;0.2701727503314388;-0.3826921768866975;0.3826921768866975;0.2701727503314388;1.5238095238095237;2.4285714285714284;3.142857142857143;1.529830645252719;645.0541945905069;14.656489770562878;11.488670909772331;11.488670909772331;10.2203466…
669;10.436088193119705;-0.007665045417986516;10.436088193119705;0.007665045417986516;0.45817872800349463;429.5200000000003;402.30400000000026;429.20524172399996;164.0;0.0;0.23080070100129318;-0.493079636549035;0.493079636549035;0.23080070100129318;0.875;1.59375;2.40625;1.290432516421784;1122.8048974997732;21.75250160881067;17.95873779681932;17.95873779681932;15.742316078466889;10.992705063398317;…
670;10.994887321157094;0.031149696563657736;10.994887321157094;0.031149696563657736;0.28588544836632446;532.5260000000003;498.2540000000005;531.188524808;182.0;0.0;0.2895836904232843;-0.48044784450722267;0.48044784450722267;0.2895836904232843;0.8857142857142857;1.542857142857143;2.2285714285714286;1.3403867627368113;1111.3581500882665;24.08936490199414;20.191033923532377;21.77703046264708;17.1209…
671;10.353992031997986;-0.23211911848072564;10.353992031997986;0.21413784958427806;0.6817153840124136;322.408;300.232;322.16812794399993;124.0;0.0;0.3863454987449969;-0.4659447710347023;0.4659447710347023;0.3863454987449969;0.9166666666666666;1.5416666666666667;2.25;1.5903000437098127;720.5394477596649;16.407566626119443;13.68868218678966;13.68868218678966;11.740713402868018;8.57644602525672;8.57…
672;10.744293361167944;-0.1748878119894952;10.744293361167944;0.1748878119894952;0.2981606795033944;469.5740000000003;446.3900000000004;469.168479356;170.0;0.0;0.2391846395285673;-0.491685181255546;0.491685181255546;0.2391846395285673;1.0294117647058822;1.8235294117647058;2.7058823529411766;1.330066602404079;1499.7753476391233;22.907202147189928;18.42513032598219;19.241626906909918;16.74231607846…
673;11.464900321239607;-0.8905686649659863;11.464900321239607;0.7614351851851853;0.8646915663127632;309.45300000000003;282.237;309.209264484;122.0;0.0;0.11463882302836555;-0.3803973269449259;0.3803973269449259;0.11463882302836555;0.782608695652174;1.3043478260869565;1.826086956521739;1.7312818527171814;535.8052692151279;15.959972868926739;13.824784132388558;13.824784132388558;11.288641693029941;8…
674;11.611347080498867;-0.6258659297052149;11.611347080498867;0.4383708900226758;0.8747104302685795;301.47400000000005;270.226;301.240564612;122.0;0.0;0.09362471439812431;-0.38482782509344604;0.38482782509344604;0.09362471439812431;0.9090909090909091;1.5454545454545454;2.227272727272727;1.7265103084694822;434.28028308676033;15.252866087740191;13.843810180376245;13.843810180376245;10.7886416930299…
675;10.125830498866213;0.37149665112958785;10.125830498866213;0.37149665112958785;0.6397429297636045;293.455;262.207;293.246712612;120.0;0.0;0.1951463526686616;-0.49566851912903553;0.49566851912903553;0.1951463526686616;0.8571428571428571;1.4761904761904763;2.142857142857143;1.4036934585345566;337.94438327995783;14.493353063746348;13.343049856990753;13.343049856990753;10.309663088089316;9.0312967…
676;10.088894085411942;0.3734693877551021;10.088894085411942;0.3734693877551021;0.6269048757261345;265.40099999999995;238.18499999999997;265.215412484;108.0;0.0;0.19514653049583722;-0.49566851817512725;0.49566851817512725;0.19514653049583722;1.0;1.8421052631578947;2.6842105263157894;1.4831468339331217;325.35237631913685;13.079139501373252;11.928836294617657;11.928836294617657;9.309663088089318;8.…
677;9.841598639455782;0.3414814814814817;9.841598639455782;0.3414814814814817;0.5599342287131506;225.33599999999998;202.152;225.18411235599999;92.0;0.0;0.1951463502801565;-0.4956685191350924;0.4956685191350924;0.1951463502801565;1.1875;1.875;2.5625;1.7588778847480726;230.41837197791887;11.217332181807452;9.990058867554977;9.990058867554977;7.84333659290053;6.53125253600518;6.53125253600518;4.8633…
678;13.31063403381377;-4.35061919802757;13.31063403381377;0.18621395855411826;0.7278115473639667;437.5310000000002;411.3230000000001;437.17486811200007;162.0;0.0;0.41598698505793;-0.3950445544207227;0.41598698505793;0.3950445544207227;0.8333333333333334;1.5;2.2;1.4716669756319083;868.9465296058858;21.13961743368832;16.736409006497688;17.552905587425418;14.452839606072642;10.267614864514572;11.084…
679;8.794858222677902;0.08977863802247743;8.794858222677902;0.08977863802247743;0.8048695029648197;383.51700000000017;358.3170000000002;383.16674803999996;142.0;0.0;0.13731652793361715;-0.393980332664247;0.393980332664247;0.13731652793361715;0.9259259259259259;1.6666666666666667;2.4814814814814814;1.5034017677237106;803.5186584789169;18.476480726871788;15.38100736593695;16.197503946864675;13.3476…
680;10.308798092885223;0.10506054498117989;10.308798092885223;0.10506054498117989;0.7390365366774212;385.8510000000001;365.6910000000002;385.11931918;140.0;0.0;0.2945857847530921;-0.4801920318295286;0.4801920318295286;0.2945857847530921;1.1111111111111112;1.8518518518518519;2.6666666666666665;1.2997136540800436;995.5457741104415;18.380104409694475;14.767408007383455;15.523336953401909;13.18667318…
681;4.322546296296297;0.9425462962962962;4.322546296296297;0.9425462962962962;0.6824808533427879;191.259;182.18699999999998;191.051718288;66.0;0.0;0.10904994646278261;-0.3122515865612601;0.3122515865612601;0.10904994646278261;1.3076923076923077;2.3076923076923075;3.3076923076923075;2.3442031841738142;449.05658205085143;8.673362107437432;7.078696363402674;7.8951929443304;6.449489742783179;4.387259…
682;4.717445200302343;0.8209807256235827;4.717445200302343;0.8209807256235827;0.867401778748368;239.322;222.18599999999998;239.14224754399999;92.0;0.0;0.13241757031098872;-0.3160111499865683;0.3160111499865683;0.13241757031098872;1.0555555555555556;1.8888888888888888;2.7777777777777777;1.8341177816212584;522.5168526767103;12.208896013370172;10.394062712070411;10.394062712070411;8.915816237971963;…
