# Supplementary material for: Evaluating High-Variance Leaves as Uncertainty Measure for Random Forest Regression
Source: Molecules. 2021 Oct 28;26(21):6514. doi: 10.3390/molecules26216514 (PMC8588039; doi:10.3390/molecules26216514)
Supplement: Supplementary file 1 [file molecules-26-06514-s001.zip › supplementary_materials/data_sets/cortes-ciriano/P24941/descriptors/rdkit/X.csv]

id;MaxEStateIndex;MinEStateIndex;MaxAbsEStateIndex;MinAbsEStateIndex;qed;MolWt;HeavyAtomMolWt;ExactMolWt;NumValenceElectrons;NumRadicalElectrons;MaxPartialCharge;MinPartialCharge;MaxAbsPartialCharge;MinAbsPartialCharge;FpDensityMorgan1;FpDensityMorgan2;FpDensityMorgan3;BalabanJ;BertzCT;Chi0;Chi0n;Chi0v;Chi1;Chi1n;Chi1v;Chi2n;Chi2v;Chi3n;Chi3v;Chi4n;Chi4v;HallKierAlpha;Ipc;Kappa1;Kappa2;Kappa3;Lab…
0;9.872189721348459;-0.5409218505878794;9.872189721348459;0.2358790653459526;0.49004776890017343;413.90900000000005;389.7170000000001;413.161852688;152.0;0.0;0.22873645179709068;-0.4908466099611336;0.4908466099611336;0.22873645179709068;1.0344827586206897;1.7241379310344827;2.413793103448276;1.6032604323800073;906.7048365033095;20.639617433688315;16.340133668931905;17.09606261495036;13.9912036384…
1;9.885668083483381;-0.5373332265287885;9.885668083483381;0.24080304319159218;0.4699459741031388;409.4900000000001;382.2740000000001;409.21138972400007;158.0;0.0;0.22863253815238405;-0.4945800966118119;0.4945800966118119;0.22863253815238405;1.0333333333333334;1.8;2.533333333333333;1.5919203433541724;934.0659476415982;21.34672421487486;17.37041748638654;17.37041748638654;14.529208440902158;9.59026…
2;9.88693031708554;-0.5355122388744675;9.88693031708554;0.24346702583392976;0.4710414133620168;427.93600000000015;401.7280000000002;427.17750275199995;158.0;0.0;0.13541708901835522;-0.49084661000663954;0.49084661000663954;0.13541708901835522;1.0333333333333334;1.7333333333333334;2.433333333333333;1.597516687518199;965.9966461074688;21.50986092169139;17.26278339974228;18.018712345760733;14.3850504…
3;9.877104243580156;-0.5283401709732329;9.877104243580156;0.25093301222848763;0.44681169031752394;458.3600000000002;434.1680000000002;457.11133710800004;152.0;0.0;0.13540747439688158;-0.49084661000663954;0.49084661000663954;0.13540747439688158;1.0344827586206897;1.7241379310344827;2.413793103448276;1.5801767721864695;920.9548365033095;20.639617433688315;16.340133668931905;17.926130208046608;13.99…
4;9.928911253458814;-0.5590769705281409;9.928911253458814;0.2195442793853759;0.40606354873301104;486.40300000000013;461.20300000000026;485.1385304;172.0;0.0;0.138915226709487;-0.49084661000663954;0.49084661000663954;0.138915226709487;1.121212121212121;1.878787878787879;2.5757575757575757;1.713663151268789;1102.7538703716948;23.794317972067564;18.37241851862764;19.884276410664548;15.85057564594807…
5;13.783871630059153;-0.5547290598621215;13.783871630059153;0.22006608174034503;0.510399256044926;397.4540000000001;373.2620000000001;397.191403228;152.0;0.0;0.22863253494975022;-0.4908466099611336;0.4908466099611336;0.22863253494975022;1.0689655172413792;1.8275862068965518;2.5517241379310347;1.58017677218647;920.9548365033094;20.639617433688315;16.340133668931905;16.340133668931905;13.9912036384…
6;9.880529930882247;-0.5350527568336481;9.880529930882247;0.24319583813394918;0.46994597410313893;409.49000000000007;382.2740000000001;409.211389724;158.0;0.0;0.2286325252488221;-0.4967658884292352;0.4967658884292352;0.2286325252488221;0.9333333333333333;1.5666666666666667;2.2;1.55920378126435;916.8159476415982;21.346724214874857;17.37041748638654;17.37041748638654;14.512371688496552;9.5842843042…
7;9.921098753458812;-0.56796585941703;9.921098753458812;0.029985226542783572;0.404077422590028;487.39100000000025;463.1990000000002;486.133779368;172.0;0.0;0.1389860308738705;-0.49084661000663954;0.49084661000663954;0.1389860308738705;1.121212121212121;1.878787878787879;2.5757575757575757;1.7136631512687892;1104.850910869801;23.794317972067564;18.242281844937967;19.754139736974874;15.850575645948…
8;9.936867769856654;-0.5685929852673701;9.936867769856654;0.20903328417075118;0.383882366807943;501.4180000000002;475.2100000000003;500.149429432;178.0;0.0;0.2286395557822439;-0.4908466099611336;0.4908466099611336;0.2286395557822439;1.1470588235294117;1.911764705882353;2.6176470588235294;1.7252339525736156;1121.1911917523184;24.50142475325411;18.949388626124517;20.461246518161424;16.3505756459480…
9;9.877278131301527;-0.5468143222078006;9.877278131301527;0.23000309358211846;0.4424050097235202;448.35400000000027;425.1700000000002;447.1228803360001;158.0;0.0;0.22863253013292156;-0.4908466099611336;0.4908466099611336;0.22863253013292156;1.0666666666666667;1.8333333333333333;2.566666666666667;1.5975166875181996;969.8654758391353;21.509860921691395;16.640747872751508;18.152605764788415;14.38505…
10;13.963871630059153;-0.555851745047307;13.963871630059153;0.21954453979023159;0.4950681691579351;411.48100000000005;385.2730000000002;411.207053292;158.0;0.0;0.2286325349533116;-0.4908466099611336;0.4908466099611336;0.2286325349533116;1.1;1.8666666666666667;2.6;1.5975166875181992;965.9966461074688;21.50986092169139;17.26278339974228;17.26278339974228;14.385050488558726;9.577560771706748;9.57756…
11;9.88296069640515;-0.5284300688653285;9.88296069640515;0.2505395591731132;0.5125328419458919;393.4910000000001;366.2750000000001;393.21647510400004;152.0;0.0;0.2286520068199687;-0.4908466099611336;0.4908466099611336;0.2286520068199687;1.0;1.6896551724137931;2.3793103448275863;1.603260432380007;900.8360067716428;20.639617433688315;16.96216919592268;16.96216919592268;13.991203638441373;9.47789493…
12;13.984704963392488;-4.594410064702649;13.984704963392488;0.11162752547173738;0.4036899361175365;465.4510000000002;442.2670000000003;465.17878785600004;176.0;0.0;0.415989036383814;-0.49084661000663954;0.49084661000663954;0.415989036383814;1.0;1.6666666666666667;2.303030303030303;1.6366912851937767;1061.39698479524;24.009860921691384;17.896676818769958;17.896676818769958;15.596375353963913;9.884…
13;13.804704963392487;-0.7135090434809259;13.804704963392487;0.19295641922442197;0.49307842173244076;415.4440000000001;392.26000000000016;415.18198141600004;158.0;0.0;0.14920113827838782;-0.49084661000663954;0.49084661000663954;0.14920113827838782;1.0;1.6333333333333333;2.2666666666666666;1.6066546985007955;949.6154758391355;21.50986092169139;16.640747872751508;16.640747872751508;14.4018872409643…
14;9.869440100255776;-0.5374451092448376;9.869440100255776;0.2399073515816148;0.4900477689001732;413.9090000000001;389.7170000000001;413.161852688;152.0;0.0;0.22863253011470777;-0.4908466099611336;0.4908466099611336;0.22863253011470777;1.0689655172413792;1.8275862068965518;2.5517241379310347;1.58017677218647;920.9548365033094;20.639617433688315;16.340133668931905;17.09606261495036;13.991203638441…
15;12.50294777173317;0.024818751574704034;12.50294777173317;0.024818751574704034;0.6025958777176547;448.3900000000002;426.21400000000017;447.072843424;142.0;0.0;0.22536808959435006;-0.30864174656962434;0.30864174656962434;0.22536808959435006;1.4444444444444444;2.259259259259259;2.962962962962963;1.4619728769960099;931.1325629537222;18.80275414050485;15.165493873504245;17.567986993546675;13.135361…
16;9.88287723392885;-0.5319972012780925;9.88287723392885;0.2472770543363778;0.46994597410313893;409.49000000000007;382.2740000000001;409.211389724;158.0;0.0;0.13537808333679166;-0.4967658884292352;0.4967658884292352;0.13537808333679166;0.9;1.4333333333333333;1.9333333333333333;1.5592037812643498;916.8159476415983;21.346724214874857;17.37041748638654;17.37041748638654;14.51237168849655;9.574218197…
17;11.769661718886105;0.035658436213992006;11.769661718886105;0.035658436213992006;0.7642325606625873;268.27599999999995;256.17999999999995;268.096025624;100.0;0.0;0.2282013813392321;-0.46272754991919557;0.46272754991919557;0.2282013813392321;1.35;2.25;3.0;1.6882174248811281;771.6820376770215;13.526733258565956;10.589238949438494;10.589238949438494;9.809663088089316;6.509574861166273;6.5095748611…
18;13.984704963392488;-4.59441006470265;13.984704963392488;0.11162752547173738;0.40368993611753656;465.4510000000002;442.2670000000002;465.17878785600004;176.0;0.0;0.4159890363838128;-0.4908466099611336;0.4908466099611336;0.4159890363838128;1.0606060606060606;1.7878787878787878;2.4545454545454546;1.6366912851937765;1061.3969847952403;24.00986092169139;17.896676818769958;17.896676818769958;15.5963…
19;9.888015386529984;-0.5342776709732326;9.888015386529984;0.24488425939402036;0.46994597410313893;409.49000000000007;382.2740000000001;409.211389724;158.0;0.0;0.1418379085512412;-0.4945800966112193;0.4945800966112193;0.1418379085512412;1.0;1.7;2.4;1.5919203433541718;934.0659476415982;21.34672421487486;17.370417486386543;17.370417486386543;14.529208440902158;9.580201261633633;9.580201261633633;6.…
20;12.802459751104958;-4.27529542013083;12.802459751104958;0.015610226542783323;0.2700673563798013;558.4320000000002;530.2080000000003;557.1572151559999;200.0;0.0;0.3886904130378082;-0.4908466099611336;0.4908466099611336;0.3886904130378082;1.0810810810810811;1.8108108108108107;2.4864864864864864;1.7399914774264635;1149.9162272026842;27.001424753254106;20.34317523083879;21.8550331228757;17.4970222…
21;9.993732494027913;-0.5594700378858033;9.993732494027913;0.221649521432421;0.23678480850448344;538.4790000000003;509.2470000000004;537.1698305279999;192.0;0.0;0.2286397317379917;-0.4908466099611336;0.4908466099611336;0.2286397317379917;0.972972972972973;1.7297297297297298;2.4594594594594597;1.516569451167023;1289.5132031504004;26.20009536600338;20.68181959538614;22.19367748742305;17.86821373615…
22;9.860580146552072;-0.5268001105046007;9.860580146552072;0.25125696045869605;0.5262674996004528;379.4640000000001;354.2640000000001;379.20082504;146.0;0.0;0.2286325252486479;-0.4908466099611336;0.4908466099611336;0.2286325252486479;0.9642857142857143;1.6785714285714286;2.392857142857143;1.5580372703057948;856.1846136885827;19.76937394568524;16.039519465112306;16.039519465112306;13.5805200359184…
23;9.876426531148507;-0.5247492766906829;9.876426531148507;0.2548665331426061;0.5125328419458918;393.4910000000002;366.27500000000015;393.216475104;152.0;0.0;0.13537808333661416;-0.49084661000663954;0.49084661000663954;0.13537808333661416;0.9310344827586207;1.4827586206896552;2.0344827586206895;1.5622510707340738;897.8360067716427;20.63961743368832;16.962169195922677;16.962169195922677;13.9743668…
24;13.785979820065492;-3.727908424512099;13.785979820065492;0.025053515415653482;0.6461532192458234;362.386;347.2660000000001;362.0848895600001;130.0;0.0;0.2375477043357112;-0.49368694420679027;0.49368694420679027;0.2375477043357112;1.16;1.88;2.48;1.7868269033923412;1000.4742302439406;18.02673325856595;13.154323653071271;13.970820233998998;11.8635232085956;7.1584793526092785;8.704798830530837;5.2…
25;9.9185118688794;-0.5351619282757594;9.9185118688794;0.2448098576392157;0.4544440833685177;418.50100000000015;392.2930000000001;418.21172407200004;160.0;0.0;0.2272748198382875;-0.4908466099611336;0.4908466099611336;0.2272748198382875;1.096774193548387;1.903225806451613;2.6774193548387095;1.461671582192285;1156.4204088488125;21.794317972067567;17.856596386922593;17.856596386922593;14.99120363844…
26;11.921993775311567;-3.29024170261721;11.921993775311567;0.024483116316144526;0.6421343469693194;370.4340000000002;352.2900000000002;370.10996143599994;134.0;0.0;0.22931885423261816;-0.30845859603892506;0.30845859603892506;0.22931885423261816;1.1153846153846154;1.8076923076923077;2.4615384615384617;1.5804709322208992;1083.3266268734915;18.311190308942127;14.113222473245514;14.92971905417324;12.…
27;11.334176257226392;-3.6992511380610575;11.334176257226392;0.0700875108514345;0.6067064479011853;399.4760000000001;378.3080000000002;399.13651053200005;146.0;0.0;0.23754770433582637;-0.37777781995470494;0.37777781995470494;0.23754770433582637;1.0714285714285714;1.8214285714285714;2.5357142857142856;1.4979609306845596;1057.18296950061;19.56226716449869;15.12935016949782;15.945846750425547;13.487…
28;11.935303184618729;-3.327387016225853;11.935303184618729;0.015765768502267852;0.6421343469693196;370.434;352.29000000000013;370.10996143600005;134.0;0.0;0.22931918176835323;-0.30845859603892506;0.30845859603892506;0.22931918176835323;1.1538461538461537;1.9230769230769231;2.6538461538461537;1.6337110849296086;1100.5766268734917;18.311190308942127;14.113222473245514;14.92971905417324;12.38796135…
29;11.89340909686425;-3.703035164374;11.89340909686425;0.010239988920544452;0.6640232931856116;356.40700000000015;340.2790000000001;356.094311372;128.0;0.0;0.23754582776742056;-0.30845859603892506;0.30845859603892506;0.23754582776742056;1.12;1.8;2.44;1.6392512794177732;1066.9709572797594;17.60408352775558;13.19057274243514;14.007069323362867;11.914834803611855;7.839070271973714;9.385389749895277;…
30;11.964459715409875;0.08023678424513725;11.964459715409875;0.08023678424513725;0.5939383036692591;328.3750000000001;312.24700000000007;328.132411132;122.0;0.0;0.22813914539418098;-0.31032120642371913;0.31032120642371913;0.22813914539418098;1.04;1.88;2.76;1.5184518658103372;1111.0485603941472;16.80275414050485;13.490391735733136;13.490391735733136;12.275989583278104;8.419724688438219;8.419724688…
31;11.210972567934773;-3.7000514046495865;11.210972567934773;0.049176395994577904;0.5839735311261713;330.36900000000014;316.2570000000001;330.078661308;118.0;0.0;0.2375477043357112;-0.5079428948468783;0.5079428948468783;0.2375477043357112;1.0869565217391304;1.826086956521739;2.4782608695652173;1.7917918577449126;933.3656598245419;16.44938298937633;11.892674754287766;12.709171335215492;10.91483480…
32;13.363583667748529;-0.8870272827654679;13.363583667748529;0.00021498656599683308;0.771248167706099;313.30700000000013;300.20300000000003;313.102668476;116.0;0.0;0.22813914539418098;-0.310321206423719;0.310321206423719;0.22813914539418098;1.0869565217391304;1.826086956521739;2.5652173913043477;1.6799945091940627;915.342521355241;15.97432701575866;12.067056278682752;12.067056278682752;11.1141935…
33;13.38972982006549;-3.7358487117381007;13.38972982006549;0.011961296279478395;0.5763832050082327;348.35900000000015;335.25500000000017;348.069239496;124.0;0.0;0.2375477043357112;-0.5048804439293735;0.5048804439293735;0.2375477043357112;1.125;1.8333333333333333;2.4583333333333335;1.796488374384127;984.2086952060611;17.31962647737941;12.193288958107367;13.009785539035093;11.325518406134814;6.7697…
34;11.22638136108166;-3.682460295912644;11.22638136108166;0.06935425880636936;0.6335848099642241;393.26600000000013;380.1620000000002;391.994258756;118.0;0.0;0.23754770433582637;-0.33874297787164975;0.33874297787164975;0.23754770433582637;1.0869565217391304;1.826086956521739;2.4782608695652173;1.7917918577449126;936.1205473267054;16.44938298937633;11.823425631797035;14.225918751839465;10.91483480…
35;12.921726059380488;-3.708094053689259;12.921726059380488;0.038962055665040296;0.6833441891049729;332.3600000000001;319.2560000000001;332.074324876;118.0;0.0;0.23754770433582637;-0.33874297788831914;0.33874297788831914;0.23754770433582637;1.0434782608695652;1.6956521739130435;2.3043478260869565;1.7757798282315078;918.8705473267053;16.44938298937633;11.823425631797035;12.63992221272476;10.914834…
36;9.874756940533553;-0.5313957265287881;9.874756940533553;0.24685179602605922;0.44681169031752405;458.3600000000001;434.1680000000001;457.11133710800004;152.0;0.0;0.22863252892187275;-0.4908466099611336;0.4908466099611336;0.22863252892187275;1.0689655172413792;1.8275862068965518;2.5517241379310347;1.58017677218647;920.9548365033094;20.639617433688315;16.340133668931905;17.926130208046608;13.9912…
37;13.900228244228515;-0.8870272827654684;13.900228244228515;0.01777645988504517;0.771248167706099;313.30700000000013;300.20300000000003;313.102668476;116.0;0.0;0.2281391453941811;-0.31032120642355765;0.31032120642355765;0.2281391453941811;1.2173913043478262;2.0434782608695654;2.8260869565217392;1.7138257025724426;915.342521355241;15.97432701575866;12.067056278682752;12.067056278682752;11.1310302…
38;11.845870727252954;-0.004933215159100168;11.845870727252954;0.004933215159100168;0.6923200521171139;294.3140000000001;280.202;294.111675688;110.0;0.0;0.22813914539418104;-0.4932679699929295;0.4932679699929295;0.22813914539418104;1.2272727272727273;2.0454545454545454;2.772727272727273;1.6671245872221077;850.2132391785362;15.104083527755582;11.705554523664215;11.705554523664215;10.70350993820667…
39;6.220718189938969;-0.1126796463917683;6.220718189938969;0.1126796463917683;0.4317018718858196;419.3410000000002;403.21300000000014;418.05342087200006;138.0;0.0;0.20556210969211486;-0.3585031452164978;0.3585031452164978;0.20556210969211486;1.1481481481481481;2.037037037037037;2.888888888888889;1.3849706688470111;1076.6022428485892;18.80275414050485;14.116184008061921;16.44453848102656;13.080520…
40;12.630164934191814;-4.326719153899175;12.630164934191814;0.24960183675551684;0.42535721084370287;417.4600000000001;399.31600000000014;417.12350123600004;150.0;0.0;0.4159098369329532;-0.35993641724290787;0.4159098369329532;0.35993641724290787;1.103448275862069;1.896551724137931;2.6551724137931036;1.3411982699427858;1101.2128136929948;20.432510652501765;15.201635423950442;16.01813200487817;13.88…
41;12.662522695510894;-4.3346954363920185;12.662522695510894;0.2658751762106748;0.4110020784046029;446.5020000000001;425.3340000000003;446.1500503320001;162.0;0.0;0.4159098369329532;-0.3817049362575744;0.4159098369329532;0.3817049362575744;1.1612903225806452;1.903225806451613;2.6129032258064515;1.3726409869574345;1196.2699052566984;22.17299762850792;16.6488490194504;17.465345600378125;14.70252850…
42;12.844188196060905;-4.361778037273606;12.844188196060905;0.318466913127357;0.4202664494882424;432.47500000000014;413.32300000000015;432.1344002680001;156.0;0.0;0.41591948544849716;-0.3585031527516247;0.41591948544849716;0.3585031527516247;1.1666666666666667;2.0;2.8;1.3849031453197216;1166.7759444748808;21.30275414050484;15.994148481071148;16.810645061998873;14.291844901323602;9.23595996318373;…
43;12.64291471350028;-4.333651500299065;12.64291471350028;0.2756892257974517;0.46243522327987535;429.4710000000001;411.32700000000017;429.1235012360001;154.0;0.0;0.4159098369329532;-0.35850315275756417;0.4159098369329532;0.35850315275756417;1.0;1.8;2.566666666666667;1.3529123115367458;1141.3081599420575;21.13961743368831;15.726199288640027;16.54269586956775;14.381161298800642;9.215827749701054;10…
44;6.227114986184251;-0.024578177153935066;6.227114986184251;0.024578177153935066;0.4557323492304891;398.92300000000006;379.77100000000013;398.1080432880001;138.0;0.0;0.20556210967097988;-0.3585031527573629;0.3585031527573629;0.20556210967097988;1.1851851851851851;2.0;2.814814814814815;1.3952113826443748;1055.7002701191227;18.802754140504845;14.738219535052695;16.310645061998876;13.08052003591841…
45;6.232295289787173;-0.06742587178734394;6.232295289787173;0.06742587178734394;0.45573234923048905;398.9230000000002;379.77100000000013;398.1080432880001;138.0;0.0;0.20556210969669048;-0.35850314521659526;0.35850314521659526;0.20556210969669048;1.2222222222222223;2.074074074074074;2.925925925925926;1.4133867115470924;1072.9502701191227;18.802754140504845;14.738219535052695;16.310645061998876;13.…
46;13.13629397210409;-4.3965137479816745;13.13629397210409;0.1019622834977274;0.4202664494882424;432.4750000000001;413.3230000000001;432.1344002680001;156.0;0.0;0.4161752942508748;-0.35850315110809694;0.4161752942508748;0.35850315110809694;1.1666666666666667;1.9666666666666666;2.7666666666666666;1.4137153489575796;1166.7759444748808;21.302754140504845;15.994148481071148;16.810645061998873;14.3086…
47;6.229040061770041;-0.040975254503393455;6.229040061770041;0.040975254503393455;0.4557323492304891;398.92300000000006;379.77100000000013;398.1080432880001;138.0;0.0;0.20556210967102626;-0.35850315272921046;0.35850315272921046;0.20556210967102626;1.2222222222222223;2.111111111111111;2.962962962962963;1.4040421587855865;1072.9502701191227;18.802754140504845;14.738219535052695;16.310645061998873;1…
48;12.64410658941419;-4.334733649525856;12.64410658941419;0.2786881544781985;0.4202664494882424;432.4750000000001;413.3230000000001;432.1344002680001;156.0;0.0;0.4159098369329532;-0.3585031527574445;0.4159098369329532;0.3585031527574445;1.1333333333333333;1.9;2.6333333333333333;1.3581750617120514;1149.5259444748808;21.30275414050484;15.994148481071148;16.810645061998873;14.291844901323602;9.23595…
49;6.2373618997644975;-0.11485595493171274;6.2373618997644975;0.11485595493171274;0.41076591030921794;433.36800000000017;415.2240000000002;432.06907093600006;144.0;0.0;0.2055621096966906;-0.3585031452164906;0.3585031452164906;0.2055621096966906;1.1785714285714286;2.0357142857142856;2.857142857142857;1.4037613672420433;1122.7699947665008;19.67299762850792;15.038833738872295;17.36718821183693;13.49…
50;13.292127305437424;-0.8645810411607109;13.292127305437424;0.2757951083708665;0.4594495513159409;400.458;382.3140000000001;400.12817201600006;144.0;0.0;0.20556210967107272;-0.35850315270086686;0.35850315270086686;0.20556210967107272;1.1428571428571428;2.0;2.8214285714285716;1.3953656830892736;1122.7699947665008;19.672997628507925;15.038833738872295;15.855330319800021;13.491203638441375;8.713644…
51;12.609278832321364;-4.342343624922606;12.609278832321364;0.28339184117683436;0.5402204076376117;420.46000000000015;401.3080000000002;420.12316688800007;152.0;0.0;0.4159098369329532;-0.3655995067572135;0.4159098369329532;0.3655995067572135;1.103448275862069;1.7586206896551724;2.3448275862068964;1.5410355517192749;968.6414324318024;21.018297090128673;15.240020388103973;16.056516969031698;13.7193…
52;12.63896724136767;-4.3376763111357075;12.63896724136767;0.050700020331748696;0.5490273387058001;432.4710000000001;413.3190000000002;432.1231668880001;156.0;0.0;0.4159098369329532;-0.3599364172690447;0.4159098369329532;0.3599364172690447;1.2;1.9666666666666666;2.7;1.3359841743784846;1062.8585901774522;21.30275414050484;15.792426630911269;16.608923211838995;14.291844901323602;9.323244520694248;1…
53;12.638285083870652;-4.339161142172341;12.638285083870652;0.30235589246411787;0.47153859093882394;412.41500000000013;393.2630000000002;412.15109588800004;154.0;0.0;0.4159098369329532;-0.35244081561275226;0.4159098369329532;0.35244081561275226;1.0;1.8;2.566666666666667;1.3529123115367456;1139.0489706848277;21.139617433688315;15.856335962329696;15.856335962329696;14.381161298800642;9.348021261743…
54;12.648285083870652;-4.3268154631599955;12.648285083870652;0.19124478135300693;0.4606836948626461;411.42700000000013;391.2670000000002;411.15584692;154.0;0.0;0.4159098369328205;-0.3607915964344191;0.4159098369328205;0.3607915964344191;0.9666666666666667;1.7666666666666666;2.533333333333333;1.3529123115367456;1136.3596538033735;21.139617433688315;16.06344274351624;16.06344274351624;14.3811612988…
55;12.641340639426208;-4.3350799259699135;12.641340639426208;0.23124478135300697;0.49193612366243583;412.4150000000002;393.2630000000002;412.15109588800004;154.0;0.0;0.4159098369328205;-0.33899542776640756;0.4159098369328205;0.33899542776640756;1.0;1.8;2.566666666666667;1.3529123115367456;1139.0489706848277;21.139617433688315;15.933306069826576;15.933306069826576;14.381161298800642;9.467884588054…
56;12.631340639426206;-4.34742560498226;12.631340639426206;0.22471724910758106;0.4903066791981083;413.40300000000013;395.2590000000002;413.14634485600004;154.0;0.0;0.4159098369329532;-0.40341445400404363;0.4159098369329532;0.40341445400404363;1.0;1.8;2.566666666666667;1.3529123115367458;1141.3081599420575;21.13961743368831;15.726199288640027;15.726199288640027;14.381161298800642;9.215827749701054…
57;12.648831873263594;-4.32670705585462;12.648831873263594;0.24791144801967402;0.434048160239138;428.4830000000002;409.3310000000002;428.12825226800004;154.0;0.0;0.4159098369329532;-0.3599364172647205;0.4159098369329532;0.3599364172647205;1.0;1.8;2.566666666666667;1.3529123115367458;1139.0489706848277;21.13961743368831;15.856335962329695;16.67283254325742;14.381161298800642;9.33909497629305;10.15…
58;12.66094101225793;-4.334041307638121;12.66094101225793;0.26367514560155314;0.3927094145235719;443.49800000000016;423.3380000000002;443.13915130000004;160.0;0.0;0.4159098369329532;-0.3836842126379873;0.4159098369329532;0.3836842126379873;0.967741935483871;1.7419354838709677;2.4838709677419355;1.3662983844672947;1187.9485582337672;22.00986092169139;16.356335962329695;17.17283254325742;14.7750081…
59;12.645371665651137;-4.33061330585462;12.645371665651137;0.2579114480196738;0.46243522327987535;429.4710000000001;411.32700000000017;429.1235012360001;154.0;0.0;0.4159098369329532;-0.35993641724289055;0.4159098369329532;0.35993641724289055;1.0333333333333334;1.8333333333333333;2.6;1.3529123115367456;1141.3081599420575;21.13961743368831;15.726199288640027;16.54269586956775;14.381161298800642;9.1…
60;12.649859157944725;-4.325387037489148;12.649859157944725;0.23568922579745166;0.434048160239138;428.4830000000002;409.33100000000024;428.12825226800004;154.0;0.0;0.4159098369329532;-0.3740391858415218;0.4159098369329532;0.3740391858415218;1.0;1.8;2.566666666666667;1.3529123115367458;1139.0489706848277;21.13961743368831;15.856335962329695;16.672832543257417;14.381161298800642;9.33909497629305;10…
61;12.682175282915324;-4.3339700543274295;12.682175282915324;0.2754933274197351;0.36408487404986967;458.51300000000015;437.3450000000002;458.1500503320001;166.0;0.0;0.4159098369329532;-0.3585031527574445;0.4159098369329532;0.3585031527574445;1.125;1.90625;2.625;1.2077921417185347;1226.6788840014265;22.294317972067564;16.98571231263387;17.802208893561595;15.364324546395034;10.341131678706272;11.15…
62;12.930619632865344;-4.372373457315456;12.930619632865344;0.30754030514030917;0.2679936002428608;494.54600000000016;473.3780000000002;494.15005033200015;178.0;0.0;0.41591948544849716;-0.3585031527516167;0.41591948544849716;0.3585031527516167;0.9428571428571428;1.7714285714285714;2.5714285714285716;1.2650308398712027;1444.661486855279;24.415638315627202;18.380899827019274;19.197396407947;16.8643…
63;12.940921163349127;-0.24032976223200064;12.940921163349127;0.10176694797906949;0.48596878540031463;368.44100000000014;351.3050000000001;368.1219437640001;132.0;0.0;0.20556210966640426;-0.35850315275726824;0.35850315275726824;0.20556210966640426;1.1538461538461537;2.0;2.8461538461538463;1.3742116463454503;1009.8884240731602;17.93251065250177;13.81556980424232;14.632066385170047;12.6698364333954…
64;6.210471276358722;-0.02240186861398996;6.210471276358722;0.02240186861398996;0.47084424888178716;384.89600000000013;367.7600000000001;384.09239322400003;132.0;0.0;0.2055621096664042;-0.35850315275737;0.35850315275737;0.2055621096664042;1.1538461538461537;2.0;2.8461538461538463;1.3742116463454503;1009.8884240731602;17.93251065250177;13.81556980424232;15.387995331188502;12.669836433395455;8.1812…
65;12.624434668358184;-4.333440577149847;12.624434668358184;0.2765118459382532;0.43878866311424086;418.44800000000015;401.3120000000002;418.1187502040001;150.0;0.0;0.4159098369329532;-0.3585031527574516;0.4159098369329532;0.3585031527574516;1.103448275862069;1.896551724137931;2.6551724137931036;1.3411982699427858;1103.0406183054238;20.432510652501765;15.071498750260774;15.8879953311885;13.8811612…
66;12.660564018699601;-4.3348129125763935;12.660564018699601;0.277564034490442;0.4355197012097541;443.49800000000005;423.33800000000014;443.13915130000004;160.0;0.0;0.4159098369329532;-0.35850315275756417;0.4159098369329532;0.35850315275756417;1.032258064516129;1.8064516129032258;2.5483870967741935;1.3662983844672947;1187.9485582337675;22.00986092169139;16.6488490194504;17.465345600378125;14.7750…
67;12.640764489918244;-4.338169827918782;12.640764489918244;0.2757037651301728;0.4127291314746623;433.45900000000006;415.3150000000001;433.118415856;156.0;0.0;0.4159098369329532;-0.3803581600848296;0.4159098369329532;0.3803581600848296;1.1333333333333333;1.9;2.6333333333333333;1.3581750617120512;1153.4260790047708;21.30275414050484;15.609883714414305;16.42638029534203;14.291844901323602;9.0609938…
68;12.641154297257302;-4.337741807445888;12.641154297257302;0.2749048670585472;0.40301723601703127;433.4630000000002;415.3190000000002;433.1296492360001;156.0;0.0;0.4159098369329532;-0.3599364172427622;0.4159098369329532;0.3599364172427622;1.1333333333333333;1.9;2.6333333333333333;1.3581750617120514;1151.1121741671238;21.30275414050484;15.596062614950359;16.412559195878085;14.2918449013236;9.0174…
69;12.638967241367668;-4.337676311135708;12.638967241367668;0.003848168479896774;0.5425073796154462;432.4710000000002;413.3190000000002;432.12316688800007;156.0;0.0;0.4159098369329532;-0.35993641726900694;0.4159098369329532;0.35993641726900694;1.2;1.9666666666666666;2.7;1.33167506180608;1062.8585901774522;21.30275414050484;15.79242663091127;16.608923211838995;14.275008148917994;9.323244520694248;…
70;12.632046826142755;-4.3454888111357075;12.632046826142755;0.2920666362657707;0.4217099978911848;434.44300000000015;417.3070000000002;434.10243144400005;156.0;0.0;0.41678285361575473;-0.4078399273101521;0.41678285361575473;0.4078399273101521;1.2;1.9666666666666666;2.7;1.3565005194107222;1211.2428718464973;21.30275414050484;15.493568140188584;16.31006472111631;14.275008148917994;9.02438602997156…
71;12.637813838830183;-4.3389783944690405;12.637813838830183;0.08718150181323026;0.39716621878696823;450.51100000000014;433.37500000000017;450.07958782400004;156.0;0.0;0.4159098369329532;-0.35993641725354514;0.4159098369329532;0.35993641725354514;1.1333333333333333;1.9;2.6333333333333333;1.3565005194107222;1211.2428718464973;21.30275414050484;15.493568140188584;17.126561302044035;14.2750081489179…
72;12.645745453510507;-4.330167263467077;12.645745453510507;0.2561759108295911;0.46243522327987535;429.4710000000001;411.3270000000002;429.12350123600004;154.0;0.0;0.4159098369329532;-0.35993641726464115;0.4159098369329532;0.35993641726464115;1.0666666666666667;1.8666666666666667;2.6333333333333333;1.3529123115367458;1141.3081599420575;21.13961743368831;15.726199288640027;16.54269586956775;14.381…
73;12.655755656079958;-4.342224591845048;12.655755656079958;0.1658852055169342;0.4170607275744659;447.48600000000005;427.32600000000025;447.13406592;162.0;0.0;0.4159098369329532;-0.3599364172428625;0.4159098369329532;0.3599364172428625;1.2258064516129032;1.967741935483871;2.6774193548387095;1.3775279822388617;1256.7403126288345;22.172997628507918;16.53253344522468;17.349030026152406;14.7025285038…
74;12.65675542120648;-4.336566682356507;12.65675542120648;0.039037458618134124;0.5130497633618945;446.49800000000016;425.33000000000015;446.13881695200007;162.0;0.0;0.4159098369329532;-0.3599364172690153;0.4159098369329532;0.3599364172690153;1.1612903225806452;1.935483870967742;2.6774193548387095;1.3341594402895933;1079.105222418344;22.009860921691388;16.499533412097815;17.316029993025545;14.7750…
75;12.651528485677623;-4.347031270099141;12.651528485677623;0.25328365553701704;0.41617639885273966;445.4700000000002;427.3260000000002;445.11841585600007;160.0;0.0;0.4159098369329532;-0.35993641726457953;0.4159098369329532;0.35993641726457953;1.1290322580645162;1.903225806451613;2.6451612903225805;1.3790996800046156;1250.3428907183945;22.009860921691388;16.109883714414305;16.92638029534203;14.79…
76;14.527324814184933;-0.5773053403460151;14.527324814184933;0.02665252057613232;0.7237023552142279;331.778;316.6580000000001;331.088768;118.0;0.0;0.2250754815177724;-0.30870060396397553;0.30870060396397553;0.2250754815177724;1.3478260869565217;2.0869565217391304;2.782608695652174;2.1272510316940765;861.1510252522442;16.396976746569035;12.489706009493128;13.245634955511582;11.113392202930193;7.32…
77;6.222048376206926;0.02285190599043374;6.222048376206926;0.02285190599043374;0.487713210966418;364.47800000000007;344.31800000000004;364.14701564000006;132.0;0.0;0.2055621096709798;-0.3585031527574649;0.3585031527574649;0.2055621096709798;1.1538461538461537;2.0;2.8461538461538463;1.4128828684234858;1007.2364513436933;17.93251065250177;14.437605331233094;15.25410191216082;12.686673185801062;8.50…
78;13.052793079492135;-4.527974490250698;13.052793079492135;0.07884455139656188;0.284482729967829;515.5390000000002;491.3470000000003;515.1932950480001;192.0;0.0;0.415934217535096;-0.32197525774060487;0.415934217535096;0.32197525774060487;0.9473684210526315;1.7105263157894737;2.4473684210526314;1.4244111338087628;1607.1784457863123;26.863232072819905;20.69835691052231;20.69835691052231;18.1856917…
79;6.24342268903446;0.5172210674393218;6.24342268903446;0.5172210674393218;0.7494747608748556;340.6370000000001;328.5410000000001;338.998447044;108.0;0.0;0.13726925741293833;-0.4951883181347318;0.4951883181347318;0.13726925741293833;1.0;1.8095238095238095;2.5238095238095237;2.1205985504652665;740.5422147889236;14.982763184195939;11.290320213312727;13.558107051368092;10.096555450524585;6.465441509…
80;10.18335327309941;0.20933333580254398;10.18335327309941;0.20933333580254398;0.4064128067965057;474.56800000000027;448.3600000000003;474.216809452;178.0;0.0;0.1636913462229717;-0.5079438669823635;0.5079438669823635;0.1636913462229717;0.8333333333333334;1.6666666666666667;2.388888888888889;1.3417878243154222;1560.57874232073;24.22503939238571;19.989419819093367;19.989419819093367;17.652999680989…
81;13.717296102517896;-0.22584833444907337;13.717296102517896;0.22298142734289939;0.47452351485882355;382.4680000000001;363.3160000000001;382.1375938280001;138.0;0.0;0.20556210972229125;-0.3585031377214447;0.3585031377214447;0.20556210972229125;1.2222222222222223;2.074074074074074;2.925925925925926;1.4133867115470924;1072.9502701191227;18.802754140504845;14.738219535052695;15.55471611598042;13.09…
82;6.2393074626970115;0.5998870937263796;6.2393074626970115;0.5998870937263796;0.8058313963035492;306.19200000000006;293.0880000000001;305.037419396;102.0;0.0;0.1372692574129382;-0.4951883181347318;0.4951883181347318;0.1372692574129382;1.15;2.0;2.75;2.128549276933375;694.8713823028047;14.11251969619286;10.989706009493126;12.501563901530035;9.685871848001627;6.359792606490283;7.115721552508738;4.6…
83;12.98846142863474;-4.5259889331354985;12.98846142863474;0.08277912481743344;0.3726603584184331;459.43100000000015;443.3030000000002;459.13069479200004;168.0;0.0;0.415934217535096;-0.32197525774060737;0.415934217535096;0.32197525774060737;0.8529411764705882;1.6470588235294117;2.4411764705882355;1.4574566753229448;1495.7619473846669;23.70853153444066;17.491250129335764;17.491250129335764;16.3811…
84;12.370058097601376;-2.2996484916055024;12.370058097601376;0.2767025427220444;0.3466795964032833;475.5330000000003;445.2930000000003;475.21371182999997;176.0;0.0;0.1652963317860443;-0.5079563762213666;0.5079563762213666;0.1652963317860443;1.088235294117647;1.8529411764705883;2.5588235294117645;1.4791633970777285;1353.6361577963983;23.70853153444066;19.60767324247916;20.502100433479075;16.364324…
85;12.866844164011837;-0.38075191244223583;12.866844164011837;0.11639746030402698;0.3981862361254799;455.47000000000025;434.30200000000025;455.14812077200014;170.0;0.0;0.2508588792544245;-0.5070348187275744;0.5070348187275744;0.2508588792544245;1.1764705882352942;1.9705882352941178;2.7058823529411766;1.565172108489115;1468.0752219986884;23.8192619984499;18.278665776850403;18.278665776850403;16.47…
86;11.784893567653908;-0.03508230452674854;11.784893567653908;0.03508230452674854;0.7379281894013461;313.78800000000007;297.66;313.09818981200004;112.0;0.0;0.22507547061241095;-0.3087021482771401;0.3087021482771401;0.22507547061241095;1.2727272727272727;2.0454545454545454;2.772727272727273;2.0496677394139784;811.3870439821333;15.526733258565956;12.189091805673526;12.94502075169198;10.685871848001…
87;11.853633083204622;-0.28116766750195765;11.853633083204622;0.15288249559082834;0.6215757311064052;437.50400000000025;410.28800000000024;437.217537724;168.0;0.0;0.40897511530095804;-0.45273560946552355;0.45273560946552355;0.40897511530095804;1.09375;1.8125;2.5;1.5406186600948266;1100.6599766611976;22.07877502244374;18.106332578211102;18.106332578211102;15.635361590784807;10.905617333092147;10.9…
88;12.500508083204625;-0.5025443757997357;12.500508083204625;0.136938618039808;0.5684802858812582;479.58500000000026;446.32100000000025;479.264487916;186.0;0.0;0.40978023939197594;-0.44368881340974564;0.44368881340974564;0.40978023939197594;1.0571428571428572;1.7428571428571429;2.4;1.4594433288636286;1188.2310877944315;24.578775022443736;20.606332578211102;20.606332578211102;16.78180820019153;12.…
89;11.836835177631233;-0.07570966658268241;11.836835177631233;0.07570966658268241;0.6742838247410011;348.23300000000006;333.11300000000006;347.05921746;118.0;0.0;0.22507547608227377;-0.30870137224356503;0.30870137224356503;0.22507547608227377;1.2173913043478262;1.9565217391304348;2.652173913043478;2.1272510316940765;859.1510252522442;16.396976746569035;12.489706009493128;14.001563901530037;11.113…
90;12.153791414714032;-0.02659438775510159;12.153791414714032;0.02659438775510159;0.7709944880652141;291.35400000000004;274.218;291.137162164;110.0;0.0;0.22943329296757448;-0.31078992372292885;0.31078992372292885;0.22943329296757448;1.1363636363636365;1.9545454545454546;2.772727272727273;1.4486434799538506;832.9743681201305;14.940946820939052;12.172934652230099;12.172934652230099;10.7759895832781…
91;13.112732238754006;-0.18276843836814916;13.112732238754006;0.18276843836814916;0.3974503032735579;523.6450000000003;490.3810000000003;523.280806676;200.0;0.0;0.2718588843670791;-0.36896471545672516;0.36896471545672516;0.2718588843670791;1.0;1.794871794871795;2.5641025641025643;1.1902453593687763;1503.934619459748;26.932146173572253;22.607293080786405;22.607293080786405;18.94069338122455;13.368…
92;12.715158100277147;-4.127476851851852;12.715158100277147;0.016947751322751614;0.6862351170083764;429.144;421.08000000000004;426.85060257599997;112.0;0.0;0.2728233207318115;-0.2724263963472775;0.2728233207318115;0.2724263963472775;1.2380952380952381;1.8571428571428572;2.3333333333333335;2.6105252309517293;762.0646574859139;15.620955864630139;10.293556863171258;15.024404456178326;9.8742458911920…
93;11.777229167152576;-0.6438791146623937;11.777229167152576;0.14637111338770792;0.6109594632651834;363.3810000000001;346.2450000000001;363.14437278400004;136.0;0.0;0.2690128283180203;-0.3680639102879301;0.3680639102879301;0.2690128283180203;1.1481481481481481;1.9259259259259258;2.6296296296296298;1.817640074874407;1043.3637458035435;18.96589084732138;14.34547346000421;14.34547346000421;13.024877…
94;12.089834357376816;-0.47643428179097325;12.089834357376816;0.375708556698366;0.6027560879625529;403.4900000000002;378.2900000000001;403.2120584200001;154.0;0.0;0.2690125683974417;-0.36419106276650753;0.36419106276650753;0.2690125683974417;1.2;2.0;2.7666666666666666;1.5495123153775727;1070.5901452145304;20.501424753254113;16.76565229428654;16.76565229428654;14.686673185801062;10.473577095223096…
95;11.85673006473383;-0.515843872787866;11.85673006473383;0.3230113250279194;0.6111916337718877;363.4250000000002;342.25700000000006;363.18075829200006;138.0;0.0;0.2690125667533966;-0.36419106277193364;0.36419106277193364;0.2690125667533966;1.2222222222222223;2.037037037037037;2.7777777777777777;1.7814154220964817;981.2232883215961;18.802754140504852;14.851438731913444;14.851438731913444;13.16903…
96;13.333121996342111;-0.22022718488221704;13.333121996342111;0.028873339204448234;0.27199560803251127;553.6710000000003;518.3910000000003;553.2913713600001;212.0;0.0;0.27185909789375373;-0.34853546062292834;0.34853546062292834;0.27185909789375373;1.0975609756097562;1.951219512195122;2.731707317073171;1.4236256293699432;1578.1827777526712;28.932146173572253;23.645678044939935;23.645678044939935;1…
97;13.89882954324395;-0.6866052922546426;13.89882954324395;0.21769698245077085;0.42614436881836343;436.2700000000001;427.19800000000015;434.9811447080001;140.0;0.0;0.2808708680402897;-0.26661057398346033;0.2808708680402897;0.26661057398346033;0.9642857142857143;1.7142857142857142;2.4285714285714284;1.8426152821692667;1259.7364896786053;19.836134335324456;13.866147682171144;16.19450215513578;13.43…
98;13.358136071473808;-0.28340782160226596;13.358136071473808;0.28340782160226596;0.5976707218011426;325.34300000000013;309.2150000000001;325.12265497199996;122.0;0.0;0.16091082810124258;-0.49285860194943626;0.49285860194943626;0.16091082810124258;1.125;1.9166666666666667;2.6666666666666665;1.7122479583149193;920.6224967119414;16.681433796945207;13.312883045761216;13.312883045761216;11.6902031456…
99;12.549462671642729;-4.412775402599311;12.549462671642729;0.020775699168556372;0.6178783236796794;342.332;332.25200000000007;342.03104242;120.0;0.0;0.2940354777269823;-0.4940740442358284;0.4940740442358284;0.2940354777269823;1.0833333333333333;1.8333333333333333;2.5416666666666665;1.983164011423039;1158.4245355792268;17.060113453385565;12.016085832682709;12.832582413610435;11.35919191094603;6.9…
100;12.518439254640192;-0.05481176201015381;12.518439254640192;0.05481176201015381;0.3442092058547298;509.4410000000002;483.2330000000003;508.1545148120001;180.0;0.0;0.2508238001891463;-0.36455493844770653;0.36455493844770653;0.2508238001891463;0.9714285714285714;1.7714285714285714;2.5428571428571427;1.2529372001490684;1331.6870636422148;24.200095366003378;19.176281778684242;20.688139670721153;17…
101;12.49211981019575;-0.06453114976525587;12.49211981019575;0.06453114976525587;0.3433442900816747;495.4140000000003;471.2220000000002;494.13886474800006;174.0;0.0;0.2508336895428503;-0.36455493844770653;0.36455493844770653;0.2508336895428503;1.088235294117647;1.9411764705882353;2.7058823529411766;1.2881595777934094;1314.9925427752091;23.492988584816832;18.392204890000816;19.904062782037723;16.5…
102;12.411154100793489;-0.034185686273043414;12.411154100793489;0.034185686273043414;0.5777568014362795;390.4910000000001;364.28300000000013;390.21680945200006;150.0;0.0;0.2508336895428503;-0.3683563170633737;0.3683563170633737;0.2508336895428503;1.103448275862069;1.9655172413793103;2.7241379310344827;1.2978369264751015;1001.8193252463069;19.631181265251037;16.39578896797621;16.39578896797621;14.…
103;12.48082157153754;-0.056464020135626125;12.48082157153754;0.056464020135626125;0.3857521720254951;460.9690000000003;435.7690000000003;460.17783710000003;168.0;0.0;0.2508336895428503;-0.36455495295423984;0.36455495295423984;0.2508336895428503;1.1515151515151516;2.0303030303030303;2.8181818181818183;1.2916723612378505;1263.63357870326;22.622745096813755;18.091590686181217;18.847519632199667;16.…
104;12.245190381972627;-0.059046797384154415;12.245190381972627;0.059046797384154415;0.630007261080631;378.4800000000002;352.2720000000001;378.216809452;146.0;0.0;0.25082379710776853;-0.3683563170633737;0.3683563170633737;0.25082379710776853;1.1785714285714286;1.9642857142857142;2.6785714285714284;1.4885140517601732;958.6911900057889;19.509860921691395;16.351438731913444;16.351438731913444;13.597…
105;12.05237355127236;-0.5468381519274377;12.05237355127236;0.051851851851851816;0.5910546660911952;270.24;260.15999999999997;270.05282342000004;100.0;0.0;0.23452894469453484;-0.5042596069674324;0.5042596069674324;0.23452894469453484;0.9;1.65;2.4;2.3336811955226406;863.7571386809368;14.27565640300939;10.19958925175498;10.19958925175498;9.575387400469408;5.848576969847943;5.848576969847943;4.30857…
106;4.469027777777778;0.9579988662131519;4.469027777777778;0.9579988662131519;0.5487106903527496;233.274;222.18599999999998;233.095297352;86.0;0.0;0.09649904483455246;-0.2769156315865129;0.2769156315865129;0.09649904483455246;1.0;1.8333333333333333;2.7222222222222223;1.9068405361574992;713.6134662425561;11.94938298937633;9.720336125703472;9.720336125703472;8.932652990377571;5.992085361226747;5.99…
107;11.969939410770941;-3.451618188884829;11.969939410770941;0.17307322607647246;0.7488458542381546;329.3810000000001;314.2610000000001;329.08341234000005;118.0;0.0;0.2573465555585523;-0.3608643298741519;0.3608643298741519;0.2573465555585523;1.0434782608695652;1.7391304347826086;2.4347826086956523;1.82329039225816;887.0414093222295;16.44938298937633;12.329145584562088;13.145642165489814;11.009168…
108;12.290589633979854;-3.3224140317735773;12.290589633979854;0.09976276737865875;0.567008005755345;401.4730000000002;386.3530000000002;401.06163134;138.0;0.0;0.27637221123257905;-0.319875074570425;0.319875074570425;0.27637221123257905;1.1851851851851851;1.962962962962963;2.7037037037037037;1.5906062870988429;1167.0019697152761;19.018297090128677;14.184227308833162;15.817220470688614;12.965458274…
109;12.388163081590662;-3.049146638554262;12.388163081590662;0.05385601550443586;0.6630099404928472;393.4240000000001;378.3040000000001;393.0783269600001;140.0;0.0;0.25734694895673305;-0.44352115859340485;0.44352115859340485;0.25734694895673305;1.1071428571428572;1.9642857142857142;2.7857142857142856;1.4575107872011892;1244.4601325604467;19.302754140504845;14.598821032899005;15.415317613826732;13…
110;12.328443649553027;-3.6887478185144587;12.328443649553027;0.12486863585348451;0.5724703553520264;398.4690000000001;384.35700000000014;398.050732308;136.0;0.0;0.26316131816402205;-0.36086432590048106;0.36086432590048106;0.26316131816402205;1.0740740740740742;1.8518518518518519;2.5925925925925926;1.5104518479811813;1121.6781356477265;18.855160383312146;13.83930800890516;15.472301170760613;13.02…
111;12.001840024402323;-3.8624978185144587;12.001840024402323;0.02327951229466363;0.3186393706438594;357.3950000000001;342.2750000000001;357.08956034;128.0;0.0;0.2636405355489825;-0.36933462651133386;0.36933462651133386;0.2636405355489825;1.12;1.8;2.48;1.789660077611274;981.0847096065922;18.02673325856595;12.906495853751712;13.722992434679439;11.865010527859459;7.210448647049111;8.693611894643503…
112;5.525041266289323;0.3968958463086556;5.525041266289323;0.3968958463086556;0.6211959024680115;366.4690000000001;340.2610000000001;366.216809452;142.0;0.0;0.15923507748327875;-0.49388743382754036;0.49388743382754036;0.15923507748327875;1.2592592592592593;2.111111111111111;2.8518518518518516;1.6361998399079836;898.7259778256885;18.63961743368832;15.826874867223859;15.826874867223859;13.241514740…
113;12.211261547829007;-3.511365084614092;12.211261547829007;0.21022339800117584;0.6438142196736492;384.2590000000002;370.14700000000016;383.00515778799996;116.0;0.0;0.24013847851856113;-0.368919604978917;0.368919604978917;0.24013847851856113;1.2272727272727273;2.090909090909091;2.9545454545454546;2.023727702689011;796.7675005986068;15.579139501373252;11.505208224908507;13.907701344950937;10.5436…
114;13.848156347759243;-3.7462565717278014;13.848156347759243;0.01896891573433801;0.747041771846141;358.39800000000014;343.27800000000013;358.08997494;128.0;0.0;0.23754584282680022;-0.321636196025887;0.321636196025887;0.23754584282680022;1.08;1.8;2.48;1.9001243707275404;1021.07277011883;18.026733258565955;13.270639227296995;14.08713580822472;11.825518406134815;7.322570803149143;8.868890281070703;…
115;14.21940119799833;-0.8802789325606784;14.21940119799833;0.11727418745275942;0.5267410872289625;344.3610000000001;326.21700000000004;344.133634256;130.0;0.0;0.20219056357792087;-0.4920437734389348;0.4920437734389348;0.20219056357792087;1.24;1.96;2.64;2.1106343231810305;911.3139469242959;17.97432701575866;14.027710811953911;14.027710811953911;12.024075805453155;8.117859642248614;8.1178596422486…
116;11.31083222768501;-3.7947497171239033;11.31083222768501;0.03623283450761505;0.5090414491774526;400.4200000000001;384.2920000000001;400.09537399200013;144.0;0.0;0.2507295319167975;-0.4709944235967916;0.4709944235967916;0.2507295319167975;1.0357142857142858;1.7142857142857142;2.3214285714285716;1.8325143413954395;1088.635399687799;20.148053602125593;14.440841981091625;15.257338562019351;13.3635…
117;14.134019036090365;-0.7462535318050294;14.134019036090365;0.017086865138361773;0.4786710192697907;415.80200000000013;402.6980000000001;415.0699243760001;146.0;0.0;0.20103038862382028;-0.3691853036631906;0.3691853036631906;0.20103038862382028;1.0;1.6551724137931034;2.3448275862068964;1.8225881096983259;1229.2490069273742;20.706377823327536;14.795142846583495;15.55107179260195;13.86308110070411…
118;12.408153934239932;-3.5168443900609314;12.408153934239932;0.24656165729710278;0.4422792402354375;435.55300000000005;410.3530000000001;435.17289604000007;160.0;0.0;0.24010710431442822;-0.3555075618500067;0.3555075618500067;0.24010710431442822;0.967741935483871;1.7741935483870968;2.5483870967741935;1.4935029376888713;1280.833051873939;21.846724214874857;17.4861527197297;18.302649300657425;14.92…
119;9.791004510517652;-0.17085969351054842;9.791004510517652;0.17085969351054842;0.2851361472967215;456.5940000000001;424.3380000000002;456.2637596440001;176.0;0.0;0.23063862037240251;-0.3931285929962312;0.3931285929962312;0.23063862037240251;0.9411764705882353;1.7352941176470589;2.5294117647058822;1.338465551023112;1230.5978632458846;23.3298518780003;19.537048568584257;19.537048568584257;16.6573…
120;12.255720293637134;-3.720492155763447;12.255720293637134;0.04436696141827867;0.24856253122416347;447.4730000000002;426.3050000000002;447.121254392;164.0;0.0;0.2763160176246438;-0.3939803326434633;0.3939803326434633;0.2763160176246438;1.1612903225806452;1.903225806451613;2.5806451612903225;1.682312125896237;1115.1083277150983;22.432510652501765;16.291146212046293;17.10764279297402;14.813698932…
121;13.130346548832023;-4.607674301399725;13.130346548832023;0.15883025741160717;0.638008940971893;360.38300000000004;341.23100000000005;360.15618126800007;136.0;0.0;0.45112356559276845;-0.36484276555708706;0.45112356559276845;0.36484276555708706;0.8461538461538461;1.5384615384615385;2.1538461538461537;2.0970510486242966;915.7009303681751;18.94938298937633;14.647122763544605;14.647122763544605;12…
122;12.89607897869126;-1.9190042753212397;12.89607897869126;0.013705182754154333;0.4796945063169929;424.44900000000024;400.25700000000023;424.1522031079999;162.0;0.0;0.3748666935551184;-0.5079662477072968;0.5079662477072968;0.3748666935551184;1.096774193548387;1.7741935483870968;2.3870967741935485;2.1064078845739522;1075.6067019179345;22.758784066134826;17.507649664245427;17.507649664245427;14.67…
123;13.0453529659592;-0.21869346926255218;13.0453529659592;0.21869346926255218;0.23329865746612236;488.5510000000001;464.35900000000026;488.19607400800004;182.0;0.0;0.2572706887721488;-0.4383131274622107;0.4383131274622107;0.2572706887721488;0.7567567567567568;1.5405405405405406;2.3513513513513513;1.29872142823175;1506.915828140049;25.45117222155994;20.050442212840867;20.050442212840867;18.191004…
124;5.872229121171092;0.2270429905458764;5.872229121171092;0.2270429905458764;0.4891771490834657;438.5610000000002;412.35300000000024;438.19502845200003;162.0;0.0;0.18048314827670303;-0.3729044237415695;0.3729044237415695;0.18048314827670303;1.2580645161290323;2.064516129032258;2.806451612903226;1.4029233000265924;1173.6566916282118;21.534804948073724;18.03279386981758;18.849290450745308;14.97436…
125;4.6425555083144365;0.7178193499622071;4.6425555083144365;0.7178193499622071;0.5529260205074162;343.44100000000003;330.33700000000005;343.0673854160001;116.0;0.0;0.18054386031187902;-0.32751377071725135;0.32751377071725135;0.18054386031187902;1.3478260869565217;2.260869565217391;2.9565217391304346;1.8637355259611383;954.9990453101689;15.81119030894213;12.439315904375647;14.0723090662311;11.241…
126;12.518021502463798;-3.7527354218202436;12.518021502463798;0.10340703641930227;0.3984641157851305;449.51700000000017;434.3970000000002;449.06163134;154.0;0.0;0.26254746403450147;-0.3608634341960939;0.3608634341960939;0.26254746403450147;1.0;1.8387096774193548;2.6129032258064515;1.3819373749903585;1429.1689099763698;21.42407448406449;15.863871873594745;17.496865035450195;15.009969818002325;9.19…
127;9.545541938053663;0.18297358462311597;9.545541938053663;0.18297358462311597;0.7703386054174645;297.3140000000001;282.194;297.11134133999997;112.0;0.0;0.16241567020986158;-0.5078861404692888;0.5078861404692888;0.16241567020986158;1.0;1.7727272727272727;2.5;2.0930883166710235;820.8402467095733;15.526733258565956;12.199589251754983;12.199589251754983;10.707039898056804;6.63803078756102;6.6380307…
128;5.238348182835016;0.8294137377173094;5.238348182835016;0.8294137377173094;0.584263044048975;264.288;252.19199999999998;264.101111004;98.0;0.0;0.13456435301799352;-0.4966869809889417;0.4966869809889417;0.13456435301799352;1.1;2.05;2.95;1.9315586406625633;906.4276911607701;13.526733258565956;10.844127365791161;10.844127365791161;9.847667890550102;6.312117660856584;6.312117660856584;4.6079765382…
129;12.218781730284707;-0.2429473733938019;12.218781730284707;0.2429473733938019;0.76641937970366;267.288;254.18399999999997;267.100776656;100.0;0.0;0.2762981813267906;-0.49676588838213254;0.49676588838213254;0.2762981813267906;1.15;1.9;2.65;1.8487262580386208;747.1594312309177;13.94938298937633;10.882512329944692;10.882512329944692;9.775188245478668;6.162427650663229;6.162427650663229;4.30042306…
130;12.690047871000251;-0.7723729890640072;12.690047871000251;0.00865126606198019;0.5993848407396251;417.8450000000001;397.68500000000023;417.0979150399999;152.0;0.0;0.293856592300962;-0.5073732133511529;0.5073732133511529;0.293856592300962;1.206896551724138;1.9655172413793103;2.689655172413793;1.8820027516617466;1128.0897953619628;20.706377823327532;15.6316862234773;16.387615169495756;13.8462443…
131;12.394820212839242;-0.36018896447467896;12.394820212839242;0.06600389242524907;0.8952620495802048;308.341;292.213;308.127325752;116.0;0.0;0.3243585838266846;-0.3314884111964799;0.3314884111964799;0.3243585838266846;1.173913043478261;2.0869565217391304;2.9130434782608696;1.5911025228134734;775.4177643088722;15.81119030894213;12.451046269004294;12.451046269004294;11.237183443017884;7.6677029269…
132;12.714769069664904;-0.094723639455782;12.714769069664904;0.094723639455782;0.5589938435214911;295.34200000000004;278.206;295.132076784;112.0;0.0;0.19784174922953165;-0.4919202956570806;0.4919202956570806;0.19784174922953165;1.2272727272727273;2.0454545454545454;2.8181818181818183;2.0374807614589865;780.9582035875745;15.363596551749426;12.373695999814668;12.373695999814668;10.808861750289882;7…
133;9.47354680793891;-0.07884743686781981;9.47354680793891;0.03583021364090966;0.5756719627819336;354.4580000000001;328.2500000000001;354.216809452;138.0;0.0;0.226584694111752;-0.3942429776457718;0.3942429776457718;0.226584694111752;1.1538461538461537;1.9230769230769231;2.576923076923077;1.9582850725998515;841.8615600652349;18.518297090128677;15.476190474576443;15.476190474576443;12.6177235005797…
134;12.043337270093222;-0.4895233371126231;12.043337270093222;0.016263699924414787;0.5106223467843569;286.23900000000003;276.159;286.04773804;106.0;0.0;0.19657917391887414;-0.5076781658604214;0.5076781658604214;0.19657917391887414;0.8095238095238095;1.5714285714285714;2.2857142857142856;2.2943459565950692;909.9162849554009;15.14589989101247;10.569452578065315;10.569452578065315;9.952397498181154;…
135;13.40679148833393;-0.6594417268504869;13.40679148833393;0.1830317914928825;0.11887762604463158;530.9430000000001;510.7830000000004;530.11571102;190.0;0.0;0.26697893340534695;-0.48734392314725267;0.48734392314725267;0.26697893340534695;1.0789473684210527;1.9736842105263157;2.789473684210526;1.3523823798705332;1653.56431020142;26.484552416379554;19.68967542294085;20.445604368959305;18.478698183…
136;13.412558501021358;-0.59277506018382;13.412558501021358;0.1928937244317388;0.11018852094249919;547.0110000000001;526.8510000000003;546.0928674;190.0;0.0;0.26689245972254183;-0.48734392314725267;0.48734392314725267;0.26689245972254183;1.0789473684210527;1.9736842105263157;2.789473684210526;1.3523823798705332;1656.8094226992566;26.484552416379554;19.68967542294085;21.26210094988703;18.478698183…
137;13.428602298367574;-0.6062444479389224;13.428602298367574;0.18968530891563073;0.11212570380832998;540.9820000000001;518.8060000000004;540.1364464640001;194.0;0.0;0.26686334075995244;-0.48734392314725267;0.48734392314725267;0.26686334075995244;0.9743589743589743;1.8205128205128205;2.641025641025641;1.373344489209003;1692.8731580777053;27.1916591975661;20.436127670856244;21.192056616874698;18.9…
138;13.422754982165934;-0.5963361582379718;13.422754982165934;0.1932920887076348;0.11212570380833004;540.9820000000002;518.8060000000004;540.136446464;194.0;0.0;0.26686333797973716;-0.48734392314725267;0.48734392314725267;0.26686333797973716;0.9743589743589743;1.794871794871795;2.5641025641025643;1.3447373701484306;1675.6231580777055;27.1916591975661;20.436127670856244;21.192056616874698;18.97869…
139;13.457898885987944;-0.41123557424705726;13.457898885987944;0.14385145452593817;0.15727767116450356;580.0190000000002;556.8350000000004;579.1473454960001;208.0;0.0;0.2909441203411749;-0.48734392314725267;0.48734392314725267;0.2909441203411749;0.9523809523809523;1.8333333333333333;2.6666666666666665;1.2004784664287287;1926.5201312191782;29.05346651713189;21.974512635009773;22.73044158102823;20.…
140;13.463665898675373;-0.31882948257850385;13.463665898675373;0.190461904242051;0.15294148022551202;596.0870000000002;572.9030000000004;595.1245018760001;208.0;0.0;0.2653052780813754;-0.48734392314725267;0.48734392314725267;0.2653052780813754;0.9523809523809523;1.8333333333333333;2.6666666666666665;1.2004784664287287;1929.2750187213417;29.05346651713189;21.974512635009773;23.546938161955957;20.4…
141;13.470870821411653;-0.3280528379615981;13.470870821411653;0.18439925248260547;0.11223142424413397;606.0570000000001;580.8570000000003;605.1629955600001;218.0;0.0;0.2480543505293375;-0.48734392314725267;0.48734392314725267;0.2480543505293375;0.9772727272727273;1.8636363636363635;2.7045454545454546;1.1616462722721943;2009.1568362782511;30.467680079504984;23.12921317338903;23.885142119407483;21.…
142;13.492681631445297;-0.3181501521027601;13.492681631445297;0.19105276990535303;0.11110450345870104;616.0960000000001;588.8800000000002;615.1837310039999;222.0;0.0;0.24793877313430956;-0.48734392314725267;0.48734392314725267;0.24793877313430956;0.8888888888888888;1.7333333333333334;2.577777777777778;1.1845496089782193;2048.8697409862543;31.174786860691533;23.87566542130442;24.631594367322872;21…
143;13.481910555375567;-0.31633696447181436;13.481910555375567;0.19443712170073923;0.11110450345870104;616.0960000000001;588.8800000000001;615.1837310039999;222.0;0.0;0.24793877035547038;-0.48734392314725267;0.48734392314725267;0.24793877035547038;0.8888888888888888;1.711111111111111;2.511111111111111;1.1503673111931885;2031.6197409862543;31.17478686069153;23.87566542130442;24.631594367322872;21.…
144;13.48429434222364;-0.313701922920568;13.48429434222364;0.08439171379352706;0.13310665556879192;618.1120000000001;588.8800000000001;617.199381068;224.0;0.0;0.22426149702580508;-0.48734392314725267;0.48734392314725267;0.22426149702580508;0.8444444444444444;1.6666666666666667;2.466666666666667;1.1236616941500992;1983.876811329491;31.17478686069153;24.13517844529826;24.891107391316712;21.90701987…
145;13.381928226282199;-0.742624463135946;13.381928226282199;0.02351249105229325;0.1806809189541157;504.9050000000002;486.76100000000025;504.100060956;180.0;0.0;0.30982169997442016;-0.48734392314725267;0.48734392314725267;0.30982169997442016;1.0555555555555556;1.9444444444444444;2.75;1.3748571026271437;1573.1901491374665;25.070338854006458;18.534974884561603;19.290903830580056;17.495534936090944;…
146;13.387695238969627;-0.5574392779507609;13.387695238969627;0.18847057528218825;0.16532374284548298;520.9730000000002;502.82900000000024;520.077217336;180.0;0.0;0.2842121321123244;-0.48734392314725267;0.48734392314725267;0.2842121321123244;1.0555555555555556;1.9444444444444444;2.75;1.3748571026271437;1576.435261635303;25.070338854006458;18.534974884561603;20.107400411507783;17.495534936090944;1…
147;13.111867193285843;-4.606621273222329;13.111867193285843;0.16256046863189755;0.715386976261834;346.35600000000005;329.21999999999997;346.14053120400007;130.0;0.0;0.45112356550567767;-0.36484354659552176;0.45112356550567767;0.36484354659552176;0.96;1.72;2.32;2.219098508176216;899.8236202317448;18.24227620818978;14.016986089854937;14.016986089854937;11.632959720290582;7.709822487576957;7.709822…
148;9.67548384319647;-0.29607798449174116;9.67548384319647;0.0;0.3665650668051276;463.0110000000002;435.79500000000013;462.1717061640001;166.0;0.0;0.18048314827210254;-0.39447077751990617;0.39447077751990617;0.18048314827210254;1.3225806451612903;2.129032258064516;2.806451612903226;2.7224961533056426e-06;1137.6831934843508;21.30275414050485;17.955063438935206;19.588056600790654;14.407346627969813…
149;13.384837620816771;-2.595672414582654;13.384837620816771;0.0;0.4774112875713098;452.922;433.77000000000004;452.11099772800014;158.0;0.0;0.26131014289860793;-0.3275376996305408;0.3275376996305408;0.26131014289860793;1.3333333333333333;2.2;2.933333333333333;2.1779970394642034e-06;1156.582764561812;20.009860921691395;15.97088557064025;17.6038787324957;13.96625961205904;9.134576469561576;9.907973…
150;13.561504287483437;-2.880047414582654;13.561504287483437;0.0;0.47543526364057426;454.93420355600017;433.7700000000002;454.1235512200001;158.0;0.0;0.26131014289860793;-0.3275376996305408;0.3275376996305408;0.26131014289860793;1.4;2.2666666666666666;3.0;2.4499964085388023e-06;1243.3087547305945;21.80275414050485;17.763778789453703;17.396771951309155;14.72711330032094;9.938402110701444;9.7117987…
151;12.471424162257495;-0.7295182455698337;12.471424162257495;0.07032399533887634;0.7578017111052459;348.3950000000001;324.20300000000003;348.15728848799995;136.0;0.0;0.34197606723683255;-0.5068974994747927;0.5068974994747927;0.34197606723683255;1.28;2.04;2.76;2.3313005453294107;664.1233181134199;18.39697674656903;14.527055873925864;14.527055873925864;11.9010859031649;8.38641203782327;8.386412037…
152;5.70109384185773;0.25622364995380886;5.70109384185773;0.25622364995380886;0.5773115580238032;226.243;216.16299999999995;226.09669431999998;84.0;0.0;0.22001717455068606;-0.38171195667435714;0.38171195667435714;0.22001717455068606;1.1176470588235294;2.0;2.823529411764706;2.177518491956833;687.2444458553812;11.828062645816686;8.883092670827256;8.883092670827256;8.237183443017884;5.06362548732741…
153;13.757815476249664;-0.7950195089775833;13.757815476249664;0.07026158567714247;0.5782721069466515;449.8410000000002;431.69700000000023;449.09539017599997;162.0;0.0;0.28015839378473756;-0.4714445706560271;0.4714445706560271;0.28015839378473756;1.2580645161290323;2.032258064516129;2.7419354838709675;1.8798757315766552;1183.7718178975392;22.543241116511005;16.36305130480617;17.118980250824624;14.…
154;5.389845737552614;0.4194641807340227;5.389845737552614;0.4194641807340227;0.46486548644557707;403.4420000000001;382.2740000000001;403.164439532;152.0;0.0;0.22863676760364482;-0.4926335364441249;0.4926335364441249;0.22863676760364482;0.7666666666666667;1.5333333333333334;2.2666666666666666;1.572142301217923;1157.2438122222445;20.92407448406449;16.839888349787724;16.839888349787724;14.694534443…
155;5.916677059186884;0.5221743085334707;5.916677059186884;0.5221743085334707;0.31113966356078404;454.57800000000015;424.33800000000025;454.24810958;174.0;0.0;0.22863253046909476;-0.4935477612477462;0.4935477612477462;0.22863253046909476;0.8529411764705882;1.7058823529411764;2.588235294117647;1.1302939160450134;1207.14159661152;23.003578464367237;19.28216015223159;19.28216015223159;16.81479572353…
156;13.709720320647898;-0.5814180022585507;13.709720320647898;0.022427983539094143;0.7226049199118049;314.34499999999997;303.25699999999995;314.0637601920001;110.0;0.0;0.20928074491043178;-0.3823041753380832;0.3823041753380832;0.20928074491043178;1.2272727272727273;2.0454545454545454;2.772727272727273;1.8956957530831633;819.4195867052458;15.526733258565956;11.285040667643504;12.10153724857123;10.…
157;12.807799823633157;-0.4083276643990932;12.807799823633157;0.13183479255899955;0.7968204776774281;333.34700000000004;318.2270000000001;333.11134134;124.0;0.0;0.30971839257043343;-0.5075911290960221;0.5075911290960221;0.30971839257043343;1.16;2.04;2.76;1.7545931821013783;920.1069681174231;17.225403871315226;13.24066097438962;13.24066097438962;12.237183443017884;7.8665534353101485;7.866553435310…
158;12.426100589008044;-3.4753389514097193;12.426100589008044;0.25777429351521985;0.450421439421223;497.66900000000044;462.38900000000035;497.25729436000006;188.0;0.0;0.24206050313390798;-0.3671556130920671;0.3671556130920671;0.24206050313390798;1.0285714285714285;1.7142857142857142;2.3714285714285714;1.4703337333102617;1273.1376698158847;24.578775022443736;20.443956194780064;21.26045277570779;16…
159;11.656074948641965;-3.2308959849106853;11.656074948641965;0.27059541161633516;0.6420055085717198;402.52000000000015;376.3120000000002;402.172561692;150.0;0.0;0.21854394615129127;-0.4772454841121407;0.4772454841121407;0.21854394615129127;1.1428571428571428;1.8214285714285714;2.392857142857143;2.0045275199706833;1070.7739092543493;20.474327015758657;16.80054288305888;17.617039463986607;13.14688…
160;12.431440308557928;-3.634657476222126;12.431440308557928;0.05026638615882728;0.4333011354816165;542.8910000000003;517.6910000000003;541.0662338200002;172.0;0.0;0.24354672234948643;-0.3671551082772535;0.3671551082772535;0.24354672234948643;1.21875;1.9375;2.59375;1.6447209612018305;1240.219277632826;23.043241116511;17.716757477673074;20.875179543733957;15.145904176820627;10.204110314437163;12.8…
161;12.295051419669042;-3.4720417354813855;12.295051419669042;0.23853799109709883;0.4683105521045745;508.4460000000002;482.2380000000002;507.105206172;166.0;0.0;0.24206050313390798;-0.36715510827728365;0.36715510827728365;0.24206050313390798;1.1612903225806452;1.8387096774193548;2.4838709677419355;1.6076047082124862;1170.2065552023976;22.17299762850792;17.416143273853475;19.818636393895904;14.735…
162;12.478524478100596;-3.76545445306563;12.478524478100596;0.0028299537543075015;0.5264695542493472;421.4820000000001;402.33000000000027;421.120860468;152.0;0.0;0.27632657637607944;-0.3199205993489942;0.3199205993489942;0.27632657637607944;1.0;1.7333333333333334;2.433333333333333;1.5775086534093097;1223.256490755855;21.139617433688315;15.869837145503977;16.6863337264317;14.414834803611857;9.2074…
163;12.272605074832708;-3.729726162560985;12.272605074832708;0.028728276026256383;0.6107255292471004;372.43100000000015;360.3350000000002;372.03508224399997;126.0;0.0;0.257401414554201;-0.3608634381762479;0.3608634381762479;0.257401414554201;1.16;1.92;2.64;1.6900588525882376;1131.9011508142944;17.60408352775558;12.684607470525908;14.31760063238136;11.931671556017465;7.208317054075804;9.6342893432…
164;10.05791335978836;0.2119068877551018;10.05791335978836;0.2119068877551018;0.8761841100611197;270.336;252.19199999999995;270.148061196;104.0;0.0;0.22001939432891457;-0.507248429048109;0.507248429048109;0.22001939432891457;1.1;1.9;2.65;1.977354651371424;608.5725505612997;13.94938298937633;11.288489903070326;11.288489903070326;9.737183443017884;6.907405884766277;6.907405884766277;5.0492403434403…
165;10.138028824196752;0.21323533425716001;10.138028824196752;0.21323533425716001;0.9105585197933189;298.39;276.214;298.17936132399996;116.0;0.0;0.22001939432891457;-0.507248429048109;0.507248429048109;0.22001939432891457;1.2727272727272727;2.0454545454545454;2.727272727272727;1.8719984064935384;650.857239364363;15.526733258565956;12.865840172259954;12.865840172259954;10.66903509559602;7.83925753…
166;10.033222001763669;0.18065688775510202;10.033222001763669;0.18065688775510202;0.85606768192616;272.308;256.17999999999995;272.127325752;104.0;0.0;0.2200193943289147;-0.5072484290477829;0.5072484290477829;0.2200193943289147;1.2;2.0;2.75;1.9773546513714237;611.8729405866209;13.94938298937633;10.989631412347642;10.989631412347642;9.737183443017884;6.484756153955903;6.484756153955903;4.6009526073…
167;11.509941472635376;-2.9279271905043003;11.509941472635376;0.08933422829008153;0.8364063086543837;320.374;304.2460000000001;320.09431137199994;116.0;0.0;0.22001939432891462;-0.5072484290479974;0.5072484290479974;0.22001939432891462;1.1818181818181819;1.9090909090909092;2.590909090909091;1.9361419724769902;793.4852907616378;15.742276208189782;11.80612799327537;12.622624574203096;10.444290224204…
168;11.322441472635376;0.1434590996892584;11.322441472635376;0.1434590996892584;0.8698768242997813;284.31899999999996;268.191;284.127325752;108.0;0.0;0.2200193943289146;-0.5072484290480674;0.5072484290480674;0.2200193943289146;1.1904761904761905;1.9523809523809523;2.6666666666666665;1.9460976837717159;677.1238769748666;14.819626477379408;11.489631412347643;11.489631412347643;10.131030293135236;6.…
169;10.059970972957084;-0.20879799593544202;10.059970972957084;0.16101311203493762;0.771927521274251;286.335;268.191;286.142975816;110.0;0.0;0.2200193943289146;-0.5072484290481087;0.5072484290481087;0.2200193943289146;1.1904761904761905;1.9523809523809523;2.6666666666666665;1.9291162780809792;639.3207858941374;14.819626477379408;11.605946986573365;11.605946986573365;10.131030293135236;6.982101355…
170;10.00496197089947;-0.2898631582262543;10.00496197089947;0.14499574829932005;0.7546353993216814;272.308;256.17999999999995;272.127325752;104.0;0.0;0.22001939432891462;-0.5072484290479248;0.5072484290479248;0.22001939432891462;1.3;2.15;2.85;1.9858428355064193;632.3210103507976;14.11251969619286;10.898840205386817;10.898840205386817;9.631030293135236;6.482101355441164;6.482101355441164;4.8900462…
171;10.007566137566137;-0.7667150100781057;10.007566137566137;0.08068877551020437;0.6131063592686258;288.307;272.179;288.12224037199996;110.0;0.0;0.2200193943289147;-0.5072484290477404;0.5072484290477404;0.2200193943289147;1.1428571428571428;1.8571428571428572;2.5238095238095237;1.9718376797715127;654.4174215229821;14.982763184195939;11.216297288889852;11.216297288889852;10.041713895658194;6.5736…
172;10.098458049886622;-0.7692664504073237;10.098458049886622;0.08476284958427849;0.6294827059611819;302.33400000000006;284.19000000000005;302.13789043599996;116.0;0.0;0.2202814714546685;-0.5072484275400345;0.5072484275400345;0.2202814714546685;1.1363636363636365;1.8181818181818181;2.4545454545454546;1.999462983642864;676.9320695787868;15.853006672199017;12.138947019700227;12.138947019700227;10.4…
173;10.171162131519274;-0.7697760922806018;10.171162131519274;0.09184901738473195;0.6527201037224174;316.3610000000001;296.2010000000001;316.15354049999996;122.0;0.0;0.2202915030463036;-0.5072484275339807;0.5072484275339807;0.2202915030463036;1.173913043478261;1.8695652173913044;2.5217391304347827;1.9986085903670519;712.466690338706;16.560113453385565;12.846053800886773;12.846053800886773;10.9735…
174;10.237063492063491;-0.7736190674872134;10.237063492063491;0.0896759259259261;0.6656763752152228;330.3880000000001;308.21200000000005;330.16919056399996;128.0;0.0;0.220301602682236;-0.5072484275278728;0.5072484275278728;0.220301602682236;1.125;1.7916666666666667;2.4166666666666665;2.0099952097548783;740.6106681287853;17.43035694138864;13.716297288889852;13.716297288889852;11.346244348298505;7.…
175;10.344498047497236;-0.7716007646759533;10.344498047497236;0.10562672458280353;0.5500664914852184;372.4690000000001;344.2450000000001;372.21614075599996;146.0;0.0;0.22029167273799427;-0.5072484275339694;0.5072484275339694;0.22029167273799427;1.0740740740740742;1.8148148148148149;2.5185185185185186;1.8458138505274164;773.8172950547404;19.388540578131753;15.674480925632967;15.674480925632967;12.…
176;10.252688492063493;-0.7653546046772959;10.252688492063493;0.11008408919123225;0.6599079777556306;328.3720000000001;308.2120000000001;328.15354049999996;126.0;0.0;0.22030194404370318;-0.5072484275278504;0.5072484275278504;0.22030194404370318;1.0416666666666667;1.75;2.4166666666666665;1.7148734858873513;768.426126110126;16.844570503761737;13.130510851262947;13.130510851262947;11.50804039084698;…
177;10.363799603174602;-0.7676694194921116;10.363799603174602;0.11529242252456573;0.660411661445502;356.4260000000001;332.23400000000015;356.18484062799996;138.0;0.0;0.2203019440222888;-0.5072484275278504;0.5072484275278504;0.2203019440222888;1.0;1.6923076923076923;2.3846153846153846;1.6980858034644903;797.3663967107706;18.258784066134833;14.544724413636043;14.544724413636043;12.50804039084698;9.…
178;10.408799603174604;-0.7686556127859963;10.408799603174604;0.11735003569328994;0.6530895142545994;370.4530000000001;344.2450000000001;370.20049069199996;144.0;0.0;0.22030194402228878;-0.5072484275278504;0.5072484275278504;0.22030194402228878;0.9629629629629629;1.6666666666666667;2.3703703703703702;1.6807695592510123;812.8692772189265;18.965890847321383;15.251831194822591;15.251831194822591;13.…
179;10.453799603174604;-0.7696418060798822;10.453799603174604;0.11940764886201416;0.6006425951851372;384.4800000000001;356.25600000000014;384.2161407559999;150.0;0.0;0.22030194402228878;-0.5072484275278504;0.5072484275278504;0.22030194402228878;0.9285714285714286;1.6071428571428572;2.2857142857142856;1.6722476626566145;826.3955622404943;19.67299762850793;15.95893797600914;15.95893797600914;13.508…
180;10.396453924162255;-0.7756000572304409;10.396453924162255;0.10172503569328994;0.5258575315691661;371.44100000000014;346.24100000000016;371.19573966;144.0;0.0;0.22030274906456412;-0.5072484275277971;0.5072484275277971;0.22030274906456412;1.1111111111111112;1.8888888888888888;2.5925925925925926;1.6807695592510128;814.9875758868088;18.96589084732138;15.044724413636043;15.044724413636043;13.00804…
181;10.398799603174602;-0.7745727725493101;10.398799603174602;0.10500435668094443;0.5258575315691663;371.44100000000003;346.2410000000001;371.19573966;144.0;0.0;0.22030195676362663;-0.5072484275278504;0.5072484275278504;0.22030195676362663;1.037037037037037;1.7407407407407407;2.4444444444444446;1.6807695592510128;814.9875758868088;18.96589084732138;15.044724413636043;15.044724413636043;13.0080403…
182;10.223458049886622;-0.7802857341538803;10.223458049886622;0.07115740740740772;0.6223438973141985;331.3760000000001;310.2080000000001;331.164439532;128.0;0.0;0.2220438683381822;-0.5072484174079409;0.5072484174079409;0.2220438683381822;1.125;1.7916666666666667;2.4166666666666665;2.0099952097548783;742.4878959556042;17.43035694138864;13.586160615200184;13.586160615200184;11.346244348298505;7.612…
183;10.375194160997733;-0.7871565989792904;10.375194160997733;0.0741401591500801;0.5785064099225778;373.4130000000001;350.2290000000001;373.175004216;144.0;0.0;0.22204421698122553;-0.5072484174079189;0.5072484174079189;0.22204421698122553;1.0;1.7037037037037037;2.4074074074074074;1.6807695592510132;817.3944361184388;18.96589084732138;14.822836030410238;14.822836030410238;13.00804039084698;8.92779…
184;10.423252012237402;-0.7816822198785378;10.423252012237402;0.08932534433526529;0.5642387579446774;386.4560000000001;360.2480000000001;386.20663869199996;150.0;0.0;0.22204420772846514;-0.5072484174079191;0.5072484174079191;0.22204420772846514;0.9642857142857143;1.6428571428571428;2.3214285714285716;1.6578544218881701;845.5577619387558;19.83613433532446;15.861801335446334;15.861801335446334;13.4…
185;10.405795088507062;-0.7923917448788498;10.405795088507062;0.06612093435731636;0.42685829007128706;416.4820000000002;388.25800000000015;416.21720337600004;162.0;0.0;0.22203723265128222;-0.5072484174118108;0.5072484174118108;0.22203723265128222;1.1;1.8333333333333333;2.566666666666667;1.4946930387332522;866.3703508203224;21.08721119088102;16.737049592783336;16.737049592783336;14.491203638441373…
186;10.362281746031746;-0.7785536518099099;10.362281746031746;0.08700024145460672;0.5445242027977676;371.4410000000001;346.2410000000001;371.1957396600001;144.0;0.0;0.22203735621524984;-0.5072484174118024;0.5072484174118024;0.22203735621524984;1.037037037037037;1.7407407407407407;2.4444444444444446;1.6378413586398364;814.9875758868088;18.96589084732138;15.044724413636043;15.044724413636043;12.991…
187;10.399471828676374;-0.7794039919459645;10.399471828676374;0.08866690812127342;0.5382061379086757;385.46800000000013;358.2520000000001;385.21138972400007;150.0;0.0;0.22203735621524984;-0.5072484174118024;0.5072484174118024;0.22203735621524984;1.0;1.7142857142857142;2.4285714285714284;1.6153509072709318;830.5860257466644;19.672997628507925;15.751831194822591;15.751831194822591;13.49120363844137…
188;11.609259182990748;0.10415883323857655;11.609259182990748;0.10415883323857655;0.4756597825218357;468.52100000000024;444.32900000000024;468.20222200800004;176.0;0.0;0.22746644155374154;-0.49449803962886235;0.49449803962886235;0.22746644155374154;1.1142857142857143;1.9428571428571428;2.6857142857142855;1.4170961770664046;1433.178657419812;24.363232072819905;19.47157129688025;19.47157129688025;1…
189;12.440799961533028;-3.4785455620684;12.440799961533028;0.25627641233795506;0.38674619331614024;527.7390000000004;486.41100000000023;527.3042445520001;202.0;0.0;0.24206050313390798;-0.36715560887954984;0.36715560887954984;0.24206050313390798;1.054054054054054;1.7027027027027026;2.27027027027027;1.5827297379332583;1290.285915486833;26.741911729260266;22.89960595871729;23.716102539645018;17.6325…
190;13.046884690550051;-0.07130075673823555;13.046884690550051;0.060671327489023374;0.4518881021948886;425.49200000000025;402.3080000000002;425.185174976;160.0;0.0;0.2510709957056505;-0.34930585962135824;0.34930585962135824;0.2510709957056505;1.03125;1.8125;2.5625;1.5062364997798494;1339.4635789088754;22.241911729260273;17.923203890886583;17.923203890886583;15.508040390846984;10.622622879558202;1…
191;12.355796517455223;-3.4853800427969657;12.355796517455223;0.09124537983651027;0.5407376192234916;472.61500000000024;440.3590000000002;472.225659884;178.0;0.0;0.24206050313390803;-0.4742051902994049;0.4742051902994049;0.24206050313390803;1.1515151515151516;1.8181818181818181;2.4242424242424243;1.6568815814973374;1212.9726299301678;23.75034789769755;19.523777360497736;20.340273941425462;15.6459…
192;11.599505572600513;0.11392542274474926;11.599505572600513;0.11392542274474926;0.46653316990711985;477.9560000000002;453.7640000000003;477.16800068800006;174.0;0.0;0.22748076899687628;-0.49449803962885036;0.49449803962885036;0.22748076899687628;1.088235294117647;1.911764705882353;2.676470588235294;1.3922748005615488;1348.4165178559367;23.656125291633362;18.90232217438952;19.658251120407975;16.…
193;12.387786530613148;-0.05533054901381007;12.387786530613148;0.05533054901381007;0.5717333176644879;389.4800000000001;370.32800000000015;389.1197978480001;140.0;0.0;0.2562265496891092;-0.3777778199765328;0.3777778199765328;0.2562265496891092;1.0;1.75;2.5;1.5600021314510617;1160.0889384059878;18.92407448406449;15.221101879033958;16.037598459961682;13.79282633568371;9.28226749344486;10.0987640743…
194;12.516002806616985;-3.3866111330177655;12.516002806616985;0.16570908919123184;0.3928617256511491;436.5180000000002;420.3900000000002;436.066382372;150.0;0.0;0.25622655277112083;-0.3461393807855912;0.3461393807855912;0.25622655277112083;1.0333333333333334;1.9;2.7333333333333334;1.7017921007737573;1578.970669540532;20.88010440969447;15.761957739715534;17.394950901570986;14.38796135007418;9.0486…
195;12.314966314563765;-0.06510946057843592;12.314966314563765;0.06510946057843592;0.5723607628291177;378.4570000000001;360.31300000000005;378.115046816;136.0;0.0;0.2562265650745931;-0.3777778199765328;0.3777778199765328;0.2562265650745931;1.0740740740740742;1.8888888888888888;2.6296296296296298;1.5605715416293084;1123.220739173693;18.216967702877945;14.566401340654705;15.382897921582432;13.29282…
196;12.755842086168702;0.03263241394915295;12.755842086168702;0.03263241394915295;0.5152373071868924;403.5070000000002;382.33900000000017;403.1354479120001;146.0;0.0;0.25856904217926313;-0.3777778199765328;0.3777778199765328;0.25856904217926313;1.0;1.7241379310344827;2.4482758620689653;1.5979206255544132;1206.8407255690115;19.794317972067567;16.168315474533916;16.98481205546164;14.20350993820667;…
197;5.530702304082535;0.6576324139491532;5.530702304082535;0.6576324139491532;0.4864654922353071;403.50700000000006;382.3390000000001;403.1354479120001;146.0;0.0;0.22146004564331565;-0.4805238214901348;0.4805238214901348;0.22146004564331565;1.0;1.7586206896551724;2.4827586206896552;1.5652276924703061;1120.2941597981446;19.631181265251037;16.168315474533916;16.984812055461642;14.330831138144497;9.…
198;14.344803984495542;-0.43869436046023336;14.344803984495542;0.2294888248509277;0.5866462317386382;347.37400000000014;337.2940000000001;347.05286116;120.0;0.0;0.25622657684989103;-0.32787808432331317;0.32787808432331317;0.25622657684989103;1.12;1.92;2.68;2.006492103621131;1188.9867036578898;17.388540578131753;12.785040667643504;13.60153724857123;12.169035095596021;7.42811059539284;8.24460717632…
199;12.333651246974659;-0.08532457273032645;12.333651246974659;0.08532457273032645;0.5832973593679827;362.41000000000014;348.2980000000001;362.072513308;128.0;0.0;0.2562265498246098;-0.48614688103544995;0.48614688103544995;0.2562265498246098;0.9615384615384616;1.7692307692307692;2.6153846153846154;1.7003462461038055;1164.863925291358;17.5098609216914;13.69057274243514;14.507069323362867;12.792826…
200;12.272037296017272;-0.09399484022003834;12.272037296017272;0.09399484022003834;0.5997998649375297;343.41100000000006;330.3070000000001;343.07793303600005;120.0;0.0;0.25622654969879954;-0.3278798718037674;0.3278798718037674;0.25622654969879954;1.12;1.96;2.76;1.9239077571766794;1152.9940098618945;17.225403871315223;13.191533245010449;14.008029825938175;12.25835149307306;7.779568473408108;8.5960…
201;12.166128730298702;-0.10894982993197244;12.166128730298702;0.10894982993197244;0.5516637720685664;339.8070000000001;329.72700000000003;339.02331062;112.0;0.0;0.25622841938489155;-0.3278219609078137;0.3278219609078137;0.25622841938489155;1.1304347826086956;1.9565217391304348;2.739130434782609;1.9859058098208404;1056.3224180898214;15.81119030894213;11.785040667643504;13.357466194589685;11.22034…
202;12.175999937011841;-0.11662651171579719;12.175999937011841;0.11662651171579719;0.5951111152421195;335.413;326.341;335.018703908;110.0;0.0;0.2562265686156947;-0.3278786199002754;0.3278786199002754;0.2562265686156947;1.173913043478261;2.0;2.782608695652174;2.012484734289407;1100.2738227843208;15.81119030894213;11.737974215908512;13.370967377763964;11.275188245478668;6.799849277156298;8.55915489…
203;12.331613362937768;-0.06988076866549076;12.331613362937768;0.06988076866549076;0.5920822154406921;348.4270000000001;332.29900000000004;348.093248752;124.0;0.0;0.2562265524206802;-0.3799886928448138;0.3799886928448138;0.2562265524206802;1.12;1.92;2.72;1.9597348246279818;1083.755590734088;17.225403871315223;13.652567939974356;14.469064520902082;12.275188245478668;7.905314774267238;8.72181135519…
204;12.249330259320338;-0.08870205785609797;12.249330259320338;0.08870205785609797;0.6018648058122492;349.41500000000013;334.29500000000013;349.08849772;124.0;0.0;0.2562265642595253;-0.4779571729681789;0.4779571729681789;0.2562265642595253;1.16;2.0;2.72;1.856746124386255;1069.478642374243;17.225403871315223;13.522431266284688;14.338927847212414;12.25835149307306;7.908558175053867;8.72505475598159…
205;13.512255300297397;-0.3704419820933167;13.512255300297397;0.15612533593684375;0.5919249199369744;352.3900000000001;339.28600000000006;352.06817687600005;124.0;0.0;0.256226585761633;-0.49600183752852434;0.49600183752852434;0.256226585761633;1.12;1.92;2.68;1.9873335353473;1119.434565571613;17.388540578131753;13.24607536260741;14.062571943535136;12.169035095596021;7.566876233338656;8.38337281426…
206;12.61875421699646;-0.13729318888049025;12.61875421699646;0.07327467973211088;0.5880803315112106;375.4530000000001;358.3170000000002;375.104147784;134.0;0.0;0.25622655549841444;-0.3447510594937064;0.3447510594937064;0.25622655549841444;1.0740740740740742;1.8148148148148149;2.5555555555555554;1.9709533945757742;1193.0088808554997;18.965890847321376;14.892674754287766;15.709171335215492;13.05855…
207;12.393631109851349;-0.07546112580834774;12.393631109851349;0.07546112580834774;0.49151074958064994;355.4220000000001;342.3180000000001;355.07793303600005;124.0;0.0;0.25622657010442196;-0.3278785325915507;0.3278785325915507;0.25622657010442196;0.9230769230769231;1.7692307692307692;2.6538461538461537;1.825443647328162;1300.1668501899383;17.5098609216914;13.639127002203155;14.455623583130881;12.…
208;11.506301828509773;0.14384768485947186;11.506301828509773;0.14384768485947186;0.5535788651234443;413.48500000000007;390.30100000000016;413.19640835600006;156.0;0.0;0.22727463255473168;-0.36797953861176536;0.36797953861176536;0.22727463255473168;0.967741935483871;1.7741935483870968;2.5483870967741935;1.2961253594667232;1210.0722248981215;21.208531534440663;17.27080994929569;17.27080994929569;1…
209;11.58673936889681;0.12308894000350468;11.58673936889681;0.12308894000350468;0.5067131736006032;443.5110000000002;418.3110000000002;443.20697304000004;168.0;0.0;0.2273780943378123;-0.4944980396289252;0.4944980396289252;0.2273780943378123;1.0606060606060606;1.9090909090909092;2.696969696969697;1.3633599341044953;1294.9722644190224;22.785881803630286;18.601707970569922;18.601707970569922;16.1185…
210;14.632666434470412;-0.5386859193506359;14.632666434470412;0.09664147212746532;0.4876729979296824;461.5010000000002;437.30900000000025;461.19755122800007;174.0;0.0;0.22758159664850658;-0.4944980396287756;0.4944980396287756;0.22758159664850658;1.088235294117647;1.911764705882353;2.676470588235294;1.3922748005615488;1348.4165178559367;23.656125291633362;18.90232217438952;18.90232217438952;16.529…
211;11.604822412878292;0.11997480546079853;11.604822412878292;0.11997480546079853;0.42451882902267873;522.4070000000003;498.21500000000026;521.1174851080001;174.0;0.0;0.2274557183453621;-0.4944980396288687;0.4944980396288687;0.2274557183453621;1.088235294117647;1.911764705882353;2.676470588235294;1.3922748005615488;1348.4165178559367;23.656125291633362;18.90232217438952;20.488318713504224;16.5292…
212;11.607752100378292;0.12330813879413194;11.607752100378292;0.12330813879413194;0.4905662537033259;457.5380000000002;430.32200000000023;457.2226231040001;174.0;0.0;0.2273973429839582;-0.49449803962891065;0.49449803962891065;0.2273973429839582;1.0588235294117647;1.8823529411764706;2.6470588235294117;1.3922748005615488;1342.3592131288763;23.656125291633362;19.524357701380296;19.524357701380296;16…
213;13.83088415822529;-4.654220052933918;13.83088415822529;0.01851515915007962;0.4291242215234131;511.5080000000003;487.3160000000003;511.19435766800007;192.0;0.0;0.41955600358177336;-0.49449803962891026;0.49449803962891026;0.41955600358177336;1.054054054054054;1.837837837837838;2.5405405405405403;1.4527945476010464;1445.9971543984425;26.15612529163336;20.158251120407975;20.158251120407975;17.740…
214;11.619193763440574;0.11533938879413186;11.619193763440574;0.11533938879413186;0.4560188058109753;473.5370000000002;446.32100000000025;473.217537724;180.0;0.0;0.22764356964495383;-0.4944980396287253;0.4944980396287253;0.22764356964495383;0.9714285714285714;1.7714285714285714;2.5142857142857142;1.4100866788794169;1362.4417530198193;24.363232072819912;19.93260599184416;19.93260599184416;17.06721…
215;12.733052962878917;-3.516855402454144;12.733052962878917;0.2457139170230247;0.34970647293989743;503.0530000000002;479.86900000000026;502.10124365600007;172.0;0.0;0.21545396046034077;-0.3671548877849869;0.3671548877849869;0.21545396046034077;1.121212121212121;1.878787878787879;2.5757575757575757;1.4107055506066366;1362.1639858794713;23.001424753254113;17.60922877638626;19.998150884260163;15.89…
216;12.404383595899084;-3.474740580210461;12.404383595899084;0.2542867345223845;0.40574027626655385;499.68500000000023;462.38900000000024;499.2729444240001;190.0;0.0;0.24206050313390798;-0.3671556109963182;0.3671556109963182;0.24206050313390798;1.0857142857142856;1.7428571428571429;2.342857142857143;1.6062860800118466;1244.8060065727313;25.16456146007064;21.245285582030796;22.061782162958522;16.6…
217;12.365785162993788;-3.477271778452438;12.365785162993788;0.21826621607503882;0.48238617952376667;471.6310000000002;438.3670000000002;471.241644296;178.0;0.0;0.24206050313390798;-0.3670971936101839;0.3670971936101839;0.24206050313390798;1.1818181818181819;1.9090909090909092;2.5454545454545454;1.6701822651989404;1219.5858079822547;23.750347897697548;19.61552907003387;20.432025650961595;15.64590…
218;12.633050081604356;-4.344620755580152;12.633050081604356;0.024256331745202697;0.5513186348840267;433.4590000000002;415.31500000000017;433.11841585600007;156.0;0.0;0.4159098369329532;-0.3585031527616296;0.4159098369329532;0.3585031527616296;1.1666666666666667;1.9333333333333333;2.6666666666666665;1.33167506180608;1065.0490536836223;21.30275414050484;15.662289957221601;16.478786538149325;14.275…
219;12.574768450977373;-4.356608082319388;12.574768450977373;0.21650592876039276;0.7186903295118968;373.37800000000004;355.23400000000004;373.140196856;140.0;0.0;0.4159098369329532;-0.35046977171225047;0.4159098369329532;0.35046977171225047;1.0740740740740742;1.8148148148148149;2.5185185185185186;1.559444316372222;939.1048430802401;19.440946820939043;14.33177209764011;14.33177209764011;12.8255184…
220;12.972386857520785;-0.017501889644747193;12.972386857520785;0.017501889644747193;0.7578930612011905;345.4460000000001;322.2620000000001;345.184112356;132.0;0.0;0.2512906915319528;-0.34495375296097763;0.34495375296097763;0.2512906915319528;1.0384615384615385;1.8461538461538463;2.6538461538461537;1.5989821136783247;888.0426529770937;17.76937394568524;14.689442510175152;14.689442510175152;12.809…
221;13.235979702066011;-0.022774523389603063;13.235979702066011;0.0024601074997905314;0.5188872994208718;395.5060000000001;370.30600000000015;395.19976242;150.0;0.0;0.2512906942476699;-0.3449533674036595;0.3449533674036595;0.2512906942476699;0.9;1.6666666666666667;2.533333333333333;1.4758276628221818;1196.9791961857595;20.338288046437583;16.844143048554404;16.844143048554404;14.775989583278102;10…
222;12.871113709372636;-0.044032501889644804;12.871113709372636;0.025243554211808572;0.7568322765198793;352.4630000000001;332.30300000000005;352.13578226000004;128.0;0.0;0.25137230311352127;-0.3425136364875379;0.3425136364875379;0.25137230311352127;1.2;2.08;2.88;1.5824540814835462;858.7513005617826;17.062267164498692;13.812853588570094;14.62935016949782;12.309663088089316;8.558491790056953;9.4381…
223;14.356913045984184;-0.42001059194466417;14.356913045984184;0.163452669648106;0.6911440202999158;393.46200000000005;369.27000000000015;393.1852552280001;150.0;0.0;0.25129070469264203;-0.4936873559449854;0.4936873559449854;0.25129070469264203;1.1724137931034482;2.0;2.7586206896551726;1.6284411365453413;1017.9305097641463;20.21696770287794;16.32095473526899;16.32095473526899;14.152198343190413;9…
224;13.835663045984184;-0.8991772586113311;13.835663045984184;0.15251632443100638;0.7187167046159261;381.42600000000004;360.2580000000001;381.165268732;144.0;0.0;0.25129070465892367;-0.3449518865742177;0.3449518865742177;0.25129070465892367;1.0357142857142858;1.8571428571428572;2.642857142857143;1.6297977315932477;1001.993353762481;19.509860921691395;15.290670917814353;15.290670917814353;13.61419…
225;13.368175644373487;-0.09030937683715567;13.368175644373487;0.06161480641639416;0.38622845209813983;455.98900000000015;429.7810000000003;455.17644013200004;166.0;0.0;0.25129069428677275;-0.34495335591096016;0.34495335591096016;0.25129069428677275;0.9696969696969697;1.7878787878787878;2.606060606060606;1.4878991689337506;1268.6369300449842;22.62274509681375;18.29945779075326;19.055386736771712;…
226;13.102721385879455;-0.17860775174267274;13.102721385879455;0.12434948979591853;0.6816421220277227;404.9010000000001;383.7330000000002;404.1403889720001;146.0;0.0;0.25129069708472157;-0.3449529555746718;0.3449529555746718;0.25129069708472157;1.1724137931034482;2.0;2.793103448275862;1.6495387740694412;1085.673163628764;20.21696770287794;15.859920040305084;16.615848986323538;14.152198343190415;9…
227;13.024328467498112;-0.05812925170068062;13.024328467498112;0.04959540606366075;0.7077578383701628;379.8910000000001;357.71500000000015;379.145140004;138.0;0.0;0.251290698064904;-0.34495283005066996;0.34495283005066996;0.251290698064904;1.1111111111111112;1.962962962962963;2.7777777777777777;1.6176493125898812;952.9505718744573;18.63961743368832;14.990056713994752;15.745985660013208;13.2035099…
228;13.013260485778673;-0.04889361300075623;13.013260485778673;0.023144788779709602;0.7077578383701629;379.891;357.7150000000001;379.14514000400004;138.0;0.0;0.2512906915807266;-0.3449537386309235;0.3449537386309235;0.2512906915807266;1.0740740740740742;1.8518518518518519;2.6296296296296298;1.605480408870109;935.7005718744574;18.63961743368832;14.99005671399475;15.745985660013206;13.2035099382066…
229;14.07871860153974;-0.4670784931792322;14.07871860153974;0.08544076120811939;0.681198735961956;397.8810000000001;376.71300000000014;397.135718192;144.0;0.0;0.25129070460857683;-0.34495190133949793;0.34495190133949793;0.25129070460857683;1.1428571428571428;1.9642857142857142;2.75;1.6297977315932477;1003.9933537624808;19.509860921691395;15.290670917814353;16.046599863832807;13.614193540729628;9.…
230;13.092544642857142;-0.1861694801377347;13.092544642857142;0.11269715293524851;0.6310506884738903;414.336;393.1680000000001;413.106167652;144.0;0.0;0.25129152724851084;-0.34489735868474347;0.34489735868474347;0.25129152724851084;1.1071428571428572;1.9285714285714286;2.75;1.6541498388097968;1001.9933537624808;19.5098609216914;15.290670917814351;16.80252880985126;13.631030293135234;9.42550777246…
231;13.065202095756;-0.1134225665574875;13.065202095756;0.08952097505668966;0.6310506884738903;414.33600000000007;393.16800000000006;413.106167652;144.0;0.0;0.25129069811463206;-0.3449528154403866;0.3449528154403866;0.25129069811463206;1.0357142857142858;1.8571428571428572;2.642857142857143;1.6297977315932477;1001.993353762481;19.509860921691395;15.290670917814353;16.802528809851264;13.6141935407…
232;13.044793932490693;-0.17592256655748795;13.044793932490693;0.11729875283446733;0.620004923652272;415.32400000000007;395.1640000000001;414.10141662;144.0;0.0;0.25129158295478005;-0.34489422736654834;0.34489422736654834;0.25129158295478005;1.1071428571428572;1.9285714285714286;2.7142857142857144;1.6297977315932477;1004.6170709963108;19.5098609216914;15.160534244124685;16.672392136161594;13.6141…
233;13.473292188574234;-0.570882924084237;13.473292188574234;0.1905187599731255;0.5609717118721506;432.32600000000014;412.16600000000017;431.09674584;150.0;0.0;0.25129071232940947;-0.34495281539431266;0.34495281539431266;0.25129071232940947;1.0689655172413792;1.8620689655172413;2.6206896551724137;1.6376182820823482;1053.4068652432668;20.38010440969447;15.591285121633954;17.103143013670863;14.0080…
234;13.060418932490693;-0.13592256655748747;13.060418932490693;0.09689058956916141;0.6310506884738903;414.33599999999996;393.16800000000006;413.10616765200007;144.0;0.0;0.25129147104800914;-0.3449041750991029;0.3449041750991029;0.25129147104800914;1.1071428571428572;2.0;2.7857142857142856;1.6297977315932477;1001.993353762481;19.509860921691395;15.290670917814353;16.802528809851264;13.614193540729…
235;12.974481432490693;-0.12925589989082087;12.974481432490693;0.10029195011337899;0.6720245549334991;400.3089999999999;381.1570000000001;399.09051758800007;138.0;0.0;0.2512914773278844;-0.34490331081320397;0.34490331081320397;0.2512914773278844;1.1111111111111112;2.0;2.7777777777777777;1.629533046469065;986.0775927302084;18.80275414050485;14.583564136627805;16.095422028664714;13.114193540729628;…
236;12.862236534531508;-0.11883923322415413;12.862236534531508;0.10492157974300853;0.7056889932227253;386.282;369.14600000000013;385.07486752400007;132.0;0.0;0.25129226029270596;-0.3448535742419378;0.3448535742419378;0.25129226029270596;1.0769230769230769;1.9230769230769231;2.6538461538461537;1.613906147112094;972.1824513445524;18.0956473593183;13.876457355441257;15.388315247478168;12.61419354072…
237;12.862236534531508;-0.11883923322415413;12.862236534531508;0.10492157974300853;0.7056889932227253;386.282;369.14600000000013;385.07486752400007;132.0;0.0;0.25129226029270596;-0.3448535742419378;0.3448535742419378;0.25129226029270596;1.0769230769230769;1.9230769230769231;2.6538461538461537;1.613906147112094;972.1824513445524;18.0956473593183;13.876457355441257;15.388315247478168;12.61419354072…
238;13.080827095756;-0.07342256655748769;13.080827095756;0.06911281179138373;0.5241145378710285;413.348;391.1720000000001;412.110918684;144.0;0.0;0.2512906855727067;-0.34495454894460537;0.34495454894460537;0.2512906855727067;0.9642857142857143;1.7857142857142858;2.5714285714285716;1.6297977315932477;998.8138118853537;19.509860921691395;15.4977776990009;17.00963559103781;13.614193540729628;9.71241…
239;12.970678994848969;-0.47536701100193257;12.970678994848969;0.22348356009070303;0.523330665868593;409.2760000000002;395.1640000000002;408.05446642799996;138.0;0.0;0.25155094237972797;-0.3410015278988526;0.3410015278988526;0.25155094237972797;0.8214285714285714;1.6428571428571428;2.4285714285714284;1.6963682521018952;1151.4341293511127;19.5098609216914;14.51137152244733;16.02322941448424;13.614…
240;12.99587032137958;-0.3903670110019324;12.99587032137958;0.1883361678004538;0.4882603353256959;408.2880000000002;393.1680000000002;407.05921746;138.0;0.0;0.2515491895187512;-0.34111648784906473;0.34111648784906473;0.2515491895187512;0.7857142857142857;1.5714285714285714;2.357142857142857;1.6963682521018948;1148.8104121172828;19.509860921691395;14.641508196136998;16.153366088173907;13.614193540…
241;13.28022712508974;-0.1188855295204505;13.28022712508974;0.07926416708658768;0.45476022109670183;470.4440000000002;441.2120000000002;469.16876790800006;168.0;0.0;0.251290698123496;-0.34495281284767426;0.34495281284767426;0.251290698123496;1.0625;1.84375;2.5625;1.5680075379525642;1093.3770945898705;22.664561460070644;18.522341563690482;20.03419945572739;15.401887240964333;11.224050054027925;11.…
242;13.375924035017418;-0.14881582262534687;13.375924035017418;0.09120385011212973;0.30996192161604585;504.4610000000003;477.24500000000035;503.15311784400006;178.0;0.0;0.2512906981235182;-0.34495281283424983;0.34495281283424983;0.2512906981235182;0.9428571428571428;1.7428571428571429;2.5142857142857142;1.3460155703696255;1320.0798438270165;24.200095366003374;19.331742640448986;20.84360053248589;…
243;13.393899822965734;-4.342320466693114;13.393899822965734;0.13861480233864776;0.25523392691287855;572.4580000000001;546.2500000000002;571.140502472;202.0;0.0;0.41590985007406245;-0.34495281283424983;0.41590985007406245;0.34495281283424983;0.9487179487179487;1.6923076923076923;2.3846153846153846;1.3018549402597552;1468.7993957182864;27.570338854006458;20.88828579028704;22.40014368232395;18.6688…
244;12.95056561616416;-0.11425589989082097;12.95056561616416;0.09783541194255485;0.6977953726451446;400.3090000000002;381.1570000000002;399.090517588;138.0;0.0;0.2512922626338228;-0.3448532472499794;0.3448532472499794;0.2512922626338228;1.1111111111111112;1.9259259259259258;2.6666666666666665;1.6132579423151685;1001.6382082349483;18.96589084732138;14.823670950941215;16.335528842978125;13.00804039…
245;14.001115494166747;-0.9743462381671393;14.001115494166747;0.02402210884353706;0.5074999365588637;411.79500000000013;399.6990000000001;411.058610744;144.0;0.0;0.21309002254899173;-0.38175880974432636;0.38175880974432636;0.21309002254899173;0.896551724137931;1.5172413793103448;2.1724137931034484;1.8393857405146141;1263.0759634257595;20.70637782332754;14.69567015204121;15.451599098059665;13.8630…
246;13.040975051980608;-4.638888888888889;13.040975051980608;0.1535029353839963;0.21610048860345257;658.4800000000002;624.2080000000002;657.163438418;234.0;0.0;0.46647404666265296;-0.49496946082369425;0.49496946082369425;0.46647404666265296;1.0;1.558139534883721;2.0697674418604652;9.34341655915889e-07;1401.5811993958082;31.733475560822985;23.990830257633647;26.39711534067047;20.337268853392604;12…
247;14.140367035166541;-1.0697042319886838;14.140367035166541;0.032448559670781085;0.48614259453021436;429.78500000000014;418.6970000000001;429.04918893200005;150.0;0.0;0.2190019937661366;-0.3817587836365577;0.3817587836365577;0.2190019937661366;0.8666666666666667;1.4666666666666666;2.1;1.8850785085589958;1310.581867706384;21.576621311330616;14.996284355860812;15.752213301879266;14.29060145563268…
248;14.048809617254228;-0.9763298813046284;14.048809617254228;0.012181069958848045;0.5103949328277521;407.37600000000015;392.25600000000014;407.1081477800001;150.0;0.0;0.2168141404036264;-0.4959864620039436;0.4959864620039436;0.2168141404036264;0.9666666666666667;1.6666666666666667;2.3666666666666667;1.8622623234050708;1294.229316463112;21.413484604514082;15.725953969495846;15.725953969495846;14.…
249;14.22905053016948;-1.0280738360031292;14.22905053016948;0.12724022633744814;0.48614259453021447;429.7850000000001;418.6970000000002;429.04918893200005;150.0;0.0;0.21754478379311631;-0.3817587901688761;0.3817587901688761;0.21754478379311631;0.8666666666666667;1.4666666666666666;2.1;1.8850785085589956;1310.581867706384;21.57662131133061;14.996284355860812;15.752213301879268;14.290601455632684;8…
250;14.728881538189974;-1.0772002783104881;14.728881538189974;0.0061505836902668864;0.2927583483532851;479.39700000000016;466.2930000000002;479.11177091600007;174.0;0.0;0.21900197877581265;-0.3817587836839816;0.3817587836839816;0.21900197877581265;0.9142857142857143;1.542857142857143;2.142857142857143;1.7427347585823594;1586.4614389410726;24.689505486452973;17.507027121086445;17.507027121086445;1…
251;14.574328307947258;-1.029295141912802;14.574328307947258;0.04401715212099244;0.2708496339167407;459.4240000000002;446.3200000000003;459.0664605360001;162.0;0.0;0.19992460993453806;-0.49654729190123437;0.49654729190123437;0.19992460993453806;1.0;1.625;2.21875;1.8651416414074564;1374.815982565836;23.15397158052024;16.327182377135045;17.14367895806277;15.22245310821082;9.065927098873317;9.474175…
252;14.206828307947259;-1.0190611502227667;14.206828307947259;0.020689300411522504;0.2954882340177912;429.3980000000001;418.31000000000023;429.055895852;150.0;0.0;0.19992460993453806;-0.381836097697433;0.381836097697433;0.19992460993453806;0.8666666666666667;1.4;1.9666666666666666;1.8850785085589952;1309.3367552085474;21.57662131133061;14.996284355860812;15.812780936788538;14.290601455632684;8.54…
253;14.112406820343953;-1.0032487682604925;14.112406820343953;0.1822743449231543;0.5343014330883225;391.37700000000007;376.2570000000001;391.11323316000005;144.0;0.0;0.21900199376599538;-0.3817587836365578;0.3817587836365578;0.21900199376599538;0.9310344827586207;1.6206896551724137;2.310344827586207;1.8729074160063268;1274.457133694093;20.706377823327532;15.317705679031983;15.317705679031983;13.8…
254;15.11704654109298;-1.107381970082187;15.11704654109298;0.031210081433122205;0.30129734084127635;588.4420000000001;563.2420000000003;587.13025146;208.0;0.0;0.21900697419886883;-0.4920434614070408;0.4920434614070408;0.21900697419886883;0.975;1.625;2.275;1.4038660292197782;1576.0307281249666;28.551312806018768;21.46425025525425;22.976108147291157;19.133938048533206;12.474706368588418;13.23063531…
255;14.117615153677285;-4.764605634140232;14.117615153677285;0.05856850224657806;0.3657716946091498;445.3470000000001;433.2510000000002;445.08496772399997;162.0;0.0;0.4166263207011478;-0.3817587836365578;0.4166263207011478;0.3817587836365578;0.875;1.53125;2.1875;1.8652481519940802;1372.0880285377684;23.206377823327532;15.951599098059665;15.951599098059665;15.091242718514913;9.065186630492512;9.06…
256;14.038823825289999;-0.9959342584090061;14.038823825289999;0.019639988839123657;0.4497368295250139;446.24000000000007;435.15200000000016;445.01963839200005;150.0;0.0;0.2160933747410259;-0.3817587966755854;0.3817587966755854;0.2160933747410259;0.8666666666666667;1.4666666666666666;2.1;1.8850785085589956;1311.3367552085474;21.57662131133061;14.996284355860812;16.508142247897723;14.29060145563268…
257;13.945176289626144;-0.9582154031901504;13.945176289626144;0.0038236961451254547;0.5450806364582723;383.37900000000013;372.2910000000001;383.0540040320001;134.0;0.0;0.22299495609099962;-0.38175835562378935;0.38175835562378935;0.22299495609099962;1.0;1.7407407407407407;2.4074074074074074;1.8622895361488105;1179.1193753246987;19.12902755413791;13.64860370030622;14.465100281233946;12.969234250586…
258;14.883447418554464;-1.1210340421496625;14.883447418554464;0.05646702062855313;0.32426872907356813;533.3620000000003;513.2020000000003;532.0880523000001;186.0;0.0;0.21900697419886883;-0.49204392172253686;0.49204392172253686;0.21900697419886883;1.0277777777777777;1.6666666666666667;2.2777777777777777;1.739196375062872;1461.1836788455105;26.14553541208295;19.1886095350081;20.700467427045012;17.0…
259;14.15165073010408;-0.9493106145631403;14.15165073010408;0.0369830246913585;0.348142098616501;453.47000000000014;436.3340000000002;453.09586884400005;162.0;0.0;0.1999246099346025;-0.4959348623577623;0.4959348623577623;0.1999246099346025;0.96875;1.5625;2.15625;1.8893098595344315;1342.1720193420267;22.990834873703704;17.05685199077008;17.873348571697807;15.366611060554252;9.389651459036925;9.797…
260;14.540562875848494;-1.3071942840241906;14.540562875848494;0.04192268091764495;0.40992733029848527;489.2650000000002;477.16900000000027;488.025452044;166.0;0.0;0.24840841682714068;-0.3817587836365175;0.3817587836365175;0.24840841682714068;0.8787878787878788;1.4848484848484849;2.0606060606060606;1.8650255030561302;1457.5202938667637;24.024215068523315;16.40453264632467;17.916390538361586;15.595…
261;5.857655772893348;0.24291289496872093;5.857655772893348;0.24291289496872093;0.6261112398862773;342.4070000000001;320.23100000000005;342.191657324;132.0;0.0;0.19915273395517202;-0.37886072263746184;0.37886072263746184;0.19915273395517202;1.32;2.16;2.88;1.7000215689284823;864.2722587306913;17.225403871315223;14.196358031841445;14.196358031841445;12.27518824547867;8.631932166547767;8.63193216654…
262;14.137493112257166;-1.0179602772901835;14.137493112257166;0.20412619677500632;0.5103949328277521;407.3760000000001;392.2560000000002;407.10814778;150.0;0.0;0.21900199376611967;-0.4959875531619525;0.4959875531619525;0.21900199376611967;0.9666666666666667;1.6666666666666667;2.3666666666666667;1.8625186507214253;1294.2293164631114;21.41348460451408;15.725953969495846;15.725953969495846;14.417922…
263;10.701149108750675;-0.4443277247341242;10.701149108750675;0.026920026080796022;0.4512486634583549;333.3110000000001;322.22300000000007;333.09742259200004;122.0;0.0;0.2690754624325306;-0.3241613556451192;0.3241613556451192;0.2690754624325306;1.04;1.88;2.68;1.6416245165516785;1059.4769441982212;17.225403871315226;12.773280845823734;12.773280845823734;12.203509938206668;7.3451716384918475;7.3451…
264;14.073494974613926;-1.101843809582807;14.073494974613926;0.09551204123624801;0.406265374757651;413.3300000000001;402.2420000000002;413.07873947200005;150.0;0.0;0.2190019937661871;-0.38175878363655763;0.38175878363655763;0.2190019937661871;0.7666666666666667;1.2666666666666666;1.8;1.8850785085589956;1307.3367552085474;21.57662131133061;14.996284355860812;14.996284355860812;14.290601455632684;8…
265;14.127507320292938;-1.0375646543945607;14.127507320292938;0.08453275149974315;0.44973682952501376;446.2400000000001;435.1520000000001;445.01963839200005;150.0;0.0;0.21900199376608628;-0.3817587836365577;0.3817587836365577;0.21900199376608628;0.8666666666666667;1.4666666666666666;2.1;1.8850785085589958;1311.3367552085474;21.576621311330616;14.996284355860812;16.50814224789772;14.29060145563268…
266;14.378405583919378;-1.0842614200307203;14.378405583919378;0.10394200890232597;0.28657421198349076;436.3680000000002;424.2720000000002;436.094723884;158.0;0.0;0.2190019787862907;-0.3817587836839655;0.3817587836839655;0.2190019787862907;0.9375;1.5;2.0625;1.9469075091775836;1426.6207682070385;22.990834873703704;16.11259993008653;16.11259993008653;15.328606258093467;9.139703982362239;9.1397039823…
267;14.141930982079653;-5.025242827488255;14.141930982079653;0.07312418640295637;0.3480702951208871;461.3460000000001;449.2500000000002;461.079882344;168.0;0.0;0.5726194580615832;-0.40500369618884574;0.5726194580615832;0.40500369618884574;0.9090909090909091;1.5757575757575757;2.242424242424242;1.8207103747039148;1392.1664605280648;23.91348460451408;16.359847388523526;16.359847388523526;15.5643692…
268;13.979301837737708;-0.9621968846716318;13.979301837737708;0.003692890736541221;0.5508398831467456;377.3500000000001;364.2460000000001;377.0975830960001;138.0;0.0;0.2130882881256045;-0.3817588097444145;0.3817588097444145;0.2130882881256045;0.8214285714285714;1.5;2.1785714285714284;1.8557858611879245;1213.1233611410457;19.83613433532446;14.395055948221609;14.395055948221609;13.469234250586764;8…
269;5.681685090702948;0.23885676492819385;5.681685090702948;0.23885676492819385;0.7073094099366267;230.231;220.15099999999998;230.09160894;86.0;0.0;0.19915273281596635;-0.37886072264105564;0.37886072264105564;0.19915273281596635;1.411764705882353;2.2941176470588234;3.0;2.3307877220325195;670.2994818618148;11.828062645816686;9.160824125908706;9.160824125908706;8.308861750289882;5.195880221985465;5…
270;13.113510815537122;0.07178170859225919;13.113510815537122;0.07178170859225919;0.4977941101997612;530.4140000000002;503.1980000000002;530.129107484;162.0;0.0;0.2656752577372788;-0.3689836134588929;0.3689836134588929;0.2656752577372788;1.1290322580645162;1.8387096774193548;2.5483870967741935;1.4708744376096168;1147.4258194825472;21.371668241257193;17.696023010103062;19.85352130127938;15.1141935…
271;5.391358024691357;0.3240740740740744;5.391358024691357;0.3240740740740744;0.5615069807335519;129.54999999999998;125.518;129.009374808;42.0;0.0;0.1492407777274015;-0.382367665563282;0.382367665563282;0.1492407777274015;1.5;2.25;2.625;3.077660437970554;171.14322641683546;5.983127663125442;4.00444247157802;4.760371417596475;3.787693700234704;2.0186190152833325;2.3965834882925603;1.26666285900039…
272;5.9397168105330085;0.5893293860754178;5.9397168105330085;0.5893293860754178;0.5531727121645471;386.49900000000014;360.29100000000017;386.210661452;148.0;0.0;0.22723894065125008;-0.4932541416683996;0.4932541416683996;0.22723894065125008;1.0689655172413792;1.9655172413793103;2.896551724137931;1.7062589263515546;1015.2674276674132;20.053830996061414;16.929169162795812;16.929169162795812;14.16983…
273;5.965173868356137;0.5209497564457883;5.965173868356137;0.5209497564457883;0.41315026962054485;412.4970000000002;388.3050000000002;412.20115938800006;156.0;0.0;0.22940442785152024;-0.4932541318682068;0.4932541318682068;0.22940442785152024;1.032258064516129;1.967741935483871;2.935483870967742;1.5855547220142152;1231.7118718180377;21.04539482762413;17.376382758295772;17.376382758295772;15.242316…
274;9.47288186527801;0.19754972680838545;9.47288186527801;0.19754972680838545;0.5231356006518556;337.7700000000001;325.6740000000001;337.073037684;118.0;0.0;0.22940505342396422;-0.5079662294391882;0.5079662294391882;0.22940505342396422;1.0416666666666667;1.875;2.6666666666666665;1.811631205512037;1013.1076611097213;16.518297090128677;12.362971277715694;13.118900223734148;11.686673185801062;7.2202…
275;11.555767634205083;-0.2749825908542187;11.555767634205083;0.09132690414432143;0.35837983564832787;419.4450000000002;398.2770000000002;419.17058753199996;158.0;0.0;0.23760939893941013;-0.4928695424724636;0.4928695424724636;0.23760939893941013;1.064516129032258;1.8709677419354838;2.6451612903225805;1.714821201687048;1238.8608215025886;21.794317972067564;16.969644861784648;16.969644861784648;15.…
276;12.39816032698239;-0.0726189695345536;12.39816032698239;0.0726189695345536;0.43396528188139427;429.4840000000002;406.3000000000003;429.191322976;162.0;0.0;0.3213391050092887;-0.496767802848242;0.496767802848242;0.3213391050092887;1.0625;1.84375;2.625;1.4087616819212418;1246.9372520141314;21.915638315627213;17.629930510380383;17.629930510380383;15.691004483450632;10.480201333895089;10.48020133…
277;13.61701529821357;-0.2923893054285924;13.61701529821357;0.01207926534811432;0.6678797587564662;418.5160000000002;391.3000000000002;418.21688970400004;160.0;0.0;0.27425215249334556;-0.3505095326854062;0.3505095326854062;0.27425215249334556;1.1290322580645162;2.032258064516129;2.903225806451613;1.3164850680547329;1151.384433499214;21.001424753254113;17.53364662667202;17.53364662667202;15.127760…
278;13.58551356210246;-0.3043800461693329;13.58551356210246;0.00697722453178784;0.6893701292164258;404.48900000000015;379.28900000000016;404.20123964000004;154.0;0.0;0.2742521486517327;-0.3504274105161093;0.3504274105161093;0.2742521486517327;1.1333333333333333;2.033333333333333;2.9;1.3372898583281743;1135.1912850975457;20.294317972067564;16.826539845485474;16.826539845485474;14.627760201711833;1…
279;13.60973240313879;0.04298811885865428;13.60973240313879;0.04298811885865428;0.6684864554126858;414.5530000000002;384.3130000000002;414.24196157999995;160.0;0.0;0.27425213827278966;-0.3505123304892935;0.3505123304892935;0.27425213827278966;1.064516129032258;1.903225806451613;2.7419354838709675;1.2941895012016793;1096.1472076990858;21.001424753254113;18.1032759108555;18.1032759108555;15.1277602…
280;13.632316474443867;-0.30420064802118496;13.632316474443867;0.020396654803896963;0.6424289351204896;432.54300000000023;403.3110000000002;432.232539768;166.0;0.0;0.2742521486517327;-0.3504274105161093;0.3504274105161093;0.2742521486517327;1.125;2.0;2.84375;1.2932525401860435;1181.538530866851;21.87166824125719;18.4038901146751;18.4038901146751;15.521607051829186;11.694920412675138;11.6949204126…
281;13.871163890068319;-3.55064126887217;13.871163890068319;0.12350190179687104;0.5799309798172847;432.45200000000017;414.30800000000016;432.10676787600005;156.0;0.0;0.24206050313390773;-0.3830100498151123;0.3830100498151123;0.24206050313390773;1.0;1.6;2.1333333333333333;1.8332906306976204;1192.971276362341;22.05167728494828;16.05685199077008;16.873348571697807;14.107098036560407;8.65850394716133…
282;13.81540000117943;-3.8099005281314278;13.81540000117943;0.05705365375868454;0.5608532212395182;404.3980000000001;390.2860000000002;404.07546774800005;144.0;0.0;0.23754770433573766;-0.3830100498151123;0.3830100498151123;0.23754770433573766;0.9642857142857143;1.5714285714285714;2.107142857142857;1.8557203017360187;1145.6982753115008;20.47432701575865;14.18698866445975;15.003485245387477;13.1637…
283;5.89984530637579;0.581829386075418;5.89984530637579;0.581829386075418;0.5818841653795376;372.47200000000015;348.28000000000014;372.19501138799995;142.0;0.0;0.22721973341206161;-0.49325414311486393;0.49325414311486393;0.22721973341206161;1.0357142857142858;1.9642857142857142;2.9285714285714284;1.669664104138354;970.0759646541358;19.183587508058334;16.006519431985442;16.006519431985442;13.75915…
284;12.869285241874527;-0.5233343962585035;12.869285241874527;0.1488063744016126;0.7562065095068584;363.2480000000001;347.1200000000001;362.070116492;124.0;0.0;0.26825679270576863;-0.34354418629928796;0.34354418629928796;0.26825679270576863;1.3333333333333333;2.0416666666666665;2.7083333333333335;2.0508451499357094;905.6769071053977;17.060113453385565;13.119082359797302;14.630940251834213;11.4988…
285;13.364137267854801;-4.628895062661071;13.364137267854801;0.0023710317460314823;0.41759666071326246;404.7830000000001;392.6870000000002;404.07640672400004;142.0;0.0;0.420959021222418;-0.34459445665630684;0.420959021222418;0.34459445665630684;1.0;1.8214285714285714;2.607142857142857;1.6930359326172135;1141.5814088678337;19.725403871315223;14.049651101243418;14.805580047261872;13.39799805120625;…
286;12.145200056377004;-0.9801210375132989;12.145200056377004;0.01655766371033729;0.6622657251969847;361.82500000000005;341.6650000000001;361.1080858;132.0;0.0;0.25089638403812886;-0.49613637268348404;0.49613637268348404;0.25089638403812886;1.24;1.96;2.6;2.1830183267672205;743.5893541355348;18.2338400397525;13.776604499206226;14.532533445224681;12.028407103102724;7.7200401239988015;8.098004597008…
287;12.145200056377004;-0.9801210375132989;12.145200056377004;0.01655766371033729;0.6622657251969847;361.82500000000005;341.6650000000001;361.1080858;132.0;0.0;0.25089638403812886;-0.49613637268348404;0.49613637268348404;0.25089638403812886;1.24;1.96;2.6;2.1830183267672205;743.5893541355348;18.2338400397525;13.776604499206226;14.532533445224681;12.028407103102724;7.7200401239988015;8.098004597008…
288;12.955421390778532;-0.098657643613;12.955421390778532;0.01737234031200452;0.6897537332240964;342.36300000000006;324.21900000000005;342.15527181600004;130.0;0.0;0.2571852344615029;-0.37886072263337917;0.37886072263337917;0.2571852344615029;1.4;2.24;2.88;1.8763931313874147;946.3090219332508;17.551677284948287;13.714956624621797;13.714956624621797;12.096555450524589;8.072563277928777;8.072563277…
289;12.322437956664146;-0.29038861069118993;12.322437956664146;0.25391014739229;0.7837716418246529;309.32500000000005;294.20500000000004;309.11134134;116.0;0.0;0.27368864442276847;-0.49676778646656616;0.49676778646656616;0.27368864442276847;1.173913043478261;1.9130434782608696;2.608695652173913;1.7526794887304087;782.3579829541087;16.070703332935974;12.522431266284688;12.522431266284688;11.275188…
290;12.37437956664147;-0.33101597274712335;12.37437956664147;0.19934224615772256;0.7684948333195062;343.77000000000004;329.6580000000001;343.072368988;122.0;0.0;0.2736886521552779;-0.4951989732732008;0.4951989732732008;0.2736886521552779;1.2916666666666667;2.0833333333333335;2.7916666666666665;1.794045874722467;849.296922295905;16.94094682093905;12.823045470104288;13.578974416122744;11.6858718480…
291;13.851023225677425;-0.5467187783056289;13.851023225677425;0.09131755479969805;0.7795396611872015;327.31500000000005;313.20300000000003;327.101919528;122.0;0.0;0.2736886598402264;-0.4936869270448503;0.4936869270448503;0.2736886598402264;1.2916666666666667;2.0833333333333335;2.7916666666666665;1.794045874722467;849.296922295905;16.94094682093905;12.823045470104288;12.823045470104288;11.68587184…
292;14.188152489429093;-0.5608483758772358;14.188152489429093;0.021410147392290524;0.7795396611872015;327.31500000000005;313.20300000000003;327.101919528;122.0;0.0;0.2736906250511577;-0.496657561188336;0.496657561188336;0.2736906250511577;1.2916666666666667;2.0833333333333335;2.7916666666666665;1.8086077642872047;849.2969222959051;16.94094682093905;12.823045470104288;12.823045470104288;11.6858718…
293;12.433738032249938;-0.2863145366171156;12.433738032249938;0.2614101473922905;0.7808325624037962;323.35200000000003;306.216;323.126991404;122.0;0.0;0.27368883515670545;-0.49675736428575495;0.49675736428575495;0.27368883515670545;1.25;2.0416666666666665;2.75;1.8086077642872054;843.7251405711992;16.94094682093905;13.445080997095062;13.445080997095062;11.685871848001629;7.443684042302062;7.443684…
294;12.669088652449041;-0.31310980410682787;12.669088652449041;0.22676046653229198;0.5429161280642988;386.41100000000006;368.2670000000001;386.1378904360001;144.0;0.0;0.2736886476252536;-0.4961133527873841;0.4961133527873841;0.2736886476252536;1.0;1.7241379310344827;2.4482758620689653;1.6302722076744556;1111.3826523669265;20.05383099606141;15.701695669353525;15.701695669353525;14.258351493073063;…
295;12.682093766723096;-0.2969418461829174;12.682093766723096;0.2473615310321664;0.6869931965704468;394.4310000000002;372.2550000000001;394.16410518400005;150.0;0.0;0.27368865596781855;-0.4945854404206674;0.4945854404206674;0.27368865596781855;1.206896551724138;2.0;2.7586206896551726;1.5740225933454939;967.822258509415;20.05383099606141;16.128970007805073;16.128970007805073;14.258351493073063;9.3…
296;12.55938777133499;-0.3413918697644347;12.55938777133499;0.18689863921285266;0.4818325830223619;405.8410000000002;389.7130000000002;405.088019052;144.0;0.0;0.2736886521553251;-0.45581019228794795;0.45581019228794795;0.2736886521553251;1.0689655172413792;1.8620689655172413;2.6206896551724137;1.5119114580977464;1114.627764864763;20.05383099606141;15.20979681605242;15.965725762070875;14.203509938…
297;12.302029793398841;-0.31816638846896783;12.302029793398841;0.2139101473922902;0.7755881197900483;310.31300000000005;296.201;310.10659030799997;116.0;0.0;0.2736897058029402;-0.4809835402712933;0.4809835402712933;0.2736897058029402;1.2173913043478262;2.0434782608695654;2.739130434782609;1.7526794887304087;784.5997387575281;16.070703332935974;12.39229459259502;12.39229459259502;11.27518824547866…
298;12.353971403376166;-0.35879375052490103;12.353971403376166;0.15934224615772252;0.7649677150609354;344.7580000000001;331.6540000000001;344.06761795600005;122.0;0.0;0.2736897135795045;-0.4799317067473477;0.4799317067473477;0.2736897135795045;1.3333333333333333;2.125;2.8333333333333335;1.794045874722467;851.5386780993242;16.94094682093905;12.69290879641462;13.448837742433076;11.685871848001629;6…
299;12.346601788863694;-0.3710159727471234;12.346601788863694;0.13684224615772234;0.7155969743739358;344.7580000000001;331.6540000000001;344.067617956;122.0;0.0;0.27375242264732774;-0.4935254202014446;0.4935254202014446;0.27375242264732774;1.2916666666666667;2.0833333333333335;2.7916666666666665;1.794045874722467;851.5386780993242;16.94094682093905;12.69290879641462;13.448837742433074;11.68587184…
300;12.346601788863694;-0.3710159727471234;12.346601788863694;0.13684224615772256;0.7649677150609354;344.7580000000001;331.6540000000001;344.06761795600005;122.0;0.0;0.273752420982158;-0.4935703220131924;0.4935703220131924;0.273752420982158;1.3333333333333333;2.125;2.8333333333333335;1.794045874722467;851.5386780993242;16.94094682093905;12.69290879641462;13.448837742433076;11.685871848001629;6.99…
301;12.426321176618796;-0.37164333480305634;12.426321176618796;0.16795052280171352;0.6798752572724012;378.21500000000003;365.11100000000005;377.033396636;128.0;0.0;0.27368865888952965;-0.4951989732732008;0.4951989732732008;0.27368865888952965;1.24;2.08;2.8;1.7862012757418058;911.6586595251475;17.811190308942127;13.12365967392389;14.6355175659608;12.079718698118981;7.242398224575586;7.998327170594…
302;12.459307287729906;-0.32855943457629944;12.459307287729906;0.20093663391282468;0.7539440096048327;357.7970000000001;341.6690000000001;357.088019052;128.0;0.0;0.27368865345846;-0.4951989732732008;0.4951989732732008;0.27368865345846;1.28;2.12;2.84;1.7862012757418058;908.0868778004417;17.811190308942127;13.745695200914664;14.501624146933118;12.079718698118981;7.553415988070973;7.931380461080201;…
303;12.497598182791634;-0.36438001280759225;12.497598182791634;0.1733839075753758;0.7127411796798697;373.79600000000005;357.6680000000001;373.08293367199997;134.0;0.0;0.27368867002363706;-0.4951989732732008;0.4951989732732008;0.27368867002363706;1.1923076923076923;2.0384615384615383;2.769230769230769;1.7675534523310819;926.304604370629;18.518297090128677;14.153943491378527;14.90987243739698;12.61…
304;12.725352592701459;-4.562563145237172;12.725352592701459;0.02191251732174293;0.6751496619212947;411.7670000000001;398.66300000000007;411.059753616;146.0;0.0;0.4328420420133375;-0.4951989732732008;0.4951989732732008;0.4328420420133375;1.25;2.0357142857142856;2.7142857142857144;1.7652124278360863;1004.9811707560109;20.311190308942127;14.379588619942343;15.135517565960798;13.291043563524168;7.87…
305;12.353971403376164;-0.35879375052490103;12.353971403376164;0.1789340828924162;0.7649677150609354;344.7580000000001;331.6540000000001;344.067617956;122.0;0.0;0.2736895444580861;-0.4951989732732008;0.4951989732732008;0.2736895444580861;1.3333333333333333;2.2083333333333335;2.9166666666666665;1.794045874722467;851.5386780993242;16.94094682093905;12.69290879641462;13.448837742433076;11.6858718480…
306;12.431529509952128;-0.36855943457629947;12.431529509952128;0.17315885613504678;0.7535161203418315;358.7850000000001;343.66500000000013;358.08326802;128.0;0.0;0.2737415634544135;-0.4951989732732008;0.4951989732732008;0.2737415634544135;1.32;2.16;2.88;1.7862012757418055;910.413547027311;17.811190308942127;13.615558527224994;14.37148747324345;12.079718698118981;7.423279314381305;7.80124378739053…
307;12.39454931972789;-0.3011605305702525;12.39454931972789;0.2184831926597801;0.7314508813674372;357.797;341.6690000000001;357.088019052;128.0;0.0;0.2734332794118382;-0.4951989732732008;0.4951989732732008;0.2734332794118382;1.28;2.08;2.8;1.7015879110604966;865.0126672858406;17.648053602125596;13.530152251290836;14.286081197309292;12.185871848001629;7.632666278806675;8.010630751815903;5.240778747…
308;12.582764077853362;-0.33897610124296595;12.582764077853362;0.1927061812379276;0.5701643249634151;382.80700000000013;367.6870000000001;382.08326802000005;136.0;0.0;0.2736886621974718;-0.4951989732732008;0.4951989732732008;0.2736886621974718;1.2592592592592593;2.1481481481481484;2.962962962962963;1.5252562920378705;1119.0557945116284;18.802754140504845;14.347609334793873;15.103538280812328;13.1…
309;12.561937318790328;-3.6353766727650654;12.561937318790328;0.1684793153308668;0.3734093732169062;462.55600000000015;444.41200000000026;462.082032436;160.0;0.0;0.257401414554201;-0.3608634381696966;0.3608634381696966;0.257401414554201;1.0;1.78125;2.5625;1.3305440656251815;1443.8952960594613;22.131181265251033;16.70111532847096;18.334108490326415;15.509969818002325;9.794529322621727;12.157345381…
310;12.35162460490119;-3.885976162560985;12.35162460490119;0.03127172397374389;0.5649477850293484;414.46800000000013;400.35600000000017;414.045646928;142.0;0.0;0.26353569531250903;-0.36086343419603734;0.36086343419603734;0.26353569531250903;1.1785714285714286;1.9285714285714286;2.642857142857143;1.6148315088606207;1244.3311654722434;19.888540578131753;14.515505491800145;16.148498653655597;13.3481…
311;12.558021502463799;-3.6902354218202436;12.558021502463799;0.1434070364193023;0.39040769011682575;448.5290000000001;432.4010000000002;448.066382372;154.0;0.0;0.2613914813752909;-0.36086343419616046;0.36086343419616046;0.2613914813752909;0.9354838709677419;1.7096774193548387;2.4838709677419355;1.3819373749903585;1426.90972071914;21.424074484064487;15.994008547284412;17.627001709139865;15.009969…
312;12.319723991269806;-3.4750965329313543;12.319723991269806;0.17456160935958942;0.5986632402848574;386.45800000000014;372.3460000000002;386.050732308;132.0;0.0;0.257401414554201;-0.36086343816972977;0.36086343816972977;0.257401414554201;1.1538461538461537;1.9230769230769231;2.6538461538461537;1.6627349823270436;1148.4696404067681;18.311190308942127;13.607257201336282;15.240250363191734;12.49233…
313;12.36084263300658;-3.659332644042466;12.36084263300658;0.04662628279115966;0.45617058506215924;416.48400000000004;400.3560000000001;416.0612969920001;144.0;0.0;0.257401414554201;-0.39501380407954073;0.39501380407954073;0.257401414554201;1.1785714285714286;1.9642857142857142;2.7142857142857144;1.589265072645088;1184.020909200434;19.72540387131522;14.468684359209336;16.101677521064786;13.492331…
314;12.358578444896985;-3.4704669033017264;12.358578444896985;0.1896243433094078;0.6572450101385053;400.4850000000002;384.35700000000014;400.0663823720001;138.0;0.0;0.257401414554201;-0.3608634381631825;0.3608634381631825;0.257401414554201;1.1481481481481481;1.8888888888888888;2.5925925925925926;1.6482229719309804;1179.0420464390713;19.181433796945203;14.55447079683624;16.187463958691694;12.87504…
315;12.2573863933172;-3.5360394851811248;12.2573863933172;0.17315733439609526;0.632842925536359;386.47700000000015;364.30100000000004;386.141261564;142.0;0.0;0.2573465555585523;-0.3608643298741358;0.3608643298741358;0.2573465555585523;1.0740740740740742;1.7777777777777777;2.4814814814814814;1.688022723855669;966.704213376434;19.440946820939047;15.19057274243514;16.007069323362867;12.8650105278594…
316;12.935742137060004;-3.6830585944156407;12.935742137060004;0.1623452522794333;0.19533551420579584;576.6970000000003;544.4410000000004;576.171241364;210.0;0.0;0.257401414554201;-0.38229772617229335;0.38229772617229335;0.257401414554201;0.9743589743589743;1.641025641025641;2.3333333333333335;1.2416895992369064;1391.0568480138904;27.66671517118376;21.844318208184067;23.47731137003952;18.913052031…
317;12.567686581504448;-3.6876882240452695;12.567686581504448;0.12762303005721098;0.17773995761112182;562.6700000000002;532.4300000000003;562.1555913;204.0;0.0;0.257401414554201;-0.38229772617229335;0.38229772617229335;0.257401414554201;0.9473684210526315;1.631578947368421;2.3421052631578947;1.2061571095643406;1357.7936853474594;26.796471683180684;20.897104612684114;22.530097774539566;18.49233172…
318;12.488878692562057;-3.628384042379578;12.488878692562057;0.1602355039174126;0.31007624197474176;466.54800000000006;448.4040000000001;466.088180436;162.0;0.0;0.257401414554201;-0.36086343816971367;0.36086343816971367;0.257401414554201;1.09375;1.9375;2.71875;1.2976881156213036;1424.2409520945355;22.131181265251033;16.623384897588586;18.25637805944404;15.509969818002325;9.731676811380348;12.0944…
319;12.862465946908241;-3.7352354218202435;12.862465946908241;0.15155518456745032;0.34730447709641776;476.58300000000025;456.42300000000023;476.09768249999996;166.0;0.0;0.2614097249873331;-0.36086343419616046;0.36086343419616046;0.2614097249873331;1.0;1.7272727272727273;2.4545454545454546;1.3868817486699825;1517.7340663849084;23.164561460070647;17.83930800890516;19.472301170760613;15.831337023048…
320;12.886077058019353;-3.748105792190614;12.886077058019353;0.13812925864152437;0.43488948763401675;463.5440000000001;446.40800000000013;463.07728140399996;160.0;0.0;0.264732365880978;-0.36086343419023287;0.36086343419023287;0.264732365880978;1.0625;1.875;2.625;1.4007366505928425;1462.74582355552;22.294317972067567;16.8110854690947;18.444078630950155;15.447526874062962;9.596490194857234;11.91620…
321;12.351624604901188;-3.885976162560985;12.351624604901188;0.03127172397374389;0.24981424189385487;414.47200000000015;400.3600000000002;414.05688030799996;142.0;0.0;0.2636405355489825;-0.36933462651133386;0.36933462651133386;0.2636405355489825;1.2142857142857142;1.9642857142857142;2.6785714285714284;1.6148315088606207;1245.6382846904587;19.888540578131753;14.184607470525908;15.81760063238136;13…
322;12.353089633979854;-3.306789031773578;12.353089633979854;0.07935460411335216;0.5720082703380529;400.4850000000002;384.3570000000002;400.066382372;138.0;0.0;0.25740141455415;-0.3608642743864297;0.3608642743864297;0.25740141455415;1.1851851851851851;1.962962962962963;2.7037037037037037;1.5906062870988429;1165.039828465007;19.018297090128673;14.31436398252283;15.947357144378282;12.96545827425961…
323;12.313087168496619;-3.561418661403206;12.313087168496619;0.18125436405559037;0.5961793064851878;386.4580000000001;372.3460000000002;386.050732308;132.0;0.0;0.25740141455415;-0.3608642743864417;0.3608642743864417;0.25740141455415;1.1923076923076923;1.9615384615384615;2.6923076923076925;1.6203215248954366;1148.4696404067681;18.311190308942127;13.391714251712456;15.024707413567908;12.40479810247…
324;12.388553882795751;-3.49102514288469;12.388553882795751;0.007826940833829399;0.4262816156652929;430.51100000000014;412.36700000000013;430.07694705600005;150.0;0.0;0.25740141455415;-0.39501402153061144;0.39501402153061144;0.25740141455415;1.1724137931034482;1.9655172413793103;2.7241379310344827;1.518747208876315;1200.6771187172612;20.43251065250177;15.175791140395884;16.808784302251336;13.9654…
325;12.422986762104298;-3.6668681929842655;12.422986762104298;0.10615149498661847;0.2838035707003021;460.5370000000001;440.3770000000001;460.08751174;162.0;0.0;0.257401414554201;-0.3939803326434633;0.3939803326434633;0.257401414554201;1.1612903225806452;1.967741935483871;2.7419354838709675;1.462626358407108;1236.1936122987568;21.846724214874865;16.291146212046293;17.924139373901745;14.99233172779…
326;12.289134000452542;-3.229726162560985;12.289134000452542;0.18411470143612974;0.6908716760844579;371.44300000000015;358.3390000000002;371.039833276;126.0;0.0;0.2574014145542009;-0.360863449158856;0.360863449158856;0.2574014145542009;1.16;1.92;2.64;1.6900588525882376;1129.6593950108752;17.60408352775558;13.107257201336282;14.740250363191734;11.931671556017465;7.380863084144152;10.15192743345730…
327;14.37164698286722;-0.4716404478458045;14.37164698286722;0.13932062022339853;0.5447286127028786;356.78800000000007;342.6760000000001;356.08401696799996;126.0;0.0;0.17800518286133837;-0.4936053021372719;0.4936053021372719;0.17800518286133837;1.16;1.96;2.72;2.0392203186691327;1012.305821339124;17.551677284948283;13.52270604261999;14.278634988638446;12.079718698118981;7.616814907273816;7.99477938…
328;13.525788917713458;-0.37561510061713954;13.525788917713458;0.16566691414676793;0.4230874338770768;476.35000000000025;453.16600000000017;475.10191529600013;158.0;0.0;0.22260971680357972;-0.49588202891466626;0.49588202891466626;0.22260971680357972;1.3666666666666667;2.2;2.933333333333333;1.4670469786761458;1066.9764956881088;21.087211190881018;16.59624475101351;18.182241290128214;14.56288194571…
329;5.2247645709725985;0.6864497613089989;5.2247645709725985;0.6864497613089989;0.5900659306442301;416.32300000000015;394.14700000000016;415.100772424;136.0;0.0;0.15934307666638906;-0.49676778700834673;0.49676778700834673;0.15934307666638906;1.2307692307692308;2.0;2.730769230769231;1.6165288469034735;886.830913407617;17.932510652501772;14.680275475543501;16.266272014658206;12.741514740667453;8.87…
330;6.158106780718613;0.5753386501978878;6.158106780718613;0.5753386501978878;0.6614475336107171;417.3070000000001;396.1390000000002;416.08478801200005;136.0;0.0;0.16405098335959767;-0.49676778700834656;0.49676778700834656;0.16405098335959767;1.1923076923076923;1.9615384615384615;2.6923076923076925;1.616528846903474;888.4405538820539;17.932510652501772;14.588523766007365;16.17452030512207;12.7415…
331;10.914338039295515;-0.01952154786690019;10.914338039295515;0.01952154786690019;0.5122845927747436;418.2950000000002;398.1350000000002;417.08003698;136.0;0.0;0.21637317108641838;-0.49676778700834673;0.49676778700834673;0.21637317108641838;1.2692307692307692;2.0384615384615383;2.730769230769231;1.8053864862991773;907.8354943406191;18.518297090128677;14.596959934444643;16.18295647355935;12.57971…
332;11.613412113369588;0.0021830919178309482;11.613412113369588;0.0021830919178309482;0.4557633659992879;446.3490000000003;422.15700000000027;445.111337108;148.0;0.0;0.22205144999152387;-0.49676778700834673;0.49676778700834673;0.22205144999152387;1.25;2.0;2.6785714285714284;1.7197291638409302;953.1344920146223;20.0956473593183;16.17431020363427;17.760306742748973;13.49040230064194;9.1950228942307…
333;11.935171372628847;-0.3743845461972004;11.935171372628847;0.05686734102198865;0.4560234991098285;460.3760000000001;434.1680000000002;459.1269871720001;154.0;0.0;0.2248772010439872;-0.49676778700834673;0.49676778700834673;0.2248772010439872;1.206896551724138;1.9310344827586208;2.586206896551724;1.6983861942231264;992.7143671437153;21.01829709012867;17.096959934444644;18.682956473559347;13.7910…
334;11.675912113369588;0.18418215583680353;11.675912113369588;0.18418215583680353;0.46092407100828536;444.3330000000003;422.15700000000027;443.09568704400004;146.0;0.0;0.2226105214334083;-0.49676778700834673;0.49676778700834673;0.2226105214334083;1.2857142857142858;2.0714285714285716;2.7857142857142856;1.4492661085377485;982.1747714016944;19.509860921691395;15.588523766007366;17.17452030512207;13…
335;12.148921372628848;-0.304940101752756;12.148921372628848;0.07770067435532235;0.3551024980212715;473.3750000000003;448.17500000000024;472.12223614000015;158.0;0.0;0.22699832659114794;-0.49676778700834673;0.49676778700834673;0.22699832659114794;1.3;2.066666666666667;2.7333333333333334;1.408522806511758;1045.581248660382;21.139617433688315;16.795630547193912;18.381627086308615;14.558810516490535…
336;11.895912113369588;0.1945988225034705;11.895912113369588;0.1945988225034705;0.442142440616555;458.3600000000003;434.16800000000023;457.1113371080001;152.0;0.0;0.22260971680357972;-0.49676778700834673;0.49676778700834673;0.22260971680357972;1.2758620689655173;2.0689655172413794;2.7586206896551726;1.4162663522691399;998.2241421480421;20.216967702877938;16.295630547193912;17.881627086308615;14.1…
337;12.263967668925144;0.24755346228820096;12.263967668925144;0.24755346228820096;0.4734930496002882;472.38700000000034;446.1790000000003;471.126987172;158.0;0.0;0.22492021829597722;-0.49676778700834673;0.49676778700834673;0.22492021829597722;1.3333333333333333;2.1;2.7666666666666666;1.4295471892446199;1029.933970752305;21.08721119088102;17.24284414269387;18.828840681808572;14.562881945713373;10.…
338;11.930356557814033;-0.31433121856237345;11.930356557814033;0.03168215583680367;0.3736434902580445;474.3590000000003;450.1670000000003;473.10625172799996;158.0;0.0;0.22280924085250825;-0.49676778700834673;0.49676778700834673;0.22280924085250825;1.3;2.066666666666667;2.7666666666666666;1.3840426780425288;1031.047912981808;21.087211190881018;16.61308763069695;18.199084169811652;14.54604519330776…
339;12.115912113369587;0.2050154891701368;12.115912113369587;0.2050154891701368;0.4200804392391279;472.38700000000017;446.1790000000002;471.1269871720001;158.0;0.0;0.22260971060887588;-0.49676778700834673;0.49676778700834673;0.22260971060887588;1.2333333333333334;2.0;2.7333333333333334;1.3939601596711229;1012.2898412835896;20.924074484064487;17.00273732838046;18.58873386749516;14.652198343190413;…
340;12.115263965221441;-0.06526228860764105;12.115263965221441;0.06526228860764105;0.3201580091807647;480.3660000000002;458.1900000000003;479.095687044;158.0;0.0;0.25077910402914527;-0.49676778700834673;0.49676778700834673;0.25077910402914527;1.096774193548387;1.8709677419354838;2.6129032258064515;1.4036147699687636;1176.0287913609668;21.631181265251033;16.98371128039277;18.569707819507475;15.152…
341;11.878491732431264;0.19241599839585222;11.878491732431264;0.19241599839585222;0.3291166048293485;443.34900000000033;420.16500000000025;442.11167145600007;146.0;0.0;0.22260971680357972;-0.39870962662716275;0.39870962662716275;0.22260971680357972;1.3214285714285714;2.1785714285714284;2.9285714285714284;1.4247944148492406;997.5246368718041;19.509860921691395;15.464732525919676;17.05072906503438;…
342;11.99227488835149;0.19823446550470636;11.99227488835149;0.19823446550470636;0.2894635463809139;555.5210000000004;520.2410000000002;554.20048646;192.0;0.0;0.22260971680357972;-0.49226401936755426;0.49226401936755426;0.22260971680357972;1.1111111111111112;1.9166666666666667;2.6666666666666665;1.1563817291589134;1155.030308559109;24.744065440373394;20.6925916109997;22.278588150114402;17.66983643…
343;12.08998672721767;-0.5733415813142952;12.08998672721767;0.1349422844347472;0.2693731893982135;519.6500000000003;482.3540000000003;519.2957880439999;202.0;0.0;0.2519581104188282;-0.49226401936755426;0.49226401936755426;0.2519581104188282;1.0789473684210527;1.868421052631579;2.5789473684210527;1.210268752700495;1247.3157772834609;26.321415709563016;21.80022569764396;21.80022569764396;18.5805200…
344;12.151538835132673;-0.5783021752344444;12.151538835132673;0.1417233081001783;0.38103778638049524;436.51600000000013;408.29200000000014;436.222288756;168.0;0.0;0.2519581104188282;-0.49676778700834673;0.49676778700834673;0.2519581104188282;1.1875;1.9375;2.625;1.4678157577692503;1102.867256731983;22.501424753254113;18.11037141502472;18.11037141502472;15.562881945713373;10.910635980101388;10.9106…
345;11.939953914937403;-0.7252116180877015;11.939953914937403;0.029197715356140463;0.3994220451255443;474.35900000000026;450.1670000000003;473.1062517280001;158.0;0.0;0.22270009740093005;-0.49599253476053035;0.49599253476053035;0.22270009740093005;1.3666666666666667;2.1666666666666665;2.9;1.4841230720056688;1050.2979129818084;21.087211190881018;16.61308763069695;18.199084169811652;14.562881945713…
346;13.777595531249233;-0.3725071939135558;13.777595531249233;0.1617738434405105;0.4230874338770768;476.3500000000002;453.1660000000003;475.10191529600013;158.0;0.0;0.22260971680357972;-0.4959888747758303;0.4959888747758303;0.22260971680357972;1.3666666666666667;2.2;2.933333333333333;1.4747226904828095;1066.9764956881086;21.087211190881018;16.596244751013515;18.182241290128214;14.562881945713373;…
347;12.48348177542622;-1.4951577328462256;12.48348177542622;0.06000341185857083;0.6475391248447111;364.3940000000001;340.20200000000006;364.1522031079999;142.0;0.0;0.34197606723703416;-0.5068974994747926;0.5068974994747926;0.34197606723703416;1.2307692307692308;1.9615384615384615;2.6538461538461537;2.3608257114959748;695.3732058607887;19.26722023457211;14.8445129574289;14.8445129574289;12.3286062…
348;6.055049245333543;0.4294458879230707;6.055049245333543;0.4294458879230707;0.5314668160801417;381.8230000000001;365.6950000000001;381.09925243199996;136.0;0.0;0.22940507082866735;-0.4928695424724636;0.4928695424724636;0.22940507082866735;1.0;1.8518518518518519;2.6296296296296298;1.8145727199477875;1112.4094472160157;18.80275414050485;14.654903993953836;15.410832939972291;13.173366393245592;8.1…
349;6.1176415802614486;0.49859947695535745;6.1176415802614486;0.49859947695535745;0.49193447452636957;433.94700000000006;409.7550000000001;433.17817144800006;158.0;0.0;0.22940505459343552;-0.3290687647343485;0.3290687647343485;0.22940505459343552;1.032258064516129;1.8709677419354838;2.7096774193548385;1.4569096809017368;1197.4869473810006;21.208531534440663;17.345718779148388;18.101647725166846;1…
350;12.440212078649527;-0.08285296122458918;12.440212078649527;0.08285296122458918;0.39093282848474503;459.5100000000003;434.3100000000003;459.20188765999995;174.0;0.0;0.3213391050092887;-0.4928695424724636;0.4928695424724636;0.3213391050092887;1.0;1.7941176470588236;2.588235294117647;1.4360619423948737;1331.4032505500297;23.492988584816835;18.96082853165462;18.96082853165462;16.639692888434375;1…
351;12.42290305087175;-0.07882045933494375;12.42290305087175;0.07882045933494375;0.4342518295305926;443.4670000000003;422.29900000000026;443.17058753200007;166.0;0.0;0.3213391050092887;-0.4535950550897272;0.4535950550897272;0.3213391050092887;1.0;1.8484848484848484;2.757575757575758;1.2887150225451536;1347.1500747180874;22.20009536600338;17.667935312841166;17.667935312841166;16.22547932606128;10.…
352;13.239144294481601;-0.5673900013977129;13.239144294481601;0.10104111617098521;0.43319128081273117;418.4360000000002;399.2840000000001;418.1665854480001;156.0;0.0;0.3213391050092887;-0.329068757975453;0.329068757975453;0.3213391050092887;1.064516129032258;1.903225806451613;2.7096774193548385;1.4145107337896972;1233.8572839497526;21.208531534440663;16.46951001923608;16.46951001923608;15.1529996…
353;12.418458606427304;-0.0839225001512709;12.418458606427304;0.0839225001512709;0.3420537585245445;444.49900000000014;420.3070000000002;444.20222200800004;168.0;0.0;0.3213391050092887;-0.49457729725062904;0.49457729725062904;0.3213391050092887;1.121212121212121;1.9393939393939394;2.757575757575758;1.4347761083616726;1313.0678376608848;22.78588180363029;18.129930510380383;18.129930510380383;16.10…
354;12.329100967538414;-0.2345196278912558;12.329100967538414;0.13966684701903742;0.2751587832433745;474.52500000000026;448.3170000000003;474.21278669199995;180.0;0.0;0.31899799606636337;-0.4928695424724636;0.4928695424724636;0.31899799606636337;1.0571428571428572;1.9142857142857144;2.7142857142857144;1.3931166697150354;1349.864283798739;24.200095366003378;19.38385842415774;19.38385842415774;17.1…
355;12.287049215871278;-0.22428563620122022;12.287049215871278;0.15019996304322514;0.30868685525999484;444.49900000000025;420.3070000000003;444.202222008;168.0;0.0;0.31899799606636337;-0.496767802848242;0.496767802848242;0.31899799606636337;1.121212121212121;1.9696969696969697;2.757575757575758;1.3641517912548426;1265.1978334626438;22.622745096813755;18.052960402883503;18.052960402883503;16.17416…
356;12.399370084444438;-0.2627053327287465;12.399370084444438;0.2627053327287465;0.26298395320687273;518.5780000000003;488.3380000000003;518.23900144;198.0;0.0;0.3187807558985613;-0.4928695424724636;0.4928695424724636;0.3187807558985613;1.0526315789473684;1.868421052631579;2.6842105263157894;1.2874780233247063;1403.2845274700678;26.321415709563016;21.283290384491576;21.283290384491576;18.62285613…
357;12.3573183327773;-0.25247134103871094;12.3573183327773;0.25247134103871094;0.2975499500358863;488.55200000000025;460.3280000000003;488.228436756;186.0;0.0;0.3187807558985613;-0.496767802848242;0.496767802848242;0.3187807558985613;1.1111111111111112;1.9166666666666667;2.7222222222222223;1.2564561797606644;1318.6458812289477;24.744065440373394;19.952392363217342;19.952392363217342;17.6741677310…
358;12.6392861527236;0.030583530720511565;12.6392861527236;0.030583530720511565;0.31998747470370426;473.5370000000002;446.32100000000025;473.21753772399995;180.0;0.0;0.22940545770365914;-0.4928695424724636;0.4928695424724636;0.22940545770365914;1.0;1.8;2.6;1.4144615934191493;1348.1554946172755;24.20009536600338;19.59096520534429;19.59096520534429;17.139692888434375;11.465456603182982;11.465456603…
359;5.913565203285171;0.5479289341744246;5.913565203285171;0.5479289341744246;0.707782412627715;379.5080000000002;350.2760000000001;379.237210548;148.0;0.0;0.22862771415304395;-0.37704128935578146;0.37704128935578146;0.22862771415304395;1.2142857142857142;2.1785714285714284;3.142857142857143;1.5808554038211629;809.0190510341763;19.183587508058334;16.55010934466271;16.55010934466271;13.75915283087…
360;4.769999133912824;0.6088276853951458;4.769999133912824;0.6088276853951458;0.4140399426894467;395.51000000000016;370.31000000000006;395.2109958000001;150.0;0.0;0.22721972590140832;-0.34715017544396376;0.34715017544396376;0.22721972590140832;1.0;1.9666666666666666;2.933333333333333;1.5640796273192539;1207.126031829218;20.338288046437583;17.12283500621116;17.12283500621116;14.742316078466889;10.…
361;5.784957351767868;0.5647802763080538;5.784957351767868;0.5647802763080538;0.44731636263303043;368.4400000000001;348.28000000000014;368.16371126;138.0;0.0;0.22721973047440353;-0.37272037492519944;0.37272037492519944;0.22721973047440353;1.0;2.0;3.0;1.5958106857548713;1162.2060360487592;18.76093777724796;15.376762919988519;15.376762919988519;13.848469228349536;9.361204323169831;9.361204323169831…
362;5.788734195264679;0.5614212228101121;5.788734195264679;0.5614212228101121;0.5999155011222638;373.46000000000015;350.2760000000001;373.190260356;142.0;0.0;0.22721974800477582;-0.477317599153762;0.477317599153762;0.22721974800477582;1.0357142857142858;1.9642857142857142;2.9285714285714284;1.6696641041383535;972.4007535589897;19.183587508058334;15.876382758295774;15.876382758295774;13.7591528308…
363;5.753472610692579;0.5156513517814023;5.753472610692579;0.5156513517814023;0.6049253150886972;373.46000000000015;350.2760000000001;373.190260356;142.0;0.0;0.22722061761680054;-0.3726630640174669;0.3726630640174669;0.22722061761680054;1.0714285714285714;2.0357142857142856;3.0;1.669664104138354;972.4007535589897;19.183587508058334;15.876382758295774;15.876382758295774;13.759152830872495;9.307449…
364;5.685819601958221;0.4928516068834432;5.685819601958221;0.4928516068834432;0.6136301087470265;360.4170000000001;340.2570000000001;360.15862588;136.0;0.0;0.22722062218978625;-0.37272005298019756;0.37272005298019756;0.22722062218978625;0.8888888888888888;1.7407407407407407;2.6296296296296298;1.6586343990521049;942.724550040023;18.313344020055258;14.837417453259679;14.837417453259679;13.365305980…
365;5.85341558536995;0.4314846851147358;5.85341558536995;0.4314846851147358;0.6100616877664795;362.4330000000002;340.2570000000001;362.174275944;138.0;0.0;0.22733215039787882;-0.4569856869707149;0.4569856869707149;0.22733215039787882;1.1111111111111112;2.074074074074074;3.037037037037037;1.6449681548718882;935.1908595804255;18.476480726871788;15.260067184070053;15.260067184070053;13.2591528308724…
366;5.819897066851432;0.4086849402167767;5.819897066851432;0.4086849402167767;0.6167678883039786;349.39000000000016;330.2380000000001;349.142641468;132.0;0.0;0.22733215497086387;-0.4569856869706627;0.4569856869706627;0.22733215497086387;0.9230769230769231;1.8076923076923077;2.730769230769231;1.6321415150337166;904.5768813581197;17.60623723886871;14.221101879033958;14.221101879033958;12.8653059807…
367;6.192126781931526;0.46661323171243807;6.192126781931526;0.46661323171243807;0.3937753395688708;481.6000000000002;450.35200000000026;481.2477752320001;184.0;0.0;0.22721976362799495;-0.49187954963073877;0.49187954963073877;0.22721976362799495;1.0;1.9444444444444444;2.888888888888889;1.2809128822558828;1373.3597050587787;24.15827900274649;20.397515223882;20.397515223882;17.81479572353832;12.7193…
368;6.207856809479735;0.4657284580498866;6.207856809479735;0.4657284580498866;0.3659585141495262;495.62700000000035;462.3630000000003;495.2634252960001;190.0;0.0;0.22723897085983077;-0.49187954963073877;0.49187954963073877;0.22723897085983077;1.054054054054054;1.972972972972973;2.891891891891892;1.3044710580773022;1421.0167116466432;25.028522490749566;21.32016495469237;21.32016495469237;18.225479…
369;6.157622126718828;0.441366638278615;6.157622126718828;0.441366638278615;0.5600607085662757;473.57700000000034;442.32900000000035;473.242689852;182.0;0.0;0.22722065534337757;-0.49187954963073877;0.49187954963073877;0.22722065534337757;0.9714285714285714;1.8285714285714285;2.7142857142857144;1.3667103222346004;1147.1655754577685;23.710685245553787;19.858169757153156;19.858169757153156;17.331632…
370;6.162120485780125;0.44919742761914483;6.162120485780125;0.44919742761914483;0.5503377889129702;473.57700000000017;442.32900000000024;473.2426898520001;182.0;0.0;0.2272197857313529;-0.4918795496307389;0.4918795496307389;0.2272197857313529;1.0;1.9142857142857144;2.857142857142857;1.3667103222346004;1147.1655754577682;23.71068524555379;19.858169757153156;19.858169757153156;17.33163247594393;12.2…
371;6.177850513328334;0.44831265395659337;6.177850513328334;0.44831265395659337;0.5195630205699846;487.6040000000003;454.3400000000003;487.258339916;188.0;0.0;0.22723899298482778;-0.4918795496307389;0.4918795496307389;0.22723899298482778;1.0833333333333333;2.0;2.9166666666666665;1.3923634060512224;1193.5527092797226;24.580928733556863;20.78081948796353;20.78081948796353;17.742316078466885;12.6519…
372;6.244960803970093;0.41573807242007077;6.244960803970093;0.41573807242007077;0.5541129473581874;475.5930000000002;442.32900000000024;475.25833991600007;184.0;0.0;0.227332183500773;-0.4919194514200395;0.4919194514200395;0.227332183500773;1.0857142857142856;2.0;2.914285714285714;1.378427624820724;1139.350338880466;23.873821952370317;20.28081948796353;20.28081948796353;17.22547932606128;12.313432…
373;6.258734908653289;0.5831074758875086;6.258734908653289;0.5831074758875086;0.5187382118494388;491.6610000000003;458.3970000000003;491.23549629600006;184.0;0.0;0.2272480760329685;-0.4919194514200395;0.4919194514200395;0.2272480760329685;1.1142857142857143;2.0285714285714285;2.942857142857143;1.378427624820724;1142.1052263826296;23.873821952370317;20.28081948796353;21.097316068891256;17.22547932…
374;5.940099692858983;0.4058627889733588;5.940099692858983;0.4058627889733588;0.48509396892942025;436.5120000000003;408.28800000000024;436.21105537599993;168.0;0.0;0.2273321835007731;-0.4908511401237251;0.4908511401237251;0.2273321835007731;1.125;2.0625;2.96875;1.6351826283362734;1049.983406727567;22.17515133962105;18.413427058181245;18.413427058181245;15.70784123585624;10.561672312680939;10.5616…
375;6.143294137303426;0.4387633324934912;6.143294137303426;0.4387633324934912;0.5654571212286086;462.5500000000002;432.31000000000023;462.22670544;178.0;0.0;0.22733218737114166;-0.49187954963073877;0.49187954963073877;0.22733218737114166;1.0;1.8529411764705883;2.735294117647059;1.3510940988818676;1107.6850027787948;23.00357846436724;19.241854182927437;19.241854182927437;16.83163247594393;11.79803…
376;5.953873797542178;0.5051482415938793;5.953873797542178;0.5051482415938793;0.4619358585845442;452.58000000000027;424.3560000000003;452.18821175599993;168.0;0.0;0.2272480760329686;-0.4908511401237251;0.4908511401237251;0.2272480760329686;1.15625;2.09375;3.0;1.6351826283362734;1053.2285192254033;22.17515133962105;18.413427058181245;19.22992363910897;15.70784123585624;10.561672312680939;11.378168…
377;6.1570682419866225;0.4554299991601578;6.1570682419866225;0.4554299991601578;0.5278248017535911;478.61800000000017;448.3780000000002;478.20386182000004;178.0;0.0;0.22724808065664676;-0.49187954963073877;0.49187954963073877;0.22724808065664676;1.0;1.8529411764705883;2.735294117647059;1.3510940988818676;1110.9301152766313;23.00357846436724;19.241854182927437;20.058350763855163;16.83163247594393;…
378;6.1568482389257095;0.4554299991601576;6.1568482389257095;0.4554299991601576;0.5278248017535911;478.61800000000017;448.3780000000002;478.20386182000004;178.0;0.0;0.22722021831389266;-0.49187954963073877;0.49187954963073877;0.22722021831389266;1.0294117647058822;1.8823529411764706;2.764705882352941;1.3510940988818678;1110.9301152766313;23.003578464367237;19.241854182927437;20.05835076385516;16.…
379;6.143294137303426;0.39293832752211166;6.143294137303426;0.39293832752211166;0.5654571212286086;462.5500000000002;432.31000000000023;462.22670544000005;178.0;0.0;0.22733218812445083;-0.49187954963073877;0.49187954963073877;0.22733218812445083;0.9705882352941176;1.8235294117647058;2.7058823529411766;1.3510940988818676;1107.6850027787948;23.00357846436724;19.241854182927437;19.241854182927437;16…
380;6.145274164851636;0.3929383275221119;6.145274164851636;0.3929383275221119;0.5654571212286086;462.5500000000002;432.31000000000023;462.22670544000005;178.0;0.0;0.22722162011323252;-0.49187954963073877;0.49187954963073877;0.22722162011323252;1.0;1.8529411764705883;2.735294117647059;1.3510940988818678;1107.6850027787948;23.003578464367237;19.241854182927437;19.241854182927437;16.83163247594393;1…
381;13.587719510857749;-4.5617035025268;13.587719510857749;0.036348086663257506;0.2760341004488985;534.5820000000002;505.35000000000036;534.224260828;202.0;0.0;0.41631318859847194;-0.485155413216743;0.485155413216743;0.41631318859847194;0.9743589743589743;1.641025641025641;2.282051282051282;1.7089981943133743;1484.7802640607047;28.319261998449893;21.78952827917589;21.78952827917589;18.43457931141…
382;12.494712754587287;-4.471481576336814;12.494712754587287;0.04655363754472952;0.4283533587924813;490.5510000000002;465.3510000000003;490.1650317000001;180.0;0.0;0.40909025639739927;-0.48579726493367276;0.48579726493367276;0.40909025639739927;1.2352941176470589;1.9705882352941178;2.6176470588235294;1.967959334479882;1205.1690091730413;25.043241116511;18.88837549288125;19.704872073808975;15.9245…
383;12.494712754587287;-4.471481576336814;12.494712754587287;0.04655363754472952;0.4283533587924813;490.5510000000002;465.3510000000003;490.1650317000001;180.0;0.0;0.40909025639739927;-0.48579726493367276;0.48579726493367276;0.40909025639739927;1.2352941176470589;1.9705882352941178;2.6176470588235294;1.967959334479882;1205.1690091730413;25.043241116511;18.88837549288125;19.704872073808975;15.9245…
384;13.574249791624325;-4.558194539299778;13.574249791624325;0.04107319536785892;0.27054062101058374;540.6110000000002;513.3950000000003;540.180681764;198.0;0.0;0.41631318859847194;-0.48515541321671507;0.48515541321671507;0.41631318859847194;1.105263157894737;1.8421052631578947;2.526315789473684;1.7184971290431927;1466.7318700751575;27.612155217263343;21.043076031260497;21.859572612188227;17.9345…
385;11.404202024803924;-0.11959048196872812;11.404202024803924;0.11959048196872812;0.5741678786610434;371.40400000000005;354.2680000000001;371.14945816400007;138.0;0.0;0.22074859730949722;-0.36710702094547437;0.36710702094547437;0.22074859730949722;1.2857142857142858;2.142857142857143;2.892857142857143;1.694364030307355;1273.1750855654784;19.250347897697555;15.177331983853758;15.177331983853758;1…
386;11.388577024803924;-0.13999864523403427;11.388577024803924;0.13999864523403427;0.5689267282428206;372.392;356.2640000000001;372.14470713200006;138.0;0.0;0.2207486048778451;-0.367106272177863;0.367106272177863;0.2207486048778451;1.25;2.107142857142857;2.857142857142857;1.6943640303073553;1274.554509162201;19.25034789769755;15.04719531016409;15.04719531016409;13.6185248383792;8.933675634590482;…
387;11.376424247026147;-0.15959048196872794;11.376424247026147;0.15959048196872794;0.5689267282428205;372.39200000000005;356.2640000000001;372.14470713200006;138.0;0.0;0.22079098327660746;-0.367107020922259;0.367107020922259;0.22079098327660746;1.3214285714285714;2.1785714285714284;2.9285714285714284;1.6943640303073553;1274.554509162201;19.250347897697555;15.04719531016409;15.04719531016409;13.61…
388;11.459846185410308;-0.12580274978564154;11.459846185410308;0.12580274978564154;0.44919102649256076;416.4890000000002;392.2970000000002;416.207307388;158.0;0.0;0.22074859730949722;-0.3697918195023264;0.3697918195023264;0.22074859730949722;1.2580645161290323;2.096774193548387;2.838709677419355;1.7795389146480312;1294.3192656729066;21.957454678884098;17.754302091350635;17.754302091350635;14.9567…
389;11.77225758035948;-0.03162751900576555;11.77225758035948;0.03162751900576555;0.5828206759158342;385.4310000000001;366.2790000000001;385.16510822800007;144.0;0.0;0.22309605234853885;-0.3671070209454743;0.3671070209454743;0.22309605234853885;1.3103448275862069;2.1379310344827585;2.8620689655172415;1.7003687607416509;1306.054024433199;20.12059138570063;16.124545579353715;16.124545579353715;14.04…
390;11.40319224589236;-0.12053530434212179;11.40319224589236;0.12053530434212179;0.5097198281883732;371.4040000000001;354.2680000000001;371.14945816400007;138.0;0.0;0.22074775427373183;-0.36715477915333455;0.36715477915333455;0.22074775427373183;1.3571428571428572;2.2142857142857144;2.9642857142857144;1.694364030307355;1273.1750855654784;19.25034789769755;15.152768119164174;15.152768119164174;13.…
391;11.58492755989093;-0.8873586518833629;11.58492755989093;0.028948921982832276;0.39863661168968584;443.4670000000003;422.29900000000026;443.17058753199996;166.0;0.0;0.30465677670569563;-0.48118131472241177;0.48118131472241177;0.30465677670569563;1.303030303030303;2.121212121212121;2.8181818181818183;1.70745119427909;1456.510099965583;23.11215521726335;17.869657163001047;17.869657163001047;15.92…
392;13.248962899974803;-0.649324333900227;13.248962899974803;0.12892845412599896;0.755606776682846;427.5490000000002;394.28500000000025;427.258339916;168.0;0.0;0.41100316580800667;-0.4398083966142408;0.4398083966142408;0.41100316580800667;1.2580645161290323;1.903225806451613;2.4838709677419355;1.8057058271112933;943.8667045254169;22.974327015758654;19.444700835402315;19.444700835402315;14.4077392…
393;12.873269360866418;-3.7959172292654446;12.873269360866418;0.11730106934111317;0.24929763601952962;500.58500000000015;482.4410000000003;500.08455785609;172.0;0.0;0.3062033934581573;-0.3608634340473268;0.3608634340473268;0.3062033934581573;0.9714285714285714;1.7714285714285714;2.6;1.2258250364702439;1759.6153208379571;23.99298858481683;18.09592268116362;19.728915843019074;16.976296313191106;10.…
394;14.212892185572317;-3.8494693851053117;14.212892185572317;0.006721466364323581;0.3159055442150703;476.50500000000017;454.3290000000002;476.132982624;174.0;0.0;0.23754770433573785;-0.49253177702915263;0.49253177702915263;0.23754770433573785;1.0909090909090908;1.7272727272727273;2.303030303030303;2.002262697745714;1262.0484778752673;24.17299762850792;17.639207029293633;18.45570361022136;15.6124…
395;14.186333186881527;-0.6936054421768698;14.186333186881527;0.17597029320987656;0.526701347906211;354.36000000000007;338.23200000000014;354.129217572;132.0;0.0;0.1815365815093002;-0.4427589865789316;0.4427589865789316;0.1815365815093002;1.0384615384615385;1.8461538461538463;2.576923076923077;1.8823613652191578;1108.3754896205564;18.474327015758657;14.494483502809532;14.494483502809532;12.342355…
396;14.199666520214858;-1.2620154032942634;14.199666520214858;0.07975292894935793;0.4759421337945198;372.3500000000001;357.2300000000001;372.11979576000004;138.0;0.0;0.1815365948424479;-0.44275897129691677;0.44275897129691677;0.1815365948424479;0.9629629629629629;1.7037037037037037;2.4444444444444446;1.8941037421962634;1157.6791283073583;19.344570503761734;14.795097706629132;14.795097706629132;12…
397;14.149246410022021;-1.2603892937136083;14.149246410022021;0.08326058201058206;0.502694569792767;358.32300000000004;345.21900000000005;358.10414569600005;132.0;0.0;0.1815365948424328;-0.4427589713026323;0.4427589713026323;0.1815365948424328;1.0;1.7692307692307692;2.5384615384615383;1.8875492413784454;1117.027462350023;18.421920772951363;13.872447975818758;13.872447975818758;12.452397498181156;…
398;13.139783292254883;-0.2870498498759122;13.139783292254883;0.2870498498759122;0.6210343718851136;323.3310000000001;309.21900000000005;323.11823828800004;120.0;0.0;0.22856648034738392;-0.44276092984121596;0.44276092984121596;0.22856648034738392;1.0833333333333333;1.875;2.6666666666666665;1.8188519675991355;989.8194784971337;16.518297090128677;12.900976080176479;12.900976080176479;11.75835149307…
399;14.156190854466466;-0.5250046191316027;14.156190854466466;0.1149871399176956;0.6087974432313029;339.34900000000016;324.22900000000004;339.12955192000004;126.0;0.0;0.16029777418384988;-0.2855917034682151;0.2855917034682151;0.16029777418384988;1.04;1.88;2.68;1.8914648540911267;1064.4619320622703;17.551677284948287;13.663585481535295;13.663585481535295;12.041713895658196;7.885922700250312;7.8859…
400;13.326206166795888;-0.3969633677876818;13.326206166795888;0.2277679807766384;0.519873935279732;356.7880000000001;342.6760000000001;356.084016968;126.0;0.0;0.1815357280471123;-0.4427599580753759;0.4427599580753759;0.1815357280471123;1.16;2.0;2.76;1.8748883918171146;1070.071572536707;17.551677284948287;13.571833771999158;14.327762718017611;12.041713895658196;7.782990928685314;8.160955401694542;…
401;12.906378702237047;-3.586663197509147;12.906378702237047;0.2061776824533903;0.2846794941408007;531.6420000000002;502.41000000000037;531.205258788;196.0;0.0;0.3184737637596954;-0.3409390107401402;0.3409390107401402;0.3184737637596954;0.8421052631578947;1.5789473684210527;2.289473684210526;1.5529420438405375;1521.9547892637895;27.12274509681375;21.341614605693515;22.15811118662124;18.3323982292…
402;10.762733645940266;-0.17227064436885842;10.762733645940266;0.03916362223901859;0.4659431624832745;403.442;382.2740000000001;403.164439532;152.0;0.0;0.238332168154714;-0.49299368000628735;0.49299368000628735;0.238332168154714;1.0333333333333334;1.9;2.8;1.6501396753444957;1301.160896554503;20.405048436076804;16.48597273722677;16.48597273722677;14.580520035918415;10.175691987718753;10.1756919877…
403;11.49588036558398;-3.7936293744140115;11.49588036558398;0.0012812828377128938;0.4186051070280924;400.46400000000017;380.30400000000014;400.1317595;146.0;0.0;0.23762294540024076;-0.39630669703486754;0.39630669703486754;0.23762294540024076;1.0714285714285714;1.8928571428571428;2.6785714285714284;1.8053374322121767;1058.4464027325203;19.984916895309063;14.908422288847326;15.724918869775053;13.45…
404;6.028152574880961;0.5226864974384817;6.028152574880961;0.5226864974384817;0.7568817274967743;367.8400000000001;349.69600000000014;367.119987876;132.0;0.0;0.2272203830266195;-0.37777587952903396;0.37777587952903396;0.2272203830266195;1.0;1.8461538461538463;2.6923076923076925;1.5781552423347232;898.3577744294548;17.769373945685242;14.099646692925749;14.855575638944204;12.775989583278102;8.42595…
405;11.540071906787423;-3.785617137252134;11.540071906787423;0.01661229257057073;0.649807145376481;412.4750000000001;392.3150000000001;412.1317595000001;150.0;0.0;0.23762294540024076;-0.37777587952903396;0.37777587952903396;0.23762294540024076;1.0344827586206897;1.8275862068965518;2.6206896551724137;1.580255095133177;1116.1871562747133;20.269373945685235;15.523777360497737;16.340273941425465;13.9…
406;5.418438359949765;0.5813284727471237;5.418438359949765;0.5813284727471237;0.7800785262771122;347.4220000000001;326.2540000000001;347.17461029200007;132.0;0.0;0.22721973280341853;-0.37777587952903396;0.37777587952903396;0.22721973280341853;1.0;1.8461538461538463;2.6923076923076925;1.5781552423347232;892.6298352871357;17.769373945685242;14.721682219916522;14.721682219916522;12.775989583278102;8…
407;11.521955587342976;-3.779237696586978;11.521955587342976;0.020048874303856046;0.6287695699909439;398.49200000000013;376.31600000000014;398.15249494400007;146.0;0.0;0.23762294540024076;-0.3571620025512577;0.3571620025512577;0.23762294540024076;1.0357142857142858;1.7857142857142858;2.5;1.8855363682319435;1067.2788207688998;20.148053602125593;15.701315507660778;16.517812088588503;13.401528011056…
408;11.590661475948421;-3.7895971316167443;11.590661475948421;0.020899493973156602;0.6219554493531346;438.51300000000015;416.33700000000016;438.1474095640001;160.0;0.0;0.23762294540024076;-0.3771775389121873;0.3771775389121873;0.23762294540024076;1.032258064516129;1.8064516129032258;2.5806451612903225;1.4105389876269816;1202.9967620033644;21.424074484064487;16.678477898876988;17.49497447980471;14…
409;11.584522138268904;-3.78910164216521;11.584522138268904;0.020285359430451066;0.6219554493531346;438.5130000000001;416.33700000000016;438.1474095640001;160.0;0.0;0.23762294540024076;-0.3713051775292312;0.3713051775292312;0.23762294540024076;1.032258064516129;1.8064516129032258;2.5806451612903225;1.3824849613724717;1206.9967620033644;21.424074484064484;16.678477898876988;17.49497447980471;14.93…
410;11.547884406787421;-3.7767282483632445;11.547884406787421;0.026816374203223914;0.6645125911550951;410.5030000000001;388.32700000000017;410.15249494400007;150.0;0.0;0.23762294540024076;-0.3566075322285744;0.3566075322285744;0.23762294540024076;0.9655172413793104;1.7586206896551724;2.5517241379310347;1.5802550951331764;1113.2141046345578;20.269373945685235;15.822635851220422;16.63913243214815;1…
411;11.596656480014822;-3.8216169012128494;11.596656480014822;0.010211206435498887;0.33359922337501674;475.53400000000016;454.36600000000027;475.14265853200004;172.0;0.0;0.3184737637596954;-0.3409390107401402;0.3409390107401402;0.3184737637596954;0.8529411764705882;1.6176470588235294;2.3529411764705883;1.5651209964159178;1441.1560493846744;24.13118126525103;18.057537717010092;18.87403429793782;16…
412;12.07582314668149;-3.5669872715832214;12.07582314668149;0.1356221268978346;0.31107208977163264;489.5610000000002;466.37700000000035;489.15830859600004;178.0;0.0;0.3184737637596954;-0.3409390107401402;0.3409390107401402;0.3184737637596954;0.8;1.5714285714285714;2.3142857142857145;1.5603597114684788;1458.1972235584194;24.83828804643758;18.980187447820466;19.796684028748192;16.873673123158596;10…
413;12.664712035570382;-3.5930289382498857;12.664712035570382;0.2166406454163532;0.3340054418924428;517.6150000000002;490.39900000000034;517.1896087240001;190.0;0.0;0.3184737637596954;-0.3409390107401402;0.3409390107401402;0.3184737637596954;0.8378378378378378;1.5405405405405406;2.2432432432432434;1.578870638845897;1538.3127141787065;26.57877502244373;20.8500507741308;21.666547355058526;17.667072…
414;12.296656480014825;-3.5976585678795154;12.296656480014825;0.1819184231941311;0.29986361733611366;503.58800000000014;478.38800000000026;503.17395866000015;184.0;0.0;0.3184737637596954;-0.3409390107401402;0.3409390107401402;0.3184737637596954;0.8055555555555556;1.5277777777777777;2.25;1.5753257662885654;1506.592634964348;25.708531534440656;19.902837178630843;20.719333759558566;17.28435672568156…
415;13.12721203557038;-3.617334493805443;13.12721203557038;0.2524739787496868;0.2686929117824061;545.6690000000002;514.4210000000004;545.220908852;202.0;0.0;0.3184737637596954;-0.3409390107401402;0.3409390107401402;0.3184737637596954;0.8461538461538461;1.5384615384615385;2.230769230769231;1.5763421892062972;1570.6004043248922;27.99298858481683;22.26426433650389;23.080760917431615;18.7430818317973…
416;12.21221203557038;-3.72960301232396;12.21221203557038;0.05264947804043696;0.28367673088501216;524.0060000000002;501.83000000000027;523.1193362440001;184.0;0.0;0.3184737637596954;-0.3409390107401402;0.3409390107401402;0.3184737637596954;0.8333333333333334;1.5555555555555556;2.2777777777777777;1.5753257662885654;1512.6499396914082;25.708531534440656;19.28080165164007;20.85322717858625;17.284356…
417;12.580267591125935;-3.7249733826943294;12.580267591125935;0.017927255818214638;0.3138415286645348;538.0330000000001;513.8410000000003;537.1349863080002;190.0;0.0;0.3184737637596954;-0.3409390107401402;0.3409390107401402;0.3184737637596954;0.8648648648648649;1.5675675675675675;2.27027027027027;1.578870638845897;1544.427742106007;26.57877502244373;20.228015247140025;21.800440774086205;17.667072…
418;13.042767591125937;-3.7492789382498883;13.042767591125937;0.017906077515118746;0.24814903166181;566.0870000000003;537.8630000000004;565.1662864360001;202.0;0.0;0.3184737637596954;-0.3409390107401402;0.3409390107401402;0.3184737637596954;0.8717948717948718;1.564102564102564;2.2564102564102564;1.5763421892062972;1576.8243795840915;27.99298858481683;21.642228809513117;23.214654336459297;18.74308…
419;5.525041266289323;0.3968958463086556;5.525041266289323;0.3968958463086556;0.6211959024680115;366.4690000000001;340.2610000000001;366.216809452;142.0;0.0;0.15923507748327875;-0.49388743382754036;0.49388743382754036;0.15923507748327875;1.2592592592592593;2.111111111111111;2.8518518518518516;1.6361998399079836;898.7259778256885;18.63961743368832;15.826874867223859;15.826874867223859;13.241514740…
420;6.325405873451219;0.33043122760738464;6.325405873451219;0.33043122760738464;0.6433776003058447;370.88800000000003;347.70400000000006;370.16727241600006;136.0;0.0;0.1592350760514505;-0.3669349759284234;0.3669349759284234;0.1592350760514505;1.1538461538461537;1.9230769230769231;2.6923076923076925;1.6873010996531876;913.5333870812623;18.095647359318303;14.744184806961927;15.500113752980383;12.61…
421;6.273062713965202;0.33404517318561566;6.273062713965202;0.33404517318561566;0.6620029610224188;356.8610000000001;335.6930000000001;356.15162235200006;130.0;0.0;0.15921045239911966;-0.3671557886640589;0.3671557886640589;0.15921045239911966;1.12;1.92;2.72;1.6189161465934634;868.8837232825952;17.225403871315223;13.821535076151553;14.577464022170009;12.186673185801062;8.573318953342687;8.95128342…
422;4.7980340836212045;0.39786103406774376;4.7980340836212045;0.39786103406774376;0.4885530353075645;393.52;370.33600000000007;393.17356473600006;144.0;0.0;0.1592350775053452;-0.3656548770732806;0.3656548770732806;0.1592350775053452;1.2142857142857142;2.142857142857143;3.0;1.524734735475339;1140.3322471310235;19.08721119088102;15.989631412347643;16.806127993275368;13.669836433395455;9.63040880306…
423;12.53100307129056;0.005172219172871584;12.53100307129056;0.005172219172871584;0.4743290353882587;433.5600000000002;402.31200000000024;433.25900861200006;168.0;0.0;0.25099531253375523;-0.36565487707330996;0.36565487707330996;0.25099531253375523;1.0625;1.84375;2.59375;1.3502430689996057;1079.6708363649363;21.915638315627206;18.525545479973125;18.525545479973125;15.669836433395455;11.66757611118…
424;11.595881161659623;0.10125959992099864;11.595881161659623;0.10125959992099864;0.3664052496638126;446.58000000000015;420.37200000000024;446.188880452;164.0;0.0;0.1692307247697756;-0.36565487707330996;0.36565487707330996;0.1692307247697756;1.1875;2.03125;2.75;1.4176184991283516;1253.4792083466514;22.07877502244374;18.182716914880423;18.99921349580815;15.580520035918415;10.881336288648983;11.697…
425;4.792643137119147;0.393439546464438;4.792643137119147;0.393439546464438;0.5079416082935181;376.46800000000013;352.2760000000002;376.212392768;144.0;0.0;0.15923507749269952;-0.36565487707329747;0.36565487707329747;0.15923507749269952;1.2142857142857142;2.142857142857143;3.0;1.5257298706402116;1135.9837315854268;19.08721119088102;16.105946986573365;16.105946986573365;13.686673185801062;9.692641…
426;5.945457932955989;0.38617238433762346;5.945457932955989;0.38617238433762346;0.4818892451109709;451.5750000000003;418.31100000000015;451.2695732960001;176.0;0.0;0.15923507748327875;-0.49226209125744613;0.49226209125744613;0.15923507748327875;1.1818181818181819;2.0303030303030303;2.8181818181818183;1.257120748153108;1040.8973931419255;22.45960838999722;19.21787065912041;19.21787065912041;16.259…
427;5.640596821844879;0.38583704145864184;5.640596821844879;0.38583704145864184;0.5048897174417512;396.4950000000001;368.27100000000013;396.22737413600004;154.0;0.0;0.15923507748327875;-0.4911938098854796;0.4911938098854796;0.15923507748327875;1.206896551724138;2.0689655172413794;2.8275862068965516;1.5550430825769812;934.2443564045241;20.05383099606141;16.94222993887427;16.94222993887427;14.24151…
428;13.50772769282544;-0.4406941657056469;13.50772769282544;0.07911319028427655;0.6163228326103216;388.87800000000016;366.7020000000001;388.15785060400003;142.0;0.0;0.1592355198936649;-0.3656461165484482;0.3656461165484482;0.1592355198936649;1.3703703703703705;2.259259259259259;3.0;1.7452264789593719;950.7680257250006;18.802754140504845;15.097205253588823;15.853134199607279;13.152198343190413;9.2…
429;13.44155485331927;-0.444391439368198;13.44155485331927;0.07411744198495684;0.6488769624170433;374.85100000000017;354.69100000000014;374.14220054;136.0;0.0;0.15923507750614602;-0.36565487707327965;0.36565487707327965;0.15923507750614602;1.3461538461538463;2.230769230769231;3.0;1.7063935582197953;934.8211725767361;18.0956473593183;14.390098472402276;15.146027418420731;12.614193540729628;8.65291…
430;13.362272445911861;-0.4459858271233006;13.362272445911861;0.0716609038141327;0.6648797348033814;360.82400000000007;342.68;360.12655047600003;130.0;0.0;0.15921045385242197;-0.3658756871549459;0.3658756871549459;0.15921045385242197;1.28;2.2;3.0;1.638696747849834;889.9754988887399;17.225403871315226;13.467448741591902;14.223377687610357;12.186673185801064;8.23026165929575;8.608226132304976;6.069…
431;13.731055577719538;-0.4608091704794999;13.731055577719538;0.05455487450142171;0.36773028518461837;450.9490000000002;426.75700000000023;450.17350066800003;164.0;0.0;0.15926505552033657;-0.3666375897479641;0.3666375897479641;0.15926505552033657;1.03125;1.8125;2.5625;1.6431739582701521;1234.2121016823153;22.07877502244374;17.43155035672966;18.187479302748113;15.580520035918417;10.756318125703594…
432;13.586859747362091;-0.44182878369923917;13.586859747362091;0.07842562804975417;0.5321535848396062;416.93200000000013;390.72400000000016;416.18915073200003;154.0;0.0;0.15923551584116383;-0.3669260666795903;0.3669260666795903;0.15923551584116383;1.2413793103448276;2.0344827586206895;2.7586206896551726;1.731668568693592;996.2451564301207;20.38010440969447;16.459012573154624;17.214941519173074;14…
433;13.532272970502587;-0.44466828987207907;13.532272970502587;0.07472835438720304;0.5846780209444021;402.9050000000002;378.71300000000014;402.17350066800003;148.0;0.0;0.1592355123286952;-0.36692621538817877;0.36692621538817877;0.1592355123286952;1.25;2.0357142857142856;2.75;1.7125862687262237;980.2315189820691;19.672997628507925;15.751905791968076;16.507834737986528;13.546045193307767;9.65629469…
434;13.466100130996416;-0.4483655635346302;13.466100130996416;0.06973260608788312;0.6219898866215351;388.87800000000016;366.7020000000001;388.15785060400003;142.0;0.0;0.15923506994171505;-0.36693497594511376;0.36693497594511376;0.15923506994171505;1.2222222222222223;2.0;2.740740740740741;1.6725569287482884;964.2334338656887;18.96589084732138;15.044799010781528;15.800727956799983;13.00804039084698…
435;13.433539486674407;-0.45667805828561714;13.433539486674407;0.05910991565368451;0.53297668632156;453.74700000000024;434.59500000000025;452.05271260800004;142.0;0.0;0.1733891251358496;-0.3671551082772535;0.3671551082772535;0.1733891251358496;1.2222222222222223;2.0;2.740740740740741;1.6492218240980532;969.8854065951552;18.96589084732138;14.422763483790755;16.764688968923913;12.991203638441371;8.…
436;13.422290634516465;-0.47028916939672816;13.422290634516465;0.04230607477576953;0.5870112456516859;409.2960000000003;390.1440000000002;408.103228188;142.0;0.0;0.1778029074731325;-0.3671548877849568;0.3671548877849568;0.1778029074731325;1.1111111111111112;1.8888888888888888;2.6296296296296298;1.6492218240980532;967.8854065951552;18.96589084732138;14.422763483790755;15.934621375827666;12.9912036…
437;13.449494491265776;-0.48999073046192554;13.449494491265776;0.018863002073437718;0.6156960125133158;399.8610000000001;380.7090000000001;399.13744950800003;144.0;0.0;0.1769789891930992;-0.3671550244984348;0.3671550244984348;0.1769789891930992;1.25;2.0357142857142856;2.75;1.6844143224615555;1050.3521397760987;19.672997628507925;14.992012606281486;15.747941552299942;13.529208440902158;9.063258256…
438;13.386817723589008;-0.4499599512897323;13.386817723589008;0.06727606791705898;0.6439776467598031;374.8510000000002;354.6910000000001;374.14220054000003;136.0;0.0;0.15921044629515152;-0.36715578868066145;0.36715578868066145;0.15921044629515152;1.1538461538461537;1.9615384615384615;2.730769230769231;1.6061614265547588;919.1853598107289;18.0956473593183;14.122149279971154;14.87807822598961;12.58…
439;4.920234574928839;0.3998458039064654;4.920234574928839;0.3998458039064654;0.40381989680739283;468.60900000000015;436.3530000000002;468.27499302400014;180.0;0.0;0.22879491462690263;-0.36896471545672505;0.36896471545672505;0.22879491462690263;0.8;1.5142857142857142;2.257142857142857;1.2607013063406385;1270.0425872481906;23.61430892837647;20.190988783578014;20.190988783578014;17.22547932606128;1…
440;12.897805361745068;-0.24300256346130578;12.897805361745068;0.15931230690234588;0.2514867782064573;570.6100000000002;540.3700000000002;570.2339160600002;216.0;0.0;0.2551643273607723;-0.4922639728983455;0.4922639728983455;0.2551643273607723;1.0714285714285714;1.9047619047619047;2.6666666666666665;1.0900613289281635;1677.4409083156927;28.89032981031536;23.025123454710783;23.025123454710783;20.56…
441;8.536135517504114;0.19483166414714037;8.536135517504114;0.19483166414714037;0.8496249665374916;304.1510000000001;294.0710000000001;303.01195742;90.0;0.0;0.22869954234789017;-0.35593397607160293;0.35593397607160293;0.22869954234789017;1.2777777777777777;2.0555555555555554;2.7777777777777777;2.1688661793959976;564.4256075926455;12.794682450997078;9.390813655833405;10.97681019494811;8.7920249978…
442;14.752376441178958;-1.1606186760132093;14.752376441178958;0.0062555105374073605;0.2436142875941819;579.057;554.8650000000002;578.1303155280001;204.0;0.0;0.2568970352189656;-0.47143116687821485;0.47143116687821485;0.2568970352189656;1.175;1.95;2.675;1.351237729955433;1680.5701326890924;28.60371904882606;21.788142474953464;23.360568001899647;19.040845674729017;12.363076649765002;13.557537703701…
443;12.452949095156889;-3.65254485281767;12.452949095156889;0.10720295834383142;0.7414814883691502;346.41600000000005;328.27200000000005;346.12119481600007;126.0;0.0;0.2420968916311673;-0.36647608402159193;0.36647608402159193;0.2420968916311673;1.1666666666666667;1.9166666666666667;2.625;2.028297961443107;1004.2213380764808;17.53516942700323;13.555051137718804;14.37154771864653;11.13877833720401;…
444;11.970716359426742;0.2158152394442483;11.970716359426742;0.2158152394442483;0.47602068382063195;450.5870000000003;416.3150000000002;450.27432432800003;176.0;0.0;0.22864077110915448;-0.3777778199763259;0.3777778199763259;0.22864077110915448;1.0606060606060606;1.8484848484848484;2.5454545454545454;1.1533097517726898;936.4133652046359;22.459608389997225;19.184870625993554;19.184870625993554;16.2…
445;11.862893395249234;0.21288183123347992;11.862893395249234;0.21288183123347992;0.5879386444151413;369.4730000000001;342.25700000000006;369.22770848400006;144.0;0.0;0.22872646354400916;-0.36960269984392935;0.36960269984392935;0.22872646354400916;1.2222222222222223;2.074074074074074;2.740740740740741;1.305354808568971;795.1058958589314;18.639617433688315;15.740708267904209;15.740708267904209;13.…
446;12.034771877886957;-0.09048248929201241;12.034771877886957;0.05518040858318618;0.9284511020269033;312.3770000000001;292.21700000000004;312.16985925999995;120.0;0.0;0.23636046628260954;-0.35397915931185986;0.35397915931185986;0.23636046628260954;1.565217391304348;2.391304347826087;3.1739130434782608;1.849797986294539;748.3535718086019;16.396976746569035;13.359494738657975;13.359494738657975;11…
447;11.586705089443186;0.011857520786092701;11.586705089443186;0.011857520786092701;0.7511080462384992;213.23999999999995;202.15199999999996;213.090211972;80.0;0.0;0.2526387632692277;-0.3576759981277053;0.3576759981277053;0.2526387632692277;1.25;2.0625;2.8125;2.0791627434736752;530.4518307675357;10.957819157813608;8.656426794285046;8.656426794285046;7.84333659290053;5.24899591095872;5.24899591095…
448;10.822094671201814;0.07632369614512502;10.822094671201814;0.07632369614512502;0.8879818034290743;327.3800000000001;306.212;327.147058152;126.0;0.0;0.1656760494239288;-0.503817879408468;0.503817879408468;0.1656760494239288;1.0;1.7083333333333333;2.4166666666666665;2.0955496823204434;830.8469925587882;17.007707210578268;14.088858787745748;14.088858787745748;11.562080607913938;8.085662796113315;…
449;12.737557791635172;-0.5361843348450492;12.737557791635172;0.0462414965986393;0.6174814585180216;355.39000000000004;334.2220000000001;355.141972772;136.0;0.0;0.23462227128574048;-0.5042596069674322;0.5042596069674322;0.23462227128574048;1.0;1.6923076923076923;2.3076923076923075;2.3744703456016545;1034.5314797875817;19.007707210578264;14.906315871248786;14.906315871248786;12.366611060554249;8.4…
450;11.766702165548526;-3.737777346430257;11.766702165548526;0.02209934672777414;0.7201067625981277;363.4200000000002;350.31600000000014;363.034747896;124.0;0.0;0.26400487678679274;-0.4564199176599394;0.4564199176599394;0.26400487678679274;1.2083333333333333;1.875;2.4166666666666665;1.9252682533687662;972.4030321184788;17.48276318419594;12.49094162711056;14.123934788966013;11.253038761063381;6.77…
451;12.30126244016125;-0.6118381519274372;12.30126244016125;0.12189531368102768;0.4048759540276126;299.282;286.178;299.07937251600003;112.0;0.0;0.23462201563087678;-0.5042596069674322;0.5042596069674322;0.23462201563087678;1.0454545454545454;1.7727272727272727;2.4545454545454546;2.3786463794518546;958.8878856975613;16.016143379015546;11.622238982565356;11.622238982565356;10.379917853109719;6.4646…
452;11.465868832215193;-3.742893558961;11.465868832215193;0.0071173508430006915;0.8161949199195438;350.37700000000007;340.29700000000014;350.0031134199999;118.0;0.0;0.2904270158573859;-0.45670019549076907;0.45670019549076907;0.2904270158573859;1.0869565217391304;1.7826086956521738;2.347826086956522;1.8626860125424707;926.3321624797304;16.61251969619286;11.47654018676405;13.109533348619502;10.8255…
453;6.402039477828168;0.6427985638699927;6.402039477828168;0.6427985638699927;0.45967216256382176;323.78700000000015;309.67500000000007;323.093773128;114.0;0.0;0.1780035062534693;-0.3987083349916226;0.3987083349916226;0.1780035062534693;1.0869565217391304;1.9130434782608696;2.739130434782609;2.047834071244395;941.906827337775;15.97432701575866;12.391193817526151;13.147122763544607;11.131030293135…
454;12.730755070546737;-0.7631306689342401;12.730755070546737;0.0076386264382295455;0.3920669201448963;382.3280000000002;368.2160000000002;382.080100788;142.0;0.0;0.32886837572230865;-0.5042596069674322;0.5042596069674322;0.32886837572230865;1.0357142857142858;1.7857142857142858;2.4285714285714284;2.0571393451568225;1213.159735952432;20.16240774895752;14.515705670989963;14.515705670989963;13.2737…
455;12.800295965608466;-0.7581349206349206;12.800295965608466;0.0005524586377758656;0.44720164345929897;396.35500000000013;380.22700000000015;396.0957508519999;148.0;0.0;0.3312466917896641;-0.5042596069674322;0.5042596069674322;0.3312466917896641;1.0;1.7241379310344827;2.3448275862068964;2.0468221246113796;1261.8999046486742;21.032651236960596;15.462919266489921;15.462919266489921;13.684448305750…
456;12.765087553539935;-3.5254194003831;12.765087553539935;0.00341529537281704;0.5606272971711115;403.4120000000002;386.2760000000002;403.07257288399995;146.0;0.0;0.23484098375159201;-0.5042596069674322;0.5042596069674322;0.23484098375159201;1.0714285714285714;1.8214285714285714;2.4642857142857144;2.0590824356368884;1277.66225971791;20.214813991764814;14.838167523826923;15.65466410475465;13.18637…
457;13.048290763836398;-0.23892001553707942;13.048290763836398;0.12713892637406565;0.690416838776171;401.4910000000002;382.33900000000017;401.1197978480001;144.0;0.0;0.2564288855949601;-0.31238202128226183;0.31238202128226183;0.2564288855949601;1.1379310344827587;1.9310344827586208;2.7241379310344827;1.5082070555445442;1181.291377295453;19.957454678884098;15.773508121841253;16.59000470276898;14.1…
458;12.753182791635172;-0.5157761715797424;12.753182791635172;0.025833333333333597;0.6107469370485828;353.37400000000014;334.2220000000001;353.1263227080001;134.0;0.0;0.23462227129684338;-0.5042596069674322;0.5042596069674322;0.23462227129684338;1.0;1.7307692307692308;2.423076923076923;2.015726766321977;1063.9650950650832;18.421920772951363;14.32052943362188;14.32052943362188;12.452397498181154;8…
459;12.821084026203073;-0.5131720049130759;12.821084026203073;0.023229166666666856;0.5953334670088491;367.4010000000002;346.2330000000001;367.1419727720001;140.0;0.0;0.23462227129684327;-0.5042596069674322;0.5042596069674322;0.23462227129684327;0.9629629629629629;1.7037037037037037;2.4074074074074074;1.9857839274667521;1080.102633458508;19.12902755413791;15.027636214808428;15.027636214808428;12.9…
460;12.864911186696903;-0.5250997312505243;12.864911186696903;0.035156893004115064;0.5863245971778386;382.4160000000001;360.2400000000001;382.152871804;146.0;0.0;0.23462227134946304;-0.5042596069674322;0.5042596069674322;0.23462227134946304;0.9642857142857143;1.6785714285714286;2.357142857142857;1.9472890420577387;1113.959531348603;19.999271042140986;15.767743029121839;15.767743029121839;13.34624…
461;12.746380070546737;-0.7427225056689337;12.746380070546737;0.020139151339548134;0.45951292590077397;381.34000000000015;366.22000000000014;381.08485182;142.0;0.0;0.23462274466197455;-0.5042596069674322;0.5042596069674322;0.23462274466197455;0.9285714285714286;1.6071428571428572;2.25;2.0571393451568225;1209.4317968101127;20.16240774895752;14.72281245217651;14.72281245217651;13.273764703227075;8.…
462;12.7426598324515;-3.4787012933872146;12.7426598324515;0.02856467686554298;0.6999526242690712;387.4130000000002;370.27700000000016;387.077658264;140.0;0.0;0.23484098375159185;-0.5079662130041037;0.5079662130041037;0.23484098375159185;1.1111111111111112;1.8148148148148149;2.4444444444444446;2.0541490259870283;1211.6638399168594;19.344570503761737;14.468304197516591;15.284800778444318;12.7756941…
463;12.749781431090955;-0.6292493386243374;12.749781431090955;0.054211250743537054;0.6005552634266854;367.35700000000014;350.2210000000001;367.10558726400006;138.0;0.0;0.23462250482433056;-0.5042596069674322;0.5042596069674322;0.23462250482433056;1.037037037037037;1.8148148148148149;2.4814814814814814;2.033691620512665;1147.3975952901746;19.29216426095444;14.521670942899195;14.521670942899195;12.…
464;12.814281305114637;-0.7401183390022672;12.814281305114637;0.023540511883765713;0.4494206415937423;395.3670000000002;378.23100000000017;395.100501884;148.0;0.0;0.23462274466195038;-0.5042596069674322;0.5042596069674322;0.23462274466195038;0.9310344827586207;1.6206896551724137;2.2758620689655173;2.04057039608256;1225.9886861419798;20.86951453014407;15.429919233363059;15.429919233363059;13.77376…
465;12.795202664399095;-0.1510213529856388;12.795202664399095;0.1510213529856388;0.7251249401716846;332.42800000000005;316.30000000000007;332.098334132;118.0;0.0;0.25642812474827137;-0.31243366939021683;0.31243366939021683;0.25642812474827137;1.0833333333333333;1.875;2.75;1.7195732269389983;975.707799071499;16.518297090128677;13.133589185501258;13.950085766428984;11.77518824547867;8.1144532196782…
466;11.545868832215193;-3.7310592394343707;11.545868832215193;0.02100623973188953;0.7275009579097262;349.39300000000014;338.3050000000001;349.019097832;118.0;0.0;0.263731538056447;-0.4567002038531706;0.4567002038531706;0.263731538056447;1.173913043478261;1.8695652173913044;2.4347826086956523;1.8626860125424705;927.1869154520037;16.61251969619286;11.568291896300186;13.201285058155639;10.8255184061…
467;12.83212073255228;-3.5324304196668455;12.83212073255228;0.0010909152075275763;0.6610219454134869;412.42300000000023;396.2950000000002;412.0729072319999;148.0;0.0;0.23484098375159193;-0.5065699877771486;0.5065699877771486;0.23484098375159193;1.206896551724138;1.9655172413793103;2.6206896551724137;2.059198733997603;1368.4525981145146;20.921920772951356;15.338167523826923;16.154664104754648;13.7…
468;13.18737622913669;-4.890121877205888;13.18737622913669;0.07006777788275853;0.609671644001731;455.41000000000025;439.28200000000015;455.06504289199995;164.0;0.0;0.41947726834692617;-0.507323766911112;0.507323766911112;0.41947726834692617;1.1290322580645162;1.8387096774193548;2.4516129032258065;2.0371962056567843;1378.3963473756444;22.71481399176481;16.024847347354644;16.84134392828237;14.39770…
469;9.642998216159743;-0.1417674477198292;9.642998216159743;0.00043514406068489997;0.5608864758432107;388.90300000000013;363.70300000000015;388.1778371000001;144.0;0.0;0.22660622309569692;-0.39423183678761164;0.39423183678761164;0.22660622309569692;1.1851851851851851;1.962962962962963;2.5925925925925926;2.0672707324236796;923.7039169680075;19.551677284948283;15.939941385212576;16.695870331231028;…
470;12.937087222464417;-4.63215419671655;12.937087222464417;0.053639826247287914;0.3841837936995399;448.79200000000026;436.6960000000003;448.066235964;158.0;0.0;0.41741842768680637;-0.43812621367060817;0.43812621367060817;0.41741842768680637;1.032258064516129;1.7419354838709677;2.4838709677419355;1.4106240834219126;1243.6108895618615;22.00986092169139;15.366147682171144;16.122076628189596;14.7918…
471;11.528826179355235;-0.9832073379064583;11.528826179355235;0.09008243000611738;0.7558032255598222;314.322;304.2420000000001;314.0361278;110.0;0.0;0.3351789945452429;-0.47763924650794604;0.47763924650794604;0.3351789945452429;1.2272727272727273;1.9545454545454546;2.5454545454545454;1.845644901310537;805.204869621744;15.689869965382487;11.121658641682792;11.938155222610519;10.524877143252587;6.2…
472;5.995517010302063;0.25590561224489816;5.995517010302063;0.25590561224489816;0.7160183442066217;244.68500000000003;235.61299999999997;244.05157396799999;84.0;0.0;0.22144917727783178;-0.3677308110724141;0.3677308110724141;0.22144917727783178;1.1764705882352942;2.0588235294117645;2.8823529411764706;2.2684425774782877;689.7884186560646;11.828062645816686;8.83840741302611;9.594336359044565;8.23718…
473;5.593842750062988;0.2771729733560091;5.593842750062988;0.2771729733560091;0.749078093396377;289.136;280.064;288.00105838800005;84.0;0.0;0.22144917727213217;-0.36773081107242295;0.36773081107242295;0.22144917727213217;1.1764705882352942;2.0588235294117645;2.8823529411764706;2.2684425774782877;689.7884186560646;11.828062645816686;8.83840741302611;10.424403952140814;8.237183443017882;5.094139946…
474;8.93525263500462;0.22758128096917796;8.93525263500462;0.22758128096917796;0.6977855650081888;235.25;226.17799999999997;235.08579528799999;86.0;0.0;0.22144917727410482;-0.36773081107242;0.36773081107242;0.22144917727410482;1.2222222222222223;2.111111111111111;2.888888888888889;2.2654536280326916;766.3928062670125;12.535169427003234;9.40765653551684;9.40765653551684;8.775188245478667;5.37876450…
475;11.703685415574743;-3.476429609804741;11.703685415574743;0.0827419568346004;0.719328109036339;363.4200000000001;350.3160000000001;363.034747896;124.0;0.0;0.263731538056447;-0.45670020385315496;0.45670020385315496;0.263731538056447;1.2083333333333333;1.9166666666666667;2.5;1.848180013693663;943.3537142296881;17.319626477379405;12.490941627110562;14.123934788966015;11.386178577914636;6.82160342…
476;12.297905937116692;-3.5608509061010376;12.297905937116692;0.08242482957520014;0.5896818128816785;420.51600000000013;400.35600000000017;420.09259712;148.0;0.0;0.263731538056447;-0.45670020385315496;0.45670020385315496;0.263731538056447;1.2142857142857142;1.9285714285714286;2.5357142857142856;1.721515285033134;1024.1099660844063;20.311190308942123;15.352368784983614;16.985361946839067;13.242020…
477;11.540660498881861;-0.4832073379064583;11.540660498881861;0.10191674953274488;0.7543782417231005;313.338;302.25000000000006;313.05211221200005;110.0;0.0;0.263731538056447;-0.4567002089623801;0.4567002089623801;0.263731538056447;1.2272727272727273;1.9545454545454546;2.5454545454545454;1.8456449013105374;805.695094617417;15.689869965382487;11.251795315372462;12.068291896300188;10.52487714325258…
478;13.202542052773698;-4.936388368867851;13.202542052773698;0.01792167947425849;0.6622305131204482;417.39000000000016;407.3100000000001;417.00648246000003;142.0;0.0;0.4172455275662971;-0.45669997946717994;0.45669997946717994;0.4172455275662971;1.2222222222222223;1.9259259259259258;2.4814814814814814;2.010817111541329;1087.9670198760311;19.982763184195935;13.124835046138243;14.757828207993695;12.…
479;5.884405899190951;0.24028061224489838;5.884405899190951;0.24028061224489838;0.6664295146902249;245.67300000000003;237.60899999999998;245.04682293599998;84.0;0.0;0.22144917732896488;-0.36773081107233474;0.36773081107233474;0.22144917732896488;1.2352941176470589;2.1176470588235294;2.9411764705882355;2.268442577478288;691.1445803852713;11.828062645816686;8.708270739336442;9.464199685354897;8.237…
480;6.2584540431398885;0.19024374667562505;6.2584540431398885;0.19024374667562505;0.5524528639540985;357.20400000000006;347.124;356.03439968000004;118.0;0.0;0.22144917988306975;-0.3677308110641739;0.3677308110641739;0.22144917988306975;1.0;1.875;2.6666666666666665;2.051814274619614;1059.5636705812458;16.681433796945207;12.188149346224877;13.700007238261788;11.631030293135238;6.996733558411417;7.7…
481;8.87275263500462;0.3652574640967503;8.87275263500462;0.3652574640967503;0.6862229767949419;236.238;228.17399999999998;236.08104425599998;86.0;0.0;0.14668842915884236;-0.3835335319711417;0.3835335319711417;0.14668842915884236;1.2222222222222223;2.111111111111111;2.888888888888889;2.2654536280326916;767.5788380643027;12.535169427003234;9.277519861827171;9.277519861827171;8.775188245478667;5.238…
482;6.2532457098065555;0.2216354700316343;6.2532457098065555;0.2216354700316343;0.5732738887446064;322.7590000000001;311.67100000000005;322.07337203200007;112.0;0.0;0.22144917985894758;-0.3677308110642113;0.3677308110642113;0.22144917985894758;1.0;1.9130434782608696;2.739130434782609;2.0300770041942715;1010.3117683604834;15.81119030894213;11.887535142405278;12.643464088423734;11.237183443017885;6…
483;5.9874921689928895;0.24208245531658257;5.9874921689928895;0.24208245531658257;0.6106249554986869;321.7710000000001;309.67500000000007;321.078123064;112.0;0.0;0.22144917985885756;-0.3677308110642113;0.3677308110642113;0.22144917985885756;1.0;1.826086956521739;2.608695652173913;1.9822965212629793;991.4750345891177;15.81119030894213;12.017671816094946;12.773600762113402;11.220346690612278;7.0212…
484;6.364356820917666;0.23398114904398004;6.364356820917666;0.23398114904398004;0.6106249554986869;321.77100000000013;309.67500000000007;321.078123064;112.0;0.0;0.22144917985890017;-0.3677308110642113;0.3677308110642113;0.22144917985890017;1.0;1.8695652173913044;2.6956521739130435;2.0300770041942715;1008.7250345891179;15.81119030894213;12.017671816094946;12.773600762113402;11.237183443017885;7.02…
485;6.130941954503461;0.23862192407827343;6.130941954503461;0.23862192407827343;0.6106249554986869;321.7710000000001;309.67499999999995;321.07812306399995;112.0;0.0;0.2214491798588576;-0.3677308110642113;0.3677308110642113;0.2214491798588576;1.0869565217391304;2.0;2.8260869565217392;2.005020543744298;929.2250345891177;15.81119030894213;12.017671816094946;12.773600762113402;11.220346690612278;7.02…
486;5.71380548033416;0.2641093211976151;5.71380548033416;0.2641093211976151;0.7832992030885915;293.33000000000004;278.21;293.1276601;110.0;0.0;0.22144917985376494;-0.3770330240373194;0.3770330240373194;0.22144917985376494;1.2272727272727273;2.1818181818181817;3.0;1.944801997871636;867.8535987040992;14.940946820939052;11.937225169540346;11.937225169540346;10.826499840494925;7.1386989722208485;7.13…
487;5.6761547304106825;0.24048663601243025;5.6761547304106825;0.24048663601243025;0.5817034367209819;277.291;266.203;277.10759335200004;102.0;0.0;0.22144917988428658;-0.36773081106417194;0.36773081106417194;0.22144917988428658;1.1428571428571428;2.0952380952380953;2.9047619047619047;2.0244140870868548;908.1352950181033;14.233840039752504;10.932220400206425;10.932220400206425;10.326499840494925;6.…
488;5.6785004094230285;0.2437659570000843;5.6785004094230285;0.2437659570000843;0.6087005691280818;277.28700000000003;266.19899999999996;277.096359972;102.0;0.0;0.22144917985895238;-0.47196364125012036;0.47196364125012036;0.22144917985895238;1.1428571428571428;2.0952380952380953;2.9047619047619047;2.024414087086854;910.8767489727483;14.233840039752504;10.970605364359955;10.970605364359955;10.3264…
489;5.701764872232946;0.24895114218526948;5.701764872232946;0.24895114218526948;0.6123496395415828;288.314;276.218;288.112344384;106.0;0.0;0.22144917985885768;-0.3677308110642113;0.3677308110642113;0.22144917985885768;0.9090909090909091;1.7272727272727273;2.5454545454545454;2.0119168076166853;945.187451023009;14.940946820939052;11.586920938585676;11.586920938585676;10.826499840494925;6.7712866027…
490;5.7000293350428635;0.24660546317292376;5.7000293350428635;0.24660546317292376;0.6123496395415828;288.314;276.218;288.112344384;106.0;0.0;0.2214491798589034;-0.3677308110642113;0.3677308110642113;0.2214491798589034;0.9545454545454546;1.8636363636363635;2.6818181818181817;2.0119168076166853;945.187451023009;14.940946820939052;11.586920938585676;11.586920938585676;10.826499840494925;6.7712866027…
491;8.895252635004619;0.2071731177038718;8.895252635004619;0.2071731177038718;0.6862229767949419;236.23799999999997;228.17399999999998;236.08104425599998;86.0;0.0;0.22144918405538044;-0.3677308110506878;0.3677308110506878;0.22144918405538044;1.2777777777777777;2.1666666666666665;2.9444444444444446;2.2654536280326916;767.5788380643027;12.535169427003234;9.277519861827171;9.277519861827171;8.775188…
492;5.710029335042863;0.2589511421852695;5.710029335042863;0.2589511421852695;0.6148647558317336;287.326;274.222;287.117095416;106.0;0.0;0.22144917985885756;-0.3677308110642113;0.3677308110642113;0.22144917985885756;0.9545454545454546;1.8181818181818181;2.6363636363636362;2.011916807616686;943.6007172516433;14.940946820939052;11.717057612275346;11.717057612275346;10.826499840494925;6.921555489902…
493;5.557577317964223;0.26688917233560105;5.557577317964223;0.26688917233560105;0.6600764721604849;211.22799999999998;202.15599999999998;211.08579528799999;78.0;0.0;0.2214491840357702;-0.3677308110507181;0.3677308110507181;0.2214491840357702;1.0625;2.0;2.875;2.263141609401491;643.4248946816314;10.957819157813608;8.40765653551684;8.40765653551684;7.84333659290053;4.854271327453944;4.85427132745394…
494;8.87275263500462;0.21195628096917796;8.87275263500462;0.21195628096917796;0.686222976794942;236.23800000000003;228.17399999999998;236.08104425599998;86.0;0.0;0.221449177325097;-0.3677308110723408;0.3677308110723408;0.221449177325097;1.2777777777777777;2.1666666666666665;2.9444444444444446;2.265453628032692;767.5788380643025;12.535169427003234;9.277519861827171;9.277519861827171;8.775188245478…
495;5.557577317964222;0.26688917233560105;5.557577317964222;0.26688917233560105;0.6600764721604849;211.228;202.15599999999998;211.08579528799999;78.0;0.0;0.22144918392517815;-0.3677308110510346;0.3677308110510346;0.22144918392517815;1.125;2.0625;2.9375;2.263141609401491;643.4248946816314;10.957819157813608;8.40765653551684;8.40765653551684;7.84333659290053;4.844205220712605;4.844205220712605;3.39…
496;5.560856638951877;0.2716723356009072;5.560856638951877;0.2716723356009072;0.6600764721604849;211.228;202.15599999999998;211.08579528799999;78.0;0.0;0.22144917730484698;-0.3677308110723721;0.3677308110723721;0.22144917730484698;1.125;2.0625;2.9375;2.263141609401491;643.4248946816314;10.957819157813608;8.40765653551684;8.40765653551684;7.84333659290053;4.844205220712605;4.844205220712605;3.3932…
497;8.863345336221418;0.23888426975728616;8.863345336221418;0.23888426975728616;0.6977855650081888;235.25000000000003;226.17799999999997;235.08579528799999;86.0;0.0;0.22144917725467034;-0.36773081107245015;0.36773081107245015;0.22144917725467034;1.2222222222222223;2.111111111111111;2.888888888888889;2.2224946128112917;766.3928062670125;12.535169427003234;9.40765653551684;9.40765653551684;8.775188…
498;5.552794154698916;0.2595195578231295;5.552794154698916;0.2595195578231295;0.6600764721604849;211.22799999999998;202.15599999999998;211.08579528799999;78.0;0.0;0.22144986565034508;-0.36773080650349266;0.36773080650349266;0.22144986565034508;1.0625;2.0;2.875;2.263141609401491;643.4248946816314;10.957819157813608;8.40765653551684;8.40765653551684;7.84333659290053;4.854271327453944;4.854271327453…
499;5.596929169816075;0.2522726389938694;5.596929169816075;0.2522726389938694;0.6549110469273586;234.262;224.18199999999996;234.09054632;86.0;0.0;0.22144917727404648;-0.36773081107242;0.36773081107242;0.22144917727404648;1.2222222222222223;2.111111111111111;2.888888888888889;2.2654536280326916;764.805194168477;12.535169427003234;9.537793209206507;9.537793209206507;8.775188245478667;5.443832845002…
500;12.765417663979171;-4.380962537792896;12.765417663979171;0.06604257212144127;0.7440237762139347;278.237;269.165;278.077930948;102.0;0.0;0.41598656461918737;-0.367730811072443;0.41598656461918737;0.367730811072443;1.1;1.9;2.6;2.216300437940998;776.6274711110713;14.328062645816686;10.094336359044563;10.094336359044563;9.44850830842307;5.72210441992175;5.72210441992175;4.230132625440659;4.230132…
501;9.503775352733687;0.2217389455782317;9.503775352733687;0.2217389455782317;0.661791790651037;226.239;216.15899999999996;226.08546094;84.0;0.0;0.22144917731645078;-0.507885039528091;0.507885039528091;0.22144917731645078;1.1764705882352942;2.0588235294117645;2.8823529411764706;2.2684425774782877;689.7884186560646;11.828062645816686;8.907656535516841;8.907656535516841;8.237183443017882;5.12876450…
502;10.819085149491896;-0.42547760770974996;10.819085149491896;0.036553760393046364;0.5565032043307921;255.23700000000002;246.16499999999996;255.075624528;94.0;0.0;0.2710672090930114;-0.3677308110722718;0.3677308110722718;0.2710672090930114;1.263157894736842;2.1052631578947367;2.8421052631578947;2.2376169349637802;780.6407203279862;13.405412915006313;9.724153116444567;9.724153116444567;9.14786704…
503;13.218401832955404;-0.2782610544217683;13.218401832955404;0.19514172335600932;0.6938101587745371;228.23000000000002;219.158;228.081124508;84.0;0.0;0.22144917730096284;-0.3677308110723782;0.3677308110723782;0.22144917730096284;1.1764705882352942;2.0588235294117645;2.8823529411764706;2.2684425774782877;689.7884186560646;11.828062645816686;8.83840741302611;8.83840741302611;8.237183443017882;5.09…
504;5.573202317964222;0.2872973356009072;5.573202317964222;0.2872973356009072;0.6679496538576295;210.24;200.15999999999997;210.09054632;78.0;0.0;0.22144917725459967;-0.3677308110724502;0.3677308110724502;0.22144917725459967;1.0625;1.9375;2.8125;2.263141609401491;642.0687329524246;10.957819157813608;8.537793209206507;8.537793209206507;7.84333659290053;4.99447410788495;4.99447410788495;3.5175943672…
505;8.91113740866717;0.644913076341648;8.91113740866717;0.644913076341648;0.6318378034210449;220.235;212.17099999999996;220.074896256;80.0;0.0;0.13995475308257746;-0.3010846412848778;0.3010846412848778;0.13995475308257746;1.1764705882352942;2.1176470588235294;2.8823529411764706;2.2784780479220217;707.112708838123;11.664925939000156;8.907656535516841;8.907656535516841;8.381341395361314;5.159273557…
506;8.93525263500462;0.4150812809691782;8.93525263500462;0.4150812809691782;0.6977855650081888;235.25;226.17799999999997;235.08579528799999;86.0;0.0;0.1421084996999187;-0.3835335368292131;0.3835335368292131;0.1421084996999187;1.1666666666666667;2.0555555555555554;2.8333333333333335;2.265453628032691;766.3928062670124;12.535169427003234;9.407656535516841;9.407656535516841;8.775188245478667;5.36869…
507;8.92962763500462;0.4150812809691784;8.92962763500462;0.4150812809691784;0.6977855650081887;235.24999999999997;226.17799999999997;235.08579528799999;86.0;0.0;0.23555084032830242;-0.3835330550670093;0.3835330550670093;0.23555084032830242;1.2222222222222223;2.111111111111111;2.888888888888889;2.2654536280326916;766.3928062670125;12.535169427003234;9.40765653551684;9.40765653551684;8.775188245478…
508;8.95087763500462;0.47758128096917796;8.95087763500462;0.47758128096917796;0.702888829138585;234.26199999999997;224.18199999999996;234.09054632;86.0;0.0;0.12487608124826403;-0.3836386900893226;0.3836386900893226;0.12487608124826403;1.1666666666666667;2.0555555555555554;2.8333333333333335;2.2654536280326916;764.805194168477;12.535169427003234;9.537793209206507;9.537793209206507;8.77518824547866…
509;8.94525263500462;0.4775812809691782;8.94525263500462;0.4775812809691782;0.702888829138585;234.26199999999997;224.18199999999996;234.09054632;86.0;0.0;0.13900246165619337;-0.38362704251745877;0.38362704251745877;0.13900246165619337;1.1666666666666667;2.0555555555555554;2.8333333333333335;2.2654536280326916;764.805194168477;12.535169427003234;9.537793209206507;9.537793209206507;8.77518824547866…
510;8.983310486244289;0.5655442439321408;8.983310486244289;0.5655442439321408;0.756566700469831;249.27700000000002;238.18899999999996;249.10144535199998;92.0;0.0;0.22385883834371872;-0.35723662576631854;0.35723662576631854;0.22385883834371872;1.263157894736842;2.1578947368421053;2.9473684210526314;2.2139085151500684;781.8758146466679;13.242276208189782;10.330306266327215;10.330306266327215;9.3131…
511;12.326976057385508;-3.0614186614032084;12.326976057385508;0.00745095144220298;0.6732961717717298;385.4700000000001;370.3500000000002;385.05548334;132.0;0.0;0.25740141455415;-0.3608642744283403;0.3608642744283403;0.25740141455415;1.1923076923076923;1.9615384615384615;2.6923076923076925;1.6203215248954366;1146.142971179899;18.311190308942127;13.81436398252283;15.447357144378282;12.4047981024797…
512;11.964516413010145;-1.0269455205753573;11.964516413010145;0.8148122310856802;0.2964259658565798;467.59400000000016;442.39400000000023;467.16674804;170.0;0.0;0.15221149648645796;-0.611646021397555;0.611646021397555;0.15221149648645796;0.8823529411764706;1.6176470588235294;2.323529411764706;1.7221068053578834;1493.1071672836956;23.81926199844989;19.5719391573566;20.388435738284326;16.4567287958…
513;12.915024605725362;-0.33082058582284035;12.915024605725362;0.14494282923922697;0.6156275596664318;450.52400000000017;428.3480000000002;450.14740956400004;164.0;0.0;0.27481607531928315;-0.4967419760705023;0.4967419760705023;0.27481607531928315;1.25;2.09375;2.90625;1.326716938604586;1173.9777774965999;22.078775022443743;17.498833334115407;18.315329915043133;15.635361590784806;10.291614978692015…
514;12.899770309560315;-3.51974995259457;12.899770309560315;0.012129359981438714;0.2788737905378975;558.1480000000003;521.8600000000002;557.222738692;204.0;0.0;0.2288400166385949;-0.4888217167568057;0.4888217167568057;0.2288400166385949;1.0526315789473684;1.763157894736842;2.4473684210526314;1.6602249164640774;1389.2316268517166;27.44901851044681;22.507314642507044;24.079740169453228;18.056587779…
515;11.383167444305057;-0.1216331879400061;11.383167444305057;0.1216331879400061;0.644160373925431;361.4090000000001;342.2570000000001;361.165108228;136.0;0.0;0.22075643992244964;-0.3671072964788635;0.3671072964788635;0.22075643992244964;1.3333333333333333;2.1481481481481484;2.8518518518518516;1.7081677161548432;1075.587072937617;18.96589084732138;15.075417849974547;15.075417849974547;13.02920844…
516;13.527473897315062;-3.833260337242518;13.527473897315062;0.011176843071684095;0.49069836039711934;433.91700000000014;420.8130000000002;433.012174556;142.0;0.0;0.23756735821396463;-0.38314161197141683;0.38314161197141683;0.23756735821396463;1.0714285714285714;1.8214285714285714;2.5357142857142856;1.9513409919419393;1336.5189057829944;20.051677284948283;14.18698866445975;16.575910772333657;13.2…
517;13.969574921572148;-4.705827988321768;13.969574921572148;0.08826341832981677;0.18039540082813144;585.5390000000001;566.3870000000001;585.1093879680001;210.0;0.0;0.41598904856652963;-0.4628139992772003;0.4628139992772003;0.41598904856652963;0.926829268292683;1.6585365853658536;2.341463414634146;1.3971528678425484;1905.9620886015548;29.526368779636435;20.660566977700572;21.4770635586283;19.3077…
518;11.465439883227303;-0.5229024494324819;11.465439883227303;0.1432084703716201;0.5745005797290426;321.34000000000003;306.22;321.12257472000005;120.0;0.0;0.25030916499706796;-0.5078861343593273;0.5078861343593273;0.25030916499706796;1.0416666666666667;1.875;2.6666666666666665;1.8233299845861155;882.1146859632124;16.94094682093905;12.600742038049624;12.600742038049624;11.614193540729628;7.1661513…
519;13.06386443248151;-0.3929204984462922;13.06386443248151;0.10933421516754827;0.4691615383846755;416.4810000000001;399.34500000000014;416.110710384;148.0;0.0;0.2607728767718873;-0.3324119014337256;0.3324119014337256;0.2607728767718873;0.9;1.5333333333333334;2.2;1.6111524536993997;1175.0757713041269;20.924074484064487;15.74914228278126;16.565638863708987;14.59735678832402;9.184052556902245;9.592…
520;13.02516413664231;-0.34490952450939205;13.02516413664231;0.1886992945326278;0.4283578001154621;432.93600000000015;415.8000000000002;432.08115984400007;148.0;0.0;0.26077287677182254;-0.332413637306826;0.332413637306826;0.26077287677182254;0.9;1.5333333333333334;2.2;1.6111524536993997;1175.0757713041269;20.924074484064487;15.74914228278126;17.32156780972744;14.59735678832402;9.184052556902245;9…
521;13.113211976148483;-0.31725203661711565;13.113211976148483;0.23256508776350038;0.43587522826375813;426.5450000000002;404.3690000000002;426.151432324;154.0;0.0;0.2607728767824279;-0.33241505433444263;0.33241505433444263;0.2607728767824279;0.8709677419354839;1.4838709677419355;2.129032258064516;1.6243972159886948;1212.8839111355553;21.794317972067567;17.29382754058241;18.110324121510132;14.9912…
522;13.13953429019807;-0.33910388846896766;13.13953429019807;0.196744509532208;0.4266859939982249;442.5440000000001;420.36800000000017;442.146346944;160.0;0.0;0.2607728767825885;-0.49676588840626157;0.49676588840626157;0.2607728767825885;0.96875;1.65625;2.3125;1.5978262730127615;1233.4442710665935;22.501424753254117;17.70207583104627;18.518572411973995;15.529208440902158;10.018126358616387;10.426…
523;13.088783413962993;-0.3913261106911896;13.088783413962993;0.11011610817166351;0.4417327699073549;430.5080000000001;411.3560000000002;430.12636044800007;154.0;0.0;0.2607728767825449;-0.3324119014337256;0.3324119014337256;0.2607728767825449;0.967741935483871;1.6451612903225807;2.3225806451612905;1.624397215988695;1218.941215862616;21.79431797206756;16.671792013591634;17.48828859451936;14.991203…
524;13.092100865037374;-0.34331513675428993;13.092100865037374;0.18948118753674303;0.39882191524916377;446.9630000000002;427.81100000000026;446.096809908;154.0;0.0;0.2607728767824801;-0.332413637306826;0.332413637306826;0.2607728767824801;0.967741935483871;1.6451612903225807;2.3225806451612905;1.624397215988695;1218.941215862616;21.79431797206756;16.671792013591634;18.244217540537814;14.991203638…
525;13.087148876011309;-0.3502381477282268;13.087148876011309;0.2114539766523893;0.39882191524916366;446.96300000000014;427.8110000000002;446.096809908;154.0;0.0;0.2607728768265432;-0.33241505433444263;0.33241505433444263;0.2607728768265432;0.967741935483871;1.6451612903225807;2.3225806451612905;1.6243972159886948;1218.9412158626158;21.794317972067567;16.671792013591634;18.244217540537814;14.9912…
526;13.113471190060896;-0.3720899995800788;13.113471190060896;0.17563339842109693;0.3923167472876047;462.9620000000001;443.8100000000001;462.091724528;160.0;0.0;0.26077287682670386;-0.49676588840626157;0.49676588840626157;0.26077287682670386;1.0;1.6875;2.34375;1.5978262730127613;1239.501575793654;22.501424753254117;17.080040304055498;18.652465831001678;15.529208440902158;9.707108595121;10.4933213…
527;13.080536886185214;-0.4243122218023012;13.080536886185214;0.08900499706055265;0.4052931425039689;450.9260000000001;434.7980000000002;450.071738032;154.0;0.0;0.2607728768266603;-0.3324119014337256;0.3324119014337256;0.2607728768266603;0.967741935483871;1.6451612903225807;2.3225806451612905;1.6243972159886955;1224.9383908906123;21.794317972067567;16.04975648660086;17.622182013547043;14.99120363…
528;13.066037764900198;-0.37630124786540153;13.066037764900198;0.16837007642563195;0.36317747582139304;467.3810000000002;451.2530000000002;466.042187492;154.0;0.0;0.2607728768265955;-0.332413637306826;0.332413637306826;0.2607728768265955;0.8709677419354839;1.4838709677419355;2.129032258064516;1.6243972159886957;1222.9383908906123;21.794317972067567;16.04975648660086;18.378110959565497;14.99120363…
529;13.405351298193006;-0.41100203661711565;13.405351298193006;0.17256508776350055;0.4417327699073549;430.5080000000001;411.35600000000017;430.126360448;154.0;0.0;0.26077287688108;-0.33241505433444263;0.33241505433444263;0.26077287688108;0.967741935483871;1.6451612903225807;2.3225806451612905;1.6243972159886948;1218.9412158626158;21.794317972067567;16.671792013591634;17.48828859451936;14.99120363…
530;13.420253168867745;-0.43285388846896766;13.420253168867745;0.13674450953220774;0.4306794109631652;446.50700000000006;427.35500000000013;446.12127506800005;160.0;0.0;0.2607728768812407;-0.49676588840626157;0.49676588840626157;0.2607728768812407;1.0;1.6875;2.34375;1.5978262730127615;1239.501575793654;22.501424753254117;17.080040304055498;17.89653688498322;15.529208440902158;9.707108595121;10.11…
531;13.381913798193004;-0.4850761106911905;13.381913798193004;0.0501161081716639;0.4467222253876287;434.4710000000001;418.3430000000002;434.101288572;154.0;0.0;0.2607728768811971;-0.3324119014337256;0.3324119014337256;0.2607728768811971;0.8709677419354839;1.4838709677419355;2.129032258064516;1.6243972159886952;1222.9383908906125;21.794317972067567;16.04975648660086;16.866253067528586;14.991203638…
532;13.397104770415226;-0.43706513675428904;13.397104770415226;0.12948118753674298;0.4052931425039688;450.9260000000001;434.79800000000023;450.071738032;154.0;0.0;0.2607728768811323;-0.332413637306826;0.332413637306826;0.2607728768811323;0.967741935483871;1.6451612903225807;2.3225806451612905;1.6243972159886948;1224.9383908906123;21.794317972067564;16.04975648660086;17.62218201354704;14.991203638…
533;13.144693457629964;-0.3448047629545645;13.144693457629964;0.21481026682686188;0.4266859939982248;442.5440000000001;420.36800000000017;442.146346944;160.0;0.0;0.26077287691761086;-0.4967678028392886;0.4967678028392886;0.26077287691761086;0.96875;1.65625;2.3125;1.6258074816745538;1233.4442710665935;22.50142475325411;17.702075831046272;18.518572411973995;15.529208440902158;10.018126358616389;10.…
534;13.171015771679553;-0.36665661480641565;13.171015771679553;0.17898968859556907;0.40862527198701454;458.5430000000002;436.3670000000002;458.141261564;166.0;0.0;0.26077287691777157;-0.4967678028392886;0.4967678028392886;0.26077287691777157;0.8787878787878788;1.4848484848484849;2.090909090909091;1.6010065367141832;1253.323870918231;23.208531534440667;18.110324121510132;18.92682070243786;16.06721…
535;13.103685284637733;-0.41887883702863804;13.103685284637733;0.09236128723502501;0.4306794109631651;446.5070000000001;427.35500000000025;446.1212750680001;160.0;0.0;0.26077287691772794;-0.4967678028392886;0.4967678028392886;0.26077287691772794;1.0;1.6875;2.34375;1.6258074816745538;1239.501575793654;22.50142475325411;17.080040304055498;17.896536884983224;15.529208440902158;9.707108595121001;10.1…
536;13.123582346518853;-0.37086786309173836;13.123582346518853;0.17172636660010454;0.3923167472876047;462.9620000000001;443.81000000000023;462.0917245280001;160.0;0.0;0.26077287691766315;-0.4967678028392886;0.4967678028392886;0.26077287691766315;1.0;1.6875;2.34375;1.6258074816745538;1239.501575793654;22.50142475325411;17.080040304055498;18.652465831001678;15.529208440902158;9.707108595121001;10.4…
537;13.046275247753421;-0.318846424372218;13.046275247753421;0.23178319475938558;0.4645682137436022;412.5180000000001;392.3580000000002;412.13578226;148.0;0.0;0.26077287677177025;-0.33241505433444263;0.33241505433444263;0.26077287677177025;0.9;1.5333333333333334;2.2;1.6111524536993995;1169.0785962761304;20.92407448406449;16.371177809772032;17.18767439069976;14.59735678832402;9.49507032039763;9.90…
538;13.072597561803008;-0.3406982762240698;13.072597561803008;0.19596261652809277;0.4521427982093231;428.5170000000001;408.35700000000014;428.1306968800001;154.0;0.0;0.2607728767719309;-0.49676588840626157;0.49676588840626157;0.2607728767719309;0.9354838709677419;1.5806451612903225;2.225806451612903;1.5836945357085135;1189.5035065673046;21.631181265251037;16.779426100235895;17.59592268116362;15.1…
539;4.684133088505487;0.8931501854616589;4.684133088505487;0.8931501854616589;0.4469758540216435;422.5360000000003;396.3280000000002;422.22189483200003;160.0;0.0;0.13739667930314897;-0.3461580157665843;0.3461580157665843;0.13739667930314897;0.8125;1.59375;2.4375;1.2801101108454993;1372.7741150610107;21.492988584816835;18.175241249018455;18.175241249018455;15.725479326061281;11.136969075499083;11.…
540;4.704541251770793;0.9209279632394367;4.704541251770793;0.9209279632394367;0.423180514238739;421.54800000000023;394.33200000000016;421.2266458640001;160.0;0.0;0.1373957140471902;-0.36117570914541375;0.36117570914541375;0.1373957140471902;0.84375;1.65625;2.5;1.2801101108454995;1370.5037197041556;21.492988584816835;18.305377922708125;18.305377922708125;15.725479326061281;11.277171855930089;11.27…
541;5.5358584693504636;0.4945227766394793;5.5358584693504636;0.4945227766394793;0.5749948746726322;335.37100000000015;318.23500000000007;335.149458164;126.0;0.0;0.2472357613483941;-0.4210215777811361;0.4210215777811361;0.2472357613483941;1.2;2.08;2.88;1.7607170435663273;1020.698580918326;17.225403871315226;13.677331983853756;13.677331983853756;12.241514740667455;7.936532547334096;7.93653254733409…
542;4.775627519526329;0.6770420270699851;4.775627519526329;0.6770420270699851;0.5157549677160971;351.41300000000007;334.27700000000004;351.1483955440001;130.0;0.0;0.16462254018734196;-0.3658172394030507;0.3658172394030507;0.16462254018734196;0.8888888888888888;1.8148148148148149;2.7037037037037037;1.504264359034975;1227.3838504570074;18.053830996061414;14.578864931841146;14.578864931841146;13.365…
543;11.650132452216202;0.032421367965129955;11.650132452216202;0.032421367965129955;0.614875981862534;398.89800000000014;375.7140000000001;398.162187036;146.0;0.0;0.2334225881970004;-0.3604835756266703;0.3604835756266703;0.2334225881970004;1.3928571428571428;2.25;3.107142857142857;1.5338425708763435;987.7412939863957;19.509860921691395;15.704839340233086;16.46076828625154;13.635361590784806;9.422…
544;12.109631178669918;-0.022679547092009367;12.109631178669918;0.022679547092009367;0.6220115247951173;398.89800000000025;375.7140000000001;398.162187036;146.0;0.0;0.3169566623831497;-0.3604835756266703;0.3604835756266703;0.3169566623831497;1.3928571428571428;2.25;3.107142857142857;1.5503212688930665;987.7412939863957;19.509860921691395;15.704839340233086;16.46076828625154;13.652198343190413;9.5…
545;11.524169870880677;0.05168025322481995;11.524169870880677;0.05168025322481995;0.6148759818625338;398.89800000000025;375.71400000000017;398.16218703600003;146.0;0.0;0.2334213249449864;-0.3604835756266704;0.3604835756266704;0.2334213249449864;1.3214285714285714;2.107142857142857;2.892857142857143;1.4712557209057435;979.7412939863959;19.509860921691395;15.704839340233086;16.46076828625154;13.635…
546;12.81603948169466;0.16751396055772316;12.81603948169466;0.16751396055772316;0.6338178607213238;453.9780000000001;425.7540000000001;453.2043861960001;168.0;0.0;0.31959041771210467;-0.3604835756266704;0.3604835756266704;0.31959041771210467;1.09375;1.8125;2.59375;1.2310263152536665;1100.672898895096;22.078775022443743;18.220586874792648;18.9765158208111;15.580520035918415;11.162466840331188;11.5…
547;12.136637554257018;-0.202967705942247;12.136637554257018;0.04335838154904481;0.58173343162911;426.9080000000002;403.72400000000016;426.15710165600007;156.0;0.0;0.2414660431616247;-0.3604835756266704;0.3604835756266704;0.2414660431616247;1.2666666666666666;2.033333333333333;2.8;1.422842044147391;1074.2987655595723;21.087211190881018;16.61308763069695;17.369016576715403;14.50804039084698;9.8879…
548;11.912987671591985;0.02179005483381724;11.912987671591985;0.02179005483381724;0.6633635286363794;364.4530000000001;340.261;364.20115938800006;140.0;0.0;0.3168863087741477;-0.3604845065345504;0.3604845065345504;0.3168863087741477;1.2592592592592593;2.074074074074074;2.888888888888889;1.4407722272313057;928.876453098186;18.63961743368832;15.404225136413485;15.404225136413485;13.241514740667453;…
549;12.215665332034796;0.17853247907624104;12.215665332034796;0.17853247907624104;0.6722766371103012;412.92500000000024;387.7250000000002;412.1778371;152.0;0.0;0.2362291303826638;-0.3604835756266704;0.3604835756266704;0.2362291303826638;1.3103448275862069;2.0689655172413794;2.8275862068965516;1.4589274307817606;1009.3288951203155;20.38010440969448;16.652052935733046;17.4079818817515;14.0080403908…
550;12.834558000213178;0.19418062722438978;12.834558000213178;0.19418062722438978;0.5853845154261047;452.9900000000001;423.75800000000015;452.2091372280001;168.0;0.0;0.3195000550238982;-0.3604835756266704;0.3604835756266704;0.3195000550238982;1.09375;1.78125;2.53125;1.2310263152536665;1098.8174333171758;22.078775022443743;18.350723548482314;19.106652494500768;15.580520035918415;11.476644562914906…
551;11.936007979868702;0.005060256854018785;11.936007979868702;0.005060256854018785;0.7025406431413784;398.89800000000025;375.71400000000017;398.162187036;146.0;0.0;0.3168863087741478;-0.35129490913910744;0.35129490913910744;0.3168863087741478;1.25;2.0357142857142856;2.8214285714285716;1.4860381474898638;979.7412939863957;19.5098609216914;15.72940320492267;16.485332150941126;13.652198343190413;9.…
552;12.643881034982641;0.006822350580398817;12.643881034982641;0.006822350580398817;0.5249101444342263;468.0050000000002;437.76500000000016;467.22003626000014;174.0;0.0;0.3314130466381242;-0.3604835756266704;0.3604835756266704;0.3314130466381242;1.121212121212121;1.878787878787879;2.6666666666666665;1.190041621147512;1116.953153197066;22.78588180363029;18.85072354848231;19.60665249450076;16.06368…
553;12.061856774418846;0.01571726056921441;12.061856774418846;0.01571726056921441;0.4121026419772986;440.55100000000016;412.32700000000017;440.23245951600006;168.0;0.0;0.3168863087741477;-0.35395462774168907;0.35395462774168907;0.3168863087741477;1.0606060606060606;1.8181818181818181;2.606060606060606;1.4085128639413684;1244.129347222843;22.622745096813755;18.713626213171988;18.713626213171988;16…
554;11.907714276895511;0.015563011674955884;11.907714276895511;0.015563011674955884;0.7412529698217929;365.44100000000014;342.25700000000006;365.19640835600006;140.0;0.0;0.3168863087741477;-0.35133970181730617;0.35133970181730617;0.3168863087741477;1.2222222222222223;2.074074074074074;2.888888888888889;1.4407722272313062;930.4626827904287;18.63961743368832;15.298652327413402;15.298652327413402;13…
555;11.95685340089214;-0.029346213758676187;11.95685340089214;0.029346213758676187;0.6422579567292129;384.8710000000002;363.70300000000015;384.146536972;140.0;0.0;0.3169579144226053;-0.3604835756266703;0.3604835756266703;0.3169579144226053;1.4074074074074074;2.259259259259259;3.111111111111111;1.5420586220564503;971.7432088700156;18.80275414050485;14.997732559046538;15.753661505064994;13.15219834…
556;13.788072001397428;-4.664555974324372;13.788072001397428;0.24855845683112165;0.38316289656815256;431.34900000000005;418.2450000000002;431.1005375360001;158.0;0.0;0.41598904856652963;-0.44525200514538177;0.44525200514538177;0.41598904856652963;1.032258064516129;1.7741935483870968;2.4838709677419355;1.5012842395001083;1269.0419732564449;22.172997628507918;15.496284355860812;15.496284355860812;1…
557;12.612387644872763;-0.3586342592592593;12.612387644872763;0.020484221466364527;0.8994421523150168;329.396;306.21200000000005;329.162708216;128.0;0.0;0.19743041487735843;-0.5040427859948662;0.5040427859948662;0.19743041487735843;1.2916666666666667;2.0833333333333335;2.7916666666666665;1.970986439711085;741.127490127954;17.06011345338556;14.334350533085827;14.334350533085827;11.51320432495678;8…
558;11.935804220923686;0.004921367965130319;11.935804220923686;0.004921367965130319;0.6220115247951173;398.89800000000025;375.7140000000001;398.16218703600003;146.0;0.0;0.3168863087741477;-0.3604835756266704;0.3604835756266704;0.3168863087741477;1.3214285714285714;2.107142857142857;2.892857142857143;1.4860381474898636;979.7412939863958;19.509860921691395;15.704839340233086;16.46076828625154;13.65…
559;13.50238372847226;-0.3329531874189018;13.50238372847226;0.038303724643079295;0.6150446298671802;407.4530000000001;385.27700000000016;407.1869865440001;154.0;0.0;0.3168863087741477;-0.36039912037211824;0.36039912037211824;0.3168863087741477;1.4;2.2;2.933333333333333;1.5383013570848363;1112.230636758956;21.087211190881018;16.57470266654342;16.57470266654342;14.58404999576855;9.92168595506666;9.…
560;13.228434118913189;-0.5217699242701055;13.228434118913189;0.013671192965509338;0.4363484379426589;561.5310000000003;536.3310000000002;560.0663781400001;178.0;0.0;0.25378455236104436;-0.3378089215871139;0.3378089215871139;0.25378455236104436;1.1764705882352942;1.911764705882353;2.6176470588235294;1.4101977987417114;1193.7083897561192;24.24191172926027;18.82439156431734;22.043381265287493;16.29…
561;13.228434118913189;-0.5217699242701055;13.228434118913189;0.013671192965509338;0.4363484379426589;561.5310000000003;536.3310000000002;560.0663781400001;178.0;0.0;0.25378455236104436;-0.3378089215871139;0.3378089215871139;0.25378455236104436;1.1764705882352942;1.911764705882353;2.6176470588235294;1.4101977987417114;1193.7083897561192;24.24191172926027;18.82439156431734;22.043381265287493;16.29…
562;12.32305697825699;-0.52697839924908;12.32305697825699;0.3097518609680756;0.3289914677821238;489.40700000000027;463.1990000000002;488.14942943200003;174.0;0.0;0.324436871180875;-0.49226212404544545;0.49226212404544545;0.324436871180875;0.9696969696969697;1.6363636363636365;2.303030303030303;1.5453608237884102;1040.8221958903864;23.631181265251033;18.43864586089888;19.95050375293579;15.97789684…
563;14.940194849631354;-0.829458089993995;14.940194849631354;0.09255515671731396;0.32998352932134306;535.5550000000003;508.33900000000034;535.2143441640001;202.0;0.0;0.3253874648995772;-0.4338312733254613;0.4338312733254613;0.3253874648995772;1.0769230769230769;1.8461538461538463;2.58974358974359;1.2311942082537997;1484.7746855672563;27.35479590438263;20.94037211680467;20.94037211680467;18.834540…
564;13.119252020147755;0.01439003152428664;13.119252020147755;0.01439003152428664;0.47571077549587115;532.4890000000001;510.31300000000033;531.0398290440002;166.0;0.0;0.25378455229013963;-0.33938933434815516;0.33938933434815516;0.25378455229013963;1.125;1.875;2.59375;1.433831379645515;1144.8547877379492;22.664561460070644;17.669691025938082;20.888680726908238;15.385050488558726;10.075596992624298…
565;12.460021744037121;-3.309991821283949;12.460021744037121;0.040268067103384375;0.6109990541108415;448.52600000000024;428.36600000000027;448.08751174;158.0;0.0;0.23471452629205206;-0.30840902242634977;0.30840902242634977;0.23471452629205206;1.2;1.9333333333333333;2.566666666666667;1.533095221070945;1329.0067836737653;21.518297090128673;16.12204423332053;17.755037395175982;14.131978285930472;9.2…
566;12.64308924033852;-3.280231400162888;12.64308924033852;0.15274635331825137;0.4878101537591325;447.52000000000027;426.35200000000026;447.136510532;162.0;0.0;0.23471452629205206;-0.30840902244248036;0.30840902244248036;0.23471452629205206;1.03125;1.78125;2.5;1.3190542821674809;1382.4415050016432;22.131181265251037;17.153914034187405;17.970410615115128;15.49313306559672;10.272677531557573;11.881…
567;12.769185410170433;0.03480480854620627;12.769185410170433;0.03480480854620627;0.44079893930908165;492.46800000000013;470.29200000000014;491.044914424;152.0;0.0;0.2534460844641244;-0.34042614695558276;0.34042614695558276;0.2534460844641244;1.3103448275862069;2.1379310344827585;2.896551724137931;1.7056928827902154;994.5078345134216;20.802754140504845;16.400015577601167;19.619005278571322;13.956…
568;12.740126658688165;-3.2738765550843936;12.740126658688165;0.1577868595113503;0.5287172836626516;420.4940000000001;400.3340000000002;420.12561150000005;152.0;0.0;0.23471452629205206;-0.30840869448019165;0.30840869448019165;0.23471452629205206;1.0666666666666667;1.9;2.7333333333333334;1.4212737839420633;1372.4378605724069;20.716967702877945;16.12935016949782;16.945846750425545;14.50996981800232…
569;13.164101557184795;-0.07798759542002198;13.164101557184795;0.0005376437122404099;0.4533502449448832;547.5040000000002;524.3200000000003;546.050728076;172.0;0.0;0.2537845523500773;-0.33804833511364696;0.33804833511364696;0.2537845523500773;1.1818181818181819;1.9393939393939394;2.6666666666666665;1.4188370778682975;1163.2927453256123;23.37166824125719;17.95414807631426;21.173137777284417;15.923…
570;12.632519736289577;-3.271067610574026;12.632519736289577;0.15850697803624203;0.5287172836626515;420.4940000000002;400.3340000000002;420.12561150000005;152.0;0.0;0.23471452629205206;-0.3084090199133301;0.3084090199133301;0.23471452629205206;1.0666666666666667;1.9;2.7;1.3864956449941783;1377.6878605724064;20.71696770287794;16.12935016949782;16.945846750425545;14.493133065596721;9.75627975206325…
571;12.296438544553624;-3.2530753189828325;12.296438544553624;0.16378250102896974;0.7365033561206829;370.43400000000014;352.29000000000013;370.109961436;134.0;0.0;0.23471452629205206;-0.30840902246092483;0.30840902246092483;0.23471452629205206;1.1923076923076923;2.0;2.730769230769231;1.5967313258398155;1060.4895502433956;18.1480536021256;13.974649631118568;14.791146212046295;12.526806570407933;8.…
572;13.255455422975887;-3.2926737191581563;13.255455422975887;0.006258240950701266;0.7175813852246647;388.42400000000015;371.2880000000001;388.1005396240001;140.0;0.0;0.23471452629205206;-0.30840901021368505;0.30840901021368505;0.23471452629205206;1.2592592592592593;2.111111111111111;2.8518518518518516;1.5852866823016147;1126.592092276887;19.018297090128673;14.275263834938167;15.091760415865894;1…
573;12.962898763153891;-3.2872423881773742;12.962898763153891;0.07820268539514585;0.7175813852246647;388.42400000000015;371.2880000000001;388.1005396240001;140.0;0.0;0.23471452629205206;-0.30840902237200285;0.30840902237200285;0.23471452629205206;1.2222222222222223;2.0;2.7037037037037037;1.5740849420407588;1109.3420922768867;19.018297090128673;14.275263834938169;15.091760415865895;12.920653420525…
574;12.390018791467204;-3.272504140021502;12.390018791467204;0.11926750020996058;0.6984150681408503;404.8790000000002;387.74300000000017;404.070989084;140.0;0.0;0.23471452629205206;-0.30840823127816325;0.30840823127816325;0.23471452629205206;1.2592592592592593;2.074074074074074;2.814814814814815;1.597198860699379;1126.5920922768867;19.018297090128673;14.275263834938167;15.847689361884349;12.93749…
575;12.31886626564206;-3.2770383065447217;12.31886626564206;0.1337582409507012;0.6341968925681376;386.43300000000016;368.2890000000001;386.104876056;140.0;0.0;0.23471452629205206;-0.5079666419411303;0.5079666419411303;0.23471452629205206;1.2222222222222223;2.0;2.7037037037037037;1.5740849420407588;1106.0969797790501;19.018297090128673;14.3445129574289;15.161009538356627;12.920653420525284;8.48586…
576;12.35011626564206;-3.2668342249120683;12.35011626564206;0.15437207018996757;0.5920619362335825;385.44900000000007;366.29700000000014;385.12086046800005;140.0;0.0;0.23471452629205206;-0.3987285598392429;0.3987285598392429;0.23471452629205206;1.2222222222222223;2.0;2.7037037037037037;1.5740849420407588;1105.7324518024498;19.018297090128673;14.474649631118568;15.291146212046295;12.92065342052528…
577;12.38136626564206;-3.256630143279416;12.38136626564206;0.16326095907885652;0.7227302525936138;384.46100000000007;364.3010000000001;384.1256115;140.0;0.0;0.23471452629205206;-0.308409022452255;0.308409022452255;0.23471452629205206;1.2222222222222223;2.0;2.7037037037037037;1.5740849420407588;1103.6901195474202;19.018297090128673;14.897299361928942;15.713795942856668;12.920653420525285;8.7622628…
578;12.043434429327288;-0.4841167747963384;12.043434429327288;0.04864967270450693;0.5704968376312836;296.28600000000006;284.19;296.09094024399997;110.0;0.0;0.26981872812292107;-0.3084065118792311;0.3084065118792311;0.26981872812292107;1.2272727272727273;2.0;2.727272727272727;1.8250226401773477;842.3746618292143;15.526733258565956;11.445080997095062;11.445080997095062;10.631030293135236;6.59591716…
579;12.153523163895187;-0.07550576866549075;12.153523163895187;0.07550576866549075;0.6766376694836673;294.35800000000006;276.214;294.148061196;112.0;0.0;0.2295109999863796;-0.3853035402857997;0.3853035402857997;0.2295109999863796;1.1818181818181819;2.0;2.772727272727273;1.7790711509231416;779.7130910897382;15.363596551749426;12.388477601853925;12.388477601853925;10.75835149307306;7.31782216793380…
580;12.504823055765517;-3.2662597729090437;12.504823055765517;0.15935470907885674;0.6690681071283459;413.50300000000016;390.3190000000002;413.15216059600004;152.0;0.0;0.23471452629205206;-0.3776612089160953;0.3776612089160953;0.23471452629205206;1.206896551724138;1.9655172413793103;2.6206896551724137;1.5281546344444108;1152.578322522871;20.5956473593183;16.3445129574289;17.161009538356627;13.8313…
581;12.617168734777863;-3.2702788701312655;12.617168734777863;0.15980075146639994;0.5869879964797997;441.5570000000002;414.3410000000002;441.183460724;164.0;0.0;0.23471452629205206;-0.3720919571104301;0.3720919571104301;0.23471452629205206;1.1612903225806452;1.903225806451613;2.5483870967741935;1.4914424495712295;1183.581683444155;22.00986092169139;17.758726519801996;18.575223100729723;14.9073466…
582;12.672623280232406;-3.2683910745718685;12.672623280232406;0.1632609590788563;0.6178454655144927;453.5680000000002;426.3520000000002;453.1834607240001;168.0;0.0;0.23471452629205206;-0.371537458034766;0.371537458034766;0.23471452629205206;0.96875;1.71875;2.4375;1.2863203511788113;1230.255276083036;22.131181265251033;17.88004686336164;18.696543444289365;15.49313306559672;11.118325145990612;12.72…
583;12.449590433816624;-0.05664337623121862;12.449590433816624;0.05664337623121862;0.5127209221409905;378.52000000000027;348.2800000000001;378.24196158;148.0;0.0;0.22951099998899602;-0.3715168172072405;0.3715168172072405;0.22951099998899602;1.0357142857142858;1.75;2.4285714285714284;1.77595257402785;880.013531798442;19.769373945685235;16.871225103286623;16.871225103286623;13.707039898056806;10.27…
584;12.275121672125639;-0.465270304265198;12.275121672125639;0.024874906378437478;0.6243212433171709;349.3500000000001;334.2300000000001;349.11748934;130.0;0.0;0.3287384505516319;-0.32820931933172215;0.3287384505516319;0.32820931933172215;1.1538461538461537;1.9615384615384615;2.6923076923076925;1.5951864848212496;996.0982891732249;18.095647359318303;13.65218777828161;13.65218777828161;12.61419354…
585;11.902578892668178;-0.11772864701436081;11.902578892668178;0.11772864701436081;0.789097864062607;241.24999999999997;230.16199999999995;241.085126592;90.0;0.0;0.25594548909100995;-0.49674274636788707;0.49674274636788707;0.25594548909100995;1.3888888888888888;2.2777777777777777;3.0;2.103316985346478;629.6908431941773;12.535169427003234;9.727811791565442;9.727811791565442;8.775188245478667;5.475…
586;11.892592912196761;0.03857254951771538;11.892592912196761;0.03857254951771538;0.7503283847653187;357.2110000000001;344.1070000000001;356.027273136;110.0;0.0;0.22820138531125425;-0.30840720306383845;0.30840720306383845;0.22820138531125425;1.2727272727272727;2.0454545454545454;2.772727272727273;1.7468150379123417;855.2132391785362;15.104083527755582;11.636305401173484;13.222301940288187;10.7203…
587;11.850432465018157;0.007215675271231126;11.850432465018157;0.007215675271231126;0.6874186817919911;328.7590000000001;315.65500000000003;328.072703336;116.0;0.0;0.22820138133904308;-0.5063948477832962;0.5063948477832962;0.22820138133904308;1.3043478260869565;2.130434782608696;2.869565217391304;1.6799945091940622;917.5842771586604;15.97432701575866;12.006168727483816;12.76209767350227;11.114193…
588;11.637897140337614;-0.5574336520074459;11.637897140337614;0.12457925649622803;0.6512093777839973;308.3190000000001;296.22300000000007;308.057925864;110.0;0.0;0.3451814795927101;-0.4967682000194671;0.4967682000194671;0.3451814795927101;1.4285714285714286;2.142857142857143;2.7142857142857144;1.843316700285184;640.9619128759134;15.242276208189782;11.02952677045391;11.846023351381636;10.079718698…
589;12.541073331594756;-0.290109579481457;12.541073331594756;0.290109579481457;0.4476707950776006;411.4250000000001;394.2890000000002;411.1443727840001;152.0;0.0;0.2564806192353683;-0.3626089847187135;0.3626089847187135;0.2564806192353683;1.064516129032258;1.935483870967742;2.7419354838709675;1.4710692907996459;1361.6819219788927;21.20853153444066;16.48076778870303;16.48076778870303;15.1866731858…
590;12.019133325021672;-3.748251232068197;12.019133325021672;0.005190286705437863;0.7157558395277016;346.3680000000001;332.2560000000001;346.073575928;124.0;0.0;0.2763180789668938;-0.49674173673710026;0.49674173673710026;0.2763180789668938;1.1666666666666667;1.875;2.5;1.864197581783817;936.4464548561607;17.31962647737941;12.607257201336282;13.423753782264008;11.380359961001208;6.8462709921469695;…
591;11.848024078951761;0.05186213991769528;11.848024078951761;0.05186213991769528;0.6931199898600002;293.326;278.206;293.11642672;110.0;0.0;0.2282006233571018;-0.507966244930777;0.507966244930777;0.2282006233571018;1.1363636363636365;1.8636363636363635;2.590909090909091;1.6671245872221074;847.9714833751169;15.104083527755582;11.835691197353883;11.835691197353883;10.70350993820667;7.28951733076291…
592;11.859537356641207;0.043384983623078854;11.859537356641207;0.043384983623078854;0.7437309949783782;363.2400000000001;352.15200000000004;361.9836940720001;106.0;0.0;0.22820138531130146;-0.30840720303525626;0.30840720303525626;0.22820138531130146;1.4761904761904763;2.3333333333333335;3.0476190476190474;1.749424035424424;822.9867090613067;14.396976746569035;10.889853153258095;13.292346273300526;…
593;11.792673187936536;0.06695473251028794;11.792673187936536;0.06695473251028794;0.7652587738426168;267.28799999999995;254.18399999999994;267.100776656;100.0;0.0;0.22820062335710195;-0.471965016985499;0.471965016985499;0.22820062335710195;1.3;2.2;2.95;1.6882174248811284;769.6267601495372;13.526733258565956;10.719375623128162;10.719375623128162;9.809663088089316;6.626631451281005;6.62663145128100…
594;11.859884625511985;0.01846452742917415;11.859884625511985;0.01846452742917415;0.6560527907285338;373.2100000000001;360.1060000000001;372.0221877560001;116.0;0.0;0.22820138133904308;-0.5067753833589562;0.5067753833589562;0.22820138133904308;1.3043478260869565;2.130434782608696;2.869565217391304;1.6799945091940622;917.5842771586604;15.97432701575866;12.006168727483816;13.59216526659852;11.11419…
595;11.900824886774892;0.01123477786176208;11.900824886774892;0.01123477786176208;0.6560527907285338;373.2100000000001;360.1060000000001;372.0221877560001;116.0;0.0;0.22820138531125425;-0.5079662294811266;0.5079662294811266;0.22820138531125425;1.3043478260869565;2.0434782608695654;2.739130434782609;1.7314712871141409;900.3342771586603;15.97432701575866;12.006168727483816;13.59216526659852;11.1141…
596;11.80644729261973;0.08362139917695455;11.80644729261973;0.08362139917695455;0.7706759457685758;283.35600000000005;270.252;283.077933036;100.0;0.0;0.22820062335710187;-0.3084585960388807;0.3084585960388807;0.22820062335710187;1.3;2.2;2.95;1.6882174248811284;771.6267601495372;13.526733258565956;10.719375623128162;11.535872204055888;9.809663088089316;6.626631451281005;7.569440492863069;5.1081261…
597;11.800069882151412;0.07578189300411542;11.800069882151412;0.07578189300411542;0.6815826671304634;266.304;252.19199999999995;266.116761068;100.0;0.0;0.22820062335718147;-0.36119695554457454;0.36119695554457454;0.22820062335718147;1.3;2.2;2.95;1.6882174248811284;768.3816476517006;13.526733258565956;10.811127332664299;10.811127332664299;9.809663088089316;6.738560263823307;6.738560263823307;5.179…
598;13.878916122157465;-0.49676533076244467;13.878916122157465;0.029026459885045375;0.771248167706099;313.30700000000013;300.20300000000003;313.102668476;116.0;0.0;0.22820062335710192;-0.3084585960387631;0.3084585960387631;0.22820062335710192;1.173913043478261;2.0;2.782608695652174;1.712217087843465;915.3425213552412;15.97432701575866;12.067056278682752;12.067056278682752;11.11419354072963;7.3605…
599;11.93579698009879;0.07443139305513058;11.93579698009879;0.07443139305513058;0.5330456125125261;316.36400000000015;300.23600000000005;316.132411132;118.0;0.0;0.2282006233571018;-0.361175709207117;0.361175709207117;0.2282006233571018;1.0416666666666667;1.875;2.75;1.5195038893891482;1071.3081516932843;16.095647359318303;12.96582787104355;12.96582787104355;11.775989583278104;8.143260802202558;8.1…
600;13.32818629120532;-0.2642653307624443;13.32818629120532;0.030191647110839215;0.7734298096646778;295.31700000000006;281.20500000000004;295.112090288;110.0;0.0;0.2282006233571018;-0.30845859603892495;0.30845859603892495;0.2282006233571018;1.1818181818181819;2.0;2.772727272727273;1.684610232893892;867.2214833751168;15.104083527755582;11.766442074863154;11.766442074863154;10.70350993820667;7.2548…
601;11.849537356641207;0.031039304610733565;11.849537356641207;0.031039304610733565;0.7477324025471656;364.2280000000001;354.1480000000001;362.97894304000005;106.0;0.0;0.2282013853113962;-0.3084072029779491;0.3084072029779491;0.2282013853113962;1.4761904761904763;2.3333333333333335;3.0476190476190474;1.7494240354244244;824.5743211598422;14.396976746569035;10.759716479568427;13.162209599610858;10.…
602;6.1906050012597635;-0.20647097033257755;6.1906050012597635;0.20647097033257755;0.576208338553045;317.396;298.2440000000001;317.164045608;120.0;0.0;0.16397075202250022;-0.3829645525204859;0.3829645525204859;0.16397075202250022;0.9583333333333334;1.7083333333333333;2.5;2.1407865342197425;1051.1702629189344;16.89697674656903;13.985006804706467;13.985006804706467;11.465345060828678;7.944474107884…
603;12.222346902119178;-3.7669622092269752;12.222346902119178;0.01263218597426019;0.5865693770049643;383.3890000000002;370.2850000000002;383.068824896;136.0;0.0;0.2763160090105844;-0.4435211506290299;0.4435211506290299;0.2763160090105844;1.1481481481481481;1.9259259259259258;2.5925925925925926;1.6294229734581611;1152.5442638813756;19.018297090128673;13.709171335215492;14.525667916143219;12.914834…
604;12.186342792141852;-3.7157844729374765;12.186342792141852;0.03787751249872495;0.7446446918202414;343.40800000000013;326.27200000000005;343.09906240400005;124.0;0.0;0.25735477612550584;-0.3608643270742557;0.3608643270742557;0.25735477612550584;1.125;1.7916666666666667;2.4166666666666665;1.8975738525296295;961.32044278301;17.48276318419594;13.25179531537246;14.068291896300186;11.253038761063381…
605;11.922820494333841;-3.706247818514458;11.922820494333841;0.036720487705336424;0.7508460799020745;315.35400000000004;302.25000000000006;315.06776227600005;112.0;0.0;0.2573465555585523;-0.3608643298806699;0.3608643298806699;0.2573465555585523;1.0454545454545454;1.7272727272727273;2.409090909090909;1.8422447920175742;871.160614919586;15.742276208189782;11.406495853751712;12.222992434679439;10.44…
606;12.263487538929457;-3.7744127795555023;12.263487538929457;0.021717086691833476;0.5025233303490172;390.8120000000001;379.7240000000001;390.030186892;132.0;0.0;0.27634254033397393;-0.31990383250535853;0.31990383250535853;0.27634254033397393;1.1538461538461537;1.8846153846153846;2.576923076923077;1.7214379378747657;1184.0621451376692;18.474327015758657;12.946836710191977;14.51926223713816;12.342…
607;12.302823320341808;-3.773274966187912;12.302823320341808;0.009990786876817204;0.49139177710792536;415.4710000000001;394.3030000000002;415.120191772;152.0;0.0;0.3376521264508287;-0.46182357257312345;0.46182357257312345;0.3376521264508287;1.206896551724138;1.896551724137931;2.5172413793103448;1.816971110112057;1089.5997975460377;21.1814337969452;15.930099215865988;16.746595796793713;13.64688561…
608;11.928536669692875;-3.746084802818434;11.928536669692875;0.007925976941127955;0.7315363964559439;350.78700000000015;339.6990000000001;350.024038892;118.0;0.0;0.27631654354120994;-0.31992944946680324;0.31992944946680324;0.27631654354120994;1.1304347826086956;1.826086956521739;2.4782608695652173;1.8637186402639707;923.538607592843;16.61251969619286;11.576973383881645;13.149398910827827;10.84235…
609;12.284846902119178;-3.7465540459616693;12.284846902119178;0.015145591803517489;0.5946714242124717;382.4010000000001;368.2890000000002;382.073575928;136.0;0.0;0.25734694895198545;-0.44352115859340485;0.44352115859340485;0.25734694895198545;1.1481481481481481;1.9259259259259258;2.5925925925925926;1.629422973458162;1150.5821226311066;19.018297090128673;13.839308008905158;14.655804589832885;12.91…
610;12.277636253971028;-3.7503046626443557;12.277636253971028;0.005094973302044226;0.7176035362528371;370.4340000000001;352.2900000000001;370.109961436;134.0;0.0;0.276339100837469;-0.31990846279462576;0.31990846279462576;0.276339100837469;1.1538461538461537;1.8461538461538463;2.4615384615384617;1.9378977458997813;1034.6059313860271;18.89697674656903;14.276359180062045;15.09285576098977;12.2530387…
611;12.884701850076649;-3.822049004526933;12.884701850076649;0.049949128465086146;0.33793665698669445;509.5440000000002;486.36000000000024;509.1369044560001;186.0;0.0;0.2763160176285991;-0.4962612336582081;0.4962612336582081;0.2763160176285991;1.0277777777777777;1.6944444444444444;2.3055555555555554;1.5233365353806547;1446.5625570996503;25.87166824125719;19.362911371019432;20.17940795194716;17.20…
612;12.109339768710258;-3.7430363477461683;12.109339768710258;0.006689708533143213;0.6210689866053976;345.38000000000005;330.26000000000005;345.0783269600001;124.0;0.0;0.25735872381938724;-0.391656054177148;0.391656054177148;0.25735872381938724;1.1666666666666667;1.875;2.5;1.8976729028703636;934.294926288125;17.319626477379405;12.483465961248593;13.299962542176319;11.397196713406816;7.03979945089…
613;12.242772308392798;-3.7603865420444156;12.242772308392798;0.007150205761316641;0.6897973544822075;374.42200000000014;356.27800000000013;374.10487605599997;136.0;0.0;0.27646431881784533;-0.4902201344593851;0.4902201344593851;0.27646431881784533;1.1538461538461537;1.8461538461538463;2.4615384615384617;1.8988403321179477;982.3225097070734;18.89697674656903;14.184607470525908;15.001104051453634;1…
614;12.059949651552284;-3.7333200543779026;12.059949651552284;0.010882551683834008;0.7319543384136643;344.39600000000013;328.26800000000014;344.094311372;124.0;0.0;0.2763157605009103;-0.3199209446115603;0.3199209446115603;0.2763157605009103;1.1666666666666667;1.875;2.5;1.8413939278782165;934.294926288125;17.319626477379405;12.906115692058966;13.722612272986693;11.380359961001206;7.294558728230996…
615;11.956314447470652;-3.7351892931976916;11.956314447470652;0.0041743827160496405;0.6887454700537914;395.23800000000006;384.1500000000001;393.97352331200005;118.0;0.0;0.27631622037750647;-0.3198904553155499;0.3198904553155499;0.27631622037750647;1.1304347826086956;1.826086956521739;2.4782608695652173;1.8505632247887345;923.538607592843;16.612519696192862;11.576973383881645;13.979466503924076;10…
616;12.55868013429844;-0.12390954787689945;12.55868013429844;0.12390954787689945;0.4834517473676041;413.4770000000002;390.2930000000002;413.17394159599996;156.0;0.0;0.25104504707745035;-0.49675676038621913;0.49675676038621913;0.25104504707745035;0.967741935483871;1.7419354838709677;2.4516129032258065;1.4916040068750562;1212.92665183159;21.794317972067564;17.677131804663937;17.677131804663937;15.0…
617;12.141476012096502;-3.737861071968371;12.141476012096502;0.010067572503470235;0.727184435187834;358.42300000000006;340.2790000000001;358.109961436;130.0;0.0;0.27631576181091067;-0.3199207638717246;0.3199207638717246;0.27631576181091067;1.12;1.8;2.4;1.8445595756473532;963.8875225143975;18.189869965382485;13.776359180062045;14.59285576098977;11.75303876106338;7.677274229425239;9.2235937073468;6…
618;12.272605074832708;-3.729726162560985;12.272605074832708;0.028728276026256383;0.6107255292471004;372.43100000000015;360.3350000000002;372.03508224399997;126.0;0.0;0.257401414554201;-0.3608634381762479;0.3608634381762479;0.257401414554201;1.16;1.92;2.64;1.6900588525882376;1131.9011508142944;17.60408352775558;12.684607470525908;14.31760063238136;11.931671556017465;7.208317054075804;9.6342893432…
619;12.221301692368613;-3.7428951862057818;12.221301692368613;0.008673889619402742;0.7178802419590803;372.4500000000001;352.2900000000001;372.12561150000005;136.0;0.0;0.27631576313219125;-0.31992058168433557;0.31992058168433557;0.27631576313219125;1.0769230769230769;1.7307692307692308;2.3076923076923075;1.8577502049745478;1003.7219931793779;19.112519696192855;14.699008910872418;15.515505491800146…
620;12.08302646561124;-3.7931784029612774;12.08302646561124;7.137345679009144e-05;0.5735675778366436;359.3670000000001;346.26300000000003;359.06882489599997;128.0;0.0;0.2763427168008785;-0.36557828498218636;0.36557828498218636;0.2763427168008785;1.12;1.8;2.4;1.9349332977923266;1012.7172783759652;18.189869965382485;12.684607470525908;13.501104051453634;11.769875513468989;6.982680900421626;8.529000…
621;12.112713571935252;-3.771318266044321;12.112713571935252;0.025519504812433702;0.6972723498577492;380.81300000000005;367.7090000000001;380.034603576;130.0;0.0;0.2763756808914333;-0.49517198657238476;0.49517198657238476;0.2763756808914333;1.2;1.88;2.48;1.9187250777913203;987.3361036447377;18.189869965382485;12.907871405155882;14.480296932102064;11.807880315929776;6.957902959461957;8.88218691039…
622;11.93080424338902;-3.745313197880161;11.93080424338902;0.0070077032955817575;0.48360202037943056;331.357;318.253;331.073910276;118.0;0.0;0.2763169935896432;-0.3987083081112405;0.3987083081112405;0.2763169935896432;1.0869565217391304;1.7826086956521738;2.4347826086956523;1.863718640263971;919.9289671184061;16.61251969619286;11.776359180062045;12.59285576098977;10.842355158540423;6.522573691045…
623;11.971620569919633;-3.7314243089912726;11.971620569919633;0.009521222324252898;0.7382594848108336;330.369;316.257;330.078661308;118.0;0.0;0.2763157827311369;-0.3199308917686005;0.3199308917686005;0.2763157827311369;1.1304347826086956;1.826086956521739;2.4782608695652173;1.863718640263971;918.2382175675217;16.61251969619286;12.199008910872418;13.015505491800145;10.842355158540423;6.73389855645…
624;12.167493585792649;-3.76324842132675;12.167493585792649;0.014848399823146785;0.4964196285622888;357.35500000000013;346.2670000000002;357.064408212;126.0;0.0;0.27640339619682625;-0.3198448582352918;0.3198448582352918;0.27640339619682625;1.12;1.88;2.6;1.6900588525882374;1132.9466974510847;17.60408352775558;12.516085832682709;13.332582413610435;11.931671556017465;7.053761882761507;8.600081360683…
625;12.546668025435682;-3.803548396676676;12.546668025435682;0.04018861968641119;0.41637318601094797;450.4800000000001;432.3360000000003;450.11102405599996;162.0;0.0;0.2763160176285991;-0.3479028133584524;0.3479028133584524;0.2763160176285991;1.125;1.90625;2.59375;1.5112142741008108;1322.1556697292694;22.716967702877934;16.570978654781293;17.38747523570902;15.308681653729208;9.40554419822027;10.9…
626;12.535938150152234;-3.8015295454670572;12.535938150152234;0.03672367797261633;0.2867370118156799;467.51100000000014;446.3430000000003;467.137573152;170.0;0.0;0.27631601762859004;-0.3519709955085099;0.3519709955085099;0.27631601762859004;1.1818181818181819;1.9696969696969697;2.6666666666666665;1.4282164993313708;1317.1528267583196;23.42407448406449;17.35505554346472;18.171552124392445;15.80868…
627;12.494017562472717;-3.802160633044991;12.494017562472717;0.039258822931108384;0.3310765003776643;453.4840000000002;434.33200000000033;453.121923088;164.0;0.0;0.27631601762859004;-0.3516456391684274;0.3516456391684274;0.27631601762859004;1.15625;1.9375;2.625;1.4732542758124996;1300.2260454049974;22.716967702877938;16.623384897588586;17.439881478516313;15.308681653729208;9.492960574151233;11.03…
628;12.551451188700987;-3.8031746088173066;12.551451188700987;0.03974257729886799;0.41637318601094797;450.4800000000001;432.33600000000024;450.111024056;162.0;0.0;0.2763160176285991;-0.3479597423305806;0.3479597423305806;0.2763160176285991;1.0625;1.78125;2.46875;1.5112142741008108;1322.1556697292694;22.716967702877934;16.570978654781293;17.38747523570902;15.308681653729208;9.40554419822027;10.951…
629;12.058596230158729;-0.5666432560678587;12.058596230158729;0.14478922587553544;0.7832430843959719;321.35800000000006;306.238;321.0783269600001;116.0;0.0;0.2514951378321346;-0.365496282243064;0.365496282243064;0.2514951378321346;1.1363636363636365;1.8181818181818181;2.4545454545454546;1.7594075786516181;678.5052243827021;15.853006672199017;11.808446004128186;12.624942585055912;10.46923425058676…
630;12.445324475124709;-3.781303580927734;12.445324475124709;0.014313236033112853;0.4845675593393246;437.4810000000002;418.3290000000003;437.115775088;158.0;0.0;0.2764643162866798;-0.49245253861298305;0.49245253861298305;0.2764643162866798;1.064516129032258;1.8064516129032258;2.5161290322580645;1.5213704716430403;1242.5215414508177;21.84672421487486;16.27808543596784;17.094582016895565;14.9148348…
631;12.472395235770055;-3.785439962056133;12.472395235770055;0.017303435058058536;0.36179687644367703;434.4770000000001;416.3330000000002;434.1048760560001;156.0;0.0;0.27633910102168496;-0.5079662507800027;0.5079662507800027;0.27633910102168496;0.967741935483871;1.6774193548387097;2.3548387096774195;1.6274660809530688;1312.6218131217593;22.009860921691388;16.110324121510132;16.926820702437862;14.…
632;12.040604413457046;-3.934374598984659;12.040604413457046;0.04071952160493808;0.5192045468446616;395.422;382.31800000000015;395.0358105160001;136.0;0.0;0.2763163570190965;-0.3199298028463998;0.3199298028463998;0.2763163570190965;0.8846153846153846;1.4615384615384615;2.0384615384615383;1.9197707861395328;1138.750009206501;19.112519696192855;13.001104051453634;14.634097213309087;12.0536800239456…
633;12.071854413457046;-3.8023035277070307;12.071854413457046;0.0148360339506175;0.6434874213890696;394.4340000000001;380.3220000000001;394.040561548;136.0;0.0;0.2763163495790875;-0.3199298170044642;0.3199298170044642;0.2763163495790875;1.0;1.6153846153846154;2.1923076923076925;1.9197707861395328;1137.0592596556169;19.112519696192862;13.42375378226401;15.056746944119462;12.05368002394561;7.179604…
634;12.190370569919633;-3.7238366585464804;12.190370569919633;0.03266937047240104;0.7231448082062465;358.423;340.27900000000005;358.109961436;130.0;0.0;0.25734790332493235;-0.3776417314736061;0.3776417314736061;0.25734790332493235;1.12;1.8;2.4;1.8755157606089374;963.8875225143975;18.189869965382485;13.776359180062045;14.59285576098977;11.753038761063381;7.482069218890738;9.0283886968123;5.8501749…
635;12.123842792141854;-3.8090362541556675;12.123842792141854;0.0030343364197527034;0.5400676473221704;375.36600000000016;362.26200000000017;375.063739516;134.0;0.0;0.27633099992354554;-0.3199120549127089;0.3199120549127089;0.27633099992354554;1.1923076923076923;1.8461538461538463;2.423076923076923;1.9472130827634277;1060.579844864652;19.06011345338556;13.385368818110477;14.201865399038203;12.180…
636;12.056548291008067;-3.7747762816014876;12.056548291008067;0.027075808590959705;0.6093017475298969;359.36300000000006;346.25900000000007;359.05759151600006;128.0;0.0;0.3352033200308497;-0.4776389771661363;0.4776389771661363;0.3352033200308497;1.16;1.84;2.44;1.8877890447472643;1010.5657498079295;18.18986996538248;12.684607470525908;13.501104051453634;11.753038761063381;7.041766173122753;8.58808…
637;12.353912945203078;-3.76729082899678;12.353912945203078;0.008818020270039861;0.5057474097271576;382.4050000000001;368.2930000000002;382.08480930800005;136.0;0.0;0.2763405267791243;-0.3199070824826902;0.3199070824826902;0.2763405267791243;1.0740740740740742;1.8518518518518519;2.5185185185185186;1.688486414426145;1151.889241849322;19.018297090128673;13.80092304475163;14.617419625679355;12.93167…
638;12.195271363570425;-3.7549839585168328;12.195271363570425;0.004848399823146776;0.5174120794874837;356.36700000000013;344.2710000000002;356.069159244;126.0;0.0;0.2763415503060114;-0.3199047908695682;0.3199047908695682;0.2763415503060114;1.12;1.88;2.6;1.6900588525882376;1131.7880168758397;17.60408352775558;12.646222506372377;13.462719087300103;11.931671556017465;7.177029109353502;8.723348587275…
639;12.28912076252805;-3.765295423175545;12.28912076252805;0.008700357457797514;0.5603376011368469;408.4390000000001;392.31100000000015;408.0892259920001;146.0;0.0;0.276317758651022;-0.4573027424144256;0.4573027424144256;0.276317758651022;0.9310344827586207;1.6551724137931034;2.3448275862068964;1.5340367103441197;1206.9884266095044;20.432510652501765;14.994008547284414;15.810505128212139;13.89799…
640;11.969171590327795;-3.732257642324607;11.969171590327795;0.00852948678706289;0.4962457864938373;442.2380000000002;431.15000000000026;441.959659212;118.0;0.0;0.2763162682884245;-0.319929971263007;0.319929971263007;0.2763162682884245;1.1304347826086956;1.826086956521739;2.4782608695652173;1.8637186402639707;923.538607592843;16.61251969619286;11.576973383881645;14.550968255985694;10.842355158540…
641;13.29855317315607;-3.7730909756579405;13.29855317315607;0.03705825617283964;0.7327821219271441;334.3320000000001;323.2440000000001;334.0535894320001;118.0;0.0;0.2763174755706742;-0.3199276826298145;0.3199276826298145;0.2763174755706742;1.1304347826086956;1.826086956521739;2.4782608695652173;1.8637186402639707;923.538607592843;16.61251969619286;11.576973383881645;12.393469964809372;10.84235515…
642;5.656143962992808;0.3258278645374535;5.656143962992808;0.3258278645374535;0.8408345140157709;339.39100000000013;318.223;339.147058152;130.0;0.0;0.2308006379176582;-0.49285762687075246;0.49285762687075246;0.2308006379176582;1.04;1.88;2.68;1.5720589109642282;848.0751772253554;16.965890847321383;14.50249200923628;14.50249200923628;12.27951954312824;8.673965590566626;8.673965590566626;6.783429257…
643;8.925547836745494;0.027342559319922355;8.925547836745494;0.027342559319922355;0.6370330930554226;298.35;280.20599999999996;298.154209196;114.0;0.0;0.22636583155932258;-0.39454403524175874;0.39454403524175874;0.22636583155932258;1.1363636363636365;1.9545454545454546;2.727272727272727;1.8888113192921558;755.3185899388639;15.363596551749426;12.32148993619719;12.32148993619719;10.775188245478668;…
644;13.863191207191479;-0.26421725956222675;13.863191207191479;0.03123180457776442;0.7734298096646778;295.31700000000006;281.20500000000004;295.112090288;110.0;0.0;0.2281391453941811;-0.3103212064235578;0.3103212064235578;0.2281391453941811;1.2272727272727273;2.0454545454545454;2.8181818181818183;1.7036962366305755;867.2214833751168;15.104083527755582;11.766442074863152;11.766442074863152;10.7203…
645;10.742592592592594;-0.7314814814814812;10.742592592592594;0.13898148148148093;0.46322299170423153;155.11700000000002;150.077;155.0443244;58.0;0.0;0.28355884452036956;-0.38150205751946364;0.38150205751946364;0.28355884452036956;1.4545454545454546;2.090909090909091;2.5454545454545454;3.487445944530857;342.825921227946;8.430721420318147;5.3656243103068935;5.3656243103068935;5.147065707741406;2.6…
646;12.200955766565887;-0.3183629115226334;12.200955766565887;0.1436703987150414;0.6075493082657233;359.17900000000014;348.0910000000001;357.99530431200003;110.0;0.0;0.3394868459051922;-0.4616935527853803;0.4616935527853803;0.3394868459051922;1.2272727272727273;2.090909090909091;2.9545454545454546;1.8322435314224474;851.0709671042655;15.267220234572113;11.403674252722041;12.989670791836746;10.631…
647;12.2386896101033;-1.0587987822029123;12.2386896101033;0.10485405118837687;0.5775074717751627;324.2919999999999;312.196;324.074621484;120.0;0.0;0.3394868459051922;-0.47763897718632864;0.47763897718632864;0.3394868459051922;1.25;2.0833333333333335;2.875;1.82291236455661;938.4527019123022;16.844570503761737;12.381171665676636;12.381171665676636;11.541713895658196;7.32506631395763;7.3250663139576…
648;13.438655363979588;-0.3944052080708824;13.438655363979588;0.1208629115226334;0.7036696573412266;297.289;285.193;297.09135484399997;110.0;0.0;0.2559441056111511;-0.36061198559096186;0.36061198559096186;0.2559441056111511;1.1363636363636365;2.0;2.8636363636363638;1.8322435314224474;851.0709671042655;15.267220234572113;11.495425962258178;11.495425962258178;10.631030293135236;6.947071718246862;6.…
649;12.382757306626354;-3.621378906653979;12.382757306626354;0.07781701415134012;0.5929048683301488;372.40600000000006;356.2780000000001;372.0892259920001;134.0;0.0;0.25594302840256306;-0.36061198561677843;0.36061198561677843;0.25594302840256306;1.1538461538461537;1.9615384615384615;2.730769230769231;1.8263264822973695;1082.1776431286485;18.47432701575866;13.84220636064054;14.658702941568267;12.4…
650;12.481846390275322;-3.6909859620564878;12.481846390275322;0.08281701415134024;0.5343509044175278;401.4440000000001;382.29200000000014;401.10454170800006;146.0;0.0;0.3394868459051922;-0.4616935527853803;0.4616935527853803;0.3394868459051922;1.2142857142857142;2.0;2.75;1.7795804902867471;1128.4330188603956;20.051677284948283;15.32780492029403;16.144301501221754;13.258857377976813;8.832292667746…
651;8.853073778732824;0.14993339900932323;8.853073778732824;0.14993339900932323;0.5600295626686173;355.8290000000002;337.6850000000001;355.119987876;128.0;0.0;0.22722038302326036;-0.39630669703486754;0.39630669703486754;0.22722038302326036;1.04;1.92;2.76;1.777739584644819;842.9552277837477;17.484916895309066;13.484291621275336;14.240220567293791;12.241514740667453;7.912322773700801;8.290287246710…
652;12.263774644116905;-0.3286177324592725;12.263774644116905;0.17130645313681003;0.6582337248880736;310.30900000000014;296.19700000000006;310.095356928;116.0;0.0;0.3394868459051923;-0.49674274636793303;0.49674274636793303;0.3394868459051923;1.2608695652173914;2.130434782608696;2.9565217391304346;1.8139139282535244;863.473476037215;15.97432701575866;12.433958070176677;12.433958070176677;11.169035…
653;12.173177988788108;-0.33197402263374465;12.173177988788108;0.18147904069035015;0.6278093095202851;314.728;303.64000000000004;314.045819892;110.0;0.0;0.33948684590519224;-0.4616935527853803;0.4616935527853803;0.33948684590519224;1.2272727272727273;2.090909090909091;2.9545454545454546;1.8322435314224474;851.0709671042655;15.267220234572113;11.403674252722041;12.159603198740497;10.63103029313523…
654;12.364568758958345;-3.6033438945216996;12.364568758958345;0.1654894745420732;0.2510095642238424;532.6510000000002;508.45900000000034;532.1351306280001;188.0;0.0;0.2401422906178368;-0.3833295588304056;0.3833295588304056;0.2401422906178368;0.9459459459459459;1.7567567567567568;2.5405405405405403;1.3469229851470164;1607.032456862616;25.666715171183768;19.904563434536634;21.537556596392086;18.014…
655;12.70793273753997;-3.664094662724757;12.70793273753997;0.08118996765815267;0.5236637958619083;479.94200000000023;457.7660000000002;479.0917841039999;170.0;0.0;0.4142552704893185;-0.422354691626885;0.422354691626885;0.4142552704893185;1.21875;1.9375;2.59375;1.9847231970295023;1351.632571452542;23.62902755413791;17.85412449808053;19.42655002502671;15.0020395344688;9.456517245055014;11.317644965…
656;6.184654186190681;0.49155659486016656;6.184654186190681;0.49155659486016656;0.5987366689210039;335.79800000000006;321.686;335.09377312800007;118.0;0.0;0.22731603980984322;-0.322816490297836;0.322816490297836;0.22731603980984322;1.0;1.8333333333333333;2.7083333333333335;1.7732676296257293;1024.785879385015;16.518297090128677;12.94032154690532;13.696250492923776;11.720346690612276;7.50866147196…
657;11.78924205467329;-3.463673093764634;11.78924205467329;0.19069336553595373;0.5514448601727671;380.4330000000001;364.3050000000001;380.10554475199996;136.0;0.0;0.23980930120645788;-0.3241677496734104;0.3241677496734104;0.23980930120645788;1.0;1.8148148148148149;2.5925925925925926;1.6177670630118404;1201.9990862479679;18.855160383312143;14.364452214477309;15.180948795405035;13.064811372868718;8…
658;12.239755093222044;-3.5780017974683385;12.239755093222044;0.17088138518825935;0.4181030619162037;424.48600000000016;404.32600000000014;424.13175950000004;154.0;0.0;0.2401422906178368;-0.3833295588304056;0.3833295588304056;0.2401422906178368;1.0666666666666667;1.9;2.7;1.5189113572414452;1255.0331334793075;20.976480726871785;16.186914067314266;17.003410648241996;14.56481137286872;9.179021837354…
659;14.563759684429327;-3.81420068027211;14.563759684429327;0.07443877551020384;0.6643963009112506;359.3820000000001;345.2700000000001;359.073990528;128.0;0.0;0.2565802719741702;-0.36117677672408977;0.36117677672408977;0.2565802719741702;1.16;1.96;2.64;2.2043272444001842;1121.9907390560475;17.76722023457211;12.966623081565158;13.783119662492883;11.93668883513146;7.609538092929364;9.26180331924951…
660;13.207551313767267;-3.895319684040371;13.207551313767267;0.050836006511732146;0.28183628689967954;553.6180000000004;530.4340000000003;553.0977420759999;196.0;0.0;0.3282165353660892;-0.5079666451554684;0.5079666451554684;0.3282165353660892;1.0526315789473684;1.7894736842105263;2.4210526315789473;1.726612534240101;1616.8661889631908;27.449018510446813;20.295723526172882;21.928716688028334;18.03…
661;13.234580620011641;-4.553908532566975;13.234580620011641;0.029353347035144806;0.24444541456494995;540.4690000000002;520.3090000000003;540.13083462;200.0;0.0;0.4159312300617739;-0.47762163672527647;0.47762163672527647;0.4159312300617739;0.9743589743589743;1.6666666666666667;2.3076923076923075;1.6819090413931659;1569.02049171038;28.319261998449893;20.251938525543963;20.251938525543963;18.455747…
662;13.183020539171729;-4.543318158605757;13.183020539171729;0.08544257133220223;0.2910004076422368;552.5050000000002;529.3210000000003;552.150821116;206.0;0.0;0.4159312300617739;-0.4967682187521321;0.4967682187521321;0.4159312300617739;0.95;1.65;2.275;1.666195855113896;1585.502305989282;29.026368779636442;21.282222342998597;21.282222342998597;18.9937521639314;11.872154911091975;11.87215491109197…
663;13.163810708750042;-4.549746369499185;13.163810708750042;0.021297791479589323;0.2876719710673892;538.4780000000002;517.3100000000003;538.1351710519999;200.0;0.0;0.4159312300617739;-0.5079563728464664;0.5079563728464664;0.4159312300617739;0.9743589743589743;1.6923076923076923;2.358974358974359;1.6888760435730692;1585.615469678326;28.319261998449893;20.321187648034694;20.321187648034694;18.4557…
664;12.55632922539488;-1.1075251478619978;12.55632922539488;0.04360250272948685;0.4325609002876932;418.4740000000001;400.3300000000002;418.09872805599997;150.0;0.0;0.33595834197452634;-0.5079666451802655;0.5079666451802655;0.33595834197452634;1.0333333333333334;1.8333333333333333;2.533333333333333;1.5733628240657207;1218.1806570850579;21.087211190881018;15.831452181350446;16.647948762278173;14.50…
665;13.132638226320115;-4.556549789973101;13.132638226320115;0.011630984476232342;0.2738719097958523;524.4510000000001;505.2990000000003;524.119520988;194.0;0.0;0.4159312300617739;-0.5079666451554685;0.5079666451554685;0.4159312300617739;0.8947368421052632;1.5789473684210527;2.210526315789474;1.6744564161372364;1551.2385206950505;27.612155217263346;19.360152953070788;19.360152953070788;17.9177425…
666;13.119437994838636;-4.511583803578545;13.119437994838636;0.09326398042126716;0.3200870860767583;494.46900000000016;473.3010000000003;494.145341812;184.0;0.0;0.4159312300617739;-0.5079666451685381;0.5079666451685381;0.4159312300617739;0.9722222222222222;1.6666666666666667;2.3333333333333335;1.6373736549111415;1450.1203513811963;26.034804948073724;19.004691067106965;19.004691067106965;17.007058…
667;13.167812087735598;-4.513073581781491;13.167812087735598;0.07543707188007298;0.24649370512460367;522.5230000000001;497.3230000000003;522.17664194;196.0;0.0;0.4159312300617739;-0.5079666451685171;0.5079666451685171;0.4159312300617739;0.9736842105263158;1.6842105263157894;2.3421052631578947;1.6561840743688452;1483.9313708982672;27.44901851044682;20.418904629480064;20.418904629480064;18.04506375…
668;13.08143708820851;-1.2109024679258267;13.08143708820851;0.0828423777159717;0.24784081307015293;529.9800000000001;505.78800000000035;529.140448548;192.0;0.0;0.33595833515372764;-0.5079666451556014;0.5079666451556014;0.33595833515372764;0.9473684210526315;1.605263157894737;2.263157894736842;1.6152946503892338;1532.8989439289817;27.23347556082299;20.31171094993163;21.067639895950084;18.227585743…
669;13.197366793423928;-1.2080629617529872;13.197366793423928;0.08248738805286471;0.2721131610074625;544.0070000000002;517.7990000000004;543.156098612;198.0;0.0;0.33595833515372764;-0.5079666451556014;0.5079666451556014;0.33595833515372764;0.9487179487179487;1.5897435897435896;2.230769230769231;1.6283120316826127;1564.5905092540763;28.10371904882606;21.258924545431586;22.01485349145004;18.6002645…
670;13.159999587735598;-4.521962470670379;13.159999587735598;0.11005098306387029;0.2882929905973305;524.4950000000002;501.3110000000003;524.155906496;196.0;0.0;0.4159312300617739;-0.5079666451683399;0.5079666451683399;0.4159312300617739;1.0;1.7105263157894737;2.3684210526315788;1.6561840743688452;1486.5972414649168;27.449018510446816;20.12004613875738;20.12004613875738;18.045063758947656;11.48338…
671;13.0603259770974;-1.1548003588723283;13.0603259770974;0.0010791943515473523;0.25519540563914805;516.9810000000002;491.7810000000003;516.1451995799999;188.0;0.0;0.3359583351487048;-0.5079666451683399;0.5079666451683399;0.3359583351487048;1.0;1.6756756756756757;2.3513513513513513;1.5875130543133518;1450.1487747525393;26.36323207281991;20.018817731118176;20.774746677136633;17.81690214113686;11.5…
672;12.979342263943632;-1.1959344869062576;12.979342263943632;0.06786226064499878;0.3456569560497791;476.5100000000001;456.35000000000025;476.10420736;172.0;0.0;0.3359583419843637;-0.5079666451554684;0.5079666451554684;0.3359583419843637;1.088235294117647;1.8529411764705883;2.5;1.6589772821119744;1366.44715898686;24.241911729260266;18.01819225028125;18.834688831208975;16.350575645948076;10.240243…
673;13.035214368830891;-1.2284210669292135;13.035214368830891;0.06711727828457925;0.31680793392135453;504.92600000000016;483.75800000000027;504.108814072;182.0;0.0;0.3359583380718134;-0.5079666451554684;0.5079666451554684;0.3359583380718134;1.0;1.7222222222222223;2.388888888888889;1.6728941704648645;1469.3656520465872;25.819261998449896;19.06525870201624;19.821187648034694;17.24442249606543;10.85…
674;13.03960626761673;-1.2348427971439329;13.03960626761673;0.06635225542418888;0.31680793392135453;504.9260000000002;483.75800000000027;504.108814072;182.0;0.0;0.3359583380985466;-0.5079666451554684;0.5079666451554684;0.3359583380985466;1.0277777777777777;1.75;2.4166666666666665;1.6813431230506615;1469.3656520465872;25.819261998449893;19.06525870201624;19.821187648034694;17.261259248471035;10.86…
675;13.031806651408022;-1.2237802918949197;13.031806651408022;0.06776594969957284;0.31680793392135453;504.9260000000003;483.7580000000003;504.108814072;182.0;0.0;0.33595833807176506;-0.5079666451554684;0.5079666451554684;0.33595833807176506;0.9722222222222222;1.6388888888888888;2.2777777777777777;1.6649226803789812;1452.1156520465872;25.819261998449896;19.06525870201624;19.821187648034694;17.2444…
676;13.058030918162592;-1.2533910600705032;13.058030918162592;0.06072609920340932;0.27829888752517556;539.3710000000002;519.2110000000002;538.06984172;188.0;0.0;0.33595833807186176;-0.5079666451554684;0.5079666451554684;0.33595833807186176;0.9459459459459459;1.6216216216216217;2.2432432432432434;1.6842029432003776;1501.6179767326573;26.689505486452976;19.365872905835843;20.87773079787275;17.63826…
677;13.01239781949919;-1.2034510737879238;13.01239781949919;0.07350845736574985;0.3506536559457512;470.4810000000002;448.3050000000003;470.14778642399995;176.0;0.0;0.33595833807176506;-0.5079666451554684;0.5079666451554684;0.33595833807176506;0.9428571428571428;1.6571428571428573;2.3142857142857145;1.6651479370539932;1400.8850382363821;24.949018510446813;18.76464449819664;18.76464449819664;16.850…
678;13.01613038930499;-1.1951956883003956;13.01613038930499;0.06628511589821096;0.4343225113808896;479.4890000000002;454.28900000000027;479.16925014;182.0;0.0;0.33595929778801986;-0.5079666451554684;0.5079666451554684;0.33595929778801986;1.1142857142857143;1.8285714285714285;2.4857142857142858;1.624322459099478;1253.9001810429183;24.949018510446816;19.06178216295852;19.06178216295852;16.850575645…
679;13.163165096994858;-4.54836836636199;13.163165096994858;0.023316289186319228;0.2876719710673892;538.4780000000002;517.3100000000003;538.1351710519999;200.0;0.0;0.4159312300617739;-0.5079666451554684;0.5079666451554684;0.4159312300617739;0.9743589743589743;1.6666666666666667;2.3076923076923075;1.6819090413931659;1568.3654696783262;28.319261998449893;20.321187648034694;20.321187648034694;18.455…
680;13.064832149936905;-1.1991551764166302;13.064832149936905;0.06792077282652675;0.26904763499629;532.9800000000002;507.78000000000037;532.1401142;194.0;0.0;0.33595813875399616;-0.5079666451554684;0.5079666451554684;0.33595813875399616;0.9210526315789473;1.5526315789473684;2.210526315789474;1.5731125583643601;1485.9779121384888;27.23347556082299;20.479472264389333;21.23540121040779;18.2275857436…
681;13.053659310430731;-1.2232481469381724;13.053659310430731;0.0672173777159717;0.21658912289484386;530.9640000000002;507.7800000000003;530.1244641359999;192.0;0.0;0.3359583351537807;-0.5079666451554684;0.5079666451554684;0.3359583351537807;0.9736842105263158;1.631578947368421;2.289473684210526;1.6152946503892338;1531.753696901255;27.23347556082299;20.219959240395493;20.97588818641395;18.2275857…
682;12.993792155025368;-1.163709122867673;12.993792155025368;0.024341826236667474;0.27740995566523496;478.5450000000003;448.3050000000003;478.21038667999994;184.0;0.0;0.335958138748135;-0.5079666451554684;0.5079666451554684;0.335958138748135;1.0;1.7142857142857142;2.3714285714285714;1.8558650795591398;1206.267080846201;25.371668241257186;19.913427058181245;19.913427058181245;16.816100803337427;11…
683;13.156567300851606;-4.488810753193264;13.156567300851606;0.05603188199806608;0.3043632768207418;524.4950000000002;501.31100000000026;524.155906496;196.0;0.0;0.41593123006176325;-0.5079666451554684;0.5079666451554684;0.41593123006176325;1.0;1.7105263157894737;2.3684210526315788;1.6389991483365922;1486.5972414649168;27.449018510446813;20.12004613875738;20.12004613875738;18.08306856140844;11.475…
684;13.020158590474246;-1.002062560689004;13.020158590474246;0.05112704186612871;0.3516193054486322;475.5260000000001;454.35800000000023;475.12019177199994;172.0;0.0;0.3282165353660892;-0.5079666451554684;0.5079666451554684;0.3282165353660892;1.1176470588235294;1.8823529411764706;2.5294117647058822;1.6589772821119744;1367.5924060145862;24.241911729260266;18.14832892397092;18.964825504898645;16.35…
685;14.532509684429327;-3.939200680272109;14.532509684429327;0.12999433106575942;0.6647145232337475;360.3660000000001;347.2620000000001;360.058006116;128.0;0.0;0.2565802719742531;-0.39530836627640475;0.39530836627640475;0.2565802719742531;1.16;1.96;2.64;2.2043272444001833;1121.5005140603744;17.76722023457211;12.836486407875489;13.652982988803215;11.93668883513146;7.517517568482338;9.1697827948024…
686;14.332166713907785;-0.390753968253968;14.332166713907785;0.2238440098261527;0.7688949985818071;296.301;283.197;296.096105876;110.0;0.0;0.2565836132252973;-0.4930974163722937;0.4930974163722937;0.2565836132252973;1.2272727272727273;2.090909090909091;2.8181818181818183;2.163106388182795;900.9080919759502;15.267220234572113;11.865669450261256;11.865669450261256;10.702708600407234;7.0750632503187…
687;12.443306629159501;-0.41337679516250936;12.443306629159501;0.3518851655888695;0.5073953219607057;385.2100000000002;375.1300000000002;384.01808092;128.0;0.0;0.2605892540288974;-0.3003745922317162;0.3003745922317162;0.2605892540288974;1.0769230769230769;1.8461538461538463;2.6153846153846154;2.009890157944395;1285.811976745723;18.16240774895752;13.378167928583812;14.890025820620721;12.4692342505…
688;14.471537462207102;-0.3203174603174601;14.471537462207102;0.1985417978919961;0.6413635719341743;327.38400000000007;313.27200000000005;327.084161288;116.0;0.0;0.25658022172308925;-0.36117679620906173;0.36117679620906173;0.25658022172308925;1.2173913043478262;2.0869565217391304;2.8260869565217392;2.0928619633544696;921.4783341212482;15.97432701575866;12.15012650063743;12.966623081565157;11.2027…
689;14.404870795540436;-0.42448412698412663;14.404870795540436;0.2448380941882924;0.6928572129498723;311.31600000000003;297.204;311.107004908;116.0;0.0;0.2565836132254877;-0.4914903898117827;0.4914903898117827;0.2565836132254877;1.2173913043478262;2.0869565217391304;2.8260869565217392;2.0928619633544696;919.4783341212482;15.97432701575866;12.15012650063743;12.15012650063743;11.202708600407236;7.2…
690;13.828328845427059;-0.31061507936507904;13.828328845427059;0.1844444444444444;0.6832117463289039;252.24800000000002;243.17599999999996;252.069891128;92.0;0.0;0.25657882754261946;-0.3611773370871305;0.3611773370871305;0.25657882754261946;1.0526315789473684;1.9473684210526316;2.736842105263158;2.1676176369899562;821.7778988552086;12.982763184195939;9.827664647800471;9.827664647800471;9.25402019…
691;14.616497595951959;-0.4013307298227933;14.616497595951959;0.1247588395117254;0.5324157389730158;352.3690000000001;335.23300000000006;352.133554004;132.0;0.0;0.2565815177982893;-0.38266826369111023;0.38266826369111023;0.2565815177982893;1.1923076923076923;2.0384615384615383;2.769230769230769;1.8700664220794556;1027.940311382584;18.258784066134833;14.072776231447804;14.072776231447804;12.558550…
692;12.63228241228987;-0.19045174956121613;12.63228241228987;0.15893792462484257;0.16954864087280094;575.7390000000001;538.4430000000002;575.2678590439999;216.0;0.0;0.2702869795875183;-0.49676778700834673;0.49676778700834673;0.2702869795875183;1.0975609756097562;1.8780487804878048;2.6097560975609757;1.3816732042248003;1489.774726644615;28.769009466755726;23.750290351364715;24.56678693229244;19.92…
693;12.321126589573074;-0.5781369347464016;12.321126589573074;0.1552702623114679;0.23177483414927194;519.6310000000003;490.39900000000034;519.205258788;192.0;0.0;0.2676972087729135;-0.49676778700834673;0.49676778700834673;0.2676972087729135;1.162162162162162;1.945945945945946;2.6486486486486487;1.3907110059408117;1407.5717412491867;25.777445635193004;20.543183570178165;21.35968015110589;18.029208…
694;12.310922507940422;-1.0781369347464025;12.310922507940422;0.01238729215904777;0.22293272273562512;520.6150000000002;492.3910000000003;520.1892743760001;192.0;0.0;0.35488808530047644;-0.49676778700834673;0.49676778700834673;0.35488808530047644;1.162162162162162;1.945945945945946;2.6486486486486487;1.3907110059408114;1408.4683382014266;25.777445635193004;20.413046896488495;21.22954347741622;18.…
695;12.179087044499065;0.17505664143351152;12.179087044499065;0.17505664143351152;0.2903197102151878;452.5840000000001;424.3600000000002;452.199445136;168.0;0.0;0.22260971060886123;-0.49676778700834673;0.49676778700834673;0.22260971060886123;1.25;2.0;2.6875;1.4678157577692503;1105.6221442341464;22.501424753254113;18.11037141502472;18.926867995952446;15.562881945713373;10.910635980101388;11.318884…
696;12.29855880442412;-0.9793321350487452;12.29855880442412;0.12536890880871598;0.2473141359206239;520.6110000000002;492.3870000000003;520.178040996;192.0;0.0;0.34537906764820747;-0.49676778700834656;0.49676778700834656;0.34537906764820747;1.1891891891891893;1.972972972972973;2.675675675675676;1.3907110059408114;1406.1979428445713;25.777445635193;20.45143186064203;21.267928441569754;18.0292084409…
697;12.09550395010428;0.17723771139235933;12.09550395010428;0.17723771139235933;0.4715796207452983;473.3710000000002;448.1710000000002;472.1110027600001;158.0;0.0;0.22261067884412078;-0.49676778700834656;0.49676778700834656;0.22261067884412078;1.2666666666666666;2.033333333333333;2.7666666666666666;1.3939601596711229;1013.1445942558629;20.924074484064487;16.910985618844325;18.496982157959028;14.6…
698;12.411706244482133;-0.04465400023390642;12.411706244482133;0.04465400023390642;0.4685638162024629;420.5380000000001;396.3460000000002;420.161997008;154.0;0.0;0.26088736818816916;-0.49676778700834684;0.49676778700834684;0.26088736818816916;1.1333333333333333;1.9;2.6;1.5642587390834037;1186.1128284006575;21.302754140504845;17.44508099709506;18.26157757802279;14.319813002652316;9.695867063353617…
699;12.26948402225991;-0.03652900023390604;12.26948402225991;0.03652900023390604;0.48430556439818684;406.5110000000002;384.3350000000002;406.14634694399996;148.0;0.0;0.26087781060374254;-0.49676778700834684;0.49676778700834684;0.26087781060374254;1.1724137931034482;1.9655172413793103;2.689655172413793;1.582270190386932;1145.3061792638694;20.380104409694475;16.522431266284688;17.338927847212414;14…
700;12.346528617875933;-0.025464185419091567;12.346528617875933;0.025464185419091567;0.43389714657222667;420.5380000000001;396.3460000000002;420.16199700799996;154.0;0.0;0.2608686427094554;-0.49676778700834684;0.49676778700834684;0.2608686427094554;1.1666666666666667;1.9666666666666666;2.7;1.535369306900287;1161.6412559949442;21.08721119088102;17.229538047471234;18.04603462839896;14.5292084409021…
701;12.385413727475328;-0.025788259493165544;12.385413727475328;0.025788259493165544;0.43389714657222667;420.5380000000002;396.3460000000002;420.16199700799996;154.0;0.0;0.2608779728864153;-0.49676778700834684;0.49676778700834684;0.2608779728864153;1.2;2.0;2.7333333333333334;1.54946838972975;1163.6412559949442;21.087211190881018;17.229538047471237;18.04603462839896;14.567213243362943;9.9432673040…
702;12.446003296636327;-0.3549106700960212;12.446003296636327;0.01074658353720559;0.4048083540435858;436.53700000000026;412.3450000000002;436.156911628;160.0;0.0;0.2608889104363122;-0.49676778700834684;0.49676778700834684;0.2608889104363122;1.1935483870967742;1.967741935483871;2.6774193548387095;1.5405121117963163;1211.2775390151612;22.00986092169139;17.599401373781568;18.41589795470929;14.880473…
703;12.184302616364217;-0.10287159282649871;12.184302616364217;0.10287159282649871;0.45490256275452734;408.48300000000023;388.3230000000002;408.12561149999993;148.0;0.0;0.2609487333767358;-0.49676778700834684;0.49676778700834684;0.2609487333767358;1.1379310344827587;1.9655172413793103;2.7241379310344827;1.5666303944265643;1134.5072906190235;20.216967702877945;16.060436068745474;16.876932649673197…
704;11.254622911148799;-0.42421418541909106;11.254622911148799;0.42421418541909106;0.5891997656990234;350.4030000000001;336.2910000000001;350.08374668799996;124.0;0.0;0.2582868213913267;-0.49676778700834684;0.49676778700834684;0.2582868213913267;1.16;1.96;2.64;1.7155410081916942;1066.32691780675;17.388540578131753;13.31532448509814;14.131821066025866;12.135361590784806;7.527435416761882;8.4070882…
705;11.476845133371022;0.07578581458090872;11.476845133371022;0.07578581458090872;0.5482862295926857;349.4150000000001;334.2950000000001;349.08849772;124.0;0.0;0.16923013101962756;-0.49676778700834684;0.49676778700834684;0.16923013101962756;1.12;1.92;2.6;1.7155410081916942;1063.9200575751202;17.388540578131753;13.737974215908514;14.55447079683624;12.135361590784806;7.738760282167069;8.61841309342…
706;14.484870795540438;-0.29948412698412685;14.484870795540438;0.18928253863273703;0.6907124064810023;309.3440000000001;293.216;309.127740352;116.0;0.0;0.2565791790729684;-0.3611772007101924;0.3611772007101924;0.2565791790729684;1.173913043478261;2.0434782608695654;2.782608695652174;2.09286196335447;915.9065523965425;15.97432701575866;12.448984991360115;12.448984991360115;11.202708600407236;7.636…
707;5.9405020931451205;0.45066940665155;5.9405020931451205;0.45066940665155;0.6844694010997401;371.8240000000001;353.6800000000001;371.10366911599994;134.0;0.0;0.227223824746428;-0.4926335364441748;0.4926335364441748;0.227223824746428;0.8846153846153846;1.5384615384615385;2.1153846153846154;1.916749516240086;875.7812368086594;18.518297090128677;14.615938688917742;15.371867634936196;12.63889155063…
708;11.203078296111375;-3.7371564409165887;11.203078296111375;0.000870281944019613;0.42504144896693286;442.2380000000002;431.15000000000026;441.959659212;118.0;0.0;0.2375477437660968;-0.4929840309033635;0.4929840309033635;0.2375477437660968;1.0869565217391304;1.7826086956521738;2.4347826086956523;1.9905902060492315;1010.4284575468483;16.612519696192862;11.563152284417699;14.537147156521748;10.859…
709;9.878696775006299;0.021093631897203702;9.878696775006299;0.021093631897203702;0.6384212993930591;316.158;306.078;315.00072403999997;94.0;0.0;0.2175725498490267;-0.49298448057368016;0.49298448057368016;0.2175725498490267;1.0;1.7894736842105263;2.5789473684210527;2.0741408967117354;749.9769946117563;13.242276208189782;9.83840741302611;11.424403952140814;9.237183443017884;5.708520103990096;6.501…
710;12.082040973796925;-0.6538751889644747;12.082040973796925;0.08718227723187999;0.5106223467843569;286.23900000000003;276.159;286.04773804;106.0;0.0;0.23453373936363897;-0.5078219802085129;0.5078219802085129;0.23453373936363897;0.8571428571428571;1.619047619047619;2.3333333333333335;2.339908290764475;909.9162849554009;15.14589989101247;10.569452578065315;10.569452578065315;9.96923425058676;5.98…
711;9.996079797074517;-0.5564144823302477;9.996079797074517;0.2257307376348492;0.23678480850448344;538.4790000000003;509.2470000000004;537.1698305279999;192.0;0.0;0.13837121812371034;-0.49084661000663954;0.49084661000663954;0.13837121812371034;0.9459459459459459;1.7027027027027026;2.4324324324324325;1.5165694511670225;1289.5132031504008;26.200095366003378;20.681819595386138;22.19367748742305;17.8…
712;11.172574911809868;-0.5692776709732326;11.172574911809868;0.03989793236981476;0.33218775702059694;424.46100000000024;400.26900000000023;424.18590324799993;162.0;0.0;0.2922043002518234;-0.49084661000663954;0.49084661000663954;0.2922043002518234;1.096774193548387;1.7741935483870968;2.4516129032258065;1.6151799500438833;1012.7616110674971;22.216967702877938;17.225879372350363;17.225879372350363;…
713;13.804704963392487;-0.7135090434809255;13.804704963392487;0.11019071165629502;0.49307842173244065;415.44400000000013;392.2600000000001;415.18198141600004;158.0;0.0;0.14908393463524386;-0.49084661000663954;0.49084661000663954;0.14908393463524386;1.0;1.7;2.3666666666666667;1.5894618911409917;969.8654758391355;21.509860921691395;16.640747872751508;16.640747872751508;14.385050488558726;9.25647690…
714;9.939215072903258;-0.5655374297118148;9.939215072903258;0.21311450037317914;0.383882366807943;501.4180000000002;475.21000000000026;500.14942943200003;178.0;0.0;0.13808603768803043;-0.49084661000663954;0.49084661000663954;0.13808603768803043;1.1176470588235294;1.8823529411764706;2.588235294117647;1.7252339525736158;1121.1911917523184;24.501424753254113;18.949388626124513;20.461246518161424;16.…
715;9.868418177597825;-0.5361693234675637;9.868418177597825;0.24135270245920015;0.4900477689001732;413.90900000000016;389.71700000000016;413.161852688;152.0;0.0;0.2286325252667692;-0.4908466099611336;0.4908466099611336;0.2286325252667692;1.0689655172413792;1.8620689655172413;2.586206896551724;1.5709491649267484;920.9548365033095;20.639617433688315;16.340133668931905;17.09606261495036;13.974366886…
716;12.854198795290742;-0.056246211709099825;12.854198795290742;0.009078483245149593;0.45430586919916993;466.33900000000017;446.1790000000002;465.0800369800001;152.0;0.0;0.22954552062867747;-0.46268337168037527;0.46268337168037527;0.22954552062867747;1.2666666666666666;2.1333333333333333;2.933333333333333;1.2867097402417265;1173.1962375602216;20.501424753254117;16.13803165707928;17.72402819619398…
717;11.226648203518831;-3.7315558828653725;11.226648203518831;0.010703312983220803;0.47101538839296203;359.367;346.2630000000001;359.0688248960001;128.0;0.0;0.26896746349428763;-0.33874297788808194;0.33874297788808194;0.26896746349428763;1.08;1.72;2.28;1.7615013546589138;1010.8350980656253;18.02673325856595;12.709171335215492;13.525667916143219;11.825518406134814;7.029213183162293;8.5755326610838…
718;9.862927449598676;-0.5237445549490451;9.862927449598676;0.25533817666112446;0.5262674996004528;379.4640000000001;354.26400000000007;379.20082504000004;146.0;0.0;0.13537808333660017;-0.49084661000663954;0.49084661000663954;0.13537808333660017;0.9285714285714286;1.5357142857142858;2.142857142857143;1.558037270305795;856.1846136885827;19.769373945685235;16.039519465112306;16.039519465112306;13.5…
719;9.869910756114212;-0.5320541594280916;9.869910756114212;0.24662000536482842;0.4900477689001733;413.9090000000001;389.7170000000001;413.16185268800007;152.0;0.0;0.13537808333667195;-0.49084661000663954;0.49084661000663954;0.13537808333667195;0.9655172413793104;1.5172413793103448;2.0689655172413794;1.5622510707340742;903.7048365033095;20.639617433688315;16.340133668931905;17.09606261495036;13.9…
720;13.783871630059153;-0.5516735043065664;13.783871630059153;0.22414729794277344;0.510399256044926;397.4540000000001;373.2620000000001;397.191403228;152.0;0.0;0.14617070845554797;-0.49084661000663954;0.49084661000663954;0.14617070845554797;1.0344827586206897;1.7241379310344827;2.413793103448276;1.5801767721864695;920.9548365033095;20.639617433688315;16.340133668931905;16.340133668931905;13.99120…
721;11.806736548818078;0.08401234567901228;11.806736548818078;0.08401234567901228;0.7706759457685758;283.35600000000005;270.252;283.077933036;100.0;0.0;0.2282006233571423;-0.3084585960144122;0.3084585960144122;0.2282006233571423;1.35;2.25;3.0;1.6882174248811284;771.6267601495372;13.526733258565956;10.719375623128162;11.535872204055888;9.809663088089316;6.639711534855941;7.5193643461108355;5.07340…
722;12.555893224829827;-3.7576926929387224;12.555893224829827;0.014385938865367098;0.326569434673191;469.5480000000001;450.3960000000003;469.08784608800005;164.0;0.0;0.2613892101532369;-0.3387429778550202;0.3387429778550202;0.2613892101532369;0.75;1.46875;2.15625;1.5096618973853302;1449.5879551535477;22.76937394568523;16.556957376127528;18.18995053798298;15.204457931001906;9.342723240062359;12.37…
723;11.24594989219781;-3.690785716125655;11.24594989219781;0.06456512051791763;0.6584389791067685;344.3960000000001;328.26800000000003;344.094311372;124.0;0.0;0.2375477043357112;-0.4967444741015035;0.4967444741015035;0.2375477043357112;1.125;1.875;2.5416666666666665;1.784607953196193;949.4636880442137;17.156489770562878;12.85370944925167;13.670206030179397;11.45283960607264;7.052830449437998;8.59…
724;11.221176649567425;-3.688217085122958;11.221176649567425;0.06306528488346652;0.5447916495594595;329.38500000000005;314.26500000000004;329.0946457200001;118.0;0.0;0.2375477043357112;-0.39871039868989816;0.39871039868989816;0.2375477043357112;1.0434782608695652;1.7826086956521738;2.4347826086956523;1.7917918577449126;932.5109068522684;16.44938298937633;12.022811427977434;12.83930800890516;10.91…
725;11.2233148701855;-3.6813083394035453;11.2233148701855;0.07002714442243674;0.6335848099642241;393.26600000000013;380.16200000000015;391.99425875599997;118.0;0.0;0.23754770433582637;-0.33874297788841895;0.33874297788841895;0.23754770433582637;1.0434782608695652;1.6956521739130435;2.3043478260869565;1.7757798282315078;918.8705473267053;16.44938298937633;11.823425631797035;14.225918751839465;10.9…
726;11.218932154136116;-3.6860462299301253;11.218932154136116;0.06502227635094826;0.5447916495594595;329.38500000000016;314.26500000000004;329.09464571999996;118.0;0.0;0.2375477043357112;-0.39872824469262685;0.39872824469262685;0.2375477043357112;1.0;1.6521739130434783;2.260869565217391;1.7757798282315078;915.2609068522685;16.44938298937633;12.022811427977434;12.83930800890516;10.914834803611855;…
727;13.913732284389386;-4.69316149692461;13.913732284389386;0.03711672650085607;0.21435673382917902;534.4950000000001;516.3510000000003;534.1097223160001;192.0;0.0;0.41598904856652963;-0.33874297785503493;0.41598904856652963;0.33874297785503493;0.918918918918919;1.6486486486486487;2.324324324324324;1.4380674335778294;1553.4523754770355;26.79431797206756;18.597618148857457;19.414114729785183;17.38…
728;9.92656395041221;-0.5621325260836967;9.92656395041221;0.21546306318294728;0.40606354873301087;486.40300000000025;461.2030000000004;485.1385304;172.0;0.0;0.22864004894774265;-0.4908466099611336;0.4908466099611336;0.22864004894774265;1.1515151515151516;1.9090909090909092;2.606060606060606;1.7136631512687883;1102.7538703716948;23.794317972067564;18.37241851862764;19.884276410664548;15.8505756459…
729;9.879625434348132;-0.543758766652245;9.879625434348132;0.23408430978454708;0.4424050097235202;448.35400000000016;425.17000000000024;447.12288033600004;158.0;0.0;0.13541760368137556;-0.49084661000663954;0.49084661000663954;0.13541760368137556;1.0;1.7;2.4;1.5975166875181994;969.8654758391353;21.509860921691395;16.640747872751508;18.15260576478841;14.385050488558726;9.256476901470023;10.01240584…
730;11.266883543025006;-3.6854717779271016;11.266883543025006;0.0734552353333573;0.6508174858633564;357.4390000000001;338.2870000000001;357.1259458480001;130.0;0.0;0.2375477043357112;-0.3776608935872769;0.3776608935872769;0.2375477043357112;1.04;1.68;2.24;1.7510665445191702;961.0326250958836;18.02673325856595;13.892674754287766;14.709171335215492;11.825518406134814;7.558492002492097;9.10481148041…
731;13.963871630059153;-0.5527961894917515;13.963871630059153;0.22362575599266;0.49506816915793506;411.48100000000017;385.27300000000014;411.20705329199996;158.0;0.0;0.1461907443514417;-0.49084661000663954;0.49084661000663954;0.1461907443514417;1.0333333333333334;1.7333333333333334;2.433333333333333;1.597516687518199;965.9966461074688;21.50986092169139;17.26278339974228;17.26278339974228;14.38505…
732;12.929396243413997;-3.7608038197857767;12.929396243413997;0.014604959267657813;0.6833441891049729;332.36;319.2560000000001;332.07432487600005;118.0;0.0;0.23762293940114468;-0.34056714718045555;0.34056714718045555;0.23762293940114468;1.0869565217391304;1.826086956521739;2.5217391304347827;1.83301232265843;936.1205473267052;16.44938298937633;11.823425631797035;12.63992221272476;10.9148348036118…
733;12.690080278422805;-0.3716886103011785;12.690080278422805;0.05622617566974908;0.4416660294493446;476.9680000000003;451.76800000000026;476.17275172;174.0;0.0;0.3243452231731618;-0.3314884111964799;0.3314884111964799;0.3243452231731618;1.1470588235294117;2.0294117647058822;2.9411764705882355;1.0588169633684092;1288.1603134943978;23.233475560822992;18.52768135476279;19.283610300781245;16.5468465…
734;12.970416824137061;-0.9653206884605698;12.970416824137061;0.15822491496598623;0.3963862887688917;413.43300000000005;394.2810000000002;413.13755608800005;154.0;0.0;0.2591641282905709;-0.39361425694089663;0.39361425694089663;0.2591641282905709;0.8709677419354839;1.4193548387096775;2.064516129032258;1.9794534150826835;1591.391703416594;21.43842863089641;16.715716948007287;16.715716948007287;15.0…
735;12.94782423154447;-0.9359170219077331;12.94782423154447;0.17009897187882395;0.4348784535653862;415.4490000000002;394.2810000000002;415.153206152;156.0;0.0;0.2591391624227109;-0.3936142601236532;0.3936142601236532;0.2591391624227109;0.8709677419354839;1.4193548387096775;2.064516129032258;1.7972950174955824;1392.6126518439296;21.697941654890254;16.87041748638654;16.87041748638654;14.99040230064…
736;4.557297808012094;0.5480928760393049;4.557297808012094;0.5480928760393049;0.6274849706440263;288.314;276.218;288.112344384;106.0;0.0;0.22722173749141045;-0.3241699135210509;0.3241699135210509;0.22722173749141045;0.8636363636363636;1.7727272727272727;2.6818181818181817;1.7268418336100324;915.9932314524666;14.777810114122522;11.586920938585678;11.586920938585678;10.898979485566358;6.84573286654…
737;8.838717878696027;0.47263699924414215;8.838717878696027;0.47263699924414215;0.6250388767170548;313.324;302.236;313.10759335200004;114.0;0.0;0.2272217479499526;-0.32416842655463024;0.32416842655463024;0.2272217479499526;1.0;1.875;2.7083333333333335;1.6701337562357386;1044.4229961655783;16.355160383312146;12.45678426489601;12.45678426489601;11.830831138144497;7.230023266821736;7.230023266821736…
738;4.614833553791887;0.511906848208463;4.614833553791887;0.511906848208463;0.6111231290718466;330.3950000000001;312.2510000000001;330.159294576;124.0;0.0;0.22722173991491187;-0.32416957186659046;0.32416957186659046;0.22722173991491187;0.96;1.8;2.6;1.6312942630261587;1003.7959643548825;17.225403871315226;14.086920938585678;14.086920938585678;12.203509938206668;8.199792142045823;8.199792142045823;…
739;12.302704690543466;-3.5052765457048323;12.302704690543466;0.20522531892079066;0.5149544652831654;454.5600000000002;428.3520000000002;454.18994307200006;168.0;0.0;0.24206050313390798;-0.36715502449846493;0.36715502449846493;0.24206050313390798;1.1875;1.875;2.5;1.64037484492169;1253.431917566874;22.88010440969447;17.985392396344206;18.801888977271933;15.273225376758452;10.383085972511248;11.823…
740;14.440994974613925;-1.1927234392124368;14.440994974613925;0.07475329638028083;0.3730378295129076;443.35600000000017;430.25200000000024;443.089304156;162.0;0.0;0.21900697417933554;-0.4965472656124606;0.4965472656124606;0.21900697417933554;0.90625;1.5;2.09375;1.8651416414074564;1372.0610950636726;23.15397158052024;16.327182377135045;16.327182377135045;15.22245310821082;9.065927098873317;9.06592…
741;12.281074948641965;-3.4716367256514267;12.281074948641965;0.23617060108402144;0.5821988632069159;431.5620000000003;402.3300000000002;431.19911078800004;162.0;0.0;0.24206050313390803;-0.4772454841121407;0.4772454841121407;0.24206050313390803;1.1333333333333333;1.8;2.3666666666666667;1.9800495470442183;1119.499389132727;22.051677284948283;18.247756478558838;19.064253059486564;14.090261284154801…
742;12.36406098026514;-3.475380042796966;12.36406098026514;0.24719501589048742;0.48238617952376667;471.6310000000002;438.3670000000002;471.24164429600006;178.0;0.0;0.24206050313390798;-0.36715561310322864;0.36715561310322864;0.24206050313390798;1.121212121212121;1.7878787878787878;2.393939393939394;1.6568815814973374;1211.585807982255;23.75034789769755;19.615529070033872;20.4320256509616;15.64590…
743;12.870977345594966;-3.5674584021480524;12.870977345594966;0.23964910220820967;0.3228717328379293;541.4750000000001;516.2750000000002;540.0943071400001;176.0;0.0;0.20608922098144963;-0.36715510827728365;0.36715510827728365;0.20608922098144963;0.9705882352941176;1.6470588235294117;2.3529411764705883;1.4077584501175018;1398.9396806584737;23.70853153444066;18.35568102430165;20.758174144344075;16.…
744;13.400700330720277;-0.7362879415134447;13.400700330720277;0.018228383033831896;0.2549087875010039;469.4570000000002;450.3050000000003;469.1386187080001;174.0;0.0;0.3374565100409508;-0.5079661963976482;0.5079661963976482;0.3374565100409508;0.9428571428571428;1.6857142857142857;2.4;1.3424712044861153;1458.8582738992095;24.526368779636446;18.378273313941254;18.378273313941254;16.956728795830724;…
745;14.067985332740648;-1.0038272806571873;14.067985332740648;0.1833674519190387;0.5508398831467457;377.35;364.2460000000001;377.097583096;138.0;0.0;0.21900199376598556;-0.3817587836365578;0.3817587836365578;0.21900199376598556;0.8214285714285714;1.5;2.1785714285714284;1.8670234991384913;1213.1233611410455;19.836134335324456;14.395055948221609;14.395055948221609;13.469234250586762;8.3315732543120…
746;13.973384677974394;-0.9691413291160764;13.973384677974394;0.01603856974888651;0.5514123318246378;378.33800000000014;366.2420000000001;378.09283206400005;138.0;0.0;0.21320059293112073;-0.3817588096919804;0.3817588096919804;0.21320059293112073;0.8928571428571429;1.5714285714285714;2.25;1.8557858611879245;1215.678352623816;19.83613433532446;14.264919274531941;14.264919274531941;13.46923425058676…
747;14.228340653626272;-1.271360950690857;14.228340653626272;0.05719497984378985;0.4299892839678872;462.2390000000001;451.1510000000002;461.014553012;156.0;0.0;0.21900697211837203;-0.5077456336495509;0.5077456336495509;0.21900697211837203;0.967741935483871;1.5806451612903225;2.193548387096774;1.8815495914840863;1359.1416968637013;22.446864799333692;15.366147682171144;16.878005574208053;14.6844483…
748;14.378405583919378;-1.0842614200307203;14.378405583919378;0.10394200890232597;0.28657421198349076;436.3680000000002;424.2720000000002;436.094723884;158.0;0.0;0.2190019787862907;-0.3817587836839655;0.3817587836839655;0.2190019787862907;0.9375;1.5;2.0625;1.9469075091775836;1426.6207682070385;22.990834873703704;16.11259993008653;16.11259993008653;15.328606258093467;9.139703982362239;9.1397039823…
749;12.43978610271269;-0.2529642227261273;12.43978610271269;0.2529642227261273;0.7029734651545443;373.86899999999997;357.74100000000004;373.076408812;128.0;0.0;0.26699954573163986;-0.31965242152290196;0.31965242152290196;0.26699954573163986;1.2;2.0;2.72;1.7537397927854679;900.0376838647143;17.97432701575866;13.922853186384957;15.495278713331139;11.91872399336994;7.537629890338196;8.73209094427515…
750;14.485007320292938;-1.5671266715287275;14.485007320292938;0.03008836139101767;0.39356930014666874;490.24900000000014;479.1610000000002;489.009467632;166.0;0.0;0.33539315247757345;-0.4776367604993804;0.4776367604993804;0.33539315247757345;0.9090909090909091;1.5151515151515151;2.090909090909091;1.8650255030561302;1457.5202938667637;24.02421506852332;16.274395972635006;17.78625386467192;15.59513…
751;14.012635171071041;-0.9210446212971461;14.012635171071041;0.08889970185605134;0.4171864108883987;393.4180000000001;380.31400000000014;393.07473947600005;138.0;0.0;0.19992460993434727;-0.3818361222932477;0.3818361222932477;0.19992460993434727;0.9285714285714286;1.6071428571428572;2.2857142857142856;1.8557858611879245;1215.1233611410455;19.83613433532446;14.395055948221609;15.211552529149335;13…
752;14.097746326516793;-1.0206959675258738;14.097746326516793;0.20005144032921862;0.5074999365588636;411.79500000000013;399.6990000000002;411.058610744;144.0;0.0;0.21900199376603585;-0.38175878363655774;0.38175878363655774;0.21900199376603585;0.9310344827586207;1.6206896551724137;2.310344827586207;1.8729074160063275;1280.3259634257597;20.706377823327532;14.69567015204121;15.451599098059665;13.879…
753;14.144811479610986;-1.0524610935334244;14.144811479610986;0.009483917023600075;0.3889579896043403;411.35800000000006;398.25400000000013;411.099474916;150.0;0.0;0.21900197876542293;-0.3817587836839973;0.3817587836839973;0.21900197876542293;0.8666666666666667;1.4;1.9666666666666666;1.8850785085589952;1303.4679254768807;21.57662131133061;15.295142846583497;15.295142846583497;14.290601455632682;8…
754;12.285599259175214;-3.483290587639329;12.285599259175214;0.2249268799859876;0.5137284385124811;463.99500000000023;437.78700000000026;463.15572175200003;166.0;0.0;0.24206050313390798;-0.3671548877849869;0.3671548877849869;0.24206050313390798;1.1612903225806452;1.8387096774193548;2.4838709677419355;1.6076047082124862;1170.2065552023976;22.17299762850792;17.416143273853475;18.988568800799655;14.…
755;12.034870507141829;-3.397420064772277;12.034870507141829;0.017653411086401283;0.40351642373889224;469.54400000000027;450.3920000000003;469.076612708;164.0;0.0;0.17542047748983938;-0.49278530888033384;0.49278530888033384;0.17542047748983938;1.09375;1.8125;2.5;1.692272060000344;1448.2478193819416;22.880104409694468;17.52528775445047;19.158280916305923;15.350216416040132;9.395277648557341;12.103…
756;5.66567791005291;0.2949720075766249;5.66567791005291;0.2949720075766249;0.5696410597308675;304.353;288.225;304.132411132;114.0;0.0;0.1815348660213697;-0.44276093935829425;0.44276093935829425;0.1815348660213697;0.9565217391304348;1.7826086956521738;2.5652173913043477;1.8742455313675146;953.4939290027511;15.81119030894213;12.970605364359955;12.970605364359955;11.237183443017884;7.57767618648646…
757;12.031420697908793;-0.256961923658352;12.031420697908793;0.09829365079365071;0.5990768396772663;281.267;270.179;281.068807832;104.0;0.0;0.25603111787968785;-0.5079431242573351;0.5079431242573351;0.25603111787968785;1.0952380952380953;1.9047619047619047;2.6666666666666665;2.3462122946843267;946.298623367801;14.723250160202095;11.097675117875774;11.097675117875774;10.096555450524587;6.406444586…
758;13.322080739735185;-0.7598920540438403;13.322080739735185;0.003567229360880164;0.4058424794083466;466.5410000000003;440.33300000000025;466.20049069199996;176.0;0.0;0.25213344334664906;-0.37479134115424917;0.37479134115424917;0.25213344334664906;1.0571428571428572;1.7714285714285714;2.5142857142857142;1.722908301157929;1748.012574540526;23.63709924364568;19.884238585850483;19.884238585850483;1…
759;12.375921254304192;-3.0323187551535766;12.375921254304192;0.0686818239947744;0.6639935517689237;383.4540000000001;370.35000000000014;383.0398332760001;130.0;0.0;0.25740141455895066;-0.3608557195222414;0.3608557195222414;0.25740141455895066;1.1538461538461537;2.0;2.8846153846153846;1.5172037557881268;1225.7072191285204;17.888540578131753;13.444120494519751;15.077113656375204;12.499933116870256…
760;12.699240971130298;-3.496938869064;12.699240971130298;0.08732817040862284;0.6509239984158768;418.5000000000001;400.35600000000017;418.07694705599994;146.0;0.0;0.263731538056447;-0.45670020385313925;0.45670020385313925;0.263731538056447;1.1071428571428572;1.8214285714285714;2.4642857142857144;1.5330874273171093;1051.509683786334;19.725403871315223;14.76658234735671;16.399575509212163;13.430690…
761;11.999853466562175;0.022914917409728286;11.999853466562175;0.022914917409728286;0.5877919342727539;406.5340000000001;376.29400000000015;406.24810958;158.0;0.0;0.3168863087741477;-0.35760179069227416;0.35760179069227416;0.3168863087741477;1.2333333333333334;2.0;2.7333333333333334;1.5286555789658711;1019.4601648765721;21.08721119088102;17.904225136413483;17.904225136413483;14.562881945713372;10…
762;11.913191430537001;0.02192894372270593;11.913191430537001;0.02192894372270593;0.7461636782926214;364.45300000000015;340.26100000000014;364.201159388;140.0;0.0;0.3168863087741478;-0.3512963494391314;0.3512963494391314;0.3168863087741478;1.1851851851851851;2.0;2.814814814814815;1.4407722272313062;928.876453098186;18.63961743368832;15.42878900110307;15.42878900110307;13.241514740667453;9.4318173…
763;12.109631178669918;-0.022679547092009367;12.109631178669918;0.022679547092009367;0.6220115247951173;398.89800000000025;375.7140000000001;398.162187036;146.0;0.0;0.3169566623831497;-0.3604835756266703;0.3604835756266703;0.3169566623831497;1.3928571428571428;2.25;3.107142857142857;1.5503212688930665;987.7412939863957;19.509860921691395;15.704839340233086;16.46076828625154;13.652198343190413;9.5…
764;11.650132452216202;0.032421367965129955;11.650132452216202;0.032421367965129955;0.614875981862534;398.89800000000014;375.7140000000001;398.162187036;146.0;0.0;0.2334225881970004;-0.3604835756266703;0.3604835756266703;0.2334225881970004;1.3928571428571428;2.25;3.107142857142857;1.5338425708763435;987.7412939863957;19.509860921691395;15.704839340233086;16.46076828625154;13.635361590784806;9.422…
765;12.794601442428824;-3.5065305114942107;12.794601442428824;0.0190259473471055;0.656320944135405;421.8580000000002;405.7300000000002;421.03868591199995;146.0;0.0;0.23484098375159193;-0.506394830850353;0.506394830850353;0.23484098375159193;1.1785714285714286;1.9285714285714286;2.5714285714285716;2.0590824356368884;1281.8039691679865;20.214813991764814;14.768918401336192;16.341343928282374;13.186…
766;12.815868803539935;-3.4929194003831;12.815868803539935;0.00847236017149422;0.5990035216057116;466.30900000000025;450.18100000000027;464.9881703319999;146.0;0.0;0.2348409837515919;-0.5067753665220394;0.5067753665220394;0.2348409837515919;1.1785714285714286;1.9285714285714286;2.5714285714285716;2.0590824356368884;1281.8039691679865;20.214813991764814;14.768918401336192;17.171411521378623;13.186…
767;12.072609776479242;0.058162108705870796;12.072609776479242;0.058162108705870796;0.7023422076646708;398.89800000000014;375.7140000000001;398.16218703600003;146.0;0.0;0.31897844768285244;-0.3604835756266704;0.3604835756266704;0.31897844768285244;1.2857142857142858;2.0357142857142856;2.7857142857142856;1.501248237653365;993.2795243739677;19.672997628507925;15.944946154546496;16.70087510056495;13…
768;11.984415332034796;0.14381025685401916;11.984415332034796;0.14381025685401916;0.6148759818625339;398.8980000000002;375.7140000000001;398.16218703600003;146.0;0.0;0.23601783089007516;-0.3604835756266704;0.3604835756266704;0.23601783089007516;1.3214285714285714;2.107142857142857;2.892857142857143;1.4860381474898636;979.7412939863958;19.509860921691395;15.704839340233086;16.46076828625154;13.652…
769;11.537232387955694;-0.4746159192939494;11.537232387955694;0.050171039094649705;0.5138311256850633;315.31;306.238;315.03137676800003;110.0;0.0;0.2798478692012007;-0.45642916880804546;0.45642916880804546;0.2798478692012007;1.2727272727272727;2.0454545454545454;2.727272727272727;1.9540477003078423;825.0003721449019;15.689869965382487;11.029906932146655;11.846403513074382;10.541713895658194;6.174…
770;11.573077280332733;-3.893674980175111;11.573077280332733;0.008815951030957558;0.701170309982414;383.83800000000014;373.75800000000015;382.98012547999997;124.0;0.0;0.26373153805644706;-0.45669928202738763;0.45669928202738763;0.26373153805644706;1.2916666666666667;2.0416666666666665;2.625;1.9153649528587755;995.1985346416367;17.482763184195935;11.868906100119787;14.257828207993693;11.2362020086…
771;11.930530826227212;-0.0013056751937310374;11.930530826227212;0.0013056751937310374;0.7035982045311647;399.8860000000003;377.71000000000015;399.15743600400003;146.0;0.0;0.3168863087741477;-0.3513382794173995;0.3513382794173995;0.3168863087741477;1.25;2.0714285714285716;2.857142857142857;1.4860381474898638;981.3275236786386;19.509860921691395;15.599266531233003;16.355195477251456;13.65219834319…
772;12.371881526562262;-0.06113373435794056;12.371881526562262;0.06113373435794056;0.6340071322673002;350.4660000000002;324.25800000000004;350.210661452;136.0;0.0;0.22951099998899602;-0.37153752628650755;0.37153752628650755;0.22951099998899602;1.0769230769230769;1.8076923076923077;2.5;1.7985151714242742;850.8333978639935;18.355160383312146;15.457011540913527;15.457011540913527;12.707039898056806;…
773;12.348380154530949;-3.2674011183361045;12.348380154530949;0.15387824302947362;0.6984150681408503;404.8790000000002;387.74300000000017;404.070989084;140.0;0.0;0.23471452629205206;-0.3084090224163678;0.3084090224163678;0.23471452629205206;1.2222222222222223;2.0;2.7037037037037037;1.5740849420407588;1109.3420922768867;19.018297090128673;14.275263834938169;15.847689361884349;12.920653420525284;8.…
774;12.392432497690434;-3.2616086304007594;12.392432497690434;0.15937733659633269;0.6403479757698541;449.33000000000015;432.19400000000013;448.02047350400005;140.0;0.0;0.23471452629205206;-0.30840901782934405;0.30840901782934405;0.23471452629205206;1.2592592592592593;2.111111111111111;2.8518518518518516;1.5852866823016147;1126.592092276887;19.018297090128673;14.275263834938167;16.677756954980598;…
775;12.36964751564206;-3.2604566738916607;12.36964751564206;0.1599276257455231;0.6403479757698541;449.3300000000002;432.19400000000024;448.02047350400005;140.0;0.0;0.23471452629205206;-0.3084090224272993;0.3084090224272993;0.23471452629205206;1.2222222222222223;2.0;2.7037037037037037;1.5740849420407588;1109.3420922768867;19.018297090128673;14.275263834938169;16.677756954980598;12.920653420525284;…
776;13.15149269314213;-0.6759034678171767;13.15149269314213;0.12493354322242411;0.5706345117127315;474.56500000000017;444.3250000000002;474.23793882;182.0;0.0;0.2564773412554499;-0.3689661533411903;0.3689661533411903;0.2564773412554499;1.0;1.7142857142857142;2.4;1.231227252970968;1185.5560091344685;24.363232072819912;20.029742632406965;20.029742632406965;17.02920844090216;11.807714081869197;11.80…
777;12.651353703148438;-3.2767711925504313;12.651353703148438;0.1558327730713378;0.485257329756386;446.5320000000002;424.3560000000002;446.14126156400005;162.0;0.0;0.23471452629205206;-0.30840902244248036;0.30840902244248036;0.23471452629205206;1.0;1.75;2.46875;1.3190542821674813;1380.0539704480834;22.131181265251033;17.28405070787707;18.100547288804798;15.49313306559672;10.422946418729918;12.032…
778;12.27923689846309;-0.0668127467036197;12.27923689846309;0.0668127467036197;0.7288733962494809;322.4120000000001;300.236;322.179361324;124.0;0.0;0.22951099998899602;-0.3720709384349237;0.3720709384349237;0.22951099998899602;1.125;1.875;2.5833333333333335;1.8113652875027455;821.7588873001148;16.94094682093905;14.042797978540431;14.042797978540431;11.707039898056806;8.277437888310732;8.277437888…
779;12.407738620139414;-3.2571707605782723;12.407738620139414;0.16320386720857805;0.7227302525936138;384.4610000000001;364.30100000000016;384.12561150000005;140.0;0.0;0.23471452629205206;-0.30840902127646064;0.30840902127646064;0.23471452629205206;1.2592592592592593;2.111111111111111;2.8518518518518516;1.5852866823016145;1120.9401195474204;19.018297090128673;14.897299361928942;15.713795942856668;…
780;12.359318468127992;-0.49738425925925944;12.359318468127992;0.10253619194591401;0.8994639957005788;327.3800000000001;306.21200000000005;327.147058152;126.0;0.0;0.2196105120899576;-0.5040270864278596;0.5040270864278596;0.2196105120899576;1.2916666666666667;2.0833333333333335;2.7916666666666665;2.032778292296017;794.8016809874204;17.06011345338556;14.127243751899279;14.127243751899279;11.5132043…
781;12.364654719912657;-3.2696625423008254;12.364654719912657;0.15243289215188827;0.6984150681408503;404.8790000000002;387.74300000000017;404.070989084;140.0;0.0;0.23471452629205206;-0.3084090163229082;0.3084090163229082;0.23471452629205206;1.2592592592592593;2.111111111111111;2.8518518518518516;1.5852866823016147;1126.592092276887;19.018297090128673;14.275263834938167;15.847689361884349;12.92065…
782;12.287179285294364;-0.12291485575711758;12.287179285294364;0.12291485575711758;0.7699458968120992;334.379;316.235;334.14297581600005;126.0;0.0;0.22951099999364513;-0.3123954021597022;0.3123954021597022;0.22951099999364513;1.2;2.04;2.8;1.5686449437911185;933.0069054217726;17.225403871315223;13.658153050190842;13.658153050190842;12.20350993820667;8.328280893495984;8.328280893495984;6.1615818083…
783;11.839792104373632;0.07919991157364903;11.839792104373632;0.07919991157364903;0.7684453460485575;277.327;262.20699999999994;277.1215121;104.0;0.0;0.2282006233571018;-0.30845859603892506;0.30845859603892506;0.2282006233571018;1.0952380952380953;1.9047619047619047;2.6666666666666665;1.6834426003427148;803.27310175263;14.233840039752504;11.465827871043551;11.465827871043551;10.309663088089316;7.…
784;12.143653827667176;-3.716372180759356;12.143653827667176;0.03917702587616034;0.7508029063308355;329.38100000000003;314.2610000000001;329.08341234000005;118.0;0.0;0.2576252977899589;-0.3584531656974909;0.3584531656974909;0.2576252977899589;1.0869565217391304;1.7391304347826086;2.391304347826087;1.9246179122205764;915.8415765016497;16.61251969619286;12.329145584562088;13.145642165489814;10.8591…
785;11.827615915686456;0.024084362139917825;11.827615915686456;0.024084362139917825;0.6923200521171139;294.3140000000001;280.20200000000006;294.111675688;110.0;0.0;0.22820138133904308;-0.5079662295230605;0.5079662295230605;0.22820138133904308;1.1818181818181819;1.9545454545454546;2.6818181818181817;1.6671245872221077;850.2132391785362;15.104083527755582;11.705554523664215;11.705554523664215;10.70…
786;12.289537356641208;0.051872637944067046;12.289537356641208;0.051872637944067046;0.7065841914830325;392.2820000000002;378.17000000000013;391.0102431680001;118.0;0.0;0.22820057439336688;-0.3084072082987155;0.3084072082987155;0.22820057439336688;1.391304347826087;2.217391304347826;2.9565217391304346;1.6678810715311059;854.2596670692335;15.81119030894213;12.173930041941523;14.576423161983953;11.2…
787;11.902543774970583;-3.7551025715008257;11.902543774970583;0.0015461857633574105;0.6640232931856116;356.4070000000001;340.2790000000001;356.09431137200005;128.0;0.0;0.23756734387135098;-0.30845859603892506;0.30845859603892506;0.23756734387135098;1.16;1.92;2.64;1.6904329463559589;1084.2209572797594;17.60408352775558;13.19057274243514;14.007069323362867;11.914834803611855;7.839070271973715;9.385…
788;12.210105074832708;-3.750134325826291;12.210105074832708;0.0009504982484787039;0.6025252603067025;373.4190000000001;362.3310000000002;373.030331212;126.0;0.0;0.27637221123264105;-0.319875074570425;0.319875074570425;0.27637221123264105;1.16;1.92;2.64;1.6900588525882374;1133.6881514057297;17.604083527755577;12.55447079683624;14.187463958691692;11.931671556017465;7.0781803803861365;9.50415266956…
789;12.299537356641206;0.06421831695641234;12.299537356641206;0.06421831695641234;0.6868329792639112;391.29400000000027;376.17400000000015;390.0149942000001;118.0;0.0;0.2282005743932721;-0.30840720835602253;0.30840720835602253;0.2282005743932721;1.391304347826087;2.217391304347826;2.9565217391304346;1.667881071531106;852.472666477798;15.81119030894213;12.30406671563119;14.706559835673621;11.22034…
790;12.451860762174945;-0.042289147140337935;12.451860762174945;0.042289147140337935;0.4726072989285065;487.4020000000003;460.18600000000026;486.1378862040001;164.0;0.0;0.22513619473224525;-0.5079662294811266;0.5079662294811266;0.22513619473224525;1.1935483870967742;1.903225806451613;2.6129032258064515;1.3563023778998493;1044.085786682453;21.794317972067564;17.56588633641339;19.15188287552809;15.…
791;11.829083206489411;0.01894279495289597;11.829083206489411;0.01894279495289597;0.6923200521171139;294.3140000000001;280.20200000000006;294.111675688;110.0;0.0;0.22820138133904308;-0.5079429041593325;0.5079429041593325;0.22820138133904308;1.2727272727272727;2.1363636363636362;2.909090909090909;1.6846102328938926;867.4632391785361;15.104083527755582;11.705554523664215;11.705554523664215;10.70350…
792;12.075042716556064;-3.7110161457259676;12.075042716556064;0.0372990001020308;0.7500881322462941;329.3810000000001;314.2610000000001;329.08341234000005;118.0;0.0;0.25735460158563983;-0.3608643284491956;0.3608643284491956;0.25735460158563983;1.1304347826086956;1.826086956521739;2.4782608695652173;1.8682540035273791;916.0866889994861;16.61251969619286;12.329145584562088;13.145642165489813;10.859…
793;12.303396442305623;-3.778276904886702;12.303396442305623;0.01920791527531973;0.5311559737173941;387.41700000000014;370.2810000000001;387.08889164399994;140.0;0.0;0.338328818061276;-0.4623743977643963;0.4623743977643963;0.338328818061276;1.2222222222222223;1.9259259259259258;2.5555555555555554;1.9246850668006799;1043.1668207983355;19.604083527755577;14.352748946676362;15.169245527604089;12.807…
794;11.84287068997454;0.02280885193583626;11.84287068997454;0.02280885193583626;0.7612417480711311;347.1720000000001;336.08400000000006;346.0065376920001;106.0;0.0;0.22820138531144638;-0.46268337168037527;0.46268337168037527;0.22820138531144638;1.4761904761904763;2.3333333333333335;3.0476190476190474;1.749424035424424;820.9867090613067;14.396976746569035;10.889853153258095;12.4758496923728;10.220…
795;12.40942637742782;-3.7785705934427525;12.40942637742782;0.015550480145607004;0.5603376011368469;408.43900000000014;392.3110000000002;408.089225992;146.0;0.0;0.276464731180917;-0.45658004035086613;0.45658004035086613;0.276464731180917;0.9310344827586207;1.6551724137931034;2.3448275862068964;1.636721824623189;1206.9884266095046;20.432510652501765;14.994008547284414;15.810505128212139;13.9148348…
796;12.012542716556064;-3.8167665572312495;12.012542716556064;0.07842966704077803;0.5446109179369196;361.3390000000001;350.25100000000015;361.048089452;128.0;0.0;0.2806623186937124;-0.31966716320885774;0.31966716320885774;0.2806623186937124;1.16;1.84;2.44;1.9349332977923266;1014.4080279268496;18.189869965382485;12.462719087300103;13.27921566822783;11.76987551346899;6.828636790014972;8.37495626793…
797;11.889987916858408;-3.759202086769051;11.889987916858408;0.01894011665476336;0.48725051843722855;332.34100000000007;320.2450000000001;332.057925864;118.0;0.0;0.2763180779512601;-0.5079401586642789;0.5079401586642789;0.2763180779512601;1.1304347826086956;1.826086956521739;2.4782608695652173;1.8637186402639707;920.2934950950065;16.61251969619286;11.646222506372377;12.462719087300103;10.84235515…
798;12.157339186069795;-3.765510593077558;12.157339186069795;0.011687084067619535;0.5507342771966784;373.3900000000001;358.2700000000001;373.07324158;134.0;0.0;0.33736651236621495;-0.46541724976323634;0.46541724976323634;0.33736651236621495;1.1923076923076923;1.8846153846153846;2.5;1.8814633885788448;1026.8639173224963;18.89697674656903;13.645642165489813;14.462138746417539;12.291043563524168;7.4…
799;12.180005081131524;-3.7825702275822457;12.180005081131524;0.03102058176650191;0.6674255527635508;387.42100000000016;370.2850000000002;387.1001250240001;140.0;0.0;0.2763160176325243;-0.34476994147975487;0.34476994147975487;0.2763160176325243;1.1481481481481481;1.8148148148148149;2.4074074074074074;1.8853213145540995;1059.2313933608693;19.76722023457211;14.55447079683624;15.370967377763966;12.6…
800;12.283600445203078;-3.757921992704867;12.283600445203078;0.003030983233002882;0.6067983099278363;367.39000000000016;354.2860000000001;367.073910276;130.0;0.0;0.27634052654975944;-0.3199057786640407;0.3199057786640407;0.27634052654975944;1.0769230769230769;1.8461538461538463;2.576923076923077;1.7104492614241122;1170.7275478357556;18.311190308942127;13.30092304475163;14.117419625679355;12.43167…
801;12.474722163757676;-3.8072636338495234;12.474722163757676;0.04658529273471568;0.39674173794896994;445.5010000000002;422.31700000000023;445.14198983600005;164.0;0.0;0.27631601762859004;-0.3957498016543063;0.3957498016543063;0.27631601762859004;1.1935483870967742;1.8709677419354838;2.4838709677419355;1.7936889326732006;1156.983069167885;22.81119030894212;16.968684359209334;17.785180940137064;14…
802;12.059949651552284;-3.7333200543779026;12.059949651552284;0.01499169040835735;0.6210689866053976;345.38;330.2600000000001;345.07832696;124.0;0.0;0.25734672434713635;-0.39167912146071093;0.39167912146071093;0.25734672434713635;1.1666666666666667;1.875;2.5;1.8413939278782165;934.294926288125;17.319626477379405;12.483465961248593;13.299962542176319;11.380359961001208;7.033816386750954;8.58013586…
803;12.143258891915096;-3.7304449667646353;12.143258891915096;0.0204303132333441;0.7294926873675474;363.826;349.7140000000001;363.044439988;124.0;0.0;0.25735551217798613;-0.36086432134822566;0.36086432134822566;0.25735551217798613;1.2083333333333333;1.875;2.5;1.8975738525296295;966.8073110842657;17.48276318419594;12.629759788381687;14.202185315327869;11.253038761063383;6.969684133312122;8.8939680…
804;12.025298291008067;-3.7833501253401667;12.025298291008067;0.04096469747984832;0.5735675778366436;359.3670000000001;346.26300000000003;359.06882489599997;128.0;0.0;0.2763160176246438;-0.3655991737570697;0.3655991737570697;0.2763160176246438;1.12;1.8;2.4;1.8877890447472638;1012.7172783759652;18.189869965382485;12.684607470525908;13.501104051453634;11.753038761063381;6.9766978362779195;8.5230173…
805;12.298327863948355;-3.7438576164245814;12.298327863948355;0.012849794238683376;0.6988053432306995;372.45000000000016;352.29000000000013;372.1256115;136.0;0.0;0.2763265762638826;-0.3199205994575399;0.3199205994575399;0.2763265762638826;1.1538461538461537;1.8461538461538463;2.4615384615384617;1.8988403321179477;979.9958404802042;18.89697674656903;14.483465961248593;15.299962542176319;12.2530387…
806;12.128472421771484;-3.7356667332336975;12.128472421771484;0.011969781995035067;0.7319543384136644;344.3960000000001;328.26800000000003;344.094311372;124.0;0.0;0.27632657323327237;-0.31992060238973585;0.31992060238973585;0.27632657323327237;1.1666666666666667;1.875;2.5;1.8976729028703638;934.294926288125;17.31962647737941;12.906115692058966;13.722612272986693;11.397196713406816;7.3005417923747…
807;12.235142867727644;-3.7418124709135268;12.235142867727644;0.010881627725062515;0.727184435187834;358.42300000000006;340.27900000000005;358.109961436;130.0;0.0;0.27632676542474743;-0.31992041634633145;0.31992041634633145;0.27632676542474743;1.12;1.8;2.4;1.9217344352250774;963.8875225143975;18.189869965382485;13.776359180062045;14.59285576098977;11.769875513468989;7.683257293568946;9.2295767714…
808;12.065200816833212;-3.7544913429673987;12.065200816833212;0.01080799578274294;0.7230480158554614;364.814;351.71000000000004;364.0396889560001;124.0;0.0;0.27637329821225015;-0.31987515756724416;0.31987515756724416;0.27637329821225015;1.1666666666666667;1.8333333333333333;2.4583333333333335;1.9119470375652592;968.9588396523018;17.482763184195935;12.49962311469202;14.072048641638201;11.269875513…
809;11.956314447470653;-3.7366326423246075;11.956314447470653;0.003322875216815069;0.6887454700537914;395.23800000000017;384.1500000000002;393.97352331200005;118.0;0.0;0.2763163131344537;-0.3199298862486836;0.3199298862486836;0.2763163131344537;1.1304347826086956;1.826086956521739;2.4782608695652173;1.8637186402639707;923.538607592843;16.61251969619286;11.576973383881645;13.979466503924076;10.842…
810;12.161245947848581;-3.7551336930415657;12.161245947848581;0.0062128014148215005;0.6974234572556247;360.3950000000002;344.2670000000001;360.089225992;130.0;0.0;0.2764643162673007;-0.49308794903906605;0.49308794903906605;0.2764643162673007;1.2;1.92;2.56;1.8930399798253943;952.6000508315755;18.026733258565955;13.31436398252283;14.130860563450556;11.897196713406816;7.439787681608174;8.98610715952…
811;12.496488206291597;-3.777835508428953;12.496488206291597;0.008171203653099868;0.44081363418432895;436.4930000000001;416.3330000000002;436.1205261200001;158.0;0.0;0.2763265763760794;-0.5079666452406011;0.5079666452406011;0.2763265763760794;0.967741935483871;1.6774193548387097;2.3548387096774195;1.567022867701805;1267.8679828573745;22.009860921691388;16.36983714550398;17.1863337264317;14.808681…
812;11.971620569919633;-3.8034164194449223;11.971620569919633;0.019238040123456646;0.5446109179369195;361.33900000000017;350.25100000000015;361.04808945199994;128.0;0.0;0.27632019660958984;-0.3199225245460423;0.3199225245460423;0.27632019660958984;1.16;1.84;2.44;1.8877890447472638;1014.4080279268496;18.18986996538249;12.462719087300103;13.27921566822783;11.753038761063381;6.822653725871265;8.3689…
813;12.505680235452513;-3.7566784082065667;12.505680235452513;0.017602129974341185;0.5820319567093474;396.42800000000017;380.30000000000024;396.089225992;142.0;0.0;0.25762569155667203;-0.44352115858771557;0.44352115858771557;0.25762569155667203;1.1785714285714286;1.9285714285714286;2.5714285714285716;1.6929875652648871;1197.2404525104155;19.88854057813175;14.761957739715534;15.57845432064326;13.3…
814;12.009354413457046;-4.434374598984659;12.009354413457046;0.08569227629833631;0.42679427624817406;396.4060000000001;384.31000000000023;396.01982610400006;136.0;0.0;0.29403645318890864;-0.3199297925642437;0.3199297925642437;0.29403645318890864;1.0;1.6153846153846154;2.1923076923076925;1.9197707861395328;1138.4595151510478;19.11251969619286;12.870967377763966;14.503960539619419;12.05368002394561…
815;12.211870003026208;-3.7358010017980257;12.211870003026208;0.02230833900747342;0.7295627348958785;363.8260000000001;349.7140000000001;363.04443998799997;124.0;0.0;0.2576262091543213;-0.35845316006183153;0.35845316006183153;0.2576262091543213;1.1666666666666667;1.8333333333333333;2.4583333333333335;1.9467667863153295;966.5621985864294;17.482763184195935;12.629759788381689;14.20218531532787;11.2…
816;12.332633830748911;-0.12124818909045088;12.332633830748911;0.12124818909045088;0.7595199326211947;348.406;328.24600000000004;348.15862588000005;132.0;0.0;0.22951099999364513;-0.31241118597857714;0.31241118597857714;0.22951099999364513;1.1538461538461537;2.0;2.8076923076923075;1.5626352707102755;948.8594023474416;17.93251065250177;14.36525983137739;14.36525983137739;12.70350993820667;8.8282808…
817;14.433212632275131;-0.36807823129251704;14.433212632275131;0.22959889665742828;0.7677194688543783;305.31200000000007;293.216;305.096440224;112.0;0.0;0.2565791791085566;-0.36117720069639603;0.36117720069639603;0.2565791791085566;1.2173913043478262;2.0869565217391304;2.8260869565217392;2.1184819332785736;983.9047245968293;15.97432701575866;12.1117415364839;12.1117415364839;11.202708600407236;7.…
818;12.445698827370453;-3.260594617958175;12.445698827370453;0.16204857481959745;0.6236398771942111;416.52800000000025;396.3680000000002;416.0976825;146.0;0.0;0.23471452629205206;-0.30840902242663726;0.30840902242663726;0.23471452629205206;1.25;2.0357142857142856;2.7142857142857144;1.5455100341673191;1123.7911801816106;19.725403871315223;15.305547652392805;16.938540814248256;13.45865822298607;8.8…
819;12.276120323129252;-0.15568145313681003;12.276120323129252;0.0786177324592725;0.7397665712445333;309.32500000000005;294.205;309.11134134;116.0;0.0;0.2559446867251322;-0.49674274636793303;0.49674274636793303;0.2559446867251322;1.173913043478261;2.0434782608695654;2.869565217391304;1.8139139282535246;863.9637010328881;15.97432701575866;12.525709779712816;12.525709779712816;11.169035095596021;7.…
820;12.552771400226757;-0.3185865542706965;12.552771400226757;0.14171514130343477;0.5405326958416545;356.3810000000001;340.2530000000001;356.116092372;132.0;0.0;0.3394868459051921;-0.4616935527853803;0.4616935527853803;0.3394868459051921;0.9629629629629629;1.8148148148148149;2.6666666666666665;1.5585873513499209;1109.841503268636;18.380104409694475;14.412461125660945;14.412461125660945;13.2035099…
821;9.880033931080156;-0.5250068376398997;9.880033931080156;0.2547595428407323;0.5125328419458918;393.4910000000002;366.27500000000015;393.21647510400004;152.0;0.0;0.13538535296716536;-0.49084661000663954;0.49084661000663954;0.13538535296716536;1.0;1.6896551724137931;2.3793103448275863;1.5801767721864695;915.0860067716427;20.639617433688315;16.962169195922677;16.962169195922677;13.991203638441373…
822;11.193807710661655;-3.271350047393257;11.193807710661655;0.5137987032508138;0.5978177860403882;407.29300000000006;392.1730000000002;406.0099088200001;124.0;0.0;0.22931886768231619;-0.33874186962853725;0.33874186962853725;0.22931886768231619;1.0416666666666667;1.75;2.4166666666666665;1.7281222857926766;952.2185755463771;17.156489770562874;12.746075362607408;15.14856848264984;11.387961350074178…
823;9.879134165792903;-0.5328679386878137;9.879134165792903;0.24533122583977973;0.44681169031752405;458.36;434.1680000000001;457.111337108;152.0;0.0;0.2287110962328933;-0.4908466099611336;0.4908466099611336;0.2287110962328933;1.0344827586206897;1.7241379310344827;2.413793103448276;1.6032604323800073;906.7048365033095;20.639617433688315;16.340133668931905;17.926130208046608;13.991203638441373;9.16…
824;12.265362023494152;-3.6067002347656767;12.265362023494152;0.14615638999623104;0.3915143952441528;449.49600000000015;430.3440000000002;449.1270084680001;162.0;0.0;0.2401422906178368;-0.3833295588304056;0.3833295588304056;0.2401422906178368;1.125;1.9375;2.6875;1.5452763962001637;1393.1882576261437;22.553830996061407;17.0567773936246;17.873273974552326;15.496663025446857;9.563312237627132;11.046…
825;12.77625947675654;-4.223914032956619;12.77625947675654;0.08104992360483743;0.2877902670193967;568.4380000000002;539.2060000000001;567.1456719280001;194.0;0.0;0.38869041303167684;-0.4908466099611336;0.4908466099611336;0.38869041303167684;1.0833333333333333;1.7777777777777777;2.4166666666666665;1.7235439894323998;1085.30283084895;26.13118126525103;20.042561027019186;21.62855756613389;17.1031754…
826;12.994083535822698;-0.25329355466527304;12.994083535822698;0.03797325102880644;0.7734298096646778;295.31700000000006;281.20500000000004;295.112090288;110.0;0.0;0.2282006233571018;-0.30845859603892506;0.30845859603892506;0.2282006233571018;1.1363636363636365;1.8636363636363635;2.590909090909091;1.6671245872221074;849.9714833751169;15.104083527755582;11.766442074863154;11.766442074863154;10.703…
827;9.94806595771152;0.10869253452288463;9.94806595771152;0.10869253452288463;0.4593054946604119;356.4300000000002;332.2380000000001;356.1960740079999;138.0;0.0;0.22628679276987781;-0.5076044294484301;0.5076044294484301;0.22628679276987781;1.1538461538461537;1.9615384615384615;2.6923076923076925;1.920998738051063;877.243863707732;18.51829709012868;14.975810312883697;14.975810312883697;12.59655545…
828;11.79006988215141;0.06343621399176969;11.79006988215141;0.06343621399176969;0.7652587738426168;267.288;254.18399999999997;267.100776656;100.0;0.0;0.22820062335726665;-0.4643741008655941;0.4643741008655941;0.22820062335726665;1.35;2.25;3.0;1.6882174248811284;769.6267601495372;13.526733258565956;10.719375623128162;10.719375623128162;9.809663088089316;6.639711534855941;6.639711534855941;5.073402…
829;11.353327638410073;-3.7382302343668754;11.353327638410073;0.021797372393027148;0.49008589751491055;407.47700000000003;390.34100000000007;407.07219602400005;142.0;0.0;0.2375477043357112;-0.340602444880722;0.340602444880722;0.2375477043357112;0.9629629629629629;1.6666666666666667;2.2962962962962963;1.780707958823623;1169.5295208035302;19.65648977056287;14.170206030179397;15.80319919203485;12.59…
830;9.93207664424067;-0.5535519854796556;9.93207664424067;0.14268237947803142;0.39020259061605794;511.4240000000001;484.2080000000002;510.137886204;172.0;0.0;0.13897490926569722;-0.49084661000663954;0.49084661000663954;0.13897490926569722;1.1515151515151516;1.9090909090909092;2.5757575757575757;1.7055886177623742;1100.8537358418048;23.794317972067564;18.86431737192874;20.450313911043445;15.850575…
831;12.182531074281268;0.011363168724279893;12.182531074281268;0.011363168724279893;0.49812393229429147;370.41200000000015;352.2680000000001;370.142975816;138.0;0.0;0.22820138351845823;-0.5079662295000581;0.5079662295000581;0.22820138351845823;1.0357142857142858;1.7857142857142858;2.5;1.6739756493179074;1162.5987134103145;19.08721119088102;15.01495560042272;15.01495560042272;13.686673185801062;9.…
832;12.769432004283193;-0.7438293825760762;12.769432004283193;0.01876700680272081;0.6095989367593202;401.8460000000001;381.6860000000002;401.10300041999994;146.0;0.0;0.1965913933844352;-0.5073732324029954;0.5073732324029954;0.1965913933844352;1.1785714285714286;1.9285714285714286;2.642857142857143;1.9967325788263282;1109.8816324905747;19.999271042140986;15.223437933013438;15.979366879031893;13.36…
833;12.335694385979899;-3.759904542636342;12.335694385979899;0.002745217452593929;0.509691109515076;399.4720000000002;378.30400000000014;399.125277152;146.0;0.0;0.25734694734043245;-0.3608643268855716;0.3608643268855716;0.25734694734043245;1.1785714285714286;1.8571428571428572;2.4642857142857144;1.854151355039938;1071.1296891853551;20.474327015758657;15.521850925402125;16.33834750632985;13.146885…
834;9.91875145041221;-0.5710214149725856;9.91875145041221;0.02998522654278335;0.40407742259002827;487.39100000000013;463.19900000000024;486.13377936800003;172.0;0.0;0.2286400578478334;-0.4908466099611336;0.4908466099611336;0.2286400578478334;1.1515151515151516;1.9090909090909092;2.606060606060606;1.7136631512687892;1104.850910869801;23.794317972067564;18.24228184493797;19.754139736974874;15.85057…
835;9.86756345306761;-0.5351097149836475;9.86756345306761;0.2425387891623998;0.49004776890017315;413.90900000000016;389.71700000000016;413.16185268799995;152.0;0.0;0.2286325252487132;-0.4908466099611336;0.4908466099611336;0.2286325252487132;1.0;1.6551724137931034;2.3448275862068964;1.5622510707340744;903.7048365033096;20.639617433688315;16.340133668931905;17.09606261495036;13.974366886035765;9.16…
836;12.28524573255228;-3.884272999093526;12.28524573255228;0.07801631918199314;0.5406502011986172;359.3630000000001;346.25900000000007;359.057591516;128.0;0.0;0.3394868459051922;-0.4616935527853803;0.4616935527853803;0.3394868459051922;1.2;2.0;2.76;1.841551504756895;1065.4344977581236;17.767220234572115;12.82780492029403;13.644301501221756;11.842355158540423;7.420495109936501;8.96681458785806;5.7…
837;11.860320494333841;-3.7266559817797646;11.860320494333841;0.008942709927558745;0.7356933922394078;316.34200000000004;304.24600000000004;316.06301124400005;112.0;0.0;0.27631560232576247;-0.31993123373609256;0.31993123373609256;0.27631560232576247;1.0454545454545454;1.7272727272727273;2.409090909090909;1.8422447920175746;873.2158924470712;15.742276208189784;11.276359180062045;12.09285576098977;…
838;14.760432649911815;-0.27646589191231996;14.760432649911815;0.17202816620475359;0.5998321720344294;367.44900000000007;349.3050000000001;367.115461416;132.0;0.0;0.25658022172311035;-0.3611767962090535;0.3611767962090535;0.25658022172311035;1.2307692307692308;2.1538461538461537;2.923076923076923;1.7061780076314113;1009.8133552693856;17.67299762850793;14.064340063010526;14.880836643938252;12.7203…
839;11.716147098554968;-3.3106586265263354;11.716147098554968;0.12263081322730018;0.6453973811343684;418.86200000000014;403.7420000000001;418.05025364000005;144.0;0.0;0.23092311504528085;-0.4535046516797261;0.4535046516797261;0.23092311504528085;1.1071428571428572;1.9642857142857142;2.7857142857142856;1.5910583542103645;1154.0725876486092;19.725403871315223;14.639542051032015;16.211967577978196;1…
840;12.411288501511716;-0.16759188397581282;12.411288501511716;0.02380474352020201;0.6419219443896798;323.3520000000001;306.21600000000007;323.126991404;122.0;0.0;0.2559529034659422;-0.396030914196426;0.396030914196426;0.2559529034659422;1.2083333333333333;2.0833333333333335;2.9166666666666665;1.828816874383876;879.6293005418388;16.681433796945207;12.978888647122005;12.978888647122005;11.68587184…
841;12.346100445203078;-3.73751382943956;12.346100445203078;0.024746794544774797;0.6154518929235095;366.40200000000004;352.29000000000013;366.07866130800005;130.0;0.0;0.25737070792193456;-0.3608639431670977;0.3608639431670977;0.25737070792193456;1.0769230769230769;1.8461538461538463;2.576923076923077;1.7104492614241127;1168.7654065854865;18.311190308942127;13.431059718441297;14.247556299369023;12…
842;12.18383147900013;-4.325698457336714;12.18383147900013;0.08975434618291778;0.8014341496770114;294.24000000000007;285.16800000000006;294.084078948;108.0;0.0;0.4052745992508315;-0.3450872868442737;0.4052745992508315;0.3450872868442737;1.1428571428571428;2.0;2.8095238095238093;1.9241972461447028;766.7737941283442;14.872032720186704;10.541169792851775;10.541169792851775;10.027788004768043;5.95910…
843;14.550534752194654;-0.5088230991914802;14.550534752194654;0.02989415200759482;0.6582602412976112;437.5230000000002;409.2990000000002;437.2339367360001;168.0;0.0;0.25344164652606327;-0.3360814771848673;0.3360814771848673;0.25344164652606327;1.0625;1.75;2.40625;1.5150097501160764;1102.0327353974162;22.827698166887174;18.83937334554641;18.83937334554641;15.329407595892901;10.748493307409987;10.7…
844;14.514216732274992;-0.6138735058098328;14.514216732274992;0.004365233365053012;0.5751501285719761;425.5120000000001;397.2880000000001;425.233936736;164.0;0.0;0.2538020747031445;-0.3506615224388866;0.3506615224388866;0.2538020747031445;1.2258064516129032;2.0;2.6774193548387095;1.7577308600794554;1061.7630232830643;22.543241116511002;18.477946187673357;18.477946187673357;14.756927950821469;10.1…
845;11.64661263567196;-0.12628904144083397;11.64661263567196;0.12628904144083397;0.6538265344678508;380.45200000000017;356.26000000000016;380.196074008;146.0;0.0;0.2505221715274673;-0.3767694469210393;0.3767694469210393;0.2505221715274673;1.1785714285714286;1.9285714285714286;2.5714285714285716;1.8603524905116513;949.5846946848969;20.095647359318303;16.431259897631115;16.431259897631115;13.528407…
846;14.389211714350326;-0.5163751850602496;14.389211714350326;0.11623234034981977;0.7202690042286473;368.41600000000005;347.2480000000001;368.176087512;140.0;0.0;0.2505221715274673;-0.3551121084313293;0.3551121084313293;0.2505221715274673;1.1481481481481481;1.8518518518518519;2.4814814814814814;1.9121352723114753;964.831265323401;19.551677284948287;15.616519029800305;15.616519029800305;12.9010859…
847;14.42818689515243;-0.5145577684701059;14.42818689515243;0.0794576998442571;0.7260792256615411;382.4430000000001;359.2590000000001;382.1917375760001;146.0;0.0;0.25283436024662614;-0.3447702620081425;0.3447702620081425;0.25283436024662614;1.1428571428571428;1.8214285714285714;2.4285714285714284;1.8941898437221891;994.4305550384197;20.42192077295136;16.563732625300265;16.563732625300265;13.27376…
848;14.74680034905504;-0.5878786603407813;14.74680034905504;0.03283100624190083;0.5903806174715607;451.5500000000002;421.31000000000023;451.24958680000003;174.0;0.0;0.253973277767846;-0.3491185715320365;0.3491185715320365;0.253973277767846;1.1818181818181819;1.9393939393939394;2.6363636363636362;1.474079020974808;1135.5914577873607;23.534804948073724;19.46951001923608;19.46951001923608;15.8125708…
849;14.432302121489878;-0.6763480480958834;14.432302121489878;0.04391308336925204;0.7017913631220892;400.43300000000016;378.2570000000001;400.18231576400007;152.0;0.0;0.25581067857835404;-0.3446786132872639;0.3446786132872639;0.25581067857835404;1.1379310344827587;1.8620689655172413;2.4827586206896552;1.9361220724068615;1061.1201421799567;21.292164260954436;16.864346829119864;16.864346829119864;1…
850;12.844079900478711;-0.5013006166315006;12.844079900478711;0.0036394032921813757;0.4641170707401445;396.39900000000017;376.23900000000015;396.13213636;150.0;0.0;0.26896489048458977;-0.5073750377393699;0.5073750377393699;0.26896489048458977;1.1724137931034482;1.8275862068965518;2.4482758620689653;1.7066730826232417;1020.4571060118534;20.706377823327532;15.791726552928859;15.791726552928859;13.8…
851;11.136837020246459;-0.043717428612845444;11.136837020246459;0.043717428612845444;0.5800453236480356;366.4500000000002;348.3060000000001;366.12628019600004;132.0;0.0;0.21663822825712017;-0.3712372893568107;0.3712372893568107;0.21663822825712017;1.2692307692307692;2.1153846153846154;2.8846153846153846;1.8306099083661163;1129.5742961301203;18.258784066134833;14.699209090062238;15.515705670989965…
852;13.8991099673468;-0.8151716576036694;13.8991099673468;0.1652505319289228;0.7328907139599549;354.3890000000001;335.23700000000014;354.16043744800004;134.0;0.0;0.2511742778312455;-0.36550778097508735;0.36550778097508735;0.2511742778312455;1.2692307692307692;2.0384615384615383;2.6923076923076925;1.913495529015148;966.0652139085747;18.844570503761734;14.69386929898993;14.69386929898993;12.3630811…
853;14.125776634013466;-0.6212837476843609;14.125776634013466;0.019417198595589547;0.7202690042286471;368.41600000000017;347.24800000000016;368.176087512;140.0;0.0;0.253498619399925;-0.35502042729411387;0.35502042729411387;0.253498619399925;1.2222222222222223;2.0;2.6666666666666665;1.891655902178093;982.0812653234009;19.551677284948283;15.616519029800306;15.616519029800306;12.9010859031649;8.5627…
854;14.347407315441226;-0.8641799220664799;14.347407315441226;0.058994875849617934;0.7155559246837513;372.3790000000001;354.2350000000001;372.15101563600007;140.0;0.0;0.2511742778312455;-0.36550778097508735;0.36550778097508735;0.2511742778312455;1.1851851851851851;1.9259259259259258;2.5555555555555554;1.9724306024420524;1015.0816041488429;19.714813991764814;14.994483502809532;14.994483502809532;1…
855;12.720460070479218;0.07890241647040463;12.720460070479218;0.07890241647040463;0.6831880484436628;419.53300000000013;390.30100000000016;419.2433585480001;162.0;0.0;0.25344164652606327;-0.3360814771848673;0.3360814771848673;0.25344164652606327;1.032258064516129;1.7419354838709677;2.4193548387096775;1.4781282641542395;1050.0418768723198;21.9574546788841;18.538759141726807;18.538759141726807;14.9…
856;12.576362848256995;-0.026233637951364353;12.576362848256995;0.026233637951364353;0.6148516148205242;433.5600000000001;402.3120000000002;433.25900861200006;168.0;0.0;0.25099685808881117;-0.3492102574344667;0.3492102574344667;0.25099685808881117;1.09375;1.8125;2.5;1.4284667537604527;1066.206710441151;22.664561460070644;19.168895815416477;19.168895815416477;15.401887240964335;11.14195378997759;1…
857;14.393326940687775;-0.6942647147625507;14.393326940687775;0.06446925495037115;0.6997676119891404;386.406;366.24600000000004;386.1666657;146.0;0.0;0.253498619399925;-0.35502042729411387;0.35502042729411387;0.253498619399925;1.1428571428571428;1.8928571428571428;2.5357142857142856;1.9481034286826389;1031.258478055267;20.42192077295136;15.917133233619905;15.917133233619905;13.31176950568786;8.66…
858;14.549162870108486;-0.5103879263057582;14.549162870108486;0.02031081867426132;0.6133120916033137;437.5230000000002;409.29900000000015;437.23393673600003;168.0;0.0;0.25340739528216644;-0.33702592094137157;0.33702592094137157;0.25340739528216644;1.1875;1.9375;2.59375;1.5166366492752537;1110.032735397416;22.827698166887174;18.76240323804953;18.76240323804953;15.367412398353688;10.773995895398892…
859;12.501806442361303;-3.294347805957204;12.501806442361303;0.13101404214010315;0.5399824576976039;442.5890000000002;412.34900000000016;442.2150952;166.0;0.0;0.22727442761800015;-0.3244195679267773;0.3244195679267773;0.22727442761800015;1.096774193548387;1.8064516129032258;2.4516129032258065;1.7479376606740389;1121.1578250087766;22.5956473593183;18.700935345968027;19.517431926895753;14.669540980…
860;12.73729948216982;-3.330744135322282;12.73729948216982;0.13019771560949134;0.49259687258273704;484.62600000000026;452.37000000000023;484.225659884;182.0;0.0;0.22727442761800015;-0.37879274040246486;0.37879274040246486;0.22727442761800015;1.088235294117647;1.8235294117647058;2.5294117647058822;1.4024809421364488;1201.7011673784812;24.131181265251037;19.93761076117808;20.754107342105808;16.3313…
861;12.708237848256996;-3.4250653985497954;12.708237848256996;0.03301373563767451;0.43123708785892867;447.5640000000002;422.36400000000026;447.17289604000007;164.0;0.0;0.22727442761802083;-0.3244195679267773;0.3244195679267773;0.22727442761802083;0.96875;1.6875;2.375;1.527908131225627;1314.2739999592836;22.71696770287794;18.22625953404311;19.04275611497083;15.331337023048247;10.343358407965797;11…
862;12.22392328054957;-3.570832657385236;12.22392328054957;0.17574709898753937;0.5413992216295387;416.5070000000002;392.31500000000017;416.163059628;154.0;0.0;0.2401422906178368;-0.3833295588304056;0.3833295588304056;0.2401422906178368;1.103448275862069;1.8275862068965518;2.4482758620689653;1.7729224475674314;1093.6323084379112;21.01829709012867;16.80016272136614;17.616659302293865;13.81369893284…
863;12.446841261022499;-3.2861569227663217;12.446841261022499;0.13217130978088742;0.6055747732419825;414.535;388.3270000000001;414.1837950720001;154.0;0.0;0.22727442497663047;-0.3301140881047429;0.3301140881047429;0.22727442497663047;1.103448275862069;1.8275862068965518;2.4482758620689653;1.716545620678111;1074.6058108045772;21.01829709012867;17.123585076778404;17.94008165770613;13.75885737797681…
864;12.898718290433866;0.09464032274402512;12.898718290433866;0.09464032274402512;0.5727767343118152;445.57100000000014;414.32300000000015;445.2590086120001;172.0;0.0;0.25340739807557666;-0.33702553114277606;0.33702553114277606;0.25340739807557666;1.0606060606060606;1.8484848484848484;2.5757575757575757;1.252403917196401;1133.9121267411886;22.94901851044682;19.45335286579265;19.45335286579265;15.…
865;12.713237848256997;0.06931908313707114;12.713237848256997;0.06931908313707114;0.6366605952533151;419.5330000000002;390.30100000000016;419.24335854800006;162.0;0.0;0.25340739528216644;-0.33702592094137157;0.33702592094137157;0.25340739528216644;1.1612903225806452;1.935483870967742;2.6129032258064515;1.479806687655448;1058.0418768723198;21.957454678884094;18.46178903422993;18.46178903422993;14.…
866;14.574822592330708;-0.5093183873790765;14.574822592330708;0.03105155941500226;0.6126630980896471;451.5500000000001;421.3100000000002;451.2495868000001;174.0;0.0;0.25340751710135334;-0.3370177424020289;0.3370177424020289;0.25340751710135334;1.1818181818181819;1.9090909090909092;2.5454545454545454;1.5016383808133364;1140.214543966085;23.697941654890247;19.70961683354949;19.70961683354949;15.740…
867;14.574822592330708;-0.5093183873790765;14.574822592330708;0.03105155941500226;0.6126630980896471;451.5500000000001;421.3100000000002;451.2495868000001;174.0;0.0;0.25340751710135334;-0.3370177424020289;0.3370177424020289;0.25340751710135334;1.1818181818181819;1.9090909090909092;2.5454545454545454;1.5016383808133364;1140.214543966085;23.697941654890247;19.70961683354949;19.70961683354949;15.740…
868;12.311593892716866;-0.5399635895522654;12.311593892716866;0.04564116696061138;0.17843748115182584;450.5010000000001;436.38900000000024;450.04564692800005;154.0;0.0;0.2689715378754646;-0.5072162700787639;0.5072162700787639;0.2689715378754646;1.096774193548387;1.8387096774193548;2.5483870967741935;1.485177442322438;1285.7212931671952;21.957454678884098;15.733735199905077;17.36672836176053;14.90…
869;11.93797976557994;-0.15394223654331696;11.93797976557994;0.15394223654331696;0.5241872922478956;413.48100000000017;390.2970000000002;413.18517497600004;156.0;0.0;0.2596998736414875;-0.3787922904487288;0.3787922904487288;0.2596998736414875;1.032258064516129;1.8709677419354838;2.6774193548387095;1.3043074162119135;1267.1243005799895;21.04539482762413;17.04452423444622;17.04452423444622;15.24231…
870;11.911499881470224;-0.1612811196501185;11.911499881470224;0.1612811196501185;0.49548176005556066;401.47000000000014;378.2860000000002;401.185174976;152.0;0.0;0.2596998736414875;-0.4922645003579836;0.4922645003579836;0.2596998736414875;1.0666666666666667;1.9;2.6666666666666665;1.4776265527156878;1222.3161291084575;20.924074484064487;16.923203890886583;16.923203890886583;14.580520035918413;9.66…
871;14.579423641083544;-0.5079727590554259;14.579423641083544;0.03656081867426142;0.6341157485141542;451.55000000000024;421.31000000000023;451.24958680000003;174.0;0.0;0.25339729718616516;-0.3373173049894072;0.3373173049894072;0.25339729718616516;1.0606060606060606;1.8181818181818181;2.5454545454545454;1.5089101508440301;1126.3414577873607;23.534804948073724;19.546480126732956;19.546480126732956;…
872;14.518331958612443;-0.6868544728880226;14.518331958612443;0.05906175780118428;0.5537631499889354;443.5020000000002;416.2860000000002;443.2245149240001;170.0;0.0;0.2538020747031445;-0.3506615224388866;0.3506615224388866;0.2538020747031445;1.15625;1.90625;2.5625;1.8056822061945212;1111.653943779201;23.41348460451408;18.77856039149296;18.77856039149296;15.167611553344429;10.23261910087401;10.232…
873;5.878160667044595;0.28606701940035273;5.878160667044595;0.28606701940035273;0.8403436400116808;339.3910000000001;318.22300000000007;339.147058152;130.0;0.0;0.23083539866921732;-0.492858813785263;0.492858813785263;0.23083539866921732;1.04;1.84;2.64;1.833280189101777;876.7303670871277;17.12902755413791;14.718034958860105;14.718034958860105;12.207039898056804;8.618064696123136;8.618064696123136;…
874;11.803539304610734;-1.3096193415637851;11.803539304610734;0.04207766439909277;0.4214291551417849;371.30100000000016;358.1970000000001;371.064116376;138.0;0.0;0.3362242470117817;-0.4966008990437219;0.4966008990437219;0.3362242470117817;1.1111111111111112;1.8888888888888888;2.5185185185185186;2.3347404460554193;1137.8450305058102;19.292164260954443;14.268673082192011;14.268673082192011;12.95592…
875;13.885839463453795;-4.482961980383709;13.885839463453795;0.18951261867338887;0.5040707579098097;454.46000000000026;433.2920000000002;454.1841273320001;170.0;0.0;0.417973370239348;-0.3684733309910815;0.417973370239348;0.3684733309910815;0.9696969696969697;1.7878787878787878;2.5757575757575757;1.4415611479183998;1278.117600335444;23.001424753254113;17.788968134980212;17.788968134980212;15.88116…
876;5.923893311297271;0.6725305768735966;5.923893311297271;0.6725305768735966;0.35424930157641105;453.55000000000024;426.33400000000023;453.22770848400006;172.0;0.0;0.1593065502267048;-0.49603348567163014;0.49603348567163014;0.1593065502267048;0.9705882352941176;1.8235294117647058;2.6470588235294117;1.3909721200844753;1494.1505447074958;23.233475560822992;19.299032489106143;19.299032489106143;16.…
877;11.122956714812336;-0.9288640181884558;11.122956714812336;0.27266946576248574;0.37741578420889116;452.51800000000026;428.3260000000002;452.1960740080001;170.0;0.0;0.3351789636473762;-0.47763924658980406;0.47763924658980406;0.3351789636473762;0.9411764705882353;1.7058823529411764;2.4705882352941178;1.3565492845430083;1509.937250152402;23.23347556082299;18.746246084606106;18.746246084606106;16.…
878;11.56740115925678;0.07113598181154401;11.56740115925678;0.07113598181154401;0.38714047372587196;450.5460000000002;424.3380000000002;450.21680945200006;170.0;0.0;0.15930655022643433;-0.36715857255578216;0.36715857255578216;0.15930655022643433;0.9117647058823529;1.6764705882352942;2.4411764705882355;1.3565492845430085;1505.7667202656567;23.233475560822992;19.299032489106143;19.299032489106143;1…
879;9.547248800062814;0.26341020650322644;9.547248800062814;0.26341020650322644;0.4036681383375293;424.5080000000002;400.31600000000014;424.20115938800006;160.0;0.0;0.15930655022643433;-0.507966244930777;0.507966244930777;0.15930655022643433;0.875;1.65625;2.46875;1.3867393633420468;1409.9644406854577;21.656125291633366;17.837997794142243;17.837997794142243;15.652999680989849;10.857183458681979;10…
880;5.72934879599315;0.5528239503403403;5.72934879599315;0.5528239503403403;0.3956614164027257;437.55100000000016;410.33500000000015;437.23279386400014;166.0;0.0;0.15930655022643433;-0.36715857255578216;0.36715857255578216;0.15930655022643433;0.9090909090909091;1.696969696969697;2.484848484848485;1.3658151653302342;1422.6273591288355;22.363232072819912;18.675241249018455;18.675241249018455;16.191…
881;11.267909063813565;-0.07833390629831505;11.267909063813565;0.07833390629831505;0.3638662389946061;465.56100000000015;438.3450000000002;465.2277084840002;176.0;0.0;0.2207474085897835;-0.36715857255578216;0.36715857255578216;0.2207474085897835;0.9428571428571428;1.7142857142857142;2.4857142857142858;1.3264676358729117;1524.7837348036044;23.940582342009538;19.799032489106143;19.799032489106143;1…
882;9.779193244507258;0.17253057687359696;9.779193244507258;0.17253057687359696;0.3761830775557582;454.5340000000003;428.32600000000025;454.21172407200004;172.0;0.0;0.1593065502267048;-0.5078224187512201;0.5078224187512201;0.1593065502267048;0.9705882352941176;1.8235294117647058;2.6470588235294117;1.3909721200844753;1496.292254157572;23.233475560822992;19.168895815416477;19.168895815416477;16.601…
883;9.278791112242978;0.05282395034034093;9.278791112242978;0.05282395034034093;0.3947813907493068;438.5350000000002;412.32700000000017;438.21680945200006;166.0;0.0;0.15930655022643433;-0.39168046262217754;0.39168046262217754;0.15930655022643433;0.9090909090909091;1.696969696969697;2.484848484848485;1.3658151653302342;1426.7690685789119;22.363232072819912;18.54510457532879;18.54510457532879;16.19…
884;5.602108861918489;0.7604935398365598;5.602108861918489;0.7604935398365598;0.3940942246320139;468.5610000000003;440.3370000000003;468.22737413600004;178.0;0.0;0.1593065502267048;-0.49662403289964596;0.49662403289964596;0.1593065502267048;0.8857142857142857;1.7428571428571429;2.5428571428571427;1.3785236705459392;1513.23037484278;23.94058234200954;20.12993051038038;20.12993051038038;17.13969288…
885;12.859892354328942;-4.581669192695063;12.859892354328942;0.010607730746619914;0.4706940803212247;469.2500000000001;456.1460000000002;468.03676567599996;160.0;0.0;0.415934217535096;-0.38246089118758375;0.415934217535096;0.38246089118758375;0.9032258064516129;1.6129032258064515;2.2903225806451615;1.7959251798855604;1169.4021610747134;22.75878406613483;15.42703523337008;16.93889312540699;14.5407…
886;12.246987848256996;-3.574255213364609;12.246987848256996;0.17604859883449353;0.5021777703664401;430.53400000000016;404.3260000000002;430.178709692;160.0;0.0;0.2401422906178368;-0.3833295588304056;0.3833295588304056;0.2401422906178368;1.1333333333333333;1.8666666666666667;2.533333333333333;1.7729057794071357;1093.984525807312;21.725403871315212;17.454863259745387;18.271359840673114;14.31369893…
887;12.3013091739951;-0.01598720056331837;12.3013091739951;0.009422311787446125;0.8362766540296438;348.4460000000001;324.2540000000001;348.18377800800005;134.0;0.0;0.2510153409376052;-0.35176127124644185;0.35176127124644185;0.2510153409376052;0.9230769230769231;1.6153846153846154;2.269230769230769;1.4993426539719494;833.7207944179524;18.0956473593183;15.0481829095671;15.0481829095671;12.597356788…
888;12.240649644116907;-0.11798800075585736;12.240649644116907;0.11798800075585736;0.6994067870521689;293.27799999999996;282.19;293.068807832;108.0;0.0;0.2560312876073786;-0.4961123822071141;0.4961123822071141;0.2560312876073786;1.1363636363636365;2.0454545454545454;2.909090909090909;2.081832261734781;993.2678163618921;14.844570503761739;11.72685128899013;11.72685128899013;10.775188245478668;6.95…
889;5.020196688455721;0.2593148133311298;5.020196688455721;0.2593148133311298;0.4259224830900729;461.57300000000026;434.3570000000002;461.23279386400014;174.0;0.0;0.15930655022643433;-0.3805846265297372;0.3805846265297372;0.15930655022643433;1.0285714285714285;1.9428571428571428;2.857142857142857;1.2397602569851511;1556.723861622015;23.354795904382634;19.62283500621116;19.62283500621116;17.225479…
890;5.827504422408381;0.7634102065032266;5.827504422408381;0.7634102065032266;0.38015075497735357;423.5240000000001;398.3240000000002;423.21714380000014;160.0;0.0;0.15926992974591414;-0.3987282565103774;0.3987282565103774;0.15926992974591414;0.90625;1.6875;2.5;1.3867393633420468;1405.8227312353813;21.656125291633366;17.96813446783191;17.96813446783191;15.652999680989849;10.922251795526813;10.9222…
891;5.960040921670862;0.7558582689539249;5.960040921670862;0.7558582689539249;0.3801507549773535;423.52400000000017;398.3240000000002;423.21714380000014;160.0;0.0;0.15930655022643445;-0.3987111642534328;0.3987111642534328;0.15930655022643445;0.875;1.6875;2.53125;1.3949389303244568;1423.0727312353813;21.656125291633366;17.96813446783191;17.96813446783191;15.652999680989849;10.922251795526812;10.92…
892;12.237186230476274;-0.13608016188824235;12.237186230476274;0.13608016188824235;0.6576331779446941;372.22200000000004;358.1100000000001;371.02693878800005;116.0;0.0;0.272138029652239;-0.5079662448903066;0.5079662448903066;0.272138029652239;1.2608695652173914;2.0;2.6956521739130435;1.759870260382969;898.0925213552409;15.97432701575866;12.136305401173484;13.722301940288189;11.114193540729628;7.3…
893;13.634493177717248;-0.32746942312640304;13.634493177717248;0.32746942312640304;0.4111386449190769;456.52500000000026;431.3250000000002;456.2073876400001;172.0;0.0;0.1593065502267048;-0.49600371594131243;0.49600371594131243;0.1593065502267048;0.9705882352941176;1.8235294117647058;2.6470588235294117;1.3909721200844753;1498.2922541575722;23.233475560822992;19.099646692925745;19.099646692925745;1…
894;5.975791459445419;0.6222065027995227;5.975791459445419;0.6222065027995227;0.3542493015764109;453.55000000000035;426.33400000000034;453.227708484;172.0;0.0;0.15930655022643453;-0.49457830891193094;0.49457830891193094;0.15930655022643453;0.9411764705882353;1.7352941176470589;2.5588235294117645;1.376481379276463;1494.150544707496;23.233475560822992;19.29903248910615;19.29903248910615;16.60168808…
895;12.620145444628879;-3.563708423971667;12.620145444628879;0.2177152655011605;0.5433792178568865;442.54500000000024;416.3370000000003;442.178709692;164.0;0.0;0.24239402010849279;-0.3833195155802611;0.3833195155802611;0.24239402010849279;1.1935483870967742;1.935483870967742;2.6129032258064515;1.5109079166562738;1156.1131103843945;22.00986092169139;17.816290417618443;18.63278699854617;14.89621527…
896;12.887454386075415;-3.816848405432807;12.887454386075415;0.010710086503737282;0.6362996484902261;430.48200000000026;408.3060000000002;430.11985742400003;158.0;0.0;0.2375458221886033;-0.5073750377393699;0.5073750377393699;0.2375458221886033;1.1333333333333333;1.7666666666666666;2.3666666666666667;1.7068037029373206;1147.0093283737606;21.629027554137906;16.33011151708239;17.146608098010116;14.1…
897;12.30097877796221;-3.5742904345536783;12.30097877796221;0.1849654298667096;0.4745923201804071;456.57200000000023;428.34800000000024;456.194359756;170.0;0.0;0.2401422906178368;-0.3833295588304056;0.3833295588304056;0.2401422906178368;1.125;1.875;2.59375;1.5066378928478;1154.664195030735;22.553830996061407;18.28329038449158;19.099786965419305;15.47549497539168;10.706843283687107;12.190006531281…
898;12.377545416451927;-3.555038834505375;12.377545416451927;0.19748086795657338;0.4274257415585765;438.51700000000017;416.3410000000002;438.158642944;160.0;0.0;0.24010710440176394;-0.3241677429663583;0.3241677429663583;0.24010710440176394;1.032258064516129;1.8387096774193548;2.6129032258064515;1.4935029376888715;1286.0460554399397;21.84672421487486;17.095742698660693;17.91223927958842;14.9206534…
899;11.262342961702767;-3.706365256099654;11.262342961702767;0.04914723360520634;0.7420988666446705;344.4000000000001;328.2720000000001;344.105544752;124.0;0.0;0.237547704380267;-0.3301140881047429;0.3301140881047429;0.237547704380267;1.125;1.8333333333333333;2.4166666666666665;1.8614434952248087;979.4538077038976;17.31962647737941;13.13240140690843;13.948897987836157;11.342355158540423;7.0604627…
900;12.138835920819353;-3.2220792874386857;12.138835920819353;0.14670848658454716;0.6416143519545244;399.52000000000015;374.3200000000001;399.17289604;148.0;0.0;0.22727442761800015;-0.3244195679267773;0.3244195679267773;0.22727442761800015;1.1071428571428572;1.8214285714285714;2.4642857142857144;1.8431664421119294;1056.4550303582907;20.311190308942123;16.546614969281524;17.36311155020925;13.31369…
901;13.208921427185107;-0.13026385129410545;13.208921427185107;0.13026385129410545;0.3873326134429685;496.6110000000003;464.3550000000003;496.24744088399996;190.0;0.0;0.2551814025756814;-0.37777781989763004;0.37777781989763004;0.2551814025756814;1.027027027027027;1.864864864864865;2.7027027027027026;1.2322284335528624;1417.62635212108;25.191659197566096;21.126879272969774;21.126879272969774;18.15…
902;13.056659894625955;-0.13430534685536633;13.056659894625955;0.13430534685536633;0.39067594151182566;481.60000000000036;450.35200000000026;481.24777523200004;184.0;0.0;0.2553520411271737;-0.356603518255124;0.356603518255124;0.2553520411271737;1.0555555555555556;1.8888888888888888;2.7222222222222223;1.2401461020666773;1400.069238903297;24.48455241637955;20.588494308816237;20.588494308816237;17.6…
903;11.741509628369435;-3.451735626470024;11.741509628369435;0.19498056693853982;0.7214751883177443;358.42699999999996;340.2830000000001;358.12119481600007;130.0;0.0;0.23980930120645788;-0.3301140881047429;0.3301140881047429;0.23980930120645788;1.08;1.8;2.4;1.8433578633317826;995.7193427417772;18.02673325856595;14.055051137718806;14.871547718646532;11.903015330320244;7.52888459286023;9.0120478404…
904;12.335730149911386;-3.5361569227663208;12.335730149911386;0.21003253216907614;0.5775674699823182;415.52300000000014;390.3230000000001;415.1790440400001;154.0;0.0;0.24010710440176394;-0.3301140881047429;0.3301140881047429;0.24010710440176394;1.103448275862069;1.8275862068965518;2.4482758620689653;1.7165456206781107;1076.1920404968198;21.01829709012867;16.91647829559186;17.73297487651958;13.758…
905;12.560078222473743;-3.561434700544099;12.560078222473743;0.20989080881306754;0.600422604902074;416.5070000000002;392.3150000000002;416.163059628;154.0;0.0;0.24239402010849279;-0.3833195155802611;0.3833195155802611;0.24239402010849279;1.1724137931034482;1.896551724137931;2.5172413793103448;1.7664358519167833;1079.5788624447327;21.01829709012867;16.82472658605572;17.641223166983448;13.823735633…
906;12.220491450881479;-3.569002364361762;12.220491450881479;0.17698600318098912;0.5150871047686603;416.50700000000006;392.31500000000005;416.1630596280001;154.0;0.0;0.2401422906178368;-0.3833295588304056;0.3833295588304056;0.2401422906178368;1.1379310344827587;1.896551724137931;2.586206896551724;1.7542753063926528;1063.803458509643;20.85516038331214;16.584619771742307;17.401116352670034;13.94102…
907;12.26833725587014;-3.5761120129549258;12.26833725587014;0.17767085963507645;0.46252039555808594;444.56100000000026;416.3370000000002;444.194359756;166.0;0.0;0.2401422906178368;-0.3833295588304056;0.3833295588304056;0.2401422906178368;1.1290322580645162;1.8709677419354838;2.5483870967741935;1.7629122028111228;1110.398681059555;22.43251065250176;18.161970040931937;18.97846662185966;14.796862180…
908;12.84535934744268;-0.40592849794238695;12.84535934744268;0.03463279653425144;0.7588615700125341;385.8470000000001;365.6870000000001;385.1080858;140.0;0.0;0.2352368352366689;-0.5073750377393699;0.5073750377393699;0.2352368352366689;1.1851851851851851;1.8888888888888888;2.5925925925925926;1.771685935637139;945.4380606902344;19.129027554137913;14.905980849510401;15.661909795528857;12.95239749818…
909;12.09064147637491;-0.023504990937002868;12.09064147637491;0.023504990937002868;0.6822132255313088;376.4640000000001;352.2720000000001;376.20115938800006;144.0;0.0;0.2509953323883066;-0.3493069650976309;0.3493069650976309;0.2509953323883066;1.1428571428571428;1.8928571428571428;2.5714285714285716;1.51334654853847;988.3853385599766;19.67299762850793;16.307468657543424;16.307468657543424;13.5080…
910;11.888002587486023;-0.2257735094555211;11.888002587486023;0.0889927715511245;0.5820293655849209;380.45200000000017;356.26000000000016;380.19607400800004;146.0;0.0;0.2508607409064755;-0.39454399553186914;0.39454399553186914;0.2508607409064755;1.1785714285714286;1.9285714285714286;2.607142857142857;1.7757740387393894;949.584694684897;20.095647359318303;16.177331983853758;16.177331983853758;13.4…
911;11.064719348712856;-3.6760147129839598;11.064719348712856;0.0465076565605671;0.8903060598215549;284.728;275.656;284.01347420800005;94.0;0.0;0.2375477043358169;-0.33889773399704776;0.33889773399704776;0.2375477043358169;1.1666666666666667;1.8333333333333333;2.388888888888889;2.2113265516728333;657.832826609892;13.173362107437436;9.038588419728114;10.611013946674296;8.448508308423069;4.82447082…
912;11.129808143041576;-0.4563753613073731;11.129808143041576;0.2826098131009189;0.7458047532048985;336.39900000000006;316.2390000000001;336.16985926;128.0;0.0;0.24819769952918055;-0.36559949413981335;0.36559949413981335;0.24819769952918055;1.16;1.88;2.52;1.8825353429738836;898.1846889411653;17.974327015758657;14.39325509517033;14.39325509517033;11.952397498181156;7.995788081516233;7.995788081516…
913;11.9770303652638;-0.030449435381447287;11.9770303652638;0.030449435381447287;0.7473696279485288;364.45300000000003;340.261;364.20115938800006;140.0;0.0;0.25283436024662614;-0.3447702620081425;0.3447702620081425;0.25283436024662614;1.1111111111111112;1.8148148148148149;2.4444444444444446;1.837681762351782;943.3607194256978;19.551677284948283;16.263118421480662;16.263118421480662;12.86308110070…
914;11.63476866176583;-0.11195196571639521;11.63476866176583;0.11195196571639521;0.703531152085492;362.437;340.2610000000001;362.185509324;138.0;0.0;0.2505221715274673;-0.3551121084313293;0.3551121084313293;0.2505221715274673;1.1851851851851851;1.962962962962963;2.6666666666666665;1.5525207882203294;958.8582136832454;18.80275414050485;15.437225169540348;15.437225169540348;13.135361590784806;9.085…
915;11.662965739413458;-0.11079455830898799;11.662965739413458;0.11079455830898799;0.7061024594823804;376.464;352.2720000000001;376.201159388;144.0;0.0;0.2505221715274673;-0.3551121084313293;0.3551121084313293;0.2505221715274673;1.1071428571428572;1.8571428571428572;2.5714285714285716;1.580089704861041;972.8158174101092;19.509860921691395;16.144331950726894;16.144331950726894;13.652198343190413;9…
916;11.539530365263799;-3.214556139290537;11.539530365263799;0.26612189396876906;0.7394031145969058;371.4660000000001;350.29800000000006;371.1415959120001;136.0;0.0;0.22727442761798075;-0.3244195679267773;0.3244195679267773;0.22727442761798075;1.0769230769230769;1.7692307692307692;2.3846153846153846;1.8884392784863753;1023.9899473989282;18.89697674656903;15.13240140690843;15.948897987836157;12.25…
917;10.973171768707484;0.17504913076341677;10.973171768707484;0.17504913076341677;0.9292381604843145;341.4070000000001;318.22300000000007;341.162708216;132.0;0.0;0.1684498537272093;-0.5038169625356125;0.5038169625356125;0.1684498537272093;1.0;1.76;2.44;2.102958527348863;846.320289723192;17.714813991764817;15.049893482709654;15.049893482709654;12.100085410374724;8.47442843405913;8.47442843405913;6…
918;10.86376204648526;0.1670644368858658;10.86376204648526;0.1670644368858658;0.9292381604843145;341.4070000000001;318.223;341.162708216;132.0;0.0;0.16852970212106297;-0.5038178787615384;0.5038178787615384;0.16852970212106297;1.0;1.76;2.44;2.112300340504783;846.320289723192;17.714813991764817;15.049893482709654;15.049893482709654;12.100085410374724;8.47442843405913;8.47442843405913;6.660957330299…
919;5.825740740740741;0.5086139455782315;5.825740740740741;0.5086139455782315;0.6107529843509867;279.303;266.19899999999996;279.112010036;104.0;0.0;0.251182557676528;-0.4175145217226574;0.4175145217226574;0.251182557676528;1.0952380952380953;1.9047619047619047;2.6666666666666665;2.073769955008148;938.9256433333339;14.396976746569035;11.661204287601452;11.661204287601452;10.275188245478668;6.62418…
920;4.661971473391928;0.5537848196109383;4.661971473391928;0.5537848196109383;0.5779099795844673;386.46300000000014;364.28700000000015;386.19674270400003;146.0;0.0;0.227221756031373;-0.36896471545672516;0.36896471545672516;0.227221756031373;0.896551724137931;1.7241379310344827;2.5517241379310347;1.3394806700339985;1112.956229069509;19.631181265251037;16.232424985142156;16.232424985142156;14.25915…
921;8.973635207980724;0.4498426870748302;8.973635207980724;0.4498426870748302;0.6250388767170548;313.32400000000007;302.23600000000005;313.10759335200004;114.0;0.0;0.22722241969973728;-0.32412361632534287;0.32412361632534287;0.22722241969973728;1.0416666666666667;2.0;2.9166666666666665;1.6994296810505989;1061.672996165578;16.355160383312146;12.45678426489601;12.45678426489601;11.830831138144495;7…
922;13.003680849088568;-0.1421449806483519;13.003680849088568;0.1421449806483519;0.42486849458444437;453.5460000000003;426.33000000000027;453.216475104;172.0;0.0;0.255352041131697;-0.4210217853878497;0.4210217853878497;0.255352041131697;0.9117647058823529;1.7352941176470589;2.4705882352941178;1.3889304323326908;1354.8950990163623;23.65612529163337;19.629930510380383;19.629930510380383;16.47436688…
923;12.5376620333741;-0.1024724531331116;12.5376620333741;0.1024724531331116;0.42095500233362815;430.51600000000025;404.3080000000003;430.22295745199995;164.0;0.0;0.2509009737430179;-0.3507516782436724;0.3507516782436724;0.2509009737430179;1.0625;1.9375;2.78125;1.4578359352315255;1201.3132337155741;22.338288046437583;18.193459680106063;18.193459680106063;15.673366393245592;10.67699086532057;10.67…
924;12.94452698104796;-0.10424147493571079;12.94452698104796;0.10424147493571079;0.3747744145000474;497.66800000000023;466.42000000000024;497.2249316120001;184.0;0.0;0.25515830698705255;-0.3751004434826087;0.3751004434826087;0.25515830698705255;0.9722222222222222;1.6666666666666667;2.3333333333333335;1.2541011356995688;1339.1044968194994;25.070338854006454;20.699224772825477;21.515721353753204;17…
925;5.6618060315136125;0.051946686892535565;5.6618060315136125;0.051946686892535565;0.4840636721733812;444.5430000000001;416.3190000000002;444.2386075160001;170.0;0.0;0.23315939674437358;-0.47387723655293446;0.47387723655293446;0.23315939674437358;0.9696969696969697;1.7575757575757576;2.515151515151515;1.3231917530469808;1228.9417701276348;22.78588180363029;19.14067327560602;19.14067327560602;16.…
926;13.004347771351808;-0.11131131372070935;13.004347771351808;0.11131131372070935;0.38983723535513803;495.6270000000002;462.3630000000002;495.2634252960001;190.0;0.0;0.25515830699169073;-0.4210217853878497;0.4210217853878497;0.25515830699169073;0.8648648648648649;1.6216216216216217;2.2972972972972974;1.284470165166257;1402.0013844839173;25.940582342009534;21.914387560756552;21.914387560756552;17…
927;12.89759709199464;-0.12554574814315056;12.89759709199464;0.12554574814315056;0.4642549728080176;455.5620000000002;426.3300000000002;455.2321251680001;174.0;0.0;0.2551583069871674;-0.3803584672940714;0.3803584672940714;0.2551583069871674;1.0294117647058822;1.7941176470588236;2.5588235294117645;1.28555548028371;1320.8654992947972;23.65612529163336;19.54452423444622;19.54452423444622;16.45753013…
928;12.435958621692539;0.011747728028981719;12.435958621692539;0.011747728028981719;0.7184305901032756;375.4720000000001;350.2720000000001;375.19467704;144.0;0.0;0.25101534100687706;-0.35597968531143404;0.35597968531143404;0.25101534100687706;1.1071428571428572;1.9285714285714286;2.7142857142857144;1.4762190374030384;1029.5035142946451;19.08721119088102;16.12515301706398;16.12515301706398;13.6866…
929;5.0500576040129195;0.49355843726379467;5.0500576040129195;0.49355843726379467;0.5263272511294822;355.36100000000016;342.25700000000006;355.11815803600007;130.0;0.0;0.22722207786177392;-0.4511089283046878;0.4511089283046878;0.22722207786177392;0.9259259259259259;1.9259259259259258;2.8518518518518516;1.472300953464169;1213.701077126921;18.053830996061414;14.019733093739125;14.019733093739125;13…
930;5.159608998680933;0.4683981061560427;5.159608998680933;0.4683981061560427;0.5918232543222571;390.2450000000001;374.11700000000013;389.05997023200007;124.0;0.0;0.22456371024216484;-0.35924165963663307;0.35924165963663307;0.22456371024216484;1.375;2.25;3.0;1.452696189950858;855.1370600270473;16.518297090128677;13.00578856579107;14.591785104905775;11.669836433395453;7.681174413501788;8.474172683…
931;12.14287430713026;-0.887671485260771;12.14287430713026;0.1339191232048378;0.43419044029909815;302.23800000000006;292.158;302.04265266;112.0;0.0;0.2382885816404551;-0.5076781655726544;0.5076781655726544;0.2382885816404551;0.8181818181818182;1.5454545454545454;2.227272727272727;2.377257968449239;956.242682783467;16.016143379015546;10.939315904375647;10.939315904375647;10.37991785310972;6.123140…
932;11.486581632653062;0.11768518518518523;11.486581632653062;0.11768518518518523;0.6307391892244607;189.218;178.13;189.090211972;72.0;0.0;0.22796060422059788;-0.3116829458556891;0.3116829458556891;0.22796060422059788;1.5714285714285714;2.4285714285714284;3.2142857142857144;1.7052280204665693;376.82834951431175;9.543605595440512;7.656426794285046;7.656426794285046;6.843336592900529;4.872534860038…
933;13.210886859631804;-0.46948299574605135;13.210886859631804;0.044363446423105746;0.34997926244425176;539.6360000000001;506.3720000000003;539.2532545360001;206.0;0.0;0.3374206762702751;-0.4654165944824708;0.4654165944824708;0.3374206762702751;0.95;1.65;2.325;1.3972763556333798;1444.3073027502637;28.225039392385707;22.938371084563578;22.938371084563578;19.33373889354247;13.221162557850393;13.221…
934;11.66126505914135;-0.11276694489675876;11.66126505914135;0.11276694489675876;0.6814522695187296;376.46400000000006;352.2720000000001;376.20115938800006;144.0;0.0;0.2505221715274673;-0.3551121084313293;0.3551121084313293;0.2505221715274673;1.1428571428571428;1.8928571428571428;2.5357142857142856;1.5940207342587858;988.3853385599766;19.672997628507925;16.307468657543424;16.307468657543424;13.56…
935;14.56145954159063;-0.5108560533855548;14.56145954159063;0.07524190241417417;0.5903806174715607;451.5500000000002;421.31000000000023;451.2495868000001;174.0;0.0;0.25099685808881117;-0.3492102574344667;0.3492102574344667;0.25099685808881117;1.121212121212121;1.8181818181818181;2.484848484848485;1.4639996264072572;1118.3414577873607;23.534804948073724;19.46951001923608;19.46951001923608;15.81257…
936;11.608974809708243;-0.11841239834441053;11.608974809708243;0.11841239834441053;0.7371414638908076;350.4260000000001;328.2500000000001;350.18550932399995;134.0;0.0;0.2505221715274673;-0.3551121084313293;0.3551121084313293;0.2505221715274673;1.1153846153846154;1.8461538461538463;2.5;1.852938021405011;914.0337103101155;18.68143379694521;15.315904825980704;15.315904825980704;12.49040230064194;8.4…
937;14.492302121489878;-0.5134646614742209;14.492302121489878;0.06325399614055338;0.7019886246269899;396.47000000000014;371.27000000000015;396.2073876400001;152.0;0.0;0.2531041858520707;-0.3447615968413037;0.3447615968413037;0.2531041858520707;1.1724137931034482;1.896551724137931;2.5172413793103448;1.9361220724068615;1057.3200381993502;21.292164260954436;17.48638235611064;17.48638235611064;13.684…
938;12.110101095993953;-0.4270311318972033;12.110101095993953;0.0205928235491728;0.5329812130059154;293.28200000000004;282.19399999999996;293.08004121199997;108.0;0.0;0.26968894538763283;-0.3542121760300012;0.3542121760300012;0.26968894538763283;1.1363636363636365;1.9545454545454546;2.772727272727273;2.0524341527961107;942.959069034199;15.267220234572113;11.420517132405475;11.420517132405475;10.6…
939;14.750915575392487;-0.6608596274189711;14.750915575392487;0.02638710075398376;0.5658536505803161;469.54000000000013;440.3080000000002;469.2401649880001;180.0;0.0;0.253973277767846;-0.3491185715320365;0.3491185715320365;0.253973277767846;1.1176470588235294;1.8529411764705883;2.5294117647058822;1.5083578109147082;1186.0597302737194;24.4050484360768;19.770124223055678;19.770124223055678;16.22325…
940;14.343292089103777;-0.5264570644603108;14.343292089103777;0.11075796124906678;0.7328907139599549;354.3890000000002;335.23700000000014;354.16043744800004;134.0;0.0;0.24819769952918055;-0.36559949413981335;0.36559949413981335;0.24819769952918055;1.1923076923076923;1.8846153846153846;2.5;1.9442956824186588;948.8152139085748;18.844570503761737;14.69386929898993;14.69386929898993;12.36308110070411…
941;14.312443300680133;-0.6033670810176941;14.312443300680133;0.015305023626632774;0.7260792256615413;382.44300000000004;359.25900000000007;382.1917375760001;146.0;0.0;0.25581067857835404;-0.3446786132872639;0.3446786132872639;0.25581067857835404;1.2142857142857142;1.9642857142857142;2.607142857142857;1.8822437063746085;1011.6805550384197;20.42192077295136;16.56373262530026;16.56373262530026;13.2…
942;5.896286049086627;0.5608243575207863;5.896286049086627;0.5608243575207863;0.6178864349220643;336.7860000000001;323.68200000000013;336.089022096;118.0;0.0;0.22296246886736815;-0.35013035508288987;0.35013035508288987;0.22296246886736815;1.0;1.875;2.75;1.5815867755129376;979.726486378494;16.355160383312146;12.594641923591826;13.350570869610282;11.79282633568371;7.4025054867629185;7.7804699597721…
943;4.6698313492063495;0.5562309985722682;4.6698313492063495;0.5562309985722682;0.5316391768607998;373.46400000000017;350.28000000000014;373.20149373600003;142.0;0.0;0.22722189904179613;-0.3241588011426717;0.3241588011426717;0.22722189904179613;1.0;1.8928571428571428;2.75;1.573226064306535;1068.9978113931122;19.346724214874865;16.078104608455654;16.078104608455654;13.762682790722632;9.47286672008…
944;9.900535837099852;0.12220650279952272;9.900535837099852;0.12220650279952272;0.376183077555758;454.5340000000004;428.3260000000003;454.211724072;172.0;0.0;0.16059348906966658;-0.5042543397064378;0.5042543397064378;0.16059348906966658;0.9411764705882353;1.7352941176470589;2.5588235294117645;1.376481379276463;1496.2922541575722;23.233475560822992;19.16889581541648;19.16889581541648;16.6016880859…
945;11.51303396788828;-3.209303290287687;11.51303396788828;0.27318687241757256;0.7550695512437522;357.4390000000001;338.28700000000003;357.125945848;130.0;0.0;0.22727442629208766;-0.32726214668629866;0.32726214668629866;0.22727442629208766;1.12;1.84;2.48;1.870301288699565;994.1326089704118;18.026733258565955;14.262157918905352;15.078654499833078;11.880359961001208;7.809129689795589;9.700541227853…
946;12.614808143041575;-3.3804357689201665;12.614808143041575;0.02170848658454827;0.5930193198165793;441.5570000000002;414.3410000000002;441.18346072400004;164.0;0.0;0.22727442761800032;-0.3771498503796434;0.3771498503796434;0.22727442761800032;1.1935483870967742;1.967741935483871;2.6451612903225805;1.506913473450293;1150.144415182618;22.009860921691395;17.94642709130811;18.762923672235836;14.831…
947;12.217724809708244;-3.3591626207720195;12.217724809708244;0.051208180082118915;0.6018579801981551;415.5190000000003;390.3190000000002;415.16781066;154.0;0.0;0.22727442761800032;-0.3836232856905376;0.3836232856905376;0.22727442761800032;1.1379310344827587;1.8620689655172413;2.5172413793103448;1.8100287114372107;1075.7510578323038;21.01829709012867;16.954863259745387;17.771359840673114;13.81369…
948;5.539608861918489;0.7804344083312341;5.539608861918489;0.7804344083312341;0.43122115199631234;438.5350000000003;412.3270000000002;438.21680945199995;166.0;0.0;0.1593065502267048;-0.49611414746450294;0.49611414746450294;0.1593065502267048;0.9090909090909091;1.7575757575757576;2.606060606060606;1.396346890753897;1444.0190685789116;22.363232072819912;18.799032489106146;18.799032489106146;16.2078…
949;9.042699464617765;0.44690415067669775;9.042699464617765;0.44690415067669775;0.3338868590148818;439.50000000000017;422.36400000000026;439.1102957840001;156.0;0.0;0.27668666429526495;-0.49676588321839354;0.49676588321839354;0.27668666429526495;1.0625;1.9375;2.75;1.3874748832791233;1433.0940205191557;21.91563831562721;17.09612286035344;17.912619441281166;15.729009285911419;9.805780244378296;10.7…
950;12.777143172083647;-0.35136059670781905;12.777143172083647;0.009662803392961994;0.8103238354688029;351.40200000000016;330.23400000000004;351.14705815200006;134.0;0.0;0.23523590357575996;-0.5073750377393699;0.5073750377393699;0.23523590357575996;1.1153846153846154;1.8076923076923077;2.5;1.7604482395690666;880.6292450370079;18.258784066134833;14.6053666456908;14.6053666456908;12.541713895658196…
951;12.987037530166798;0.09214173997758479;12.987037530166798;0.09214173997758479;0.5309922580049494;461.6140000000003;426.33400000000023;461.29030874;180.0;0.0;0.25340751866315697;-0.3370175251872922;0.3370175251872922;0.25340751866315697;1.2058823529411764;1.9705882352941178;2.676470588235294;1.428198285948951;1122.4327432988462;24.24191172926027;20.82321619210298;20.82321619210298;16.367412398…
952;11.582478412332724;-0.11759741916404676;11.582478412332724;0.11759741916404676;0.7482358298592215;336.3990000000001;316.23900000000003;336.16985926;128.0;0.0;0.2505221715274673;-0.3551121084313293;0.3551121084313293;0.2505221715274673;1.16;1.92;2.6;1.8328191694206157;884.8368778004417;17.81119030894213;14.445661337977626;14.445661337977626;12.117723500579764;8.067548065998391;8.06754806599839…
953;13.928444898995274;-0.42006765697200055;13.928444898995274;0.14303983613285642;0.36442129142657276;441.5140000000002;417.3220000000002;441.20772198800006;166.0;0.0;0.1593065502264345;-0.3963596880611759;0.3963596880611759;0.1593065502264345;0.9393939393939394;1.7272727272727273;2.5454545454545454;1.3856674837410763;1477.2247267831235;22.526368779636446;18.268748671651508;18.268748671651508;16…
954;11.783324894909978;-3.4706175382090794;11.783324894909978;0.1824289027260364;0.5419791299633974;381.4210000000001;366.30100000000016;381.10079372;136.0;0.0;0.23980930120645788;-0.32416774296637885;0.32416774296637885;0.23980930120645788;1.0;1.8148148148148149;2.5925925925925926;1.6177670630118408;1203.4291585225976;18.855160383312143;14.234315540787641;15.050812121715369;13.064811372868718;7.…
955;12.192022666918188;-3.5660643301737287;12.192022666918188;0.17516858659084522;0.5532491312460125;402.4800000000002;380.3040000000002;402.147409564;148.0;0.0;0.2401422906178368;-0.3833295588304056;0.3833295588304056;0.2401422906178368;1.1428571428571428;1.8928571428571428;2.5357142857142856;1.7419209082439913;1047.4378259792018;20.148053602125593;15.877512990555763;16.694009571483488;13.403015…
956;12.42896443436591;-3.5700885648676066;12.42896443436591;0.13386422864986036;0.46244539211578817;444.56100000000015;416.33700000000005;444.19435975600015;166.0;0.0;0.2400635411690447;-0.3787467475254736;0.3787467475254736;0.2400635411690447;1.1290322580645162;1.8709677419354838;2.5161290322580645;1.6288827694403498;1110.398681059555;22.43251065250176;18.161970040931934;18.978466621859656;14.75…
957;5.011524707755768;0.7956665062464128;5.011524707755768;0.7956665062464128;0.3564526549685392;447.5460000000003;422.34600000000023;447.2171438000001;168.0;0.0;0.15930655022643436;-0.36715857255578216;0.36715857255578216;0.15930655022643436;0.8235294117647058;1.6764705882352942;2.588235294117647;1.2719592244772309;1646.0647900451463;22.647689123196088;18.968134467831906;18.968134467831906;16.72…
958;12.66600149268238;-0.08543164500776279;12.66600149268238;0.034913829382138495;0.7445609346418993;374.44400000000013;352.2680000000001;374.17427594400004;142.0;0.0;0.27710358607557195;-0.34930666659146725;0.34930666659146725;0.27710358607557195;1.1428571428571428;1.9642857142857142;2.7142857142857144;1.510814987618159;1142.9721868457545;19.250347897697548;15.81247342687735;15.81247342687735;13…
959;9.961945123332772;-0.5462792484749257;9.961945123332772;0.23468220039327026;0.36145492515382965;490.56800000000015;460.32800000000026;490.24408682;188.0;0.0;0.2272217704245025;-0.4908466099611336;0.4908466099611336;0.2272217704245025;1.1111111111111112;1.9166666666666667;2.6944444444444446;1.2620661433129396;1288.213850757296;24.907202147189928;20.41034872394294;20.41034872394294;17.546846531…
960;12.92373115994689;-0.09383163733813049;12.92373115994689;0.09383163733813049;0.4534872224340256;450.5860000000002;420.34600000000023;450.24196158000007;172.0;0.0;0.2551583069870703;-0.3219760632181484;0.3219760632181484;0.2551583069870703;0.9117647058823529;1.7058823529411764;2.5;1.2866414255584717;1307.5286748364542;23.49298858481683;19.79097648236161;19.79097648236161;16.5468465311072;11.81…
961;4.830963718820861;0.7691774796338291;4.830963718820861;0.7691774796338291;0.6166170846025303;292.34599999999995;276.21799999999996;292.14364451200004;110.0;0.0;0.1642673168945286;-0.3712125985490845;0.3712125985490845;0.1642673168945286;1.0;1.7727272727272727;2.5;2.1379752284449007;980.383980512458;15.267220234572113;12.700169592637547;12.700169592637547;10.702708600407234;7.110362955017032;7…
962;12.377583431728524;0.004035515951100743;12.377583431728524;0.004035515951100743;0.767068127720901;347.41800000000006;326.25000000000006;347.16337691200005;132.0;0.0;0.2510153422855376;-0.4210217853878498;0.4210217853878498;0.2510153422855376;1.0;1.8076923076923077;2.4615384615384617;1.6865373605603815;986.6713122641647;18.258784066134833;15.16658921862812;15.16658921862812;12.50804039084698;8…
963;13.264877740144556;-0.27745094284924776;13.264877740144556;0.27745094284924776;0.39736872245844984;480.5510000000003;455.3510000000003;480.2186210200001;180.0;0.0;0.22722175603141542;-0.36896471545672516;0.36896471545672516;0.22722175603141542;0.8333333333333334;1.6111111111111112;2.388888888888889;1.208864985371399;1489.0594501369915;24.484552416379557;19.842440265720263;19.842440265720263;1…
964;13.15054623722109;-0.13797606337198665;13.15054623722109;0.13797606337198665;0.42140599681104085;468.5570000000002;440.33300000000025;468.216140756;178.0;0.0;0.25518140385446114;-0.4210217853878498;0.4210217853878498;0.25518140385446114;0.8857142857142857;1.7142857142857142;2.4571428571428573;1.3801447111759055;1372.3874788718467;24.363232072819912;20.168315474533912;20.168315474533912;16.974…
965;11.11781577541734;-0.46621043826283004;11.11781577541734;0.43756046863189746;0.5916948697299129;331.3390000000001;318.2350000000001;331.118158036;122.0;0.0;0.24819769952918055;-0.36559949413981335;0.36559949413981335;0.24819769952918055;1.04;1.88;2.68;1.6416245165516787;1055.9900758969654;17.225403871315226;12.99516922904954;12.99516922904954;12.203509938206668;7.499215748898503;7.49921574889…
966;10.895593553195118;-0.96621043826283;10.895593553195118;0.22136447052524044;0.5915297277625372;332.3230000000001;320.2270000000001;332.102173624;122.0;0.0;0.3351808388640117;-0.47763923618930254;0.47763923618930254;0.3351808388640117;1.04;1.88;2.68;1.6416245165516787;1058.1317853470418;17.225403871315226;12.865032555359873;12.865032555359873;12.203509938206668;7.434147412053668;7.434147412053…
967;4.542167422524566;0.5424287708910724;4.542167422524566;0.5424287708910724;0.7689062756757482;252.28100000000003;240.18499999999997;252.11234438399998;94.0;0.0;0.22291041021577532;-0.3514753392942474;0.3514753392942474;0.22291041021577532;1.1578947368421053;2.1052631578947367;3.0;1.7783902000851854;730.5864632922953;12.656489770562878;10.191733424200267;10.191733424200267;9.39897948556636;6.29…
968;10.87095001523351;-0.4499424148549327;10.87095001523351;0.0047614965535236475;0.4512486634583549;333.3110000000001;322.22300000000007;333.09742259200004;122.0;0.0;0.27100364408398586;-0.3239118111122254;0.3239118111122254;0.27100364408398586;1.08;2.0;2.88;1.6804943093079558;1076.726944198221;17.225403871315223;12.773280845823734;12.773280845823734;12.203509938206668;7.345171638491848;7.345171…
969;12.281197335045636;0.02426466574284092;12.281197335045636;0.02426466574284092;0.7910749483054866;302.3770000000001;284.233;302.14191319599996;114.0;0.0;0.251015340948388;-0.34930666659151166;0.34930666659151166;0.251015340948388;1.0869565217391304;1.9565217391304348;2.782608695652174;1.7442988440291598;897.0371915048463;15.81119030894213;13.043178140233177;13.043178140233177;11.20350993820666…
970;12.365816185293166;-0.27681467777652813;12.365816185293166;0.10581563517225057;0.6327434022445423;364.4090000000002;344.2490000000001;364.16477388;138.0;0.0;0.2716728273240712;-0.3945439873474439;0.3945439873474439;0.2716728273240712;1.2592592592592593;2.074074074074074;2.8518518518518516;1.7052065945718664;983.364997771672;18.80275414050485;14.936845007847602;14.936845007847602;13.1690350955…
971;5.311900398282974;0.6288997018560514;5.311900398282974;0.6288997018560514;0.5332724428470882;246.29900000000004;236.219;246.06876531999998;86.0;0.0;0.235903272875861;-0.2983240722804936;0.2983240722804936;0.235903272875861;1.2352941176470589;2.0588235294117645;2.823529411764706;1.9730563942268027;628.589526281979;11.664925939000156;8.868311068788;9.684807649715726;8.364504642955708;5.08274779…
972;4.074969135802469;0.7157407407407409;4.074969135802469;0.7157407407407409;0.5971727510400977;172.238;168.206;171.987738128;52.0;0.0;0.23493051738314652;-0.18667739832906352;0.23493051738314652;0.18667739832906352;1.5;2.3;3.0;2.897235864025296;362.09696366224796;7.1378282015046945;5.144316267963653;6.855240039891295;4.770856947829096;2.6498890769637375;3.9135992533914217;1.8262274386610247;3.5…
973;4.335138888888888;0.8511139455782315;4.335138888888888;0.8511139455782315;0.690663349628635;200.292;192.228;200.019038256;64.0;0.0;0.2349383786674915;-0.18666859978722125;0.2349383786674915;0.18666859978722125;1.5;2.3333333333333335;3.0;2.4801244856622247;391.05355590328486;8.55204176387779;6.812457744114106;8.445450905969558;5.808861750289881;3.6261883402270505;5.428283480808266;2.2425734738…
974;12.53713556660788;-0.2536260285072376;12.53713556660788;0.17829354980252532;0.5872879411692583;474.61300000000017;440.34100000000024;474.28555770800006;184.0;0.0;0.27135670343803964;-0.35370540982078813;0.35370540982078813;0.27135670343803964;1.0857142857142856;1.8;2.4857142857142858;1.3783321648395623;1238.9828667768898;24.74191172926027;21.220921896531028;21.220921896531028;16.7463519232207…
975;9.728972739113848;-0.025023766967759986;9.728972739113848;0.025023766967759986;0.5877215720408472;344.4250000000001;332.32900000000006;344.051401004;116.0;0.0;0.23417566820069066;-0.49242523873524957;0.49242523873524957;0.23417566820069066;1.0869565217391304;1.9130434782608696;2.652173913043478;1.624741196415888;958.390754760245;15.81119030894213;11.878093331438327;13.51108649329378;11.186673…
976;5.3203079596035945;0.4695527986089856;5.3203079596035945;0.4695527986089856;0.484269870406203;336.4310000000002;328.36700000000013;336.00340525600006;106.0;0.0;0.2341536759934077;-0.32281784691179827;0.32281784691179827;0.2341536759934077;1.2380952380952381;2.0952380952380953;2.9047619047619047;1.8333112134905243;1077.242871542762;14.560113453385565;10.667919630077927;13.117409372861106;10.11…
977;4.243648116654069;0.707603405559755;4.243648116654069;0.707603405559755;0.7059581941445584;248.336;240.27199999999996;248.019038256;80.0;0.0;0.23495296233835866;-0.18602160871366014;0.23495296233835866;0.18602160871366014;1.1875;2.0;2.8125;2.0026029148903874;614.0803459193597;10.957819157813608;8.238174395098332;9.949098167025973;7.826499840494923;4.767679460673245;6.031389637100929;3.3576168…
978;12.518655521465783;-0.25689024779789515;12.518655521465783;0.1824550546368484;0.6028866088682846;461.5700000000003;430.3220000000003;461.2539232320001;178.0;0.0;0.27135670343803964;-0.3787922904487286;0.3787922904487286;0.27135670343803964;1.1764705882352942;1.911764705882353;2.6176470588235294;1.4059157456457414;1210.747265699181;23.871668241257193;20.18195659149493;20.18195659149493;16.3525…
979;12.479380027332285;-0.2527256380180021;12.479380027332285;0.1819567521200265;0.6612257897454502;419.53300000000013;390.3010000000002;419.24335854800006;162.0;0.0;0.27135670343803964;-0.35370540982078813;0.35370540982078813;0.27135670343803964;1.2903225806451613;2.064516129032258;2.774193548387097;1.7461475446062498;1146.8219111750825;22.336134335324456;18.945281176284876;18.945281176284876;14…
980;5.916094560947529;0.23742994426332253;5.916094560947529;0.23742994426332253;0.18634124304354005;595.544;583.448;593.934310984;182.0;0.0;0.23510643496685624;-0.48553552396930627;0.48553552396930627;0.23510643496685624;0.6388888888888888;1.0555555555555556;1.4722222222222223;1.088330391588587;1509.3322500227493;24.484552416379554;17.8161431686914;22.593987384439213;17.602489423773022;10.1408837…
981;4.440844356261023;0.79399724305343;4.440844356261023;0.79399724305343;0.5232392322936181;342.46000000000004;336.41200000000003;341.9598261920001;102.0;0.0;0.23496457252877614;-0.1866392823069952;0.23496457252877614;0.1866392823069952;0.75;1.2;1.6;1.5622286282999702;825.5328152239575;13.689869965382487;10.210701925855117;13.476688249566022;9.70350993820667;5.427479515558048;9.210302591674557;3…
982;4.657049319727891;0.7445753303234364;4.657049319727891;0.7445753303234364;0.5145670254567014;338.461;324.3490000000001;338.065988448;114.0;0.0;0.23496098628873135;-0.1860126272598879;0.23496098628873135;0.1860126272598879;0.8695652173913043;1.565217391304348;2.3043478260869565;1.5216371911371191;900.1610266931779;15.48491689530907;12.293067217196915;13.926060379052368;11.38214273316075;7.3011…
983;5.873259532727547;0.3009169780936556;5.873259532727547;0.3009169780936556;0.44752962138727875;388.9050000000002;375.8010000000002;388.02193071600004;126.0;0.0;0.23508040355836912;-0.4855355239883974;0.4855355239883974;0.23508040355836912;1.04;1.84;2.64;1.4356635570714726;969.4129118085192;17.062267164498692;13.00192971148038;15.390851819354287;12.275989583278104;7.540020664127286;9.7200802777…
984;5.159326341647771;0.6370370370370373;5.159326341647771;0.6370370370370373;0.45650616495616264;170.201;164.153;170.03746519199998;58.0;0.0;0.235880825711026;-0.29832407517669385;0.29832407517669385;0.235880825711026;1.5454545454545454;2.3636363636363638;3.0;2.697804401970171;374.7160994637885;7.8449349826912425;5.774452941653321;6.590949522581047;5.308861750289881;2.9649574138085715;3.78145399…
985;5.639412372973881;0.7527137398169146;5.639412372973881;0.7527137398169146;0.6475989215501059;231.284;222.21200000000002;231.05786628799999;80.0;0.0;0.23446896843986875;-0.39872823847673516;0.39872823847673516;0.23446896843986875;1.1875;1.9375;2.625;2.146840881385894;636.83050476503;11.120955864630139;8.583854018411825;9.400350599339552;7.737183443017882;4.786324618854491;5.602821199782216;3.4…
[truncated: 144 more rows]
