# Supplementary material for: Evaluating High-Variance Leaves as Uncertainty Measure for Random Forest Regression
Source: Molecules. 2021 Oct 28;26(21):6514. doi: 10.3390/molecules26216514 (PMC8588039; doi:10.3390/molecules26216514)
Supplement: Supplementary file 1 [file molecules-26-06514-s001.zip › supplementary_materials/data_sets/cortes-ciriano/P49146/descriptors/rdkit/X.csv]

id;MaxEStateIndex;MinEStateIndex;MaxAbsEStateIndex;MinAbsEStateIndex;qed;MolWt;HeavyAtomMolWt;ExactMolWt;NumValenceElectrons;NumRadicalElectrons;MaxPartialCharge;MinPartialCharge;MaxAbsPartialCharge;MinAbsPartialCharge;FpDensityMorgan1;FpDensityMorgan2;FpDensityMorgan3;BalabanJ;BertzCT;Chi0;Chi0n;Chi0v;Chi1;Chi1n;Chi1v;Chi2n;Chi2v;Chi3n;Chi3v;Chi4n;Chi4v;HallKierAlpha;Ipc;Kappa1;Kappa2;Kappa3;Lab…
0;4.549752456538171;0.8239062500000004;4.549752456538171;0.8239062500000004;0.6165466575786013;336.2580000000001;322.1460000000001;335.00918054799996;98.0;0.0;0.2105599769956438;-0.36251751188744474;0.36251751188744474;0.2105599769956438;1.2105263157894737;1.9473684210526316;2.6842105263157894;1.7330092427074038;570.631942202067;13.079139501373252;10.420382289856912;12.822875409899343;9.309663088…
1;5.517374445990518;0.5640662530444277;5.517374445990518;0.5640662530444277;0.40395803818994225;427.3270000000002;412.2070000000002;426.0149942000001;130.0;0.0;0.19179292721983948;-0.4674514821826214;0.4674514821826214;0.19179292721983948;1.0;1.8846153846153846;2.6153846153846154;1.6263827894030152;968.7188751676886;17.769373945685242;13.748381959395768;16.1508750794382;12.79282633568371;8.036559…
2;12.813546907220697;-0.079785821608513;12.813546907220697;0.043256837343167875;0.7139335784522591;403.52600000000024;374.2940000000002;403.225977168;156.0;0.0;0.25013393645173054;-0.3119827442581048;0.3119827442581048;0.25013393645173054;1.1;1.8333333333333333;2.5;1.5063380837441525;932.664852138389;21.08721119088102;17.58849430881624;17.58849430881624;14.562881945713372;10.695029696686786;10.69…
3;13.453836101602153;-0.074532346761784;13.453836101602153;0.026600767187645813;0.2534797021897527;493.65100000000024;458.3710000000003;493.2729273600001;190.0;0.0;0.2504899071595685;-0.3119827460399155;0.3119827460399155;0.2504899071595685;0.972972972972973;1.7027027027027026;2.4054054054054053;1.5206078244306445;1237.4027412708251;26.036958659186848;21.552595923953998;21.552595923953998;18.0460…
4;4.710500755857899;0.6150273998488284;4.710500755857899;0.6150273998488284;0.8537732879354438;254.337;236.19299999999996;254.15314657599998;98.0;0.0;0.20440179501206013;-0.3423673490005174;0.3423673490005174;0.20440179501206013;1.3157894736842106;2.1052631578947367;2.8947368421052633;2.1660665677854363;650.4883156463303;13.079139501373252;10.97103281956729;10.97103281956729;9.381341395361316;6.7…
5;12.064872343999328;-0.49140689300411533;12.064872343999328;0.0907564653162456;0.4557381092316918;325.4080000000001;302.224;325.167793596;126.0;0.0;0.3652366443215999;-0.4910215189709468;0.4910215189709468;0.3652366443215999;0.9583333333333334;1.5833333333333333;2.1666666666666665;2.0408281962832135;745.9793200157981;17.689869965382485;14.790760620408557;14.790760620408557;11.363081100704113;7.9…
6;9.72558413491404;-0.4907764865205342;9.72558413491404;0.4907764865205342;0.39376244064439825;336.4160000000001;320.28800000000007;336.093248752;120.0;0.0;0.4129203721278307;-0.46438546599315533;0.46438546599315533;0.4129203721278307;1.0;1.8333333333333333;2.5833333333333335;1.7412994133420208;856.092893064995;16.77781011412252;13.086340597703114;13.90283717863084;11.720346690612276;7.4083445365…
7;13.750193137873964;-0.18567580840183195;13.750193137873964;0.04701008335432899;0.29952644334146566;521.6610000000004;486.3810000000003;521.2678419800001;200.0;0.0;0.2507515841586373;-0.3113586608695484;0.3113586608695484;0.2507515841586373;0.8974358974358975;1.5897435897435896;2.282051282051282;1.387629964943812;1345.1218956988491;27.191659197566093;22.46084421441786;22.46084421441786;18.974366…
8;13.745515458605908;-0.1880371239277261;13.745515458605908;0.16816364095876302;0.860120965349276;373.49700000000007;349.30500000000006;373.16241160799996;138.0;0.0;0.21894225203370113;-0.3429218557750221;0.3429218557750221;0.21894225203370113;1.3461538461538463;2.1538461538461537;2.923076923076923;1.5286726498748162;877.4217213244139;18.0956473593183;15.055143571187756;15.871640152115482;12.5973…
9;13.717265885552772;-0.018058450104355472;13.717265885552772;0.018058450104355472;0.4141283336914156;493.65100000000035;458.3710000000004;493.27292736;190.0;0.0;0.2507515841584871;-0.31230794270565565;0.31230794270565565;0.2507515841584871;0.918918918918919;1.6216216216216217;2.324324324324324;1.3967165808692705;1247.5395367098868;25.61430892837647;21.552595923953998;21.552595923953998;18.080520…
10;13.562559095429314;-0.2012181723265778;13.562559095429314;0.02950551875866192;0.5142839214021414;477.6080000000003;446.3600000000003;477.24162723200004;182.0;0.0;0.30300846242595786;-0.31198274123280545;0.31198274123280545;0.30300846242595786;0.9166666666666666;1.6111111111111112;2.3055555555555554;1.3941006469817745;1285.6459807087651;24.907202147189924;20.690788604388196;20.690788604388196;1…
11;14.108855391725612;0.029549158136369158;14.108855391725612;0.029549158136369158;0.4620780432725839;493.65100000000035;458.3710000000003;493.27292736000004;190.0;0.0;0.23049422224672153;-0.3119827458109088;0.3119827458109088;0.23049422224672153;0.8918918918918919;1.5945945945945945;2.2972972972972974;1.242126741966647;1267.70540458122;25.35479590438263;21.552595923953994;21.552595923953994;18.0…
12;13.529017428762648;-0.33171780349824576;13.529017428762648;0.03226765256610409;0.6069970726164098;469.58900000000017;438.34100000000024;469.2477752320001;180.0;0.0;0.25055933203375386;-0.31198274425809525;0.31198274425809525;0.25055933203375386;1.0285714285714285;1.7714285714285714;2.4857142857142858;1.3646040846367335;1153.1250411957003;24.200095366003378;20.085215795388116;20.085215795388116…
13;13.653486123648008;-0.030978712345054227;13.653486123648008;0.030978712345054227;0.29831620668851894;505.66200000000026;470.38200000000035;505.27292736;194.0;0.0;0.2507299707052039;-0.3119827442580848;0.3119827442580848;0.2507299707052039;0.8947368421052632;1.605263157894737;2.3157894736842106;1.3492622730642754;1308.5810362188802;26.321415709563016;22.000189681146704;22.000189681146704;18.580…
14;13.819220093161743;-0.015749540429374598;13.819220093161743;0.015749540429374598;0.38898261625021124;507.6780000000002;470.38200000000035;507.288577424;196.0;0.0;0.25075158677674203;-0.3119827442580848;0.3119827442580848;0.25075158677674203;0.9210526315789473;1.631578947368421;2.3157894736842106;1.3974579763793156;1319.3505751796506;26.64768912319608;22.6907886043882;22.6907886043882;18.368213…
15;13.753247870939521;-0.10191734088288928;13.753247870939521;0.01919215127381979;0.3257419888505211;548.5140000000002;517.2660000000004;547.179332592;196.0;0.0;0.2507515976811976;-0.3119827442580848;0.3119827442580848;0.2507515976811976;0.9473684210526315;1.6578947368421053;2.3421052631578947;1.3974579763793156;1330.2354954964865;26.64768912319608;21.446717550406653;22.958575442443564;18.3682137…
16;13.682658484284849;-0.6919542166578629;13.682658484284849;0.026830202440841555;0.4025538748898285;515.6040000000003;484.35600000000034;515.2384336719999;196.0;0.0;0.250751611124716;-0.3119827442580848;0.3119827442580848;0.250751611124716;0.9473684210526315;1.6578947368421053;2.3421052631578947;1.3974579763793156;1330.2354954964865;26.64768912319608;21.446717550406653;21.446717550406653;18.3682…
17;13.649364650984872;-0.10399595010435547;13.649364650984872;0.016279973911093037;0.2945104012082811;496.6110000000002;464.3550000000003;496.24744088399996;190.0;0.0;0.25075164411610357;-0.6186929355298268;0.6186929355298268;0.25075164411610357;1.027027027027027;1.7567567567567568;2.4594594594594597;1.3820935176636429;1281.9384495054173;25.777445635193004;21.12360075954165;21.12360075954165;17.9…
18;13.69556063863919;-4.411148631529442;13.69556063863919;0.036855349251702973;0.3392149357988986;547.6210000000002;515.3650000000002;547.244661924;208.0;0.0;0.41591021415395013;-0.3119827442580848;0.41591021415395013;0.3119827442580848;0.95;1.65;2.3;1.3763979935480097;1378.764647479231;28.277445635193;22.402032292605508;22.402032292605508;19.185691751440952;13.547103788710828;13.547103788710828;…
19;13.698893688554733;-0.021594852574740475;13.698893688554733;0.021594852574740475;0.40077424267604417;520.1170000000002;481.81300000000033;519.265255136;196.0;0.0;0.2507515841969545;-0.3119827442580848;0.3119827442580848;0.2507515841969545;1.0;1.7297297297297298;2.4324324324324325;1.3361477357440055;1131.6421631631697;25.777445635193;21.872236175761284;22.628165121779737;17.974366886035764;13.8…
20;13.731438067252956;-0.020437445167333035;13.731438067252956;0.020437445167333035;0.3705061383233566;534.1440000000002;493.82400000000035;533.2809052;202.0;0.0;0.2507515841969545;-0.3119827442580848;0.3119827442580848;0.2507515841969545;0.9736842105263158;1.7105263157894737;2.4210526315789473;1.3184907347993375;1147.794684611668;26.48455241637955;22.579342956947833;23.335271902966287;18.4743668…
21;13.69023827924276;-0.05205434012703125;13.69023827924276;0.03299158952380754;0.38189175304247686;514.0690000000002;481.8130000000003;513.218304944;190.0;0.0;0.25075158420896937;-0.3119827442580848;0.3119827442580848;0.25075158420896937;0.972972972972973;1.7027027027027026;2.4054054054054053;1.382093517663643;1281.56508175168;25.777445635192997;21.146103346587054;21.902032292605508;17.974366886…
22;13.722573622073305;-0.03351220104917796;13.722573622073305;0.03351220104917796;0.34533785917428145;558.5200000000002;526.2640000000002;557.167789364;190.0;0.0;0.25075158926166563;-0.3119827442580848;0.3119827442580848;0.25075158926166563;0.972972972972973;1.7567567567567568;2.4864864864864864;1.3881773904389951;1298.81508175168;25.777445635193;21.146103346587054;22.732099885701757;17.974366886…
23;13.747480960397628;-0.06565900601389396;13.747480960397628;0.033905434022817094;0.4576596460158911;510.6820000000004;472.3780000000003;510.29947645600004;198.0;0.0;0.25075158984119467;-0.3119827442580848;0.3119827442580848;0.25075158984119467;1.0526315789473684;1.8421052631578947;2.5789473684210527;1.3488431496478253;1232.2609348962642;26.484552416379547;22.44148529825201;22.44148529825201;18.…
24;13.73882555108565;-0.09611849356618452;13.73882555108565;0.018765863072806477;0.43412617020241584;504.63400000000036;472.3780000000003;504.25252626400004;192.0;0.0;0.2507515898532095;-0.3119827442580848;0.3119827442580848;0.2507515898532095;1.0;1.7894736842105263;2.526315789473684;1.39344172158228;1384.0685441989194;26.484552416379547;21.715352469077782;21.715352469077782;18.512371688496547;13…
25;13.708974085036267;-4.457720030147898;13.708974085036267;0.04866761919584062;0.3392149357988986;547.6210000000002;515.3650000000002;547.2446619240001;208.0;0.0;0.415930869141432;-0.3119827442580848;0.415930869141432;0.3119827442580848;0.95;1.7;2.4;1.3967059772117574;1396.0146474792307;28.277445635193;22.402032292605508;22.402032292605508;19.185691751440952;13.547103788710828;13.547103788710828…
26;13.734292372073305;-0.018206078600198294;13.734292372073305;0.018206078600198294;0.41912198851772414;493.6510000000003;458.3710000000004;493.27292736;190.0;0.0;0.2507515854676485;-0.3119827442580848;0.3119827442580848;0.2507515854676485;0.9459459459459459;1.7297297297297298;2.4594594594594597;1.3881773904389947;1292.3951673736728;25.777445635193;21.768138873577826;21.768138873577826;17.9743668…
27;13.701306260962195;-0.06128997882695564;13.701306260962195;0.03134150476932729;0.3818917530424768;514.0690000000002;481.81300000000033;513.218304944;190.0;0.0;0.25075159091905186;-0.3119827442580848;0.3119827442580848;0.25075159091905186;0.972972972972973;1.7567567567567568;2.4864864864864864;1.3881773904389951;1298.81508175168;25.777445635193;21.146103346587054;21.902032292605508;17.974366886…
28;13.661825150951518;-0.3331579203615671;13.661825150951518;0.008330327911996616;0.4258653025828687;497.6140000000002;465.3580000000003;497.24785548399996;190.0;0.0;0.2507515976382708;-0.3119827442580848;0.3119827442580848;0.2507515976382708;0.972972972972973;1.7567567567567568;2.4864864864864864;1.3881773904389951;1298.81508175168;25.777445635193;21.146103346587054;21.146103346587054;17.9743668…
29;13.78743280417207;-4.869389372270183;13.78743280417207;0.061093956594705956;0.31779265336648577;595.6870000000004;563.4310000000003;595.2116475440001;220.0;0.0;0.4753578844564626;-0.3119827442580848;0.4753578844564626;0.3119827442580848;0.9761904761904762;1.7142857142857142;2.4047619047619047;1.3949176109730987;1501.5857896651003;29.854795904382627;23.218528873533234;24.03502545446096;20.09637…
30;13.742947781385281;-0.43325747153648964;13.742947781385281;0.004551088734405573;0.25209393245026224;530.6690000000003;492.36500000000035;530.289305696;206.0;0.0;0.26952223434298284;-0.3119827442580848;0.3119827442580848;0.26952223434298284;1.0512820512820513;1.8205128205128205;2.5384615384615383;1.3520892055045943;1244.9000653033697;27.354795904382627;22.75798187917974;22.75798187917974;18.885…
31;13.775492160083505;-0.4317142616599461;13.775492160083505;0.004629559056686272;0.23163847651043465;544.6960000000003;504.3760000000004;544.30495576;212.0;0.0;0.26952223434298284;-0.3119827442580848;0.3119827442580848;0.26952223434298284;1.025;1.8;2.525;1.3359119215037143;1261.3117911736638;28.061902685569173;23.465088660366288;23.465088660366288;19.385050488558722;14.779420126892433;14.7794201…
32;13.734292372073305;-0.44443723224796283;13.734292372073305;0.009709309649786002;0.240458995400484;524.6210000000002;492.36500000000035;524.242355504;200.0;0.0;0.26952223434298284;-0.3119827442580848;0.3119827442580848;0.26952223434298284;1.0;1.7692307692307692;2.4871794871794872;1.3948824961307973;1396.7076746060245;27.35479590438263;22.031849050005512;22.031849050005512;18.885050488558722;13.…
33;13.736889207473622;-0.029873971193415283;13.736889207473622;0.029873971193415283;0.4504499708083777;479.6240000000002;446.3600000000003;479.25727729600004;184.0;0.0;0.25079564539749694;-0.3119827442267211;0.3119827442267211;0.25079564539749694;0.9722222222222222;1.7222222222222223;2.4722222222222223;1.4421287258218334;1239.1901811724842;24.907202147189924;20.84548914276745;20.84548914276745;17…
34;13.646760484318204;-0.10739731064857327;13.646760484318204;0.005076410759477845;0.4729164529660434;493.6070000000003;462.3590000000004;493.2365418520001;188.0;0.0;0.2533513116895296;-0.33849232826259135;0.33849232826259135;0.2533513116895296;0.8648648648648649;1.5405405405405406;2.2162162162162162;1.4007771635452293;1312.0395980509675;25.777445635193004;21.046630652044765;21.046630652044765;18…
35;13.67521656235446;0.011023626979615786;13.67521656235446;0.011023626979615786;0.494137130106341;485.6720000000003;446.36000000000035;485.304227488;190.0;0.0;0.25075158414662524;-0.3119827442580848;0.3119827442580848;0.25075158414662524;0.9444444444444444;1.6944444444444444;2.4166666666666665;1.352296493963123;1082.254415197583;24.90720214718992;21.571621971941685;21.571621971941685;17.58052003…
36;13.658020060296847;0.009796870781268563;13.658020060296847;0.009796870781268563;0.4736241689788409;485.6720000000003;446.36000000000035;485.304227488;190.0;0.0;0.2507515841466035;-0.3119827442580848;0.3119827442580848;0.2507515841466035;0.9722222222222222;1.7222222222222223;2.4444444444444446;1.333465961839983;1082.254415197583;24.90720214718992;21.57162197194168;21.57162197194168;17.580520035…
37;13.690564438995072;0.010954278188676003;13.690564438995072;0.010954278188676003;0.4340055516419167;499.69900000000035;458.3710000000003;499.319877552;196.0;0.0;0.2507515841466035;-0.3119827442580848;0.3119827442580848;0.2507515841466035;0.9459459459459459;1.7027027027027026;2.4324324324324325;1.3146056719422368;1098.2712130899567;25.61430892837647;22.27872875312823;22.27872875312823;18.0805200…
38;13.687258794977637;-0.010460554748107365;13.687258794977637;0.010460554748107365;0.3654098062366611;507.6780000000003;470.38200000000035;507.28857742400004;196.0;0.0;0.2507515841466035;-0.3119827442580848;0.3119827442580848;0.2507515841466035;0.9210526315789473;1.631578947368421;2.3421052631578947;1.301116581044412;1263.9118696249764;26.321415709563016;22.259702705140544;22.259702705140544;18.…
39;13.669063618525719;-0.014897633180912306;13.669063618525719;0.014897633180912306;0.4170007185540639;493.65100000000024;458.3710000000003;493.27292736000004;190.0;0.0;0.25075158414662646;-0.3119827442580848;0.3119827442580848;0.25075158414662646;0.918918918918919;1.6216216216216217;2.324324324324324;1.3405134575599078;1247.5395367098868;25.61430892837647;21.552595923953998;21.552595923953998;18…
40;13.624644309514439;-0.03450360082304482;13.624644309514439;0.03450360082304482;0.48576188864220493;465.59700000000015;434.3490000000003;465.24162723200004;178.0;0.0;0.250796423062993;-0.311982744226663;0.311982744226663;0.250796423062993;0.9714285714285714;1.7142857142857142;2.4571428571428573;1.421831231815297;1222.8637273733705;24.200095366003378;20.138382361580902;20.138382361580902;17.0805…
41;13.64936465098487;-0.020662616771022213;13.64936465098487;0.020662616771022213;0.4504499708083773;479.62400000000025;446.3600000000003;479.25727729600004;184.0;0.0;0.25075158415861837;-0.3119827442580848;0.3119827442580848;0.25075158415861837;0.9166666666666666;1.6111111111111112;2.3055555555555554;1.3814790958041103;1231.1901811724845;24.907202147189924;20.84548914276745;20.84548914276745;17.…
42;13.72909584901964;-4.522437465611153;13.72909584901964;0.05769576831903356;0.3392149357988986;547.6210000000003;515.3650000000002;547.2446619240001;208.0;0.0;0.4164855537825886;-0.3119827442580848;0.4164855537825886;0.3119827442580848;0.95;1.65;2.35;1.418432242629427;1396.0146474792307;28.277445635193;22.402032292605508;22.402032292605508;19.202528503846555;13.553086852854534;13.55308685285453…
43;13.621586873207093;-0.06066261677102225;13.621586873207093;0.035226395454917236;0.4800715235623937;480.61200000000025;448.3560000000003;480.252526264;184.0;0.0;0.2508082351996016;-0.3119827442580848;0.3119827442580848;0.2508082351996016;1.0;1.7777777777777777;2.5;1.38147909580411;1234.3184364283854;24.907202147189924;20.715352469077782;20.715352469077782;17.58052003591841;12.679270696243023;12…
44;13.628956487719567;-0.04844039454879989;13.628956487719567;0.03654641382039037;0.4800715235623937;480.61200000000025;448.35600000000034;480.252526264;184.0;0.0;0.2507525161109357;-0.3119827442580848;0.3119827442580848;0.2507525161109357;1.0277777777777777;1.8333333333333333;2.5555555555555554;1.38147909580411;1234.3184364283854;24.90720214718992;20.715352469077782;20.715352469077782;17.5805200…
45;13.633739650984872;-0.04107078003632858;13.633739650984872;0.03757369850152115;0.4800715235623937;480.6120000000003;448.35600000000034;480.252526264;184.0;0.0;0.25075159864506097;-0.3119827442580848;0.3119827442580848;0.25075159864506097;1.0;1.75;2.4722222222222223;1.38147909580411;1234.3184364283854;24.907202147189924;20.715352469077782;20.715352469077782;17.58052003591841;12.669204589501687;…
46;13.574641011529089;-0.00923026605295707;13.574641011529089;0.00923026605295707;0.4412012203019538;485.65300000000025;454.4050000000003;485.213698232;180.0;0.0;0.2507520636299982;-0.3119827442580848;0.3119827442580848;0.2507520636299982;1.0571428571428572;1.8571428571428572;2.5714285714285716;1.375839747220836;1197.9295375363054;24.20009536600338;20.099036894852063;20.91553347577979;17.08052003…
47;13.529572984318204;-0.0738598956825871;13.529572984318204;0.03306655063772945;0.5535400761321888;469.58900000000017;438.34100000000024;469.2477752320001;180.0;0.0;0.25086578268681536;-0.34512651174220516;0.34512651174220516;0.25086578268681536;1.1142857142857143;1.9142857142857144;2.6285714285714286;1.3758397472208357;1197.3502956051186;24.200095366003378;20.060651930698533;20.060651930698533;…
48;13.701810638639191;0.04980659994489933;13.701810638639191;0.04980659994489933;0.4243223654343382;493.65100000000035;458.3710000000003;493.27292736;190.0;0.0;0.23055262759876485;-0.3119827458106245;0.3119827458106245;0.23055262759876485;0.918918918918919;1.6216216216216217;2.324324324324324;1.3458840187008732;1247.5395367098868;25.61430892837647;21.552595923953994;21.552595923953994;18.08052003…
49;13.736170206540425;0.05747619777100743;13.736170206540425;0.05747619777100743;0.46441687679544214;481.6400000000003;446.3600000000003;481.27292736;186.0;0.0;0.22707383590724706;-0.3119827458164877;0.3119827458164877;0.22707383590724706;0.8611111111111112;1.5277777777777777;2.1944444444444446;1.345458240922284;1186.9572191961454;24.907202147189924;21.10500216676129;21.10500216676129;17.58052003…
50;13.836864650984868;-3.7739413446418753;13.836864650984868;0.02453635261951903;0.44101351366421393;515.6790000000004;482.41500000000036;515.224262916;192.0;0.0;0.2572247188260817;-0.31198241487189304;0.31198241487189304;0.2572247188260817;0.9459459459459459;1.6216216216216217;2.2972972972972974;1.43038279199259;1365.6952428502423;25.829851878000298;21.161985723695174;21.9784823046229;17.9038166…
51;12.191091399810755;0.11624021263621276;12.191091399810755;0.11624021263621276;0.49169935625054995;463.62500000000034;430.36100000000033;463.262362676;178.0;0.0;0.22337610843322186;-0.35721844820808224;0.35721844820808224;0.22337610843322186;0.9428571428571428;1.6571428571428573;2.3714285714285714;1.3464811394634653;1204.2256971131426;24.036958659186844;20.489647095110882;20.489647095110882;17.…
52;12.202264239316928;0.1302255521423854;12.202264239316928;0.1302255521423854;0.4425331481962045;465.6410000000003;430.36100000000033;465.27801274;180.0;0.0;0.22337610842542088;-0.36465376709678804;0.36465376709678804;0.22337610842542088;0.9428571428571428;1.6571428571428573;2.3714285714285714;1.334191389540982;1150.3604699974203;24.036958659186844;20.644347633490135;20.644347633490135;17.169836…
53;13.255966124907776;-0.07015335751176344;13.255966124907776;0.030427717885225913;0.3732715635376526;453.58600000000024;422.3380000000002;453.2416272320001;174.0;0.0;0.2504899060001039;-0.3126085267953153;0.3126085267953153;0.2504899060001039;1.0;1.7352941176470589;2.4705882352941178;1.469589788673964;1142.5520109106924;23.75250160881067;19.613818496891316;19.613818496891316;16.614193540729627;1…
54;13.15723942393899;-1.7933653152925537;13.15723942393899;0.007146983828005826;0.09419921716016605;967.156;888.5319999999997;966.5188156559999;386.0;0.0;0.30974235890462143;-0.48080557154666853;0.48080557154666853;0.30974235890462143;0.7058823529411765;1.3529411764705883;2.014705882352941;1.0000492173469258;1928.407916733008;49.68070483908615;41.20591936444055;41.20591936444055;31.76301897937452…
55;10.300428004535148;-0.200509259259259;10.300428004535148;0.200509259259259;0.4213777873274688;146.21;130.082;146.11755517209;60.0;0.0;0.30234038771313937;-0.4598730287523266;0.4598730287523266;0.30234038771313937;1.4;1.9;2.2;3.2906175777248623;115.26473935839903;8.198670612749268;7.1779237388007795;7.1779237388007795;4.4165022194363885;3.3547919775753874;3.3547919775753874;3.353974218626901;3.…
56;13.633739650984872;-0.043314697290721016;13.633739650984872;0.04107078003632836;0.3194822076121921;477.6080000000003;446.3600000000003;477.24162723200004;182.0;0.0;0.2507515884143157;-0.30565414590808426;0.30565414590808426;0.2507515884143157;0.9166666666666666;1.6111111111111112;2.3055555555555554;1.4089350056408632;1366.9900176187678;24.907202147189924;20.585976118773605;20.585976118773605;1…
57;13.649350154815522;-0.18728186619510656;13.649350154815522;0.15066410514823203;0.36347083289102566;432.6330000000002;400.3770000000002;432.22353464400004;162.0;0.0;0.23377626555352363;-0.3107264472513927;0.3107264472513927;0.23377626555352363;0.8387096774193549;1.4516129032258065;2.129032258064516;1.849635199833916;943.7198498937406;22.053830996061407;18.699604934518224;19.51610151544595;15.05…
58;12.557759763650434;-0.7632291219323639;12.557759763650434;0.2866342167032101;0.6060930489140668;390.4830000000002;364.27500000000015;390.194342692;150.0;0.0;0.32142292150790985;-0.4889147365002976;0.4889147365002976;0.32142292150790985;0.9655172413793104;1.5517241379310345;2.1724137931034484;1.5387813645500652;898.4284897035188;20.63961743368832;16.655634860148208;16.655634860148208;14.0417138…
59;12.557469628018417;-0.7758316520781838;12.557469628018417;0.3066196879986558;0.5460362594532915;410.90100000000024;387.7170000000002;410.139720276;150.0;0.0;0.3214229215283988;-0.4573800948259263;0.4573800948259263;0.3214229215283988;0.9655172413793104;1.5172413793103448;2.103448275862069;1.5842215509276019;930.6014756952225;20.80275414050485;16.249142282781257;17.005071228799714;13.9355607457…
60;12.952743584412218;-0.7931156026954678;12.952743584412218;0.32764707235472224;0.6037566938404336;394.4460000000002;371.26200000000017;394.169270816;150.0;0.0;0.3214229215283988;-0.45737829757753834;0.45737829757753834;0.3214229215283988;0.9655172413793104;1.5172413793103448;2.103448275862069;1.5842215509276019;930.6014756952225;20.80275414050485;16.249142282781257;16.249142282781257;13.9355607…
61;12.57553783926845;-0.8169859976647638;12.57553783926845;0.05904558038862828;0.41376996547330663;421.45300000000015;398.2690000000002;421.16377083599997;160.0;0.0;0.3214229215283988;-0.457114458466111;0.457114458466111;0.3214229215283988;1.032258064516129;1.7096774193548387;2.3548387096774195;1.6024559028341092;1040.5922976056042;22.380104409694475;17.13488798619972;17.13488798619972;14.8462443…
62;12.538060796109587;-0.765186653337947;12.538060796109587;0.2923992002933198;0.631683958003613;376.4560000000002;352.2640000000001;376.17869262799996;144.0;0.0;0.3214229215283988;-0.4573819098036616;0.4573819098036616;0.3214229215283988;0.8928571428571429;1.4285714285714286;2.0357142857142856;1.5869681584783661;882.7405943278658;19.932510652501772;15.948528078961658;15.948528078961658;13.541713…
63;10.586183018746565;-0.7464374726270482;10.586183018746565;0.15774854077433398;0.3811430728352368;374.4400000000001;352.2640000000001;374.163042564;142.0;0.0;0.28963865025741664;-0.4804473407895201;0.4804473407895201;0.28963865025741664;0.9285714285714286;1.6071428571428572;2.392857142857143;1.61118653922105;1134.4827421665327;19.67299762850792;15.780006441118461;15.780006441118461;13.541713895…
64;10.554874146133997;-0.7534275132923021;10.554874146133997;0.1811645985554715;0.4651377950556524;376.45600000000013;352.2640000000001;376.17869262799996;144.0;0.0;0.28964046947250544;-0.4804473308171259;0.4804473308171259;0.28964046947250544;0.8928571428571429;1.5;2.1785714285714284;1.722416758251275;913.4001536904286;19.93251065250177;15.934706979497712;15.934706979497712;13.541713895658193;9.…
65;10.435905927185688;-0.4021676167597432;10.435905927185688;0.1061465944402451;0.5356557619195159;323.39200000000005;302.224;323.152143532;124.0;0.0;0.25103978210833816;-0.49085361155798923;0.49085361155798923;0.25103978210833816;1.0416666666666667;1.7083333333333333;2.4166666666666665;2.006256785837252;857.4713880673517;17.156489770562878;14.114182975820826;14.114182975820826;11.438471607291001…
66;6.165818216175358;0.11800209435626074;6.165818216175358;0.11800209435626074;0.8688567791244532;326.278;302.08600000000007;325.104126488;106.0;0.0;0.12378083868519482;-0.4901007884652113;0.4901007884652113;0.12378083868519482;1.263157894736842;1.9473684210526316;2.5789473684210527;2.0759067359190335;419.24737666834983;13.880468888623982;12.131147746164334;13.717144285279037;8.938471607291001;7.…
67;9.031373360046231;-0.17619291568875717;9.031373360046231;0.17619291568875717;0.6643272861175293;362.4330000000001;340.2570000000001;362.174275944;138.0;0.0;0.21277633301250914;-0.47520757369198624;0.47520757369198624;0.21277633301250914;1.037037037037037;1.8888888888888888;2.5925925925925926;1.639167517780728;933.8057279429277;19.277810114122516;15.691153083317705;15.691153083317705;12.9428029…
68;13.253235716742836;-4.417749002774255;13.253235716742836;0.40732745181405905;0.3407758525290254;469.51100000000014;443.3030000000002;469.20894511200004;178.0;0.0;0.41590985612008796;-0.4679933841507955;0.4679933841507955;0.41590985612008796;0.9117647058823529;1.6176470588235294;2.2058823529411766;1.8368722497570673;1180.0266120961935;24.346724214874857;19.19797674882957;19.19797674882957;16.12…
69;15.116446621970242;-2.207885484267443;15.116446621970242;0.0020930295618657446;0.00957717400984007;4224.711999999985;3934.4079999999913;4222.123590556006;1654.0;0.0;0.3284078732390073;-0.5079666451760154;0.5079666451760154;0.3284078732390073;0.22333333333333333;0.44333333333333336;0.74;0.8313832614028771;12283.073917719254;223.07725078179803;169.09739434662998;169.09739434662998;141.6106958080…
70;14.684005166393309;-2.2094019599264785;14.684005166393309;0.002982199913357908;0.009576872937363961;4241.698999999987;3952.402999999992;4239.113754144007;1660.0;0.0;0.3284078732390073;-0.5079666451760154;0.5079666451760154;0.3284078732390073;0.22591362126245848;0.4584717607973422;0.7641196013289037;0.903521373414584;12346.178101157671;224.3701440006115;169.16935968479297;169.16935968479297;141…
71;14.165648796983572;-0.13902141888027497;14.165648796983572;0.13902141888027497;0.7550151710825069;386.5190000000001;355.27100000000013;386.25942321200006;152.0;0.0;0.16822385174984378;-0.3666039199342941;0.3666039199342941;0.16822385174984378;1.0714285714285714;1.7857142857142858;2.4642857142857144;1.5031455318920433;761.7612298295412;19.5098609216914;16.966658961015284;16.966658961015284;13.6…
72;12.389047619047618;-0.34764550264550187;12.389047619047618;0.2801502267573692;0.4550686917553816;295.338;278.202;295.120843404;112.0;0.0;0.3382887093022373;-0.4618076114637641;0.4618076114637641;0.3382887093022373;1.0909090909090908;1.7727272727272727;2.4545454545454546;2.1168175318092137;762.6776274802963;15.689869965382487;12.536832706631198;12.536832706631198;10.630228955335802;7.2548462566…
73;12.615200013647435;-0.2853095343075498;12.615200013647435;0.14766896985556777;0.6925860893206328;363.49800000000016;330.2340000000001;363.240958536;146.0;0.0;0.33791270350388486;-0.4933334968622898;0.4933334968622898;0.33791270350388486;1.2692307692307692;1.9230769230769231;2.5;2.0061225481586944;580.1788030515019;19.319626477379405;16.950085766428984;16.950085766428984;12.159504279367702;9.38…
74;12.692085625547026;-0.5875020471151424;12.692085625547026;0.036703462249097596;0.19998202731581632;412.48900000000015;388.2970000000002;412.178692628;156.0;0.0;0.3568486622073228;-0.49282689224720116;0.49282689224720116;0.3568486622073228;0.967741935483871;1.6451612903225807;2.3870967741935485;1.8219961329225183;1314.7556428233656;21.957454678884098;17.741041136082366;17.741041136082366;14.935…
75;12.048260238529934;-1.0179531808298345;12.048260238529934;0.10538493556697515;0.45404723957778204;460.6430000000002;428.3870000000002;460.218449264;172.0;0.0;0.17291705353149692;-0.4910196549129253;0.4910196549129253;0.17291705353149692;0.9090909090909091;1.4242424242424243;1.9090909090909092;1.428326596421287;991.0121238365848;23.260937777247957;19.276955203707846;20.093451784635576;15.963382…
76;12.075320615022129;-1.0579365371200096;12.075320615022129;0.00583555741771935;0.43732060802255546;485.6530000000002;454.40500000000026;485.213698232;180.0;0.0;0.1729176807829426;-0.4896254473221213;0.4896254473221213;0.1729176807829426;1.0285714285714285;1.6;2.1142857142857143;1.4585370374876114;1144.0536864962626;24.838288046437583;20.14681853001818;20.963315110945903;16.912070597092203;12.01…
77;4.61090782854311;0.5154878687155435;4.61090782854311;0.5154878687155435;0.5627342276353569;335.4360000000001;318.30000000000007;335.120466544;120.0;0.0;0.20443221174438386;-0.239117810086366;0.239117810086366;0.20443221174438386;1.0416666666666667;1.8333333333333333;2.5833333333333335;1.554338321877811;935.4241848823162;16.518297090128677;13.547575471856836;14.364072052784563;11.68667318580106…
78;12.632132988998068;-0.3712040863177226;12.632132988998068;0.3048359158478209;0.6132652045837701;394.5210000000001;376.37700000000007;394.080969816;136.0;0.0;0.28467691973552567;-0.2674129486564521;0.28467691973552567;0.2674129486564521;1.1111111111111112;1.7777777777777777;2.4444444444444446;1.7341581201204597;947.9067177715939;19.38854057813175;14.931059718441297;16.56405288029675;12.93556074…
79;12.536620466891481;-0.1544525267679424;12.536620466891481;0.04339137475674493;0.5381918484773767;394.9020000000001;371.71800000000013;394.144805656;144.0;0.0;0.32133075101936537;-0.4573819098036616;0.4573819098036616;0.32133075101936537;0.9642857142857143;1.5714285714285714;2.2142857142857144;1.5459696339360747;896.1501536904287;19.93251065250177;15.931685199278224;16.687614145296678;13.508040…
80;13.020286735603976;-0.26185973555998965;13.020286735603976;0.03597370460833438;0.5965656320171323;378.44700000000006;355.2630000000001;378.174356196;144.0;0.0;0.32133075101945463;-0.4573819098036616;0.4573819098036616;0.32133075101945463;0.9642857142857143;1.5714285714285714;2.2142857142857144;1.5459696339360747;896.1501536904287;19.93251065250177;15.931685199278224;15.931685199278224;13.50804…
81;12.503616351665142;-0.12948253362665318;12.503616351665142;0.09082145790111418;0.6238770407098015;360.45700000000005;336.2650000000001;360.183778008;138.0;0.0;0.32133075101927583;-0.4573819098036616;0.4573819098036616;0.32133075101927583;0.8888888888888888;1.4444444444444444;2.074074074074074;1.549031630054538;848.5664175610808;19.062267164498692;15.631070995458623;15.631070995458623;13.114193…
82;10.555471938775511;-0.0032680186909983533;10.555471938775511;0.0032680186909983533;0.5488957819893416;356.47000000000014;328.2460000000001;356.221226136;140.0;0.0;0.2032302749225734;-0.4953052938148441;0.4953052938148441;0.2032302749225734;1.3076923076923077;2.1538461538461537;2.8846153846153846;1.5747905656247174;866.0634928052315;18.095647359318303;15.304617599322635;15.304617599322635;12.65…
83;12.537051340597968;-5.881936177248679;12.537051340597968;0.28808720710506486;0.47042414274865857;376.20400000000006;371.16400000000004;376.00403576000014;132.0;0.0;0.4446132949407847;-0.48052206537022507;0.48052206537022507;0.4446132949407847;1.0;1.4782608695652173;1.826086956521739;3.0908068433980285;573.5969865355507;18.267584713501616;10.598782929546742;11.415279510474466;10.077316827624754…
84;12.096643791488612;-1.9198202886285614;12.096643791488612;0.0022776609228842837;0.017015763229185216;1849.1770000000006;1711.080999999999;1848.0482344039988;730.0;0.0;0.2094905193870579;-0.507966645155431;0.507966645155431;0.2094905193870579;0.33587786259541985;0.648854961832061;1.0305343511450382;2.954452585300821;4486.215441650963;99.22321699773815;75.80282011342435;75.80282011342435;61.3152…
85;15.682043370535437;-1.92642578112244;15.682043370535437;0.005424134528171587;0.015105085548324829;1927.2510000000018;1787.1389999999992;1926.0700324679992;758.0;0.0;0.24840086802164923;-0.507966645155431;0.507966645155431;0.24840086802164923;0.45985401459854014;0.8540145985401459;1.2773722627737227;1.8887194400639928;4907.559247275855;102.78369493005329;78.70263223545093;78.70263223545093;64.3…
86;12.968886327391862;-1.9365154619574276;12.968886327391862;0.010379306149061795;0.011106891843418005;1991.3380000000006;1847.1939999999986;1990.1013325959984;782.0;0.0;0.2094905193870579;-0.507966645155431;0.507966645155431;0.2094905193870579;0.3732394366197183;0.7183098591549296;1.1056338028169015;1.9859347417187645;5133.9210410544865;106.31922883598595;81.36883586244129;81.36883586244129;66.8…
87;12.348330888250516;-1.9148899509383381;12.348330888250516;6.795831906769578e-06;0.0151659870544791;1917.256000000001;1775.1279999999992;1916.0856825319986;756.0;0.0;0.2094905193870579;-0.5079666451682446;0.5079666451682446;0.2094905193870579;0.39705882352941174;0.7720588235294118;1.1764705882352942;2.2833232723420274;4739.246705785317;102.33610117286055;78.29438394498708;78.29438394498708;63.8…
88;12.53652206687284;-1.931573961939305;12.53652206687284;0.008246321812862334;0.01122186979730972;1954.2770000000007;1813.1569999999988;1953.080931499999;768.0;0.0;0.2094905193870579;-0.507966645155431;0.507966645155431;0.2094905193870579;0.39568345323741005;0.7697841726618705;1.1798561151079137;1.9322985221503646;5131.51439565727;104.19790849242636;79.61184102849013;79.61184102849013;65.3540931…
89;12.537454486252557;-1.8943169218413562;12.537454486252557;0.007147705733908438;0.011332503093660792;1940.2940000000006;1797.157999999999;1939.1016669439987;764.0;0.0;0.20949051938705787;-0.5079666451760009;0.5079666451760009;0.20949051938705787;0.427536231884058;0.8405797101449275;1.2971014492753623;1.9151476313853255;5018.195445733647;103.32766500442328;79.42452061867677;79.42452061867677;64.…
90;12.569748555024475;-1.9333596710823018;12.569748555024475;0.009088496263444545;0.011104304965382353;1991.3380000000006;1847.1939999999986;1990.1013325959989;782.0;0.0;0.2094905193870579;-0.507966645155431;0.507966645155431;0.2094905193870579;0.36619718309859156;0.704225352112676;1.091549295774648;1.9542720031942302;5188.157962327065;106.31922883598598;81.42124210524861;81.42124210524861;66.837…
91;12.36687428914664;-1.9370233288573961;12.36687428914664;0.009222044423912168;0.011106891843418005;1991.338000000001;1847.1939999999993;1990.1013325959989;782.0;0.0;0.2094905193870579;-0.507966645155431;0.507966645155431;0.2094905193870579;0.3732394366197183;0.7112676056338029;1.0845070422535212;1.924622354188923;5133.921041054484;106.31922883598598;81.3688358624413;81.3688358624413;66.87092993…
92;12.342357132380526;-1.936410878753909;12.342357132380526;0.01201258568247443;0.014764375854089047;1931.2390000000003;1791.1269999999986;1930.064947087999;760.0;0.0;0.2094905193870579;-0.507966645155431;0.507966645155431;0.2094905193870579;0.36496350364963503;0.6788321167883211;1.0291970802919708;2.3450104297199514;4851.658198846571;103.2063446608636;78.48170435480043;78.48170435480043;64.26477…
93;12.343289551760238;-1.8991538386559592;12.343289551760238;0.011354831748336958;0.0151659870544791;1917.256;1775.1279999999983;1916.085682531999;756.0;0.0;0.20949051938705787;-0.5079666451760009;0.5079666451760009;0.20949051938705787;0.39705882352941174;0.7573529411764706;1.161764705882353;2.3232076099690233;4739.246705785317;102.33610117286052;78.29438394498706;78.29438394498706;63.85409318132…
94;12.343907585895266;-1.864730941963334;12.343907585895266;0.014863848115372225;0.0151659870544791;1917.256;1775.1279999999986;1916.085682531999;756.0;0.0;0.209194235015121;-0.507966645155431;0.507966645155431;0.209194235015121;0.39705882352941174;0.7647058823529411;1.1691176470588236;2.300582299816081;4739.246705785317;102.33610117286054;78.2943839449871;78.2943839449871;63.85409318132814;44.15…
95;12.344477043525814;-1.8512872049644018;12.344477043525814;0.013645772226368313;0.0151659870544791;1917.2560000000005;1775.1279999999988;1916.0856825319988;756.0;0.0;0.209194235015121;-0.507966645155431;0.507966645155431;0.209194235015121;0.39705882352941174;0.7573529411764706;1.1470588235294117;2.291164766030385;4739.246705785316;102.33610117286051;78.2943839449871;78.2943839449871;63.85409318…
96;12.345429694738804;-1.8221540701652328;12.345429694738804;0.007415648729846236;0.0151659870544791;1917.2560000000003;1775.1279999999988;1916.0856825319988;756.0;0.0;0.209194235015121;-0.507966645155431;0.507966645155431;0.209194235015121;0.3897058823529412;0.7205882352941176;1.0735294117647058;2.2854896147238977;4739.246705785317;102.33610117286052;78.29438394498709;78.29438394498709;63.854093…
97;12.347206765071066;-1.8165431538861838;12.347206765071066;0.009543439470436343;0.0151659870544791;1917.2560000000008;1775.1279999999992;1916.085682531999;756.0;0.0;0.20949014481264636;-0.507966645155431;0.507966645155431;0.20949014481264636;0.39705882352941174;0.7573529411764706;1.1323529411764706;2.2815339734082527;4739.246705785317;102.33610117286054;78.29438394498709;78.29438394498709;63.85…
98;12.461433615773142;-1.9683031402809819;12.461433615773142;0.02219189723925563;0.009903298262770517;2004.293000000001;1865.188999999999;2003.0601960559986;784.0;0.0;0.2094905193870579;-0.507966645155431;0.507966645155431;0.2094905193870579;0.38461538461538464;0.7482517482517482;1.1608391608391608;1.6891892791616592;5471.2017071224745;106.60368588636214;80.79110543155895;80.79110543155895;67.409…
99;12.463553526918432;-1.9358500578195532;12.463553526918432;0.015989363804224554;0.010016118077722872;1990.3100000000006;1849.189999999999;1989.0809314999988;780.0;0.0;0.2094905193870579;-0.5079666451760009;0.5079666451760009;0.2094905193870579;0.4154929577464789;0.823943661971831;1.2887323943661972;1.6745926790911145;5356.890108451796;105.73344239835905;80.6037850217456;80.6037850217456;66.9990…
100;12.534137697405797;-1.9688005385056513;12.534137697405797;0.02226902126782071;0.00980843310269726;2015.3160000000007;1875.2039999999986;2014.0649470879985;788.0;0.0;0.2094905193870579;-0.507966645155431;0.507966645155431;0.2094905193870579;0.375;0.7361111111111112;1.1527777777777777;1.7022798652487168;5514.392086066576;107.3107926675487;81.44580596993822;81.44580596993822;67.90973607399394;46…
101;12.64689430250597;-1.9126028881842438;12.64689430250597;0.002370567154599046;0.009784042867257486;2003.349;1859.2049999999983;2002.1013325959987;786.0;0.0;0.2094905193870579;-0.507966645155431;0.507966645155431;0.2094905193870579;0.3776223776223776;0.7202797202797203;1.1048951048951048;1.6897585238146209;5410.632257573766;106.60368588636217;81.92124210524861;81.92124210524861;67.4097360739939…
102;12.362912687936081;-1.9035078277127455;12.362912687936081;2.004380855002985e-05;0.0151659870544791;1917.2560000000008;1775.127999999999;1916.085682531999;756.0;0.0;0.2094905193870579;-0.507966645155431;0.507966645155431;0.2094905193870579;0.39705882352941174;0.7573529411764706;1.1544117647058822;2.2802041941912745;4739.246705785317;102.33610117286054;78.29438394498708;78.29438394498708;63.854…
103;12.663561859641803;-1.9500493418014921;12.663561859641803;0.01752788748874967;0.009903298262770517;2004.293000000001;1865.188999999999;2003.0601960559989;784.0;0.0;0.2094905193870579;-0.507966645155431;0.507966645155431;0.2094905193870579;0.38461538461538464;0.7482517482517482;1.1608391608391608;1.687782133780483;5471.2017071224745;106.60368588636216;80.79110543155895;80.79110543155895;67.409…
104;12.774774136630178;-2.007420798770254;12.774774136630178;0.011774025099346108;0.00960543895558022;2077.347;1939.2509999999988;2076.0554450239983;808.0;0.0;0.2094905193870579;-0.507966645155431;0.507966645155431;0.2094905193870579;0.3691275167785235;0.7181208053691275;1.1140939597315436;1.361334036859751;6100.183505500618;110.00102711186068;83.10050650831745;83.10050650831745;70.55469536413678…
105;12.609226148505496;-1.931835677736735;12.609226148505496;0.008185966783276433;0.011129926511275739;1965.3000000000004;1823.1719999999987;1964.085682531999;772.0;0.0;0.2094905193870579;-0.507966645155431;0.507966645155431;0.2094905193870579;0.38571428571428573;0.7571428571428571;1.1714285714285715;1.9463040936851177;5174.319251121909;104.90501527361289;80.26654156686936;80.26654156686936;65.85…
106;12.337148799047192;-1.9275248633743864;12.337148799047192;0.005983096009468891;0.014550496825594908;1915.24;1775.1279999999988;1914.070032467999;754.0;0.0;0.2094905193870579;-0.507966645155431;0.507966645155431;0.2094905193870579;0.375;0.7132352941176471;1.0955882352941178;2.3298382397161896;4795.829958997857;102.33610117286051;78.11184102849012;78.11184102849012;63.87092993373375;43.96431324…
107;12.33684270783201;-1.9156266154804473;12.33684270783201;0.0038389934717260044;0.014408929100836396;1899.2410000000002;1759.1289999999988;1898.0751178479989;748.0;0.0;0.2094905193870579;-0.4967784158784858;0.4967784158784858;0.2094905193870579;0.362962962962963;0.6814814814814815;1.037037037037037;2.328361091225073;4740.031743962068;101.46585768485744;77.7419777021798;77.7419777021798;63.47708…
108;12.278050159591409;-1.925596480910291;12.278050159591409;0.0032892302687279606;0.014515707050528594;1921.2690000000005;1783.1729999999989;1920.0264534039989;750.0;0.0;0.2094905193870579;-0.507966645155431;0.507966645155431;0.2094905193870579;0.4;0.7555555555555555;1.1333333333333333;2.3133072140902122;4755.256244672417;101.62899439167398;77.36538878057473;78.18188536150247;63.37092993373375;4…
109;12.365691999361626;-1.925141076526314;12.365691999361626;0.004793197852828834;0.0151659870544791;1917.2560000000005;1775.127999999999;1916.085682531999;756.0;0.0;0.2094905193870579;-0.507966645155431;0.507966645155431;0.2094905193870579;0.39705882352941174;0.7647058823529411;1.1764705882352942;2.3006670900377624;4739.246705785318;102.33610117286051;78.29438394498706;78.29438394498706;63.85409…
110;12.348734542848847;-1.9277096806512677;12.348734542848847;0.006176653806750254;0.0151659870544791;1917.2560000000014;1775.1279999999992;1916.0856825319993;756.0;0.0;0.2094905193870579;-0.507966645155431;0.507966645155431;0.2094905193870579;0.39705882352941174;0.7720588235294118;1.1985294117647058;2.3125585201610446;4739.246705785317;102.33610117286057;78.29438394498709;78.29438394498709;63.85…
111;12.949059875069208;-2.065685864846327;12.949059875069208;0.016859727115045908;0.007295665403456762;3840.4339999999847;3574.321999999994;3837.9644857280064;1494.0;0.0;0.2094905193870579;-0.507966645155431;0.507966645155431;0.2094905193870579;0.1962962962962963;0.36666666666666664;0.562962962962963;1.5922922742254304;10234.265300824665;202.6722023457212;152.6252047521494;154.25819791400485;126.…
112;12.398292820522794;-1.9332505271169194;12.398292820522794;0.010015662794577995;0.011150286514600887;2007.337000000001;1863.192999999999;2006.0962472159983;788.0;0.0;0.2094905193870579;-0.507966645155431;0.507966645155431;0.2094905193870579;0.34965034965034963;0.6573426573426573;1.013986013986014;1.899757525345913;5210.387571733265;107.02633561717253;81.57556248193512;81.57556248193512;67.3204…
113;12.397459487189458;-1.9300989145433853;12.397459487189458;0.007662937052288488;0.011125008997500218;1991.3380000000006;1847.1939999999986;1990.1013325959987;782.0;0.0;0.2094905193870579;-0.507966645155431;0.507966645155431;0.2094905193870579;0.352112676056338;0.6619718309859155;1.0211267605633803;1.898857653708027;5153.938381371836;106.15609212916944;81.20569915562476;81.20569915562476;66.926…
114;10.461490597267716;-0.162032417905434;10.461490597267716;0.10030659486016646;0.30612422266647166;367.9010000000001;349.7570000000001;367.079762876;126.0;0.0;0.1990553852224912;-0.49554321076641566;0.49554321076641566;0.1990553852224912;0.92;1.56;2.28;1.8341850770552222;862.5792313558293;17.648053602125596;13.763543723127771;15.335969250073953;12.131030293135234;7.97505551592494;9.232672800189…
115;13.094317168997229;-0.5304166666666668;13.094317168997229;0.012672902494331284;0.7589545354914874;366.4570000000001;340.24900000000014;366.183109312;142.0;0.0;0.1632603522864516;-0.5118449962199935;0.5118449962199935;0.1632603522864516;0.8888888888888888;1.4814814814814814;2.1481481481481484;1.931655039795312;914.0609679148337;19.560113453385565;16.38713693758587;16.38713693758587;12.57891736…
116;2.698394274376417;0.43880054799697665;2.698394274376417;0.43880054799697665;0.6595237422914307;275.4599999999999;244.21199999999996;275.24817541209;112.0;0.0;0.17778323445702268;-0.3746188168129154;0.3746188168129154;0.17778323445702268;0.9;1.55;2.2;1.8513491582048986;401.1341594627747;14.001789232183626;13.457058834428116;13.457058834428116;9.639759771564119;8.703688491130029;8.7036884911300…
117;14.264994418693913;-1.3523128070672708;14.264994418693913;0.07441015477617752;0.3870110712025404;528.6490000000002;492.3610000000004;528.262422252;204.0;0.0;0.19605310166643142;-0.4958391230887551;0.4958391230887551;0.19605310166643142;1.1794871794871795;1.9487179487179487;2.7435897435897436;1.4683877491839514;1465.7513798645607;27.68950548645297;22.795553796488203;22.795553796488203;18.58411…
118;2.7041813114134543;0.4225496031746033;2.7041813114134543;0.4225496031746033;0.6632682298782123;289.48699999999997;256.22299999999996;289.26382547609;118.0;0.0;0.17780370549755684;-0.37461647072383736;0.37461647072383736;0.17780370549755684;1.0476190476190477;1.6666666666666667;2.2857142857142856;1.898712405132622;440.1868120273063;15.035169427003236;14.490439029247725;14.490439029247725;9.927…
119;14.078675024353686;-1.0325340136054422;14.078675024353686;0.030111961451246838;0.506415253833349;390.245;376.1330000000001;389.0497956480001;132.0;0.0;0.21767514549540043;-0.4944638612731927;0.4944638612731927;0.21767514549540043;1.2692307692307692;2.076923076923077;2.8846153846153846;1.8746567372614373;1123.6599916375346;18.214813991764814;13.6995290063519;15.211386898388811;12.3967211639504…
120;13.536077947882255;-2.9999715130414994;13.536077947882255;0.26902777777777787;0.5224167849186191;416.37800000000004;400.2500000000001;416.126024012;154.0;0.0;0.3208781948679325;-0.35423446174786166;0.35423446174786166;0.3208781948679325;1.0333333333333334;1.7333333333333334;2.3666666666666667;1.8357541051415058;1111.3739270119142;21.465890847321376;15.68995019927616;15.68995019927616;14.30740…
121;13.521941680282888;-0.9503360024565382;13.521941680282888;0.25669973544973534;0.7130480361304982;375.3820000000001;360.2620000000001;375.1295519200001;138.0;0.0;0.21230670757430278;-0.36292117944437063;0.36292117944437063;0.21230670757430278;1.0357142857142858;1.7857142857142858;2.4642857142857144;1.9172415433476033;1039.5288491384274;19.725403871315223;14.895636289104175;14.895636289104175;1…
122;12.636856348651081;-1.1700872779667422;12.636856348651081;0.2733261421852693;0.3976103675186897;426.4650000000002;400.25700000000023;426.1678531719999;164.0;0.0;0.33570467973121537;-0.48137820402868536;0.48137820402868536;0.33570467973121537;1.0;1.6129032258064515;2.2580645161290325;2.1125535611230095;1150.2172586562415;22.92192077295136;18.47654018676405;18.47654018676405;14.583754542872867;…
123;13.076046907220698;0.010491956169264904;13.076046907220698;0.010491956169264904;0.6861235024897492;417.5530000000002;386.3050000000002;417.241627232;162.0;0.0;0.25039847507061325;-0.3119827442580954;0.3119827442580954;0.25039847507061325;1.064516129032258;1.8064516129032258;2.4838709677419355;1.5259538552232708;961.872299037532;21.794317972067567;18.45873779681932;18.45873779681932;15.0628819…
124;13.208863693625599;-0.8574178004535149;13.208863693625599;0.03576672335600861;0.5121830242350857;388.5330000000001;360.3090000000001;388.182063756;146.0;0.0;0.2286200543809235;-0.49490746869826013;0.49490746869826013;0.2286200543809235;1.3703703703703705;2.1481481481481484;2.740740740740741;1.8822437523704825;748.5034448157826;19.27781011412252;16.057585010524683;16.874081591452406;13.0250237…
125;13.263863693625598;-0.8625198412698412;13.263863693625598;0.0337091101872844;0.47669128791404725;402.5600000000001;372.3200000000001;402.19771381999993;152.0;0.0;0.2286200543809235;-0.4949074686982603;0.4949074686982603;0.2286200543809235;1.3214285714285714;2.107142857142857;2.7142857142857144;1.8719694187384932;763.821790593145;19.984916895309066;16.76469179171123;17.58118837263895;13.525023…
126;12.482233547124103;-1.908608414496652;12.482233547124103;0.001984407512137798;0.015449126506396271;1700.9710000000007;1579.0029999999992;1699.9270566519992;668.0;0.0;0.3284078732390073;-0.507966645155431;0.507966645155431;0.3284078732390073;0.45454545454545453;0.8181818181818182;1.2314049586776858;1.89628864458124;4216.6307452773535;90.1648927765362;68.57137674356572;68.57137674356572;57.1908…
127;12.536441928651982;-1.890520971185995;12.536441928651982;0.009588861139318672;0.014788719624727319;1727.0090000000007;1603.024999999999;1725.9427067159988;678.0;0.0;0.3284078732390073;-0.507966645155431;0.507966645155431;0.3284078732390073;0.44715447154471544;0.8048780487804879;1.2113821138211383;1.6352943338873998;4287.932260343434;90.99331990128239;69.39980386831192;69.39980386831192;58.314…
128;12.461271167831956;-1.9157199443575503;12.461271167831956;0.00259589009013772;0.01649227015044891;1674.9330000000007;1554.980999999999;1673.911406587999;658.0;0.0;0.3284078732390073;-0.507966645155431;0.507966645155431;0.3284078732390073;0.42857142857142855;0.7647058823529411;1.1512605042016806;2.2853809340559064;4143.476436906643;89.33646565179004;67.74294961881955;67.74294961881955;56.01218…
129;12.487490246372463;-1.8976325010468933;12.487490246372463;0.005008563537043376;0.015449126506396271;1700.9710000000007;1579.0029999999992;1699.927056651999;668.0;0.0;0.3284078732390073;-0.507966645155431;0.507966645155431;0.3284078732390073;0.47107438016528924;0.859504132231405;1.2892561983471074;1.8936178446285556;4214.630745277354;90.16489277653619;68.57137674356572;68.57137674356572;57.135…
130;14.712832968271826;-2.226798461765145;14.712832968271826;0.010696760631766944;0.00957643779092835;4253.713999999984;3964.417999999992;4251.124987524007;1664.0;0.0;0.30557019068859487;-0.5079666451760154;0.5079666451760154;0.30557019068859487;0.23178807947019867;0.46688741721854304;0.7980132450331126;0.8988085114073802;12456.935432613249;225.24038748861454;169.5540046131425;169.5540046131425;1…
131;14.712707105063163;-2.2248379553403517;14.712707105063163;0.010693966461499116;0.009576500378326514;4271.753999999986;3984.4739999999915;4269.081408460007;1664.0;0.0;0.3055701906886174;-0.5079666451760154;0.5079666451760154;0.3055701906886174;0.24503311258278146;0.4900662251655629;0.8311258278145696;0.8985987610545404;12446.29840927387;225.07725078179803;169.09200941560331;169.90850599653103;…
132;13.576218610214518;-1.9398490458455828;13.576218610214518;0.014119925789856769;0.011198085990062695;2220.6180000000004;2057.3219999999983;2219.243974063999;874.0;0.0;0.24000839217149436;-0.5079666451760154;0.5079666451760154;0.24000839217149436;0.43037974683544306;0.8227848101265823;1.2721518987341771;1.5228065105584312;5700.984824962071;117.53656101779342;89.9408696068271;89.9408696068271;74…
133;14.94743721377695;-0.35603851378833284;14.94743721377695;0.02137741185700226;0.4063817118332324;468.6170000000003;431.32100000000025;468.290054644;184.0;0.0;0.24401343875786666;-0.4961483871086292;0.4961483871086292;0.24401343875786666;1.0588235294117647;1.7058823529411764;2.264705882352941;1.7435418445154316;969.8503076334687;24.664561460070637;20.74553090117497;20.74553090117497;16.38777911…
134;13.467184904347707;-0.31356232027321385;13.467184904347707;0.004557962292657702;0.524891923993273;489.6640000000002;450.35200000000026;489.3103754880001;192.0;0.0;0.24401343875776105;-0.36789471741572577;0.36789471741572577;0.24401343875776105;0.9722222222222222;1.6111111111111112;2.1666666666666665;1.749161465858376;1049.0793594591073;26.078775022443732;22.035707904316197;22.035707904316197;…
135;12.468138548533673;-0.3786893726373697;12.468138548533673;0.05567143004230202;0.6480216906277967;423.5570000000002;390.2930000000002;423.25219191599996;166.0;0.0;0.32723609463071474;-0.46758693758602216;0.46758693758602216;0.32723609463071474;0.9354838709677419;1.5483870967741935;2.096774193548387;1.609430580329002;842.0757551267856;22.21696770287794;18.712665710596678;18.712665710596678;15.0…
136;13.964918182567345;-0.29839899240326573;13.964918182567345;0.01835160861377627;0.49506169460219174;475.56800000000027;445.32800000000026;475.23835342;182.0;0.0;0.22696201976457103;-0.44690253053375795;0.44690253053375795;0.22696201976457103;1.1714285714285715;1.9428571428571428;2.5714285714285716;1.4847725367927018;1178.5323376545512;24.785881803630286;20.076809084141956;20.076809084141956;17…
137;15.042929230027895;-0.33252424697049454;15.042929230027895;0.006132325665674454;0.3027306821036173;481.65600000000023;441.33600000000024;481.31045574;190.0;0.0;0.22987551505692463;-0.49614120457156863;0.49614120457156863;0.22987551505692463;1.0571428571428572;1.6857142857142857;2.2285714285714286;1.7402528044612886;978.6763303078227;25.371668241257186;21.582774356051182;21.582774356051182;16.…
138;15.074387062996717;-0.4542543764166589;15.074387062996717;0.02878008526788922;0.34139146084414046;507.6540000000003;469.35000000000025;507.30095367600006;198.0;0.0;0.24401345076468678;-0.49614120457156863;0.49614120457156863;0.24401345076468678;1.054054054054054;1.6756756756756757;2.189189189189189;1.7698108992041635;1112.107190518105;26.949018510446813;22.322501008671853;22.322501008671853;1…
139;15.05464977952317;-0.40376936759831694;15.05464977952317;0.019951572017999242;0.29997239068151527;517.0890000000003;478.7850000000002;516.266732356;196.0;0.0;0.24401345301183763;-0.49614120457156863;0.49614120457156863;0.24401345301183763;1.0277777777777777;1.6388888888888888;2.1666666666666665;1.7558699356660328;1030.3452352744719;26.241911729260263;21.753251886181115;22.50918083219957;17.31…
140;15.034393423602479;-0.9920983989186067;15.034393423602479;0.00639406435133294;0.316244306316891;518.6240000000003;481.3280000000002;518.286861084;202.0;0.0;0.24401529636972227;-0.49614120457156863;0.49614120457156863;0.24401529636972227;0.918918918918919;1.5675675675675675;2.108108108108108;1.7827222604558597;1094.8300012844795;27.112155217263346;22.053866090000717;22.053866090000717;17.73031…
141;15.03163860266584;-0.5117940589563417;15.03163860266584;0.008589251849949076;0.3348459876177051;500.6340000000003;462.3300000000002;500.296282896;196.0;0.0;0.24401346717907166;-0.49614120457156863;0.49614120457156863;0.24401346717907166;0.9722222222222222;1.5833333333333333;2.111111111111111;1.7558699356660328;1028.3452352744719;26.241911729260263;21.753251886181115;21.753251886181115;17.3196…
142;15.034971935999172;-0.8914236885859708;15.034971935999172;0.0025009936450755;0.316244306316891;518.6240000000003;481.32800000000026;518.286861084;202.0;0.0;0.244124227430298;-0.49614120457156863;0.49614120457156863;0.244124227430298;0.9459459459459459;1.5945945945945945;2.135135135135135;1.7906944934898237;1094.8300012844795;27.112155217263343;22.053866090000717;22.053866090000717;17.73031436…
143;15.043472922192466;-0.4562385034007863;15.043472922192466;0.02648751973041752;0.3438660504391836;498.6430000000003;459.33100000000024;498.300619328;196.0;0.0;0.24401347655761796;-0.5079666252128301;0.5079666252128301;0.24401347655761796;1.0;1.6111111111111112;2.138888888888889;1.7558699356660328;1027.5903477723084;26.241911729260263;21.822501008671846;21.822501008671846;17.319630763187565;12.…
144;15.092704597110954;-4.803635999576498;15.092704597110954;0.006780564909412812;0.1916187457499409;566.6400000000003;528.3360000000001;566.2880039560001;220.0;0.0;0.5725963006488133;-0.49614120457156863;0.5725963006488133;0.49614120457156863;1.0;1.6;2.1;1.7750376653061584;1140.9583741893596;29.44901851044681;23.417429122663435;23.417429122663435;19.004082175055075;13.712251042529196;13.71225104…
145;15.088878066498712;-0.4003995011332122;15.088878066498712;0.019894613868000288;0.31401339781035326;512.6700000000003;471.34200000000027;512.316269392;202.0;0.0;0.24401347656496813;-0.4967681987940096;0.4967681987940096;0.24401347656496813;1.027027027027027;1.6486486486486487;2.1621621621621623;1.7629096267600823;1043.6173190960922;26.94901851044681;22.783535703635753;22.783535703635753;17.857…
146;15.05908478162717;-0.4302199848822674;15.05908478162717;0.02101118050191575;0.29997239068151527;517.0890000000003;478.78500000000025;516.266732356;196.0;0.0;0.24401435733637464;-0.49614120457156863;0.49614120457156863;0.24401435733637464;1.0555555555555556;1.7222222222222223;2.2777777777777777;1.7637497525460972;1047.5952352744719;26.241911729260266;21.753251886181115;22.50918083219957;17.319…
147;15.032078608787664;-0.5857755404378229;15.032078608787664;0.029652166203185004;0.3348459876177051;500.6340000000003;462.3300000000002;500.296282896;196.0;0.0;0.24401526690390588;-0.49614120457156863;0.49614120457156863;0.24401526690390588;1.0;1.6666666666666667;2.2222222222222223;1.7637497525460972;1045.5952352744719;26.241911729260266;21.753251886181115;21.753251886181115;17.319630763187565;…
148;15.098831567367544;-0.4242940589563413;15.098831567367544;0.020930832799109123;0.31401339781035326;512.6700000000004;471.34200000000027;512.316269392;202.0;0.0;0.2440158555354813;-0.4967566645593367;0.4967566645593367;0.2440158555354813;1.054054054054054;1.7297297297297298;2.2972972972972974;1.7775096980929264;1060.867319096092;26.949018510446813;22.783535703635753;22.783535703635753;17.85763…
149;15.029323787851025;-0.3510427654890129;15.029323787851025;0.011641967538952525;0.35469397359531596;482.6440000000003;443.3320000000002;482.305704708;190.0;0.0;0.24401343875786666;-0.49614120457156863;0.49614120457156863;0.24401343875786666;1.0;1.6285714285714286;2.1714285714285713;1.7402528044612886;981.7067288510729;25.371668241257186;21.452637682361516;21.452637682361516;16.925783913070212;…
150;14.873139214848267;-0.47410887377115674;14.873139214848267;0.015568176911590292;0.3591034745384547;441.54700000000014;409.29100000000017;441.242770104;172.0;0.0;0.32723609463089814;-0.49614120457156863;0.49614120457156863;0.32723609463089814;1.09375;1.75;2.3125;1.7043315913836137;923.2843038824393;23.087211190881018;18.99945881495233;18.99945881495233;15.477095508086467;11.168468983567575;11.…
151;15.008883016501162;-0.3217447346758311;15.008883016501162;0.0014119345774490366;0.3243345471924596;464.58500000000015;431.3210000000002;464.25875451600007;180.0;0.0;0.18858287490657788;-0.49614120457156863;0.49614120457156863;0.18858287490657788;1.0588235294117647;1.7647058823529411;2.3529411764705883;1.4794849945729223;1102.8276938895553;24.07877502244374;20.115774389178053;20.11577438917805…
152;14.993576755235303;-0.28625071620832787;14.993576755235303;0.01726210839122211;0.40841489648460905;453.60200000000015;417.3140000000002;453.27915561199995;178.0;0.0;0.18858287490657788;-0.49614120457156863;0.49614120457156863;0.18858287490657788;1.0909090909090908;1.8181818181818181;2.4242424242424243;1.44131806351412;918.2186395093862;23.208531534440656;19.78988113723774;19.78988113723774;16…
153;15.009392658374441;-0.32125090751533736;15.009392658374441;0.0018238771322489633;0.35187263112472555;461.5850000000002;429.3290000000002;461.25908886400003;178.0;0.0;0.18858287490657788;-0.49614120457156863;0.49614120457156863;0.18858287490657788;0.9705882352941176;1.6470588235294117;2.264705882352941;1.4811504219679197;1041.1892885029256;23.915638315627202;19.809440232593396;19.8094402325933…
154;15.160094904938324;-0.34161067582881866;15.160094904938324;0.012963581461263418;0.1902804655572576;527.6440000000002;493.3720000000003;527.2696535480001;202.0;0.0;0.24842338459038166;-0.49614120457156863;0.49614120457156863;0.24842338459038166;0.9487179487179487;1.6153846153846154;2.2564102564102564;1.3254797540843555;1380.631777995179;27.1916591975661;22.372389061436508;22.372389061436508;19…
155;15.074518563290553;-0.33321040144452874;15.074518563290553;0.00569954972215303;0.2796776808443329;493.6270000000003;457.3390000000003;493.285303612;192.0;0.0;0.2481128351780897;-0.49614120457156863;0.49614120457156863;0.2481128351780897;1.0555555555555556;1.75;2.3333333333333335;1.4931539356359564;1151.7565448751477;25.656125291633362;21.562987984678006;21.562987984678006;17.40541720081447;12…
156;14.998883016501162;-0.33409041368817705;14.998883016501162;0.003690106238877;0.3519330503648136;465.57300000000015;433.31700000000023;465.254003484;180.0;0.0;0.2480915582843853;-0.49614120457156863;0.49614120457156863;0.2480915582843853;1.088235294117647;1.7941176470588236;2.3823529411764706;1.4794849945729223;1105.3885833018637;24.078775022443736;19.985637715488387;19.985637715488387;16.4947…
157;14.954461528897857;-0.334668926084871;14.954461528897857;0.0025674210536918984;0.377223581899517;451.54600000000016;421.3060000000002;451.23835342;174.0;0.0;0.24781385122944707;-0.49614120457156863;0.49614120457156863;0.24781385122944707;1.0909090909090908;1.8181818181818181;2.4242424242424243;1.4666425346043503;1045.9239364183923;23.208531534440656;19.06298798467801;19.06298798467801;16.1008…
158;15.074518563290553;-0.3332104014445285;15.074518563290553;0.00569954972215303;0.2796776808443329;493.6270000000003;457.33900000000034;493.285303612;192.0;0.0;0.2376593012849184;-0.49614120457156863;0.49614120457156863;0.2376593012849184;1.0;1.6666666666666667;2.25;1.4931539356359569;1151.7565448751477;25.656125291633366;21.562987984678006;21.562987984678006;17.40541720081447;12.85080996157773…
159;15.26211400579005;-0.3352074644264411;15.26211400579005;0.11856474539739281;0.36051229651336003;507.6540000000003;469.3500000000003;507.30095367600006;198.0;0.0;0.24401343875786666;-0.3666028953683576;0.3666028953683576;0.24401343875786666;1.0;1.6756756756756757;2.27027027027027;1.4768666277922817;1152.113508310409;26.363232072819912;22.36088597282538;22.36088597282538;17.998263558141645;13.4…
160;12.662505240554033;-0.11156586695998638;12.662505240554033;0.11156586695998638;0.5539122442719677;374.48400000000004;348.2760000000001;374.199428072;144.0;0.0;0.3213402955652489;-0.4573819098036616;0.4573819098036616;0.3213402955652489;0.8928571428571429;1.4642857142857142;2.0714285714285716;1.5793732686762558;864.1265897057052;19.76937394568524;16.33817777664517;16.33817777664517;13.65219834…
161;12.591744545104033;-0.6134978763140524;12.591744545104033;0.039881687242798725;0.5653293237134049;405.4980000000003;378.28200000000015;405.205241724;156.0;0.0;0.33290916821667443;-0.3875122566708225;0.3875122566708225;0.33290916821667443;0.8333333333333334;1.3;1.7333333333333334;1.810949645593371;888.6761514403187;21.672997628507925;17.591345367037036;17.591345367037036;14.451596160381724;10.…
162;13.084369203892251;-0.7724654493467635;13.084369203892251;0.1784266806605579;0.3402787592234681;444.4830000000002;420.2910000000002;444.1572884879999;168.0;0.0;0.347149880153346;-0.4961096085371618;0.4961096085371618;0.347149880153346;0.9696969696969697;1.7272727272727273;2.484848484848485;1.536792977150603;1309.2547679665672;23.208531534440663;18.44660707381104;18.44660707381104;16.100886748…
163;11.969159580498864;-0.2680296910430835;11.969159580498864;0.06458333333333388;0.7275132626682294;387.27700000000016;368.1250000000002;386.06298994800005;124.0;0.0;0.3248351908343753;-0.46769295209512884;0.46769295209512884;0.3248351908343753;1.25;2.0;2.6666666666666665;2.1595548875358723;774.1911848826961;17.10408352775558;13.6992542300166;15.285250769131304;11.634560252985372;7.8910071722445…
164;13.758582618272063;-0.2652477236496409;13.758582618272063;0.2652477236496409;0.7946719334287563;417.55000000000035;389.3260000000002;417.18862635599993;156.0;0.0;0.22206355312936885;-0.4925041259134056;0.4925041259134056;0.22206355312936885;1.3793103448275863;2.206896551724138;3.0;1.414959842090563;928.3788623044989;20.216967702877945;16.877605424024715;17.69410200495244;14.135361590784807;10…
165;12.32577783662541;-1.9181996582564678;12.32577783662541;0.0061051959974940395;0.01441369708571312;1931.2390000000014;1791.126999999999;1930.064947087999;760.0;0.0;0.2094905177241528;-0.507966645155431;0.507966645155431;0.2094905177241528;0.35766423357664234;0.6642335766423357;0.9927007299270073;2.335936250203756;4782.4557308170715;102.55379783359749;77.82915752753432;77.82915752753432;64.8245…
166;12.43844941692748;-1.9541913314082027;12.43844941692748;0.014487707758888968;0.009831215922653331;2004.2930000000015;1865.1889999999994;2003.0601960559986;784.0;0.0;0.2094905177241528;-0.507966645155431;0.507966645155431;0.2094905177241528;0.3776223776223776;0.7342657342657343;1.1258741258741258;1.6845464983344776;5418.37061600751;106.11427576591254;80.30169531110934;80.30169531110934;67.8253…
167;12.439381836307195;-1.920903677797862;12.439381836307195;0.014855099282434114;0.009888962742862587;1990.3100000000015;1849.1899999999991;1989.0809314999985;780.0;0.0;0.2094905177241528;-0.5079666451760009;0.5079666451760009;0.2094905177241528;0.4084507042253521;0.8098591549295775;1.2535211267605635;1.669958615669825;5304.218277905097;105.24403227790947;80.11437490129599;80.11437490129599;67.4…
168;12.006838466868228;-1.4374287840136053;12.006838466868228;0.39150360607205825;0.40123579386814534;336.43200000000013;308.208;336.204907376;134.0;0.0;0.43456608316138884;-0.4932532018871519;0.4932532018871519;0.43456608316138884;1.1666666666666667;1.7083333333333333;2.1666666666666665;3.138204327405849;523.0801149336759;18.001789232183622;14.734742995994976;14.734742995994976;11.47971091670623…
169;11.35248095168692;-0.39868601626447964;11.35248095168692;0.027809736676529972;0.35747733905335805;334.37600000000015;312.20000000000005;334.164105184;130.0;0.0;0.2926799928068542;-0.4952729709374871;0.4952729709374871;0.2926799928068542;1.4583333333333333;2.2083333333333335;2.875;2.1441108156209276;624.5034673910523;17.363596551749424;13.71996139395572;13.71996139395572;11.613392202930195;8.0…
170;9.652652326362643;0.09788401780465295;9.652652326362643;0.09788401780465295;0.3425475767114825;343.29000000000013;324.1380000000001;342.040146328;104.0;0.0;0.19979549765645838;-0.49628738253727633;0.49628738253727633;0.19979549765645838;1.4210526315789473;2.1578947368421053;2.789473684210526;2.5651139527390767;474.51381047936616;14.25071237662706;11.241117886788077;13.643611006830506;9.024075…
171;11.798023073056893;-3.457381070483748;11.798023073056893;0.03477702191987908;0.2677193926176142;355.4600000000001;330.26000000000005;355.15657727999996;134.0;0.0;0.2695799881600332;-0.25830932370594806;0.2695799881600332;0.25830932370594806;1.1666666666666667;1.8333333333333333;2.5;2.339447852614886;644.4775376722423;17.838652525367092;13.979274238759745;14.79577081968747;11.443488886404998;8…
172;12.189050651545692;-3.4957441919669097;12.189050651545692;0.18318861866997715;0.6678348785302516;354.47200000000004;328.264;354.16132831199997;134.0;0.0;0.2529994737583875;-0.3683776798022485;0.3683776798022485;0.2529994737583875;1.2083333333333333;1.9583333333333333;2.5833333333333335;1.86423484617598;622.4955568731501;17.416002794556718;14.084847047759828;14.901343628687554;11.5260052326084…
173;8.434582299364497;0.9072298070462755;8.434582299364497;0.9072298070462755;0.7829525088673422;258.40899999999993;232.20099999999996;258.209598832;104.0;0.0;0.06381584481783413;-0.34790416433312144;0.34790416433312144;0.06381584481783413;0.8947368421052632;1.5263157894736843;2.1052631578947367;1.9217721820417268;486.7940943835213;13.242276208189782;12.225388188551984;12.225388188551984;9.325698…
174;12.040171239294615;-1.232779956118249;12.040171239294615;0.18938703773690535;0.5427542050141811;368.8420000000001;351.7060000000001;368.05975570399994;128.0;0.0;0.34138249283044736;-0.4774850652042148;0.4774850652042148;0.34138249283044736;1.3333333333333333;2.0416666666666665;2.6666666666666665;2.1079848892055;715.3675318824811;17.52673325856595;13.04321302736929;14.615638554315472;11.524075…
175;13.612725997931175;-1.3046063502561511;13.612725997931175;0.07768518518518541;0.5591053446420859;352.38700000000006;335.25100000000003;352.089306244;128.0;0.0;0.3413824928885227;-0.4774850652041405;0.4774850652041405;0.3413824928885227;1.375;2.125;2.7916666666666665;2.1441851150743774;732.6175318824812;17.52673325856595;13.04321302736929;13.859709608297017;11.540912557858762;7.415505564924887…
176;9.161359083724497;0.10950842944030348;9.161359083724497;0.10950842944030348;0.8101237939063195;246.30999999999992;228.16599999999997;246.136827816;96.0;0.0;0.2059442200599912;-0.4952639821549087;0.4952639821549087;0.2059442200599912;1.1666666666666667;1.9444444444444444;2.5555555555555554;1.992507860027053;449.3667252520632;12.794682450997078;10.59482405965498;10.59482405965498;8.792024997884…
177;12.742047587553541;-0.42069727891156483;12.742047587553541;0.3490362811791383;0.6959007259072991;346.42699999999996;320.21900000000005;346.18925731200005;136.0;0.0;0.2861035558815432;-0.49260821743896593;0.49260821743896593;0.2861035558815432;1.12;1.72;2.2;2.331590340425704;717.6275215645683;18.07070333293597;15.132248521233201;15.132248521233201;12.15139700539098;8.780765358268257;8.78076535…
178;12.825377535273368;-0.10805697278911564;12.825377535273368;0.10805697278911564;0.6757350660707767;294.35400000000004;276.21;294.136827816;112.0;0.0;0.30404059747170725;-0.46433616853996024;0.46433616853996024;0.30404059747170725;1.0454545454545454;1.7727272727272727;2.5454545454545454;2.195090263205227;825.3599220892858;15.363596551749426;12.52839653819392;12.52839653819392;10.808861750289882…
179;13.539416650919627;0.11472647392290236;13.539416650919627;0.11472647392290236;0.4548948853617613;394.5840000000001;364.3440000000001;394.20788458000004;148.0;0.0;0.26788449950096876;-0.30933199890129737;0.30933199890129737;0.26788449950096876;0.9642857142857143;1.7142857142857142;2.4642857142857144;1.9290495073466647;882.618964973981;19.932510652501765;17.149716881753562;17.96621346268129;13.…
180;12.041466440142731;-1.0012239546225867;12.041466440142731;0.12470122695494501;0.45830359405385873;444.64400000000023;412.3880000000002;444.22353464400004;166.0;0.0;0.17291702307856263;-0.3801004478285352;0.3801004478285352;0.17291702307856263;0.90625;1.4375;1.9375;1.444745443676106;957.1219583645948;22.39069428924488;18.705570206427453;19.52206678735518;15.607540144451892;11.592359570159763;1…
181;13.07565724672687;-0.07697702216280788;13.07565724672687;0.04730141934275922;0.4811739989978623;420.5420000000002;396.35000000000025;420.17323038800004;154.0;0.0;0.2595948629305636;-0.2828447568424872;0.2828447568424872;0.2595948629305636;1.0333333333333334;1.7666666666666666;2.466666666666667;1.5381161339567657;1172.2863280260042;21.302754140504845;17.532793869817578;18.349290450745304;14.36…
182;15.03058355101555;-0.34814924697049476;15.03058355101555;0.0002663007458914013;0.4094832871000727;481.6120000000003;445.3240000000003;481.27407023200004;188.0;0.0;0.2298755150569247;-0.49607877415583335;0.49607877415583335;0.2298755150569247;1.1428571428571428;1.8571428571428572;2.4571428571428573;1.4555623944275666;1011.362501820852;24.785881803630286;20.6981294277016;20.6981294277016;17.011…
183;15.158591655491906;-0.3808650339025521;15.158591655491906;0.12760406962447957;0.27112746342049093;520.6490000000003;483.3530000000003;520.2849692640001;202.0;0.0;0.2298755150569247;-0.49609967538199534;0.49609967538199534;0.2298755150569247;1.1578947368421053;1.8421052631578947;2.4210526315789473;1.4508297456983734;1242.2572842831814;27.233475560822992;22.65377919163883;22.65377919163883;18.3…
184;15.138183492226599;-0.40864281168033023;15.138183492226599;0.16486223494545915;0.2807549106507103;521.6370000000003;485.34900000000033;521.280218232;202.0;0.0;0.29160425898327513;-0.48034659409916486;0.48034659409916486;0.29160425898327513;1.1842105263157894;1.868421052631579;2.4473684210526314;1.4508297456983739;1244.9729128183008;27.23347556082299;22.44667241045228;22.44667241045228;18.3161…
185;15.14820212622341;-0.3980653939848564;15.14820212622341;0.16773012271118337;0.302237108899238;506.6220000000003;471.3420000000003;506.2693192000001;196.0;0.0;0.2298755150569247;-0.4926926591373538;0.4926926591373538;0.2298755150569247;1.162162162162162;1.837837837837838;2.4054054054054053;1.4892582437110442;1225.7926070272194;26.52636877963644;21.946672410452283;21.946672410452283;17.83293755…
186;15.416474900260074;-0.3871561150222764;15.416474900260074;0.16940144724135875;0.16998948497038782;564.7050000000002;527.4090000000003;564.290054644;216.0;0.0;0.2298755150569247;-0.4928143154353036;0.4928143154353036;0.2298755150569247;1.0;1.7142857142857142;2.380952380952381;1.313702941419541;1514.779191933711;29.476116247942265;24.157226273505433;24.157226273505433;20.494733598291507;14.6539…
187;15.169214660866896;-0.32406080925381175;15.169214660866896;0.12467094930235967;0.5014012466921735;464.58500000000015;431.32100000000025;464.2587545160001;180.0;0.0;0.2440134387578667;-0.3666029204527879;0.3666029204527879;0.2440134387578667;1.0588235294117647;1.7352941176470589;2.2941176470588234;1.5161732416760214;1099.4136978665044;24.241911729260266;20.422108545762704;20.422108545762704;16…
188;15.217672238342331;-0.3451007904274084;15.217672238342331;8.036720048121282e-06;0.5084374149797057;493.6270000000003;457.3390000000003;493.285303612;192.0;0.0;0.2668166132584875;-0.3666029082944101;0.3666029082944101;0.2668166132584875;1.0;1.6666666666666667;2.2222222222222223;1.5047013741059196;1224.2370842037772;25.819261998449893;21.576809084141956;21.576809084141956;17.332937555743037;12.…
189;15.019389453005974;-0.316316724149587;15.019389453005974;0.1291476742461175;0.5858030289891094;449.57400000000007;417.31800000000015;449.2590888640001;174.0;0.0;0.2440134387578667;-0.3666029082186721;0.3666029082186721;0.2440134387578667;1.0606060606060606;1.7575757575757576;2.3333333333333335;1.4982318466343312;1071.2961152077492;23.37166824125719;19.591210524488467;19.591210524488467;16.011…
190;15.050568591327973;-0.3068948539322611;15.050568591327973;0.13707831198444786;0.4986239168351893;445.5820000000002;413.32600000000025;445.252940864;172.0;0.0;0.2440134387578667;-0.3666029206128976;0.3666029206128976;0.2440134387578667;0.8484848484848485;1.4545454545454546;2.0303030303030303;1.5002926581684393;1045.252348832258;23.20853153444066;19.45339800574701;19.45339800574701;16.117723500…
191;15.245414585281106;-0.3231311024674619;15.245414585281106;0.12684432029441206;0.4468787564234974;475.60800000000023;441.33600000000024;475.263505548;184.0;0.0;0.2440134387578667;-0.4961141438220751;0.4961141438220751;0.2440134387578667;0.9428571428571428;1.6;2.2285714285714286;1.5132392392998992;1125.7806171340828;24.785881803630286;20.784296027021252;20.784296027021252;17.066411905563506;12.…
192;15.030160428062661;-0.31383929837670665;15.030160428062661;0.13116115222113423;0.5310415058024001;446.5700000000002;415.3220000000003;446.24818983200004;172.0;0.0;0.2440134387578667;-0.3666029205667333;0.3666029205667333;0.2440134387578667;0.9696969696969697;1.696969696969697;2.303030303030303;1.5002926581684393;1048.2312115936206;23.20853153444066;19.323261332057346;19.323261332057346;16.117…
193;15.030160428062663;-0.31383929837670643;15.030160428062663;0.131161152221134;0.5478455408777118;449.5740000000002;417.3180000000002;449.25908886400003;174.0;0.0;0.2440134387578667;-0.366602920520293;0.366602920520293;0.2440134387578667;1.0303030303030303;1.7272727272727273;2.303030303030303;1.4982318466343314;1071.2961152077492;23.371668241257193;19.615774389178053;19.615774389178053;16.01157…
194;15.150176490043012;-0.32743913487239684;15.150176490043012;0.12264162738292805;0.5175867194968123;478.61600000000016;443.3360000000003;478.2856379600001;186.0;0.0;0.2440134387578667;-0.3666028954162736;0.3666028954162736;0.2440134387578667;1.0571428571428572;1.7428571428571429;2.3142857142857145;1.4878184262176648;1119.7099793549032;24.949018510446816;21.038424119988424;21.038424119988424;16.…
195;15.254130571675665;-0.3279116858257163;15.254130571675665;0.12389952699247586;0.46426887182842197;492.6430000000003;455.3470000000003;492.30128802400003;192.0;0.0;0.2440134387578667;-0.36660289541626057;0.36660289541626057;0.2440134387578667;1.0277777777777777;1.6944444444444444;2.25;1.4998782222146794;1166.0379403772292;25.819261998449896;21.985637715488384;21.985637715488384;17.332937555743…
196;13.48079623349475;-0.30671925722385684;13.48079623349475;0.1407787265136169;0.4642076686095306;486.6200000000003;452.34800000000024;486.27432432800003;188.0;0.0;0.2574761432257212;-0.36789619066753165;0.36789619066753165;0.2574761432257212;1.0833333333333333;1.7777777777777777;2.361111111111111;1.523384540637985;1204.2778930275877;25.656125291633366;21.51592153294302;21.51592153294302;17.4602…
197;15.126083519521469;-0.33504358849957816;15.126083519521469;0.11621082527904902;0.4654109164279542;479.60000000000025;445.32800000000026;479.26965354800006;186.0;0.0;0.2575362933620178;-0.3666028817903599;0.3666028817903599;0.2575362933620178;1.0571428571428572;1.7428571428571429;2.3142857142857145;1.4878184262176644;1121.6101138847932;24.949018510446816;20.946672410452283;20.946672410452283;1…
198;14.967518704706656;-0.33218564058668476;14.967518704706656;0.11577242769779406;0.5426434969912911;451.54600000000016;421.3060000000002;451.23835342;174.0;0.0;0.2575149994517042;-0.3666028817903599;0.3666028817903599;0.2575149994517042;1.0909090909090908;1.7878787878787878;2.3636363636363638;1.4982318466343312;1075.4111431350495;23.37166824125719;19.369322141262664;19.369322141262664;16.011570…
199;15.013815001002952;-0.31841153590348936;15.013815001002952;0.12734650177186801;0.5160914184975065;467.61400000000015;437.3740000000002;467.2155098;174.0;0.0;0.2440134387578667;-0.3666029017117604;0.3666029017117604;0.2440134387578667;1.0909090909090908;1.7878787878787878;2.3636363636363638;1.4982318466343312;1077.4111431350495;23.37166824125719;19.369322141262664;20.18581872219039;16.01157035…
200;15.126083519521469;-0.3350435884995777;15.126083519521469;0.11573270402069258;0.4654109164279541;479.6000000000002;445.32800000000026;479.26965354800006;186.0;0.0;0.24735508539393025;-0.4204319875511775;0.4204319875511775;0.24735508539393025;1.0285714285714285;1.7142857142857142;2.2857142857142856;1.4878184262176648;1121.6101138847932;24.949018510446816;20.946672410452287;20.946672410452287;1…
201;15.205144484185114;-0.33729184321411565;15.205144484185114;0.11566815620616011;0.46627948228781885;493.6270000000003;457.3390000000003;493.285303612;192.0;0.0;0.2440134387578667;-0.3666028953683576;0.3666028953683576;0.2440134387578667;1.0555555555555556;1.7222222222222223;2.2777777777777777;1.4902067534318941;1162.1831874049558;25.87166824125719;21.86932214126266;21.86932214126266;17.2228952…
202;15.129768326777706;-0.3343835793168415;15.129768326777706;0.11573270402069236;0.4654109164279541;479.6000000000002;445.3280000000003;479.269653548;186.0;0.0;0.2440134387578667;-0.3666028953683576;0.3666028953683576;0.2440134387578667;1.0571428571428572;1.7428571428571429;2.3142857142857145;1.4878184262176648;1121.6101138847932;24.949018510446816;20.946672410452287;20.946672410452287;16.922253…
203;15.142114005790052;-0.3292815385005152;15.142114005790052;0.12116891206405866;0.4765469722458451;477.58400000000023;445.3280000000003;477.254003484;184.0;0.0;0.2440134387578667;-0.3666028953683576;0.3666028953683576;0.2440134387578667;1.0857142857142856;1.8;2.4285714285714284;1.2944520002741797;1151.3881256754976;24.363232072819905;20.360885972825383;20.360885972825383;17.084049995768552;12.5…
204;14.97901601196289;-0.8625059967466182;14.97901601196289;0.09068894229837454;0.4955010362732962;469.53600000000023;440.30400000000026;469.22893160800004;180.0;0.0;0.2578590178652994;-0.3666028953683575;0.3666028953683575;0.2578590178652994;1.088235294117647;1.7941176470588236;2.3823529411764706;1.4902293717181319;1095.6952777338217;24.078775022443736;19.45439339545844;19.45439339545844;16.5495…
205;15.313705572092115;-0.7699156597125425;15.313705572092115;0.0966454971163575;0.22989564657679884;565.1330000000002;526.8290000000003;564.266732356;212.0;0.0;0.2440134387578667;-0.4957149570342355;0.4957149570342355;0.2440134387578667;1.0;1.625;2.2;1.4800019791106245;1318.5019204423477;28.86323207281991;23.648439400566527;24.40436834658498;19.14943413667076;13.81733660368343;14.195301076692656…
206;15.202120147135476;-0.3389469765007429;15.202120147135476;0.10906259704218724;0.34496748132991895;508.6820000000004;467.35400000000027;508.32135477200006;200.0;0.0;0.2440134387578667;-0.495948313103265;0.495948313103265;0.2440134387578667;1.027027027027027;1.6756756756756757;2.27027027027027;1.461504244938288;1072.2438837403272;26.415638315627206;22.496607756731528;22.496607756731528;17.85752…
207;15.460063405476463;-0.5093292399594558;15.460063405476463;0.06184037481996496;0.23664130541511597;556.7260000000002;515.3980000000004;556.321354772;216.0;0.0;0.2440134387578667;-0.495700117930038;0.495700117930038;0.2440134387578667;0.926829268292683;1.5365853658536586;2.1219512195121952;1.3104215829733434;1329.3448937009437;28.821415709563016;24.17625232149312;24.17625232149312;19.9626940677…
208;15.041669466863368;-0.3354177654890138;15.041669466863368;0.09946914357215819;0.40955146380875995;480.6280000000003;443.3320000000003;480.29005464400007;188.0;0.0;0.2440134387578667;-0.49614095970482036;0.49614095970482036;0.2440134387578667;1.0571428571428572;1.7142857142857142;2.3142857142857145;1.455562394427567;1010.872276825179;24.78588180363028;20.86685124473461;20.86685124473461;17.011…
209;15.016978108838678;-0.3666677654890138;15.016978108838678;0.006400365920775419;0.45163342452796773;482.6000000000003;447.3200000000003;482.26931920000004;188.0;0.0;0.2440134387578667;-0.49607877415583335;0.49607877415583335;0.2440134387578667;1.1428571428571428;1.8571428571428572;2.4571428571428573;1.4555623944275669;1014.3413645822147;24.785881803630282;20.567992754011932;20.567992754011932;…
210;14.939309772985819;-0.3400473951186431;14.939309772985819;0.07693296741255762;0.4198698685926816;466.6010000000003;431.32100000000025;466.27440458;182.0;0.0;0.2440134387578667;-0.4963328060533255;0.4963328060533255;0.2440134387578667;1.088235294117647;1.7647058823529411;2.3529411764705883;1.4478730010008447;996.9446068829224;24.078775022443736;20.15974446354807;20.15974446354807;16.4947335982…
211;15.069309772985818;-0.3359321687811947;15.069309772985818;0.09026630074589082;0.3575143527418069;494.65500000000037;455.3430000000003;494.305704708;194.0;0.0;0.2440134387578667;-0.49633280606077435;0.49633280606077435;0.2440134387578667;1.0555555555555556;1.7222222222222223;2.3333333333333335;1.4270560086089965;1026.8246117355488;25.492988584816832;21.57395802592116;21.57395802592116;17.49473…
212;15.144986213315033;-0.3993835524210707;15.144986213315033;0.09670532063469883;0.315382193938876;521.6370000000003;485.34900000000033;521.280218232;202.0;0.0;0.2440134387578667;-0.49609967538199534;0.49609967538199534;0.2440134387578667;1.105263157894737;1.7894736842105263;2.3684210526315788;1.450829745698374;1244.9729128183008;27.23347556082299;22.523642517949163;22.523642517949163;18.3161008…
213;15.124578050049728;-0.4271613301988484;15.124578050049728;0.09078816087138519;0.32338248321383944;522.6250000000003;487.3450000000003;522.2754672;202.0;0.0;0.29160425898327524;-0.48034659409916486;0.48034659409916486;0.29160425898327524;1.131578947368421;1.8157894736842106;2.3947368421052633;1.4508297456983739;1247.3482893294972;27.23347556082299;22.316535736762614;22.316535736762614;18.31610…
214;15.134596684046539;-0.41658391250337456;15.134596684046539;0.09365604863710941;0.348344375164527;507.6100000000003;473.3380000000003;507.26456816800004;196.0;0.0;0.2440134387578667;-0.4926926591373538;0.4926926591373538;0.2440134387578667;1.1081081081081081;1.7837837837837838;2.3513513513513513;1.4892582437110442;1228.4584775938692;26.526368779636442;21.816535736762617;21.816535736762617;17.8…
215;15.411133920893118;-0.39567463354079524;15.411133920893118;0.09878758077974159;0.17825975745346204;564.7050000000003;527.4090000000004;564.290054644;216.0;0.0;0.2440134387578667;-0.49281432054510965;0.49281432054510965;0.2440134387578667;0.8571428571428571;1.4761904761904763;2.119047619047619;1.3137029414195407;1514.7791919337112;29.47611624794227;24.157226273505433;24.157226273505433;20.4947…
216;15.402869458083202;-0.4056746335407946;15.402869458083202;0.09532737316728479;0.19175093184983627;565.6930000000002;529.4050000000003;565.285303612;216.0;0.0;0.2440134387578667;-0.4928143154353036;0.4928143154353036;0.2440134387578667;0.9523809523809523;1.6666666666666667;2.3333333333333335;1.313702941419541;1517.7207204498366;29.476116247942265;24.027089599815763;24.027089599815763;20.494733…
217;15.336757965225674;-0.397103840381934;15.336757965225674;0.09626419000664588;0.42563233576704446;548.7070000000003;507.3790000000004;548.327502772;214.0;0.0;0.27373342339860485;-0.36660137886303473;0.36660137886303473;0.27373342339860485;1.025;1.675;2.25;1.462144902359543;1321.3386924198317;29.026368779636442;24.44667241045228;24.44667241045228;19.044262421148222;14.03437853395682;14.03437853…
218;15.21367154547259;-0.3927796377070367;15.21367154547259;0.09775724556220133;0.45465006956720494;520.6530000000002;483.35700000000026;520.296202644;202.0;0.0;0.2737071502155574;-0.36660137886303473;0.36660137886303473;0.2737071502155574;1.0263157894736843;1.7105263157894737;2.3157894736842106;1.451746870180201;1249.209190507641;27.23347556082299;22.65377919163883;22.65377919163883;18.370942358…
219;13.579972321676149;-0.3379266158328733;13.579972321676149;0.1215705536559546;0.2584790565057942;571.7250000000001;534.4290000000003;571.294725424;218.0;0.0;0.2557903805230928;-0.36789471740825297;0.36789471740825297;0.2557903805230928;0.8372093023255814;1.4651162790697674;2.116279069767442;1.30505186997619;1587.2327472424356;30.18322302912881;24.74029649546011;24.74029649546011;21.03273840075…
220;12.555604742030317;-1.044754767013289;12.555604742030317;0.0421462079520345;0.4180797820725065;501.6960000000004;466.41600000000034;501.24499836;188.0;0.0;0.25333219421170855;-0.3801004478285352;0.3801004478285352;0.25333219421170855;0.9166666666666666;1.4166666666666667;1.8888888888888888;1.4106114707422122;1100.3311197121707;25.54539482762413;21.061032092391276;21.877528673319002;17.4669121…
221;12.849543003993762;-1.1331901411629488;12.849543003993762;0.03771490315907666;0.49104451654125036;486.6120000000003;452.3400000000003;486.251857568;188.0;0.0;0.4147262965775812;-0.41020857532034494;0.4147262965775812;0.41020857532034494;0.8611111111111112;1.3611111111111112;1.8333333333333333;1.4106114707422124;1097.0860072143341;25.54539482762413;20.96928038285514;20.96928038285514;17.466912…
222;3.430408163265306;-0.07065547052154186;3.430408163265306;0.07065547052154186;0.6975283016293401;305.4650000000001;278.24899999999997;305.214349864;120.0;0.0;0.0600896161836189;-0.2929026480504145;0.2929026480504145;0.0600896161836189;0.782608695652174;1.2608695652173914;1.6956521739130435;2.241813367098165;590.422999409931;16.54575930655364;14.54914341214241;14.54914341214241;11.2028552554030…
223;12.389975230444797;-0.5615485942361846;12.389975230444797;0.028610410085878835;0.5521935916504263;394.5150000000002;364.27500000000015;394.22564281999996;154.0;0.0;0.16174391692933726;-0.490823457679532;0.490823457679532;0.16174391692933726;1.1379310344827587;1.8275862068965518;2.4482758620689653;1.913897700288339;974.7044972954939;20.96589084732138;17.682716914880423;17.682716914880423;13.95…
224;12.743104742030315;-3.494335053706005;12.743104742030315;0.04251590316747311;0.39147731978274125;537.7510000000003;502.47100000000034;537.21198398;196.0;0.0;0.24254779708659865;-0.3801004478285352;0.3801004478285352;0.24254779708659865;0.918918918918919;1.4054054054054055;1.864864864864865;1.4284845971888036;1231.4917544548969;26.468044558434503;21.377528673319002;23.010521835174455;17.800245…
225;12.861261753993762;-3.5741961648171157;12.861261753993762;0.07785446720289713;0.45643417696819816;522.6670000000003;488.3950000000003;522.2188431879999;196.0;0.0;0.41472630121324144;-0.4102079172018323;0.41472630121324144;0.4102079172018323;0.8918918918918919;1.3783783783783783;1.837837837837838;1.4284845971888036;1229.3918889847873;26.468044558434503;21.285776963782865;22.102273544710588;17.…
226;12.52432352211219;-3.5196772203201543;12.52432352211219;0.20297587892368152;0.5641975227939576;440.5870000000002;412.3630000000002;440.1439639959999;160.0;0.0;0.2425498275995288;-0.45738168664211887;0.45738168664211887;0.2425498275995288;0.5862068965517241;0.8620689655172413;1.103448275862069;2.172746157777899;910.3420149173631;21.656489770562874;17.199394502510156;18.83238766436561;13.698603…
227;12.09424887104402;-1.031447997285441;12.09424887104402;0.09026105365016401;0.21085534590361762;508.13100000000026;473.8590000000003;507.21111138800006;184.0;0.0;0.16076813930962533;-0.3801004478398328;0.3801004478398328;0.16076813930962533;0.9714285714285714;1.5142857142857142;2.0;1.5028403014147267;1087.678531595659;24.838288046437576;20.43957690628307;22.089933043301436;16.966912151958596;1…
228;12.079244821712319;-1.0100019973978829;12.079244821712319;0.11546681496703615;0.41952367899532045;473.6860000000002;438.40600000000023;473.25008374;178.0;0.0;0.17291703916972384;-0.3801004478285352;0.3801004478285352;0.17291703916972384;0.8823529411764706;1.3823529411764706;1.8529411764705883;1.4282778974851382;1004.2534137682974;23.968044558434503;20.152783801927413;20.96928038285514;16.5562…
229;12.679399530677488;-0.7561936934358962;12.679399530677488;0.2632980150661428;0.5529677045895172;403.5260000000001;374.29400000000015;403.22597716800004;156.0;0.0;0.3214229071004551;-0.3862648460165851;0.3862648460165851;0.3214229071004551;0.9;1.4333333333333333;2.0;1.6487892824489598;929.627152451885;21.50986092169139;17.6946001651843;17.6946001651843;14.507239053047547;10.203983607889148;10.…
230;15.360389213460099;-0.3990309237152678;15.360389213460099;0.16440253878291244;0.17688764352600259;535.6630000000002;501.3910000000005;535.263505548;204.0;0.0;0.21841889764684158;-0.49615149527062585;0.49615149527062585;0.21841889764684158;0.875;1.525;2.2;1.3154590086322349;1479.822597820861;27.89876597875264;22.619221471044646;22.619221471044646;19.546045193307762;13.80034463164037;13.8003446…
231;15.117384594154975;-0.3800237932128263;15.117384594154975;0.1553487169306429;0.23826728608904318;502.6340000000003;467.35400000000027;502.27440458000007;194.0;0.0;0.29146947776789295;-0.49615149527062585;0.49615149527062585;0.29146947776789295;1.0;1.6756756756756757;2.2972972972972974;1.4449095189879977;1247.5779313394676;26.363232072819912;21.65511985590689;21.65511985590689;17.8674123983536…
232;15.042797817295474;-0.4075546574103577;15.042797817295474;0.163855661375087;0.2726443205859862;493.58300000000025;461.3270000000003;493.248918104;190.0;0.0;0.29160425898327513;-0.49615149527062585;0.49615149527062585;0.29160425898327513;1.1666666666666667;1.8888888888888888;2.5;1.4403663580579769;1213.9610594629764;25.656125291633362;20.778530934301838;20.778530934301838;17.367412398353682;12…
233;15.274612546783084;-0.3914927972260227;15.274612546783084;0.16448450941030646;0.15284586648991697;550.6780000000002;515.3980000000005;550.2744045799999;210.0;0.0;0.29147147926583467;-0.49615149527062585;0.49615149527062585;0.29147147926583467;0.9024390243902439;1.5609756097560976;2.2439024390243905;1.2649324587798403;1499.9237822045166;28.605872759939185;23.11922147104465;23.11922147104465;20…
234;15.052816451292282;-0.3969772397148843;15.052816451292282;0.160037231636327;0.3187223181923706;478.56800000000027;447.3200000000003;478.238019072;184.0;0.0;0.22388742800433148;-0.49615149527062585;0.49615149527062585;0.22388742800433148;1.1428571428571428;1.8571428571428572;2.4571428571428573;1.4817268885199075;1194.9192488322644;24.949018510446816;20.278530934301838;20.278530934301838;16.884…
235;15.329353688138859;-0.37606796075230453;15.329353688138859;0.15933120492304353;0.17688764352600259;535.6630000000002;501.3910000000005;535.263505548;204.0;0.0;0.2189308682052302;-0.49615149527062585;0.49615149527062585;0.2189308682052302;0.875;1.525;2.2;1.3133191998784475;1479.822597820861;27.89876597875264;22.619221471044646;22.619221471044646;19.546045193307762;13.80034463164037;13.80034463…
236;15.321089225328944;-0.3860679607523043;15.321089225328944;0.16446275266414978;0.18045883765319817;536.6510000000003;503.3870000000004;536.258754516;204.0;0.0;0.21893182995834656;-0.49615149527062585;0.49615149527062585;0.21893182995834656;0.975;1.725;2.425;1.3133191998784477;1483.086215986707;27.89876597875264;22.48908479735498;22.48908479735498;19.546045193307762;13.650075744468024;13.650075…
237;15.289064431940513;-0.3716464731489981;15.289064431940513;0.1478988542049786;0.17461957677628565;541.6920000000001;509.4360000000004;541.219926484;200.0;0.0;0.2189313630045019;-0.49615149527062585;0.49615149527062585;0.2189313630045019;1.0;1.7435897435897436;2.4358974358974357;1.308863980970539;1445.5426473189684;27.191659197566096;21.87276922312926;22.689265804056987;19.046045193307762;13.27…
238;15.055138982156478;-0.37534310380743396;15.055138982156478;0.15264264921427229;0.2469939856266524;538.4610000000001;509.22900000000027;537.1427174879999;182.0;0.0;0.21945464831224323;-0.49615149527062585;0.49615149527062585;0.21945464831224323;1.0285714285714285;1.7142857142857142;2.3714285714285714;1.4767210668925623;1207.834085039513;24.785881803630286;19.610434598105748;21.19643113722045;1…
239;14.933938112919895;-0.3499546112190408;14.933938112919895;0.008297060131545742;0.3771631655329504;454.5900000000002;419.3100000000002;454.2744045800001;178.0;0.0;0.2028997971202823;-0.49614120457156863;0.49614120457156863;0.2028997971202823;0.9393939393939394;1.606060606060606;2.1818181818181817;1.721313932408666;952.0191745423049;23.794317972067567;19.784496206211067;19.784496206211067;15.97…
240;15.315748245961988;-0.39458647927082313;15.315748245961988;0.1011023955945567;0.18848473841249253;536.6510000000003;503.38700000000046;536.258754516;204.0;0.0;0.21893086820523036;-0.4952205948637511;0.4952205948637511;0.21893086820523036;0.825;1.475;2.15;1.3133191998784475;1483.086215986707;27.89876597875264;22.48908479735498;22.48908479735498;19.546045193307762;13.541169139160145;13.54116913…
241;15.307483783152072;-0.4045864792708225;15.307483783152072;0.09764218798209967;0.20174519906344776;537.6390000000002;505.38300000000044;537.254003484;204.0;0.0;0.21893182995834667;-0.4952205948637511;0.4952205948637511;0.21893182995834667;0.925;1.675;2.375;1.3133191998784477;1485.941581451099;27.89876597875264;22.35894812366531;22.35894812366531;19.546045193307762;13.3909002519878;13.390900251…
242;12.439338612421885;-0.27647898693988093;12.439338612421885;0.003926820947230514;0.41443280083659495;461.6100000000003;426.33000000000027;461.27907536000004;180.0;0.0;0.22696201976457112;-0.49522059486375114;0.49522059486375114;0.22696201976457112;1.088235294117647;1.7647058823529411;2.3529411764705883;1.7304036040185653;1019.0611191076592;24.50142475325411;20.367566428165745;20.36756642816574…
243;13.272841541371243;-0.3008432824995406;13.272841541371243;0.12388536847076947;0.2005265480398234;543.6710000000002;510.4070000000004;543.263425296;206.0;0.0;0.2557903805230928;-0.49522059486375114;0.49522059486375114;0.2557903805230928;0.926829268292683;1.5853658536585367;2.268292682926829;1.302979182468601;1555.3082826758373;28.60587275993919;23.072155019309655;23.072155019309655;20.08404999…
244;13.252433378105934;-0.30474953249953995;13.252433378105934;0.12042516085831267;0.21742718350290474;544.6590000000002;512.4030000000005;544.258674264;206.0;0.0;0.25579133982856184;-0.49522059486375114;0.49522059486375114;0.25579133982856184;1.024390243902439;1.7804878048780488;2.4878048780487805;1.3029791824686008;1557.91687880963;28.605872759939185;22.94201834561999;22.94201834561999;20.08404…
245;12.048123387438412;-1.0431045033575312;12.048123387438412;0.07658473952776812;0.4498391938527065;473.6420000000003;442.39400000000023;473.213698232;176.0;0.0;0.25077103793559596;-0.3801004478285352;0.3801004478285352;0.25077103793559596;0.9411764705882353;1.4705882352941178;1.9705882352941178;1.4233178232150314;1056.0147341889344;23.968044558434503;19.40671171570477;20.223208296632496;16.5182…
246;12.143799186474759;-3.486811905557856;12.143799186474759;0.043431234783354755;0.4115502998256629;509.6970000000002;478.4490000000003;509.180683852;184.0;0.0;0.24005259709957782;-0.3801004478285352;0.3801004478285352;0.24005259709957782;0.9428571428571428;1.457142857142857;1.9428571428571428;1.4332233446949245;1186.1827052162755;24.890694289244873;19.723208296632496;21.35620145848795;16.841520…
247;13.768656644999087;-0.8562333373934436;13.768656644999087;0.007970348888458378;0.24489551918453886;537.6600000000004;502.3800000000004;537.2627566;206.0;0.0;0.3968888388214703;-0.4588352347888729;0.4588352347888729;0.3968888388214703;0.925;1.625;2.325;1.3912692452938724;1364.9576274982296;27.898765978752643;22.86909250488172;22.86909250488172;19.529208440902156;13.973503682919251;13.973503682…
248;12.029937238286804;-0.7254813201936214;12.029937238286804;0.16408108870420857;0.3419864442495811;377.82800000000015;357.6680000000001;377.11423379999997;138.0;0.0;0.34649574568784614;-0.48031978359612637;0.48031978359612637;0.34649574568784614;1.2692307692307692;1.9230769230769231;2.5384615384615383;2.3996785026429843;825.4617936113899;19.10408352775558;14.7698789039115;15.525807849929956;12.…
249;12.801318499622072;-0.2592191043083898;12.801318499622072;0.048066106072058856;0.6540216712796751;375.57800000000015;342.31400000000014;375.223200296;144.0;0.0;0.3116549157887907;-0.4655601312719601;0.4655601312719601;0.3116549157887907;1.1923076923076923;1.8846153846153846;2.5384615384615383;1.571156680291156;548.520492007686;18.24442991930291;16.121341456267878;16.937838037195604;12.7331120…
250;12.699659970374846;-0.3149048225937652;12.699659970374846;0.1743628789006666;0.13219059221470203;496.59300000000036;468.36900000000026;496.189274376;184.0;0.0;0.3052676395279994;-0.4803532824140361;0.4803532824140361;0.3052676395279994;1.1428571428571428;1.9142857142857144;2.6857142857142855;1.466660935367056;1363.0652230941848;24.949018510446816;19.945666767922617;20.762163348850343;16.88424…
251;13.099837962962964;-0.3420470626522214;13.099837962962964;0.2059284641057728;0.4391791389971056;440.5650000000002;412.34100000000024;440.176978376;164.0;0.0;0.34014375047474427;-0.507597765123728;0.507597765123728;0.34014375047474427;1.1612903225806452;1.903225806451613;2.6129032258064515;1.8006475672061313;1058.6216991743559;21.794317972067564;17.965833300988542;18.78232988191627;15.09655545…
252;12.043021346622087;-1.049021663120845;12.043021346622087;0.06964029508332392;0.37788886733977245;474.62600000000026;444.38600000000025;474.19771381999993;176.0;0.0;0.3376097310556014;-0.4623913115188288;0.4623913115188288;0.3376097310556014;0.9705882352941176;1.5;2.0;1.4233178232150314;1056.0147341889344;23.968044558434503;19.314960006168633;20.13145658709636;16.51822374697485;11.685729604625…
253;11.839592937900381;-0.30547665529582835;11.839592937900381;0.30547665529582835;0.3568149495131157;458.6270000000003;428.3870000000002;458.2027992;170.0;0.0;0.3376097310556014;-0.4623913115188288;0.4623913115188288;0.3376097310556014;0.9393939393939394;1.4848484848484849;2.0;1.3806959067986346;1006.7750816478652;23.045394827624133;18.945096679858302;19.76159326078603;16.15219834319041;11.58413…
254;12.053379504011648;-1.059042199689209;12.053379504011648;0.057245695206483926;0.21649019584216045;474.62600000000026;444.38600000000025;474.19771382;176.0;0.0;0.33768700845397015;-0.4623903936258907;0.4623903936258907;0.33768700845397015;1.0;1.588235294117647;2.1470588235294117;1.5069153855942556;1087.157761148347;23.968044558434503;19.301138906704686;20.195566097704603;16.51822374697485;11.6…
255;13.481499472799527;-0.292205084194171;13.481499472799527;0.2785434851677635;0.272100437466076;478.9320000000003;455.74800000000033;478.12954951599994;174.0;0.0;0.2626398546288408;-0.4938874285571776;0.4938874285571776;0.2626398546288408;1.0;1.6764705882352942;2.2941176470588234;1.982912288835712;1428.0732297963978;24.241911729260266;18.91055816363699;19.666487109655442;16.443422003275256;10.5…
256;15.11809575357354;-0.40061208616722577;15.11809575357354;0.020198126059785437;0.27220000830465146;526.6970000000003;483.3530000000003;526.331919456;208.0;0.0;0.24401347656500225;-0.49614120457156863;0.49614120457156863;0.24401347656500225;1.0;1.631578947368421;2.1578947368421053;1.762735674784128;1059.667676382921;27.65612529163336;23.490642484822303;23.490642484822303;18.35763556564835;13.93…
257;14.42210838275933;-1.0796314040220998;14.42210838275933;0.02953289804292969;0.27573751011481407;464.60600000000017;435.3740000000002;464.19337738799993;172.0;0.0;0.16089494784363464;-0.4937771074564643;0.4937771074564643;0.16089494784363464;1.0303030303030303;1.606060606060606;2.121212121212121;1.5165278197677796;1044.2901983136799;23.260937777247957;18.693504820060422;19.58793201106034;16.01…
258;12.180187676171656;-1.1610387694374014;12.180187676171656;0.015024153186962597;0.4945906344513393;465.61900000000026;434.3710000000002;465.20861285200004;174.0;0.0;0.17291705353182746;-0.49388743380458816;0.49388743380458816;0.17291705353182746;1.1515151515151516;1.8181818181818181;2.393939393939394;1.481233578548419;1056.421384612949;23.424074484064487;19.375422255720462;20.19191883664819;15…
259;12.029632120616103;-1.0151128435114756;12.029632120616103;0.10817230133511013;0.4944897886879573;446.6160000000002;416.3760000000002;446.2027992;166.0;0.0;0.17291705353146708;-0.49388743380458816;0.49388743380458816;0.17291705353146708;0.9375;1.46875;1.96875;1.444745443676106;961.345933623794;22.390694289244877;18.40671171570477;19.223208296632496;15.607540144451892;11.231605459393233;11.6398…
260;12.056692497108296;-1.0550961998016501;12.056692497108296;0.06205336789294469;0.4755715697581616;471.62600000000026;442.39400000000023;471.198048168;174.0;0.0;0.17291768078291203;-0.49249327977979845;0.49249327977979845;0.17291768078291203;1.0588235294117647;1.6470588235294117;2.176470588235294;1.4661469407963685;1113.7736738069113;23.968044558434507;19.2765750420151;20.093071622942826;16.556…
261;5.714863470347327;0.4279542595580029;5.714863470347327;0.4279542595580029;0.4621658973247986;430.61700000000013;400.3770000000002;430.20788458;160.0;0.0;0.17291702812245674;-0.49388743380458816;0.49388743380458816;0.17291702812245674;0.9032258064516129;1.4516129032258065;1.967741935483871;1.3970750099904377;912.0461986529646;21.468044558434507;18.03684838939444;18.853344970322166;15.241514740…
262;5.696344951828808;0.2612875928913361;5.696344951828808;0.2612875928913361;0.5424364132802173;431.60500000000013;402.37300000000016;431.2031335480001;160.0;0.0;0.17300730655623303;-0.49388743380458816;0.49388743380458816;0.17300730655623303;0.8387096774193549;1.3870967741935485;1.903225806451613;1.3970750099904374;915.4618410375463;21.468044558434507;17.90671171570477;18.723208296632496;15.241…
263;12.684425382067428;-1.1035482176611353;12.684425382067428;0.012198069035260106;0.5804494909147613;431.5320000000002;402.3000000000002;431.209658408;166.0;0.0;0.41472632534600873;-0.4938853454097276;0.4938853454097276;0.41472632534600873;0.875;1.375;1.875;1.4447454436761062;957.345933623794;22.390694289244877;18.314960006168633;18.314960006168633;15.607540144451892;11.139853749857096;11.139853…
264;9.229417250743044;-0.12654113541129286;9.229417250743044;0.12654113541129286;0.3675600370731253;378.43200000000013;356.2560000000001;378.169190564;144.0;0.0;0.23128752184394347;-0.49547051819366555;0.49547051819366555;0.23128752184394347;1.1071428571428572;1.7857142857142858;2.4285714285714284;2.0206964292667755;972.8902260621401;19.93251065250177;16.033174031510327;16.033174031510327;13.5797…
265;12.35844496614435;-3.664444241207859;12.35844496614435;0.14861673402119102;0.5062578172422313;390.48600000000016;372.34200000000016;390.070799056;136.0;0.0;0.21278311332754235;-0.49555360453286923;0.49555360453286923;0.21278311332754235;1.2307692307692308;1.9615384615384615;2.6538461538461537;1.8233212465395972;1054.4895502433953;18.7338400397525;14.338547685519668;15.97154084737512;12.369341…
266;6.06536084403305;0.3197815360712186;6.06536084403305;0.3197815360712186;0.5025602776169;389.3080000000001;371.1640000000001;388.05275217600007;130.0;0.0;0.32172874814201213;-0.4911539698373277;0.4911539698373277;0.32172874814201213;1.125;1.9166666666666667;2.5833333333333335;1.932008557558041;688.51878196927;17.52673325856595;13.622899350538397;15.951253823503034;11.490402300641941;7.26117774…
267;11.621951594306166;-3.0887842001130275;11.621951594306166;0.15098494482274782;0.7473073833752059;437.6560000000002;410.44000000000017;437.126540104;152.0;0.0;0.21082648813146487;-0.33038021292179925;0.33038021292179925;0.21082648813146487;1.2142857142857142;2.0;2.7857142857142856;1.434628735968478;986.1200044486742;19.56226716449869;16.109410912449412;18.558900655232588;13.537937919331043;9.9…
268;12.72478996540076;-3.304520238891189;12.72478996540076;0.013283632592921757;0.5574584769373788;479.59800000000024;450.36600000000027;479.17664402800006;178.0;0.0;0.41472630116359005;-0.41020793166501995;0.41472630116359005;0.41020793166501995;0.9117647058823529;1.411764705882353;1.8823529411764706;1.4485008566500663;1163.394875316542;24.183587508058327;19.13145658709636;19.947953168024085;16.…
269;9.096442192617788;0.622780612244898;9.096442192617788;0.622780612244898;0.7775713811353955;244.319;232.22299999999998;244.067034004;86.0;0.0;0.11911330984043511;-0.4967431259161831;0.4967431259161831;0.11911330984043511;1.411764705882353;2.235294117647059;2.8823529411764706;2.6127945639705175;589.7245356655229;12.25071237662706;9.727431629872694;10.54392821080042;8.278718205328804;5.298483030…
270;2.3959925359032503;0.981732884703213;2.3959925359032503;0.981732884703213;0.5664309504907358;365.5470000000001;344.37900000000013;365.11406709209;126.0;0.0;0.26490575979508274;-0.3442132026635674;0.3442132026635674;0.26490575979508274;1.08;1.84;2.64;1.7105837827323391;998.053626010311;17.388540578131753;14.69153324501045;16.324526406865903;12.169035095596023;8.48678994879186;10.11978311064731…
271;10.250764728731;-0.01500616759049267;10.250764728731;0.01500616759049267;0.6866764922110415;324.3360000000001;308.2080000000001;324.111006992;122.0;0.0;0.23080066404567898;-0.5075317204756052;0.5075317204756052;0.23080066404567898;1.0416666666666667;1.875;2.7083333333333335;1.8385730394675455;917.377384214105;16.681433796945207;13.036452544938452;13.036452544938452;11.669035095596021;7.660770…
272;12.813318688586545;-3.8052982489292;12.813318688586545;0.18929322037456942;0.38317398206160136;428.5790000000002;404.38700000000017;428.122834628;152.0;0.0;0.2505810426853173;-0.49494470837042603;0.49494470837042603;0.2505810426853173;1.0;1.6551724137931034;2.206896551724138;2.0683295211729353;1054.2598730941365;20.855160383312143;16.369837145503976;18.002830307359424;13.957856885186636;9.449…
273;12.845635550516501;-0.5267613063744012;12.845635550516501;0.23016832479088944;0.19970849343855795;444.5560000000002;420.3640000000002;444.15076362799994;162.0;0.0;0.3388553396666888;-0.49388934865603773;0.49388934865603773;0.3388553396666888;0.96875;1.65625;2.375;1.5514431758774072;1237.9815227780723;22.50142475325411;18.038558962536992;18.85505554346472;15.60088674817416;10.596796912660897;1…
274;15.069813442046033;-0.32568397680480143;15.069813442046033;0.12275912638778985;0.48051315552254464;464.5850000000004;431.32100000000025;464.25875451600007;180.0;0.0;0.24401343875786666;-0.44120966262645966;0.44120966262645966;0.24401343875786666;1.0588235294117647;1.7647058823529411;2.3529411764705883;1.490229371718132;1089.0193603942132;24.078775022443736;20.206565596138873;20.20656559613887…
275;15.053090086036963;-0.3319684120665094;15.053090086036963;0.1173556089650416;0.49757185216718336;465.5730000000004;433.3170000000003;465.254003484;180.0;0.0;0.24401343875786666;-0.3666028953683576;0.3666028953683576;0.24401343875786666;1.0588235294117647;1.7647058823529411;2.3529411764705883;1.490229371718132;1091.5802498065216;24.078775022443732;20.07642892244921;20.07642892244921;16.5495751…
276;15.038725965898305;-0.3311001575918602;15.038725965898305;0.0037149881279072705;0.3130066784492964;479.60000000000036;445.32800000000026;479.26965354800006;186.0;0.0;0.22593380687655773;-0.49614120457156863;0.49614120457156863;0.22593380687655773;1.0571428571428572;1.7714285714285714;2.3714285714285714;1.4843871470828633;1121.6101138847932;24.785881803630286;20.692744496674933;20.692744496674…
277;5.347850765306122;0.4394853736247588;5.347850765306122;0.4394853736247588;0.6487089955693733;371.26;356.14000000000004;370.00990882;112.0;0.0;0.20847068072386746;-0.49593096071911896;0.49593096071911896;0.20847068072386746;1.2857142857142858;2.0;2.619047619047619;2.4048664345579973;672.431138288576;15.405412915006313;11.86968662019217;14.35011035030679;10.100085410374723;6.193995831147145;7.4…
278;15.037858197303265;-0.33227299709803293;15.037858197303265;0.00404378631384783;0.3130066784492966;479.6000000000003;445.32800000000026;479.269653548;186.0;0.0;0.24810216093071222;-0.49614120457156863;0.49614120457156863;0.24810216093071222;1.0571428571428572;1.7714285714285714;2.3714285714285714;1.4843871470828636;1121.6101138847932;24.785881803630282;20.692744496674933;20.692744496674933;17.…
279;13.206335773860332;-0.505061123516175;13.206335773860332;0.505061123516175;0.4902705961772046;473.6430000000002;445.41900000000015;473.17193073600004;170.0;0.0;0.15038436156394835;-0.3777778197709669;0.3777778197709669;0.15038436156394835;1.25;2.09375;2.8125;1.5752652707297767;1086.2613583798768;22.338288046437583;18.435169321841155;20.068162483696604;15.639692888434377;10.806020983738229;12.…
280;10.653498352014697;-0.7374445127249964;10.653498352014697;0.12864735554715678;0.3469821635749573;401.5100000000001;374.29400000000015;401.21032710400004;154.0;0.0;0.2896386352147553;-0.4804473408286754;0.4804473408286754;0.2896386352147553;0.9666666666666667;1.6333333333333333;2.3666666666666667;1.6561894529738832;1197.205412646612;21.250347897697544;17.526078527341102;17.526078527341102;14.5…
281;13.076934095429314;-0.16063710656694075;13.076934095429314;0.08399335691370102;0.35089599460522114;422.5280000000002;396.3200000000002;422.199428072;160.0;0.0;0.3216081880698744;-0.4573819098036616;0.4573819098036616;0.3216081880698744;0.75;1.28125;1.90625;1.4523635005191768;1114.4625509532884;22.17515133962105;18.017822341406752;18.017822341406752;15.686673185801062;10.64528654695964;10.6452…
282;13.81079279208754;-0.8368122034741354;13.81079279208754;0.0829432370365224;0.5163157587714763;477.04800000000034;443.7840000000002;476.22305597600007;178.0;0.0;0.23673031505672806;-0.38506878637368847;0.38506878637368847;0.23673031505672806;0.9117647058823529;1.411764705882353;1.8823529411764706;1.5732022497682343;1036.6330554260708;24.183587508058327;19.95339800574701;20.709326951765465;16.3…
283;12.093104742030317;-1.043190141162949;12.093104742030317;0.027298236492409478;0.5247917021224312;473.6420000000002;442.39400000000023;473.21369823200007;176.0;0.0;0.25283436022488204;-0.3801004478285352;0.3801004478285352;0.25283436022488204;0.9117647058823529;1.411764705882353;1.8823529411764706;1.433364830419203;1069.907761148347;24.131181265251033;19.64681853001818;20.463315110945906;16.39…
284;13.786139805861126;0.09149460401444531;13.786139805861126;0.09149460401444531;0.17957668779736602;474.6950000000003;444.4550000000002;474.17995558;170.0;0.0;0.26791177023795826;-0.3093987755938829;0.3093987755938829;0.26791177023795826;0.8484848484848485;1.5454545454545454;2.3333333333333335;1.6024617469113562;1153.719114328265;23.04539482762413;19.237609736979003;20.870602898834456;16.114193…
285;13.69493263780872;0.08697739306415353;13.69493263780872;0.08697739306415353;0.35479186891924047;444.64400000000023;412.38800000000015;444.22353464400004;166.0;0.0;0.2302689722839307;-0.31098847385380357;0.31098847385380357;0.2302689722839307;0.875;1.53125;2.25;1.5296422667854035;1006.210550852817;22.338288046437583;18.984061984894392;19.80055856582212;15.631030293135236;11.400470791871731;12.…
286;13.235441897067979;0.00960212480053757;13.235441897067979;0.00960212480053757;0.29207920908971674;430.6170000000001;400.3770000000001;430.20788458000004;160.0;0.0;0.2505261217367426;-0.30933199890925095;0.30933199890925095;0.2505261217367426;0.8387096774193549;1.4838709677419355;2.193548387096774;1.8048650415100875;970.7961986529644;21.890694289244873;18.27695520370785;19.093451784635576;15.1…
287;13.626437267438348;-0.10396552448139729;13.626437267438348;0.10396552448139729;0.2829760958149901;444.60000000000025;416.37600000000015;444.187149136;164.0;0.0;0.2935483100783725;-0.45089703010064563;0.45089703010064563;0.2935483100783725;0.875;1.59375;2.375;1.626991696968576;1137.4835294698407;22.33828804643758;18.530502955792457;19.346999536720183;15.614193540729628;10.825555834741202;11.81…
288;13.696936255983875;0.06790485638699928;13.696936255983875;0.06790485638699928;0.36113350248467563;414.57400000000024;388.36600000000016;414.17658445200004;152.0;0.0;0.2678955262926164;-0.30933199889401064;0.30933199889401064;0.2678955262926164;0.8333333333333334;1.5333333333333334;2.3;1.7409718617997165;1100.9645836318336;20.924074484064487;17.415147884142048;18.231644465069774;14.63103029313…
289;13.739863193364275;0.09455299403712125;13.739863193364275;0.09455299403712125;0.3042803146701699;442.62800000000027;412.3880000000002;442.20788458000004;164.0;0.0;0.26788450090362587;-0.30933199890129737;0.30933199890129737;0.26788450090362587;0.8125;1.53125;2.3125;1.626991696968576;1133.2595542106417;22.33828804643758;18.82936144651514;19.645858027442866;15.614193540729628;11.18630994550773;…
290;13.718056185437137;0.08376648190140257;13.718056185437137;0.08376648190140257;0.3389520764244692;428.6010000000002;400.3770000000002;428.19223451600004;158.0;0.0;0.2678846796154163;-0.309331998901284;0.309331998901284;0.2678846796154163;0.8387096774193549;1.5483870967741935;2.3225806451612905;1.6830041230519515;1117.0999212883637;21.631181265251037;18.122254665328594;18.93875124625632;15.1141…
291;13.71042016615339;-0.07814574878517866;13.71042016615339;0.05851200974216808;0.2555204844025902;457.5990000000003;430.3830000000002;457.1823981040001;168.0;0.0;0.2679444198784661;-0.4928289254803698;0.4928289254803698;0.2679444198784661;0.9090909090909091;1.606060606060606;2.3636363636363638;1.72001459865841;1231.6126833957048;23.20853153444066;18.809575075141964;19.626071656069687;16.0248771…
292;13.730603934105014;0.08121966070378783;13.730603934105014;0.08121966070378783;0.256887349000229;460.66800000000023;432.4440000000002;460.164305516;164.0;0.0;0.26791253966821876;-0.3093319988821809;0.3093319988821809;0.26791253966821876;0.875;1.59375;2.375;1.626991696968576;1137.4835294698407;22.33828804643758;18.530502955792457;20.16349611764791;15.614193540729628;10.825555834741202;12.627650…
293;13.866992822993904;-0.034521080036952645;13.866992822993904;0.034521080036952645;0.22567205025229034;495.11300000000034;467.89700000000016;494.125333164;170.0;0.0;0.26945299691312047;-0.3093319988821279;0.3093319988821279;0.26945299691312047;0.9090909090909091;1.606060606060606;2.3636363636363638;1.6651814667936327;1223.268592100258;23.20853153444066;18.831117159612056;21.220039267485966;16.0…
294;4.869528533635677;0.8855181300915432;4.869528533635677;0.8855181300915432;0.4620763038283179;313.4700000000001;290.286;313.161268736;116.0;0.0;0.16015475200306442;-0.3093693726160561;0.3093693726160561;0.16015475200306442;1.0909090909090908;1.9090909090909092;2.6818181818181817;1.8078003335741988;625.7294370318067;15.363596551749426;13.379281110031155;14.19577769095888;10.737183443017884;7.96…
295;13.662505861542655;0.0655658436213995;13.662505861542655;0.0655658436213995;0.29255175132799094;446.64100000000025;420.43300000000016;446.14865545199996;158.0;0.0;0.2679571659081464;-0.30762542553709815;0.30762542553709815;0.2679571659081464;0.8709677419354839;1.5806451612903225;2.3548387096774195;1.6449862463165639;1121.270451175109;21.631181265251033;17.82339617460591;19.45638933646136;15.1…
296;2.2157379062736204;0.966209766313933;2.2157379062736204;0.966209766313933;0.6617549701677147;293.435;274.28299999999996;293.123820608;106.0;0.0;0.023837758248751166;-0.3051042649546735;0.3051042649546735;0.023837758248751166;0.7619047619047619;1.4285714285714286;2.2857142857142856;1.992590113836064;743.8973476737215;14.656489770562878;12.413421628236256;13.229918209163982;10.237183443017885;7…
297;13.61273296992783;-3.4932372187386824;13.61273296992783;0.08339369801685281;0.4626678710368697;527.6870000000002;497.44700000000034;527.17126204;190.0;0.0;0.2420605031563857;-0.3801004192410407;0.3801004192410407;0.2420605031563857;0.9722222222222222;1.5277777777777777;2.0833333333333335;1.455256090606621;1292.3552466381993;25.924074484064484;20.26392931476551;21.89692247662096;17.11808273048…
298;12.280604742030317;-3.4700294981504487;12.280604742030317;0.04340146449259508;0.4834780631912206;509.6970000000003;478.44900000000035;509.180683852;184.0;0.0;0.2420605031563857;-0.3801004478285352;0.3801004478285352;0.2420605031563857;0.9142857142857143;1.4;1.8571428571428572;1.443066727737285;1200.3485730876093;25.053830996061404;19.963315110945906;21.59630827280136;16.724235880370358;11.646…
299;12.276160297585871;-3.475131538966774;12.276160297585871;0.0190985355074047;0.48952191232374775;510.68500000000023;480.44500000000033;510.17593282;184.0;0.0;0.2420605031563857;-0.3784736809280217;0.3784736809280217;0.2420605031563857;1.0285714285714285;1.6571428571428573;2.2285714285714286;1.4430667277372848;1203.2739904765183;25.053830996061404;19.83317843725624;21.46617159911169;16.72423588…
300;12.263954745634699;-3.4650569865763745;12.263954745634699;0.06858664967778028;0.47599408977986396;515.7260000000002;486.49400000000037;515.137104788;180.0;0.0;0.2420605031563857;-0.3800692999265397;0.3800692999265397;0.2420605031563857;1.0588235294117647;1.7058823529411764;2.264705882352941;1.4256306326556885;1205.3065007179546;24.346724214874857;19.216862863030517;21.666352605813692;16.22423…
301;12.270379974937416;-3.446038948263919;12.270379974937416;0.20580632329605586;0.5222585454953286;494.6860000000002;464.4460000000002;494.1810182;178.0;0.0;0.2420605031563857;-0.3464549760597623;0.3464549760597623;0.2420605031563857;0.8235294117647058;1.3235294117647058;1.7941176470588236;1.4027866172140613;1153.0676185837224;24.131181265251033;19.463315110945906;21.09630827280136;16.3582104765…
302;12.313261478846169;-3.475086951145627;12.313261478846169;0.03178626929653694;0.48863115680783425;535.6950000000003;506.4630000000004;535.171181788;192.0;0.0;0.2420605031563857;-0.4928217148882547;0.4928217148882547;0.2420605031563857;0.9459459459459459;1.5675675675675675;2.2432432432432434;1.296372877209803;1446.873189044456;26.15612529163336;20.70304176356657;22.336034925422023;17.7520573267…
303;12.768617125894588;-3.5498906092615603;12.768617125894588;0.07696890587777538;0.5579709436698531;494.6130000000003;464.37300000000033;494.18754306;184.0;0.0;0.41472630121324133;-0.4102079172018747;0.41472630121324133;0.4102079172018747;0.8857142857142857;1.3714285714285714;1.8285714285714285;1.443066727737285;1198.2487076174993;25.053830996061404;19.87156340140977;20.688059982337496;16.724235…
304;12.038587225340438;-1.008266095936707;12.038587225340438;0.11641191687367658;0.5349328062409745;445.6320000000001;414.3840000000002;445.218783612;166.0;0.0;0.17291703916968965;-0.3801004478285352;0.3801004478285352;0.17291703916968965;0.875;1.375;1.84375;1.456248525747244;974.2867023911089;22.553830996061407;18.738570239554317;19.555066820482043;15.480218944514066;11.149733387129837;11.557981…
305;6.259476804610733;0.3460401444528427;6.259476804610733;0.3460401444528427;0.8344310716753424;299.4390000000001;278.27099999999996;299.13438529200005;110.0;0.0;0.13312936141583043;-0.4891484380172283;0.4891484380172283;0.13312936141583043;0.9523809523809523;1.619047619047619;2.380952380952381;1.7047750540795141;564.4408264086572;14.493353063746348;12.365639993070136;13.182136573997862;10.30966…
306;12.79913050096582;-0.3028578952156995;12.79913050096582;0.22147890946502025;0.6138596798472229;430.33500000000015;409.1670000000002;429.10108227200004;150.0;0.0;0.2909443048777809;-0.45087206137069535;0.45087206137069535;0.2909443048777809;1.0;1.7586206896551724;2.5172413793103448;1.5280663857931904;1026.4017787482517;20.38010440969447;15.991432265398922;17.50329015743583;14.00804039084698;9.…
307;13.582427922589808;0.061076328807209146;13.582427922589808;0.061076328807209146;0.4703160935351876;451.6140000000002;418.3500000000002;451.26236267600007;174.0;0.0;0.2507515826502397;-0.3739787866448874;0.3739787866448874;0.2507515826502397;0.9411764705882353;1.6470588235294117;2.3823529411764706;1.3554545522744188;1134.2267419011366;23.3298518780003;19.93724085230359;19.93724085230359;16.669…
308;12.54290662000037;-1.9252892397170809;12.54290662000037;0.00026446240243194197;0.011210870057056423;1968.3040000000008;1825.1679999999988;1967.0965815639988;774.0;0.0;0.20949051938705798;-0.507966645155431;0.507966645155431;0.20949051938705798;0.4;0.7714285714285715;1.1785714285714286;1.9365280110306367;5169.099456646141;104.90501527361289;80.55905462399005;80.55905462399005;65.89209798378891…
309;12.03027616521619;-1.042322190432361;12.03027616521619;0.07702752019032921;0.4940900716226679;459.61500000000024;430.3830000000002;459.19804816800007;170.0;0.0;0.25052217150572453;-0.3801004478285352;0.3801004478285352;0.25052217150572453;0.9090909090909091;1.4242424242424243;1.9090909090909092;1.4438744740219895;1039.868923560511;23.260937777247957;18.699604934518224;19.516101515445946;16.01…
310;13.642274852472363;0.07413349290333415;13.642274852472363;0.07413349290333415;0.23681468235052414;446.6410000000003;420.4330000000003;446.148655452;158.0;0.0;0.2679125385213172;-0.319684181954706;0.319684181954706;0.2679125385213172;0.967741935483871;1.7096774193548387;2.5161290322580645;1.628344872248468;1107.3379513855712;21.468044558434503;17.5832893602925;19.21628252214795;15.258351493073…
311;6.009696082136558;0.1024829931972786;6.009696082136558;0.1024829931972786;0.8628086499804898;243.73399999999998;225.58999999999997;243.102606496;90.0;0.0;0.1656210818888253;-0.492801115049683;0.492801115049683;0.1656210818888253;1.375;2.0625;2.5625;3.1539883026791142;353.11715139088216;12.129392033067417;10.133618642692378;10.889547588710833;7.5789173603195445;5.257688935772907;5.635653408782…
312;15.254949347890363;-0.49847316933081576;15.254949347890363;0.17594315016136242;0.1784440512869391;523.6080000000002;493.36800000000034;523.22712004;198.0;0.0;0.32723609463089814;-0.49281432054510965;0.49281432054510965;0.32723609463089814;0.8717948717948718;1.5128205128205128;2.1794871794871793;1.3097421674698941;1452.2435889726844;27.191659197566096;21.704047406096244;21.704047406096244;19.0…
313;15.246684885080445;-0.5023794193308155;15.246684885080445;0.20372092793914032;0.1937890032866424;524.5960000000002;495.36400000000043;524.222369008;198.0;0.0;0.32723609463089814;-0.4928143154353036;0.4928143154353036;0.32723609463089814;0.9743589743589743;1.7179487179487178;2.41025641025641;1.3097421674698944;1455.4183908528546;27.191659197566093;21.57391073240657;21.57391073240657;19.0460451…
314;15.248004903445919;-0.501933376943273;15.248004903445919;0.19635131342666856;0.1937890032866424;524.5960000000002;495.36400000000043;524.222369008;198.0;0.0;0.32723609463089814;-0.49281432050696244;0.49281432050696244;0.32723609463089814;0.9487179487179487;1.641025641025641;2.3333333333333335;1.3097421674698941;1455.4183908528546;27.191659197566093;21.573910732406574;21.573910732406574;19.046…
315;13.126714013971391;-0.4030536681970289;13.126714013971391;0.1383505575687698;0.3294249376076277;505.6180000000002;474.37000000000035;505.236541852;192.0;0.0;0.32723609463071474;-0.46758693758602216;0.46758693758602216;0.32723609463071474;0.7368421052631579;1.3421052631578947;2.0;1.228650140706485;1366.2472333764824;26.32141570956302;21.417254301740588;21.417254301740588;18.635361590784804;12.…
316;13.24343500792453;-0.4720932824995405;13.24343500792453;0.23660074653324448;0.31712994957928753;530.6280000000003;500.3880000000004;530.2317908200001;200.0;0.0;0.3272360946307918;-0.46758693758602216;0.46758693758602216;0.3272360946307918;0.85;1.5;2.175;1.2986055447472116;1524.5879746331725;27.898765978752643;22.287117628050922;22.287117628050922;19.584049995768545;13.205045890611883;13.20504…
317;13.238014089557183;-0.40666761377526073;13.238014089557183;0.1342764834946959;0.3058588698658108;519.6450000000002;486.3810000000003;519.252191916;198.0;0.0;0.32723609463073267;-0.46758693758602216;0.46758693758602216;0.32723609463073267;0.7948717948717948;1.435897435897436;2.1025641025641026;1.265692253154158;1431.291402822676;27.191659197566093;22.33990403255096;22.33990403255096;19.0460451…
318;13.106305850706086;-0.4069599181970298;13.106305850706086;0.16612833534654747;0.3542920243174966;506.60600000000017;476.3660000000003;506.23179081999996;192.0;0.0;0.32723609463071474;-0.46758693758602216;0.46758693758602216;0.32723609463071474;0.8421052631578947;1.5526315789473684;2.236842105263158;1.2286501407064847;1369.4220352566533;26.321415709563016;21.28711762805092;21.28711762805092;18…
319;13.111089013971391;-0.4065138758094864;13.111089013971391;0.15875872083407572;0.3542920243174966;506.60600000000017;476.3660000000003;506.23179081999996;192.0;0.0;0.32723609463071474;-0.46758693758602216;0.46758693758602216;0.32723609463071474;0.8157894736842105;1.4736842105263157;2.1578947368421053;1.2286501407064847;1369.4220352566533;26.321415709563013;21.28711762805092;21.28711762805092;1…
320;14.272335542835213;-4.590923746193238;14.272335542835213;0.030300363917788342;0.1804357058728145;674.6950000000002;640.4230000000003;674.2516184480002;254.0;0.0;0.43283096186409664;-0.4672409006347615;0.4672409006347615;0.43283096186409664;0.9387755102040817;1.6326530612244898;2.2653061224489797;1.3736009575185113;1886.3459584180105;34.5010602743246;26.750813723228966;26.750813723228966;23.50…
321;13.448773226883345;-1.4661111111111103;13.448773226883345;0.008712679516250876;0.421577258407065;563.6750000000001;538.4750000000003;563.0742297600001;196.0;0.0;0.34534271669802624;-0.46554977910186013;0.46554977910186013;0.34534271669802624;0.7837837837837838;1.2972972972972974;1.8108108108108107;2.1386720413369567;1313.141760927337;27.283728092517162;21.222782002671373;23.672271745454548;17…
322;13.981934445074327;-4.3768718637146184;13.981934445074327;0.044836965650457916;0.30866343840414945;500.5320000000003;480.3720000000004;500.1042073599999;180.0;0.0;0.3415608653128928;-0.46530948312406856;0.46530948312406856;0.3415608653128928;0.9166666666666666;1.6388888888888888;2.361111111111111;1.7331924510961139;1742.8274359385011;25.449018510446813;19.335068992901725;20.15156557382945;17.…
323;12.499686948853615;-0.5700040939196918;12.499686948853615;0.009323068379550659;0.7874589331789179;375.85200000000015;353.6760000000001;375.12373586399997;138.0;0.0;0.3411977641931787;-0.49577249105939175;0.49577249105939175;0.3411977641931787;1.0384615384615385;1.6538461538461537;2.1538461538461537;2.272666502933112;822.9402051526556;19.482763184195935;15.475059250002435;16.23098819602089;12.…
324;12.102322500714909;-0.4408562528674358;12.102322500714909;0.34052839191232054;0.4873829539381054;370.7920000000001;355.67200000000014;370.07203463999997;132.0;0.0;0.3543406353094521;-0.4643404117082261;0.4643404117082261;0.3543406353094521;1.3076923076923077;2.1153846153846154;2.8846153846153846;1.7688675937162204;1106.0978117034106;18.258784066134833;14.153943491378527;14.90987243739698;12.5…
325;13.118342638185261;-0.5265979874502602;13.118342638185261;0.13056047097443169;0.28969260999210766;392.4360000000002;376.3080000000001;392.08307799199997;140.0;0.0;0.373449807439287;-0.4631558968198423;0.4631558968198423;0.373449807439287;1.0714285714285714;1.8214285714285714;2.607142857142857;1.7409487691109706;1197.9877436168629;19.509860921691395;14.993628385591666;15.810124966519393;13.669…
326;12.857435608706803;-0.5024437656756031;12.857435608706803;0.019995084581123868;0.3853103350987106;390.48600000000005;372.3420000000001;390.070799056;136.0;0.0;0.37344980743926887;-0.4631558968198423;0.4631558968198423;0.37344980743926887;1.3846153846153846;2.1923076923076925;3.0;1.6257472587046689;1047.5596543716142;18.25878406613483;14.534151378095087;16.167144539950538;12.57971869811898;8.3…
327;12.2274881183662;-0.5334864455296453;12.2274881183662;0.23321597951249506;0.6913274430989028;377.4000000000001;358.24800000000016;377.13755608800005;142.0;0.0;0.33895366746893635;-0.4654165837782353;0.4654165837782353;0.33895366746893635;1.2142857142857142;2.0;2.7857142857142856;1.3888863850021365;1095.978692775906;19.302754140504845;15.397299361928942;15.397299361928942;13.593285359101186;9.…
328;11.926735659088653;-0.548736367315011;11.926735659088653;0.043994472789115724;0.2998638035436781;392.3750000000001;376.2470000000001;392.123302992;146.0;0.0;0.33955826756347013;-0.4950545379409477;0.4950545379409477;0.33955826756347013;1.206896551724138;1.9655172413793103;2.7241379310344827;1.7796274861103936;1226.405316983587;20.380104409694468;15.311285648284521;15.311285648284521;14.079718…
329;12.103620070374982;-0.7565265942524431;12.103620070374982;0.16671534974565283;0.3397070415490422;370.4090000000002;348.2330000000001;370.16410518399994;142.0;0.0;0.29975913285784134;-0.49284566305266114;0.49284566305266114;0.29975913285784134;1.1851851851851851;1.962962962962963;2.6296296296296298;1.971831869169217;864.7833096571267;19.81119030894213;15.367730727905435;15.367730727905435;12.8…
330;5.864624196900983;0.490855153394385;5.864624196900983;0.490855153394385;0.6544450879051;322.36800000000005;304.22400000000005;322.142975816;122.0;0.0;0.16120891282213826;-0.4928457040707488;0.4928457040707488;0.16120891282213826;1.0416666666666667;1.7916666666666667;2.5;1.702746343455907;811.5449795750849;16.77781011412252;13.585960436010367;13.585960436010367;11.741514740667455;7.49779576620…
331;6.570959142050053;0.5007655935578366;6.570959142050053;0.5007655935578366;0.5017356120756301;464.3970000000003;437.18100000000027;463.15418046400004;166.0;0.0;0.16534194136684421;-0.49665658811470126;0.49665658811470126;0.16534194136684421;1.096774193548387;1.8064516129032258;2.4838709677419355;1.6133870402883062;1056.4338881028793;21.957454678884094;17.966108077323845;19.477965969360753;14.9…
332;13.582317028293309;-0.3976316714957595;13.582317028293309;0.13588280528260688;0.46280582692783817;441.4870000000002;418.3030000000002;441.16885621600005;166.0;0.0;0.2770306497047238;-0.4967678028516989;0.4967678028516989;0.2770306497047238;0.8484848484848485;1.5757575757575757;2.242424242424242;1.7068904176208235;1299.1288744781627;22.949018510446816;18.532973852320506;18.532973852320506;16.1…
333;9.387875238070945;-0.03286713116529172;9.387875238070945;0.03286713116529172;0.7101265745387261;349.39;330.23800000000006;349.142641468;132.0;0.0;0.23254343990128654;-0.4928695079117314;0.4928695079117314;0.23254343990128654;1.0769230769230769;1.8076923076923077;2.4615384615384617;1.9086842046802464;929.2196193915871;18.518297090128673;14.815324485098142;14.815324485098142;12.65572830304055;8…
334;12.759512619579496;-0.5159098266385429;12.759512619579496;0.3060711310238169;0.4844632606763937;405.4390000000001;390.31900000000013;405.0895603400001;144.0;0.0;0.2617016426405479;-0.4967677868630141;0.4967677868630141;0.2617016426405479;0.9655172413793104;1.6206896551724137;2.2413793103448274;1.506744112135917;1225.8613298548019;20.120591385700628;15.565213562061878;16.381710142989604;14.079…
335;5.513063822751322;0.2917467041402826;5.513063822751322;0.2917467041402826;0.7014798520760407;353.4260000000001;330.2420000000001;353.185174976;136.0;0.0;0.24066009249851378;-0.496767786803564;0.496767786803564;0.24066009249851378;1.2307692307692308;2.076923076923077;2.8076923076923075;1.5075115253401161;854.9539695802653;17.932510652501772;15.129550348687639;15.129550348687639;12.741514740667…
336;5.98522226987511;0.19863795981355503;5.98522226987511;0.19863795981355503;0.6982599708553159;330.771;315.65100000000007;330.07712002;118.0;0.0;0.26438992812996726;-0.4967677868035638;0.4967677868035638;0.26438992812996726;1.0869565217391304;1.826086956521739;2.5217391304347827;1.6739363556112692;799.8530954519454;16.233840039752504;12.745695200914664;13.501624146933118;11.152198343190411;7.01…
337;6.131390603103634;0.7445051917946041;6.131390603103634;0.7445051917946041;0.44271419213557467;387.89000000000004;367.73000000000013;387.12586736009;138.0;0.0;0.2671900197374923;-0.4967630212107201;0.4967630212107201;0.2671900197374923;0.8928571428571429;1.6428571428571428;2.392857142857143;1.7600013388721805;1144.4511502087007;19.08721119088102;15.600407016311241;16.356335962329695;13.7415147…
338;13.142472530308929;-0.44691945914168163;13.142472530308929;0.12841193730578637;0.5495190115880436;415.40500000000014;398.26900000000023;415.11682064400003;154.0;0.0;0.2789150051419191;-0.49676586621906993;0.49676586621906993;0.2789150051419191;1.0;1.7419354838709677;2.5161290322580645;1.5894874251248585;1362.2557338026477;21.37166824125719;16.493628385591666;16.493628385591666;15.135361590784…
339;12.229615142353238;-0.5712186109011499;12.229615142353238;0.12945501235412693;0.3776341419797653;324.29600000000005;312.20000000000005;324.08585486400005;120.0;0.0;0.271059357775746;-0.4967677862597973;0.4967677862597973;0.271059357775746;1.2916666666666667;2.0;2.5833333333333335;2.1903586242833644;837.9010698714491;17.52673325856595;12.593436101872335;12.593436101872335;11.545243855508332;6.…
340;14.122131369080021;-2.5533671399885574;14.122131369080021;0.11544392586971575;0.41753208949743853;581.7480000000004;536.3880000000004;581.34289874;228.0;0.0;0.25730961251533147;-0.4967682019580602;0.4967682019580602;0.25730961251533147;0.9047619047619048;1.5476190476190477;2.119047619047619;1.2381339260355266;1206.2977575060193;29.907202147189924;25.158829100927118;25.158829100927118;20.14183…
341;12.90676640912098;-3.619825866779695;12.90676640912098;0.2052398264569255;0.46283658036205805;529.753;498.5050000000002;529.152754852;186.0;0.0;0.24376794605165822;-0.49533770431827717;0.49533770431827717;0.24376794605165822;1.1428571428571428;1.9428571428571428;2.742857142857143;1.2188755616083753;1369.7191466077447;24.41563831562721;20.042603229295604;22.492092972078783;16.924984718174855;1…
342;12.560692764760223;-0.585479969765685;12.560692764760223;0.16195525741160677;0.7858285855531513;400.8660000000001;379.69800000000015;400.130218212;146.0;0.0;0.23986075598912626;-0.49676817716113947;0.49676817716113947;0.23986075598912626;1.0357142857142858;1.6428571428571428;2.142857142857143;2.1929284932120336;912.0529720488364;20.421920772951363;16.087716149107283;16.843645095125737;13.3286…
343;13.459249466342026;-4.006182682623881;13.459249466342026;0.015494152679398576;0.19765289808684056;538.6260000000003;508.3860000000004;538.18860568;200.0;0.0;0.24305260611981302;-0.4965384511375658;0.4965384511375658;0.24305260611981302;0.9473684210526315;1.631578947368421;2.263157894736842;1.8205654687718305;1401.2401725827344;27.545394827624122;21.351396868343844;22.16789344927157;18.2219137…
344;12.584053892052179;-0.15024127848262014;12.584053892052179;0.045446363418876645;0.5726703097804986;390.4830000000002;364.27500000000015;390.19434269199996;150.0;0.0;0.32133075101951475;-0.4967682187652012;0.4967682187652012;0.32133075101951475;0.896551724137931;1.4827586206896552;2.103448275862069;1.5369244921268133;909.1205139350844;20.63961743368832;16.961969016732862;16.961969016732862;14.…
345;5.255589171733513;0.7628676933736458;5.255589171733513;0.7628676933736458;0.49513292906031614;340.42600000000004;320.2660000000001;340.15756326;128.0;0.0;0.1336264805469271;-0.4967681999968499;0.4967681999968499;0.1336264805469271;0.8461538461538461;1.5769230769230769;2.3461538461538463;1.7215870940094764;1030.9515315906135;17.769373945685242;14.670036300494719;14.670036300494719;12.830831138…
346;13.819209026203076;-4.168381637377171;13.819209026203076;0.02831249475098674;0.6007106082315045;424.52200000000016;400.3300000000002;424.145678248;156.0;0.0;0.2725839372375401;-0.49676587747981393;0.49676587747981393;0.2725839372375401;1.0;1.7;2.4;1.8545385801592154;1148.0464771888423;21.13961743368831;16.822055510337858;17.63855209126558;14.51920518133496;10.091445186011374;11.53150851481201…
347;13.061161525713743;-3.7815890518729165;13.061161525713743;0.0911444563933741;0.5589794407089881;416.5430000000001;388.31900000000013;416.17697837599997;156.0;0.0;0.26358714418213597;-0.4967658813090465;0.4967658813090465;0.26358714418213597;1.103448275862069;1.7586206896551724;2.3793103448275863;1.8278518238960153;962.561714324291;21.018297090128673;17.07656376499778;17.893060345925505;13.806…
348;13.04026309485635;-3.776639431012176;13.04026309485635;0.10438373960695402;0.5357206085758485;416.5430000000001;388.3190000000002;416.17697837599997;156.0;0.0;0.2635871441762827;-0.4967658813090465;0.4967658813090465;0.2635871441762827;1.1379310344827587;1.8275862068965518;2.4827586206896552;1.7865355623690686;949.0324868380501;20.855160383312146;16.91342705818125;17.729923639108975;13.913052…
349;5.863047802849842;-0.13086353034224651;5.863047802849842;0.13086353034224651;0.4848080335854723;478.5970000000004;444.32500000000033;478.26923894799995;186.0;0.0;0.1729686991813249;-0.4967658898690629;0.4967658898690629;0.1729686991813249;0.8571428571428571;1.6;2.257142857142857;1.4673889977475902;1104.529842758209;24.20009536600338;20.761033116590355;20.761033116590355;17.22820794811198;12.3…
350;13.28592280731544;-0.08264706975791003;13.28592280731544;0.0509292840340263;0.1888096975463286;496.6330000000003;464.37700000000035;496.21442650399996;186.0;0.0;0.2615310686488835;-0.49662200179384014;0.49662200179384014;0.2615310686488835;1.0857142857142856;1.8857142857142857;2.657142857142857;1.5240248150747637;1237.739153270383;24.622745096813755;20.27447405436155;21.090970635289278;17.084…
351;13.360487973064355;-4.550283681985835;13.360487973064355;0.05323905411567842;0.24627789985943344;500.5860000000002;473.3700000000003;500.17453376400005;184.0;0.0;0.4195395660992817;-0.4961239769191389;0.4961239769191389;0.4195395660992817;0.9428571428571428;1.4857142857142858;1.9714285714285715;1.5424096754162233;1122.548818056673;25.053830996061404;19.242326984892333;20.136754175892246;16.72…
352;13.17032867498596;-3.7720030457724376;13.17032867498596;0.003381151843453445;0.6229661928001536;442.49700000000024;420.32100000000025;442.13109080399994;162.0;0.0;0.2763334924490941;-0.49533515391556077;0.49533515391556077;0.2763334924490941;1.064516129032258;1.7741935483870968;2.4838709677419355;1.6793266803241154;1239.7487168938935;22.00986092169139;16.907081624579273;17.723578205506996;14.…
353;12.00930332243016;-1.0142448927808885;12.00930332243016;0.10864485228843002;0.5532173676787252;432.5890000000001;404.3650000000002;432.187149136;160.0;0.0;0.1729170535314375;-0.49676588840627106;0.49676588840627106;0.1729170535314375;0.9032258064516129;1.4193548387096775;1.903225806451613;1.4696001640050718;945.4351416207547;21.68358750805833;17.699604934518224;18.51610151544595;15.1075401444…
354;12.628252542561256;-1.1026802669305478;12.628252542561256;0.011725518081940223;0.6452496129697781;417.50500000000017;390.2890000000002;417.194008344;160.0;0.0;0.4147263253459778;-0.4967638002357827;0.4967638002357827;0.4147263253459778;0.8387096774193549;1.3225806451612903;1.8064516129032258;1.4696001640050722;941.4351416207547;21.68358750805833;17.607853224982087;17.607853224982087;15.107540…
355;10.026902023741851;-0.07307322607647215;10.026902023741851;0.017471830192373083;0.6848913689281542;312.32500000000005;296.197;312.11100699199994;118.0;0.0;0.17556652005905204;-0.5078225331413023;0.5078225331413023;0.17556652005905204;1.0;1.6956521739130435;2.347826086956522;1.9761733160532493;825.1098112674673;16.396976746569035;12.699589251754983;12.699589251754983;11.079718698118981;6.97444…
356;9.936010111421368;-0.07714730015054672;9.936010111421368;0.019066217947475206;0.687636491003225;298.29800000000006;284.18600000000004;298.095356928;112.0;0.0;0.17266326968474538;-0.5078225331413255;0.5078225331413255;0.17266326968474538;1.0;1.7272727272727273;2.409090909090909;1.9091781250485647;781.0948328601872;15.526733258565956;11.776939520944609;11.776939520944609;10.669035095596021;6.55…
357;13.63472447929789;-4.153928545183505;13.63472447929789;0.0010442386831273076;0.33369319112781426;493.62600000000026;458.3460000000003;493.22465683999997;188.0;0.0;0.2713113518680377;-0.49454143102251524;0.49454143102251524;0.2713113518680377;0.9705882352941176;1.5588235294117647;2.0588235294117645;2.5061222169743425;1033.9287425095608;25.465890847321376;20.41762421061508;21.234120791542807;15…
358;10.131693361586038;0.019848829577064686;10.131693361586038;0.019848829577064686;0.2827390590081833;437.95200000000017;417.79200000000026;437.09647556;152.0;0.0;0.19094021101717604;-0.49674448344426003;0.49674448344426003;0.19094021101717604;1.2;2.0;2.7333333333333334;1.6557798386111986;1078.5514813926125;21.34672421487486;16.37813847139269;17.95056399833887;14.58404999576855;9.23894050059523;…
359;12.40083462386826;-0.12766457982186674;12.40083462386826;0.12766457982186674;0.4746494098579791;415.44900000000007;394.2810000000002;415.153206152;156.0;0.0;0.2578783807880497;-0.49674235101302344;0.49674235101302344;0.2578783807880497;0.9354838709677419;1.7419354838709677;2.5161290322580645;1.4354187878327997;1185.4209001494532;21.631181265251037;17.16273036431743;17.16273036431743;15.156529…
360;12.014703960487205;-1.0185406720654289;12.014703960487205;0.10324319259384152;0.3283582481285319;432.5890000000001;404.3650000000002;432.187149136;160.0;0.0;0.16076982357584788;-0.49668631188707096;0.49668631188707096;0.16076982357584788;0.9354838709677419;1.5161290322580645;2.064516129032258;1.5361442646376402;976.3465491325325;21.68358750805833;17.685783835054277;18.580211026054194;15.10754…
361;9.946410920862581;-0.08093311707398976;9.946410920862581;0.021250167447858237;0.687636491003225;298.29800000000006;284.18600000000004;298.095356928;112.0;0.0;0.17266669838263068;-0.5078225331413255;0.5078225331413255;0.17266669838263068;1.0454545454545454;1.8636363636363635;2.6363636363636362;1.9465678505718997;798.3448328601872;15.526733258565956;11.776939520944609;11.776939520944609;10.6690…
362;5.6904048563869996;0.8819812400268751;5.6904048563869996;0.8819812400268751;0.4950456456899404;353.4450000000001;332.2770000000001;353.16483971209004;132.0;0.0;0.26732358877939066;-0.49228818051531054;0.49228818051531054;0.26732358877939066;0.8148148148148148;1.5555555555555556;2.4074074074074074;1.8341332481505694;1112.4466741571898;18.216967702877945;15.299792812491638;15.299792812491638;13…
363;5.991345311668184;0.5157576276906947;5.991345311668184;0.5157576276906947;0.5236934257283486;377.48400000000015;350.26800000000014;377.199093724;146.0;0.0;0.16148699216875434;-0.49647731710176507;0.49647731710176507;0.16148699216875434;0.7142857142857143;1.4642857142857142;2.25;1.5488027561050894;864.7340450197387;19.606237238868705;16.48137522641329;16.48137522641329;13.796356295533847;9.461…
364;10.72504364923196;0.015330672647592358;10.72504364923196;0.015330672647592358;0.34371093702105193;470.5330000000003;444.3250000000003;470.206638692;178.0;0.0;0.21546573908579708;-0.4964259268021737;0.4964259268021737;0.21546573908579708;1.0;1.8571428571428572;2.6857142857142855;1.4660621005819523;1430.5999698439578;24.200095366003378;19.626271835259505;19.626271835259505;17.084851333567983;11…
365;13.557787068531116;-0.3327111678004533;13.557787068531116;0.040974348072562394;0.5062694066148185;412.5300000000002;380.27400000000017;412.23620750399994;162.0;0.0;0.29434928520215736;-0.4953052445407473;0.4953052445407473;0.29434928520215736;1.2666666666666666;1.9333333333333333;2.533333333333333;1.984322092015817;917.527414408931;21.88854057813175;18.566021178961957;18.566021178961957;14.20…
366;5.91218920883756;0.3275951843496452;5.91218920883756;0.3275951843496452;0.4096755757845293;430.5920000000002;396.3200000000002;430.26202832799993;168.0;0.0;0.16063837640489428;-0.49287003262853796;0.49287003262853796;0.16063837640489428;0.6875;1.25;1.84375;1.2413156792803992;884.9320022804068;22.01201463280452;19.028032059264415;19.028032059264415;15.847667890550102;11.67057717877906;11.67057…
367;12.914585294456495;-0.2315245737607754;12.914585294456495;0.1102886619707295;0.5526183308010049;464.9970000000003;435.76500000000027;464.19790384800007;172.0;0.0;0.2759349263198746;-0.4942748250649503;0.4942748250649503;0.2759349263198746;1.0303030303030303;1.7575757575757576;2.4242424242424243;1.4113531205682057;1112.284565945093;23.424074484064484;19.215381926268904;19.971310872287358;15.88…
368;13.66108340098487;-3.377585876425161;13.66108340098487;0.03341059880742381;0.4274634538905891;515.6790000000003;482.4150000000004;515.224262916;192.0;0.0;0.2507515864655781;-0.3056544176197147;0.3056544176197147;0.2507515864655781;0.9459459459459459;1.6216216216216217;2.2972972972972974;1.4006220302337187;1365.6952428502423;25.829851878000294;21.161985723695174;21.9784823046229;17.88116129880…
369;11.25389603875061;-3.093413829742657;11.25389603875061;0.3357805545057526;0.791454048491404;423.62900000000025;398.4290000000002;423.11089004;146.0;0.0;0.20820462715139904;-0.33038021292179925;0.33038021292179925;0.20820462715139904;1.2222222222222223;2.0;2.7777777777777777;1.4646965314815603;970.0812470057886;18.855160383312143;15.402304131262865;17.85179387404604;12.977277747551222;9.404257…
370;12.707252028157962;-3.374280210868776;12.707252028157962;0.06694382428363754;0.5512035284628355;480.5860000000002;452.3620000000003;480.17189299599994;178.0;0.0;0.414726310382749;-0.4102066726382758;0.414726310382749;0.4102066726382758;0.9117647058823529;1.411764705882353;1.8823529411764706;1.4279262973488518;1167.5654052032874;24.183587508058327;18.92434980590981;19.740846386837536;16.253986…
371;12.668617125894588;-3.309149868520818;12.668617125894588;0.06907935952669053;0.6094697771403496;465.57100000000025;438.3550000000003;465.16099396399994;172.0;0.0;0.4147263011635698;-0.41020793167716224;0.4147263011635698;0.41020793167716224;0.8787878787878788;1.3636363636363635;1.8181818181818181;1.4600814582264916;1146.9492474456026;23.47648072687178;18.424349805909813;19.240846386837536;15.…
372;11.528030295080724;-0.892868732010182;11.528030295080724;0.11393606189692917;0.016313690781541296;963.2419999999996;898.7299999999994;962.47456356809;364.0;0.0;0.2885002818771048;-0.5079666263462331;0.5079666263462331;0.2885002818771048;0.7285714285714285;1.3714285714285714;2.057142857142857;0.9229408814541925;2611.3869236864994;49.5050032176213;39.77157997132493;40.58807655225266;34.03291753…
373;13.27866947718454;-4.552479734393428;13.27866947718454;0.2589121775891252;0.5855911861569257;434.48700000000025;413.3190000000002;434.1388169520001;158.0;0.0;0.41790343344452435;-0.35596221491021923;0.41790343344452435;0.35596221491021923;1.1;1.8;2.5;1.7369791240075236;1103.5599228178949;21.465890847321376;16.636965769146528;17.453462350074254;14.253038761063381;9.75715893518283;10.5736555161…
374;13.918479068894971;-4.596177009032679;13.918479068894971;0.022277091906721003;0.49061818946930985;447.2150000000002;435.1190000000003;446.02119586399994;152.0;0.0;0.4174441865715756;-0.48281540505891574;0.48281540505891574;0.4174441865715756;1.1724137931034482;1.896551724137931;2.5172413793103448;1.9881090017404455;1109.9176062660592;21.344570503761734;14.727269275496935;16.239127167533844;13…
375;12.749699074074073;0.14087632275132345;12.749699074074073;0.14087632275132345;0.5240707441322637;369.4900000000001;346.30600000000015;369.151097976;136.0;0.0;0.1745047728161056;-0.3763616527441513;0.3763616527441513;0.1745047728161056;1.3846153846153846;2.230769230769231;3.0;1.4527257425002316;904.8339593947682;18.095647359318303;15.118807583462;15.935304164389727;12.614193540729628;9.0067062…
376;12.920837112622827;-0.09695326404693394;12.920837112622827;0.045461020828084786;0.3528156494356654;411.5270000000002;386.3270000000002;411.16166266;152.0;0.0;0.26126737563348856;-0.3763616527441513;0.3763616527441513;0.26126737563348856;1.3103448275862069;2.103448275862069;2.8620689655172415;1.52441342273592;1126.2682954822963;20.543241116511002;16.97426946942582;17.790766050353547;13.9523974…
377;13.408680372240529;-0.24881654737496772;13.408680372240529;0.24881654737496772;0.4592823092007511;403.5050000000001;377.29700000000014;403.21722405200006;154.0;0.0;0.12275262393946523;-0.31069305560029054;0.31069305560029054;0.12275262393946523;0.9333333333333333;1.6666666666666667;2.3333333333333335;1.540326253823314;1123.6251265492617;21.087211190881018;17.561641890464962;17.561641890464962…
378;11.534735095270186;-0.8951780521430293;11.534735095270186;0.005210866552723736;0.01747596467423938;918.1759999999994;852.6559999999996;917.5072436000901;354.0;0.0;0.21763787008445634;-0.5079666263462331;0.5079666263462331;0.21763787008445634;0.7352941176470589;1.3235294117647058;1.9411764705882353;0.8733144922660513;2550.7710690509143;47.83127663125437;39.22765719046949;39.22765719046949;32.9…
379;6.18430284866965;0.6420343600403123;6.18430284866965;0.6420343600403123;0.6966950950418661;368.70200000000006;349.55;367.033854008;112.0;0.0;0.15155772083456617;-0.4907875456718422;0.4907875456718422;0.15155772083456617;1.1904761904761905;1.9523809523809523;2.6666666666666665;1.6840802031026116;551.2528331290362;15.079139501373252;12.03405624555589;14.37598173068905;10.16470379794645;6.996808…
380;13.173821814093209;-0.401985051892644;13.173821814093209;0.17591388703221256;0.41419822929468325;351.425;329.249;351.17469054400004;134.0;0.0;0.21324134758910013;-0.4930872024976658;0.4930872024976658;0.21324134758910013;1.0;1.7307692307692308;2.5;1.7880057181634335;1050.7958127045383;18.681433796945203;15.175270706209579;15.175270706209579;12.435560745775547;8.545676174403022;8.5456761744030…
381;10.941671128327874;-0.07070418136390355;10.941671128327874;0.07070418136390355;0.36067296569675195;396.44600000000014;376.2860000000002;396.14739249999997;148.0;0.0;0.21907031146204875;-0.4928127567294944;0.4928127567294944;0.21907031146204875;0.9;1.6666666666666667;2.5;1.6153334927138785;1263.3784000433286;20.501424753254113;16.50055416007621;16.50055416007621;14.669836433395457;9.8177341635…
382;2.4583796296296296;1.038852513227513;2.4583796296296296;1.038852513227513;0.44242729458168667;351.47300000000007;328.2890000000001;351.18557515609;132.0;0.0;0.2671996748778115;-0.1984668499493862;0.2671996748778115;0.1984668499493862;0.8148148148148148;1.5925925925925926;2.4074074074074074;1.8297356033028216;1136.4600572775526;18.380104409694475;15.814194252838151;15.814194252838151;13.220346…
383;12.812789273116653;0.1733876081296719;12.812789273116653;0.1733876081296719;0.5094974163239842;345.466;320.266;345.19613984009;132.0;0.0;0.2568170802464386;-0.2896878179357445;0.2896878179357445;0.2568170802464386;1.0;1.7692307692307692;2.5384615384615383;1.7042449837371434;907.3858063086768;17.932510652501772;15.318818860479327;15.318818860479327;12.720346690612274;9.493431683612943;9.493431…
384;13.225580539739159;-3.8793943001009192;13.225580539739159;0.08703763308200596;0.24258492490958858;470.59400000000016;444.3860000000002;470.166413692;172.0;0.0;0.2616881298972541;-0.4928290476525658;0.4928290476525658;0.2616881298972541;0.7941176470588235;1.4705882352941178;2.235294117647059;1.7162471375451607;1477.0272344084494;24.29431797206756;19.279426100235895;20.09592268116362;16.2420206…
385;13.141136095294716;-4.011338744545362;13.141136095294716;0.0407794632749543;0.22407259522246156;491.0120000000002;467.82800000000026;490.1117912760001;172.0;0.0;0.26291268667024437;-0.49282904001267885;0.49282904001267885;0.26291268667024437;0.8823529411764706;1.588235294117647;2.3529411764705883;1.7162471375451607;1483.2512096676487;24.294317972067564;18.65739057324512;20.2298161001913;16.24…
386;12.342463432164008;-1.2267772633744858;12.342463432164008;0.037526914804741685;0.7001191722491026;390.46100000000007;368.2850000000001;390.124942804;144.0;0.0;0.34138249289474104;-0.4774850652041323;0.4774850652041323;0.34138249289474104;1.3703703703703705;2.185185185185185;2.888888888888889;1.7112255181215357;842.6207102942318;19.38854057813175;15.280603626010477;16.0971002069382;12.95239749…
387;9.986671516147528;0.03772317054393781;9.986671516147528;0.03772317054393781;0.40151721303986926;395.3110000000001;379.1830000000001;394.0309541119999;130.0;0.0;0.21182503593900764;-0.49627738862316456;0.49627738862316456;0.21182503593900764;1.28;2.12;2.88;1.62801903250235;902.125565260097;17.811190308942127;13.499488272143454;15.82784274510809;11.991203638441373;7.698693305887483;9.2711188328…
388;12.132360796170321;-0.5923554421768704;12.132360796170321;0.014782165952800908;0.7487606293596883;308.34100000000007;292.213;308.127325752;116.0;0.0;0.3626598271469157;-0.45594261855750395;0.45594261855750395;0.3626598271469157;1.0869565217391304;1.7826086956521738;2.4782608695652173;1.7236371371654875;810.3695862717942;16.233840039752504;12.638746840510409;12.638746840510409;11.1310302931352…
389;8.09085186234988;-0.0005773914504070277;8.09085186234988;0.0005773914504070277;0.30207565926637525;378.5050000000001;356.32900000000006;378.16266570400006;138.0;0.0;0.22983252089682235;-0.30543743216063246;0.30543743216063246;0.22983252089682235;1.0;1.7037037037037037;2.4444444444444446;1.7418397987811385;1057.7664465718906;19.551677284948283;15.75295599713759;16.647383188137503;12.8125708434…
390;11.872613132718651;-0.70051297174313;11.872613132718651;0.2239679915175945;0.6454588789869243;346.8140000000001;327.66200000000003;346.108420148;126.0;0.0;0.3131915038543528;-0.49176065637456623;0.49176065637456623;0.3131915038543528;1.0416666666666667;1.75;2.4166666666666665;1.7505175582958141;729.5437739062427;17.526733258565955;13.558374791101294;14.314303737119747;11.452397498181154;7.502…
391;5.360512011705575;0.28591565028592103;5.360512011705575;0.28591565028592103;0.5123393448749818;314.4100000000001;296.266;314.108898816;114.0;0.0;0.2308003714251233;-0.4535954748158607;0.4535954748158607;0.2308003714251233;1.0909090909090908;1.9090909090909092;2.727272727272727;1.653992375072882;728.5940315863575;15.526733258565956;12.589238949438496;13.48366614043841;10.614193540729628;7.0786…
392;5.826475728606411;0.7647201751070799;5.826475728606411;0.7647201751070799;0.609660315084308;362.3110000000002;338.1190000000001;361.10412648799996;118.0;0.0;0.13298044794166508;-0.4924116623702752;0.4924116623702752;0.13298044794166508;1.0454545454545454;1.8181818181818181;2.5454545454545454;1.6251253319823717;570.9027959086939;15.7862462825598;13.387762418422795;14.9737589575375;10.647867045…
393;12.607438452899833;-0.7678779099852473;12.607438452899833;0.2913806817748015;0.5554134465766869;404.5100000000001;376.2860000000002;404.209992756;156.0;0.0;0.3214229215283988;-0.4573711111301806;0.4573711111301806;0.3214229215283988;0.9333333333333333;1.5666666666666667;2.2;1.5972210170426557;987.0353919499088;21.672997628507925;17.793827540582406;17.793827540582406;14.346244348298503;9.96903…
394;12.13777790206098;0.09060377041763679;12.13777790206098;0.09060377041763679;0.8538398513163344;399.5600000000001;370.3280000000001;399.19804816800007;150.0;0.0;0.2246196565420575;-0.49250742378045587;0.49250742378045587;0.2246196565420575;1.3571428571428572;2.142857142857143;2.892857142857143;1.4681519061447432;920.1033512634122;19.672997628507925;16.95567087664547;17.772167457573197;13.50804…
395;12.51527790206098;-0.1964332666194002;12.51527790206098;0.1892563811449095;0.8173127878209163;427.57000000000016;398.3380000000001;427.19296278800005;160.0;0.0;0.25119717936356034;-0.49250742378045587;0.49250742378045587;0.25119717936356034;1.2666666666666666;2.1333333333333333;2.933333333333333;1.2460162855204384;981.8198125795839;20.501424753254113;17.485239510668976;18.301736091596702;14.6…
396;13.071248818972032;-0.29543170508944305;13.071248818972032;0.16775321239606988;0.8900308259434349;326.48400000000004;296.244;326.23581358;130.0;0.0;0.24121972853861562;-0.30560248717110733;0.30560248717110733;0.24121972853861562;1.2083333333333333;1.9166666666666667;2.625;1.8217878113716701;653.802632769924;17.31962647737941;15.48485391903124;15.48485391903124;11.381847280265067;9.25260717609…
397;12.892946953472748;0.14135571512555667;12.892946953472748;0.14135571512555667;0.6256984325696148;377.51300000000003;354.3290000000001;377.15618335600004;138.0;0.0;0.2369657846700244;-0.31141456428261294;0.31141456428261294;0.2369657846700244;1.1111111111111112;1.9259259259259258;2.814814814814815;1.5174459338351514;979.1941674731353;18.802754140504845;15.682716914880427;16.499213495808153;13.…
398;12.453313702024019;-0.14009978374065635;12.453313702024019;0.14009978374065635;0.8069534435733694;379.27900000000005;364.15900000000005;378.00376082;114.0;0.0;0.2951393917567763;-0.4441920626742826;0.4441920626742826;0.2951393917567763;1.4090909090909092;2.272727272727273;3.0;1.6679842455616045;726.4408149773575;15.526733258565956;12.082558494098132;14.485051614140563;10.631030293135234;6.933…
399;9.707515754269602;0.010282921810699897;9.707515754269602;0.010282921810699897;0.4176822421353212;349.88300000000015;329.72300000000007;349.09032756000005;122.0;0.0;0.21951412931970643;-0.49415012100266736;0.49415012100266736;0.21951412931970643;1.2173913043478262;2.0;2.739130434782609;1.6352853951318038;643.7247745211113;16.493353063746348;13.036117523200069;14.60854305014625;11.1310302931352…
400;12.966786938135439;-0.04387268809166289;12.966786938135439;0.04387268809166289;0.30834494228429254;458.6060000000002;424.33400000000023;458.26817632800004;178.0;0.0;0.20914902525463253;-0.4953133473010077;0.4953133473010077;0.20914902525463253;0.9117647058823529;1.6470588235294117;2.411764705882353;1.2852818798121364;1172.6541519321445;24.078775022443736;20.367566428165745;20.367566428165745;…
401;10.623476026238471;0.05647686234987814;10.623476026238471;0.05647686234987814;0.3388200786910892;422.59800000000024;392.3580000000002;422.21403258000004;158.0;0.0;0.21597691197708152;-0.4930108987033719;0.4930108987033719;0.21597691197708152;1.0333333333333334;1.8;2.5;1.9525637315482416;1078.234145123037;21.836134335324456;18.34605380088677;19.240480991886688;14.223254446010253;10.06532947650…
402;4.328398312646148;0.4370936213991772;4.328398312646148;0.4370936213991772;0.301297358470603;330.482;312.3380000000001;330.097288576;114.0;0.0;0.17697774441000477;-0.2774603889751664;0.2774603889751664;0.17697774441000477;0.9545454545454546;1.6818181818181819;2.409090909090909;1.8589093739144311;668.8558406449879;15.7862462825598;12.192113585893015;13.980967967892845;10.631030293135234;6.76986…
403;12.814420112783118;-4.718870498368019;12.814420112783118;0.12239762051849312;0.2714673497473625;460.4080000000002;441.2560000000003;460.12460636799995;172.0;0.0;0.4161652046332198;-0.49175207148964195;0.49175207148964195;0.4161652046332198;1.0303030303030303;1.7575757575757576;2.393939393939394;1.5833214616962497;1147.5789653277118;24.009860921691384;17.38741499030594;17.38741499030594;15.630…
404;13.137871157722348;0.005522906693542051;13.137871157722348;0.005522906693542051;0.49138898487559673;366.46400000000017;344.2880000000001;366.17321332399996;138.0;0.0;0.2611375892309944;-0.2922830822857863;0.2922830822857863;0.2611375892309944;0.8571428571428571;1.5714285714285714;2.392857142857143;1.7663421438029845;1190.0593556406666;19.346724214874865;15.877143081681266;15.877143081681266;1…
405;11.566836601543699;-0.32223259632752743;11.566836601543699;0.32223259632752743;0.46867635844900196;392.4990000000002;364.27500000000015;392.20999275599996;152.0;0.0;0.3359621562062375;-0.4934054732202814;0.4934054732202814;0.3359621562062375;0.9655172413793104;1.7586206896551724;2.5517241379310347;1.2382500817993463;1035.720373333816;20.21696770287794;17.18772168421435;17.18772168421435;14.09…
406;12.300621031253574;-0.4723777512260212;12.300621031253574;0.1972047847650369;0.4925673389883708;400.4380000000001;380.2780000000001;400.1535405;150.0;0.0;0.33895137489269384;-0.4505451501750291;0.4505451501750291;0.33895137489269384;1.1;1.9333333333333333;2.7333333333333334;1.2588550011018098;1280.5978762550994;20.294317972067567;16.513614936154664;16.513614936154664;14.610923449306226;10.244…
407;12.473936584922036;0.11308437263794402;12.473936584922036;0.11308437263794402;0.4290167863288548;359.9030000000001;345.7910000000001;359.02053374800005;116.0;0.0;0.18441304952161403;-0.2922531690984396;0.2922531690984396;0.18441304952161403;1.1304347826086956;1.826086956521739;2.5217391304347827;1.7236371371654877;812.7978045470884;16.233840039752504;12.453182143793958;14.842104251667864;11.1…
408;6.051960742630385;0.8012483728059123;6.051960742630385;0.8012483728059123;0.6776884094478138;281.35900000000004;262.207;281.152812228;108.0;0.0;0.19581769169430463;-0.4504302899751887;0.4504302899751887;0.19581769169430463;1.1428571428571428;1.9047619047619047;2.7142857142857144;1.9148419709868143;800.2566617415793;14.396976746569035;12.465067547658059;12.465067547658059;10.220346690612276;7.…
409;13.35139305575418;-0.3657271314810997;13.35139305575418;0.22263857394809738;0.4816752194530801;349.19200000000006;338.1040000000001;348.023246552;116.0;0.0;0.22018249595275602;-0.4927830515324584;0.4927830515324584;0.22018249595275602;1.0869565217391304;1.8695652173913044;2.608695652173913;2.083517702791041;941.2698396464809;16.560113453385565;12.016986089854937;13.528843981891846;10.93556074…
410;11.008381204333585;-0.8933225203661712;11.008381204333585;0.34276029856387;0.7680789554760147;258.302;248.22199999999998;258.04629856;90.0;0.0;0.34546043096850076;-0.4770486544881543;0.4770486544881543;0.34546043096850076;1.3333333333333333;2.0555555555555554;2.7222222222222223;2.272090922704365;728.1220328081082;12.698306133819765;9.622238982565356;10.438735563493083;8.664703797946448;5.4448…
411;12.300292233067635;-0.47303776040875745;12.300292233067635;0.19761234423853025;0.4925673389883707;400.43800000000016;380.2780000000002;400.1535405000001;150.0;0.0;0.33895137489269384;-0.4505451501750291;0.4505451501750291;0.33895137489269384;1.1;1.9333333333333333;2.7333333333333334;1.2588550011018098;1280.5978762550994;20.29431797206757;16.513614936154664;16.513614936154664;14.61092344930622…
412;13.352317596791803;-3.771210842361637;13.352317596791803;0.23077522675736994;0.4165961787107953;457.55900000000014;434.37500000000017;457.1572459760001;166.0;0.0;0.24089915336548023;-0.20707183405779359;0.24089915336548023;0.20707183405779359;0.8787878787878788;1.5757575757575757;2.3333333333333335;1.6343800448991963;1594.0777061156589;23.164561460070644;18.519152752856556;19.335649333784282;…
413;13.377507558578987;-3.638842592592592;13.377507558578987;0.2934750566893427;0.7146421598250244;341.4320000000001;322.2800000000001;341.108564468;124.0;0.0;0.18925191403544217;-0.36110307093320365;0.36110307093320365;0.18925191403544217;0.9166666666666666;1.5416666666666667;2.0833333333333335;2.239840854424119;922.5367977370564;17.319626477379405;13.85370944925167;14.670206030179397;11.4087207…
414;10.691725954270598;-0.22676555807508225;10.691725954270598;0.22676555807508225;0.48700882572768983;383.8600000000002;369.74800000000016;383.049525368;130.0;0.0;0.22512632365501958;-0.49266387542998147;0.49266387542998147;0.22512632365501958;1.3846153846153846;2.1923076923076925;2.9615384615384617;1.826260811619904;1075.1326226427898;18.258784066134833;13.914036856254933;15.486462383201115;12.…
415;13.019669107193666;-0.516311123516175;13.019669107193666;0.516311123516175;0.5370796614125132;459.6160000000002;433.4080000000002;459.15628067200004;164.0;0.0;0.15037445974978206;-0.3777778197709669;0.3777778197709669;0.15037445974978206;1.2258064516129032;2.064516129032258;2.806451612903226;1.5777575992712232;1091.5004694460706;21.631181265251037;17.728062540654612;19.361055702510065;15.1016…
416;6.4503495273776945;0.5971781305114641;6.4503495273776945;0.5971781305114641;0.5365577593784502;402.32600000000014;387.2060000000002;401.02766588009007;130.0;0.0;0.33930074804090127;-0.46515109432027985;0.46515109432027985;0.33930074804090127;1.0;1.8461538461538463;2.576923076923077;1.877434558673858;1082.7140056066937;17.932510652501772;13.654949133908199;15.983303606872836;12.70350993820667;…
417;5.881788483190437;0.5138258044987544;5.881788483190437;0.5138258044987544;0.5760502010814728;327.80000000000007;317.7200000000001;327.034544;108.0;0.0;0.20443360775163208;-0.239117810086366;0.239117810086366;0.20443360775163208;1.0454545454545454;1.8636363636363635;2.6818181818181817;1.5965578497934634;895.4285399030629;14.940946820939052;11.348189675676437;12.920615202622619;10.7759895832781…
418;6.149223192899238;0.5201519402782036;6.149223192899238;0.5201519402782036;0.721045403581447;391.28700000000015;379.19100000000014;390.02212074400006;126.0;0.0;0.21231442657905758;-0.2815476438621811;0.2815476438621811;0.21231442657905758;1.12;2.04;2.92;1.6056951760353133;1021.8040959216853;16.965890847321383;12.960723146297177;15.289077619261812;12.20350993820667;7.884705380578232;9.626232886…
419;6.360179078833179;-0.22255117787855916;6.360179078833179;0.22255117787855916;0.5391871956552777;381.6900000000001;366.57000000000005;380.02499614000004;124.0;0.0;0.1022509807681916;-0.3669220090498758;0.3669220090498758;0.1022509807681916;1.0;1.75;2.4166666666666665;1.7958913326646337;788.5333762573995;16.94094682093905;12.701635423950442;14.969422262005807;11.614193540729628;7.38355865525343…
420;6.069134716313486;0.5811614837696402;6.069134716313486;0.5811614837696402;0.5394974169498824;373.3080000000001;359.196;372.02547480800007;120.0;0.0;0.11940028528501545;-0.14909512347601028;0.14909512347601028;0.11940028528501545;0.875;1.7083333333333333;2.5833333333333335;1.5502170650867857;911.6186791586258;16.518297090128677;12.798726924558885;15.127081397523522;11.703509938206668;7.7213719…
421;5.8471535610736565;0.46151257429305736;5.8471535610736565;0.46151257429305736;0.5882150531731252;338.86400000000015;319.71200000000005;338.096809908;118.0;0.0;0.20919390171300636;-0.49272285910666225;0.49272285910666225;0.20919390171300636;1.1818181818181819;1.9545454545454546;2.727272727272727;1.472693259734155;583.4833125335015;15.200459844932896;12.31981425019075;13.892239777136933;10.8264…
422;6.122089890637406;0.49121451667086613;6.122089890637406;0.49121451667086613;0.6043835068728335;328.82400000000007;315.7200000000001;328.043711716;110.0;0.0;0.27666536201860065;-0.4118870414525184;0.4118870414525184;0.27666536201860065;0.9545454545454546;1.7272727272727273;2.5454545454545454;1.6192469604307886;771.0948196083416;15.200459844932896;11.646847987209304;13.219273514155484;10.809663…
423;5.535054563492063;0.24982063251387698;5.535054563492063;0.24982063251387698;0.701378436836273;367.40900000000016;346.2410000000001;367.164439532;140.0;0.0;0.24066011065949905;-0.4535950381563343;0.4535950381563343;0.24066011065949905;1.1851851851851851;2.111111111111111;3.0;1.356554564416338;950.4806515220056;18.216967702877945;15.167555151148424;15.167555151148424;13.275989583278104;9.216440…
424;12.301361771994317;-0.47122034381861355;12.301361771994317;0.19635444462898244;0.517421309320825;400.44200000000006;380.28200000000015;400.16477388000004;150.0;0.0;0.33895137489269384;-0.4505451501750291;0.4505451501750291;0.33895137489269384;1.1666666666666667;2.0;2.8;1.2588550011018103;1281.7774181322266;20.294317972067564;16.499793836690717;16.499793836690717;14.610923449306227;10.18167585…
425;13.18537320483749;-0.30949420508944314;13.18537320483749;0.10661942554799642;0.4346765341736333;373.79900000000004;361.7030000000001;373.061804304;130.0;0.0;0.20936966989555544;-0.46492486881350065;0.46492486881350065;0.20936966989555544;1.1111111111111112;1.8518518518518519;2.4814814814814814;2.1463605145968048;1044.120272058578;19.22540387131522;13.96430507071234;14.720234016730796;13.13456…
426;9.303355885870316;0.5206881076708822;9.303355885870316;0.5206881076708822;0.5583975636710352;372.28000000000003;361.1920000000001;371.00507371200007;118.0;0.0;0.1148274847107562;-0.264028742771891;0.264028742771891;0.1148274847107562;1.0833333333333333;1.9583333333333333;2.6666666666666665;1.859026570108174;907.8825939800926;16.94094682093905;12.409077226875374;14.737431699840009;11.669035095…
427;9.293870747258193;0.1846749811035524;9.293870747258193;0.1846749811035524;0.8413950119804567;331.803;313.6590000000001;331.108754496;120.0;0.0;0.2357357204917238;-0.4838764400456778;0.4838764400456778;0.2357357204917238;1.173913043478261;1.8695652173913044;2.5217391304347827;1.7044077989393125;682.8543094531009;16.070703332935974;12.795250385501166;13.551179331519622;11.258351493073063;7.7918…
428;11.34898671661298;-0.7499695732202352;11.34898671661298;0.11204086881666209;0.13406621645863734;518.0610000000001;485.80500000000023;517.2244529440001;192.0;0.0;0.20658367565276203;-0.49590051544257535;0.49590051544257535;0.20658367565276203;0.972972972972973;1.6486486486486487;2.3783783783783785;1.656117357081158;1260.8033348789138;26.200095366003374;20.51730733716544;21.273236283183895;17.9…
429;11.21560207417576;-0.7583492028498651;11.21560207417576;0.1233841191363525;0.14305043007085033;492.02300000000025;461.7830000000003;491.20880288000006;182.0;0.0;0.20630218841397963;-0.49590051544640273;0.49590051544640273;0.20630218841397963;0.8857142857142857;1.4857142857142858;2.1142857142857143;1.9038800802423572;1135.2528007314309;25.045394827624126;19.31020055597889;20.066129501997345;16…
430;11.182040285135074;-0.7816688187620733;11.182040285135074;0.12656433086447505;0.13978735084710328;473.5770000000003;442.3290000000003;473.242689852;182.0;0.0;0.2063021885427639;-0.5079666263462331;0.5079666263462331;0.2063021885427639;0.8571428571428571;1.4285714285714286;1.9714285714285715;1.8835570180242458;1092.9979132292672;25.045394827624126;19.379449678469623;19.379449678469623;16.93556…
431;14.136668295697634;-0.9729937541468716;14.136668295697634;0.012382516812945665;0.04131750427163404;896.0659999999995;838.6099999999997;895.4493285440001;344.0;0.0;0.35184401427955003;-0.49656534791821255;0.49656534791821255;0.35184401427955003;0.8181818181818182;1.4090909090909092;2.0454545454545454;0.9555688673710366;2657.7691415314594;46.20995628769472;36.87505179267147;36.87505179267147;32…
432;13.920051279867765;-0.7434515961505987;13.920051279867765;0.07246251195994091;0.06619221582869898;631.8210000000003;586.4610000000002;631.3522403000001;244.0;0.0;0.24729853621980788;-0.5079560162221948;0.5079560162221948;0.24729853621980788;0.8297872340425532;1.5106382978723405;2.25531914893617;1.186183936025385;1623.9542047305545;32.848513447058465;26.86758211092898;26.86758211092898;22.9406…
433;12.984799365268323;-3.5626565652359825;12.984799365268323;0.332999780669333;0.33965785793921877;475.61800000000017;446.38600000000025;475.20419616800007;176.0;0.0;0.2406892464187518;-0.32535094039879947;0.32535094039879947;0.2406892464187518;0.8529411764705882;1.5294117647058822;2.3529411764705883;1.1822749087312618;1541.564202518541;23.54539482762413;18.920152653475967;19.736649234403693;16.…
434;10.454440947560537;-0.8112147986426501;10.454440947560537;0.2504740383807844;0.560497767166909;367.8360000000002;349.6920000000001;367.108754496;132.0;0.0;0.20292021226164575;-0.46652246009883014;0.46652246009883014;0.20292021226164575;0.9615384615384616;1.6538461538461537;2.3076923076923075;1.7533375164684732;1078.6524379804002;18.0956473593183;13.970270342621571;14.726199288640027;12.631030…
435;6.59542044595616;1.075277777777778;6.59542044595616;1.075277777777778;0.7784854513155498;286.444;264.268;286.15036970399996;106.0;0.0;0.12569568809360762;-0.3978687861314336;0.3978687861314336;0.12569568809360762;0.8;1.5;2.4;1.9422683387198993;656.7891358505807;13.526733258565956;12.003879967018923;12.82037654794665;9.843336592900531;8.058350582931729;8.874847163859455;6.255990607630492;7.339…
436;11.926392668178384;-0.48055555555555496;11.926392668178384;0.39694444444444477;0.5503684896446802;223.23099999999997;214.15899999999993;223.063328528;82.0;0.0;0.233744487038719;-0.39870899074321264;0.39870899074321264;0.233744487038719;0.7058823529411765;1.2941176470588236;2.0588235294117645;2.395496568636905;659.0218277807028;11.991199352633217;8.935298734444734;8.935298734444734;8.181540550…
437;12.514297046756466;-0.03877600906268208;12.514297046756466;0.03877600906268208;0.47629483167083053;432.5720000000002;400.31600000000014;432.26375964400006;168.0;0.0;0.27483968197451597;-0.35403291897251393;0.35403291897251393;0.27483968197451597;0.90625;1.71875;2.59375;1.102110811331654;1148.8675648894673;21.91563831562721;18.671049526529607;18.671049526529607;15.686673185801062;11.9074034928…
438;6.240353993449231;0.571535338091976;6.240353993449231;0.571535338091976;0.35342587041485096;415.3490000000002;399.2210000000002;414.047272872;136.0;0.0;0.20960741351630627;-0.335529699150762;0.335529699150762;0.20960741351630627;0.8888888888888888;1.5925925925925926;2.4074074074074074;1.554582982299674;1084.791148548133;18.80275414050485;14.270884546441174;16.599239019405807;13.13103029313523…
439;13.346341314609713;0.1546864985663683;13.346341314609713;0.1546864985663683;0.45994511104414837;488.07500000000033;453.80300000000034;487.23904038800003;182.0;0.0;0.22536708432942656;-0.33989110915968;0.33989110915968;0.22536708432942656;0.7428571428571429;1.2857142857142858;1.8285714285714285;1.1551689172312067;1034.104067904914;24.036958659186848;20.229418887685906;20.98534783370436;17.1698…
440;11.827410504614388;-0.5758847025189009;11.827410504614388;0.2809036557945286;0.24790056771428612;391.85400000000004;373.71000000000015;391.097521116;140.0;0.0;0.33077176562885774;-0.49388933496808307;0.49388933496808307;0.33077176562885774;0.9642857142857143;1.6428571428571428;2.392857142857143;1.6349581731139744;995.8707264944048;19.76937394568524;14.956249063967809;15.712178009986264;13.614…
441;12.059016912320484;-0.16557823129251714;12.059016912320484;0.16557823129251714;0.5802286141544774;282.73;271.642;282.05599065200005;98.0;0.0;0.22061150607707036;-0.3351718332849471;0.3351718332849471;0.22061150607707036;1.15;2.0;2.8;1.8525252669204728;771.8519042319242;13.94938298937633;10.506929050869308;11.262857996887764;9.720346690612276;6.149721053995007;6.527685527004234;4.3551489057665…
442;12.039491528092718;-0.013579459561601892;12.039491528092718;0.013579459561601892;0.5225966961046522;259.308;246.20399999999995;259.099714036;96.0;0.0;0.1854628295684906;-0.2892888867660417;0.2892888867660417;0.1854628295684906;0.9;1.65;2.5;1.9357578395301518;770.2899187273392;13.7862462825598;10.86101538542896;10.86101538542896;9.843336592900531;6.446589668151425;6.446589668151425;4.501848506…
443;13.62862391024413;-4.961185947553109;13.62862391024413;0.030891934629239337;0.3737009227581041;533.5940000000003;503.3540000000003;533.22901186;202.0;0.0;0.4712553585687481;-0.3056547467150362;0.4712553585687481;0.3056547467150362;0.8974358974358975;1.564102564102564;2.230769230769231;1.4020662705962377;1334.1900490190942;27.407202147189924;21.479382561795127;21.479382561795127;18.79184490132…
444;13.493636271670184;-0.031008421759684657;13.493636271670184;0.031008421759684657;0.5006861214194056;451.57000000000016;422.33800000000025;451.225977168;172.0;0.0;0.25075159316005474;-0.4961009541405093;0.4961009541405093;0.25075159316005474;1.0;1.7058823529411764;2.4411764705882355;1.3558685502073684;1196.560070642135;23.329851878000298;19.177347666617;19.177347666617;16.652999680989847;11.87…
445;13.494098840957156;0.05399016100675502;13.494098840957156;0.05399016100675502;0.5271051485214413;437.5870000000002;406.3390000000003;437.246712612;168.0;0.0;0.25075158181714563;-0.3844258213294903;0.3844258213294903;0.25075158181714563;0.9696969696969697;1.696969696969697;2.4545454545454546;1.3369357043738466;1102.2256049820014;22.45960838999722;18.99002725680363;18.99002725680363;16.25915283…
446;12.18740716274266;-0.2790361368312755;12.18740716274266;0.20783801020408177;0.2965051823776285;462.34300000000025;442.1830000000003;461.06265559999997;150.0;0.0;0.30613878991679194;-0.4607900929880791;0.4607900929880791;0.30613878991679194;0.8666666666666667;1.5;2.1666666666666665;1.456128445803136;1049.366010873528;20.760937777247957;16.254147052115183;17.84014359122989;14.686673185801062;9.…
447;13.2111505574452;-0.14322488872091976;13.2111505574452;0.006615346500808084;0.27565300690759054;481.57400000000035;454.3580000000003;481.16714196400005;178.0;0.0;0.25673751783318055;-0.4953160625201369;0.4953160625201369;0.25673751783318055;1.1176470588235294;1.9411764705882353;2.7941176470588234;1.2887722182774355;1155.2627674200623;23.3298518780003;18.81285901851508;19.629355599442807;16.63…
448;12.332328908415217;-0.005342970521541313;12.332328908415217;0.005342970521541313;0.5390931531555394;327.3610000000001;314.25700000000006;327.05652889600003;116.0;0.0;0.2566791035036057;-0.48614685103482297;0.48614685103482297;0.2566791035036057;1.0869565217391304;1.9130434782608696;2.782608695652174;1.468901149315235;840.9108002565712;15.6480536021256;12.1512272757063;12.967723856634025;11.29…
449;12.14372763920383;-0.22615410052910034;12.14372763920383;0.22615410052910034;0.7599847833574669;314.797;303.709;314.0280616520001;104.0;0.0;0.27465319840862545;-0.32063034705307714;0.32063034705307714;0.27465319840862545;1.0476190476190477;1.7619047619047619;2.4761904761904763;1.7667477051556455;753.4628581779309;14.656489770562878;10.915177341333171;12.487602868279351;10.220346690612274;6.30…
450;11.99869045319893;-0.3336161414877139;11.99869045319893;0.10576547986044749;0.5003910988818298;464.11300000000017;452.0170000000002;461.921466444;126.0;0.0;0.29084978698342256;-0.5060805784845741;0.5060805784845741;0.29084978698342256;1.16;2.0;2.76;1.7901287640291703;937.4991658425628;17.81119030894213;12.740355409842357;15.912348488071766;12.024877143252587;7.197412188397188;8.78340872751189…
451;10.436241290976138;-0.9371948865761996;10.436241290976138;0.12224972705131432;0.8444602157483949;280.261;272.197;280.015392356;98.0;0.0;0.31350446210629435;-0.4806117801832973;0.4806117801832973;0.31350446210629435;1.3157894736842106;2.1578947368421053;3.0;1.8029930522597017;627.2981478304972;13.242276208189782;9.529146608761163;10.34564318968889;9.220346690612274;5.303177930731825;6.28877649…
452;11.008450876524469;-0.9189609053497947;11.008450876524469;0.2822438481565468;0.7456863773134019;289.334;274.214;289.11027872000005;108.0;0.0;0.3351808438498818;-0.4776392361760864;0.4776392361760864;0.3351808438498818;0.6363636363636364;1.0454545454545454;1.4545454545454546;2.077015766572497;712.958213143217;15.363596551749426;11.885579250118544;11.885579250118544;10.75402019542349;6.99128574…
453;12.349454645315936;-0.5160127784406281;12.349454645315936;0.2660770077085013;0.22646591651207706;407.4690000000001;386.3010000000002;407.15214353199997;152.0;0.0;0.33812871802744443;-0.49388933277924735;0.49388933277924735;0.33812871802744443;0.6774193548387096;1.2258064516129032;1.903225806451613;1.427442542434181;1184.1063893483627;21.468044558434507;16.81033539852746;16.81033539852746;15.2…
454;12.869526216803678;-3.5116961648171148;12.869526216803678;0.07275242638657042;0.5126801341280215;520.6510000000003;488.3950000000004;520.203193124;194.0;0.0;0.41472630121324144;-0.41020791720183225;0.41472630121324144;0.41020791720183225;0.7837837837837838;1.2972972972972974;1.8108108108108107;1.2406829361298182;1259.9225708114118;25.882258120807595;20.69999052615596;21.516487107083684;17.886…
455;12.707290332723234;-0.10550359032501855;12.707290332723234;0.10550359032501855;0.4823234002528245;335.79;321.6780000000001;335.07130636799997;118.0;0.0;0.2298145241967002;-0.4608625671928188;0.4608625671928188;0.2298145241967002;1.0;1.7916666666666667;2.5416666666666665;1.7901468231735116;997.99441324026;16.518297090128677;12.776984660898972;13.532913606917425;11.720346690612276;7.62725404156…
456;13.587867850844042;-0.8362183484504913;13.587867850844042;0.09527447089947128;0.5501954638520957;410.51800000000014;380.27800000000013;410.23179082;160.0;0.0;0.27485811945308697;-0.49489958820189217;0.49489958820189217;0.27485811945308697;1.1666666666666667;1.9333333333333333;2.6;1.7226193899739444;838.5978747345941;20.813344020055254;17.37219103580692;17.37219103580692;14.688307160060722;11.…
457;13.647930917737465;-0.8013430650037805;13.647930917737465;0.04307568487041724;0.3965290114275401;479.56200000000024;454.36200000000025;479.16272527999996;176.0;0.0;0.2759914336274488;-0.4948553318506574;0.4948553318506574;0.2759914336274488;1.1470588235294117;1.9411764705882353;2.7058823529411766;1.5430447098007445;1149.4347067282047;23.3298518780003;18.539524895057294;19.35602147598502;16.68…
458;12.578657879818593;-0.28159554253800323;12.578657879818593;0.06678214495674761;0.7826780221407874;331.799;313.65500000000003;331.097521116;120.0;0.0;0.23306008360959296;-0.37132476823319194;0.37132476823319194;0.23306008360959296;1.0869565217391304;1.826086956521739;2.652173913043478;1.4801784688025306;699.262042864465;15.97432701575866;12.704258999350522;13.460187945368977;11.131030293135236…
459;13.913521465151131;-0.6487682669316657;13.913521465151131;0.04836393508020431;0.38149454464656873;418.42800000000017;399.2760000000002;418.1441186880001;156.0;0.0;0.34053359137077466;-0.4960719225555006;0.4960719225555006;0.34053359137077466;1.096774193548387;1.8387096774193548;2.5806451612903225;1.2941025689826222;1171.448923156858;21.424074484064484;16.532458848079195;16.532458848079195;15.…
460;12.201360688201584;-0.6095295990231264;12.201360688201584;0.10720395565633623;0.39936026663921775;400.4380000000001;380.27800000000013;400.1535405000001;150.0;0.0;0.33895366752977807;-0.48041029468210267;0.48041029468210267;0.33895366752977807;1.0;1.7333333333333334;2.466666666666667;1.2880769499544062;1104.8068407808164;20.553830996061407;16.231844644259596;16.231844644259596;14.644596954117…
461;12.192353416885343;-0.5111027389350802;12.192353416885343;0.22030478395061692;0.6224092741414771;388.2540000000001;373.1340000000001;387.05413208000004;132.0;0.0;0.33895366746893635;-0.45039956731593017;0.45039956731593017;0.33895366746893635;1.1153846153846154;1.8461538461538463;2.6538461538461537;1.4214723826392206;999.4403113825838;17.888540578131753;13.759381457830044;15.271239349866955;1…
462;12.302404855894544;-0.4894136404210012;12.302404855894544;0.19793660280454706;0.4908188136826709;395.46200000000016;374.2940000000002;395.163376912;148.0;0.0;0.33895366746893635;-0.45039956731593017;0.45039956731593017;0.33895366746893635;0.9;1.6666666666666667;2.5;1.2610099957762464;1253.8850656370134;20.131181265251037;16.467554126949345;16.467554126949345;14.717076599188873;10.348822885591…
463;12.91324053655056;-4.392153190566757;12.91324053655056;0.2986415045877453;0.6345918091388365;387.3610000000002;371.2330000000001;387.119461412;144.0;0.0;0.4159881618020036;-0.45039956731593017;0.45039956731593017;0.4159881618020036;1.1071428571428572;1.8571428571428572;2.607142857142857;1.3975113969468256;1081.7345935089004;19.51829709012867;14.714696200028897;14.714696200028897;13.3559218195…
464;12.172944584976513;-0.4866068541614179;12.172944584976513;0.20608429624528068;0.6743414037093409;353.80900000000014;337.6810000000001;353.093104432;126.0;0.0;0.33895366746893635;-0.45039956731593017;0.45039956731593017;0.33895366746893635;1.16;1.96;2.8;1.4190548663452014;989.2528179452056;17.018297090128677;13.458767254010443;14.214696200028897;12.144596954117441;8.37712151957278;8.7550859925…
465;13.582427922589808;-0.022257004526124335;13.582427922589808;0.022257004526124335;0.36764779658443447;465.5970000000002;434.3490000000002;465.2416272320001;178.0;0.0;0.2507515841538756;-0.31430953787854626;0.31430953787854626;0.2507515841538756;0.9142857142857143;1.6285714285714286;2.342857142857143;1.36950803748561;1184.7381924910337;24.036958659186848;19.922839411957074;19.922839411957074;17…
466;14.091876692277335;-2.5986665494128216;14.091876692277335;0.7205950140066024;0.12390015721634641;528.6130000000003;490.3090000000004;528.234703716;192.0;0.0;0.1427603448521642;-0.31364785785876753;0.31364785785876753;0.1427603448521642;0.32432432432432434;0.5405405405405406;0.7837837837837838;1.2289397936162827;1099.51606736976;25.81549773116837;21.621890186399085;23.410744568398915;18.127793…
467;12.326349742454315;-3.3677193852982135;12.326349742454315;0.31325226232468295;0.5335812650390251;491.7290000000004;466.52900000000034;491.08296104000004;164.0;0.0;0.2495515959864862;-0.33038021292179925;0.33038021292179925;0.2495515959864862;1.096774193548387;1.935483870967742;2.7419354838709675;1.2263713028323466;1203.6192150768768;21.260937777247957;17.042603229295604;20.308589553006506;15.…
468;12.783104742030314;-3.4318350537060014;12.783104742030314;0.04761794398379959;0.4413790070671056;535.7350000000002;502.47100000000034;535.196333916;194.0;0.0;0.2425670219455185;-0.3801004478285352;0.3801004478285352;0.2425670219455185;0.8108108108108109;1.3243243243243243;1.837837837837838;1.240682936129819;1262.0224362815215;25.88225812080759;20.791742235692098;22.424735397547547;17.88603192…
469;13.03293392399047;-0.11483116787680259;13.03293392399047;0.11483116787680259;0.43562496505890164;375.432;354.26400000000007;375.1695249120001;142.0;0.0;0.28011900488397085;-0.3787927178983543;0.3787927178983543;0.28011900488397085;1.0;1.7142857142857142;2.5357142857142856;1.6725920860529748;1284.9479697956854;18.92407448406449;15.466793803563855;15.466793803563855;13.809663088089318;9.5427268…
470;10.183009667901443;-0.22758125472411117;10.183009667901443;0.22758125472411117;0.36201531038351215;399.2440000000002;384.1240000000002;398.02660444;126.0;0.0;0.24154168251571964;-0.49168357450956446;0.49168357450956446;0.24154168251571964;1.08;1.88;2.64;1.718602309023223;871.9495675774656;17.484916895309066;13.171411851898888;14.757408391013593;12.220346690612276;7.523308207891036;8.316306477…
471;9.680151945050033;-0.431950445816186;9.680151945050033;0.037816987906273525;0.5536487838548099;328.7550000000001;315.65100000000007;328.061469956;116.0;0.0;0.3861572336525898;-0.46595105409498977;0.46595105409498977;0.3861572336525898;1.1304347826086956;1.8695652173913044;2.652173913043478;1.6589734841510118;815.4705067174083;16.070703332935974;12.016711313519636;12.77264025953809;11.22034669…
472;9.988938016891625;-0.05254833234946865;9.988938016891625;0.03233421165374639;0.4612561270092055;346.43000000000006;324.2540000000001;346.16812794400005;132.0;0.0;0.22469173747024493;-0.49389107674402166;0.49389107674402166;0.22469173747024493;0.8076923076923077;1.4615384615384615;2.230769230769231;1.5568052714621905;833.0306887360606;18.028886969679082;14.506899593678186;14.506899593678186;12…
473;10.2537748803225;0.07088624338624361;10.2537748803225;0.07088624338624361;0.34982200091824417;402.3460000000002;385.21000000000015;401.04079052400004;132.0;0.0;0.1957418710668953;-0.49574694560142524;0.49574694560142524;0.1957418710668953;0.8461538461538461;1.5;2.230769230769231;1.7098469067845827;892.644460790715;18.355160383312143;13.90102122013084;16.229375693095477;12.647867045540844;8.06…
474;9.716257453598724;-0.06630597197726784;9.716257453598724;0.06630597197726784;0.3824888974032439;387.71900000000016;374.6150000000001;385.98141707600007;120.0;0.0;0.21568862521957505;-0.4946821907493431;0.4946821907493431;0.21568862521957505;1.0434782608695652;1.6956521739130435;2.347826086956522;1.8529167903767993;697.5153292669038;16.656489770562878;11.916798211881522;15.001081630864613;11.0…
475;12.776349108599579;-4.365852641117247;12.776349108599579;0.007019365648514686;0.4552519542353385;470.5600000000002;445.3600000000003;470.1639690800001;172.0;0.0;0.4159120645333192;-0.3801004478285352;0.4159120645333192;0.3801004478285352;0.7878787878787878;1.2727272727272727;1.7272727272727273;1.4499751411680937;1024.700953196098;23.47648072687178;17.925250063082043;18.74174664400977;15.78086…
476;12.083689266156762;-1.0048999565815553;12.083689266156762;0.12138397473035001;0.47189825523795265;471.6700000000003;438.40600000000023;471.234433676;176.0;0.0;0.17291703916972384;-0.3801004478285352;0.3801004478285352;0.17291703916972384;0.7647058823529411;1.2941176470588236;1.8235294117647058;1.2439397899091182;1033.8781679239073;23.382258120807595;19.56699736430051;20.383493945228235;16.642…
477;12.101267391156764;-1.0060110676926666;12.101267391156764;0.12053363459429534;0.43239164785728446;485.69700000000034;450.41700000000026;485.2500837400001;182.0;0.0;0.17291703916972384;-0.3801004478285352;0.3801004478285352;0.17291703916972384;0.7428571428571429;1.2857142857142858;1.8285714285714285;1.2304823511269476;1049.9651231288537;24.08936490199414;20.274104145487055;21.09060072641478;17…
478;12.343998007585311;-4.726175365742935;12.343998007585311;0.004490009644508186;0.4379070200616912;486.5590000000002;461.3590000000003;486.15888370000005;178.0;0.0;0.5725963173373818;-0.40579734743124496;0.5725963173373818;0.40579734743124496;0.8529411764705882;1.3529411764705883;1.8235294117647058;1.418863973533937;1045.0384091066117;24.183587508058327;18.333498353545906;19.149994934473632;16.…
479;11.594978584026205;-0.653239559712774;11.594978584026205;0.35288170823885134;0.9088648655362156;321.46400000000006;294.24800000000005;321.209264484;126.0;0.0;0.09511801473853211;-0.38476433762374485;0.38476433762374485;0.09511801473853211;0.9166666666666666;1.5833333333333333;2.3333333333333335;1.6009764626633465;656.1848369444177;16.407566626119443;14.272377889581263;14.272377889581263;11.77…
480;10.201012690595572;-1.1990297875858842;10.201012690595572;0.3917130905625741;0.5285991360814881;343.343;326.20700000000005;343.128054024;130.0;0.0;0.1671597156664121;-0.39356685392664126;0.39356685392664126;0.1671597156664121;1.08;1.88;2.6;1.6984924257763059;871.3473953406102;17.388540578131753;13.096703201236005;13.096703201236005;12.18587184800163;7.808383599024737;7.808383599024737;5.76621…
481;10.043403565129758;-0.019017489711933733;10.043403565129758;0.012335926909791128;0.5262805576790716;309.3500000000001;298.26200000000006;309.057197592;108.0;0.0;0.12825197388784648;-0.5078225332731472;0.5078225332731472;0.12825197388784648;1.0;1.8636363636363635;2.6818181818181817;1.8877687103422849;941.358374645095;15.104083527755582;11.315904825980704;12.13240140690843;10.720346690612278;6.…
482;9.849740880945786;0.29134754531850504;9.849740880945786;0.29134754531850504;0.4870334005509139;311.38400000000007;294.24800000000005;311.131014164;116.0;0.0;0.11575224009262704;-0.5079429027381887;0.5079429027381887;0.11575224009262704;0.8333333333333334;1.7083333333333333;2.625;1.9036264445253184;1097.7667283038495;16.095647359318303;13.28925022645582;13.28925022645582;11.809663088089318;8.4…
483;6.022631588798153;0.4807728647014362;6.022631588798153;0.4807728647014362;0.3741769329255193;317.845;301.71700000000004;317.075346192;108.0;0.0;0.1735261352880546;-0.26112707345755726;0.26112707345755726;0.1735261352880546;1.0952380952380953;1.8095238095238095;2.5714285714285716;1.7997484068729228;626.4290323304288;14.916002794556722;11.407321513778456;13.057677650796828;10.254020195423491;6.…
484;5.839108791090663;0.5947855253212395;5.839108791090663;0.5947855253212395;0.6059231413640983;339.4790000000001;310.24700000000007;339.21982916800005;134.0;0.0;0.11958147481892159;-0.49359618889279655;0.49359618889279655;0.11958147481892159;0.72;1.4;2.12;1.3042751950191025;591.1841015005313;17.158643481676005;15.030930410999796;15.030930410999796;12.398979485566358;9.519886055866154;9.51988605…
485;5.66798035823604;0.5719084362139921;5.66798035823604;0.5719084362139921;0.4587077642105345;357.4850000000002;346.39700000000016;357.00642497200005;114.0;0.0;0.2767727194696914;-0.4103183264191515;0.4103183264191515;0.2767727194696914;1.0;1.9130434782608696;2.739130434782609;1.4276198371880748;884.3582713625307;15.48491689530907;11.87789315224851;14.327382895031686;11.38214273316075;6.88338150…
