# Supplementary material for: Evaluating High-Variance Leaves as Uncertainty Measure for Random Forest Regression
Source: Molecules. 2021 Oct 28;26(21):6514. doi: 10.3390/molecules26216514 (PMC8588039; doi:10.3390/molecules26216514)
Supplement: Supplementary file 1 [file molecules-26-06514-s001.zip › supplementary_materials/data_sets/cortes-ciriano/P47871/descriptors/rdkit/X.csv]

id;MaxEStateIndex;MinEStateIndex;MaxAbsEStateIndex;MinAbsEStateIndex;qed;MolWt;HeavyAtomMolWt;ExactMolWt;NumValenceElectrons;NumRadicalElectrons;MaxPartialCharge;MinPartialCharge;MaxAbsPartialCharge;MinAbsPartialCharge;FpDensityMorgan1;FpDensityMorgan2;FpDensityMorgan3;BalabanJ;BertzCT;Chi0;Chi0n;Chi0v;Chi1;Chi1n;Chi1v;Chi2n;Chi2v;Chi3n;Chi3v;Chi4n;Chi4v;HallKierAlpha;Ipc;Kappa1;Kappa2;Kappa3;Lab…
0;4.8858805744520035;0.8751908541194258;4.8858805744520035;0.8751908541194258;0.45557249908626163;375.2690000000001;360.1490000000001;374.04186058000005;116.0;0.0;0.1380290467903417;-0.33743937530339246;0.33743937530339246;0.1380290467903417;0.625;1.2083333333333333;1.8333333333333333;1.8937969402721089;885.3224113031569;16.355160383312146;12.90808183716395;14.494078376278656;11.809663088089316;7…
1;4.865472411186697;0.8547826908541196;4.865472411186697;0.8547826908541196;0.5080626226212543;376.2570000000001;362.14500000000015;375.037109548;116.0;0.0;0.13802905758732154;-0.33743785924236347;0.33743785924236347;0.13802905758732154;0.7083333333333334;1.4166666666666667;2.125;1.8937969402721087;888.3676277816002;16.355160383312146;12.777945163474282;14.363941702588987;11.809663088089316;7.628…
2;6.054922241696901;0.4544325385112724;6.054922241696901;0.4544325385112724;0.37749738270610605;386.8820000000001;367.73000000000013;386.118590908;138.0;0.0;0.12717884659171994;-0.4889019884041322;0.4889019884041322;0.12717884659171994;0.9285714285714286;1.6785714285714286;2.4285714285714284;1.8852822142867278;1085.310465799891;19.346724214874865;15.230543690000909;15.986472636019364;13.758351493…
3;13.300415695599225;-0.27622800663475267;13.300415695599225;0.10472387566137553;0.8154128487150478;313.416;289.224;313.184192608;122.0;0.0;0.12275074122515608;-0.39158685531878035;0.39158685531878035;0.12275074122515608;1.0869565217391304;1.6521739130434783;2.0869565217391304;2.8918088909546054;702.5718798669932;17.14589989101247;14.22805711070962;14.22805711070962;10.900284565365462;7.961018964…
4;12.381273463344987;-0.5093254681809747;12.381273463344987;0.07300824680472795;0.2925960143508996;423.9000000000001;401.7240000000002;423.134969244;154.0;0.0;0.23780610584133938;-0.5063948139442424;0.5063948139442424;0.23780610584133938;1.0666666666666667;1.7666666666666666;2.433333333333333;1.903913162062223;1164.057339230973;21.888540578131746;16.848569837369187;17.60449878338764;14.1637223635…
5;13.951909837077917;-4.7828296131816925;13.951909837077917;0.03839825376094974;0.35097879607365684;588.6670000000003;549.3550000000002;588.2811070079999;228.0;0.0;0.5725963005909673;-0.48118160363355017;0.5725963005909673;0.48118160363355017;0.9761904761904762;1.6428571428571428;2.238095238095238;1.5404655041339022;1278.5368094566354;30.65612529163336;24.29877749445824;24.29877749445824;19.70834…
6;13.986529169488207;-4.772390101662739;13.986529169488207;0.019914523733901124;0.24532030162958032;584.6430000000004;549.3630000000004;584.27227364;224.0;0.0;0.5725963005909673;-0.49276097858796514;0.5725963005909673;0.49276097858796514;1.0714285714285714;1.7857142857142858;2.4047619047619047;1.3835680024721084;1409.5313083013268;30.07033885400645;23.856921733157247;23.856921733157247;19.8701431…
7;13.95304362392599;-4.804717066387827;13.95304362392599;0.026500182255676963;0.29340599043778265;603.682;563.3620000000002;603.29200604;234.0;0.0;0.5725963173375077;-0.48118160363355017;0.5725963173375077;0.48118160363355017;0.9767441860465116;1.6511627906976745;2.255813953488372;1.5736282177385237;1298.8070650887319;31.363232072819905;24.79877749445824;24.79877749445824;20.20834712075999;14.789…
8;13.98766295633628;-4.794277554868874;13.98766295633628;0.004381935204446519;0.2022274287528328;599.6580000000001;563.3700000000003;599.283172672;230.0;0.0;0.5725963173375077;-0.4927609785880235;0.5725963173375077;0.4927609785880235;1.069767441860465;1.7906976744186047;2.4186046511627906;1.4112030784393903;1428.6667072198118;30.777445635192997;24.356921733157247;24.356921733157247;20.37014316330…
9;13.917227297395375;-4.814598260914454;13.917227297395375;0.0731825355795801;0.2141234476668164;605.6540000000001;567.3500000000003;605.2712705960001;234.0;0.0;0.5725963173375077;-0.4931060202572008;0.5725963173375077;0.4931060202572008;1.0232558139534884;1.697674418604651;2.302325581395349;1.5940790018042388;1315.528646198475;31.363232072819905;24.4860979042716;24.4860979042716;20.2083471207599…
10;13.946846629805668;-4.806111874395501;13.946846629805668;0.02710865243790428;0.2112181057257498;601.6300000000001;567.3580000000003;601.2624372280001;230.0;0.0;0.5725963173375077;-0.49310601835798196;0.5725963173375077;0.49310601835798196;1.0930232558139534;1.813953488372093;2.441860465116279;1.4112030784393903;1431.7468637315312;30.777445635193;24.058063242434564;24.058063242434564;20.3701431…
11;13.840798725966806;-4.803237776446999;13.840798725966806;0.02187055262604809;0.3100054779364488;589.6550000000002;551.3510000000002;589.2763559760001;228.0;0.0;0.5725963173375077;-0.48118160363355017;0.5725963173375077;0.48118160363355017;0.9761904761904762;1.6428571428571428;2.238095238095238;1.5404655041339022;1282.2018363324785;30.656125291633355;24.09167071327169;24.09167071327169;19.70834…
12;13.875418058377097;-4.792798264928046;13.875418058377097;0.0002476944251827984;0.21414721496843592;585.6310000000002;551.3590000000004;585.2675226080001;224.0;0.0;0.5725963173375077;-0.492760978587965;0.5725963173375077;0.492760978587965;1.0714285714285714;1.7857142857142858;2.4047619047619047;1.3835680024721084;1411.7148678608062;30.070338854006454;23.6498149519707;23.6498149519707;19.8701431…
13;14.015144948252015;-4.816641674054793;14.015144948252015;0.02579118871794983;0.37413768391818175;574.6400000000002;537.3440000000003;574.265456944;222.0;0.0;0.5725963035812375;-0.48118160363355017;0.5725963035812375;0.48118160363355017;0.9512195121951219;1.5853658536585367;2.1707317073170733;1.5874652122332766;1261.9949332119954;29.949018510446813;23.591670713271693;23.591670713271693;19.22518…
14;14.049764280662306;-4.805203546692351;14.049764280662306;0.003672941666719165;0.2592403606139137;570.6160000000003;537.3520000000003;570.256623576;218.0;0.0;0.5725963035812375;-0.49276097858796514;0.5725963035812375;0.49276097858796514;1.024390243902439;1.7073170731707317;2.317073170731707;1.4302334466908018;1392.6403853002582;29.3632320728199;23.1498149519707;23.1498149519707;19.3869799157140…
15;13.517029313730323;-5.061318894788715;13.517029313730323;0.01808860848866689;0.16129343313792632;641.6530000000001;604.3570000000003;641.2688259839999;246.0;0.0;0.4160024267507048;-0.48118160363355017;0.48118160363355017;0.4160024267507048;0.8888888888888888;1.488888888888889;2.022222222222222;1.7035819068715188;1407.5963879506478;33.31926199844989;25.22614447318194;25.22614447318194;20.840392…
16;13.535261053926526;-5.048735389879397;13.535261053926526;0.031567326977696375;0.1479938841169769;637.6290000000001;604.3650000000001;637.2599926160001;242.0;0.0;0.4160024267507048;-0.492760978587965;0.492760978587965;0.4160024267507048;0.8666666666666667;1.511111111111111;2.066666666666667;1.5229046815005844;1538.5345844518472;32.73347556082298;24.784288711880947;24.784288711880947;21.00218833…
17;12.57175195821279;-0.9534840279063757;12.57175195821279;0.054738666706212635;0.2373190604604971;574.5490000000002;537.2530000000003;573.2161120239999;210.0;0.0;0.30463308741926143;-0.48118160363355017;0.48118160363355017;0.30463308741926143;1.0;1.6666666666666667;2.282051282051282;1.6132519724087855;1229.003883048453;28.319261998449893;22.714286581145025;24.226144473181936;18.41774255900983;13…
18;11.502580944596861;-0.17846904639598016;11.502580944596861;0.03149555707907048;0.218830075593856;570.5250000000002;537.2610000000002;569.2072786560001;206.0;0.0;0.2916965177822919;-0.492760978587965;0.492760978587965;0.2916965177822919;0.9743589743589743;1.6923076923076923;2.3333333333333335;1.461978643515772;1356.7936004564415;27.733475560822985;22.272430819844036;23.784288711880944;18.579538…
19;13.570695798267721;-4.803278680439719;13.570695798267721;0.03329030571246738;0.3499621654940895;603.6820000000004;563.3620000000003;603.29200604;234.0;0.0;0.5725963173375077;-0.4809772981511333;0.5725963173375077;0.4809772981511333;0.9534883720930233;1.5813953488372092;2.13953488372093;1.4678077682194426;1267.1388621521176;31.363232072819905;24.82334135914782;24.82334135914782;20.1915103683543…
20;13.519855582410026;-4.807181608841406;13.519855582410026;0.045158354891122965;0.285722190654973;591.671;551.3510000000003;591.2920060399999;230.0;0.0;0.5725963173375077;-0.4811658472887993;0.5725963173375077;0.4811658472887993;0.9047619047619048;1.4761904761904763;1.9761904761904763;1.7476206327177666;1230.4478355276299;31.29431797206756;24.677457150898594;24.677457150898594;19.415453901946538…
21;13.41644454839834;-4.805613105690544;13.41644454839834;0.046316941836422654;0.3722594641263346;549.5900000000004;515.3180000000003;549.245055848;212.0;0.0;0.5725963173375077;-0.4799303231970971;0.5725963173375077;0.4799303231970971;0.9487179487179487;1.5384615384615385;2.051282051282051;1.7382517429607516;1137.0189973357353;28.79431797206756;22.177457150898594;22.177457150898594;18.20834712075…
22;13.44521522826792;-4.806407773280572;13.44521522826792;0.046152576287442404;0.1297039793849587;564.6050000000002;529.3250000000003;564.25595488;218.0;0.0;0.5725963173375077;-0.49299377830475566;0.5725963173375077;0.49299377830475566;1.0;1.6;2.125;1.7329923981457187;1170.4165156907738;29.501424753254103;22.663636051434644;22.663636051434644;18.746351923220775;12.95375321777743;12.95375321777743…
23;13.400247412135414;-5.077454919528133;13.400247412135414;0.012211519800667592;0.1489419343160241;631.6140000000001;596.3340000000002;631.24809054;242.0;0.0;0.41600242675069715;-0.4804339676166065;0.4804339676166065;0.41600242675069715;0.9090909090909091;1.4318181818181819;1.8863636363636365;1.9193702678852895;1312.661701757233;33.03480494807371;24.336494775498423;24.336494775498423;20.25107589…
24;13.458549103895752;-4.798417031114889;13.458549103895752;0.02480475161793838;0.1970134218437236;562.6330000000004;525.3370000000003;562.276690324;218.0;0.0;0.5725963173375077;-0.49669647081229695;0.5725963173375077;0.49669647081229695;1.0;1.6;2.125;1.7189870679070756;1153.7869513206535;29.501424753254106;22.976315641621277;22.976315641621277;18.70834712075999;13.280146420027451;13.280146420027…
25;13.435328046954458;-0.9661517911078576;13.435328046954458;0.06592581405112186;0.4440859687572347;504.63100000000026;468.3430000000003;504.273655632;196.0;0.0;0.3218948140367731;-0.48118160363355017;0.48118160363355017;0.3218948140367731;1.0;1.6216216216216217;2.1621621621621623;1.7193032864951805;1122.4819897660561;27.001424753254106;21.789635818093554;21.789635818093554;17.561900511353265;12.…
26;13.448345022263101;-4.80341703111489;13.448345022263101;0.018270365025106594;0.3259991892579643;563.6170000000004;527.3290000000003;563.260705912;218.0;0.0;0.5725963173375077;-0.48118160363355017;0.5725963173375077;0.48118160363355017;0.95;1.55;2.075;1.7189870679070756;1153.4224233440534;29.501424753254106;22.884563932085143;22.884563932085143;18.70834712075999;13.234270565259383;13.2342705652…
27;13.607086518861742;-4.921744695513983;13.607086518861742;0.004859289203448913;0.31506411189513683;588.6270000000002;553.3470000000002;588.25595488;226.0;0.0;0.5725970262206492;-0.48118160363355017;0.5725970262206492;0.48118160363355017;1.0476190476190477;1.6904761904761905;2.238095238095238;1.7926489238315462;1308.195208284457;31.07877502244373;23.754427258395474;23.754427258395474;19.65703552…
28;13.622834360085772;-0.9551836456676772;13.622834360085772;0.0781049015993589;0.3040460384154879;549.7120000000004;506.3680000000004;549.320271476;216.0;0.0;0.32189483655063184;-0.4933096252492625;0.4933096252492625;0.32189483655063184;0.925;1.575;2.15;1.4134979921566952;1144.5685347092433;28.700095366003374;23.949341125806722;23.949341125806722;19.079538601558305;14.47661971650001;14.476619716…
29;13.393497871360498;-5.06166997503563;13.393497871360498;0.0009782689824930912;0.16147549136460404;615.6150000000002;580.3350000000002;615.2531759200001;236.0;0.0;0.41600242675069715;-0.48118160363355017;0.48118160363355017;0.41600242675069715;0.8837209302325582;1.4186046511627908;1.8837209302325582;1.9214329579841807;1276.8971264500492;32.16456146007063;24.019037691995383;24.019037691995383;19…
30;12.289994588598276;-0.9640833077417665;12.289994588598276;0.06824523223166246;0.24740368872132432;548.5110000000003;513.2310000000004;547.20046196;200.0;0.0;0.30463308741925127;-0.48118160363355017;0.48118160363355017;0.30463308741925127;1.0;1.5945945945945945;2.135135135135135;1.7871278910529655;1100.9874545314651;27.164561460070637;21.507179799958475;23.019037691995383;17.417742559009834;12.…
31;13.076663971133739;-5.027127269064353;13.076663971133739;0.013234413477689833;0.2306313460851435;588.6270000000001;553.3470000000002;588.2559548800001;226.0;0.0;0.5726727003701081;-0.48118160363355017;0.5726727003701081;0.48118160363355017;1.0714285714285714;1.7142857142857142;2.261904761904762;1.8868705029036734;1322.4254374944828;31.078775022443725;23.740606158931524;23.740606158931524;19.65…
32;12.28782315943051;-0.9633182848813757;12.28782315943051;0.06943131893486232;0.24740368872132432;548.5110000000003;513.2310000000003;547.20046196;200.0;0.0;0.30463308741925127;-0.48118160363355017;0.48118160363355017;0.30463308741925127;1.0;1.6486486486486487;2.2162162162162162;1.7796641380757046;1121.237454531465;27.164561460070644;21.50717979995848;23.019037691995386;17.43457931141544;12.5204…
33;12.601271463683505;-4.829608767068531;12.601271463683505;0.017997431997428537;0.19711304758785442;642.5130000000003;607.2330000000003;641.1712179799999;224.0;0.0;0.5725969486102707;-0.48118160363355017;0.5725969486102707;0.48118160363355017;1.048780487804878;1.6829268292682926;2.2195121951219514;1.814354519927164;1237.7386822329593;30.371668241257186;23.171357036440796;24.757353575555495;19.11…
34;14.085681479882812;-4.699868929682257;14.085681479882812;0.0011816368704962166;0.17962134603950028;617.7090000000003;575.3730000000003;617.307656104;240.0;0.0;0.418122098424132;-0.4932931387030091;0.4932931387030091;0.418122098424132;0.9772727272727273;1.6363636363636365;2.2045454545454546;1.5706632850451434;1325.6596963894062;32.07033885400645;25.492063176180835;25.492063176180835;20.70154706…
35;12.256571357372847;-0.9497709038586446;12.256571357372847;0.005461950577737795;0.3405779871432361;479.6210000000003;442.3250000000003;479.278406664;188.0;0.0;0.30463308741925127;-0.48118160363355017;0.48118160363355017;0.30463308741925127;0.9714285714285714;1.6;2.1714285714285713;1.736052974987526;1004.7479533134592;25.424074484064484;20.905951392319274;20.905951392319274;16.630048858775126;12…
36;13.475884503538845;-4.801556541073998;13.475884503538845;0.0275174609101152;0.26875593629254907;577.6440000000003;539.3400000000004;577.2763559760001;224.0;0.0;0.5725963173375077;-0.4812295631390073;0.5725963173375077;0.4812295631390073;0.9512195121951219;1.5609756097560976;2.097560975609756;1.6970646204004476;1169.8433565318146;30.208531534440652;23.59167071327169;23.59167071327169;19.2083471…
37;13.48296435467339;-4.792977519595938;13.48296435467339;0.0062188922128263435;0.2278193595716952;559.5930000000003;527.3370000000003;559.2518725439999;214.0;0.0;0.5725963173375077;-0.4927610947405056;0.5725963173375077;0.4927610947405056;1.075;1.725;2.275;1.488141481740065;1280.9015679383635;28.915638315627202;22.44270817078415;22.44270817078415;18.870143163308466;12.910556280108846;12.91055628…
38;10.485105671699078;-0.15168615411775055;10.485105671699078;0.08650525570067846;0.17130804783098577;548.6950000000002;512.4070000000004;548.3012077720001;210.0;0.0;0.2916965166115615;-0.49276109474050567;0.49276109474050567;0.2916965166115615;0.9512195121951219;1.6585365853658536;2.341463414634146;1.3667392048240907;1610.3225034900665;28.398765978752646;23.773496707776783;23.773496707776783;19.…
39;10.480313933578168;-0.1311715269422835;10.480313933578168;0.10132075257661488;0.19470358923277395;540.7160000000003;500.39600000000036;540.3325079000001;210.0;0.0;0.2916965166115615;-0.49276109474050567;0.49276109474050567;0.2916965166115615;1.0;1.725;2.4;1.3324439871204243;1437.0154872812172;27.6916591975661;23.79252275576447;23.79252275576447;19.364324546395036;14.706342860717719;14.70634286…
40;10.49920606024752;-0.14818291243768544;10.49920606024752;0.08882387146881365;0.1582460009576483;562.7220000000001;524.4180000000003;562.316857836;216.0;0.0;0.2916965166115615;-0.49276109474050567;0.49276109474050567;0.2916965166115615;0.9285714285714286;1.6428571428571428;2.3333333333333335;1.3450229506024038;1627.4718792121637;29.10587275993919;24.480603488963332;24.480603488963332;20.3474877…
41;12.606649182672331;-4.753118690327957;12.606649182672331;0.05169751463380856;0.2879204355341783;571.6400000000001;535.3520000000003;571.265791292;220.0;0.0;0.5725963034674563;-0.48118160363355017;0.5725963034674563;0.48118160363355017;1.0;1.6341463414634145;2.1951219512195124;1.549800261243719;1334.9130295681166;29.785881803630286;23.500879506310863;23.500879506310863;19.28082676583142;13.8115…
42;12.621174119623339;-4.742679178809004;12.621174119623339;0.02728868373996063;0.18422692801891086;567.6160000000004;535.3600000000005;567.2569579240001;216.0;0.0;0.5725963034674563;-0.4927610947404053;0.5725963034674563;0.4927610947404053;1.024390243902439;1.7073170731707317;2.292682926829268;1.3943257428310452;1464.837855377848;29.200095366003374;23.05902374500987;23.05902374500987;19.44262280…
43;14.013111230260296;-4.87297066380783;14.013111230260296;0.01633592514936555;0.3799944522136679;589.611;555.3390000000002;589.239970468;226.0;0.0;0.5725963173555861;-0.48118160363355017;0.5725963173555861;0.48118160363355017;1.0;1.5952380952380953;2.119047619047619;1.5882307663948039;1328.0434577726635;30.871668241257186;23.66267554885934;23.66267554885934;19.603827945137002;13.715233212002884;…
44;14.042590971806721;-4.862531152288882;14.042590971806721;0.03470998818401427;0.215786821288146;585.5870000000003;555.3470000000003;585.2311371000001;222.0;0.0;0.5725963173555861;-0.4927610947405056;0.5725963173555861;0.4927610947405056;1.0714285714285714;1.7142857142857142;2.261904761904762;1.4258372705108362;1459.107354597791;30.285881803630282;23.220819787558344;23.220819787558344;19.7656239…
45;14.062442244485323;-4.872964106889643;14.062442244485323;0.010465856342233959;0.3755064885511007;603.6380000000003;567.3500000000003;603.255620532;232.0;0.0;0.5725963173555859;-0.48118160363355017;0.5725963173555859;0.48118160363355017;1.0;1.6046511627906976;2.13953488372093;1.5876763005664078;1344.8084011169517;31.578775022443732;24.369782330045886;24.369782330045886;20.076954491599327;14.172…
46;14.097061576895612;-4.862524595370692;14.097061576895612;0.03143410241055422;0.2592490009312608;599.6140000000001;567.3580000000003;599.246787164;228.0;0.0;0.5725963173555859;-0.4927610947405056;0.5725963173555859;0.4927610947405056;1.069767441860465;1.7209302325581395;2.2790697674418605;1.4225267757571354;1476.2128249032978;30.992988584816825;23.92792656874489;23.92792656874489;20.23875053414…
47;14.079933478322712;-4.812015777346652;14.079933478322712;0.14711904482786298;0.36225851663149633;605.6540000000002;567.3500000000003;605.271270596;234.0;0.0;0.5725963173440107;-0.4792761965839063;0.5725963173440107;0.4792761965839063;1.0232558139534884;1.627906976744186;2.1627906976744184;1.5432301072253531;1300.0335337006384;31.57877502244373;24.486097904271606;24.486097904271606;20.076954491…
48;14.07285891115199;-4.799372285901989;14.07285891115199;0.02323592976339839;0.3617271680897754;589.6550000000002;551.3510000000002;589.276355976;228.0;0.0;0.5725963173440107;-0.48118160363355017;0.5725963173440107;0.48118160363355017;1.0;1.619047619047619;2.1666666666666665;1.544598493084701;1264.706723834642;30.70853153444065;24.16864082076857;24.16864082076857;19.66627088907637;14.20728342563…
49;14.1257459025692;-4.789677778760191;14.1257459025692;0.1355044482819172;0.35284686478475175;599.6580000000001;563.3700000000001;599.283172672;230.0;0.0;0.5725963173440107;-0.40579734543294577;0.5725963173440107;0.40579734543294577;1.0465116279069768;1.7209302325581395;2.302325581395349;1.3418719464630322;1396.7465390488958;30.829851878000298;24.44771294011807;24.44771294011807;20.3280669316248…
50;14.10747824356228;-4.788932774383038;14.10747824356228;0.001281490401192853;0.250379430075498;585.631;551.3590000000003;585.267522608;224.0;0.0;0.5725963173440107;-0.4927610947405056;0.5725963173440107;0.4927610947405056;1.0714285714285714;1.7380952380952381;2.3095238095238093;1.386360263112648;1394.2197553629694;30.122745096813752;23.726785059467574;23.726785059467574;19.828066931624843;13.88…
51;13.631223440715214;-0.22125464797691885;13.631223440715214;0.0688082559388683;0.493347953442376;467.6180000000003;430.32200000000023;467.3008734240001;184.0;0.0;0.3208537605124756;-0.4927610947405056;0.4927610947405056;0.3208537605124756;1.1470588235294117;1.7941176470588236;2.323529411764706;1.549838382469039;1024.7067237679673;24.725403871315212;21.16813549203098;21.16813549203098;15.8886138…
52;13.88381556089662;-0.16606908169281542;13.88381556089662;0.07856051959909904;0.429008337078559;493.65600000000035;454.3440000000003;493.31652348800003;194.0;0.0;0.3206681497914417;-0.4927610947405056;0.4927610947405056;0.3206681497914417;1.1111111111111112;1.8055555555555556;2.4166666666666665;1.3542042627631645;1060.5418192995053;25.33828804643758;21.781019667153345;21.781019667153345;17.2497…
53;13.88681338646063;-0.9625184107441778;13.88681338646063;0.06907856556499592;0.39866786312424773;560.5220000000002;525.2420000000003;559.20046196;204.0;0.0;0.32489461262336833;-0.48118160363355017;0.48118160363355017;0.32489461262336833;1.0526315789473684;1.6578947368421053;2.210526315789474;1.5585603474291658;1181.0442085204438;27.664561460070637;22.097971006919305;23.609828898956213;17.875666…
54;13.921432718870921;-0.2832169636870665;13.921432718870921;0.04467724746491131;0.27322982471405133;556.498;525.2500000000002;555.191628592;200.0;0.0;0.3248946126233682;-0.4927610947405056;0.4927610947405056;0.3248946126233682;1.131578947368421;1.7894736842105263;2.3684210526315788;1.413596165146625;1308.2059946459606;27.078775022443732;21.65611524561831;23.167973137655217;18.03746236987468;12.6…
55;13.858209339241292;-0.2015902157656757;13.858209339241292;0.04363325370450233;0.29015860679669603;566.504;534.2480000000002;565.1800853640001;194.0;0.0;0.3248930078061114;-0.4927610947405056;0.4927610947405056;0.3248930078061114;1.135135135135135;1.8108108108108107;2.4054054054054053;1.3926877554357058;1259.5883985696923;26.208531534440656;21.35550104179871;22.94149758091341;17.64361551975733;…
56;13.844609802204255;-4.441470689552551;13.844609802204255;0.00036942299389197686;0.28473745279729684;555.6050000000001;523.3490000000004;555.2569579240001;212.0;0.0;0.41591206644840717;-0.4927610947405056;0.4927610947405056;0.41591206644840717;1.075;1.725;2.275;1.3999417674417096;1356.8797711082036;28.708531534440656;22.611429987817164;22.611429987817164;18.854940385162518;13.225320850016683;13…
57;13.83694197813018;-0.22285757687678664;13.83694197813018;0.015855475926724427;0.3202116443790055;522.0530000000002;489.79700000000025;521.2306009440001;194.0;0.0;0.3248930108653838;-0.4927610947405056;0.4927610947405056;0.3248930108653838;1.135135135135135;1.8108108108108107;2.4054054054054053;1.3926877554357058;1259.5883985696923;26.208531534440656;21.35550104179871;22.111429987817164;17.6436…
58;13.930522225043761;-0.2889995521854287;13.930522225043761;0.04443788361176537;0.27322982471405105;556.4980000000002;525.2500000000002;555.1916285919999;200.0;0.0;0.3249423536704292;-0.4927610947405056;0.4927610947405056;0.3249423536704292;1.1578947368421053;1.868421052631579;2.473684210526316;1.413983105667204;1328.4559946459603;27.078775022443736;21.65611524561831;23.167973137655217;18.054299…
59;14.072340675783474;-0.9748873137660816;14.072340675783474;0.01329871225453072;0.33743372403492083;523.5880000000003;492.3400000000003;523.250729672;200.0;0.0;0.32489463027509263;-0.4927610947405056;0.4927610947405056;0.32489463027509263;1.131578947368421;1.8421052631578947;2.4473684210526314;1.4076600989167543;1328.4559946459603;27.078775022443736;21.656115245618313;21.656115245618313;18.05429…
60;13.776178089241292;-0.32049548318294985;13.776178089241292;0.0397461801305703;0.35668346912126736;505.59800000000024;473.3420000000002;505.26015148400006;194.0;0.0;0.3248930232681092;-0.4927610947405056;0.4927610947405056;0.3248930232681092;1.135135135135135;1.8108108108108107;2.4054054054054053;1.3926877554357058;1259.5883985696923;26.208531534440656;21.35550104179871;21.35550104179871;17.643…
61;13.85285891115199;-4.799378842820175;13.85285891115199;0.023235929763398167;0.3902272405663656;575.6280000000002;539.3400000000003;575.2607059119999;222.0;0.0;0.5725963173440108;-0.48118160363355017;0.5725963173440108;0.48118160363355017;1.024390243902439;1.6341463414634145;2.1707317073170733;1.5380787005176733;1248.1183009657332;30.001424753254106;23.461534039582023;23.461534039582023;19.1662…
62;13.887478243562281;-4.7889393313012265;13.887478243562281;0.00012408299378541265;0.27049467858663606;571.604;539.3480000000003;571.251872544;218.0;0.0;0.5725963173440108;-0.4927610947405056;0.5725963173440108;0.4927610947405056;1.0975609756097562;1.7560975609756098;2.317073170731707;1.383170055139017;1377.2790743934324;29.415638315627202;23.019678278281027;23.019678278281027;19.328066931624843…
63;13.948583567636355;-3.331475409159315;13.948583567636355;0.029353167226879195;0.3266672247107619;565.7000000000003;530.4200000000003;565.2471235999999;212.0;0.0;0.3248930081431151;-0.4927610947405056;0.4927610947405056;0.3248930081431151;1.1;1.75;2.3;1.4077429683019662;1487.4345564481685;28.708531534440656;23.202281440181075;24.018778021108798;18.854940385162518;13.35407990953197;15.2454914475…
64;13.818597211101599;-0.9553622088026172;13.818597211101599;0.021328172879051976;0.46626830984349876;526.0770000000002;489.78900000000027;525.2394343120001;198.0;0.0;0.3248938053953028;-0.48118160363355017;0.48118160363355017;0.3248938053953028;1.1081081081081081;1.7837837837837838;2.3783783783783785;1.5381374415420186;1150.4868772682196;26.794317972067564;21.797356803099706;22.55328574911816;17…
65;13.85321654351189;-0.2340862002705888;13.85321654351189;0.001914936748090179;0.3202116443790055;522.0530000000003;489.7970000000003;521.2306009440001;194.0;0.0;0.32489380539530266;-0.4927610947405056;0.4927610947405056;0.32489380539530266;1.1891891891891893;1.9189189189189189;2.5405405405405403;1.398964545450495;1276.8383985696923;26.208531534440656;21.35550104179871;22.111429987817164;17.6436…
66;13.883875579393361;-4.841705113211291;13.883875579393361;0.015201387004301292;0.3902272405663656;575.6280000000002;539.3400000000003;575.2607059119999;222.0;0.0;0.5725975361697966;-0.48118160363355017;0.5725975361697966;0.48118160363355017;1.0731707317073171;1.7317073170731707;2.317073170731707;1.5641889652783625;1265.3683009657332;30.001424753254103;23.461534039582023;23.461534039582023;19.16…
67;13.91849491180365;-4.830266985848849;13.91849491180365;0.007559526363628555;0.27049467858663606;571.6040000000002;539.3480000000003;571.251872544;218.0;0.0;0.5725975361697966;-0.4927610947405056;0.5725975361697966;0.4927610947405056;1.146341463414634;1.853658536585366;2.4634146341463414;1.4071752013598753;1394.529074393432;29.415638315627202;23.019678278281027;23.019678278281027;19.32806693162…
68;13.785000368152858;-0.1875699021621675;13.785000368152858;0.056482837982658296;0.3770236098332076;487.60800000000023;454.3440000000002;487.2695732960001;188.0;0.0;0.32489299838676367;-0.4927610947405056;0.4927610947405056;0.32489299838676367;1.1111111111111112;1.8055555555555556;2.4166666666666665;1.3864859159529768;1209.267909401081;25.33828804643758;21.05488683797911;21.05488683797911;17.249…
69;13.878580615066436;-0.25109741216275294;13.878580615066436;0.020461606461786408;0.3202116443790055;522.0530000000003;489.7970000000003;521.230600944;194.0;0.0;0.3249423408867874;-0.4927610947405056;0.4927610947405056;0.3249423408867874;1.162162162162162;1.864864864864865;2.4864864864864864;1.4056627215632547;1276.8383985696923;26.20853153444066;21.35550104179871;22.111429987817164;17.660452272…
70;6.04139419956538;0.11995251151430053;6.04139419956538;0.11995251151430053;0.4216990737687605;387.9140000000001;365.73800000000017;387.150225384;140.0;0.0;0.13802948926064218;-0.33743935798154606;0.33743935798154606;0.13802948926064218;0.75;1.3571428571428572;1.9642857142857142;1.8393648078895541;1073.660874412062;19.72540387131522;16.200594894284656;16.95652384030311;13.414834803611857;9.28934…
71;13.414073133770694;-0.23357468264901082;13.414073133770694;0.1207701870899438;0.4197244154163701;370.47100000000006;347.2870000000001;370.184526956;140.0;0.0;0.12275075313590277;-0.3540185216036114;0.3540185216036114;0.12275075313590277;0.75;1.3571428571428572;1.9642857142857142;1.823483948140864;1070.3584571871652;19.72540387131522;16.330731567974325;16.330731567974325;13.414834803611855;9.41…
72;12.406036386191701;-0.9411684869413668;12.406036386191701;0.05337158456211588;0.21375138973997418;569.7710000000003;530.4590000000003;569.271213108;214.0;0.0;0.30463308741925127;-0.48118160363355017;0.48118160363355017;0.30463308741925127;0.8292682926829268;1.3902439024390243;1.9268292682926829;1.6005008530381182;1476.7091629499448;29.785881803630286;24.693259500916245;25.50975608184397;19.307…
73;12.450984983172408;-0.9384220976628754;12.450984983172408;0.09433903322426862;0.19238454226335505;593.7930000000002;554.4810000000002;593.271213108;222.0;0.0;0.30463308741925127;-0.48118160363355017;0.48118160363355017;0.30463308741925127;0.9302325581395349;1.627906976744186;2.255813953488372;1.397167460467381;1580.702261066455;30.398765978752643;25.099036894852052;25.915533475779778;20.668854…
74;13.360005757234275;-4.836575149735019;13.360005757234275;0.078961900059483;0.27527413471576007;573.5680000000002;543.3280000000003;573.20867034;218.0;0.0;0.5725963173375077;-0.4792761965839063;0.5725963173375077;0.4792761965839063;0.9024390243902439;1.4878048780487805;2.0;1.7970336677136156;1353.0345929548978;30.371668241257186;22.528294429221237;22.528294429221237;19.11903072328295;12.4509463…
75;13.352931190063554;-4.823931658290356;13.352931190063554;0.002244262150359999;0.2851965233766784;557.5690000000002;527.3290000000004;557.2137557200001;212.0;0.0;0.5725963173375077;-0.48118160363355017;0.5725963173375077;0.48118160363355017;0.875;1.475;2.0;1.7960499611082186;1317.5108200613274;29.50142475325411;22.2108373457182;22.2108373457182;18.70834712075999;12.349377381857856;12.3493773818…
76;12.413769089780066;-1.6688540905830578;12.413769089780066;0.059982891780959946;0.172730591990605;571.7180000000004;530.3900000000004;571.3046214120001;222.0;0.0;0.3338819386912544;-0.4801929054858908;0.4801929054858908;0.3338819386912544;0.9523809523809523;1.619047619047619;2.238095238095238;1.5808825433714793;1387.9248337103427;30.277445635192997;24.58521579538811;24.58521579538811;20.0070589…
77;10.157866783560952;-0.3220859485221508;10.157866783560952;0.0791928704557383;0.20559838668962457;478.93600000000015;455.75200000000024;478.1407828960001;174.0;0.0;0.23780610584146314;-0.5063948139442424;0.5063948139442424;0.23780610584146314;1.1176470588235294;1.8823529411764706;2.588235294117647;1.5411565789610326;1389.4422714846962;24.294317972067557;18.858352100019506;19.61428104603796;16.2…
78;13.43687660094902;-0.26362512597631627;13.43687660094902;0.08809500188964492;0.7178576192045377;341.47;313.24600000000004;341.215492736;134.0;0.0;0.12275074122519217;-0.39158685530789533;0.39158685530789533;0.12275074122519217;1.04;1.6;2.04;2.962340600059884;769.6044959288778;18.723250160202095;16.020950329523075;16.020950329523075;11.756126613022031;8.841445808798358;8.841445808798358;7.34560…
79;13.34187274292433;-0.28775352733686055;13.34187274292433;0.09949205299403663;0.718276693459247;327.44300000000004;301.235;327.199842672;128.0;0.0;0.14527604840280745;-0.5053507041528047;0.5053507041528047;0.14527604840280745;1.0;1.5416666666666667;2.0;2.9086846593493005;754.3984792532801;18.01614337901555;15.313843548336527;15.313843548336527;11.218121810561245;8.395271449938225;8.395271449938…
80;13.385314543868038;-4.800508867849583;13.385314543868038;0.020067417179301605;0.3350438865437163;549.5900000000004;515.3180000000003;549.2450558480001;212.0;0.0;0.5725963173375077;-0.48118160363355017;0.5725963173375077;0.48118160363355017;1.0;1.6153846153846154;2.1538461538461537;1.703405449687809;1112.7587260643845;28.578775022443736;21.961914201274766;21.961914201274766;18.40770585787776;12…
81;13.67621496063332;-2.2116670510261636;13.67621496063332;0.0619505938152225;0.21607075008389948;794.9350000000005;736.4710000000002;794.3877419160001;312.0;0.0;0.3306340573960391;-0.45779078188125927;0.45779078188125927;0.3306340573960391;0.9649122807017544;1.6842105263157894;2.3859649122807016;1.2239476254720634;1832.058438731833;40.66419698114112;33.52375117969137;33.52375117969137;26.9080117…
82;14.252618375122761;-4.550029851984366;14.252618375122761;0.006733100592222874;0.15877255639389978;613.0760000000002;580.8200000000003;612.200269844;226.0;0.0;0.4159858319468328;-0.48118160363355017;0.48118160363355017;0.4159858319468328;0.9534883720930233;1.6744186046511629;2.3255813953488373;1.6903752628229431;1627.660719905852;31.310825830012607;23.749467629015914;24.50539657503437;20.328426…
83;13.49258693450342;-0.24513786533131787;13.49258693450342;0.05528084845049119;0.6382965772758188;357.5130000000001;325.25700000000006;357.246792864;142.0;0.0;0.12275073826006953;-0.3915870635003016;0.3915870635003016;0.12275073826006953;0.8846153846153846;1.4230769230769231;1.8846153846153846;2.8150783395670005;732.863304824625;19.430356941388645;16.93516389189617;16.93516389189617;12.256126613…
84;6.1308729013490915;0.45701596769088293;6.1308729013490915;0.45701596769088293;0.37316422175218616;402.9250000000002;379.74100000000016;402.149891036;146.0;0.0;0.1267028353994898;-0.4926784846006315;0.4926784846006315;0.1267028353994898;0.896551724137931;1.6206896551724137;2.3448275862068964;1.8525378016541467;1085.5286721139173;20.216967702877945;16.52343690881436;17.279365854832818;14.1141935…
85;12.762418562616698;-3.4254683009217533;12.762418562616698;0.014551972050480089;0.3183060441806539;444.9400000000001;423.7720000000002;444.09105583199994;156.0;0.0;0.23780610584126183;-0.5063948139442424;0.5063948139442424;0.23780610584126183;1.1;1.8;2.466666666666667;1.9737522861256824;1251.2272744090142;21.88854057813175;16.449523468673082;18.021948995619265;14.186377732905381;9.2218258395248…
86;13.426015107381883;-0.17763455261143313;13.426015107381883;0.07020193882293602;0.5129725112720251;453.59100000000024;418.3110000000002;453.28522336000003;178.0;0.0;0.3206487470866171;-0.4927610947405056;0.4927610947405056;0.3206487470866171;1.2424242424242424;1.9090909090909092;2.4545454545454546;1.5257272835568672;984.820111894692;23.802754140504845;20.24548576122061;20.24548576122061;15.5879…
87;12.629482757255744;-4.796800190439295;12.629482757255744;0.010702170709591119;0.1724351130629064;600.9890000000004;576.7970000000003;600.161198968;218.0;0.0;0.5725963174134545;-0.49276109474048696;0.5725963174134545;0.49276109474048696;1.0952380952380953;1.8095238095238095;2.4285714285714284;1.5884575701467163;1794.4612040544857;30.01793261119916;22.464022979236734;23.219951925255188;19.963348…
88;6.077632160608351;0.09740994558725413;6.077632160608351;0.09740994558725413;0.40553564310882967;388.8980000000001;367.7300000000001;388.13424097200004;140.0;0.0;0.1270840634337899;-0.4903664836140503;0.4903664836140503;0.1270840634337899;0.8571428571428571;1.5714285714285714;2.2857142857142856;1.899434489503659;1069.4776794396994;19.509860921691395;15.816330127627813;16.57225907364627;13.61419…
89;12.369192059023998;-3.252526263619979;12.369192059023998;0.014965118013875456;0.34302446267082565;435.50500000000017;414.33700000000016;435.1252771520001;158.0;0.0;0.23779860918856;-0.5065699708553478;0.5065699708553478;0.23779860918856;1.1290322580645162;1.8387096774193548;2.5161290322580645;1.9374160629139305;1336.6740604700683;22.595647359318296;17.018772591163817;17.83526917209154;14.72438…
90;12.651770414468551;-3.442829412032865;12.651770414468551;0.08442058445423184;0.34722424919595785;430.9130000000001;411.76100000000014;430.07540576800005;150.0;0.0;0.23780610584126183;-0.5063948139442424;0.5063948139442424;0.23780610584126183;1.0689655172413792;1.7586206896551724;2.413793103448276;1.998156253786462;1234.6597206050367;21.1814337969452;15.742416687486536;17.314842214432716;13.713…
91;5.964805305280292;0.4495051055401583;5.964805305280292;0.4495051055401583;0.6770133855759766;296.80099999999993;279.66499999999996;296.108026224;106.0;0.0;0.049456944738755025;-0.3543021877771374;0.3543021877771374;0.049456944738755025;0.9523809523809523;1.619047619047619;2.238095238095238;2.1056926153191253;727.6697102397904;14.819626477379408;12.098680760405445;12.8546097064239;10.1478670455…
92;13.364951210593137;-0.2562739702864856;13.364951210593137;0.2562739702864856;0.4815903229003091;357.4320000000001;337.2720000000001;357.16412586;134.0;0.0;0.13802809242249692;-0.33743934731206565;0.33743934731206565;0.13802809242249692;0.7777777777777778;1.4074074074074074;2.037037037037037;1.832236486808334;1033.4458554356288;18.802754140504845;15.277945163474282;15.277945163474282;13.1141935…
93;10.172837459754428;-0.30009779765693967;10.172837459754428;0.06660269233500027;0.16895846973016648;472.97200000000026;447.77200000000033;472.15537034;172.0;0.0;0.23780610584146314;-0.5063948139442424;0.5063948139442424;0.23780610584146314;0.9705882352941176;1.7058823529411764;2.411764705882353;1.5324550684915987;1362.2047874336286;24.07877502244374;18.94242796450386;19.698356910522314;16.41872…
94;9.959560973233895;-0.2948251639120836;9.959560973233895;0.0633340094509327;0.27473589511424074;422.91200000000015;399.7280000000002;422.1397202760001;154.0;0.0;0.23780610260913032;-0.5063948139442424;0.5063948139442424;0.23780610260913032;1.0333333333333334;1.7333333333333334;2.3666666666666667;1.560715730209295;1043.0511235576628;21.50986092169139;16.787727426124608;17.54365637214306;14.41872…
95;10.179299402597563;-0.280434747307007;10.179299402597563;0.05706175559518556;0.20154752184682737;445.9500000000002;421.75800000000027;445.155704688;162.0;0.0;0.23780611420405234;-0.5063948139442424;0.5063948139442424;0.23780611420405234;1.0625;1.8125;2.53125;1.597660947386757;1304.6586657475607;22.664561460070644;17.904043000350327;18.659971946368785;15.418723993369941;10.377065651720786;10.75…
96;10.140920956833586;-0.279870679498204;10.140920956833586;0.05669190891092746;0.20154752184682742;445.9500000000003;421.75800000000027;445.155704688;162.0;0.0;0.23780610587324716;-0.5063948139442424;0.5063948139442424;0.23780610587324716;1.0625;1.84375;2.5625;1.5512288958907772;1304.6586657475607;22.664561460070644;17.90404300035033;18.65997194636878;15.41872399336994;10.377065651720786;10.7550…
97;13.564668324732237;-0.9523939966867829;13.564668324732237;0.08259383236138729;0.3438240768448154;521.7020000000003;478.35800000000035;521.325356856;206.0;0.0;0.3218948059874978;-0.48118160363355017;0.48118160363355017;0.3218948059874978;0.9473684210526315;1.5526315789473684;2.0789473684210527;1.721303209798959;1079.6028234462217;27.871668241257186;23.41977249178322;23.41977249178322;17.9345793…
98;12.45380573671457;-0.9577443316435514;12.45380573671457;0.07321879765243589;0.17747944336529897;600.5460000000002;569.2980000000002;599.174247212;214.0;0.0;0.30463308741925127;-0.48118160363355017;0.48118160363355017;0.30463308741925127;0.8095238095238095;1.4523809523809523;2.119047619047619;1.5283753038037544;1757.1961433153513;29.96552636839186;23.565884182853164;25.07774207489008;20.0834277…
99;13.271191158562191;-0.3128989250020995;13.271191158562191;0.14036223439993245;0.8719750701633575;317.40400000000005;293.212;317.179107228;124.0;0.0;0.12275073834807745;-0.39158705071199357;0.39158705071199357;0.12275073834807745;0.8695652173913043;1.3043478260869565;1.6521739130434783;2.8633824405418427;644.5092351367772;17.14589989101247;14.097920437019953;14.097920437019953;10.90028456536546…
100;12.62385041636616;-4.796128717782933;12.62385041636616;0.010720988887750638;0.1589751962646846;605.4080000000001;584.2400000000002;604.111661932;212.0;0.0;0.5725963174134545;-0.49276109474048696;0.5725963174134545;0.49276109474048696;1.024390243902439;1.6829268292682926;2.268292682926829;1.595917075742487;1777.5702631478684;29.310825830012615;21.433739161782096;22.945597053819004;19.480185502…
101;12.627801760501345;-4.787902142767393;12.627801760501345;0.021772401045046186;0.2263821319296283;571.9830000000002;546.7830000000004;571.1485686200001;208.0;0.0;0.572596303467314;-0.48118160363355017;0.572596303467314;0.48118160363355017;1.025;1.675;2.275;1.6044778862915465;1468.6526114301523;28.863232072819905;21.28246766214278;22.038396608161232;18.980185502949197;12.266286280699408;12.6442…
102;12.644022666295461;-4.776464015404949;12.644022666295461;0.0030108785117102244;0.1644260505610716;567.959;546.7910000000002;567.1397352520002;204.0;0.0;0.572596303467314;-0.4927610947404053;0.572596303467314;0.4927610947404053;1.05;1.75;2.375;1.4484315428548131;1600.4090529617445;28.277445635193;20.84061190084179;21.596540846860243;19.14198154549767;11.942571995548867;12.320536468558096;8.801…
103;14.057010320281854;-0.19112382782160942;14.057010320281854;0.019917186924884867;0.2477740608807935;594.5580000000001;558.2700000000002;593.2113854920001;206.0;0.0;0.32092612018385913;-0.4927610947405056;0.4927610947405056;0.32092612018385913;1.1538461538461537;1.8205128205128205;2.41025641025641;1.3897939228327107;1309.1708368726092;27.785881803630282;22.932851310988337;24.51884785010304;18.5…
104;12.643661515865816;-4.809382587783745;12.643661515865816;0.006016261236486908;0.21391201913692182;592.4010000000001;570.2250000000001;591.093946204;208.0;0.0;0.572596303467314;-0.48118160363355017;0.572596303467314;0.48118160363355017;0.975;1.6;2.175;1.6778058033139178;1501.2944533409966;29.026368779636435;20.87597508477583;22.38783297681274;18.890869105472152;11.915694718269224;12.6716236642…
105;13.262744329068601;-4.441724961052024;13.262744329068601;0.016408382854708803;0.18097099508068445;626.462;602.2700000000001;625.114681648;220.0;0.0;0.4159315859882517;-0.48118160363355017;0.48118160363355017;0.4159315859882517;0.8837209302325582;1.5348837209302326;2.186046511627907;1.533819670701541;1815.7286644506476;30.888176099202237;22.622427332691224;24.134285224728135;20.384069054198616…
106;12.408352966145557;-0.9637723402615881;12.408352966145557;0.06669352959314279;0.19044371625554585;592.9100000000001;568.7180000000003;591.088324668;202.0;0.0;0.30463308741925127;-0.48118160363355017;0.48118160363355017;0.30463308741925127;0.825;1.5;2.2;1.5257744978164214;1711.4611770404126;28.388176099202244;21.366498386672767;23.634285224728128;19.172744188793427;12.534182493175384;13.668075…
107;12.728705643532848;-4.793415375338761;12.728705643532848;0.015563085351522732;0.16855249740473233;642.4610000000001;618.2690000000001;641.1095962679999;226.0;0.0;0.5725966470621329;-0.48118160363355017;0.5725966470621329;0.48118160363355017;0.9090909090909091;1.5681818181818181;2.227272727272727;1.5157396954775944;1836.4028251067332;31.59528288038878;23.030675623155087;24.542533515191995;20.8…
108;12.476233455446188;-0.9500236515009692;12.476233455446188;0.08300296390487483;0.2051353125409092;590.551;557.2870000000003;589.189897276;212.0;0.0;0.30463308741925127;-0.48118160363355017;0.48118160363355017;0.30463308741925127;0.975609756097561;1.6585365853658536;2.341463414634146;1.526248356739073;1521.5759008030004;28.932146173572253;22.94671755040665;24.458575442443554;19.795734091081684;…
109;12.648102070779844;-4.868761682072268;12.648102070779844;0.03982637456510996;0.19180359095580676;607.5070000000003;584.3230000000002;607.154190156;226.0;0.0;0.5725963034674563;-0.48118160363355017;0.5725963034674563;0.48118160363355017;0.8372093023255814;1.3488372093023255;1.8372093023255813;1.6564366125553556;1564.8926400389712;31.36323207281991;22.239538117438546;22.239538117438546;20.18147…
110;12.664322976573954;-4.857323554709825;12.664322976573954;0.061749571817338866;0.1139689764074901;603.4830000000001;584.3310000000001;603.1453567880001;222.0;0.0;0.5725963034674563;-0.49276109473297713;0.5725963034674563;0.49276109473297713;0.8372093023255814;1.3953488372093024;1.9069767441860466;1.4856742521322905;1698.8109776969836;30.777445635192997;21.797682356137553;21.797682356137553;20.…
111;12.672651900476653;-4.789504882949019;12.672651900476653;0.02372916151986293;0.15085135962887763;648.081;618.849;647.1798687480001;236.0;0.0;0.5725963034674563;-0.48118160363355017;0.5725963034674563;0.48118160363355017;0.8913043478260869;1.4782608695652173;2.0652173913043477;1.4191559269283234;1803.1568141039324;32.84635973594534;24.591868738901287;25.347797684919737;21.94651199813798;14.337…
112;12.687176837427659;-4.7790653714300655;12.687176837427659;0.0017298452649443519;0.12149089419864954;644.0569999999999;618.8570000000001;643.1710353799999;232.0;0.0;0.5725963034674563;-0.4927610947404053;0.5725963034674563;0.4927610947404053;0.9130434782608695;1.5434782608695652;2.152173913043478;1.2994950111869878;1939.9318488026286;32.26057329831844;24.15001297760029;24.905941923618748;22.10…
113;12.678948511225538;-0.5567546210403347;12.678948511225538;0.0165546019703664;0.208903886041364;518.4740000000003;496.29800000000034;518.1212969039999;194.0;0.0;0.1735543487390757;-0.5071407601916266;0.5071407601916266;0.1735543487390757;0.5789473684210527;0.9473684210526315;1.3157894736842106;1.7742611589909323;1624.3804525730031;27.203859633284903;20.19458991236605;20.19458991236605;17.97214…
114;12.973312429394369;-0.36581133779907193;12.973312429394369;0.04009865845484173;0.3307721568180997;454.53000000000026;428.32200000000023;454.200490692;172.0;0.0;0.23779860918856;-0.5065699708553478;0.5065699708553478;0.23779860918856;1.1764705882352942;1.9705882352941178;2.735294117647059;1.5725102013851444;1323.190009645785;24.078775022443736;18.977916730482235;18.977916730482235;16.473565548…
115;12.962245685567208;-0.309885411873146;12.962245685567208;0.07268209246329205;0.29816707265577713;463.96500000000026;437.7570000000002;463.166269372;170.0;0.0;0.23780610584120046;-0.5063948139442424;0.5063948139442424;0.23780610584120046;1.1515151515151516;1.9393939393939394;2.696969696969697;1.5685292230668972;1238.679253616138;23.37166824125719;18.408667607991507;19.16459655400996;15.9355607…
116;14.078675024353686;-1.0325340136054422;14.078675024353686;0.030111961451246838;0.506415253833349;390.245;376.1330000000001;389.0497956480001;132.0;0.0;0.21767514549540043;-0.4944638612731927;0.4944638612731927;0.21767514549540043;1.2692307692307692;2.076923076923077;2.8846153846153846;1.8746567372614373;1123.6599916375346;18.214813991764814;13.6995290063519;15.211386898388811;12.3967211639504…
117;10.397243808029792;-0.04348611898463117;10.397243808029792;0.04348611898463117;0.44031186590940163;431.3990000000002;408.2150000000002;430.07144645600005;136.0;0.0;0.2191422911450843;-0.49280990267750774;0.49280990267750774;0.2191422911450843;1.3846153846153846;2.076923076923077;2.6923076923076925;1.9441280618001373;874.6514184810652;18.89697674656903;15.343032020667286;17.745525140709717;12.…
118;15.346234426938956;-2.0030299123939193;15.346234426938956;0.008623906070577725;0.02585170882311017;2037.316000000001;1911.3159999999987;2035.8709238799988;776.0;0.0;0.32896156430296947;-0.49667687234569935;0.49667687234569935;0.32896156430296947;0.4236111111111111;0.8263888888888888;1.3055555555555556;0.9675771052842322;6096.379712250832;104.02597113824302;80.15943334435637;81.79242650621181;…
119;15.412556740988538;-1.9964370065315025;15.412556740988538;0.003988029681454064;0.0196876676739763;2051.3430000000003;1923.3269999999984;2049.886573943999;782.0;0.0;0.3311212895222632;-0.49667687234569935;0.49667687234569935;0.3311212895222632;0.4413793103448276;0.8482758620689655;1.3310344827586207;0.9722363383188031;6116.85031287268;104.73307791942952;81.12046803932027;82.75346120117572;69.3…
120;10.252145036784738;-0.0014371535651303002;10.252145036784738;0.0014371535651303002;0.5405261846418659;360.4830000000001;336.29100000000005;360.161997008;134.0;0.0;0.2678851996719655;-0.4961215364921915;0.4961215364921915;0.2678851996719655;1.36;2.04;2.6;2.42528555790095;794.5934205548085;18.560113453385565;15.328585440366414;16.145082021294137;11.904615863015035;8.546081703112728;9.3625782840…
121;10.340723071365936;-0.04024962022058731;10.340723071365936;0.03509108903228708;0.3037451797488308;463.3900000000002;443.23000000000025;462.06840224;156.0;0.0;0.26789714689019417;-0.4961215364921915;0.4961215364921915;0.26789714689019417;1.3333333333333333;2.066666666666667;2.7;1.9264529663986105;1126.7177651218722;21.836134335324452;16.739214924764116;19.06756939772875;14.370942358203822;9.45…
122;10.252145036784738;-0.0014371535651303002;10.252145036784738;0.0014371535651303002;0.5405261846418659;360.4830000000001;336.2910000000001;360.161997008;134.0;0.0;0.25762326782663264;-0.496121536492213;0.496121536492213;0.25762326782663264;1.32;2.0;2.56;2.42528555790095;794.5934205548085;18.560113453385565;15.328585440366412;16.145082021294137;11.904615863015035;8.544024864759624;9.36052144568…
123;13.45005430978976;-0.20510230326698564;13.45005430978976;0.004249300823178093;0.31789313909018735;480.46100000000024;453.24500000000023;479.120103464;166.0;0.0;0.2643527801040717;-0.49612153649219654;0.49612153649219654;0.2643527801040717;1.2903225806451613;1.935483870967742;2.4516129032258065;2.4531077287044853;1020.5594135494385;23.292164260954436;18.369351598453786;20.697706071418423;14.63…
124;10.310083944084216;0.08559640394010826;10.310083944084216;0.08559640394010826;0.4932859556165801;346.54000000000013;316.30000000000007;346.20788458;132.0;0.0;0.18943363746806569;-0.4961215374459872;0.4961215374459872;0.18943363746806569;1.375;2.0416666666666665;2.5833333333333335;2.3549636522356527;647.331505216886;17.90541291500631;15.647230302462276;16.463726883390002;11.37207044755973;9.19…
125;10.485929285749986;0.06566893644146199;10.485929285749986;0.06566893644146199;0.4154366168497633;435.6370000000002;402.37300000000016;435.234433676;164.0;0.0;0.1894336374931481;-0.4961215374459586;0.4961215374459586;0.1894336374931481;1.2580645161290323;2.032258064516129;2.774193548387097;1.5763864780464303;998.5663939769698;21.957454678884094;18.895408806283452;19.71190538721118;15.066411905…
126;10.410467916834987;0.04044172730607798;10.410467916834987;0.04044172730607798;0.3566832820878999;464.4620000000003;437.24600000000027;463.12518884400004;160.0;0.0;0.1894336374931481;-0.4961215374459586;0.4961215374459586;0.1894336374931481;1.3666666666666667;2.1;2.7333333333333334;1.7928617463885828;975.5583285146348;21.836134335324456;17.582423651549565;19.910778124514202;14.370942358203822;…
127;10.386880502688964;0.0652084661295933;10.386880502688964;0.0652084661295933;0.48783893571677933;395.5720000000002;366.3400000000001;395.203133548;148.0;0.0;0.1894336374931481;-0.4961215374459586;0.4961215374459586;0.1894336374931481;1.3214285714285714;2.0357142857142856;2.6785714285714284;1.790500482866223;861.9628633787943;20.0956473593183;16.981195243910364;17.79769182483809;13.566411905563…
128;10.483250285980992;0.03608911022618799;10.483250285980992;0.03608911022618799;0.3031603317433945;492.5160000000003;461.2680000000003;491.156488972;172.0;0.0;0.1894336374931481;-0.4961215374459586;0.4961215374459586;0.1894336374931481;1.3125;2.03125;2.625;1.8665118752946956;1020.9248481723887;23.413484604514075;19.159773920739188;21.48812839370382;15.281625960726782;11.302541940679188;12.87496…
129;12.057863874716553;-0.428890122406987;12.057863874716553;0.03391462011546742;0.5009804339826797;364.5550000000002;332.2990000000001;364.218449264;140.0;0.0;0.2515737540668542;-0.4961217711412778;0.4961217711412778;0.2515737540668542;1.36;2.0;2.52;2.4177923897611913;656.8985849482733;18.77565640300939;16.185615266615805;17.00211184754353;11.744749247621904;9.464191909925088;10.280688490852812;…
130;13.121134574456097;-0.3086275122635982;13.121134574456097;0.07198079524142575;0.2642154181221262;477.9920000000003;449.76800000000026;477.181919436;176.0;0.0;0.23780610584120046;-0.5063948139442424;0.5063948139442424;0.23780610584120046;1.1470588235294117;1.9411764705882353;2.7058823529411766;1.5653811061541345;1255.0989366644624;24.078775022443736;19.11577438917805;19.871703335196507;16.4735…
131;14.140264232076655;-0.9611562802984615;14.140264232076655;0.06835357945150933;0.19997376688727062;545.0790000000002;511.8150000000004;544.212885216;202.0;0.0;0.30463308741925127;-0.48118160363355017;0.48118160363355017;0.30463308741925127;0.9487179487179487;1.641025641025641;2.282051282051282;1.6403877104269284;1501.2113931233494;28.103719048826065;22.460873671608983;23.216802617627437;18.655…
132;14.074292009854434;-0.9741878303670484;14.074292009854434;0.01781422100200536;0.1771082961853857;585.9150000000002;558.6990000000003;584.1036403840001;202.0;0.0;0.30463308741925127;-0.48118160363355017;0.48118160363355017;0.30463308741925127;0.8974358974358975;1.5897435897435896;2.230769230769231;1.6403877104269284;1509.2497877529302;28.103719048826065;21.21680261762744;23.4845894556828;18.65…
133;14.196604777554104;-0.961722464327641;14.196604777554104;0.018231646304562643;0.18083186378782706;573.1330000000003;535.8370000000004;572.244185344;214.0;0.0;0.30463308741925127;-0.48118160363355017;0.48118160363355017;0.30463308741925127;0.9512195121951219;1.6341463414634145;2.2439024390243905;1.6358657405338248;1546.889836094167;29.73347556082299;24.03822394079861;24.79415288681706;19.47258…
134;14.016604777554104;-4.481768353695438;14.016604777554104;0.015018585238594229;0.1804349646385258;585.0220000000003;556.7980000000002;584.168969716;214.0;0.0;0.4159120694968111;-0.48118160363355017;0.48118160363355017;0.4159120694968111;0.975609756097561;1.6585365853658536;2.268292682926829;1.6358657405338246;1561.528599572522;29.73347556082299;22.17211735982629;22.92804630584475;19.4725841138…
135;14.07089185220907;-4.686905234598384;14.07089185220907;0.0002877275156027981;0.16665917036897906;619.4670000000002;592.2510000000001;618.1299973639999;220.0;0.0;0.4174187370076793;-0.48118160363355017;0.48118160363355017;0.4174187370076793;0.9761904761904762;1.6904761904761905;2.3333333333333335;1.6828476352666586;1631.938700025042;30.60371904882607;22.472731563645898;23.984589455682805;19.88…
136;14.011282418157673;-0.9671479798708844;14.011282418157673;0.03204877975385245;0.1969208831128025;551.4700000000001;523.2460000000003;550.1426127359999;196.0;0.0;0.30463308741925127;-0.48118160363355017;0.48118160363355017;0.30463308741925127;0.9210526315789473;1.605263157894737;2.263157894736842;1.6101634171519768;1460.3968611892099;27.23347556082299;20.916188413807838;22.42804630584475;18.26…
137;14.051533611346574;-4.824144354401784;14.051533611346574;0.01417328773540838;0.16724077486026606;601.0210000000001;572.7970000000001;600.163884336;220.0;0.0;0.5725963173551212;-0.48118160363355017;0.5725963173551212;0.48118160363355017;1.0;1.6904761904761905;2.3095238095238093;1.6212524855276729;1581.4116757839631;30.440582342009527;22.58036565029015;23.33629459630861;19.94571066033855;13.252…
138;14.128436433827726;-4.67871079015394;14.128436433827726;0.0008590889577830829;0.162568948464362;615.0480000000002;584.8080000000001;614.1795344;226.0;0.0;0.4195385098060736;-0.49612399424140763;0.49612399424140763;0.4195385098060736;1.0232558139534884;1.744186046511628;2.372093023255814;1.69650852347578;1647.5080545475053;31.31082583001261;23.50301538110053;24.258944327118982;20.4212725188599…
139;14.203218455432665;-0.9690818378010075;14.203218455432665;0.01810346397321938;0.20958859014973005;575.0610000000003;543.8130000000002;574.1870643919999;212.0;0.0;0.30463308741925127;-0.4861448516659128;0.4861448516659128;0.30463308741925127;0.975609756097561;1.7317073170731707;2.4634146341463414;1.436674321534569;1594.0337023130267;28.932146173572256;22.6915838149098;23.447512760928255;19.833…
140;14.300982809835277;-0.9669447154126438;14.300982809835277;0.041194941432482146;0.14540955755869817;597.1110000000002;563.8470000000003;596.2077998359999;220.0;0.0;0.30463308741925127;-0.4967451041418365;0.4967451041418365;0.30463308741925127;0.9069767441860465;1.6511627906976745;2.372093023255814;1.4648845817418277;1809.201084117558;30.509496442761876;24.10117276964172;24.857101715660175;20.7…
141;14.030018223951181;-4.545122827190975;14.030018223951181;0.00802063072590653;0.1804349646385258;585.0220000000003;556.7980000000002;584.1689697159999;214.0;0.0;0.4159858319468328;-0.48118160363355017;0.48118160363355017;0.4159858319468328;1.0;1.7317073170731707;2.3902439024390243;1.6603273835058285;1578.778599572522;29.73347556082299;22.172117359826295;22.92804630584475;19.472584113876223;13.…
142;14.002240446173404;-4.656233938302088;14.002240446173404;0.0029185899095798273;0.18976504298030197;586.0100000000002;558.7940000000002;585.1642186839999;214.0;0.0;0.43292377266417553;-0.48118160363355017;0.48118160363355017;0.43292377266417553;1.048780487804878;1.7804878048780488;2.4390243902439024;1.6603273835058288;1582.397079824096;29.73347556082299;22.041980686136625;22.79790963215508;19.…
143;14.14246060088676;-0.9797993947701029;14.14246060088676;0.04912749166881292;0.21581966798804458;535.0150000000002;506.79100000000045;534.172163276;196.0;0.0;0.30463308741925127;-0.48118160363355017;0.48118160363355017;0.30463308741925127;1.0263157894736843;1.7894736842105263;2.473684210526316;1.6173056201819425;1479.6468611892099;27.233475560822985;20.916188413807838;21.672117359826295;18.261…
144;14.072886665309207;-4.870564649991734;14.072886665309207;0.007385483386742386;0.16724077486026606;601.0210000000003;572.7970000000001;600.1638843359999;220.0;0.0;0.5725975376299203;-0.48118160363355017;0.5725975376299203;0.48118160363355017;1.0238095238095237;1.7619047619047619;2.4285714285714284;1.6490744689815222;1598.661675783963;30.440582342009534;22.580365650290155;23.33629459630861;19.9…
145;14.213593471179705;-0.9663923326813413;14.213593471179705;0.03039009158722794;0.16942284560982188;568.0730000000003;537.8330000000004;567.19248412;208.0;0.0;0.30463308741925127;-0.48118160363355017;0.48118160363355017;0.30463308741925127;0.975609756097561;1.7560975609756098;2.5121951219512195;1.4557687357704134;1743.3593818635306;28.932146173572253;22.640138074677818;23.396067020696275;19.833…
146;14.172881390484758;-0.9603152784111415;14.172881390484758;0.061781571524141876;0.16656975755430575;587.1600000000001;547.8480000000003;586.2598354079998;220.0;0.0;0.30463308741925127;-0.48118160363355017;0.48118160363355017;0.30463308741925127;0.9285714285714286;1.5952380952380953;2.2142857142857144;1.5908993301357743;1563.8313837894823;30.44058234200953;24.74533072198515;25.501259668003605;1…
147;13.582694236485828;-4.803556552098331;13.582694236485828;0.02024836813463482;0.22572563840091586;591.6710000000003;551.3510000000003;591.29200604;230.0;0.0;0.5725963173375077;-0.48118160363355017;0.5725963173375077;0.48118160363355017;0.9761904761904762;1.5714285714285714;2.0952380952380953;1.7458613097915094;1169.7974633497704;30.752501608810668;24.135640787641705;24.135640787641705;19.93160…
148;13.377154821645817;-4.798733339930083;13.377154821645817;0.009318587395511058;0.31016815203617176;549.5900000000003;515.3180000000003;549.245055848;212.0;0.0;0.5725963173375077;-0.48118160363355017;0.5725963173375077;0.48118160363355017;1.0;1.641025641025641;2.2051282051282053;1.6933438213929908;1098.921884298773;28.415638315627202;21.79877749445824;21.79877749445824;18.53502705781559;13.0609…
149;13.234150837644808;-4.801701977243244;13.234150837644808;0.01665208556342046;0.3079390145859668;523.5520000000002;491.29600000000033;523.229405784;202.0;0.0;0.5725963173375077;-0.48118160363355017;0.5725963173375077;0.48118160363355017;1.027027027027027;1.6756756756756757;2.2162162162162162;2.1312757918090957;1027.2479119158374;27.424074484064484;20.807213662895517;20.807213662895517;17.51738…
150;14.145947929166603;-4.546198929119352;14.145947929166603;0.008534273066472142;0.16329349731064466;599.0490000000002;568.8090000000002;598.18461978;220.0;0.0;0.4159858319468328;-0.48118160363355017;0.48118160363355017;0.4159858319468328;1.0;1.7380952380952381;2.4047619047619047;1.6743354990657116;1595.8514018803928;30.440582342009534;22.87922414101284;23.635153087031295;19.97258411387622;13.59…
151;14.24194483487333;-4.68590883750933;14.24194483487333;0.015272979356655725;0.08665803943093522;646.6280000000002;614.3720000000003;646.2266268239999;244.0;0.0;0.41598583194683264;-0.48118160363355017;0.48118160363355017;0.41598583194683264;0.8478260869565217;1.5217391304347827;2.152173913043478;1.736410078439418;1707.609728283567;33.64768912319607;24.84225986821784;24.84225986821784;21.683908…
152;14.267263121910368;-4.526053465608502;14.267263121910368;0.0171883603177434;0.12258048325558961;592.6580000000002;557.3780000000003;592.2548922599999;226.0;0.0;0.41598583194683264;-0.48118160363355017;0.48118160363355017;0.41598583194683264;0.9534883720930233;1.697674418604651;2.372093023255814;1.6802132943559405;1606.4288808973852;31.147689123196077;24.208366449190162;24.208366449190162;20.4…
153;14.234277010799255;-4.547164576719612;14.234277010799255;0.0089418325399655;0.11784135511072638;613.0760000000002;580.8200000000002;612.200269844;226.0;0.0;0.4159858319468328;-0.48118160363355017;0.48118160363355017;0.4159858319468328;0.9767441860465116;1.7209302325581395;2.395348837209302;1.6802132943559405;1612.9376115610678;31.147689123196077;23.586330922199387;24.342259868217845;20.472584…
154;14.173513121910366;-4.586053465608501;14.173513121910366;0.006249139682256821;0.09446487259596792;596.6210000000002;564.3650000000002;596.2298203839999;226.0;0.0;0.4159858319468328;-0.48118160363355017;0.48118160363355017;0.4159858319468328;0.9534883720930233;1.697674418604651;2.372093023255814;1.6802132943559405;1609.6924990632313;31.147689123196077;23.586330922199387;23.586330922199387;20.4…
155;14.284813276231356;-4.977182010886382;14.284813276231356;0.0005462478839102225;0.08036191567720447;662.6270000000003;630.3710000000001;662.2215414440001;250.0;0.0;0.5725966611638242;-0.48118160363355017;0.5725966611638242;0.48118160363355017;0.9148936170212766;1.6382978723404256;2.276595744680851;1.7305316911937596;1727.8446658607047;34.35479590438262;25.250508158681704;25.250508158681704;22.…
156;14.305554016972096;-4.54725181271594;14.305554016972096;0.00959888151151489;0.11426335159446561;608.6570000000003;573.3770000000003;608.2498068799999;232.0;0.0;0.4159858319468329;-0.49674313824467076;0.49674313824467076;0.4159858319468329;0.9772727272727273;1.7272727272727273;2.3863636363636362;1.6971243762102561;1626.4279555355836;31.854795904382627;24.616614739654025;24.616614739654025;21.0…
157;13.588896081705425;-0.2370418142692048;13.588896081705425;0.04652943121693154;0.39609620648360566;399.59400000000016;361.29000000000013;399.2937430559999;160.0;0.0;0.1227507382600695;-0.3915870635003125;0.3915870635003125;0.1227507382600695;0.8275862068965517;1.3793103448275863;1.9310344827586208;2.5289079659936697;765.2680613013575;21.388540578131753;18.89334752863928;18.89334752863928;13.90…
158;13.559678394630595;-0.23829971387875282;13.559678394630595;0.04718944039966755;0.44087344405156403;385.56700000000006;349.2790000000001;385.2780929919999;154.0;0.0;0.1227507382600695;-0.3915870635003125;0.3915870635003125;0.1227507382600695;0.8571428571428571;1.4285714285714286;1.9642857142857142;2.615080798751486;750.1334274673189;20.681433796945207;18.186240747452732;18.186240747452732;13.4…
159;6.216022183284088;0.7284309657582742;6.216022183284088;0.7284309657582742;0.2727499849412602;430.97900000000016;403.76300000000015;430.181191164;158.0;0.0;0.12668738679377842;-0.49294600223460366;0.49294600223460366;0.12668738679377842;0.8387096774193549;1.6129032258064515;2.3870967741935485;1.7274029433898552;1103.806822181827;21.468044558434503;17.774513764370926;18.53044271038938;15.258351…
160;13.602785810591719;-0.6244841532291936;13.602785810591719;0.20411088071847439;0.4589840767719694;385.5670000000001;349.2790000000001;385.278092992;154.0;0.0;0.12275073827123331;-0.3886187527876205;0.3886187527876205;0.12275073827123331;0.8928571428571429;1.5;2.0;2.7674278505591197;763.1075781875711;20.844570503761737;18.349377454269263;18.349377454269263;13.272963365427639;10.779198848310045;…
161;13.526107569850979;-0.2397995495132037;13.526107569850979;0.04805720899470911;0.4945513084804568;371.54;337.2680000000001;371.2624429279999;148.0;0.0;0.1227507382600695;-0.3915870635003125;0.3915870635003125;0.1227507382600695;0.8888888888888888;1.4814814814814814;2.0;2.697772379684008;735.0366596833737;19.97432701575866;17.479133966266186;17.479133966266186;12.900284565365464;10.324755711388…
162;10.24959553728899;0.04451995149911814;10.24959553728899;0.04451995149911814;0.547316638289975;353.55000000000007;318.27000000000004;353.27186474;142.0;0.0;0.07054789627009556;-0.39158706350049494;0.39158706350049494;0.07054789627009556;0.8846153846153846;1.4615384615384615;1.9615384615384615;2.7719556108995658;713.9807690670938;19.267220234572108;17.39406271207041;17.39406271207041;12.4002845…
163;10.201807208994708;-0.037047745023935486;10.201807208994708;0.037047745023935486;0.5773508100856047;355.52200000000005;322.25800000000004;355.25112929600004;142.0;0.0;0.11569545335784638;-0.507943893949959;0.507943893949959;0.11569545335784638;0.9615384615384616;1.6153846153846154;2.1538461538461537;2.7985038846103985;735.2279440950903;19.26722023457211;16.841276307570368;16.841276307570368;1…
164;10.195004487906274;0.04552973041068298;10.195004487906274;0.04552973041068298;0.5790435977719206;339.523;306.259;339.25621467600007;136.0;0.0;0.07054789625984031;-0.39158706350051475;0.39158706350051475;0.07054789625984031;0.88;1.48;2.0;2.7584433935158077;674.2373001601143;18.39697674656903;16.471412981260034;16.471412981260034;12.006437715248111;9.725089872360982;9.725089872360982;7.50503814…
165;10.53690547052154;-0.06613693625598382;10.53690547052154;0.06613693625598382;0.5773508100856047;355.52200000000005;322.25800000000004;355.251129296;142.0;0.0;0.12292269213530704;-0.5073111290725772;0.5073111290725772;0.12292269213530704;0.9230769230769231;1.5384615384615385;2.076923076923077;2.828031674770092;735.2279440950903;19.267220234572115;16.841276307570368;16.841276307570368;12.417121…
166;13.563810629789614;-0.6239903260686996;13.563810629789614;0.20462052259175256;0.5108238089703656;371.5400000000001;337.2680000000001;371.262442928;148.0;0.0;0.12275073827123331;-0.3886187527876205;0.3886187527876205;0.12275073827123331;0.9259259259259259;1.5185185185185186;2.0;2.8400695198254917;747.9667569351799;20.13746372257519;17.642270673082717;17.642270673082717;12.772963365427639;10.27…
167;13.664643963122948;-0.7402866223649955;13.664643963122948;0.10254280570252772;0.500066485182413;387.5390000000001;353.2670000000001;387.257357548;154.0;0.0;0.1264332090663844;-0.5072006661104208;0.5072006661104208;0.1264332090663844;1.0;1.6428571428571428;2.142857142857143;2.9159879274863827;812.7378268564019;21.007707210578268;18.012133999393047;18.012133999393047;13.1836469679506;10.4194723…
168;10.223532437151816;0.0115338403880072;10.223532437151816;0.0115338403880072;0.5116157154952578;373.9680000000001;341.7120000000001;373.217242324;142.0;0.0;0.07054789631254545;-0.39158706350041345;0.39158706350041345;0.07054789631254545;0.9230769230769231;1.5;2.0;2.7719556108995658;719.9779440950903;19.26722023457211;16.77202718507964;17.527956131098094;12.400284565365464;9.824755711388555;10.…
169;14.01041942608591;-0.4105984475848288;14.01041942608591;0.11028328924162278;0.5305638208987622;387.53900000000016;353.2670000000001;387.257357548;154.0;0.0;0.12825404012397976;-0.39158706349475;0.39158706349475;0.12825404012397976;0.9285714285714286;1.5714285714285714;2.107142857142857;2.8349129359610505;799.6775370926719;20.844570503761734;17.848997292576517;17.848997292576517;13.34897297034…
170;14.003932566101128;-0.8704591574284037;14.003932566101128;0.12350657701352108;0.5343402013112399;375.5030000000001;344.2550000000001;375.237371052;148.0;0.0;0.15894184185949606;-0.3915870634442758;0.3915870634442758;0.15894184185949606;0.9259259259259259;1.5555555555555556;2.074074074074074;2.8217144412557285;784.4331951812652;20.13746372257519;17.07264138889924;17.07264138889924;12.810968167…
171;13.487132389048874;-0.2416169661033476;13.487132389048874;0.04923004850088164;0.5576319089777858;357.51300000000003;325.25700000000006;357.246792864;142.0;0.0;0.1227507382600695;-0.3915870635003125;0.3915870635003125;0.1227507382600695;0.9230769230769231;1.5;2.0;2.7719556108995658;719.9779440950903;19.26722023457211;16.77202718507964;16.77202718507964;12.400284565365464;9.824755711388555;9.82…
172;14.744428461199293;-0.6004132623996441;14.744428461199293;0.09407536008230433;0.53434020131124;375.50300000000004;344.2550000000001;375.237371052;148.0;0.0;0.13346255284657865;-0.39158704851976756;0.39158704851976756;0.13346255284657865;0.9629629629629629;1.5925925925925926;2.111111111111111;2.848452335236338;784.4331951812652;20.13746372257519;17.07264138889924;17.07264138889924;12.810968167…
173;13.587965722382208;-0.4754132623996441;13.587965722382208;0.09995021310993524;0.5525869952063847;373.51200000000006;341.2560000000001;373.24170748399996;148.0;0.0;0.12643320905464842;-0.5072006676880697;0.5072006676880697;0.12643320905464842;1.0;1.6296296296296295;2.1481481481481484;2.848452335236338;784.4331951812652;20.13746372257519;17.141890511389974;17.141890511389974;12.810968167888424;…
174;13.96689552906409;-0.2500887870580326;13.96689552906409;0.07786407155454778;0.5576319089777858;357.51300000000003;325.25700000000006;357.246792864;142.0;0.0;0.12332650600844441;-0.39158706344448546;0.39158706344448546;0.12332650600844441;1.0;1.6538461538461537;2.1923076923076925;2.7985038846103985;737.2279440950903;19.26722023457211;16.772027185079637;16.772027185079637;12.400284565365464;9.8…
175;10.290252425044091;0.006160163139329766;10.290252425044091;0.006160163139329766;0.5328134762903295;369.5490000000001;334.26900000000006;369.26677936000004;148.0;0.0;0.11897830422255153;-0.4967454736370566;0.4967454736370566;0.11897830422255153;1.0;1.6666666666666667;2.2222222222222223;2.8022858157823114;750.2866596833737;19.974327015758657;17.80231100253427;17.80231100253427;12.93828936782624…
176;14.72359512786596;-0.24115391681363896;14.72359512786596;0.1216924918115394;0.5576319089777858;357.51300000000003;325.25700000000006;357.246792864;142.0;0.0;0.1305484845621598;-0.3915870485199792;0.3915870485199792;0.1305484845621598;0.9615384615384616;1.5769230769230769;2.1153846153846154;2.828031674770092;737.2279440950903;19.267220234572115;16.772027185079637;16.772027185079637;12.41712131…
177;10.245080073696144;-0.010581380700428467;10.245080073696144;0.010581380700428467;0.4648661521472369;354.53800000000007;320.2660000000001;354.26711370799995;142.0;0.0;0.07054923778907005;-0.3982255601590676;0.3982255601590676;0.07054923778907005;0.9615384615384616;1.5769230769230769;2.1153846153846154;2.8280316747700915;735.2279440950903;19.267220234572115;16.971412981260034;16.971412981260034…
178;9.807510156840515;0.04575270849080382;9.807510156840515;0.04575270849080382;0.7864821889143251;283.41499999999996;258.2149999999999;283.19361442;112.0;0.0;0.07052605414097535;-0.3915874600927773;0.3915874600927773;0.07052605414097535;0.9523809523809523;1.619047619047619;2.238095238095238;2.564052418962789;590.2605032184424;15.242276208189782;13.316712442880785;13.316712442880785;10.1850705102…
179;10.011325349584277;0.060687515747039456;10.011325349584277;0.060687515747039456;0.6881093642231301;311.4690000000001;282.23699999999997;311.224914548;124.0;0.0;0.07053693840846686;-0.39158726259122334;0.39158726259122334;0.07053693840846686;0.8695652173913043;1.5217391304347827;2.0869565217391304;2.648401639170135;619.4838505587052;16.656489770562878;14.730926005253881;14.730926005253881;11.2…
180;14.071187183038239;-4.88183630630946;14.071187183038239;0.002636615867760428;0.07699917244291273;648.5680000000006;622.3600000000005;648.203206012;242.0;0.0;0.5725963174134545;-0.49276109474048696;0.5725963174134545;0.49276109474048696;1.0;1.7173913043478262;2.3260869565217392;1.6387318393594164;1893.7434547962885;33.06190268556918;24.263921999625204;24.263921999625204;21.818831568292204;13.7…
181;12.650339843349983;-4.7954496313238835;12.650339843349983;0.008351168012761256;0.11047452143499777;615.0160000000004;588.8080000000002;614.1768490320001;224.0;0.0;0.5725963174134545;-0.49276109474048696;0.5725963174134545;0.49276109474048696;1.0930232558139534;1.8372093023255813;2.488372093023256;1.5729122110387008;1797.0892814907686;30.56190268556918;23.00799305360675;23.763921999625204;20.6…
182;6.236828116768593;0.639849205177939;6.236828116768593;0.639849205177939;0.22449921263216616;476.0200000000002;445.78000000000026;475.20265488;176.0;0.0;0.13803230869797528;-0.49345745048280076;0.49345745048280076;0.13803230869797528;0.8235294117647058;1.5294117647058822;2.235294117647059;1.7952616873206715;1190.2641147035906;23.752501608810675;19.68238189314204;20.438310839160494;16.690203145…
183;6.109854382830573;0.7148492051779389;6.109854382830573;0.7148492051779389;0.330541641976848;402.9250000000002;379.7410000000001;402.149891036;146.0;0.0;0.1266873846493115;-0.49294618848799787;0.49294618848799787;0.1266873846493115;0.896551724137931;1.6551724137931034;2.413793103448276;1.8306964298995565;1071.6958857537256;20.053830996061414;16.36030020199783;17.116229148016284;14.258351493073…
184;6.069854382830574;0.6870714274001612;6.069854382830574;0.6870714274001612;0.35175761018463286;403.91300000000024;381.7370000000002;403.1451400039999;146.0;0.0;0.13803230852562548;-0.4928857991724823;0.4928857991724823;0.13803230852562548;0.9310344827586207;1.6896551724137931;2.4482758620689653;1.8306964298995565;1074.9983029786226;20.053830996061414;16.23016352830816;16.986092474326618;14.258…
185;13.51801173171799;-0.6235723733938026;13.51801173171799;0.20511434975224652;0.6108212170839936;357.5130000000001;325.25700000000006;357.24679286400004;142.0;0.0;0.12275073827123331;-0.3886187527876205;0.3886187527876205;0.12275073827123331;0.9615384615384616;1.5384615384615385;2.0;2.896706739954444;732.863304824625;19.43035694138864;16.93516389189617;16.93516389189617;12.272963365427639;9.779…
186;13.618845065051325;-0.7398686696900987;13.618845065051325;0.10624007936507907;0.6041545457016572;373.5120000000001;341.2560000000001;373.241707484;148.0;0.0;0.1264332090663844;-0.5072006661104208;0.5072006661104208;0.1264332090663844;1.037037037037037;1.6666666666666667;2.1481481481481484;2.97155739940366;797.4507368614691;20.30060042939172;17.3050272182065;17.3050272182065;12.6836469679506;9…
187;13.441333490977248;-0.24386214516670845;13.441333490977248;0.05086970899470922;0.6716555592359786;343.48600000000005;313.24600000000004;343.23114279999993;136.0;0.0;0.1227507382600695;-0.3915870635003125;0.3915870635003125;0.1227507382600695;0.96;1.52;2.0;2.830713384975692;704.9574259097767;18.560113453385565;16.06492040389309;16.06492040389309;11.900284565365464;9.324755711388555;9.324755711…
188;14.060569899087621;-4.867239952142794;14.060569899087621;0.07241708077476483;0.1069491810261545;632.5690000000005;606.3610000000003;632.2082913920001;236.0;0.0;0.5725963174134545;-0.49276109474048696;0.5725963174134545;0.49276109474048696;1.0;1.711111111111111;2.311111111111111;1.641230821538982;1872.4220220295329;32.35479590438263;23.855673709161344;23.855673709161344;21.318831568292204;13.6…
189;6.040775445968718;0.715328566555812;6.040775445968718;0.715328566555812;0.3948133862848784;387.91400000000016;365.73800000000017;387.150225384;140.0;0.0;0.13802948926061367;-0.33743935799879343;0.33743935799879343;0.13802948926061367;0.8214285714285714;1.5;2.1785714285714284;1.7713532643325665;1035.6726556668318;19.346724214874865;15.8219152378443;16.577844183862755;13.741514740667455;9.60000…
190;13.563228096264815;-0.9578558765630312;13.563228096264815;0.023353021499041393;0.3181686157083151;513.6380000000004;478.35800000000035;513.2627566;198.0;0.0;0.3219166421036336;-0.48118160363355017;0.48118160363355017;0.3219166421036336;0.8947368421052632;1.5263157894736843;2.1315789473684212;1.4600145079909792;1229.8760345683152;26.907202147189924;21.781579811349022;21.781579811349022;18.4230…
191;6.071247325204801;0.7351833883331554;6.071247325204801;0.7351833883331554;0.3779800382981001;387.9140000000001;365.73800000000017;387.150225384;140.0;0.0;0.05398494557889317;-0.38455444220123386;0.38455444220123386;0.05398494557889317;0.8928571428571429;1.6428571428571428;2.392857142857143;1.8743181533698159;1052.922655666832;19.346724214874865;15.74494513034742;16.500874076365875;13.75835149…
192;6.073351589109765;0.6691547607334944;6.073351589109765;0.6691547607334944;0.3166102714773196;467.79400000000027;447.63400000000024;466.04475303999993;146.0;0.0;0.12781377230383734;-0.49291482659886376;0.49291482659886376;0.12781377230383734;0.9310344827586207;1.6896551724137931;2.413793103448276;1.8916422706488096;1107.6961604574758;20.216967702877945;15.953807624630883;18.295733109764043;14.…
193;14.075725912183195;-4.579871360463269;14.075725912183195;0.026630937416114664;0.1541421732727376;606.6530000000002;573.3890000000004;606.267856956;230.0;0.0;0.4161236186081308;-0.49276109474048696;0.49276109474048696;0.4161236186081308;1.0;1.7045454545454546;2.2954545454545454;1.6641296647141208;1846.4548295648674;31.64768912319608;25.01467350894711;25.01467350894711;20.84570502182988;14.0381…
194;13.983889177489317;-4.686380236202913;13.983889177489317;0.008296327790375368;0.1213745398202677;618.5420000000005;594.3500000000004;618.1926413279999;230.0;0.0;0.4161236186081308;-0.49276109474048696;0.49276109474048696;0.4161236186081308;0.9545454545454546;1.6363636363636365;2.227272727272727;1.6641296647141208;1854.6740898670841;31.64768912319608;23.148566927974795;23.148566927974795;20.84…
195;14.029081128603472;-4.709057750995812;14.029081128603472;0.002457243729428349;0.11439553377907642;632.5690000000003;606.3610000000002;632.208291392;236.0;0.0;0.41624121103648776;-0.49276109474048696;0.49276109474048696;0.41624121103648776;1.0;1.7333333333333334;2.3555555555555556;1.7045777419537678;1922.189519236898;32.517932611199164;24.07121665878517;24.07121665878517;21.25638862435284;13.5…
196;14.007280346665375;-5.0063225146374055;14.007280346665375;0.028636468725078634;0.11655366600703759;636.5320000000003;613.3480000000002;636.1832195159999;236.0;0.0;0.4187995640221752;-0.49276109474048696;0.49276109474048696;0.4187995640221752;1.0;1.7333333333333334;2.3555555555555556;1.7045777419537678;1924.3233208279082;32.517932611199164;23.449181131794393;23.449181131794393;21.2563886243528…
197;14.005014343532068;-4.881128841031682;14.005014343532068;0.008104124872980067;0.11437102154469493;634.5410000000005;610.3490000000004;634.187555948;236.0;0.0;0.5725963174134545;-0.49276109474048696;0.5725963174134545;0.49276109474048696;1.0;1.711111111111111;2.311111111111111;1.6412308215389821;1875.942645568456;32.35479590438263;23.55681521843866;23.55681521843866;21.318831568292204;13.26336…
198;13.991263355208774;-4.706604238599119;13.991263355208774;0.03503019494834958;0.1213745398202677;618.5420000000004;594.3500000000004;618.1926413279999;230.0;0.0;0.4161236186081308;-0.49276109474048696;0.49276109474048696;0.4161236186081308;0.9772727272727273;1.7045454545454546;2.340909090909091;1.6896596462059754;1871.9240898670846;31.647689123196077;23.14856692797479;23.14856692797479;20.8457…
199;14.015579183611143;-4.935957891843895;14.015579183611143;0.021359284454522287;0.11437102154469493;634.5410000000004;610.3490000000003;634.1875559480001;236.0;0.0;0.5725975454555484;-0.49276109474048696;0.5725975454555484;0.49276109474048696;1.0222222222222221;1.7777777777777777;2.422222222222222;1.6701571792211551;1893.1926455684563;32.354795904382634;23.556815218438658;23.556815218438658;21.…
200;12.494388928324547;-0.9606555232376335;12.494388928324547;0.0684377305414956;0.15029761261029695;612.1260000000001;577.8540000000002;611.218698868;226.0;0.0;0.30463308741925127;-0.4967451042285038;0.4967451042285038;0.30463308741925127;0.9318181818181818;1.6818181818181819;2.409090909090909;1.5313924574788722;1798.7465822747183;31.21660322394842;24.841279583955135;25.59720852997359;21.2487537…
201;12.627625472675245;-4.794742166046105;12.627625472675245;0.009150890475275286;0.16375999561151566;600.9890000000003;576.7970000000003;600.1611989679999;218.0;0.0;0.5725963174134545;-0.49276109474048696;0.5725963174134545;0.49276109474048696;1.0952380952380953;1.8333333333333333;2.4761904761904763;1.5779371280455343;1779.4625453263266;29.854795904382627;22.3008862724202;23.056815218438654;20.1…
202;12.390939350697685;-0.9691417121940968;12.390939350697685;0.05962092842576916;0.18335368138787225;600.9300000000002;572.706;599.114539416;208.0;0.0;0.30463308741925127;-0.49204314141192124;0.49204314141192124;0.30463308741925127;0.975;1.675;2.3;1.695370309102343;1499.1253377187131;28.81082583001261;21.956909431940844;24.22469626999621;19.155106098588387;12.746054682476089;13.879948101503771;9…
203;12.309412990153467;-0.9680535579241247;12.309412990153467;0.06318960126527551;0.19354531289994364;586.9030000000005;560.6950000000003;585.098889352;202.0;0.0;0.30463308741925127;-0.4920431414119478;0.4920431414119478;0.30463308741925127;0.9487179487179487;1.6666666666666667;2.3076923076923075;1.6429679898955505;1465.6336291698149;27.940582342009527;21.08666594393777;23.35445278199313;18.72758…
204;6.119247098250074;0.6143708101162104;6.119247098250074;0.6143708101162104;0.298715608432576;447.96600000000024;421.75800000000015;447.17135475199996;164.0;0.0;0.13803230869797523;-0.49346820928647805;0.49346820928647805;0.13803230869797523;0.84375;1.5625;2.28125;1.8452639795370653;1157.672879736727;22.338288046437583;18.268168330768948;19.0240972767874;15.6902031456512;10.855823746140276;11.2…
205;6.075189843825351;0.67429270480001;6.075189843825351;0.67429270480001;0.3166102714773198;467.79400000000015;447.63400000000024;466.04475303999993;146.0;0.0;0.12676706100403404;-0.4929555663371351;0.4929555663371351;0.12676706100403404;0.9310344827586207;1.6896551724137931;2.413793103448276;1.9028902902561027;1107.6961604574758;20.216967702877945;15.953807624630883;18.295733109764043;14.152198…
206;6.349911496070558;0.6465149270222322;6.349911496070558;0.6465149270222322;0.34856566223474267;423.34300000000025;403.1830000000001;422.09526861999996;146.0;0.0;0.12679286413009308;-0.4929551186977703;0.4929551186977703;0.12679286413009308;0.8275862068965517;1.5517241379310345;2.2758620689655173;1.9028902902561027;1105.6961604574758;20.216967702877945;15.953807624630883;17.465665516667794;14.1…
207;12.591352458126337;-4.777484120242114;12.591352458126337;0.0029984630202319895;0.1888641461610999;566.5440000000001;541.3440000000003;566.2001713200001;212.0;0.0;0.5725963174134545;-0.493529060115836;0.5725963174134545;0.493529060115836;1.0;1.7317073170731707;2.3902439024390243;1.5334868910940678;1723.53495804081;28.984552416379543;22.000272068600598;22.000272068600598;19.696823100364057;12.5…
208;10.425196297913484;-0.1511521432348688;10.425196297913484;0.0867695245621134;0.1924108927261018;544.7040000000002;504.3840000000003;544.3274225200001;212.0;0.0;0.2916965166115615;-0.49352775513265745;0.49352775513265745;0.2916965166115615;1.125;1.875;2.525;1.4288859115526211;1429.1500239001282;28.277445635193;24.13185694547599;24.13185694547599;19.223696553901735;14.18945064907904;14.18945064…
209;10.425196297913482;-0.15115214323486925;10.425196297913482;0.08676952456211318;0.1924108927261018;544.7040000000001;504.3840000000003;544.3274225200001;212.0;0.0;0.2916965166115615;-0.49352904239397444;0.49352904239397444;0.2916965166115615;1.125;1.875;2.525;1.4296050632961605;1429.1500239001282;28.277445635193;24.131856945475985;24.131856945475985;19.223696553901735;14.18945064907904;14.1894…
210;6.159247098250075;0.6421485878939882;6.159247098250075;0.6421485878939882;0.2870250980681162;446.97800000000024;419.7620000000003;446.176105784;164.0;0.0;0.13042974586718095;-0.4928109482976879;0.4928109482976879;0.13042974586718095;0.8125;1.4375;2.03125;1.9243044373284834;1128.0072373521452;22.33828804643758;18.398305004458614;19.154233950477067;15.707039898056806;10.991943483973651;11.36990…
211;12.605811816246202;-4.780127329315885;12.605811816246202;0.0029984630202319895;0.1888641461610999;566.5440000000001;541.3440000000002;566.2001713200001;212.0;0.0;0.5725963174134545;-0.49276109474048696;0.5725963174134545;0.49276109474048696;1.048780487804878;1.8048780487804879;2.4634146341463414;1.5476604900199258;1723.53495804081;28.98455241637955;22.000272068600598;22.000272068600598;19.713…
212;6.062982862394884;0.6905436496223833;6.062982862394884;0.6905436496223833;0.39172771440530846;388.89800000000014;367.73000000000013;388.134240972;140.0;0.0;0.12668711670726884;-0.4929569473259642;0.4929569473259642;0.12668711670726884;0.8928571428571429;1.6428571428571428;2.392857142857143;1.8743181533698159;1055.6775431689955;19.346724214874865;15.653193420811283;16.409122366829738;13.758351…
213;10.587006802721088;-0.6422921390778538;10.587006802721088;0.19664965986394511;0.7076258450165203;341.4950000000001;310.247;341.23547923200005;136.0;0.0;0.12292288085909117;-0.5073111274963091;0.5073111274963091;0.12292288085909117;0.96;1.56;2.04;2.994386509851513;733.0473455470807;18.723250160202095;16.297306233200352;16.297306233200352;11.789800117833245;9.319806473699114;9.319806473699114;7…
214;13.463424954858485;-0.6233597883597888;13.463424954858485;0.20553230242714338;0.6830900603338889;343.4860000000001;313.24600000000004;343.2311428;136.0;0.0;0.12275073827123331;-0.3886187527876313;0.3886187527876313;0.12275073827123331;0.96;1.52;1.96;2.9285972446115696;717.7973455470807;18.723250160202095;16.22805711070962;16.22805711070962;11.772963365427637;9.279198848310044;9.27919884831004…
215;13.56425828819182;-0.7396560846560851;13.56425828819182;0.11123582766439877;0.6804327424486893;359.4850000000001;329.24500000000006;359.22605742;142.0;0.0;0.1264332090663844;-0.5072006661104312;0.5072006661104312;0.1264332090663844;1.0384615384615385;1.6538461538461537;2.1153846153846154;3.002205699202331;782.1970946738107;19.593493648205172;16.59792043701995;16.59792043701995;12.183646967950…
216;13.386746714117745;-0.24670165133954813;13.386746714117745;0.05326129062736196;0.7502709580597556;329.459;301.235;329.215492736;130.0;0.0;0.12275073826006949;-0.39158706350032335;0.39158706350032335;0.12275073826006949;0.9583333333333334;1.5;1.9583333333333333;2.8649769302636723;689.9751994883485;17.853006672199015;15.357813622706542;15.357813622706542;11.400284565365462;8.824755711388553;8.8…
217;12.619781520033278;-4.792673139270534;12.619781520033278;0.008648110097838169;0.15495365671540431;605.408;584.2400000000002;604.111661932;212.0;0.0;0.5725963174134545;-0.49276109474048696;0.5725963174134545;0.49276109474048696;1.0;1.6585365853658536;2.2439024390243905;1.583413378122007;1762.5933606302472;29.147689123196077;21.27060245496557;22.782460347002477;19.60750670288702;12.200598496021…
218;10.418100724293282;-0.13884523370689972;10.418100724293282;0.09577579133110437;0.21382695124901552;514.6780000000002;476.37400000000025;514.3168578360002;200.0;0.0;0.2916965166115615;-0.49276109474050567;0.49276109474050567;0.2916965166115615;1.0789473684210527;1.8157894736842106;2.473684210526316;1.4498500531558423;1360.101159704983;26.700095366003378;22.800958924201748;22.800958924201748;18…
219;13.51102244357215;-4.831575206762601;13.51102244357215;0.007315692927486461;0.3028790220565115;606.6420000000002;569.3460000000002;606.2665195640001;234.0;0.0;0.5725963173375077;-0.48118160363355017;0.5725963173375077;0.48118160363355017;0.9302325581395349;1.5348837209302326;2.0697674418604652;1.730030586172372;1242.0377839534503;31.570338854006454;24.154239380422055;24.154239380422055;20.394…
220;12.26268049459675;-0.33118153547488083;12.26268049459675;0.035252487376925545;0.2911600912382835;453.92600000000016;429.73400000000026;453.145533928;166.0;0.0;0.25998425646697637;-0.5063948139442424;0.5063948139442424;0.25998425646697637;1.09375;1.8125;2.5;1.8156482456587306;1173.1181088412113;23.087211190881014;17.825352066892645;18.5812810129111;15.439090705625686;10.153497105330398;10.5314…
221;12.570117984949924;-0.3717638585180765;12.570117984949924;0.03617704977869107;0.3343411170376631;428.49200000000013;404.3000000000002;428.18484062799996;162.0;0.0;0.23779860918856;-0.5065699708553478;0.5065699708553478;0.23779860918856;1.09375;1.8125;2.5;1.8847285057124468;1237.6558703738328;23.087211190881018;17.986352898919517;17.986352898919517;15.477095508086471;10.298875777342293;10.2988…
222;12.559051241122763;-0.3158379325921501;12.559051241122763;0.07615434249711073;0.3113309245698456;437.9270000000002;413.73500000000024;437.150619308;160.0;0.0;0.23780610584120046;-0.5063948139442424;0.5063948139442424;0.23780610584120046;1.064516129032258;1.7741935483870968;2.4516129032258065;1.8774568007199819;1154.0147302428475;22.38010440969447;17.417103776428785;18.17303272244724;14.939090…
223;12.4361770914629;-0.3169310395880349;12.4361770914629;0.06819545689897577;0.3366243897637393;426.9040000000001;403.72000000000014;426.14586827600004;156.0;0.0;0.2419866650462931;-0.5063948139442424;0.5063948139442424;0.2419866650462931;1.2;1.9666666666666666;2.6666666666666665;1.8204974161184186;1116.7681789838564;21.67299762850792;16.786967102739116;17.542896048757573;14.439090705625684;9.58…
224;12.852696340394477;-0.3279751068369392;12.852696340394477;0.014293538074756418;0.33135672960908163;423.90000000000015;401.7240000000002;423.134969244;154.0;0.0;0.2539624346273776;-0.5063948139442424;0.5063948139442424;0.2539624346273776;1.0666666666666667;1.7666666666666666;2.433333333333333;1.9418450879917546;1137.7415388857135;21.67299762850792;16.709996995242236;17.46592594126069;14.455927…
225;13.69037622443635;-0.9679516012477076;13.69037622443635;0.033217340141509455;0.3016575009653647;578.7540000000002;532.3860000000003;578.3468205720001;228.0;0.0;0.32189480887201294;-0.48118160363355017;0.48118160363355017;0.32189480887201294;0.8571428571428571;1.4285714285714286;1.9523809523809523;1.7353766613885684;1208.4972622310133;30.863232072819905;25.61209767093051;25.61209767093051;19.9…
226;12.258636516334928;-0.3511335418941235;12.258636516334928;0.32944129243371645;0.714199851437278;326.783;311.66300000000007;326.0822054;116.0;0.0;0.33984103073374794;-0.4623342458867185;0.4623342458867185;0.33984103073374794;1.1304347826086956;1.826086956521739;2.4782608695652173;2.0960193471408015;810.7978045470884;16.233840039752504;12.544933853330095;13.300862799348549;11.185871848001627;7.…
227;13.400158529220786;-0.33795230087188055;13.400158529220786;0.2735884943867237;0.4459713523474359;386.4260000000001;367.2740000000001;386.14305606799996;144.0;0.0;0.3376078707080941;-0.46239132188437965;0.46239132188437965;0.3376078707080941;0.9310344827586207;1.5862068965517242;2.2413793103448274;1.7696103164267978;1118.026623309226;20.21696770287794;15.854334930088598;15.854334930088598;14.1…
228;13.923127769457993;-4.880346528106512;13.923127769457993;0.015221864725382117;0.12971623105361654;620.5140000000005;598.3380000000003;620.171905884;230.0;0.0;0.5725963174134545;-0.49276109474048696;0.5725963174134545;0.49276109474048696;1.0;1.7045454545454546;2.2954545454545454;1.636487850155891;1858.14317762412;31.64768912319608;22.84970843725211;22.84970843725211;20.818831568292204;12.76336…
229;12.601965750453022;-4.793959853120936;12.601965750453022;0.010071029364164152;0.1860647452193206;586.9620000000002;564.7860000000002;586.1455489040001;212.0;0.0;0.5725963174134545;-0.49276109474048696;0.5725963174134545;0.49276109474048696;1.0975609756097562;1.829268292682927;2.4634146341463414;1.5758627547791446;1761.8384731280837;29.14768912319608;21.593779491233654;22.349708437252108;19.60…
230;10.409402342463656;-0.1520722821237579;10.409402342463656;0.0860682273402471;0.22051752337383732;530.6770000000002;492.37300000000033;530.3117724560001;206.0;0.0;0.2916965166115615;-0.493805093638512;0.493805093638512;0.2916965166115615;1.1282051282051282;1.8717948717948718;2.5128205128205128;1.4352342551141182;1412.2709361813193;27.570338854006454;23.424750164289446;23.424750164289446;18.723…
231;12.44520335955728;-0.9624187029310012;12.44520335955728;0.06742305936061954;0.16963513038562103;602.5180000000004;573.2860000000003;601.1535117679999;214.0;0.0;0.30463308741925127;-0.4938666479425195;0.4938666479425195;0.30463308741925127;0.9047619047619048;1.5952380952380953;2.2857142857142856;1.5191339251491245;1745.513044159459;29.802389661575333;23.10388898531395;24.615746877350862;20.210…
232;6.049253307456539;0.6210992051779389;6.049253307456539;0.6210992051779389;0.43476395455903;374.87100000000004;355.71900000000005;374.118590908;134.0;0.0;0.12667150615564593;-0.49323428595260566;0.49323428595260566;0.12667150615564593;0.8888888888888888;1.6296296296296295;2.3703703703703702;1.90781036644694;1039.6836304505064;18.63961743368832;14.946086639624735;15.70201558564319;13.2583514930…
233;10.018932350718064;0.03781368102796678;10.018932350718064;0.03781368102796678;0.8373738299401003;297.44200000000006;270.226;297.209264484;118.0;0.0;0.07054789479145814;-0.39158706350639544;0.39158706350639544;0.07054789479145814;0.9090909090909091;1.4545454545454546;1.9090909090909092;2.873242287638831;595.6506582657081;16.275656403009393;14.350092637700394;14.350092637700394;10.5064377152481…
234;13.498085448685647;-0.7399395313681032;13.498085448685647;0.11832199546485245;0.7567802156560653;345.4580000000001;317.23400000000004;345.21040735599996;136.0;0.0;0.12643320906636385;-0.5072006661161531;0.5072006661161531;0.12643320906636385;1.04;1.64;2.08;2.9975718143154393;766.9767457579246;18.886386867018626;15.890813655833405;15.890813655833405;11.683646967950597;8.919472312726686;8.91947…
235;13.320573874611572;-0.2503989250020995;13.320573874611572;0.05694609788359806;0.8234411003295311;315.4320000000001;289.224;315.199842672;124.0;0.0;0.12275073826005001;-0.3915870635061932;0.3915870635061932;0.12275073826005001;0.9565217391304348;1.4782608695652173;1.9130434782608696;2.8633824405418427;640.7812959944579;17.14589989101247;14.650706841519995;14.650706841519995;10.900284565365462;…
236;9.631438019652306;0.03803665910808762;9.631438019652306;0.03803665910808762;0.8928069141988809;241.33399999999997;222.18199999999996;241.146664228;94.0;0.0;0.07052605267300104;-0.39158746009865636;0.39158746009865636;0.07052605267300104;1.0;1.6111111111111112;2.1666666666666665;2.7745558833606476;518.5185730206646;13.120955864630139;11.195392099321142;11.195392099321142;8.685070510202191;6.33…
237;13.945440812032025;-4.4969394585358335;13.945440812032025;0.016786295705058407;0.1829375626423936;576.6270000000002;545.3790000000004;576.2572922720001;218.0;0.0;0.4159982480566137;-0.49276109474048696;0.49276109474048696;0.4159982480566137;0.9761904761904762;1.6666666666666667;2.238095238095238;1.6488493254704055;1806.9434984754405;30.23347556082299;23.899318437296696;23.899318437296696;19.8…
238;13.849166207515662;-4.48883418240171;13.849166207515662;0.01625577559260183;0.22761288919057446;534.5460000000002;509.3460000000004;534.21034208;200.0;0.0;0.4159982480566137;-0.49276109474048696;0.49276109474048696;0.4159982480566137;1.0512820512820513;1.7692307692307692;2.3846153846153846;1.6521668340369853;1713.0060123870962;27.733475560822985;21.399318437296696;21.399318437296696;18.634380…
239;13.81366324893578;-4.530500849068378;13.81366324893578;0.03969327559260183;0.1774813912280857;538.5090000000001;516.3330000000003;538.1852702040002;200.0;0.0;0.4159982480566137;-0.49276109474048696;0.49276109474048696;0.4159982480566137;1.0512820512820513;1.7692307692307692;2.3846153846153846;1.6521668340369855;1715.931429776005;27.73347556082299;20.777282910305924;20.777282910305924;18.63438…
240;13.874729243380894;-4.8655896884870335;13.874729243380894;0.06838583864828474;0.13651347078981432;604.5150000000004;582.3390000000003;604.1769912640001;224.0;0.0;0.5725963174134545;-0.49276109474048696;0.5725963174134545;0.49276109474048696;1.0;1.697674418604651;2.2790697674418605;1.6232657075482364;1836.9283790496877;30.940582342009534;22.441460146788245;22.441460146788245;20.318831568292204…
241;15.52491674469765;-2.4051391351767637;15.52491674469765;0.06385588871766013;0.01259578911803219;1527.673;1431.9129999999989;1526.6881950399993;590.0;0.0;0.3055701907508557;-0.49675721142969215;0.49675721142969215;0.3055701907508557;0.6;1.1636363636363636;1.7272727272727273;1.3385737712636807;4445.343677810924;81.31995779384495;61.72375284883312;61.72375284883312;51.95080149908357;34.687913969…
242;13.351369354033945;-0.23136602058457978;13.351369354033945;0.23136602058457978;0.4759126315692877;342.4170000000001;323.26500000000004;342.153226828;128.0;0.0;0.12275075313590277;-0.35401852162071645;0.35401852162071645;0.12275075313590277;0.8076923076923077;1.4615384615384615;2.1153846153846154;1.851969562070197;1000.5293942072227;17.932510652501772;14.537838349160872;14.537838349160872;12.7…
243;9.835253212396069;0.05297146636432348;9.835253212396069;0.05297146636432348;0.8918650568713986;269.388;246.20399999999995;269.177964356;106.0;0.0;0.07053693694028924;-0.39158726259710325;0.39158726259710325;0.07053693694028924;0.85;1.45;1.95;2.7976762683093503;545.4672481115399;14.535169427003234;12.609605661694237;12.609605661694237;9.761080115123761;7.4596588699724915;7.4596588699724915;4.9…
244;12.580806339231174;-4.791597037342163;12.580806339231174;0.009906009707386199;0.1752976956063756;591.3810000000001;572.2290000000003;590.0960118680001;206.0;0.0;0.5725963174134545;-0.49276109474048696;0.5725963174134545;0.49276109474048696;1.0;1.65;2.225;1.566042427848943;1744.970899149134;28.44058234200953;20.56349567377902;22.075353565815927;19.10750670288702;11.700598496021245;12.456527442…
245;10.153463517970192;-0.2609131860069809;10.153463517970192;0.0073179803555674106;0.29132034305294147;387.43900000000014;366.27100000000013;387.158291532;146.0;0.0;0.23789141976069555;-0.5042543077535687;0.5042543077535687;0.23789141976069555;1.0344827586206897;1.8275862068965518;2.6206896551724137;1.6615279470224775;1255.186411728599;20.380104409694468;16.202276010236087;16.202276010236087;14.…
246;10.390959863017805;-0.1406626502970434;10.390959863017805;0.09451789172155656;0.24458859640687802;500.65100000000024;464.3630000000002;500.3012077720001;194.0;0.0;0.2916965166115615;-0.49276109474050567;0.49276109474050567;0.2916965166115615;1.0810810810810811;1.8108108108108107;2.4594594594594597;1.4366849003294697;1343.3537896630435;25.992988584816832;22.0938521430152;22.0938521430152;17.82…
247;12.690771762664713;-0.31904283158001623;12.690771762664713;0.06064916060267955;0.2969669976445225;466.96900000000016;439.7530000000002;466.1771684040001;172.0;0.0;0.23780610584120046;-0.5063948139442424;0.5063948139442424;0.23780610584120046;1.0303030303030303;1.7575757575757576;2.4545454545454546;1.8109497903612084;1207.4763376320773;23.957454678884094;18.86431737192874;19.620246317947192;15…
248;13.506406250256045;-0.3791629421242335;13.506406250256045;0.030933463127954974;0.171269059735271;533.6320000000003;502.38400000000036;533.242689852;202.0;0.0;0.23779860918856;-0.5065699708553478;0.5065699708553478;0.23779860918856;0.95;1.675;2.4;1.5609341829806491;1589.7289087893846;28.484552416379543;22.52742462155415;22.52742462155415;19.350575645948076;12.859554165102185;12.859554165102185…
249;13.495339506428884;-0.323237016198308;13.495339506428884;0.06421680988461453;0.15343188677525657;543.0670000000005;511.8190000000003;542.208468532;200.0;0.0;0.23780610584120046;-0.5063948139442424;0.5063948139442424;0.23780610584120046;0.9230769230769231;1.641025641025641;2.358974358974359;1.5565399085106966;1502.7484914042934;27.777445635193;21.95817549906342;22.714104445081873;18.8125708434…
250;13.200230910073428;-0.4087532344743183;13.200230910073428;0.01706183301721831;0.2665702066465211;451.4860000000002;430.3180000000002;451.164439532;168.0;0.0;0.26188064941141154;-0.5065699708553478;0.5065699708553478;0.26188064941141154;1.0588235294117647;1.7647058823529411;2.4705882352941178;1.653934509443338;1474.8460730877296;24.241911729260273;18.544296958428706;18.544296958428706;16.38424…
251;12.61956299792841;-4.864026760518769;12.61956299792841;0.03318674271884059;0.20412809653808697;607.5070000000002;584.3230000000002;607.1541901559999;226.0;0.0;0.5725963034674563;-0.4811814945876165;0.5725963034674563;0.4811814945876165;0.813953488372093;1.3255813953488371;1.813953488372093;1.6195891604897046;1564.8926400389714;31.36323207281991;22.31650822493543;22.31650822493543;20.164636914…
252;10.06470082979185;-0.16050423538969683;10.06470082979185;0.08162796118552174;0.4167106769102964;362.3970000000001;344.2530000000001;362.160357196;136.0;0.0;0.2916965166115615;-0.49276109474050567;0.49276109474050567;0.2916965166115615;1.1851851851851851;1.962962962962963;2.6666666666666665;1.513469357376299;1082.4675422454218;18.802754140504852;14.903617698703222;14.903617698703222;13.1141935…
253;12.839980946338184;-0.313102934582427;12.839980946338184;0.0746463025031805;0.340750842545319;464.95300000000026;439.75300000000027;464.16151834000004;170.0;0.0;0.23780610584120046;-0.5063948139442424;0.5063948139442424;0.23780610584120046;1.0606060606060606;1.7878787878787878;2.515151515151515;1.5445970130225368;1233.5491690456017;23.37166824125719;18.278530934301838;19.03445988032029;15.918…
254;13.368377815472977;-4.8273614578439155;13.368377815472977;0.005808610315029661;0.23733822701055504;564.5610000000001;533.3130000000002;564.2195693720001;216.0;0.0;0.5725963173375077;-0.4964049995780567;0.5725963173375077;0.4964049995780567;1.0;1.625;2.175;1.7182939681562486;1194.2446856032045;29.285881803630282;21.77899112308506;21.77899112308506;18.945710660338545;12.6286977562593;12.6286977…
255;12.967965698617302;-2.27707088111225;12.967965698617302;0.013217098497370072;0.00956265251048841;3509.8719999999876;3278.0319999999947;3507.662986120005;1364.0;0.0;0.3055701907437213;-0.507966645155431;0.507966645155431;0.3055701907437213;0.27419354838709675;0.5604838709677419;0.907258064516129;1.2718814836416978;10142.444112517025;185.22497306745802;137.97836004132486;138.7948566222526;117.1…
256;12.434228743525953;-1.0535209154018823;12.434228743525953;0.06856727072466384;0.1898680732050314;498.9190000000003;475.73500000000035;498.119378756;182.0;0.0;0.3513469530840985;-0.5063948139442424;0.5063948139442424;0.3513469530840985;1.0;1.6571428571428573;2.2285714285714286;1.9079478026216046;1220.8127810385276;25.37166824125719;19.136263537603888;19.892192483622342;16.87094235820382;10.218…
257;13.371796868438732;-0.5133971088435374;13.371796868438732;0.015239617451919152;0.8154164771957503;345.41400000000004;321.22200000000004;345.174021848;134.0;0.0;0.33987582186042375;-0.4653530481632208;0.4653530481632208;0.33987582186042375;1.12;1.68;2.12;2.9624365150633016;767.5010004587838;18.723250160202095;15.260096641261173;15.260096641261173;11.810968167888422;8.330592120536458;8.33059212…
258;13.35648222536591;-0.39308268635940924;13.35648222536591;0.2987510038349477;0.5251963632709037;373.38700000000017;357.2590000000002;373.122654972;138.0;0.0;0.3373421862895546;-0.4654175191234332;0.4654175191234332;0.3373421862895546;0.8928571428571429;1.5357142857142858;2.1785714285714284;1.8107906122128596;1104.9992524550696;19.509860921691395;15.017091475212382;15.017091475212382;13.6521983…
259;12.516178386832221;-1.1590227857095818;12.516178386832221;0.16175635639505148;0.17120068036954722;596.5110000000002;565.2630000000001;595.164076452;214.0;0.0;0.33415734002935177;-0.4801928973621492;0.4801928973621492;0.33415734002935177;1.0;1.6829268292682926;2.268292682926829;1.5684005727646617;1418.8623300827558;29.354795904382634;22.5177223859943;24.029580278031208;19.72758574365982;13.167…
260;13.289731982139646;-4.808229956284957;13.289731982139646;0.011235217632816541;0.40166577615657706;537.5350000000004;507.2950000000003;537.20867034;206.0;0.0;0.5725963173375077;-0.48118160363355017;0.5725963173375077;0.48118160363355017;1.0;1.631578947368421;2.1842105263157894;1.6907073729454658;1084.9025760960233;27.708531534440656;20.792812222549;20.792812222549;18.035027057815586;12.0895459…
261;13.484308539820026;-4.784031030869916;13.484308539820026;0.009440447119017925;0.3055093468267388;563.6610000000005;523.3410000000003;563.2970914199999;220.0;0.0;0.5725963173375077;-0.40579734735494083;0.5725963173375077;0.40579734735494083;0.95;1.575;2.125;1.7059459704287403;1091.1674069781072;29.338288046437572;23.64445711777173;23.64445711777173;18.85250507310342;13.64990965674287;13.649909…
262;12.641518025286267;-4.807527675759688;12.641518025286267;0.01778265280380964;0.16007540774223636;621.4070000000002;600.2390000000003;620.1065765520001;218.0;0.0;0.5725963174134545;-0.49276109474048696;0.5725963174134545;0.49276109474048696;1.0;1.6666666666666667;2.261904761904762;1.591360082591433;1783.6330752130714;29.854795904382627;21.678850745429433;23.19070863746634;20.10750670288702;12.…
263;13.362055356093052;-0.27795165133954813;13.362055356093052;0.10881684618291754;0.828605630771754;331.43100000000004;305.223;331.194757292;130.0;0.0;0.12275073834809372;-0.3915870507070645;0.3915870507070645;0.12275073834809372;1.0;1.5416666666666667;2.0;2.8649769302636723;693.7753034689553;17.853006672199015;15.058955131983858;15.058955131983858;11.400284565365462;8.314572355260681;8.31457235…
264;10.020670027857076;-0.28846417257852996;10.020670027857076;0.060799658548367885;0.3896885198541104;368.8200000000001;351.68400000000014;368.09277008400005;132.0;0.0;0.23780610584120057;-0.5063948139442424;0.5063948139442424;0.23780610584120057;1.1153846153846154;1.8846153846153846;2.6153846153846154;1.9052187669682998;999.5128948266461;18.518297090128677;14.055676618555731;14.811605564574185;…
265;10.236150479406732;-0.3392418410767768;10.236150479406732;0.08613899672027503;0.20036978339334344;496.9910000000003;467.7590000000003;496.176499708;184.0;0.0;0.23781773941038517;-0.5063948139442424;0.5063948139442424;0.23781773941038517;0.9142857142857143;1.542857142857143;2.085714285714286;1.8333479044447683;1211.814179702285;25.534804948073717;20.372173199483456;21.12810214550191;16.7267844…
266;13.819173687825339;-4.879478577375924;13.819173687825339;0.012830283092729378;0.14641805972169283;606.4870000000004;586.3270000000003;606.1562558200001;224.0;0.0;0.5725963174134545;-0.4944705440426498;0.5725963174134545;0.4944705440426498;1.0;1.697674418604651;2.2790697674418605;1.6232657075482366;1840.3440214342695;30.940582342009534;22.142601656065562;22.142601656065562;20.318831568292204;1…
267;10.146168272864701;-0.2519567796254303;10.146168272864701;0.005104435448535449;0.4246500625933169;334.375;316.231;334.131742436;126.0;0.0;0.23790305963437253;-0.5042543077535687;0.5042543077535687;0.23790305963437253;0.96;1.72;2.52;1.9513939919575203;972.3421388967697;17.811190308942127;13.970605364359956;13.970605364359956;12.096555450524589;7.766200703454214;7.766200703454214;5.522354028963…
268;9.802538265306122;-0.28081632653061184;9.802538265306122;0.013299995158761124;0.4487913212796998;274.28;260.16799999999995;274.10659030799997;104.0;0.0;0.23789249900168008;-0.5042543077535687;0.5042543077535687;0.23789249900168008;1.45;2.25;2.9;2.1831043438257747;661.3859218101326;14.535169427003234;11.031067613911784;11.031067613911784;9.613392202930195;5.788581547092244;5.788581547092244;3.…
269;9.964528612370874;-0.26445252792475005;9.964528612370874;0.008014959034564173;0.39246351112831773;309.32500000000005;294.20500000000004;309.11134134;116.0;0.0;0.23789143133981736;-0.5042543077535687;0.5042543077535687;0.23789143133981736;1.2173913043478262;2.0434782608695654;2.869565217391304;1.8390653457374173;896.9899131517057;16.233840039752504;12.39325509517033;12.39325509517033;11.185871…
270;10.00290769568499;-0.3179203791505376;10.00290769568499;0.030670958120747382;0.3693954131354832;384.81900000000013;367.68300000000016;384.08768470399997;138.0;0.0;0.23789364144232703;-0.5042543077535687;0.5042543077535687;0.23789364144232703;1.1481481481481481;1.962962962962963;2.7037037037037037;1.7530593759712454;1024.571226160239;19.38854057813175;14.67946785864342;15.435396804661876;12.97…
271;10.001235798658653;-0.26346693590200054;10.001235798658653;0.008280451586051951;0.4082288293644091;346.3860000000001;328.2420000000001;346.131742436;130.0;0.0;0.23789141974856437;-0.5042543077535687;0.5042543077535687;0.23789141974856437;0.9230769230769231;1.6153846153846154;2.3076923076923075;1.7215948221927937;933.2298311169851;18.355160383312146;14.202656171928833;14.202656171928833;12.669…
272;9.959236121956181;-0.2538317796254299;9.959236121956181;0.0032506023271503537;0.5057549340916655;326.396;304.22;326.163042564;126.0;0.0;0.23789141974854155;-0.5042543077535687;0.5042543077535687;0.23789141974854155;1.0833333333333333;1.75;2.3333333333333335;2.128826810084941;757.1716348740424;17.74227620818978;14.315904825980706;14.315904825980706;11.307880315929774;7.58946793004621;7.5894679…
273;9.925344937383176;-0.2515272528764587;9.925344937383176;0.0020430187019846446;0.49988972250145775;312.369;292.209;312.1473925;120.0;0.0;0.23789141974854153;-0.5042543077535687;0.5042543077535687;0.23789141974854153;1.1304347826086956;1.826086956521739;2.4347826086956523;2.1181207811904654;719.5465988782463;16.81962647737941;13.39325509517033;13.39325509517033;11.007239053047545;7.282843603020…
274;10.021644394484333;-0.2666994552953039;10.021644394484333;0.01022688993141796;0.27937609813750847;372.4240000000001;352.2640000000001;372.1473925;140.0;0.0;0.23789141974856431;-0.5042543077535687;0.5042543077535687;0.23789141974856431;0.8571428571428571;1.5;2.1785714285714284;1.6536970754462825;1007.7772465040191;19.76937394568524;15.357356710308085;15.357356710308085;13.652198343190413;8.660…
275;10.131954757237045;-0.2650303392962119;10.131954757237045;0.009256474761594413;0.4085929698189061;363.41700000000003;342.2490000000001;363.158291532;138.0;0.0;0.23789142298100854;-0.5042543077535687;0.5042543077535687;0.23789142298100854;1.037037037037037;1.7777777777777777;2.4814814814814814;1.9226910128183097;1026.3556102679436;19.38854057813175;15.417818959859915;15.417818959859915;13.0072…
276;10.091641523893507;-0.3846908331233727;10.091641523893507;0.02278537366380129;0.3632170107499594;370.7920000000001;355.6720000000001;370.07203464;132.0;0.0;0.23794528748332286;-0.5073107456756635;0.5073107456756635;0.23794528748332286;1.0769230769230769;1.8076923076923077;2.5384615384615383;1.9288008006209807;1031.4680110062875;18.681433796945203;13.718433163679515;14.47436210969797;12.507239…
277;10.025839054757705;-0.30774638867892823;10.025839054757705;0.029523753270630948;0.38531755843597487;336.34700000000004;320.219;336.11100699200006;126.0;0.0;0.23789142298113236;-0.5073107456756635;0.5073107456756635;0.23789142298113236;0.96;1.68;2.44;1.9003540752763846;980.3200780390889;17.811190308942127;13.417818959859915;13.417818959859915;12.096555450524589;7.479741394462855;7.479741394462…
278;9.81256256823717;-0.30247375493407214;9.81256256823717;0.026255070386563606;0.45683431407265845;286.28700000000003;272.175;286.095356928;108.0;0.0;0.23789141974879982;-0.5079662355246759;0.5079662355246759;0.23789141974879982;1.0952380952380953;1.8095238095238095;2.4761904761904763;2.1511457612194342;678.5730148514472;15.242276208189782;11.263118421480662;11.263118421480662;10.096555450524587…
279;12.054937965951119;-4.753111478620711;12.054937965951119;0.09378076508258792;0.48780688398710953;354.2840000000001;341.18000000000006;354.08274155600003;132.0;0.0;0.5725963034465539;-0.5042543077535687;0.5725963034465539;0.5042543077535687;1.12;1.8;2.4;2.0710188527804516;786.9571040367348;18.449382989376325;12.85804653547225;12.85804653547225;11.781006862392099;6.814662930023913;6.81466293002…
280;10.083896905997374;-0.2802155244813971;10.083896905997374;0.01643153413445586;0.4151775333860646;350.3740000000001;332.2300000000001;350.12665705600006;132.0;0.0;0.23789142298113236;-0.5042543077535687;0.5042543077535687;0.23789142298113236;0.9230769230769231;1.6538461538461537;2.3846153846153846;1.9069573669829678;996.2677823288095;18.518297090128673;14.37885365482382;14.37885365482382;12.63…
281;12.834943024271395;-4.4628983796484;12.834943024271395;0.042459786693678;0.3051152193355457;430.3820000000002;413.2460000000002;430.114041684;160.0;0.0;0.4160450754569971;-0.5042543077535687;0.5042543077535687;0.4160450754569971;0.967741935483871;1.6774193548387097;2.3870967741935485;1.7321616747272188;1127.7340326812512;22.432510652501765;16.167447612230752;16.167447612230752;14.757370058712…
282;10.021723828420257;-0.2594567796254301;10.021723828420257;0.006197542444420279;0.43488444827155726;320.34800000000007;304.21999999999997;320.116092372;120.0;0.0;0.2378914229808489;-0.5042543077535687;0.5042543077535687;0.2378914229808489;1.0416666666666667;1.8333333333333333;2.6666666666666665;1.8738425685251356;927.5481477224682;16.94094682093905;13.04795563354958;13.04795563354958;11.685871…
283;10.009378149407912;-0.27508177962543034;10.009378149407912;0.013141986888864698;0.4383734474443958;321.33600000000007;306.216;321.1113413400001;120.0;0.0;0.23789142304417835;-0.5042543077535687;0.5042543077535687;0.23789142304417835;1.1666666666666667;2.0;2.8333333333333335;1.8738425685251359;930.4452329497713;16.94094682093905;12.917818959859913;12.917818959859913;11.685871848001629;7.199265…
284;9.788115289325606;-0.5720492821282306;9.788115289325606;0.07526333484937342;0.37398107636395106;304.262;292.166;304.08076948400003;114.0;0.0;0.3166930211962415;-0.5042543077535687;0.5042543077535687;0.3166930211962415;1.2727272727272727;2.0454545454545454;2.727272727272727;2.2004885440140183;745.2054627146462;16.11251969619286;11.372708400411659;11.372708400411659;10.507239053047547;5.9330087…
285;10.16610440984442;-0.23161001875242415;10.16610440984442;0.05118524052643969;0.2522026859622972;481.9760000000003;453.7520000000003;481.165600676;178.0;0.0;0.21077166446393444;-0.50639286586274;0.50639286586274;0.21077166446393444;1.0;1.6470588235294117;2.2058823529411766;1.778476547914413;1161.1199910630514;24.66456146007064;19.57966014236275;20.335589088381205;16.29926405093182;10.722667859…
286;10.156459121382042;-0.40266776700270257;10.156459121382042;0.02236679596577895;0.24670292373448055;473.5290000000003;446.31300000000033;473.19507096399997;180.0;0.0;0.2377986061111396;-0.5065699708553478;0.5065699708553478;0.2377986061111396;1.0285714285714285;1.6857142857142857;2.257142857142857;1.783197968617812;1249.9596076001912;25.371668241257186;20.018772591163817;20.018772591163817;16.…
287;11.918983430847263;-1.2001950660103613;11.918983430847263;0.05140720000618315;0.19560024674241444;496.9470000000003;471.74700000000036;496.1401141999999;182.0;0.0;0.3391514108754681;-0.5063948139442424;0.5063948139442424;0.3391514108754681;1.0857142857142856;1.8;2.4;1.8283281384850714;1269.5787975922035;25.53480494807372;19.396737064173042;20.152666010191496;16.688779603399603;10.650609991306…
288;10.093420858193126;-0.34583186616838524;10.093420858193126;0.08608868927721436;0.23617468717084888;514.4090000000002;489.20900000000034;513.12221164;182.0;0.0;0.23780610271548208;-0.5063948139442424;0.5063948139442424;0.23780610271548208;1.0857142857142856;1.8857142857142857;2.657142857142857;1.3807923594581826;1263.3394625613037;24.785881803630282;19.117530102274966;20.629387994311877;16.939…
289;10.111706034962289;-0.34674184107677664;10.111706034962289;0.08723210371615986;0.21806752590467834;482.9640000000002;455.74800000000033;482.16084964399994;178.0;0.0;0.23780610276378006;-0.5063948139442424;0.5063948139442424;0.23780610276378006;1.0;1.6470588235294117;2.2058823529411766;1.7734517647411348;1165.2905209497967;24.66456146007064;19.449523468673082;20.20545241469154;16.3161008033374…
290;13.429183885761027;-0.9722480637934343;13.429183885761027;0.050881739077605515;0.2627005476625802;476.8630000000002;457.71100000000024;476.095055828;172.0;0.0;0.23780610276378006;-0.5063948139442424;0.5063948139442424;0.23780610276378006;1.0;1.696969696969697;2.303030303030303;1.8031608918867903;1192.4464104663075;23.957454678884094;17.550751876312283;18.30668082233074;15.816100803337429;9.43…
291;12.316754281625794;-4.770729364763398;12.316754281625794;0.013699468405387938;0.2058368242968997;524.8790000000001;504.71900000000034;524.0961987;190.0;0.0;0.5725963007028438;-0.5063948139442424;0.5725963007028438;0.5063948139442424;1.0;1.6388888888888888;2.1944444444444446;1.7434546225781697;1238.6920667598617;26.294317972067557;18.914314908975;19.670243854993455;17.08986861268198;10.1170708…
292;12.22365732899079;-4.800245843972268;12.22365732899079;0.04740879124416053;0.1756403534035806;537.8780000000002;518.7260000000003;537.0914476679999;194.0;0.0;0.5725963322844713;-0.5063948139442424;0.5725963322844713;0.5063948139442424;1.0;1.7027027027027026;2.3513513513513513;1.6352036634823455;1328.2950032789809;27.001424753254103;18.977844078700677;19.733773024719135;17.535027057815586;10.2…
293;10.472673129925045;-0.34980395666478636;10.472673129925045;0.02282306161954284;0.15630719769120968;493.97200000000015;473.8120000000002;493.0863048;172.0;0.0;0.23780610268630428;-0.5063948139442424;0.5063948139442424;0.23780610268630428;1.088235294117647;1.911764705882353;2.7058823529411766;1.4968898700209985;1428.9606273192078;24.07877502244374;18.01305263839876;19.58547816534494;16.43989204…
294;10.03563350409809;-0.3207835024944301;10.03563350409809;0.07528305658354628;0.24567669615246052;452.93800000000016;427.7380000000002;452.15028495999996;166.0;0.0;0.23780610268643082;-0.5063948139442424;0.5063948139442424;0.23780610268643082;1.03125;1.78125;2.4375;1.665451905704601;1125.285868153177;23.087211190881014;18.118625447398845;18.8745543934173;15.367412398353684;10.056212381657494;10…
295;10.208094923851178;-0.46248258181751756;10.208094923851178;0.03536796276815024;0.18596807738043006;517.4090000000003;491.20100000000036;516.121877292;184.0;0.0;0.23933311994104492;-0.5063371536932899;0.5063371536932899;0.23933311994104492;0.9714285714285714;1.6;2.1714285714285713;1.7973327086085147;1216.2298220868668;25.534804948073717;19.750137672492684;21.26199556452959;16.74362115826599;10…
296;13.45781619531123;-0.8711517225527408;13.45781619531123;0.07665362311811696;0.2436375795584649;466.50900000000024;439.2930000000003;466.190400184;178.0;0.0;0.23785896094931352;-0.5048804181941844;0.5048804181941844;0.23785896094931352;1.0;1.6470588235294117;2.2058823529411766;1.7734517647411348;1165.2905209497967;24.66456146007064;19.449523468673082;19.449523468673082;16.316100803337427;10.58…
297;13.88053809454934;-1.491522092923111;13.88053809454934;0.29707395602094633;0.22993634219605252;484.4990000000003;458.29100000000034;484.1809783719999;184.0;0.0;0.24086173785664486;-0.5047859581611753;0.5047859581611753;0.24086173785664486;0.9714285714285714;1.6;2.1714285714285713;1.7973327086085147;1216.2298220868668;25.534804948073717;19.750137672492684;19.750137672492684;16.74362115826599;1…
298;10.114792454715374;-0.3422973966323324;10.114792454715374;0.07488642470381457;0.13458416624849348;463.5340000000002;434.3020000000003;463.21072102799997;178.0;0.0;0.23783018709138187;-0.5057953444287406;0.5057953444287406;0.23783018709138187;1.0;1.6470588235294117;2.2058823529411766;1.773451764741135;1162.5356334476332;24.66456146007064;19.64890926485348;19.64890926485348;16.316100803337427;1…
299;10.059236899159819;-0.422297396632332;10.059236899159819;0.20165362311811696;0.1745614069475249;464.5180000000002;436.2940000000003;464.19473661599994;178.0;0.0;0.2378912934368045;-0.5042595960810337;0.5042595960810337;0.2378912934368045;0.9117647058823529;1.5588235294117647;2.1176470588235294;1.7734517647411348;1161.3903864199065;24.66456146007064;19.518772591163813;19.518772591163813;16.316…
300;10.969333629567036;-0.7656213745275848;10.969333629567036;0.024986956451450215;0.16790460891118028;493.51600000000025;466.30000000000035;493.1849002039999;188.0;0.0;0.31099076959734384;-0.502092156226196;0.502092156226196;0.31099076959734384;1.0555555555555556;1.6944444444444444;2.25;1.7883585860930329;1260.1904629701467;26.241911729260266;20.33526917209154;20.33526917209154;17.22678440586039…
301;10.21298695095322;-0.15852468610901127;10.21298695095322;0.05254988553911866;0.43488444827155726;320.34800000000007;304.22;320.116092372;120.0;0.0;0.23838374594026798;-0.5042543334992154;0.5042543334992154;0.23838374594026798;1.0416666666666667;1.8333333333333333;2.6666666666666665;1.8803628886403572;927.5481477224682;16.94094682093905;13.047955633549583;13.047955633549583;11.685871848001629;…
302;12.148766844075775;-0.3947973966323326;12.148766844075775;0.08715061233322241;0.35989432029215224;448.51900000000023;420.29500000000024;448.1998219959999;172.0;0.0;0.2708664834204008;-0.5079661963975146;0.5079661963975146;0.2708664834204008;1.0;1.606060606060606;2.1515151515151514;1.7092935646694931;1081.5262056902689;23.794317972067567;19.162730364317426;19.162730364317426;15.90541720081447;…
303;12.429847090989355;-3.9877564394505005;12.429847090989355;0.08538783366385094;0.2862484173148051;519.0190000000002;491.80300000000034;518.1278352639999;186.0;0.0;0.27614467399990805;-0.5063941406090277;0.5063941406090277;0.27614467399990805;1.0285714285714285;1.6571428571428573;2.2;1.7617224617985872;1283.0274921232135;25.587211190881014;19.779841149064755;21.352266676010935;16.63939743553869…
304;10.225456034962288;-0.1488251744101099;10.225456034962288;0.04880735881820075;0.26058417092784697;483.9920000000003;453.7520000000003;483.18125074;180.0;0.0;0.21313757800964994;-0.5063948140182678;0.5063948140182678;0.21313757800964994;0.9411764705882353;1.588235294117647;2.1470588235294117;1.7019026059061886;1117.2525459244553;24.66456146007064;19.839173166356595;20.59510211237505;16.3161008…
305;9.548266834732475;-0.007140692151534012;9.548266834732475;0.007140692151534012;0.2464534725431485;483.0080000000003;451.76000000000033;482.197235152;180.0;0.0;0.20338905817579153;-0.5063948315076049;0.5063948315076049;0.20338905817579153;0.9705882352941176;1.6176470588235294;2.176470588235294;1.6501348572002674;1104.9691594394799;24.66456146007064;19.94474597535668;20.700674921375132;16.31610…
306;10.162956034962288;-0.25993628552122106;10.162956034962288;0.06921552208350668;0.19191755019855147;484.98000000000025;455.74800000000033;484.17649970800005;180.0;0.0;0.2350257373771947;-0.5063948139444487;0.5063948139444487;0.2350257373771947;0.9705882352941176;1.6176470588235294;2.176470588235294;1.7019026059061886;1121.4230758112005;24.66456146007064;19.63206638517005;20.387995331188502;16.…
307;9.923430912606529;-0.41113445056626907;9.923430912606529;0.025202484136086056;0.3966958857007319;397.4310000000001;374.2470000000002;397.163770836;152.0;0.0;0.23793190631795763;-0.5065699708553477;0.5065699708553477;0.23793190631795763;1.1724137931034482;1.8275862068965518;2.3793103448275863;2.065748857741082;936.2694187680721;21.388540578131753;16.70937151440531;16.70937151440531;13.90461586…
308;12.572748063378192;-4.793091902390348;12.572748063378192;0.011140568290846087;0.20930472495550423;572.9350000000002;552.7750000000001;572.12989884;206.0;0.0;0.5725963174134545;-0.49443109302866295;0.5725963174134545;0.49443109302866295;1.1;1.825;2.45;1.565376609205291;1744.2160116469709;28.440582342009534;20.886672710047108;21.642601656065562;19.107506702887022;11.547867743508991;11.925832216…
309;12.666234022076893;-4.403132332662522;12.666234022076893;0.02439347912322498;0.19875518307563417;510.4720000000002;489.30400000000026;510.15148981199997;190.0;0.0;0.41590983688298055;-0.5065699708553478;0.5065699708553478;0.41590983688298055;1.054054054054054;1.7837837837837838;2.4324324324324325;1.670921308730104;1392.4112030338486;27.00142475325411;19.437703401450236;19.437703401450236;17.5…
310;12.659124561775304;-4.396971596252868;12.659124561775304;0.05431022458047852;0.17619418454729865;519.9070000000003;498.73900000000026;519.117268492;188.0;0.0;0.41590983688298055;-0.5063948139442424;0.5063948139442424;0.41590983688298055;1.0277777777777777;1.75;2.388888888888889;1.6593212699705355;1306.8918506421398;26.294317972067564;18.8684542789595;19.624383224977958;17.061900511353265;10.4…
311;12.24323893900166;-4.764247451847501;12.24323893900166;0.05197626735204097;0.11786231731871644;553.9460000000005;534.7940000000003;553.068604048;194.0;0.0;0.572596307985297;-0.5063948139442424;0.572596307985297;0.5063948139442424;1.054054054054054;1.7837837837837838;2.4324324324324325;1.6334028241115073;1332.195137808871;27.001424753254113;18.977844078700677;20.550269605646864;17.535027057815…
312;10.192053483918494;-0.4212418756074745;10.192053483918494;0.00959014594764418;0.2553104717486253;462.89300000000014;443.7410000000002;462.10948276799996;166.0;0.0;0.23779862665608584;-0.5065699708553478;0.5065699708553478;0.23779862665608584;1.0909090909090908;1.8484848484848484;2.5454545454545454;1.7491844702089714;1278.6119859658165;23.794317972067564;17.474667674245232;18.23059662026369;15…
313;12.877903130141306;-4.488103655477858;12.877903130141306;0.03485951456560987;0.22711033890814464;496.4450000000002;477.29300000000023;496.13583974799997;184.0;0.0;0.41591969551051833;-0.5065699708553478;0.5065699708553478;0.41591969551051833;1.0833333333333333;1.8611111111111112;2.5555555555555554;1.7576001230091918;1392.7821924339748;26.294317972067564;18.730596620263686;18.730596620263686;1…
314;13.488143582818335;-4.655256286477432;13.488143582818335;0.03482166011364218;0.16097907467547823;611.6170000000004;579.3610000000002;611.224320404;232.0;0.0;0.41612213857812824;-0.49666987111875915;0.49666987111875915;0.41612213857812824;1.0227272727272727;1.7272727272727273;2.3181818181818183;1.6359747337383836;1536.2736998975636;31.85479590438263;23.84290045450348;23.84290045450348;20.93891…
315;13.49266698981427;-4.649982891780961;13.49266698981427;0.04943688120207801;0.15843254850060165;613.6330000000003;579.3610000000003;613.239970468;234.0;0.0;0.41612213857812824;-0.49666987111875915;0.49666987111875915;0.41612213857812824;1.0;1.6590909090909092;2.25;1.6225272481745217;1470.0443262530223;31.854795904382634;24.05000723569003;24.05000723569003;20.938910609065008;14.137622017365853;…
316;10.084068315221202;-0.32184584429049834;10.084068315221202;0.07405215107226115;0.27434226807910955;479.96400000000034;453.7560000000003;479.16118399199996;176.0;0.0;0.23780612330885406;-0.5063948139442424;0.5063948139442424;0.23780612330885406;1.1176470588235294;1.9411764705882353;2.735294117647059;1.3337602058853921;1212.4001614242331;23.915638315627206;18.816915898455367;19.572844844473824;…
317;12.617692105484046;-4.347369354929722;12.617692105484046;0.07433057700479884;0.14003703239875837;521.9230000000005;498.7390000000004;521.1329185559999;190.0;0.0;0.41590985006639086;-0.5063948139442424;0.5063948139442424;0.41590985006639086;1.0833333333333333;1.8333333333333333;2.5;1.4989747665942696;1232.2093531928974;26.131181265251033;19.089382159609993;19.84531110562845;17.168053661235913;…
318;6.026946803249851;0.7268900169084709;6.026946803249851;0.7268900169084709;0.4790696493660305;360.84400000000005;343.7080000000001;360.102940844;128.0;0.0;0.11840132593017375;-0.49676781827133437;0.49676781827133437;0.11840132593017375;0.8076923076923077;1.4615384615384615;2.1153846153846154;1.8584201443342887;1006.4638235865136;17.93251065250177;14.238979858438187;14.994908804456642;12.741514…
319;13.339535034507318;-0.24525490947346862;13.339535034507318;0.24525490947346862;0.5262853922444469;344.38900000000007;327.25300000000004;344.132491384;128.0;0.0;0.12275075313590277;-0.49676780301594775;0.49676780301594775;0.12275075313590277;0.8076923076923077;1.4615384615384615;2.1153846153846154;1.851969562070197;1006.4638235865135;17.932510652501772;14.238979858438187;14.238979858438187;12.…
320;13.321518452874663;-0.26934787999501064;13.321518452874663;0.26934787999501064;0.5690208665244949;345.3770000000001;329.2490000000001;345.127740352;128.0;0.0;0.13803231951529496;-0.49676778700843005;0.49676778700843005;0.13803231951529496;0.8076923076923077;1.4615384615384615;2.1153846153846154;1.8519695620701966;1009.5777658160166;17.932510652501772;14.10884318474852;14.10884318474852;12.741…
321;9.985288944294176;-0.29540070966658205;9.985288944294176;0.06349943536902347;0.40990429689283575;354.79300000000006;339.6730000000001;354.07712002;126.0;0.0;0.23780610584146314;-0.5063948139442424;0.5063948139442424;0.23780610584146314;1.08;1.84;2.56;1.9151899472442075;983.5651905369255;17.811190308942127;13.348569837369183;14.104498783387637;12.096555450524585;7.44511683321749;7.823081306226…
322;9.870620419476841;-0.2749428907365412;9.870620419476841;0.013162851250388297;0.5050192358931865;300.314;284.186;300.111006992;114.0;0.0;0.23789141974879985;-0.5042543077535687;0.5042543077535687;0.23789141974879985;1.0454545454545454;1.7727272727272727;2.409090909090909;2.123972198738015;693.7920359637423;15.94938298937633;12.224153116444567;12.224153116444567;10.634560252985368;6.45184036574…
323;9.875828752810175;-0.33584850298143887;9.875828752810175;0.02044215301159724;0.44639195798826453;316.31300000000005;300.18500000000006;316.105921612;120.0;0.0;0.2378914198260931;-0.5042543077535687;0.5042543077535687;0.2378914198260931;0.9565217391304348;1.6956521739130435;2.347826086956522;2.167044757565224;756.1309691593057;16.819626477379405;12.5940164427549;12.5940164427549;11.04524385550…
324;9.919486475158372;-0.2184562652221378;9.919486475158372;0.12477216956924786;0.43488444827155726;320.348;304.2200000000001;320.116092372;120.0;0.0;0.23775228681810678;-0.5079661965111921;0.5079661965111921;0.23775228681810678;0.9583333333333334;1.6666666666666667;2.375;1.9065784752302413;915.5481477224685;16.94094682093905;13.047955633549583;13.047955633549583;11.685871848001627;7.339467930046…
325;12.988903864567057;0.020408876463325898;12.988903864567057;0.020408876463325898;0.2726420546423053;411.50100000000015;386.30100000000016;411.18344366;156.0;0.0;0.19314989091323992;-0.49676589175119;0.49676589175119;0.19314989091323992;0.8064516129032258;1.5161290322580645;2.2903225806451615;1.2907446134160676;1145.9451486894939;21.468044558434503;17.50631925279562;17.50631925279562;15.2415147…
326;10.391555120241433;-0.1531418210504396;10.391555120241433;0.08526850487773241;0.2513367952782232;516.6500000000002;480.3620000000003;516.2961223920001;200.0;0.0;0.2916965166115615;-0.4966835550874857;0.4966835550874857;0.2916965166115615;1.131578947368421;1.868421052631579;2.5;1.4356512705416278;1395.4053477522748;26.86323207281991;22.7176433831029;22.7176433831029;18.223696553901735;13.10191…
327;13.62111961853016;-4.4978153765093465;13.62111961853016;0.013134689597142923;0.18233585964122187;601.6250000000002;571.3850000000002;601.2188411;226.0;0.0;0.4159325234727241;-0.4967451042285038;0.4967451042285038;0.4159325234727241;0.9545454545454546;1.6590909090909092;2.340909090909091;1.5642368539485192;1845.6790885042215;31.595282880388787;24.27474667713663;24.27474667713663;20.93891060906…
328;14.944573751850594;-4.6644820431760134;14.944573751850594;0.017477555300816183;0.17148641720233188;605.5880000000003;578.3720000000003;605.1937692239999;226.0;0.0;0.41593566825594774;-0.4967451042285038;0.4967451042285038;0.41593566825594774;0.9545454545454546;1.6590909090909092;2.340909090909091;1.5642368539485192;1848.9427066700675;31.595282880388783;23.65271115014586;23.65271115014586;20.9…
329;13.610769404370423;-4.583926487620456;13.610769404370423;0.003809065418039159;0.17472832448997297;622.0430000000002;594.8270000000002;621.164218684;226.0;0.0;0.4159845000089672;-0.4967451042285038;0.4967451042285038;0.4159845000089672;0.9545454545454546;1.6590909090909092;2.340909090909091;1.5586683307337847;1852.187819167904;31.595282880388787;23.65271115014586;24.408640096164312;20.92207385…
330;12.42804115698562;-0.9629128450322872;12.42804115698562;0.06726489103532285;0.18607383417650245;588.4910000000002;561.2750000000003;587.1378617039999;208.0;0.0;0.30463308741925127;-0.4967451042285038;0.4967451042285038;0.30463308741925127;0.9024390243902439;1.5853658536585367;2.268292682926829;1.5255998634636778;1728.2357861337805;29.095282880388787;22.396782204127405;23.908640096164312;19.71…
331;12.3465147964414;-0.9618246907623138;12.3465147964414;0.0708335638748292;0.19905018418998383;574.4640000000004;549.2640000000002;573.1222116399999;202.0;0.0;0.30463308741925127;-0.4967451042285038;0.4967451042285038;0.30463308741925127;0.875;1.575;2.275;1.481992446484557;1694.091210367794;28.22503939238571;21.526538716124325;23.038396608161236;19.283228636325646;12.503129555445074;13.25905850…
332;12.453381293040039;-0.9618270802979259;12.453381293040039;0.06802781541803915;0.18624155219668387;584.0720000000001;553.8320000000002;583.18739874;214.0;0.0;0.30463308741925127;-0.4967451042285038;0.4967451042285038;0.30463308741925127;0.8809523809523809;1.5952380952380953;2.3095238095238093;1.5345355817358544;1764.153403685022;29.80238966157533;23.427066021582043;24.182994967600496;20.248753…
333;12.430738373281734;-0.9638237727203551;12.430738373281734;0.0658195401577375;0.18607383417650245;588.4910000000001;561.2750000000003;587.1378617039999;208.0;0.0;0.30463308741925127;-0.4967451042285038;0.4967451042285038;0.30463308741925127;0.9512195121951219;1.6829268292682926;2.4146341463414633;1.5322022870336252;1748.485786133781;29.095282880388783;22.3967822041274;23.908640096164312;19.727…
334;12.425869727817851;-0.962147822171896;12.425869727817851;0.06845097773852271;0.18607383417650245;588.4910000000001;561.2750000000003;587.1378617039999;208.0;0.0;0.30463308741925127;-0.4967451042285038;0.4967451042285038;0.30463308741925127;0.9024390243902439;1.6097560975609757;2.317073170731707;1.5194288913929381;1748.4857861337807;29.095282880388783;22.396782204127405;23.908640096164312;19.7…
335;12.348101872438441;-0.9441985030863578;12.348101872438441;0.08167967228979145;0.31847516593838576;499.61100000000033;466.3470000000003;499.24710653600005;192.0;0.0;0.30463308741925127;-0.4967451042285038;0.4967451042285038;0.30463308741925127;1.0;1.6756756756756757;2.324324324324324;1.665456317176227;1431.7364253018075;26.741911729260266;21.90880245054007;21.90880245054007;17.56190051135326;1…
336;13.621766721881208;-4.623182037716808;13.621766721881208;0.01217626702991903;0.32387534651031774;511.5000000000002;487.3080000000003;511.171890908;192.0;0.0;0.434683533399808;-0.4967451042285038;0.4967451042285038;0.434683533399808;1.027027027027027;1.7027027027027026;2.3513513513513513;1.6654563171762269;1445.806293109486;26.741911729260266;20.04269586956775;20.04269586956775;17.561900511353…
337;10.391555120241433;-0.15314182105043983;10.391555120241433;0.08526850487773263;0.2513367952782232;516.6500000000002;480.36200000000036;516.296122392;200.0;0.0;0.2916965166115615;-0.49668484220720743;0.49668484220720743;0.2916965166115615;1.131578947368421;1.868421052631579;2.5;1.4360579406193679;1395.4053477522748;26.86323207281991;22.717643383102896;22.717643383102896;18.22369655390174;13.10…
338;10.469021785127866;-0.37804261451181165;10.469021785127866;0.08024873519726916;0.16975778092932353;493.9030000000003;473.74300000000034;493.1040630399999;178.0;0.0;0.2552873459508276;-0.5063948139442424;0.5063948139442424;0.2552873459508276;0.9428571428571428;1.7714285714285714;2.5142857142857142;1.5436986912086554;1475.5911940450553;24.949018510446813;18.636843878486452;19.392772824504906;16…
339;6.02973540112045;0.724706067408088;6.02973540112045;0.724706067408088;0.4790696493660304;360.84400000000005;343.7080000000001;360.10294084400005;128.0;0.0;0.11897925148382878;-0.4967454657385716;0.4967454657385716;0.11897925148382878;0.8461538461538461;1.6153846153846154;2.3461538461538463;1.8906785615639403;1023.7138235865136;17.932510652501772;14.238979858438189;14.994908804456642;12.741514…
340;10.074637646738115;-0.17317848744436026;10.074637646738115;0.17317848744436026;0.4320570689639312;334.37500000000006;316.23100000000005;334.131742436;126.0;0.0;0.23788663988180964;-0.496742359086597;0.496742359086597;0.23788663988180964;0.92;1.72;2.48;1.9030998080959933;948.5790602705215;17.648053602125596;14.008990328513487;14.008990328513487;12.223876650462413;7.728233567992025;7.7282335679…
341;6.033289303511765;0.7218661361085607;6.033289303511765;0.7218661361085607;0.47906964936603047;360.8440000000001;343.7080000000001;360.102940844;128.0;0.0;0.12626001444789225;-0.4961127638272399;0.4961127638272399;0.12626001444789225;0.8461538461538461;1.5769230769230769;2.3076923076923075;1.9263795211177157;1023.7138235865137;17.932510652501772;14.238979858438187;14.994908804456642;12.7583514…
342;12.851618528381557;-4.3870883810023065;12.851618528381557;0.018746158472968455;0.18313832239727115;587.6450000000002;563.4530000000001;587.1160329079999;208.0;0.0;0.4459223492532267;-0.4960532826359287;0.4960532826359287;0.4459223492532267;1.05;1.75;2.4;1.6044248673370882;1458.9135967525683;28.70009536600337;21.14364950087165;22.776642662727102;19.124343455292625;11.939323872187643;13.6354732…
343;12.888080021602152;-5.1399331351541315;12.888080021602152;0.00872450552126769;0.15436913398845145;675.6820000000004;643.4260000000003;675.186220644;250.0;0.0;0.5726382622871938;-0.48019290275259546;0.5726382622871938;0.48019290275259546;1.0212765957446808;1.702127659574468;2.276595744680851;1.6570594617089138;1774.4270273620589;34.35479590438261;25.067645325895068;25.884141906822794;22.102193…
344;12.613212921235153;-4.825481905076593;12.613212921235153;0.006638810153452246;0.2736148957661514;587.5760000000001;563.3840000000001;587.133791148;214.0;0.0;0.572596303467314;-0.48118160363355017;0.572596303467314;0.48118160363355017;0.9512195121951219;1.5609756097560976;2.1219512195121952;1.6306861992825923;1648.3955135169206;29.78588180363028;21.551897791335513;22.36839437226324;19.28082676…
345;12.629433827029267;-4.814043777714151;12.629433827029267;0.031009427913463394;0.19702994769272308;583.5520000000002;563.3920000000004;583.12495778;210.0;0.0;0.572596303467314;-0.4927610947404053;0.572596303467314;0.4927610947404053;1.0;1.6585365853658536;2.2439024390243905;1.4687198339179823;1784.1091717144386;29.200095366003378;21.110042030034528;21.92653861096225;19.442622808379898;11.79459…
346;12.55175105873731;-4.8163770816757605;12.55175105873731;0.0032006093012155734;0.2736148957661514;587.5760000000002;563.3840000000004;587.133791148;214.0;0.0;0.5725963034674563;-0.48118160363355017;0.5725963034674563;0.48118160363355017;0.9512195121951219;1.5609756097560976;2.1219512195121952;1.6279303036491555;1648.3955135169208;29.785881803630282;21.551897791335517;22.368394372263243;19.2808…
347;12.566275995688315;-4.805937570156808;12.566275995688315;0.027609440195063728;0.19702994769272308;583.5520000000002;563.3920000000004;583.12495778;210.0;0.0;0.5725963034674563;-0.4927610947404053;0.5725963034674563;0.4927610947404053;1.0;1.6585365853658536;2.2439024390243905;1.466121498525291;1784.1091717144386;29.200095366003374;21.11004203003452;21.92653861096225;19.442622808379895;11.79459…
348;13.358115050340082;-1.0071359680335894;13.358115050340082;0.26099519364323975;0.5261262625417958;376.456;359.3200000000001;376.104562384;134.0;0.0;0.12275075313590277;-0.3540185153055617;0.3540185153055617;0.12275075313590277;0.8518518518518519;1.4814814814814814;2.111111111111111;1.8436932630476313;1087.6331660666406;18.80275414050485;14.64722814890205;15.463724729829776;13.114193540729627;8…
349;13.355723468707428;-1.0071359680335894;13.355723468707428;0.26468000089947585;0.5261262625417957;376.4560000000001;359.32000000000016;376.10456238399996;134.0;0.0;0.12275258827278522;-0.35401998845599847;0.35401998845599847;0.12275258827278522;0.8518518518518519;1.4814814814814814;2.111111111111111;1.8436932630476304;1087.6331660666406;18.802754140504845;14.64722814890205;15.463724729829776;1…
350;13.340098468707428;-1.0275441312988958;13.340098468707428;0.285088164164782;0.5616140036875233;377.4440000000001;361.31600000000014;377.09981135199996;134.0;0.0;0.13802910745883956;-0.33743934078299626;0.33743934078299626;0.13802910745883956;0.8518518518518519;1.4814814814814814;2.111111111111111;1.8436932630476304;1090.7471082961436;18.802754140504845;14.517091475212382;15.333588056140108;13…
351;13.360506631972733;-1.0071359680335894;13.360506631972733;0.2573103863870041;0.6611815854503158;376.4560000000001;359.32000000000005;376.104562384;134.0;0.0;0.12275037890559576;-0.2646899883217515;0.2646899883217515;0.12275037890559576;0.8518518518518519;1.4814814814814814;2.111111111111111;1.7559018592054438;1055.7316218816577;18.802754140504845;14.72419825639893;15.540694837326656;13.114193…
352;13.349396967446175;-0.23368083539939466;13.349396967446175;0.23368083539939466;0.4344087282801674;360.4570000000001;343.3210000000001;360.109647764;128.0;0.0;0.12275075313590277;-0.3540185153759761;0.3540185153759761;0.12275075313590277;0.8076923076923077;1.4615384615384615;2.1153846153846154;1.851969562070197;1006.4638235865135;17.932510652501772;14.238979858438187;15.055476439365913;12.7415…
353;13.347005385813521;-0.23736564265563054;13.347005385813521;0.23736564265563054;0.4344087282801674;360.4570000000001;343.3210000000001;360.109647764;128.0;0.0;0.12275258827278522;-0.3540199885264129;0.3540199885264129;0.12275258827278522;0.8076923076923077;1.4615384615384615;2.1153846153846154;1.851969562070197;1006.4638235865135;17.932510652501772;14.238979858438189;15.055476439365915;12.7415…
354;13.410875378254943;-0.25646286487785264;13.410875378254943;0.25646286487785264;0.4301931971855568;375.47200000000004;357.3280000000001;375.12054679600004;134.0;0.0;0.14040101381360623;-0.32659548917360964;0.32659548917360964;0.14040101381360623;0.8148148148148148;1.4444444444444444;2.074074074074074;1.9214697450433995;1055.4255335834603;18.80275414050485;15.056056780248477;15.872553361176204;…
355;13.31336380418087;-0.28186677644247826;13.31336380418087;0.28186677644247826;0.4217219425905253;362.42900000000014;347.3090000000001;362.0889123200001;128.0;0.0;0.22686205878742766;-0.43543125012387374;0.43543125012387374;0.22686205878742766;0.8076923076923077;1.4615384615384615;2.1153846153846154;1.851969562070197;1012.3326533181801;17.932510652501772;14.017091475212382;14.833588056140108;12…
356;13.331380385813521;-0.2577738059209367;13.331380385813521;0.2577738059209367;0.47644390217147703;361.4450000000001;345.31700000000006;361.104896732;128.0;0.0;0.13802908415369577;-0.3374393408559279;0.3374393408559279;0.13802908415369577;0.8076923076923077;1.4615384615384615;2.1153846153846154;1.8519695620701966;1009.5777658160166;17.932510652501772;14.10884318474852;14.925339765676247;12.7415…
357;13.435334467446175;-0.2506876381204832;13.435334467446175;0.2506876381204832;0.4301931971855568;375.4720000000001;357.3280000000001;375.120546796;134.0;0.0;0.14040102068520804;-0.3265969714227336;0.3265969714227336;0.14040102068520804;0.8148148148148148;1.4444444444444444;2.074074074074074;1.9225332415615712;1055.4255335834603;18.802754140504845;15.056056780248477;15.872553361176204;13.169035…
358;13.351788549078828;-0.229996028143159;13.351788549078828;0.229996028143159;0.5573660506597308;360.4570000000001;343.321;360.10964776400004;128.0;0.0;0.12275037890559576;-0.2646899883217515;0.2646899883217515;0.12275037890559576;0.8076923076923077;1.4615384615384615;2.1153846153846154;1.7639688901867026;974.9155382299144;17.932510652501772;14.315949965935067;15.132446546862793;12.7415147406674…
359;12.36634845485943;-1.6665191262664487;12.36634845485943;0.14523399916222313;0.13841935684823503;561.7040000000002;526.4240000000004;561.2297422199999;210.0;0.0;0.3338819386912544;-0.4801929029101653;0.4801929029101653;0.3338819386912544;1.0;1.7;2.35;1.5533410628242494;1321.5573068437545;28.48455241637955;22.493464085851976;23.309960666779702;19.33373889354247;13.409991705329052;14.63473657672…
360;13.238687300537498;-0.2553946733014192;13.238687300537498;0.06305720899470901;0.8677642883769503;301.405;277.21299999999997;301.184192608;118.0;0.0;0.12275073824941893;-0.39158706504834984;0.39158706504834984;0.12275073824941893;1.0;1.5454545454545454;2.0;2.812031620918145;660.125667880906;16.438793109825923;13.943600060333447;13.943600060333447;10.362279762904677;7.764095539608731;7.76409553…
361;10.083454743705044;-0.29077423798615754;10.083454743705044;0.06231549093241462;0.23859179486554338;450.96600000000024;423.7500000000003;450.171020404;166.0;0.0;0.23780610412607206;-0.5063948139442424;0.5063948139442424;0.23780610412607206;1.03125;1.75;2.40625;1.6847776495080256;1152.4787404865585;23.25034789769755;18.633026887745356;19.388955833763813;15.256927950821465;10.366489676772073;10.…
362;13.01502530913651;-0.22086225539598536;13.01502530913651;0.22086225539598536;0.7274421971617764;252.292;239.18799999999996;252.106276636;94.0;0.0;0.12275075312426262;-0.3581496438737533;0.3581496438737533;0.12275075312426262;0.9473684210526315;1.631578947368421;2.3157894736842106;2.145838106971217;684.5280463428815;13.242276208189782;10.521330491215819;10.521330491215819;9.237183443017882;6.0…
363;13.340210276091966;-0.27083742756361784;13.340210276091966;0.27083742756361784;0.49150217651806927;363.8230000000001;348.7030000000001;363.0938533800001;128.0;0.0;0.13802949099085154;-0.33743933708621887;0.33743933708621887;0.13802949099085154;0.8846153846153846;1.5769230769230769;2.269230769230769;1.8976995426606649;1053.5736971576778;18.095647359318303;14.001209098104257;14.757138044122712;…
364;13.738391374900168;-4.864624040886771;13.738391374900168;0.06470103139204841;0.15091241438935643;590.4880000000003;570.3280000000002;590.1613412;218.0;0.0;0.5725963174134545;-0.49276109474048696;0.5725963174134545;0.49276109474048696;1.0;1.6904761904761905;2.2857142857142856;1.6001673222884272;1819.1838961698647;30.233475560822985;21.7343533656017;21.7343533656017;19.78082676583142;12.0634597…
365;10.22871062968278;-0.33494184062331134;10.22871062968278;0.058902080504939835;0.22718841433446393;450.5420000000002;424.33400000000023;450.2055760720001;170.0;0.0;0.23779860922060672;-0.5065699708553478;0.5065699708553478;0.23779860922060672;1.0294117647058822;1.7647058823529411;2.4705882352941178;1.6360966794178287;1477.1025942710573;24.4050484360768;19.663891046082554;19.663891046082554;16.…
366;10.183957543263027;-0.27901591469738585;10.183957543263027;0.0563712380764545;0.1997978859806128;459.97700000000026;433.76900000000023;459.171354752;168.0;0.0;0.23780610587324716;-0.5063948139442424;0.5063948139442424;0.23780610587324716;1.0;1.7272727272727273;2.4242424242424243;1.6364700967180765;1390.6516763349894;23.697941654890254;19.094641923591823;19.850570869610277;15.756927950821469;1…
367;10.158674901606762;-0.2794290648358104;10.158674901606762;0.05654400371502666;0.21440274148497732;445.9500000000002;421.75800000000027;445.155704688;162.0;0.0;0.23780610587324716;-0.5063948139442424;0.5063948139442424;0.23780610587324716;1.03125;1.78125;2.5;1.6130052340516954;1346.007399161833;22.827698166887174;18.171992192781453;18.92792113879991;15.3294075958929;10.267023312080052;10.64498…
368;12.345980983156101;-1.6531411830934533;12.345980983156101;0.01510508339838701;0.2810072465113749;523.6740000000003;482.3460000000003;523.304621412;206.0;0.0;0.3338819386912544;-0.4804339678401079;0.4804339678401079;0.3338819386912544;1.0;1.5789473684210527;2.1052631578947367;1.7868458344134326;1125.2185512646486;28.034804948073717;23.06870793744306;23.06870793744306;17.82842616153279;13.23802…
369;10.068743071999325;-0.29163638840187955;10.068743071999325;0.06245399720728417;0.23859179486554347;450.96600000000024;423.7500000000003;450.171020404;166.0;0.0;0.23780610262042853;-0.5063948139442424;0.5063948139442424;0.23780610262042853;1.03125;1.6875;2.28125;1.6831112568828495;1129.2287404865585;23.250347897697548;18.633026887745356;19.388955833763813;15.24009119841586;10.360506612628365;1…
370;13.50544909481155;-4.990170994163419;13.50544909481155;0.02962094204733634;0.1679016722728996;649.6570000000002;620.4250000000002;649.183382108;238.0;0.0;0.41594771685634446;-0.48118160363355017;0.48118160363355017;0.41594771685634446;0.9333333333333333;1.5555555555555556;2.088888888888889;1.7085931835216945;1648.6464818659977;33.103719048826065;24.383696069781983;25.20019265070971;21.0229142…
371;13.026673653186002;-4.405487386830402;13.026673653186002;0.04239301692677633;0.1996960957287193;581.6600000000002;551.4200000000003;581.19599748;214.0;0.0;0.4159102346697704;-0.48118160363355017;0.48118160363355017;0.4159102346697704;1.024390243902439;1.7073170731707317;2.292682926829268;1.6165558446431587;1514.3528139304628;29.733475560822985;22.827152919943924;23.64364950087165;19.417742559…
372;13.379414078802078;-4.544954919528129;13.379414078802078;0.001138962073721217;0.23097339751728335;577.6440000000003;539.3400000000003;577.276355976;224.0;0.0;0.4159966890856161;-0.48043396772836;0.48043396772836;0.4159966890856161;1.024390243902439;1.6341463414634145;2.1707317073170733;1.8450822528726132;1247.4986162118373;30.534804948073717;23.702601356470748;23.702601356470748;19.0397510269…
373;10.403810953541221;-0.1422229729063169;10.403810953541221;0.0934564536683602;0.24308193865420769;514.6780000000003;476.3740000000003;514.316857836;200.0;0.0;0.2916965166115615;-0.49276109474050567;0.49276109474050567;0.2916965166115615;1.0789473684210527;1.763157894736842;2.3947368421052633;1.4464998995987288;1422.2645271228823;27.026368779636446;23.232044823449407;23.232044823449407;18.09637…
374;13.317798529254329;-0.23286585621903066;13.317798529254329;0.23286585621903066;0.5012819051841305;328.39000000000004;311.254;328.137576764;122.0;0.0;0.12275075313590277;-0.3540185216291554;0.3540185216291554;0.12275075313590277;0.76;1.4;2.08;1.8852937284635263;984.64888673825;17.225403871315226;13.830731567974324;13.830731567974324;12.203509938206668;8.16948163113669;8.16948163113669;6.080494…
375;13.299781947621678;-0.2569588267405729;13.299781947621678;0.2569588267405729;0.557324906641128;329.3780000000001;313.25000000000006;329.132825732;122.0;0.0;0.13802808685213588;-0.33743934732962516;0.33743934732962516;0.13802808685213588;0.76;1.4;2.08;1.8852937284635263;987.7628289677534;17.225403871315226;13.700594894284658;13.700594894284658;12.203509938206668;8.039344957447023;8.03934495744…
376;13.869928089241292;-0.18987146576567548;13.869928089241292;0.05893937615348177;0.3511396485414667;501.6350000000003;466.3550000000003;501.2852233600001;194.0;0.0;0.32489300080299316;-0.4927610947405056;0.4927610947405056;0.32489300080299316;1.1081081081081081;1.7837837837837838;2.3783783783783785;1.3926877554357053;1253.364423310493;26.20853153444066;21.977536568789485;21.977536568789485;17.6…
377;10.381430403688146;-0.14256540113336058;10.381430403688146;0.09323725487773271;0.2618739352215412;500.65100000000024;464.3630000000003;500.301207772;194.0;0.0;0.2916965166115615;-0.49276109474050567;0.49276109474050567;0.2916965166115615;1.1081081081081081;1.837837837837838;2.4864864864864864;1.4289402345347113;1374.328720557646;26.156125291633366;22.309395092639033;22.309395092639033;17.6856…
378;12.416599493923332;-0.9579243870452132;12.416599493923332;0.07399841233055127;0.19879026888210424;572.4920000000003;545.2760000000003;571.142947084;202.0;0.0;0.30463308741925127;-0.48118160363355017;0.48118160363355017;0.30463308741925127;0.875;1.55;2.25;1.5257744978164212;1707.7961501645693;28.38817609920224;21.98853391366354;23.50039180570045;19.17274418879343;12.845200256670768;13.60112920…
379;10.343372552448477;-0.14540490730619982;10.343372552448477;0.0914198382875886;0.23992593368034795;486.6240000000002;452.35200000000026;486.28555770800006;188.0;0.0;0.2916965166115615;-0.49276109474050567;0.49276109474050567;0.2916965166115615;1.0833333333333333;1.8333333333333333;2.5;1.393409292794451;1326.6211335495543;25.285881803630282;21.362181497139076;21.362181497139076;17.2581713965123…
380;10.369750590168513;-0.21711287647596667;10.369750590168513;0.04003842423214832;0.12496283571401992;585.4550000000003;563.2790000000002;584.1242773040001;204.0;0.0;0.2916965166115615;-0.49276109474048696;0.49276109474048696;0.2916965166115615;0.975609756097561;1.7804878048780488;2.5121951219512195;1.3146296046386783;1836.1654738655204;28.34635973594535;21.584682954823336;23.096540846860243;19.…
381;13.351405392236574;-0.2705262135718485;13.351405392236574;0.2705262135718485;0.49150217651806927;363.8230000000001;348.70300000000015;363.09385338000004;128.0;0.0;0.1380296952700926;-0.33743919415549906;0.33743919415549906;0.1380296952700926;0.9230769230769231;1.6153846153846154;2.3076923076923075;1.9168092775167864;1053.5736971576778;18.0956473593183;14.001209098104258;14.757138044122712;12.…
382;6.020613698015647;0.7340707368295758;6.020613698015647;0.7340707368295758;0.3946410084463724;409.7140000000001;395.60200000000015;408.002888228;122.0;0.0;0.05390684001856194;-0.35401851290967096;0.35401851290967096;0.05390684001856194;0.76;1.4;2.08;1.8852937284635263;990.5177164699166;17.225403871315226;13.20869604098355;15.55062152611671;12.203509938206668;7.858463867641306;9.029426610207885…
383;6.043260362289492;0.7246185763357487;6.043260362289492;0.7246185763357487;0.4290169469503797;365.2630000000001;351.1510000000001;364.053403808;122.0;0.0;0.05390684333852721;-0.35401851289952824;0.35401851289952824;0.05390684333852721;0.64;1.2;1.8;1.8852937284635263;988.5177164699166;17.225403871315226;13.20869604098355;14.720553933020462;12.203509938206668;7.858463867641306;8.61439281365976;5…
384;6.022451952731233;0.733219229330341;6.022451952731233;0.733219229330341;0.3946410084463724;409.7140000000001;395.60200000000003;408.002888228;122.0;0.0;0.05390749206295472;-0.35401850874189067;0.35401850874189067;0.05390749206295472;0.8;1.56;2.28;1.903754015077767;1007.7677164699166;17.225403871315223;13.20869604098355;15.55062152611671;12.203509938206668;7.858463867641306;9.029426610207885;5…
385;6.010244971300766;0.7388390640410848;6.010244971300766;0.7388390640410848;0.4853422631178501;330.8180000000001;315.69800000000004;330.09237616;116.0;0.0;0.053906829796578;-0.35401851294087017;0.35401851294087017;0.053906829796578;0.7083333333333334;1.4166666666666667;2.125;1.8937969402721089;885.3224113031571;16.355160383312146;12.90808183716395;13.664010783182405;11.809663088089316;7.7587980…
386;6.024827156792043;0.7321209570452001;6.024827156792043;0.7321209570452001;0.3946410084463724;409.71400000000017;395.6020000000002;408.002888228;122.0;0.0;0.05394755449585889;-0.35401796745281183;0.35401796745281183;0.05394755449585889;0.8;1.52;2.24;1.924133253793181;1007.7677164699169;17.225403871315226;13.20869604098355;15.550621526116709;12.220346690612276;7.864446931785014;9.03540967435159…
387;6.036096882670354;0.6520514018364545;6.036096882670354;0.6520514018364545;0.5849607960337959;336.86600000000004;315.69800000000004;336.139326352;122.0;0.0;0.04947804072160287;-0.35430189622691416;0.35430189622691416;0.04947804072160287;0.875;1.5833333333333333;2.2916666666666665;1.7913568263534936;799.6149637226924;16.355160383312146;13.634214666338185;14.390143612356638;11.809663088089316;8.…
388;5.8830811969126655;0.7496882832308521;5.8830811969126655;0.7496882832308521;0.7215733544882692;254.72;243.63199999999995;254.061076032;88.0;0.0;0.045937562399308074;-0.3545444927851081;0.3545444927851081;0.045937562399308074;0.7222222222222222;1.2777777777777777;1.8888888888888888;1.9684569078241567;641.7701569624079;12.372032720186704;9.598680760405445;10.354609706423899;8.826499840494924;5.…
389;6.065475167221938;0.7041195365193595;6.065475167221938;0.7041195365193595;0.34406879128563006;407.90400000000017;389.76000000000016;407.118925256;144.0;0.0;0.13802948573897156;-0.3374378540830765;0.3374378540830765;0.13802948573897156;0.6;1.3;2.066666666666667;1.6641569598773935;1277.1989628942174;20.338288046437587;16.087346240232787;16.84327518625124;14.775989583278102;9.700028559969983;10.…
390;6.059853534432837;0.6904154892438836;6.059853534432837;0.6904154892438836;0.32353727941066285;423.90300000000013;405.7590000000002;423.113839876;150.0;0.0;0.13802950428258984;-0.45736043246312447;0.45736043246312447;0.13802950428258984;0.6774193548387096;1.4193548387096775;2.193548387096774;1.591247620329988;1299.8481661166118;21.04539482762413;16.49559453069665;17.251523476715104;15.25915283…
391;6.201798827275018;0.6865680961901414;6.201798827275018;0.6865680961901414;0.32353727941066285;423.90300000000013;405.7590000000002;423.11383987600004;150.0;0.0;0.13803231219422404;-0.45666622599903284;0.45666622599903284;0.13803231219422404;0.7096774193548387;1.4193548387096775;2.193548387096774;1.6582379749731733;1299.8481661166118;21.045394827624133;16.49559453069665;17.251523476715104;15.2…
392;6.055169701150519;0.7049884919987046;6.055169701150519;0.7049884919987046;0.34406879128563006;407.9040000000001;389.76000000000016;407.118925256;144.0;0.0;0.13802948926880534;-0.3374393555871773;0.3374393555871773;0.13802948926880534;0.5666666666666667;1.1666666666666667;1.8666666666666667;1.6027378338382292;1259.9489628942172;20.338288046437583;16.087346240232787;16.84327518625124;14.7759895…
393;6.025243780656838;0.6968407985579709;6.025243780656838;0.6968407985579709;0.47508905062912976;366.25100000000015;353.1470000000001;365.04865277600004;122.0;0.0;0.13802948929072698;-0.33743934915760226;0.33743934915760226;0.13802948929072698;0.64;1.2;1.8;1.8852937284635263;991.5629329483601;17.225403871315226;13.078559367293884;14.590417259330794;12.203509938206668;7.728327193951637;8.48425613…
394;6.0039333454012285;0.710667959051798;6.0039333454012285;0.710667959051798;0.37976018225414154;457.70200000000017;444.5980000000003;456.98427309600004;122.0;0.0;0.1380294892797636;-0.33743935237192085;0.33743935237192085;0.1380294892797636;0.76;1.4;2.08;1.8852937284635263;993.5629329483601;17.225403871315226;13.078559367293884;15.99198660448866;12.203509938206668;7.728327193951637;9.1850408125…
395;6.050802690648384;0.6934182188779507;6.050802690648384;0.6934182188779507;0.32353727941066257;423.90300000000013;405.75900000000024;423.11383987600004;150.0;0.0;0.13802948935295;-0.45738382987675064;0.45738382987675064;0.13802948935295;0.6451612903225806;1.2903225806451613;2.0;1.5319765208090004;1282.598166116612;21.04539482762413;16.49559453069665;17.251523476715104;15.259152830872495;9.8582…
396;6.360026901120275;0.49170274604076947;6.360026901120275;0.49170274604076947;0.3815803574995518;413.3290000000001;399.21700000000016;412.020389428;134.0;0.0;0.1871936467014534;-0.45580640585757265;0.45580640585757265;0.1871936467014534;0.8888888888888888;1.6666666666666667;2.4074074074074074;1.5651604942551098;1118.894106927537;18.639617433688322;14.025192621911277;16.353547094875914;13.169836…
397;12.535007441159548;-4.790398690234724;12.535007441159548;0.011405845341837306;0.20086783832522245;577.3540000000002;560.2180000000003;576.080361804;200.0;0.0;0.5725963174134545;-0.49276109474048696;0.5725963174134545;0.49276109474048696;1.0256410256410255;1.6923076923076923;2.3076923076923075;1.5376277898853987;1727.3488749282021;27.733475560822985;19.85638889259247;21.368246784629378;18.5695…
398;10.382269003427844;-0.1672065363514188;10.382269003427844;0.07469102156959462;0.20400361264804942;555.514;523.2580000000003;554.2076130040002;200.0;0.0;0.2916965166115615;-0.49276109474050567;0.49276109474050567;0.2916965166115615;1.105263157894737;1.7894736842105263;2.4210526315789473;1.4464998995987286;1432.764013423168;27.02636877963644;21.98797376946786;23.499831661504768;18.0963753539639…
399;12.678829785841494;-4.808051068577463;12.678829785841494;0.025225651146310035;0.1731090009431679;577.354;560.2180000000002;576.0803618040001;200.0;0.0;0.5725963173439331;-0.49276109474048696;0.5725963173439331;0.49276109474048696;1.0769230769230769;1.7692307692307692;2.41025641025641;1.50309449959452;1637.734907810391;27.733475560822992;19.85638889259247;21.36824678462938;18.569501900426232;1…
400;12.513193784730507;-4.775783853504502;12.513193784730507;0.0007435081536697474;0.23209432859839776;542.9090000000002;524.7650000000002;542.1193341560001;194.0;0.0;0.5725963174134545;-0.49276109474048696;0.5725963174134545;0.49276109474048696;1.0526315789473684;1.7894736842105263;2.4473684210526314;1.5097650147385686;1673.729899739653;26.863232072819905;19.555774688772868;20.31170363479132;18.…
401;10.3776038730759;-0.14700327095584576;10.3776038730759;0.08990392154439952;0.21624739382153674;565.52;532.2560000000001;564.1960697760003;194.0;0.0;0.2916965166115615;-0.49276109474050567;0.49276109474050567;0.2916965166115615;1.135135135135135;1.864864864864865;2.5135135135135136;1.428940234534711;1380.552695816845;26.156125291633366;21.68735956564826;23.27335610476296;17.685691751440952;12.…
402;13.55839137490017;-4.862170528490078;13.55839137490017;0.06525658694760406;0.1610633352548371;576.4610000000001;558.3170000000002;576.1456911360001;212.0;0.0;0.5725963174134545;-0.49276109474048696;0.5725963174134545;0.49276109474048696;0.9512195121951219;1.6585365853658536;2.268292682926829;1.5655046429177448;1769.1755160708424;29.36323207281991;20.811703634791325;20.811703634791325;19.37014…
403;13.40510451707446;-4.433287150398419;13.40510451707446;0.0223518382110659;0.21234149284181575;554.621;521.3570000000002;554.2729423360001;212.0;0.0;0.41598950969271686;-0.49276109474050567;0.49276109474050567;0.41598950969271686;1.075;1.775;2.375;1.4568365158404837;1479.0151184589365;28.65612529163336;22.94328851166671;22.94328851166671;18.897016616846138;13.30649129757959;13.30649129757959;1…
404;12.513193784730507;-4.775783853504502;12.513193784730507;0.0009065766008105047;0.23209432859839776;542.9090000000002;524.7650000000002;542.1193341560001;194.0;0.0;0.5725963174134545;-0.49276109474048696;0.5725963174134545;0.49276109474048696;1.0526315789473684;1.7894736842105263;2.4473684210526314;1.5130638874310889;1673.729899739653;26.86323207281991;19.555774688772868;20.31170363479132;18.1…
405;13.951103967982082;-0.28493858404462546;13.951103967982082;0.0665705882110661;0.26615197800747314;504.61400000000015;471.35000000000014;504.2761358960002;194.0;0.0;0.2916965166115615;-0.49276109474050567;0.49276109474050567;0.2916965166115615;1.135135135135135;1.864864864864865;2.5135135135135136;1.428940234534711;1380.552695816845;26.156125291633366;21.68735956564826;21.68735956564826;17.685…
406;10.36102224042284;-0.16623404018661492;10.36102224042284;0.07545947709995504;0.2488152540775618;502.62300000000016;468.35100000000017;502.28047232800014;194.0;0.0;0.2916965166115615;-0.5078819601352356;0.5078819601352356;0.2916965166115615;1.1081081081081081;1.837837837837838;2.4864864864864864;1.428940234534711;1378.552695816845;26.156125291633366;21.756608688138993;21.756608688138993;17.685…
407;12.942051452466865;-4.915069964350615;12.942051452466865;0.07960912862753844;0.15186243318541084;592.4600000000003;574.3160000000001;592.1406057560001;218.0;0.0;0.5725975558665338;-0.49276109474048696;0.5725975558665338;0.49276109474048696;0.8809523809523809;1.5238095238095237;2.142857142857143;1.5545777794129039;1790.2369868642043;30.07033885400645;21.21995192525519;21.21995192525519;19.8432…
408;10.460816201716508;-0.14695689569140735;10.460816201716508;0.09005488066624712;0.17973763400989515;570.7420000000001;528.4060000000003;570.3430725840002;222.0;0.0;0.2916965166115615;-0.49276109474050567;0.49276109474050567;0.2916965166115615;1.0476190476190477;1.7857142857142858;2.4523809523809526;1.2737663874599987;1506.6323182273027;29.269009466755723;25.123420777038707;25.123420777038707;2…
409;10.47092615542021;-0.14665383328997605;10.47092615542021;0.09032720003374473;0.16223365973686438;584.7690000000001;540.4170000000003;584.358722648;228.0;0.0;0.2916965166115615;-0.49322728810502786;0.49322728810502786;0.2916965166115615;1.0465116279069768;1.7906976744186047;2.4651162790697674;1.2535873596138079;1523.6300209036458;29.976116247942265;25.83052755822525;25.83052755822525;20.741334…
410;10.474157777131307;-0.15653057896827627;10.474157777131307;0.08248396130734603;0.141008099572379;592.7480000000002;552.4280000000002;592.32742252;228.0;0.0;0.2916965166115615;-0.49276109474050567;0.49276109474050567;0.2916965166115615;1.0;1.75;2.4318181818181817;1.2639907872399168;1698.3623485893731;30.68322302912881;25.811501510237573;25.811501510237573;21.24133464410678;15.246580861008727;1…
411;12.390905046771472;-1.6264310280419518;12.390905046771472;0.31013603256020494;0.41905340401694147;506.6470000000002;468.3430000000003;506.28930569600004;198.0;0.0;0.3338819386912544;-0.4792761965839063;0.4792761965839063;0.3338819386912544;1.0810810810810811;1.7297297297297298;2.324324324324324;1.5432484017363683;1237.0202797141922;26.741911729260266;22.14605820663268;22.14605820663268;17.540…
412;12.356460602327026;-0.9266495425400143;12.356460602327026;0.08902659430389459;0.4420915510142356;490.64800000000025;452.3440000000003;490.29439107600007;192.0;0.0;0.30463308741925127;-0.48118160363355017;0.48118160363355017;0.30463308741925127;1.0555555555555556;1.7222222222222223;2.3333333333333335;1.548371398207451;1201.4774813007225;25.87166824125719;21.828601123129648;21.828601123129648;1…
413;12.576929234224231;-0.16290782936040382;12.576929234224231;0.16290782936040382;0.38344713836147637;500.6510000000002;464.36300000000017;500.30120777200017;194.0;0.0;0.25115528463506204;-0.34458821446886095;0.34458821446886095;0.25115528463506204;1.0810810810810811;1.8108108108108107;2.4594594594594597;1.3517484610316906;1329.029632766703;25.99298858481683;22.107673242479148;22.107673242479148…
414;10.359049853835067;-0.14290782936040425;10.359049853835067;0.09301805608710545;0.28151034845013384;486.62400000000014;452.35200000000015;486.28555770800017;188.0;0.0;0.2916965166115615;-0.49276109474050567;0.49276109474050567;0.2916965166115615;1.0833333333333333;1.8055555555555556;2.4444444444444446;1.413759057969003;1326.6211335495543;25.285881803630286;21.386745361828655;21.386745361828655…
415;10.334355349872888;-0.1732166626427225;10.334355349872888;0.07157703094030632;0.2502308552304992;480.57600000000014;452.3520000000002;480.2386075160002;182.0;0.0;0.2916965166115615;-0.49276109474048696;0.49276109474048696;0.2916965166115615;1.0;1.7222222222222223;2.361111111111111;1.4948850996770722;1494.7309524830532;25.285881803630282;20.713018775461723;20.713018775461723;17.2918449013236;1…
416;10.376134255776966;-0.16346439898249177;10.376134255776966;0.07988296937161365;0.20368671296262825;506.6140000000002;476.37400000000025;506.2542575800001;192.0;0.0;0.2916965166115615;-0.49276109474048696;0.49276109474048696;0.2916965166115615;1.0;1.763157894736842;2.473684210526316;1.3147518658852657;1532.3281009431132;25.898765978752643;21.325902950584084;21.325902950584084;18.65299968098984…
417;12.635202472983412;-4.778821395117021;12.635202472983412;0.0068986166287994255;0.23572360763979303;508.4640000000002;489.31200000000024;508.1583065080001;188.0;0.0;0.5725963173439331;-0.49276109474048696;0.5725963173439331;0.49276109474048696;1.054054054054054;1.7837837837837838;2.4324324324324325;1.4716237192209873;1529.580593791559;25.992988584816832;19.25516048495327;19.25516048495327;17.7…
418;13.261177328496952;-0.25820623346777727;13.261177328496952;0.25820623346777727;0.47454150557420355;400.27600000000007;389.18800000000016;398.984108672;118.0;0.0;0.14817945898451834;-0.336756265616032;0.336756265616032;0.14817945898451834;1.0;1.75;2.4166666666666665;1.8969583706524105;977.1887402384673;16.518297090128677;12.332107119378493;14.734600239420924;11.70350993820667;7.212811798317605…
419;13.439749657338698;-0.2634716271269997;13.439749657338698;0.2634716271269997;0.37435454962730363;391.44900000000007;373.3050000000002;391.148475796;144.0;0.0;0.13802847357588213;-0.3374393448464699;0.3374393448464699;0.13802847357588213;0.5666666666666667;1.1666666666666667;1.8666666666666667;1.583339773691313;1259.9489628942174;20.338288046437587;16.087346240232787;16.087346240232787;14.7759…
420;13.295344077799193;-0.26216716007390617;13.295344077799193;0.26216716007390617;0.48388927213381516;394.2470000000001;381.1430000000002;393.0276877360001;122.0;0.0;0.13802906460497333;-0.33743934101015677;0.33743934101015677;0.13802906460497333;0.76;1.4;2.08;1.885293728463526;993.5629329483601;17.225403871315226;13.078559367293883;14.664555906408587;12.20350993820667;7.728327193951638;8.521325…
421;13.244510661830285;-0.2787823651550201;13.244510661830285;0.2787823651550201;0.5215951179456378;384.2080000000001;373.12000000000006;383.006952292;118.0;0.0;0.17416729233147804;-0.446110365214151;0.446110365214151;0.17416729233147804;0.9166666666666666;1.6666666666666667;2.3333333333333335;1.8969583706524105;977.1887402384673;16.518297090128677;12.332107119378493;13.918103658493198;11.7035099…
422;13.261177328496952;-0.25820623346777727;13.261177328496952;0.25820623346777727;0.47454150557420366;400.276;389.1880000000001;398.984108672;118.0;0.0;0.14818055881220715;-0.33675625471594733;0.33675625471594733;0.14818055881220715;0.9166666666666666;1.6666666666666667;2.3333333333333335;1.8969583706524105;977.1887402384673;16.518297090128677;12.332107119378493;14.734600239420924;11.70350993820…
423;13.287290165899126;-0.2716193205677333;13.287290165899126;0.2716193205677333;0.5228622455981468;349.7960000000001;336.6920000000001;349.078203316;122.0;0.0;0.13802948932797166;-0.3374393382495228;0.3374393382495228;0.13802948932797166;0.76;1.4;2.08;1.885293728463526;993.5629329483601;17.225403871315226;13.078559367293883;13.834488313312338;12.20350993820667;7.728327193951638;8.106291666960864…
424;13.29907188845008;-0.25779216007390615;13.29907188845008;0.25779216007390615;0.42396943675350723;441.2470000000001;428.14300000000026;441.0138236360001;122.0;0.0;0.13802898193785948;-0.3374393415475147;0.3374393415475147;0.13802898193785948;0.76;1.4;2.08;1.885293728463526;993.5629329483601;17.225403871315226;13.078559367293883;15.236057658470207;12.20350993820667;7.728327193951638;8.807076339…
425;13.30530674753178;-0.24752635004619128;13.30530674753178;0.24752635004619128;0.4686044341755058;348.808;334.6960000000001;348.08295434800004;122.0;0.0;0.12275075313590277;-0.35401851285836455;0.35401851285836455;0.12275075313590277;0.76;1.4;2.08;1.8852937284635263;990.5177164699169;17.225403871315226;13.20869604098355;13.964624987002006;12.20350993820667;7.858463867641306;8.236428340650532;5.…
426;13.340779658459235;-0.2678555681531871;13.340779658459235;0.2678555681531871;0.41149857300997583;383.25300000000004;370.1490000000001;382.043981996;128.0;0.0;0.12275075313590285;-0.3539751695523678;0.3539751695523678;0.12275075313590285;0.7692307692307693;1.5;2.1923076923076925;1.914544666383355;1057.3285846598412;18.0956473593183;13.509310244803151;15.021168136840062;12.614193540729628;7.964…
427;13.282295570674448;-0.27460981872598045;13.282295570674448;0.2745325228856974;0.512881099203219;332.35300000000007;318.2410000000001;332.112504888;122.0;0.0;0.12275258249899125;-0.35401850204756213;0.35401850204756213;0.12275258249899125;0.64;1.2;1.8;1.8852937284635263;988.5177164699166;17.225403871315226;13.20869604098355;13.20869604098355;12.203509938206668;7.858463867641306;7.8584638676413…
428;13.309741749635778;-0.25017454920954174;13.309741749635778;0.25017454920954174;0.4686044341755058;348.808;334.696;348.082954348;122.0;0.0;0.12275075313590277;-0.3540178190409172;0.3540178190409172;0.12275075313590277;0.8;1.56;2.28;1.9036079874454663;1007.7677164699169;17.225403871315223;13.20869604098355;13.964624987002006;12.20350993820667;7.858463867641306;8.236428340650532;5.72481693993736…
429;13.279980755859633;-0.23330586234085504;13.279980755859633;0.23330586234085504;0.5274641457858406;314.36300000000006;299.24300000000005;314.1219267;116.0;0.0;0.12275075313590277;-0.35401852373526377;0.35401852373526377;0.12275075313590277;0.7083333333333334;1.4166666666666667;2.125;1.902342846259365;942.322411303157;16.355160383312146;12.90808183716395;12.90808183716395;11.809663088089318;7.7…
430;13.305832667229222;-0.20161961859021726;13.305832667229222;0.20161961859021726;0.6362683931520352;320.411;299.24300000000005;320.168876892;122.0;0.0;0.12275075312430256;-0.3576487390069003;0.3576487390069003;0.12275075312430256;0.875;1.5833333333333333;2.2916666666666665;1.801404411149697;799.6149637226924;16.355160383312146;13.634214666338185;13.634214666338185;11.809663088089318;8.703286141…
431;12.935742901729103;-0.22245664315108726;12.935742901729103;0.22245664315108726;0.7206428356134681;238.26500000000001;227.17699999999996;238.090626572;88.0;0.0;0.12275075311394337;-0.36067042792816834;0.36067042792816834;0.12275075311394337;0.8333333333333334;1.5555555555555556;2.2777777777777777;2.096481386706747;641.7701569624078;12.372032720186704;9.598680760405445;9.598680760405445;8.84333…
432;13.298785746864299;-0.2667034748293764;13.298785746864299;0.2667034748293764;0.48388927213381533;394.247;381.14300000000003;393.027687736;122.0;0.0;0.1380680671639297;-0.3374373172264924;0.3374373172264924;0.1380680671639297;0.84;1.6;2.32;1.9036079874454663;1010.8129329483598;17.225403871315223;13.078559367293884;14.664555906408589;12.20350993820667;7.728327193951638;8.52132546350899;5.562146…
433;13.434083815637019;-0.264792870469277;13.434083815637019;0.264792870469277;0.4197430735406907;365.4110000000001;349.28300000000013;365.132825732;134.0;0.0;0.13865875585161014;-0.33741927741593614;0.33741927741593614;0.13865875585161014;0.7142857142857143;1.4642857142857142;2.2857142857142856;1.7511809828082328;1253.0434274736513;18.92407448406449;14.932645701853534;14.932645701853534;13.79282…
434;13.259572592594328;-0.2610836401186327;13.259572592594328;0.2610836401186327;0.5812741803203268;315.351;301.23900000000003;315.117175668;116.0;0.0;0.13802774743151067;-0.33743786765626277;0.33743786765626277;0.13802774743151067;0.7083333333333334;1.4166666666666667;2.125;1.902342846259365;945.3676277816003;16.355160383312146;12.777945163474282;12.777945163474282;11.809663088089318;7.628661354…
435;13.306294355679725;-0.2678017471145173;13.306294355679725;0.2678017471145173;0.48388927213381533;394.24700000000007;381.14300000000003;393.027687736;122.0;0.0;0.13917416234990063;-0.3374040342833336;0.3374040342833336;0.13917416234990063;0.84;1.56;2.28;1.9236598946871473;1010.8129329483601;17.225403871315226;13.078559367293883;14.664555906408587;12.220346690612278;7.734310258095346;8.52730852…
436;13.264278989041795;-0.3023875965037581;13.264278989041795;0.29862549340723965;0.5676361892092907;333.3410000000001;320.2370000000001;333.10775385600004;122.0;0.0;0.13803120739575936;-0.3374393270574975;0.3374393270574975;0.13803120739575936;0.64;1.2;1.8;1.8852937284635263;991.5629329483601;17.225403871315226;13.078559367293884;13.078559367293884;12.203509938206668;7.728327193951637;7.72832719…
437;13.303083078564576;-0.25088157809571765;13.303083078564576;0.25088157809571765;0.5499776802694017;343.40500000000003;325.2610000000001;343.148475796;128.0;0.0;0.12275262466333813;-0.3414568209384166;0.3414568209384166;0.12275262466333813;0.7692307692307693;1.5;2.230769230769231;1.6900573441986524;977.09820376101;17.769373945685242;14.192158725847378;14.192158725847378;12.79282633568371;8.5857…
438;13.527423513173597;-0.38976092076231406;13.527423513173597;0.011922023018564598;0.19003436083774478;552.0340000000003;525.8260000000004;551.1724173720002;200.0;0.0;0.25407189240962597;-0.5065699708553478;0.5065699708553478;0.25407189240962597;0.975;1.7;2.425;1.2975353102106848;1652.3926980682543;28.061902685569173;21.535145606560295;22.29107455257875;19.423055291019505;12.740141563976968;13.1…
439;10.01698417947426;-0.366635277567817;10.01698417947426;0.040570273948701496;0.3829058708153351;345.35800000000006;330.23800000000006;345.1113413400001;128.0;0.0;0.2377986091885601;-0.5065699708553478;0.5065699708553478;0.2377986091885601;1.0769230769230769;1.8461538461538463;2.576923076923077;1.9223854174151294;1065.5747355395201;18.518297090128673;13.663891046082558;13.663891046082558;12.634…
440;13.718681854942366;-0.40354500903465884;13.718681854942366;0.017285798833869492;0.1777848987705896;522.6050000000004;492.3650000000003;522.22670544;198.0;0.0;0.2377986091886989;-0.5065699708553478;0.5065699708553478;0.2377986091886989;0.8974358974358975;1.5128205128205128;2.128205128205128;1.49705954499296;1480.7480171044479;27.35479590438263;21.584835633695363;21.584835633695363;18.973565548…
441;12.91758988094904;-0.3916291925696729;12.91758988094904;0.023622529311103868;0.14674172662615445;609.4800000000001;584.2800000000003;608.10591738;204.0;0.0;0.26029614394090467;-0.5065699708553478;0.5065699708553478;0.26029614394090467;1.0731707317073171;1.853658536585366;2.5853658536585367;1.2547088580885108;1739.3900176786765;28.769009466755715;21.86642378952728;23.452420328641985;19.9230552…
442;12.782554992725427;-4.370908372825332;12.782554992725427;0.0022067478239371496;0.22885582910713967;462.4310000000002;445.29500000000024;462.130360444;170.0;0.0;0.41590985502572264;-0.5065699708553478;0.5065699708553478;0.41590985502572264;1.0588235294117647;1.8235294117647058;2.5294117647058822;1.5528737529235284;1446.0351375523303;24.294317972067567;17.52983527267912;17.52983527267912;16.257…
443;12.88703268633949;-0.38074259654887377;12.88703268633949;0.03432881089405182;0.3554870971202241;414.4650000000001;392.2890000000001;414.1691905640001;156.0;0.0;0.23779861755891643;-0.5065699708553478;0.5065699708553478;0.23779861755891643;1.2258064516129032;2.0;2.774193548387097;1.5933640045650599;1227.3405345853353;21.794317972067564;16.900566461292613;16.900566461292613;15.062881945713373;1…
444;13.325044031005326;-0.26197910408227854;13.325044031005326;0.26197910408227854;0.5415475982642586;339.3730000000001;325.2610000000001;339.117175668;124.0;0.0;0.12275075313590277;-0.354018514573266;0.354018514573266;0.12275075313590277;0.8076923076923077;1.4615384615384615;2.1153846153846154;1.8684336009539988;1073.197973673405;17.932510652501772;13.777945163474282;13.777945163474282;12.741514…
445;13.307027449372674;-0.28607207460382056;13.307027449372674;0.28607207460382056;0.5815080197232514;340.3610000000001;327.2570000000001;340.112424636;124.0;0.0;0.1380292257844112;-0.337439340024872;0.337439340024872;0.1380292257844112;0.8076923076923077;1.4615384615384615;2.1153846153846154;1.8684336009539988;1075.8216909072346;17.932510652501772;13.647808489784614;13.647808489784614;12.7415147…
446;13.52827356577799;-4.791070854743925;13.52827356577799;0.027919653940802647;0.17081256640144593;608.6170000000002;577.3690000000003;608.2246547519999;230.0;0.0;0.41726247264252597;-0.48019290535604875;0.48019290535604875;0.41726247264252597;1.0;1.6590909090909092;2.25;1.6183224246539718;1544.038885666217;31.854795904382634;23.588972540726125;23.588972540726125;20.955747361470614;14.0048394435…
447;10.193689635231685;-0.5017443242458164;10.193689635231685;0.08334954003496642;0.113610099779427;500.9860000000001;475.78600000000023;500.16151834000004;182.0;0.0;0.2378061058412005;-0.5063948139442424;0.5063948139442424;0.2378061058412005;0.9444444444444444;1.6666666666666667;2.388888888888889;1.5262729962542982;1437.6965910807924;25.492988584816825;19.265850319916126;20.021779265934583;17.41…
448;10.185696246250554;-0.5842559872083826;10.185696246250554;0.08867587026527812;0.11730636124874182;486.9590000000002;463.77500000000026;486.14586827600004;176.0;0.0;0.23780610584133935;-0.5063948139442424;0.5063948139442424;0.23780610584133935;0.9428571428571428;1.6571428571428573;2.3714285714285714;1.5944287091623057;1420.8899257385458;24.785881803630282;18.558743538729583;19.314672484748037;…
449;10.02543092805504;-0.5612345633199942;10.02543092805504;0.09089633162752708;0.27883655912312527;397.81800000000015;381.69000000000017;397.08293367199997;142.0;0.0;0.23780610584146314;-0.5063948139442424;0.5063948139442424;0.23780610584146314;1.0714285714285714;1.8214285714285714;2.5357142857142856;1.881210289728933;1096.0010156792412;20.0956473593183;14.50289021405569;15.258819160074143;13.45…
450;9.93031751280759;-0.31848712941966895;9.93031751280759;0.06424597549285327;0.19506626657618414;321.33600000000007;306.216;321.11134134;120.0;0.0;0.2378301901690649;-0.5073107456756635;0.5073107456756635;0.2378301901690649;0.9166666666666666;1.625;2.375;1.9083775679811368;964.8802555576505;17.10408352775558;12.586920938585678;12.586920938585678;11.558550648063802;7.156044093361873;7.1560440933…
451;13.305964209727701;-0.2467547451079195;13.305964209727701;0.2467547451079195;0.511821143290598;329.37800000000004;313.25000000000006;329.132825732;122.0;0.0;0.12275075313590277;-0.3987282448095206;0.3987282448095206;0.12275075313590277;0.76;1.4;2.08;1.8852937284635263;987.7628289677532;17.225403871315226;13.40808183716395;13.40808183716395;12.203509938206668;7.958156765731505;7.95815676573150…
452;13.28794762809505;-0.27084771562946175;13.28794762809505;0.27084771562946175;0.5424432105517452;330.3660000000001;315.2460000000001;330.1280747;122.0;0.0;0.1380303187777114;-0.3987282325962917;0.3987282325962917;0.1380303187777114;0.76;1.4;2.08;1.8852937284635263;990.3178204505235;17.225403871315226;13.277945163474282;13.277945163474282;12.203509938206668;7.828020092041836;7.828020092041836;5…
453;9.902244950449315;-0.1904315738641129;9.902244950449315;0.1904315738641129;0.29933122115630806;305.337;290.217;305.11642672000005;114.0;0.0;0.23775027325747666;-0.5073107456756635;0.5073107456756635;0.23775027325747666;0.9130434782608695;1.608695652173913;2.347826086956522;1.8982456208185772;899.7886904853418;16.233840039752504;12.217057612275346;12.217057612275346;11.147867045540842;7.015770…
454;13.707615111115203;-0.34761908310873246;13.707615111115203;0.08976750606398687;0.15829128749330615;532.0400000000003;501.8000000000003;531.19248412;196.0;0.0;0.23780610584133938;-0.5063948139442424;0.5063948139442424;0.23780610584133938;0.868421052631579;1.4736842105263157;2.0789473684210527;1.4996776837330619;1394.2652053359511;26.647689123196084;21.01558651120463;21.771515457223085;18.43556…
455;12.907836270558803;-0.3357032666437465;12.907836270558803;0.06325140174218125;0.13255796581302423;618.9150000000001;593.7150000000003;617.07169606;202.0;0.0;0.26029614394090467;-0.5063948139442424;0.5063948139442424;0.26029614394090467;1.05;1.825;2.55;1.2498140122305295;1650.7270779102444;28.061902685569176;21.297174667036547;23.639100152169704;19.385050488558726;12.550109800159783;13.7210725…
456;12.959818507898184;-0.9544997813020291;12.959818507898184;0.09333865160735177;0.12719510022314115;636.9300000000001;609.7140000000002;635.0822607439999;210.0;0.0;0.26000728629762654;-0.5063948139442424;0.5063948139442424;0.26000728629762654;1.024390243902439;1.7317073170731707;2.4390243902439024;1.235563137512989;1633.1383450907863;28.984552416379547;21.874144774533427;24.216070259666584;19.7…
457;12.865257497620183;-0.33216888548024226;12.865257497620183;0.04865833582741641;0.20203825609329173;513.9810000000002;489.7890000000003;513.145533928;186.0;0.0;0.2603160060145366;-0.5063948139442424;0.5063948139442424;0.2603160060145366;1.0;1.7567567567567568;2.5675675675675675;1.295713266807619;1533.1282654366992;25.777445635193008;19.8418599248377;20.597788870856153;17.99120363844137;11.7737…
458;12.284718476456161;-0.3480473925227312;12.284718476456161;0.09412937093621365;0.15694185285639448;508.3610000000002;489.20900000000034;507.07526144800005;176.0;0.0;0.261805302614477;-0.5063948139442424;0.5063948139442424;0.261805302614477;0.9714285714285714;1.7142857142857142;2.4571428571428573;1.4831933569622295;1436.743814265724;24.785881803630282;18.151290458787322;19.663148350824233;16.90…
459;13.221114014808915;-0.3213562417150113;13.221114014808915;0.08039421437817729;0.15895856374248182;575.4960000000002;547.2720000000003;574.1538461160001;204.0;0.0;0.23780610584120046;-0.5063948139442424;0.5063948139442424;0.23780610584120046;0.9;1.625;2.35;1.2405701980252273;1579.823219234642;28.061902685569173;21.67300326525611;23.184861157293017;19.368213736153113;12.912623783918148;13.66855…
460;13.198297465477214;-0.3161684916380647;13.198297465477214;0.07678050694043081;0.18590889795508747;541.0510000000003;511.81900000000024;540.192818468;198.0;0.0;0.23780610584120046;-0.5063948139442424;0.5063948139442424;0.23780610584120046;0.8974358974358975;1.6153846153846154;2.358974358974359;1.25229132653011;1529.907428382766;27.191659197566096;21.37238906143651;22.128318007454965;18.9743668…
461;13.239941550821548;-0.334076284491706;13.239941550821548;0.05778445916654973;0.18867379769163595;545.0140000000002;518.8060000000003;544.1677465920001;198.0;0.0;0.23780610584120046;-0.5063948139442424;0.5063948139442424;0.23780610584120046;0.9487179487179487;1.6666666666666667;2.3846153846153846;1.2750595681887225;1564.7842396363376;27.354795904382627;20.965896484069564;21.721825430088018;18.…
462;14.15687148449868;-0.3381737963058382;14.15687148449868;0.02484695391753644;0.18867379769163595;545.0140000000002;518.8060000000003;544.1677465920002;198.0;0.0;0.23780610584120046;-0.5063948139442424;0.5063948139442424;0.23780610584120046;0.9487179487179487;1.6666666666666667;2.41025641025641;1.28429687603354;1582.0342396363371;27.354795904382627;20.965896484069567;21.72182543008802;18.901887…
463;12.876603075928196;-0.3433880890502967;12.876603075928196;0.09046872465174283;0.15915685589420803;506.38900000000024;485.22100000000034;505.0959968920001;176.0;0.0;0.25142167459126025;-0.5063948139442424;0.5063948139442424;0.25142167459126025;0.9428571428571428;1.6857142857142857;2.4285714285714284;1.5002131323751962;1433.818396876815;24.78588180363028;18.45014894951001;19.962006841546916;16.…
464;12.620800640423269;-4.793257739857863;12.620800640423269;0.1218534525945123;0.233218574561658;588.3770000000001;570.2330000000001;587.0851128360001;204.0;0.0;0.572596303467314;-0.4057992759256057;0.572596303467314;0.4057992759256057;0.95;1.65;2.275;1.4114087718057862;1601.8246953463263;28.277445635193;20.284803716122255;21.796661608159166;19.125144793092062;11.62794782936574;12.38387677538419…
465;11.903283257747542;-0.3226975203661706;11.903283257747542;0.1211172723703946;0.5739908945901471;290.32200000000006;276.21;290.105527688;108.0;0.0;0.27086648577928135;-0.5079661963975146;0.5079661963975146;0.27086648577928135;0.9545454545454546;1.6818181818181819;2.5;1.7613603315347206;833.839900194509;15.363596551749426;11.730878711739292;11.730878711739292;10.737183443017884;6.84094617516570…
466;11.954533257747542;-0.23589196481061503;11.954533257747542;0.13913385400304756;0.6478432967764207;292.338;276.21;292.121177752;110.0;0.0;0.26488418889123;-0.5079661964132326;0.5079661964132326;0.26488418889123;0.9090909090909091;1.6363636363636365;2.4545454545454546;1.6479857189240574;792.3011466922658;15.363596551749426;11.913421628236256;11.913421628236256;10.737183443017884;7.0275721342602…
467;12.562014204085727;-0.3167568099679041;12.562014204085727;0.07513990134342019;0.27367092736851967;435.9110000000003;413.73500000000024;435.134969244;158.0;0.0;0.23780610584133938;-0.5063948139442424;0.5063948139442424;0.23780610584133938;1.064516129032258;1.8064516129032258;2.5483870967741935;1.5783486835012317;1183.9031199059295;21.794317972067567;16.754347231305;17.510276177323455;15.024877…
468;13.88477397224938;-4.8087784612968765;13.88477397224938;0.0014850257915075549;0.14775537840646852;605.6210000000001;575.3810000000002;605.23622248;228.0;0.0;0.5725963173375077;-0.4927609785879501;0.5725963173375077;0.4927609785879501;1.0;1.75;2.4318181818181817;1.2795546892609937;1618.9674966148277;30.68322302912881;23.588972540726118;23.588972540726118;21.23129794297471;14.436396027685515;14…
469;13.600650445313352;-4.915405841330444;13.600650445313352;0.08826661179192063;0.12631871985284726;607.4710000000002;588.3190000000001;607.1402714079999;224.0;0.0;0.5725963173440581;-0.4927609785879501;0.5725963173440581;0.4927609785879501;0.9534883720930233;1.5813953488372092;2.1627906976744184;1.4334726577562116;1609.1968689879798;30.777445635192997;21.51823007509531;21.51823007509531;20.3432…
470;12.976079926754391;-4.868510106947609;12.976079926754391;0.19942564130948726;0.17947340187821045;624.5590000000002;602.3830000000003;624.115362124;226.0;0.0;0.5725963006010425;-0.4792761965839063;0.5725963006010425;0.4792761965839063;0.9069767441860465;1.5348837209302326;2.0930232558139537;1.5878396438437477;1552.7304304075456;31.363232072819905;21.81688838662818;22.633384967555905;20.1915103…
471;13.490817169972772;-4.415374052261715;13.490817169972772;0.0020859400256605376;0.1872744748846506;615.6740000000004;583.4180000000002;615.2014767839999;228.0;0.0;0.4459223492469729;-0.4792761965839063;0.4792761965839063;0.4459223492469729;0.9069767441860465;1.5348837209302326;2.116279069767442;1.503789991533296;1394.1656498841799;30.984552416379547;23.141178604343608;23.957675185271334;20.480…
472;13.386527936559833;-4.6044229531441;13.386527936559833;0.05271324961981505;0.14716875224255957;660.4870000000002;631.2550000000001;659.124267788;226.0;0.0;0.4160264493064169;-0.48019290198151604;0.48019290198151604;0.4160264493064169;1.0;1.697674418604651;2.302325581395349;1.6195899914452998;1523.1130241626433;31.14768912319608;22.812616637048844;24.398613176163547;20.400905806604225;13.40953…
473;12.344693126061244;-1.6859137100803674;12.344693126061244;0.22748176813833387;0.17166567849320846;582.4840000000002;553.2520000000002;581.148426388;208.0;0.0;0.3338819386912544;-0.4801928973621492;0.4801928973621492;0.3338819386912544;0.95;1.625;2.225;1.5780908185767224;1402.0116550830935;28.647689123196084;21.556687691030394;23.068545583067305;19.189580941199036;12.781572445294854;13.5375013…
474;12.34921653305718;-1.682479103598885;12.34921653305718;0.24209698922676925;0.16901369663494104;584.5;553.2520000000003;583.1640764519999;210.0;0.0;0.3338819386912544;-0.48019289736926124;0.48019289736926124;0.3338819386912544;0.925;1.55;2.15;1.5633113710076485;1336.5120930526894;28.64768912319608;21.76379447221694;23.275652364253848;19.189580941199036;13.086267345165444;13.8421962911839;9.813…
475;13.99670436702111;-4.814422953144101;13.99670436702111;0.02931800038018495;0.13146870627830887;599.5810000000002;570.3490000000003;599.204333908;226.0;0.0;0.41609060706835266;-0.48019289640724366;0.48019289640724366;0.41609060706835266;0.9767441860465116;1.6744186046511629;2.2790697674418605;1.6195899914452998;1519.8679116648068;31.14768912319608;22.812616637048844;22.812616637048844;20.40090…
476;14.350069603226498;-4.531738690709685;14.350069603226498;0.003423707133348275;0.12499009025316067;643.5900000000001;614.3580000000001;643.1941631479999;242.0;0.0;0.5397745265216343;-0.48019290528983277;0.5397745265216343;0.48019290528983277;0.9782608695652174;1.6956521739130435;2.347826086956522;1.420510983086081;1661.114711735786;33.06190268556917;24.129113217976574;24.129113217976574;21.809…
477;12.33944936188891;-1.6677930503581442;12.33944936188891;0.16389424103675077;0.18018720155394866;594.5060000000001;562.2500000000001;593.152533224;204.0;0.0;0.3338819386912544;-0.48019290297180967;0.48019290297180967;0.3338819386912544;0.9743589743589743;1.6666666666666667;2.3076923076923075;1.5432360456225227;1304.9328694760975;27.777445635193004;21.46318026839734;23.049176807512044;18.795734…
478;12.32798151044853;-1.6765444971174037;12.32798151044853;0.21631810410049512;0.2004872709798885;548.0390000000002;517.7990000000003;547.1873987399999;202.0;0.0;0.3338819386912544;-0.4801929018618305;0.4801929018618305;0.3338819386912544;1.0;1.7435897435897436;2.3846153846153846;1.5583038370408568;1370.104950332336;27.777445635193004;21.25607348721079;22.012002433229245;18.795734091081687;12.68…
479;12.311269894835815;-1.6671752841544405;12.311269894835815;0.161750202865927;0.23403667187501948;513.594;482.34600000000034;513.2263710919999;196.0;0.0;0.3338819386912544;-0.4801929063604219;0.4801929063604219;0.3338819386912544;0.9210526315789473;1.631578947368421;2.263157894736842;1.540480701552761;1301.979683815017;26.907202147189924;20.95545928339119;20.95545928339119;18.40188724096433;12.…
480;13.015959502259395;-4.410631482066877;13.015959502259395;0.31412786886767785;0.22991939272485634;581.6160000000001;555.4080000000002;581.1596119720001;212.0;0.0;0.4159102346697704;-0.4792761965839063;0.4792761965839063;0.4159102346697704;1.0;1.7073170731707317;2.3902439024390243;1.3900260077727782;1552.7023277613253;29.147689123196084;21.68858007781698;22.505076658744702;19.579538601558305;12…
481;12.544651820956489;-4.767337059473541;12.544651820956489;0.30864537201799846;0.21473701770216655;597.6150000000001;571.4070000000003;597.154526592;218.0;0.0;0.5725963034673912;-0.4792761965839063;0.5725963034673912;0.4792761965839063;1.0238095238095237;1.7380952380952381;2.4285714285714284;1.373132922438867;1572.5579962046709;29.85479590438263;22.09682836828084;22.913324949208565;20.052665148…
482;12.598462641836814;-4.818023993510887;12.598462641836814;0.2262510582617907;0.23112395966441943;594.373;574.2130000000001;593.0732107599998;208.0;0.0;0.572596303467314;-0.4792761965839063;0.572596303467314;0.4792761965839063;0.95;1.575;2.15;1.6180838458548021;1503.9087881257587;29.02636877963644;20.323188680275784;21.835046572312695;18.874032353066546;11.562820505560298;12.318749451578755;8.5…
483;12.632396221702365;-4.866479765214646;12.632396221702365;0.0946246108414841;0.08067037040339252;607.5070000000002;584.3230000000002;607.1541901559999;226.0;0.0;0.5725963034674563;-0.49308903160829154;0.5725963034674563;0.49308903160829154;0.813953488372093;1.3953488372093024;1.9534883720930232;1.6466185649556766;1580.1426400389714;31.200095366003367;22.06258031115807;22.06258031115807;20.2539…
484;12.612446362192522;-4.861123220665337;12.612446362192522;0.07245091252682845;0.146158505171228;607.5070000000002;584.3230000000002;607.154190156;226.0;0.0;0.5725963034674563;-0.4812295631390073;0.5725963034674563;0.4812295631390073;0.7906976744186046;1.3255813953488371;1.8372093023255813;1.5791841651881418;1548.2206554032186;31.20009536600337;22.076401410622015;22.076401410622015;20.253953312…
485;12.61514820806854;-4.869091993084167;12.61514820806854;0.11274821477157349;0.1185108384346994;593.4800000000001;572.3120000000002;593.138540092;220.0;0.0;0.5725963034674563;-0.49308888593676486;0.5725963034674563;0.49308888593676486;0.8095238095238095;1.380952380952381;1.9285714285714286;1.6715893867997957;1562.8941137488232;30.492988584816825;21.35547352997152;21.35547352997152;19.7539533122…
486;14.203351557284517;-4.5413900448218305;14.203351557284517;0.012870263416448147;0.17723319110405522;597.033;568.8090000000002;596.1689697159999;218.0;0.0;0.4159858319468328;-0.48118160363355017;0.48118160363355017;0.4159858319468328;1.0;1.7380952380952381;2.4047619047619047;1.4622131076053366;1642.0205298286235;30.01793261119916;22.45657441020246;23.212503356220914;19.990222204081267;13.611423…
487;12.941535009354594;-4.402639548082074;12.941535009354594;0.04153934351205235;0.2303746437369936;559.0090000000002;536.8330000000002;558.099175904;196.0;0.0;0.41591023466963317;-0.48118160363355017;0.48118160363355017;0.41591023466963317;0.9736842105263158;1.631578947368421;2.236842105263158;1.5565608235526969;1403.2919387438544;27.28588180363028;19.835254066642822;21.407679593589;18.096375353…
488;12.641924226638835;-4.786339649337824;12.641924226638835;0.0198816401937969;0.21410728369597387;575.0080000000003;552.8320000000002;574.0940905240001;202.0;0.0;0.5725963006010425;-0.48118160363355017;0.5725963006010425;0.48118160363355017;1.0;1.6666666666666667;2.282051282051282;1.5787512244626882;1423.201086104256;27.992988584816825;20.243502357106685;21.815927884052865;18.569501900426236;11…
489;12.479029801832034;-4.760447776868142;12.479029801832034;0.0406940460088665;0.21410728369597387;575.0080000000003;552.8320000000002;574.0940905240001;202.0;0.0;0.5725963034673912;-0.48118160363355017;0.5725963034673912;0.48118160363355017;1.0;1.6666666666666667;2.282051282051282;1.5363598288936584;1423.201086104256;27.99298858481682;20.24350235710668;21.81592788405286;18.569501900426236;11.73…
490;13.385649168458615;-4.799737490265021;13.385649168458615;0.020838794763865964;0.34247202016518136;545.5580000000003;515.3180000000004;545.21375572;208.0;0.0;0.5725963173375077;-0.48118160363355017;0.5725963173375077;0.48118160363355017;0.9230769230769231;1.5384615384615385;2.1025641025641026;1.4339692384102736;1210.499910126822;27.992988584816825;21.221427225268613;21.221427225268613;18.56950…
491;13.268995099423595;-4.842209548121694;13.268995099423595;0.02163326309280733;0.34098969292091863;551.5180000000004;523.2940000000003;551.1879348959999;210.0;0.0;0.5725963173375077;-0.48118160363355017;0.5725963173375077;0.48118160363355017;0.9230769230769231;1.5384615384615385;2.076923076923077;1.7078802730665978;1162.8139332955782;28.57877502244373;20.74002581804896;20.74002581804896;18.4077…
492;13.496598660284732;-4.827239893354827;13.496598660284732;0.0032787840462866757;0.17971454878101217;604.6260000000003;569.3460000000003;604.2508694999999;232.0;0.0;0.5725963173375077;-0.4963979261207218;0.5725963173375077;0.4963979261207218;0.9302325581395349;1.5813953488372092;2.1627906976744184;1.4285393632586803;1288.46976269924;30.984552416379547;23.477661735834328;23.477661735834328;20.46…
493;13.511214058798487;-4.8201129760369765;13.511214058798487;0.0033899112866149217;0.2412247670474656;599.6060000000006;567.3500000000004;599.2243204040001;228.0;0.0;0.5725963173375077;-0.49044184874356067;0.5725963173375077;0.49044184874356067;0.8604651162790697;1.5116279069767442;2.116279069767442;1.4329984529513053;1360.2703709609436;30.82141570956302;23.17956356849714;23.17956356849714;20.55…
494;13.420194236485827;-4.8181053403636405;13.420194236485827;0.0037464548693282307;0.4085125648307988;565.5450000000002;535.3050000000003;565.2035849600001;216.0;0.0;0.5725963173375077;-0.48118160363355017;0.5725963173375077;0.48118160363355017;1.0;1.625;2.2;1.4408471227055872;1173.3535344721702;28.752501608810668;21.537923806196343;21.537923806196343;19.01738896761054;12.821804190576875;12.8218…
495;13.423002825971002;-4.827366705556493;13.423002825971002;0.004837295527608809;0.38864318129735603;576.5720000000005;545.3240000000003;576.219569372;220.0;0.0;0.5725963173375077;-0.48118160363355017;0.5725963173375077;0.48118160363355017;0.9512195121951219;1.5853658536585367;2.1463414634146343;1.4324403392355458;1240.9688117412438;29.570338854006454;22.154239380422055;22.154239380422055;19.480…
496;13.457700936135385;-4.819397227483719;13.457700936135385;0.003997234448279263;0.23653561298751513;583.6070000000002;551.3510000000002;583.2294057839999;222.0;0.0;0.5725963173375077;-0.48118160363355017;0.5725963173375077;0.48118160363355017;0.8809523809523809;1.5238095238095237;2.119047619047619;1.5032141754725905;1354.5635652931878;30.114308928376467;22.82372152084057;22.82372152084057;20.06…
497;13.434783868634982;-4.395100883485556;13.434783868634982;0.01585172946601765;0.2931845333080702;557.5940000000002;531.3860000000003;557.159611972;204.0;0.0;0.4459223492469728;-0.48118160363355017;0.48118160363355017;0.4459223492469728;0.9230769230769231;1.5384615384615385;2.1025641025641026;1.4702637138824053;1306.129995356214;27.992988584816825;20.702401177280926;21.518897758208652;18.569501…
498;14.449580653089505;-0.9745694173204027;14.449580653089505;0.0482569819457932;0.18237603250159914;583.1090000000002;555.8930000000003;582.138006024;206.0;0.0;0.30463308741925127;-0.48118160363355017;0.48118160363355017;0.30463308741925127;0.8536585365853658;1.4878048780487805;2.097560975609756;1.5281025753925372;1631.156169483245;28.769009466755723;21.996360284027134;23.568785810973313;19.9018…
499;12.310248681616802;-0.9761524153392125;12.310248681616802;0.05004919916050432;0.18499488242072074;566.4850000000001;537.2530000000002;565.1535117679999;202.0;0.0;0.30463308741925127;-0.48118160363355017;0.48118160363355017;0.30463308741925127;0.9230769230769231;1.6153846153846154;2.230769230769231;1.5827227846271599;1366.0712673554353;27.777445635193008;21.23923060752736;22.75108849956427;18.…
500;12.308831448056711;-0.9915809542202692;12.308831448056711;0.03029032570371415;0.1209755712909785;544.6080000000003;512.3520000000003;544.2321847439999;208.0;0.0;0.30463308741925127;-0.48118160363355017;0.48118160363355017;0.30463308741925127;0.975;1.675;2.325;1.5735084030640696;1365.706140564476;28.484552416379554;22.03146888831276;22.03146888831276;19.295734091081684;13.284805514840784;13.28…
501;13.625273522829993;-0.9740170737192619;13.625273522829993;0.052897453797959626;0.21507062294609744;556.0620000000001;525.8220000000003;555.19248412;204.0;0.0;0.30463308741925127;-0.48118160363355017;0.48118160363355017;0.30463308741925127;0.825;1.425;1.975;1.5362003520969314;1373.0126210256985;28.321415709563013;21.872188882246693;22.628117828265147;19.40188724096433;13.001181365874103;13.379…
502;13.059605092575787;-4.405660966775732;13.059605092575787;0.04355832394373138;0.18996647903344452;605.6820000000001;575.4420000000001;605.1959974800001;222.0;0.0;0.4159102346697704;-0.48118160363355017;0.48118160363355017;0.4159102346697704;0.9302325581395349;1.627906976744186;2.255813953488372;1.3971674604673814;1595.5996676773864;30.398765978752635;23.23293031387974;24.049426894807468;20.668…
503;12.934868342687928;-4.410870000756971;12.934868342687928;0.03330889083715527;0.23007547678246543;559.9970000000002;538.8290000000002;559.0944248720001;196.0;0.0;0.4159102346697704;-0.48118160363355017;0.48118160363355017;0.4159102346697704;0.9736842105263158;1.631578947368421;2.236842105263158;1.5565608235526969;1406.7610265008902;27.28588180363028;19.705117392953152;21.277542919899332;18.096…
504;12.963951579570642;-4.866330604631977;12.963951579570642;0.03863395921953394;0.18390806665068415;609.5480000000003;588.3800000000003;609.115696472;220.0;0.0;0.572596317343886;-0.48118160363355017;0.572596317343886;0.48118160363355017;0.9047619047619048;1.5476190476190477;2.119047619047619;1.5908784803713976;1519.7380059850923;30.492988584816825;21.369294629435473;22.1857912103632;19.780826765…
505;12.97135898697805;-4.478350248064228;12.97135898697805;0.005513403847239751;0.1374141276800074;625.6160000000003;604.4480000000003;625.092852852;220.0;0.0;0.4459223492532267;-0.48118160363355017;0.48118160363355017;0.4459223492532267;0.9047619047619048;1.5476190476190477;2.119047619047619;1.5908784803713976;1520.9831184829288;30.492988584816825;21.369294629435473;23.00228779129093;19.78082676…
506;13.010497821742316;-4.397987990622214;13.010497821742316;0.04894570111682328;0.2317470819453046;565.6170000000003;539.4090000000002;565.1646973520001;206.0;0.0;0.4159102346697704;-0.48118160363355017;0.48118160363355017;0.4159102346697704;0.975;1.7;2.4;1.3960921020219597;1515.9436732903537;28.277445635193;21.37112299431394;22.18761957524167;19.168854999035347;12.786493529737493;13.66614634099…
507;13.035888446742316;-4.399099101733325;13.035888446742316;0.04894570111682328;0.21831533219577692;579.6440000000001;551.4200000000003;579.1803474160001;212.0;0.0;0.4159102346697704;-0.48118160363355017;0.48118160363355017;0.4159102346697704;0.9512195121951219;1.6585365853658536;2.341463414634146;1.4073597744727404;1532.9510461155094;28.984552416379547;22.07822977550049;22.894726356428215;19.66…
508;12.407788539018455;-0.9448800819831422;12.407788539018455;0.09325107535630073;0.2155851056762099;580.5370000000001;553.3210000000001;579.1150180840001;200.0;0.0;0.30463308741925127;-0.48118160363355017;0.48118160363355017;0.30463308741925127;1.0512820512820513;1.8461538461538463;2.6153846153846154;1.4251232486312617;1489.0681351645858;27.35479590438263;21.07050879049434;23.398863263458978;18.…
509;12.352980985065603;-0.9474090737738095;12.352980985065603;0.09051267655896011;0.22496239705222895;566.5100000000001;541.3100000000003;565.09936802;194.0;0.0;0.30463308741925127;-0.48118160363355017;0.48118160363355017;0.30463308741925127;0.9736842105263158;1.763157894736842;2.526315789473684;1.4081849487918832;1486.929075647207;26.64768912319608;20.415808252115085;22.744162725079722;18.368213…
510;12.381042209555398;-0.9468323725050667;12.381042209555398;0.09051267655896034;0.21383848800020122;580.537;553.3210000000001;579.115018084;200.0;0.0;0.30463308741925127;-0.48118160363355017;0.48118160363355017;0.30463308741925127;0.9487179487179487;1.7179487179487178;2.4615384615384617;1.418345126690768;1503.8357926628933;27.354795904382627;21.12291503330163;23.451269506266268;18.8682137361531…
511;12.560111739700078;-0.948086711260012;12.560111739700078;0.08367248194232402;0.14914886942571864;648.2280000000002;613.9560000000001;647.200940628;232.0;0.0;0.30463308741925127;-0.48118160363355017;0.48118160363355017;0.30463308741925127;0.8478260869565217;1.565217391304348;2.239130434782609;1.3623587434191369;1833.6510179054278;31.88189364187808;25.286402444619792;26.858827971565976;22.44069…
512;13.135006949715413;-4.4512259211068175;13.135006949715413;0.011524876577856613;0.23007547678246543;559.9970000000002;538.8290000000001;559.0944248720001;196.0;0.0;0.415912066375887;-0.48118160363355017;0.48118160363355017;0.415912066375887;0.9736842105263158;1.631578947368421;2.236842105263158;1.5922251513672725;1406.7610265008902;27.285881803630282;19.705117392953152;21.277542919899332;18.09…
513;12.584450363181904;-4.762658204748442;12.584450363181904;0.04271302644054531;0.1754408719310552;621.681;591.4410000000001;621.1909121000001;228.0;0.0;0.5725963034673912;-0.48118160363355017;0.5725963034673912;0.48118160363355017;0.9545454545454546;1.6590909090909092;2.2954545454545454;1.3825290633297764;1615.9840607523956;31.10587275993918;23.641178604343605;24.45767518527133;21.1419815454976…
514;12.473520159958756;-4.767114443534809;12.473520159958756;0.0324635933339692;0.21355995973985678;575.9960000000002;554.8280000000002;575.089339492;202.0;0.0;0.5725963034673912;-0.48118160363355017;0.5725963034673912;0.48118160363355017;1.0;1.6666666666666667;2.282051282051282;1.5363598288936584;1426.670173861292;27.99298858481682;20.113365683417015;21.685791210363192;18.569501900426236;11.5099…
515;12.539700006897531;-4.755923739990626;12.539700006897531;0.04810040361363699;0.21559743825919314;581.6160000000003;555.4080000000002;581.1596119720001;212.0;0.0;0.5725963034673912;-0.48118160363355017;0.5725963034673912;0.48118160363355017;1.0;1.7317073170731707;2.4390243902439024;1.3778214283342387;1536.0793013714103;28.984552416379547;21.779371284777802;22.59586786570553;19.641981545497668;…
516;12.616957451950716;-4.768454907890791;12.616957451950716;0.038049028897083836;0.1605959995414751;629.66;603.452;629.159611972;228.0;0.0;0.5725963034673912;-0.48118160363355017;0.5725963034673912;0.48118160363355017;0.9333333333333333;1.6666666666666667;2.4;1.2767201970553939;1854.3098646510966;31.553466517131895;23.674558799163208;24.491055380090938;21.62514479309206;14.02209208939098;14.9017…
517;12.375139450004074;-0.9381051055399443;12.375139450004074;0.10157637389246887;0.22162368933469903;537.6850000000003;506.4370000000003;537.2086128520001;198.0;0.0;0.30463308741925127;-0.48118160363355017;0.48118160363355017;0.30463308741925127;0.9230769230769231;1.6923076923076923;2.3846153846153846;1.384806826932628;1444.2846280371684;27.028522490749562;21.676387164041685;22.49288374496941;19…
518;12.555215482243774;-4.742805634833277;12.555215482243774;0.0561573283298471;0.3786350847366071;515.5320000000002;487.3080000000003;515.203191036;196.0;0.0;0.572596303467314;-0.48118160363355017;0.572596303467314;0.48118160363355017;1.027027027027027;1.7027027027027026;2.324324324324324;1.5183990998684627;1215.1885119072708;26.415638315627206;20.13063601830779;20.13063601830779;17.675655050308…
519;12.50548634253628;-4.744104883621843;12.50548634253628;0.05811286858084186;0.3786350847366071;515.5320000000002;487.3080000000003;515.203191036;196.0;0.0;0.5725963034674563;-0.48118160363355017;0.5725963034674563;0.48118160363355017;1.027027027027027;1.7027027027027026;2.324324324324324;1.5247573017073832;1215.1885119072706;26.415638315627206;20.130636018307786;20.130636018307786;17.675655050…
520;12.50361134253628;-4.746792378372831;12.50361134253628;0.05869138097753579;0.38625976155627284;515.5320000000003;487.3080000000003;515.203191036;196.0;0.0;0.5725963174133012;-0.48118160363355017;0.5725963174133012;0.48118160363355017;1.027027027027027;1.7027027027027026;2.324324324324324;1.5247573017073832;1215.1885119072706;26.415638315627206;20.130636018307786;20.130636018307786;17.67565505…
521;12.551776696235542;-4.747679343576035;12.551776696235542;0.05869138097753557;0.38625976155627284;515.5320000000003;487.3080000000003;515.203191036;196.0;0.0;0.5725963174133228;-0.48118160363355017;0.5725963174133228;0.48118160363355017;1.027027027027027;1.7027027027027026;2.324324324324324;1.542242644069365;1215.1885119072706;26.415638315627202;20.130636018307783;20.130636018307783;17.6924918…
522;12.592408072339644;-4.803940200952469;12.592408072339644;0.0095849340759937;0.23140062469867412;578.3740000000001;558.2140000000002;577.0782961399999;202.0;0.0;0.572596303467314;-0.48118160363355017;0.572596303467314;0.48118160363355017;0.9230769230769231;1.564102564102564;2.1538461538461537;1.625768440392908;1467.650772968408;28.15612529163336;20.005731596772748;21.51758948880966;18.46334875…
523;12.950945527821748;-4.825989576907549;12.950945527821748;0.012343953842363309;0.17366394673450863;628.4340000000002;606.2580000000002;627.093946204;220.0;0.0;0.5726175494751522;-0.48118160363355017;0.5726175494751522;0.48118160363355017;0.9069767441860465;1.627906976744186;2.302325581395349;1.5001666157471993;1801.891292807055;30.725039392385703;22.160432135152003;23.67229002718891;20.4465119…
524;12.692045277545558;-4.789584452473748;12.692045277545558;0.01913175819102908;0.17366394673450863;628.4340000000002;606.2580000000002;627.093946204;220.0;0.0;0.5725966470621329;-0.48118160363355017;0.5725966470621329;0.48118160363355017;0.8604651162790697;1.5348837209302326;2.2093023255813953;1.4748821212920247;1801.891292807055;30.725039392385703;22.160432135152003;23.67229002718891;20.429675…
525;12.823123343392421;-4.813755190097269;12.823123343392421;0.012343953842363087;0.17366394673450863;628.4340000000001;606.258;627.093946204;220.0;0.0;0.5725966470722487;-0.48118160363355017;0.5725966470722487;0.48118160363355017;0.8604651162790697;1.558139534883721;2.2325581395348837;1.4963616242883806;1801.891292807055;30.725039392385703;22.160432135152003;23.67229002718891;20.429675245732373;…
526;13.120315290782578;-4.856746323401448;13.120315290782578;0.00430941108326599;0.17366394673450863;628.434;606.2579999999999;627.093946204;220.0;0.0;0.5726175522006551;-0.48118160363355017;0.5726175522006551;0.48118160363355017;0.9069767441860465;1.627906976744186;2.302325581395349;1.5232539485725358;1801.8912928070545;30.72503939238571;22.160432135152003;23.672290027188915;20.44651199813798;12…
527;12.314060401897635;-0.9569416783254392;12.314060401897635;0.07799510564295287;0.22196705909943126;544.4380000000002;521.2540000000004;543.111646956;190.0;0.0;0.30463308741925127;-0.48118160363355017;0.48118160363355017;0.30463308741925127;0.8157894736842105;1.5263157894736843;2.236842105263158;1.4731955801721859;1624.718295677785;26.647689123196084;20.19564069485009;21.707498586887;18.3513769…
528;12.817543306064994;-4.8440209536473064;12.817543306064994;2.1830298090330658e-05;0.23140062469867412;578.3740000000001;558.2140000000002;577.0782961399999;202.0;0.0;0.5725966515057761;-0.48118160363355017;0.5725966515057761;0.48118160363355017;0.9487179487179487;1.641025641025641;2.282051282051282;1.6573960295385288;1484.900772968408;28.15612529163336;20.005731596772748;21.51758948880966;18.4…
529;13.127906573830419;-4.8976835695227345;13.127906573830419;0.011640032538717149;0.23140062469867412;578.3739999999999;558.214;577.0782961399999;202.0;0.0;0.5726184639435955;-0.48118160363355017;0.5726184639435955;0.48118160363355017;0.9743589743589743;1.641025641025641;2.282051282051282;1.6917283287501466;1484.900772968408;28.15612529163336;20.005731596772748;21.51758948880966;18.4801855029491…
530;12.530946209841801;-4.794835377551636;12.530946209841801;0.01472877507992032;0.23140062469867412;578.3740000000004;558.2140000000003;577.0782961399999;202.0;0.0;0.5725963034674563;-0.48118160363355017;0.5725963034674563;0.48118160363355017;0.9230769230769231;1.564102564102564;2.1538461538461537;1.615636374036675;1467.650772968408;28.156125291633355;20.005731596772755;21.517589488809662;18.463…
531;12.59684862725367;-4.8633192952409905;12.59684862725367;0.03625770172560361;0.21041432249471573;593.4800000000001;572.3120000000002;593.1385400920001;220.0;0.0;0.5725963034674563;-0.48118160363355017;0.5725963034674563;0.48118160363355017;0.7857142857142857;1.3095238095238095;1.8095238095238095;1.6074650493800255;1530.9965043984068;30.492988584816825;21.36929462943547;21.36929462943547;19.753…
532;12.50548634253628;-4.744104883621844;12.50548634253628;0.055595438386643714;0.3786350847366071;515.5320000000003;487.30800000000033;515.203191036;196.0;0.0;0.5725963034674563;-0.48118160363355017;0.5725963034674563;0.48118160363355017;1.027027027027027;1.7027027027027026;2.324324324324324;1.5247573017073832;1215.1885119072708;26.415638315627202;20.130636018307786;20.130636018307786;17.6756550…
533;13.089414111160789;-4.417543005501786;13.089414111160789;0.023890907811617623;0.17304159017614343;613.6610000000001;587.4530000000001;613.164697352;222.0;0.0;0.4159102346697704;-0.48118160363355017;0.48118160363355017;0.4159102346697704;0.9090909090909091;1.6363636363636365;2.3636363636363638;1.2918526082075186;1833.5842368337494;30.84635973594535;23.26631050869935;24.082807089627075;21.15201…
534;12.516993435683808;-0.9507942234581759;12.516993435683808;0.08018874097674633;0.18444340912401846;580.109;553.9010000000002;579.1383403720001;204.0;0.0;0.30463308741925144;-0.48118160363355017;0.48118160363355017;0.30463308741925144;0.926829268292683;1.6829268292682926;2.4634146341463414;1.2927043978169679;1731.9423023448353;28.346359735945352;22.010381562680898;23.582807089627078;19.94069338…
535;12.610451316750243;-4.772956060714736;12.610451316750243;0.023255760472453257;0.1605959995414751;629.66;603.452;629.159611972;228.0;0.0;0.5725963034673912;-0.48118160363355017;0.5725963034673912;0.48118160363355017;0.9333333333333333;1.6666666666666667;2.4;1.276352411169723;1854.3098646510966;31.553466517131895;23.674558799163208;24.491055380090934;21.62514479309206;14.02209208939098;14.90174…
536;13.850154639839086;-4.819217972815828;13.850154639839086;0.015860660374205526;0.23207196505735986;609.6450000000002;575.3730000000003;609.245055848;232.0;0.0;0.5725963173375077;-0.48118160363355017;0.5725963173375077;0.48118160363355017;0.9090909090909091;1.6136363636363635;2.272727272727273;1.3912309993709464;1485.9988027151683;31.26900946675572;24.030828302027114;24.030828302027114;21.06950…
537;13.566031112903062;-4.927989346239765;13.566031112903062;0.07025452528339104;0.24082509181328146;611.4950000000002;588.3110000000001;611.149104776;228.0;0.0;0.5725963173440581;-0.48118160363355017;0.5725963173440581;0.48118160363355017;0.8604651162790697;1.441860465116279;2.0;1.5984645436017255;1476.288119161068;31.3632320728199;21.960085836396296;21.960085836396296;20.18147366722231;12.63013…
538;12.595973191648696;-4.872226054102365;12.595973191648696;0.08874487115017415;0.13414523821013447;579.4530000000002;560.3010000000003;579.122890028;214.0;0.0;0.5725963034674563;-0.4930784043271911;0.5725963034674563;0.4930784043271911;0.8048780487804879;1.3658536585365855;1.9024390243902438;1.6934186426288904;1545.6527800902395;29.78588180363028;20.648366748784973;20.648366748784973;19.2539533…
539;12.579600613619846;-4.865931523110509;12.579600613619846;0.14129885725078717;0.24043531909472193;579.4530000000001;560.301;579.1228900279999;214.0;0.0;0.5725963034674563;-0.4799303231970971;0.5725963034674563;0.4799303231970971;0.7804878048780488;1.2926829268292683;1.7804878048780488;1.6338644306502526;1513.779753700325;29.785881803630282;20.662187848248923;20.662187848248923;19.2539533122937…
540;11.437108738557152;-0.9738187270793086;11.437108738557152;0.22791666666666677;0.7649238550823668;298.72900000000004;287.64099999999996;298.050905272;104.0;0.0;0.33741224038883094;-0.4775821384076126;0.4775821384076126;0.33741224038883094;1.0476190476190477;1.7142857142857142;2.3333333333333335;2.128072377749974;779.7964796465708;14.819626477379408;10.87679237717964;11.632721323198096;10.14786…
541;13.33507703829108;-0.9606374860570661;13.33507703829108;0.2346494405332793;0.5236553927144667;358.3720000000001;343.25200000000007;358.11175594;132.0;0.0;0.3351789785488149;-0.47763924655027895;0.47763924655027895;0.3351789785488149;0.8518518518518519;1.4814814814814814;2.111111111111111;1.8436932630476308;1085.6331660666406;18.802754140504852;14.186193453938147;14.186193453938147;13.11419354…
542;10.808000575116168;-1.0414743064662593;10.808000575116168;0.1209392096923323;0.385312889552405;334.331;320.21900000000005;334.095356928;124.0;0.0;0.33517901073171885;-0.5073107456756635;0.5073107456756635;0.33517901073171885;0.84;1.48;2.16;1.858555337787656;991.9816553858614;17.811190308942127;12.99516922904954;12.99516922904954;12.0585506480638;7.404826437332325;7.404826437332325;5.270178457…
543;12.48567939250897;-4.736551767368484;12.48567939250897;0.206098936488478;0.4886253830374681;444.45300000000015;421.26900000000023;444.16607725600005;168.0;0.0;0.572596303467314;-0.47763924865829027;0.572596303467314;0.47763924865829027;1.03125;1.6875;2.28125;1.6447881054358109;1067.36404882199;22.71696770287794;17.308174165470827;17.308174165470827;15.28180820019153;10.545177089873688;10.5451…
544;12.831954260099101;-0.3822881148344106;12.831954260099101;0.2191635146559392;0.44241063246518825;388.85400000000004;371.7180000000001;388.097855464;138.0;0.0;0.3401890738983185;-0.45716572698999186;0.45716572698999186;0.3401890738983185;0.9285714285714286;1.6428571428571428;2.357142857142857;1.6757581511053243;1074.812528330051;19.346724214874865;14.931685199278224;15.68761414529668;13.703509…
545;13.497820387245847;-4.917303394136336;13.497820387245847;0.002247331378876005;0.10678874352545907;574.4410000000001;558.3130000000002;574.118807692;210.0;0.0;0.5725963035243478;-0.4927610947404871;0.5725963035243478;0.4927610947404871;0.926829268292683;1.6097560975609757;2.2195121951219514;1.5115030309801862;1725.4408254210648;29.363232072819912;20.4028750034449;20.4028750034449;19.3701431633…
546;13.514759114080626;-0.3338349948363881;13.514759114080626;0.0006536186779559916;0.16801930306110358;561.4690000000002;535.2610000000003;560.138196052;198.0;0.0;0.25407189240962597;-0.5063948139442424;0.5063948139442424;0.25407189240962597;0.8974358974358975;1.6153846153846154;2.3333333333333335;1.2932426707442273;1562.7842396363371;27.354795904382623;20.965896484069564;22.47775437610647;18.88…
547;12.932608082657929;0.04850314650143317;12.932608082657929;0.04850314650143317;0.44216510240086593;359.46900000000005;334.26900000000006;359.18852904000005;138.0;0.0;0.19314989091323986;-0.49354965942145906;0.49354965942145906;0.19314989091323986;0.8888888888888888;1.6296296296296295;2.4444444444444446;1.3828833436482455;905.8223080060217;18.476480726871785;15.564310605819406;15.56431060581940…
548;12.912106102120983;0.04668215884711224;12.912106102120983;0.04668215884711224;0.6141452050120261;345.442;322.25800000000004;345.17287897600005;132.0;0.0;0.19314989091338913;-0.4922640187076403;0.4922640187076403;0.19314989091338913;0.8846153846153846;1.6153846153846154;2.423076923076923;1.4455096802591183;890.2346982086763;17.76937394568524;14.857203824632858;14.857203824632858;12.80966308808…
549;12.860625315196838;-3.1999591812314683;12.860625315196838;0.023963922033317653;0.28614394836146545;470.9780000000003;447.7940000000003;470.10670589600005;166.0;0.0;0.2378061058412005;-0.5063948139442424;0.5063948139442424;0.2378061058412005;1.0625;1.78125;2.5;1.613227015282989;1312.8237980908696;22.716967702877938;17.277950593419273;18.850376120365453;15.348173775453853;10.360505097366357;12.…
550;12.930236599525385;-4.834009229567818;12.930236599525385;0.043749753554854776;0.14040462366583467;576.9800000000004;556.8200000000003;576.0733550799999;202.0;0.0;0.5725963006089448;-0.5063948139442424;0.5725963006089448;0.5063948139442424;0.9487179487179487;1.641025641025641;2.3076923076923075;1.5289341863827415;1671.652665601755;28.208531534440652;19.930822766920055;21.503248293866235;18.399…
551;13.328002610886983;-0.425763624574675;13.328002610886983;0.04020499608883488;0.3884644894825139;359.36;345.24800000000005;359.10700490799996;132.0;0.0;0.26896744844014886;-0.3540184702176775;0.3540184702176775;0.26896744844014886;0.8518518518518519;1.4814814814814814;2.111111111111111;1.8436932630476313;1088.7471082961436;18.80275414050485;14.094441744402008;14.094441744402008;13.114193540729…
552;10.721604045939362;-0.0072881148344112745;10.721604045939362;0.0072881148344112745;0.3304357302484044;387.8700000000001;369.72600000000017;387.113839876;138.0;0.0;0.21565211692410277;-0.4930260993694932;0.4930260993694932;0.21565211692410277;0.9285714285714286;1.6428571428571428;2.357142857142857;1.7458361282442152;1087.922711946549;19.34672421487486;15.009615809350414;15.76554475536887;13.70…
553;10.24747756335334;-0.27844404833433;10.24747756335334;0.05731981070379644;0.15730285306934919;547.4860000000001;519.2620000000003;546.158931496;194.0;0.0;0.2378061058412005;-0.5063948139442424;0.5063948139442424;0.2378061058412005;0.8157894736842105;1.5;2.210526315789474;1.251511499425416;1479.8707643952016;26.48455241637955;20.764754974792247;22.276612866829158;18.457530133630158;12.44756721…
554;10.144305104410329;-0.2974936309902727;10.144305104410329;0.06671354118972284;0.1668234315456202;464.3520000000002;445.2000000000003;463.08543220800004;160.0;0.0;0.23780610584133935;-0.5063948139442424;0.5063948139442424;0.23780610584133935;0.90625;1.65625;2.40625;1.5604026380604772;1318.830207343947;22.501424753254113;16.8347938778596;18.346651769896507;15.508040390846983;9.800200620258776;1…
555;9.993033562190309;-0.3998760183085579;9.993033562190309;0.0020757374473099333;0.34593484035167665;375.21100000000007;363.11500000000007;374.02249760399997;126.0;0.0;0.23785994265574584;-0.5073107456756635;0.5073107456756635;0.23785994265574584;0.92;1.56;2.24;1.9283556433416753;993.3689656088375;17.97432701575866;12.688149346224879;14.200007238261788;11.969234250586762;7.162000098442955;7.9179…
556;10.128765169648107;-0.2638669480137732;10.128765169648107;0.14972939723744472;0.2556435734430145;345.35800000000006;330.2380000000001;345.11134134;128.0;0.0;0.25445049949368265;-0.5079415647903425;0.5079415647903425;0.25445049949368265;0.9230769230769231;1.7307692307692308;2.576923076923077;1.6517633816808635;1175.5809245890416;18.0956473593183;13.586920938585678;13.586920938585678;12.6141935…
557;9.965039735029816;-0.2684871294196687;9.965039735029816;0.07464291339603557;0.3559961149576494;385.21700000000004;372.11300000000017;384.01095437600003;120.0;0.0;0.23779297436551983;-0.5073107456756635;0.5073107456756635;0.23779297436551983;0.9166666666666666;1.625;2.375;1.9083775679811366;967.6351430598139;17.10408352775558;12.387535142405278;13.973531681519983;11.558550648063802;7.056351195…
558;10.358130721424372;-0.23836907911312655;10.358130721424372;0.17787609555778916;0.3432645280886147;405.4540000000001;382.27000000000015;405.168856216;154.0;0.0;0.23776340670737425;-0.5076230397738535;0.5076230397738535;0.23776340670737425;0.9666666666666667;1.7;2.5;1.5366150285677893;1104.7985689090237;20.92407448406449;16.400566461292613;16.400566461292613;14.614193540729628;9.746955916600474…
559;9.927231093054505;-0.3229315738641132;9.927231093054505;0.07659165450519878;0.3784136700170278;340.7660000000001;327.66200000000003;340.061469956;120.0;0.0;0.2378061058414631;-0.5073107456756635;0.5073107456756635;0.2378061058414631;0.9166666666666666;1.625;2.375;1.9083775679811366;967.6351430598139;17.10408352775558;12.387535142405278;13.143464088423732;11.558550648063802;7.056351195271675;7…
560;13.260795509322676;-0.858557218928792;13.260795509322676;0.09538349290333459;0.3897157608685748;324.31100000000004;311.207;324.09102049600006;120.0;0.0;0.2378589640269964;-0.5073107456756635;0.5073107456756635;0.2378589640269964;0.9166666666666666;1.625;2.375;1.9083775679811366;967.6351430598139;17.10408352775558;12.387535142405278;12.387535142405278;11.558550648063802;7.056351195271675;7.056…
561;9.874761957252037;-0.3984871294196688;9.874761957252037;0.17469162297805907;0.25682494250948884;322.32000000000005;308.20799999999997;322.095356928;120.0;0.0;0.23789129651448726;-0.5073107456756635;0.5073107456756635;0.23789129651448726;0.7916666666666666;1.5;2.25;1.9083775679811366;964.3900305619775;17.10408352775558;12.45678426489601;12.45678426489601;11.558550648063802;7.09097575651704;7.0…
562;9.861428623918703;-0.24598712941966872;9.861428623918703;0.11167995043307277;0.39251341205744456;306.321;292.209;306.10044230799997;114.0;0.0;0.23775228681810678;-0.5079661965111921;0.5079661965111921;0.23775228681810678;0.8260869565217391;1.5217391304347827;2.260869565217391;1.8982456208185783;899.7886904853417;16.233840039752504;12.086920938585678;12.086920938585678;11.147867045540842;6.950…
563;9.882261957252037;-0.4797834257159652;9.882261957252037;0.05603164105148295;0.33711098954828633;322.32000000000005;308.208;322.095356928;120.0;0.0;0.24153547280582785;-0.5078224987358004;0.5078224987358004;0.24153547280582785;0.8333333333333334;1.5833333333333333;2.3333333333333335;1.9256441710527303;964.3900305619775;17.10408352775558;12.45678426489601;12.45678426489601;11.558550648063802;7.…
564;9.840946752895707;-0.3084871294196687;9.840946752895707;0.13832004956692723;0.3933634505488717;307.3090000000001;294.20500000000004;307.095691276;114.0;0.0;0.23932947805272764;-0.5073107456756635;0.5073107456756635;0.23932947805272764;0.9565217391304348;1.7391304347826086;2.4782608695652173;1.8982456208185778;902.6055847078841;16.233840039752504;11.956784264896008;11.956784264896008;11.147867…
565;10.138934292852944;-0.15052416645670585;10.138934292852944;0.15052416645670585;0.29633759505759255;329.3590000000001;314.2390000000001;329.11642672;122.0;0.0;0.23777225845800276;-0.5073107456756635;0.5073107456756635;0.23777225845800276;0.96;1.8;2.68;1.652821982071746;1126.1667590707084;17.225403871315226;13.217057612275346;13.217057612275346;12.220346690612276;7.804445763540041;7.80444576354…
566;10.163452433442512;-0.2112157764340299;10.163452433442512;0.2096033687414529;0.3362242537490914;342.35800000000006;328.2460000000001;342.111675688;126.0;0.0;0.23782985647821087;-0.5073107456756635;0.5073107456756635;0.23782985647821087;0.8846153846153846;1.6538461538461537;2.5;1.652332951331648;1168.7524270232175;17.93251065250177;13.611484803275262;13.611484803275262;12.720346690612276;7.940…
567;10.129167068796676;-0.29639723608019164;10.129167068796676;0.06430954431637859;0.30275982065117973;438.9110000000002;415.72700000000026;438.1346348960001;160.0;0.0;0.23780610584146314;-0.5063948139442424;0.5063948139442424;0.23780610584146314;1.1290322580645162;1.967741935483871;2.7419354838709675;1.5283587066612725;1123.76243549712;21.631181265251033;16.86970230295541;17.625631248973868;15.1…
568;10.173769214246017;-0.30088569790803144;10.173769214246017;0.06759804955555437;0.08837996804594382;566.883;541.6830000000003;565.07678144;184.0;0.0;0.23780610584146314;-0.5063948139442424;0.5063948139442424;0.23780610584146314;0.9722222222222222;1.75;2.5277777777777777;1.3567535491267975;1390.9516467503477;25.329851878000298;19.3643625118831;21.70628799701626;17.50804039084698;11.396553290678…
569;10.168121510008957;-0.3140920561312601;10.168121510008957;0.07615969966078717;0.09184763378608952;542.8500000000001;520.6740000000003;541.0726746040001;184.0;0.0;0.23780610584146314;-0.5063948139442424;0.5063948139442424;0.23780610584146314;0.8888888888888888;1.6944444444444444;2.4722222222222223;1.3972580054109234;1440.7127701887414;25.49298858481683;18.957869934516154;21.22565677257152;17.4…
570;12.273437208410035;-4.715170798685268;12.273437208410035;0.08669248946356167;0.0882874761991532;557.9560000000002;534.7720000000003;557.132918556;202.0;0.0;0.5725963006273075;-0.5063948139442424;0.5725963006273075;0.5063948139442424;0.9743589743589743;1.7179487179487178;2.4358974358974357;1.3392985621207811;1492.1614354619617;27.829851878000298;20.321432967178875;21.07736191319733;18.69249180…
571;12.607731996713632;-4.758988010432017;12.607731996713632;0.07898040456342614;0.08828747619915324;557.9560000000001;534.7720000000003;557.132918556;202.0;0.0;0.5726068651031744;-0.5063948139442424;0.5726068651031744;0.5063948139442424;0.9487179487179487;1.6923076923076923;2.4615384615384617;1.3821458538764566;1509.411435461962;27.829851878000294;20.321432967178872;21.077361913197326;18.7093285…
572;12.326093187068597;-4.7447540114453854;12.326093187068597;0.07444094314751148;0.15768237471462912;514.8870000000003;496.7430000000003;514.090719396;184.0;0.0;0.5725963007028438;-0.5063948139442424;0.5725963007028438;0.5063948139442424;0.9444444444444444;1.6666666666666667;2.361111111111111;1.4975763791060248;1437.8264337202465;25.70853153444066;18.40721940480578;19.163148350824233;17.19249180…
573;12.308598838907415;-4.7197777080446945;12.308598838907415;0.08683053774670224;0.19055899652733008;487.8650000000002;470.72900000000027;487.09105374400013;174.0;0.0;0.5725963006450657;-0.5063948139442424;0.5725963006450657;0.5063948139442424;1.0294117647058822;1.7941176470588236;2.5;1.4568750361870508;1379.9849137052665;24.294317972067564;17.36883444065225;18.1247633866707;16.175655050308887;9…
574;12.326093187068595;-4.744754011445386;12.326093187068595;0.0744409431475117;0.15768237471462893;514.8870000000003;496.7430000000004;514.090719396;184.0;0.0;0.5725963007028438;-0.5063948139442424;0.5725963007028438;0.5063948139442424;0.9444444444444444;1.6666666666666667;2.388888888888889;1.495895633188962;1437.8264337202465;25.708531534440656;18.40721940480578;19.163148350824233;17.1924918027…
575;12.773092081060298;-4.362723043246244;12.773092081060298;0.08091045152764131;0.20055987948894916;471.8660000000002;454.7300000000003;471.0961391240001;168.0;0.0;0.41590985502572264;-0.5063948139442424;0.5063948139442424;0.41590985502572264;1.0303030303030303;1.7878787878787878;2.484848484848485;1.5491599970788457;1359.8898502528596;23.587211190881018;16.960586150188384;17.716515096206837;15.7…
576;10.108934852617628;-0.30322940563165557;10.108934852617628;0.0705747769871774;0.19280080715635659;472.7590000000002;456.6310000000003;471.030809792;156.0;0.0;0.23780610587324716;-0.5063948139442424;0.5063948139442424;0.23780610587324716;0.9354838709677419;1.7741935483870968;2.5483870967741935;1.583065747290688;1329.1484840475841;21.957454678884094;16.005271407989532;18.273058246044897;14.9187…
577;12.3356566629007;-4.7281332558121285;12.3356566629007;0.0804213889913401;0.19055899652732997;487.8650000000002;470.72900000000027;487.09105374400013;174.0;0.0;0.5725963006450657;-0.5063948139442424;0.5725963006450657;0.5063948139442424;1.0588235294117647;1.8235294117647058;2.5294117647058822;1.5170838031900398;1379.9849137052663;24.294317972067564;17.368834440652247;18.124763386670704;16.1924…
578;12.347528846850953;-2.8618419241543895;12.347528846850953;0.09268616663297391;0.19811992656877012;469.8750000000001;451.7310000000002;469.100475556;168.0;0.0;0.3870319733457189;-0.5063948139442424;0.5063948139442424;0.3870319733457189;1.0909090909090908;1.8484848484848484;2.5757575757575757;1.5700114360591557;1334.7994966423305;23.371668241257193;17.068220236832648;17.824149182851105;15.90188…
579;10.117961936644711;-0.28132058816537486;10.117961936644711;0.057459628297279686;0.2663326729705236;403.86900000000014;385.7250000000002;403.108754496;144.0;0.0;0.23780611420405234;-0.5063948139442424;0.5063948139442424;0.23780611420405234;1.0;1.7586206896551724;2.5517241379310347;1.6264252658709877;1213.5152975849041;20.21696770287794;15.404043000350331;16.159971946368785;14.11419354072963;9.…
580;10.384413027390892;-0.21269399693581925;10.384413027390892;0.0426937793792308;0.12423992061318319;614.518;593.35;613.0854492720001;208.0;0.0;0.2916965166115615;-0.4927610947404871;0.4927610947404871;0.2916965166115615;0.9523809523809523;1.7380952380952381;2.4523809523809526;1.2963410170719214;1811.6084664408731;28.89032981031536;21.724982052856074;24.053336525820708;20.513173026295988;12.6356…
581;12.56974041919478;-4.732366123314327;12.56974041919478;0.028110894696325328;0.24326179507120482;511.5080000000001;487.3160000000003;511.19435766800007;192.0;0.0;0.572596303467314;-0.492761094779402;0.572596303467314;0.492761094779402;1.054054054054054;1.7837837837837838;2.4324324324324325;1.3798565603566826;1342.695574538227;25.829851878000298;19.6887802570068;19.6887802570068;17.837451092857…
582;12.520011279487285;-4.733665372102891;12.520011279487285;0.031010171946252107;0.24326179507120482;511.50800000000015;487.3160000000003;511.19435766800007;192.0;0.0;0.5725963034674563;-0.49276109477940205;0.5725963034674563;0.49276109477940205;1.054054054054054;1.7837837837837838;2.4324324324324325;1.3863824009496641;1342.695574538227;25.829851878000298;19.688780257006798;19.688780257006798;17…
583;12.518136279487287;-4.736352866853879;12.518136279487287;0.03158868434294648;0.2481103024516431;511.5080000000002;487.3160000000003;511.19435766800007;192.0;0.0;0.5725963174133012;-0.4927610947794737;0.5725963174133012;0.4927610947794737;1.054054054054054;1.7837837837837838;2.4324324324324325;1.3863824009496644;1342.695574538227;25.829851878000298;19.688780257006798;19.688780257006798;17.8374…
584;12.56630163318655;-4.737239832057083;12.56630163318655;0.03158868434294626;0.2481103024516431;511.50800000000027;487.31600000000026;511.1943576680001;192.0;0.0;0.5725963174133228;-0.4927610947794737;0.5725963174133228;0.4927610947794737;1.054054054054054;1.7837837837837838;2.4324324324324325;1.40240377755891;1342.6955745382268;25.829851878000298;19.688780257006794;19.688780257006794;17.854287…
585;12.608628978133758;-4.792502073590026;12.608628978133758;0.01568534767543106;0.16689843052545317;574.3499999999999;558.2220000000001;573.0694627720002;198.0;0.0;0.572596303467314;-0.4927610947404053;0.572596303467314;0.4927610947404053;0.9487179487179487;1.641025641025641;2.2564102564102564;1.472041100510058;1599.1932860137597;27.57033885400645;19.563875835471762;21.07573372750867;18.62514479…
586;12.545471146792806;-4.7843958660326855;12.545471146792806;0.010673241282560086;0.16689843052545317;574.3499999999999;558.2220000000002;573.0694627720002;198.0;0.0;0.5725963034674563;-0.4927610947404053;0.5725963034674563;0.4927610947404053;0.9487179487179487;1.641025641025641;2.2564102564102564;1.4624462780756657;1599.1932860137597;27.57033885400645;19.563875835471762;21.07573372750867;18.625…
587;12.613069533047785;-4.851881167878549;12.613069533047785;0.06023851214655718;0.1253083890254175;589.456;572.3200000000002;589.1297067240001;216.0;0.0;0.5725963034674563;-0.4927610947404053;0.5725963034674563;0.4927610947404053;0.8095238095238095;1.380952380952381;1.9047619047619047;1.4438362587993552;1664.3813201430798;29.90720214718992;20.927438868134477;20.927438868134477;19.915749354842216…
588;12.520011279487285;-4.733665372102891;12.520011279487285;0.028492741752054185;0.2432617950712046;511.5080000000003;487.3160000000003;511.1943576680001;192.0;0.0;0.5725963034674563;-0.4927610947404053;0.5725963034674563;0.4927610947404053;1.054054054054054;1.7837837837837838;2.4324324324324325;1.3863824009496646;1342.6955745382268;25.829851878000298;19.688780257006794;19.688780257006794;17.837…
589;12.583169110828237;-4.741771579660233;12.583169110828237;0.01819792445875712;0.24326179507120455;511.5080000000002;487.31600000000026;511.19435766800007;192.0;0.0;0.572596303467314;-0.4927610947404053;0.572596303467314;0.4927610947404053;1.054054054054054;1.7837837837837838;2.4324324324324325;1.4052573237687753;1342.6955745382268;25.829851878000294;19.688780257006794;19.688780257006794;17.837…
590;12.631157726042522;-4.859059508583013;12.631157726042522;0.08193606846499835;0.12530838902541744;589.456;572.3200000000002;589.129706724;216.0;0.0;0.5725963034674563;-0.4927609741863207;0.5725963034674563;0.4927609741863207;0.8333333333333334;1.4523809523809523;2.0238095238095237;1.4833499907413483;1681.6313201430798;29.907202147189917;20.927438868134477;20.927438868134477;19.915749354842216;…
591;10.492737982115687;-0.33090686230301425;10.492737982115687;0.027381682661558937;0.13009628783570923;557.0500000000002;527.8180000000003;556.1877330880001;204.0;0.0;0.23780610584146314;-0.5063948139442424;0.5063948139442424;0.23780610584146314;0.975;1.75;2.55;1.22615454292755;1572.6670841467933;27.89876597875264;21.689846144939548;22.445775090958;19.457530133630158;12.913926425283305;13.291890…
592;10.001352460710857;-0.6529111027126897;10.001352460710857;0.27376065570382857;0.3424000229736111;435.6940000000001;422.59000000000015;433.999175316;142.0;0.0;0.3172667025644181;-0.4926923143231563;0.4926923143231563;0.3172667025644181;0.8214285714285714;1.5357142857142858;2.2142857142857144;1.7810915264021918;1050.8164908607343;20.0956473593183;14.181849052577263;16.449635890632628;13.4187239…
593;9.972231093054505;-0.31070935164189084;9.972231093054505;0.043165707596311886;0.37540859520612774;354.79300000000006;339.6730000000001;354.07712002;126.0;0.0;0.23780610584120057;-0.5063948139442424;0.5063948139442424;0.23780610584120057;1.04;1.8;2.52;1.915189947244208;983.5651905369255;17.811190308942127;13.094641923591825;13.85057086961028;12.096555450524585;7.5025255541318066;7.880490027141…
594;10.068619981943396;-0.426450092382632;10.068619981943396;0.013087801414821243;0.3440413908312244;389.23800000000006;375.12600000000015;388.038147668;132.0;0.0;0.23933312301847373;-0.5063371536932899;0.5063371536932899;0.23933312301847373;0.9615384615384616;1.6923076923076923;2.423076923076923;1.9491096563292454;1032.7131235041243;18.681433796945203;13.395256127411427;14.907114019448334;12.524…
595;13.297626809890241;-0.8529482445698175;13.297626809890241;0.06617688445364278;0.38646339668182705;338.338;323.2180000000001;338.10667056000005;126.0;0.0;0.23785896402673387;-0.5048804181941844;0.5048804181941844;0.23785896402673387;1.04;1.8;2.52;1.915189947244208;983.5651905369255;17.811190308942127;13.094641923591825;13.094641923591825;12.096555450524585;7.5025255541318066;7.5025255541318066…
596;9.972231093054505;-0.31070935164189106;9.972231093054505;0.043165707596311886;0.37540859520612774;354.79300000000006;339.67300000000006;354.0771200200001;126.0;0.0;0.2378061058411903;-0.5063948139442424;0.5063948139442424;0.2378061058411903;1.04;1.8;2.56;1.9138717420553146;983.5651905369255;17.81119030894213;13.094641923591825;13.85057086961028;12.096555450524587;7.502525554131807;7.880490027…
597;9.56884182819879;0.24783283992609384;9.56884182819879;0.24783283992609384;0.45833777029647665;391.268;376.148;390.0367752000001;122.0;0.0;0.1380290468899315;-0.5079662295236277;0.5079662295236277;0.1380290468899315;0.72;1.36;2.04;1.8852937284635265;990.517716469917;17.225403871315223;13.277945163474282;14.863941702588987;12.20350993820667;7.913220642369347;8.706218911926698;5.728809447332167;…
598;13.276113308568423;-0.2847366045183506;13.276113308568423;0.19761240349624187;0.5742392441280129;331.35000000000014;317.2380000000001;331.112090288;122.0;0.0;0.13803231763623092;-0.5079662136116391;0.5079662136116391;0.13803231763623092;0.76;1.4;2.08;1.8852937284635263;993.5629329483601;17.225403871315226;13.147808489784614;13.147808489784614;12.203509938206668;7.762951755197002;7.76295175519…
