# Supplementary material for: Evaluating High-Variance Leaves as Uncertainty Measure for Random Forest Regression
Source: Molecules. 2021 Oct 28;26(21):6514. doi: 10.3390/molecules26216514 (PMC8588039; doi:10.3390/molecules26216514)
Supplement: Supplementary file 1 [file molecules-26-06514-s001.zip › supplementary_materials/data_sets/cortes-ciriano/P19327/descriptors/rdkit/X.csv]

id;MaxEStateIndex;MinEStateIndex;MaxAbsEStateIndex;MinAbsEStateIndex;qed;MolWt;HeavyAtomMolWt;ExactMolWt;NumValenceElectrons;NumRadicalElectrons;MaxPartialCharge;MinPartialCharge;MaxAbsPartialCharge;MinAbsPartialCharge;FpDensityMorgan1;FpDensityMorgan2;FpDensityMorgan3;BalabanJ;BertzCT;Chi0;Chi0n;Chi0v;Chi1;Chi1n;Chi1v;Chi2n;Chi2v;Chi3n;Chi3v;Chi4n;Chi4v;HallKierAlpha;Ipc;Kappa1;Kappa2;Kappa3;Lab…
0;4.306315192743764;0.7999447278911568;4.306315192743764;0.7999447278911568;0.8405283183567286;292.14000000000004;282.06000000000006;291.01195742;86.0;0.0;0.1954538921636757;-0.3542546623124641;0.3542546623124641;0.1954538921636757;1.2352941176470589;2.1176470588235294;2.9411764705882355;2.019849955318147;595.4315262284003;11.664925939000156;8.9432198986407;10.529216437755405;8.34333659290053;5.2…
1;6.346388888888889;0.1337736205593345;6.346388888888889;0.1337736205593345;0.875741633515347;346.2680000000001;326.10800000000006;345.07282635999997;110.0;0.0;0.12660078046962528;-0.48545165586935574;0.48545165586935574;0.12660078046962528;0.9523809523809523;1.619047619047619;2.2857142857142856;1.8260129615259812;549.1908264086572;14.493353063746348;11.965492849305168;13.551489388419872;10.32649…
2;6.3630555555555555;0.1274074074074072;6.3630555555555555;0.1274074074074072;0.8757416335153472;346.26800000000003;326.10800000000006;345.07282636;110.0;0.0;0.12660178218607646;-0.48541098492898804;0.48541098492898804;0.12660178218607646;1.0;1.7619047619047619;2.4761904761904763;1.845662858922919;566.4408264086572;14.493353063746348;11.965492849305168;13.551489388419872;10.326499840494924;7.5064…
3;2.627060185185185;0.33741745514653143;2.627060185185185;0.33741745514653143;0.5966660766331067;368.52400000000006;340.30000000000007;368.225248896;142.0;0.0;0.06021853476125459;-0.29713306349585733;0.29713306349585733;0.06021853476125459;0.6428571428571429;1.1428571428571428;1.6785714285714286;1.3986674434807926;811.2091445535079;19.0204508012418;16.322265942345926;16.322265942345926;13.8989794…
4;13.274341136056503;-0.2466573212541825;13.274341136056503;0.12107400622732523;0.8419440864236467;327.399;305.22300000000007;327.16345716399996;126.0;0.0;0.21894227354884696;-0.4854523004598909;0.4854523004598909;0.21894227354884696;1.0833333333333333;1.7083333333333333;2.2916666666666665;1.7948932192415135;663.7980210311084;16.94094682093905;13.82095473526899;13.82095473526899;11.63103029313523…
5;13.135628251816875;-0.4390050939674095;13.135628251816875;0.31173145006050285;0.6778036174789018;390.4340000000001;366.24200000000013;390.186732448;150.0;0.0;0.30273899640830104;-0.4576777620020428;0.4576777620020428;0.30273899640830104;1.0714285714285714;1.7142857142857142;2.3214285714285716;1.4604166872107798;762.7800835406823;19.93251065250177;15.85247926157923;15.85247926157923;13.508040390…
6;10.678015676177878;-0.0408836057571178;10.678015676177878;0.0408836057571178;0.5431521030492311;370.5620000000001;340.322;370.2078845799999;140.0;0.0;0.1985754745441851;-0.4954597898106988;0.4954597898106988;0.1985754745441851;1.1538461538461537;1.8846153846153846;2.6153846153846154;1.4453040043557883;809.1468464184895;18.311190308942127;16.08676805291045;16.903264633838173;12.414834803611857;9…
7;13.289448145255426;-1.238482220724736;13.289448145255426;0.07057033132532498;0.10392910346412304;670.8550000000001;620.4550000000002;670.3842687;262.0;0.0;0.27006113593000597;-0.49667790768205144;0.49667790768205144;0.27006113593000597;1.0;1.6938775510204083;2.4081632653061225;1.4115112604140532;1655.0664562468742;35.130816786321525;28.664872661366086;28.664872661366086;23.357195600660937;17.30…
8;11.873785620844604;-0.5700248015873017;11.873785620844604;0.02846183459864915;0.8739705938909597;291.39099999999996;266.191;291.18344366;116.0;0.0;0.16279940629554762;-0.49053400335313063;0.49053400335313063;0.16279940629554762;1.3333333333333333;2.0952380952380953;2.8095238095238093;1.9472314911085657;505.2469514175176;15.45781915781361;13.108645159118927;13.108645159118927;9.865991962219567;7…
9;9.946664304610733;-0.5801257663559254;9.946664304610733;0.025666754164679784;0.790985307512128;316.427;292.235;316.156911628;120.0;0.0;0.27045924102168106;-0.4715971466666149;0.4715971466666149;0.27045924102168106;1.380952380952381;2.0952380952380953;2.761904761904762;1.815875286791508;429.29601741818914;15.294682450997078;12.833590209700334;13.65008679062806;9.955308359696607;7.166822707238256…
10;10.00302311665407;-0.6621990740740744;10.00302311665407;0.053197003338372184;0.7442931078481675;277.195;259.051;276.07961855599996;96.0;0.0;0.09151318393497339;-0.3963115728692795;0.3963115728692795;0.09151318393497339;1.2941176470588236;1.7647058823529411;2.176470588235294;2.793868570618487;378.97748154228066;13.21517847069432;10.219650399463463;11.731508291500372;7.704195919671092;5.38001585…
11;12.428264608307742;-0.5603407928864699;12.428264608307742;0.1084057170698649;0.41689005316617267;509.67600000000044;474.39600000000036;509.24606098000004;192.0;0.0;0.4116392554005577;-0.4435868414398553;0.4435868414398553;0.4116392554005577;1.0;1.7222222222222223;2.4444444444444446;1.115915579603824;1164.1158855532651;25.545394827624126;21.25029035136471;22.066786932292437;17.281808200191527;1…
12;10.395262635712083;-0.5431575862578943;10.395262635712083;0.020941370991927943;0.23444555727681882;509.67600000000033;474.3960000000003;509.2460609800001;192.0;0.0;0.38629101840445523;-0.49308825893843516;0.49308825893843516;0.38629101840445523;1.0277777777777777;1.8055555555555556;2.5833333333333335;1.1964373946379603;1209.3395434235288;25.545394827624126;21.22264815243682;22.03914473336454;1…
13;12.38013966036407;0.02274347563190693;12.38013966036407;0.02274347563190693;0.5189068858632262;450.65200000000016;416.3800000000002;450.245332708;170.0;0.0;0.25077839124402296;-0.35269201965539765;0.35269201965539765;0.25077839124402296;1.0;1.71875;2.4375;1.1440936164557405;1029.911539003139;22.553830996061407;19.43379377043699;20.25029035136471;15.414834803611857;11.621445766711886;12.3948424…
14;13.430920677339824;-0.9602021071728291;13.430920677339824;0.07313427778610215;0.6518990370565011;451.63300000000015;421.3930000000002;451.17634742;164.0;0.0;0.23887296524744808;-0.38876303553920183;0.38876303553920183;0.23887296524744808;1.1666666666666667;1.9;2.6;1.1904275182117223;890.1252546740084;21.30275414050484;17.642276103027708;19.27526926488316;14.325518406134817;10.595784213219146;1…
15;12.413903832699674;-0.9456242171933082;12.413903832699674;0.08944793519350935;0.6764961089156618;434.6310000000001;404.3910000000002;434.1810182000001;158.0;0.0;0.23887296524744808;-0.38876303553920183;0.38876303553920183;0.23887296524744808;1.1379310344827587;1.8620689655172413;2.586206896551724;1.1794735792729316;842.5638271762588;20.432510652501772;17.21152522551844;18.844518387373892;13.93…
16;11.566250073862356;-0.9194439682267641;11.566250073862356;0.06009382595539492;0.19522263569135753;509.67600000000033;474.3960000000003;509.24606098;192.0;0.0;0.3258836448180222;-0.493035311479;0.493035311479;0.3258836448180222;1.0555555555555556;1.7777777777777777;2.5277777777777777;1.2251127798507362;1186.875660557592;25.492988584816835;20.93013509531611;21.74663167624384;17.435560745775543;1…
17;14.626310956659983;-2.0484715562265623;14.626310956659983;0.14624864284811956;0.2998299344711053;611.7430000000002;570.4150000000002;611.3107694119999;236.0;0.0;0.2828053586386935;-0.49628496382121723;0.49628496382121723;0.2828053586386935;1.1555555555555554;1.9555555555555555;2.7333333333333334;1.1613682016309383;1704.5930248020582;31.249983418768036;26.018027950541555;26.018027950541555;21.6…
18;14.325134810275504;-2.0128029762945885;14.325134810275504;0.16409713003913917;0.3900006041746272;561.6830000000002;522.3710000000003;561.2951193480001;218.0;0.0;0.2828040617777843;-0.4960609585606494;0.4960609585606494;0.2828040617777843;1.2195121951219512;2.0;2.731707317073171;1.3091006887231234;1511.2840774851586;29.00734273164876;24.294413311409954;24.294413311409954;19.474723973039627;14.8…
19;14.429642149700424;-2.014780567791411;14.429642149700424;0.10608000251177785;0.33095043827531145;654.606;614.2860000000002;653.22128148;230.0;0.0;0.28279448112795713;-0.49606095856065685;0.49606095856065685;0.28279448112795713;1.255813953488372;2.0232558139534884;2.744186046511628;1.3033699013688622;1582.983116196531;30.58469300083838;25.302134296416106;26.88813083553081;20.36857082315698;15.4…
20;14.402179405891527;-2.008219642961255;14.402179405891527;0.11013237519696295;0.371798822744992;575.7100000000002;534.3820000000004;575.310769412;224.0;0.0;0.28279448112795713;-0.49606095856065696;0.49606095856065696;0.28279448112795713;1.2380952380952381;2.0238095238095237;2.761904761904762;1.3001482906989708;1528.1948056394476;29.714449512835305;25.001520092596508;25.001520092596508;19.957887…
21;13.146149770349268;-0.3268237806817895;13.146149770349268;0.01305750783217774;0.4603266316494268;451.5420000000003;421.30200000000025;451.22712003999993;174.0;0.0;0.27642266046161673;-0.3554664695959502;0.3554664695959502;0.27642266046161673;1.121212121212121;1.8181818181818181;2.515151515151515;1.2777791701738581;1101.4274174949453;23.37166824125719;19.167600291102783;19.167600291102783;15.93…
22;13.438109906477106;-0.31676762493539967;13.438109906477106;0.04851067358865091;0.4185199196651658;450.5140000000003;423.2980000000003;450.206718944;172.0;0.0;0.27646701424581405;-0.35589095870673176;0.35589095870673176;0.27646701424581405;1.0909090909090908;1.8484848484848484;2.6363636363636362;1.2113107400224994;1273.1338306217858;22.949018510446816;18.830356836226567;18.830356836226567;16.00…
23;9.786758550642478;-0.4985204081632657;9.786758550642478;0.2956481481481483;0.7315916457547719;248.32600000000002;228.16599999999997;248.15247788;98.0;0.0;0.12830421006885642;-0.4901351406236708;0.4901351406236708;0.12830421006885642;1.3333333333333333;2.1666666666666665;2.9444444444444446;1.9143095421480516;493.2545779023449;12.957819157813608;10.811127332664299;10.811127332664299;8.6647037979…
24;9.843953766691863;-0.49873299319727904;9.843953766691863;0.299332955404384;0.8375057924076362;259.349;238.18099999999995;259.157228912;102.0;0.0;0.12675869165350548;-0.49019502312328916;0.49019502312328916;0.12675869165350548;1.105263157894737;1.8421052631578947;2.6315789473684212;1.9779417823071141;519.6427894422642;13.664925939000156;11.465827871043551;11.465827871043551;9.16470379794645;6.6…
25;5.942828787308787;0.15654609840472533;5.942828787308787;0.15654609840472533;0.7960973871712935;339.48300000000006;310.2510000000001;339.231062548;134.0;0.0;0.1708835614155297;-0.48713005847982915;0.48713005847982915;0.1708835614155297;1.12;1.84;2.52;1.5916925848972343;651.2005547564311;17.648053602125596;15.558925674792738;15.558925674792738;12.131030293135234;9.240110587856888;9.2401105878568…
26;10.25552651463095;-0.775115478290082;10.25552651463095;0.017292657647962173;0.3801241721635992;328.4120000000001;304.22;328.178692628;128.0;0.0;0.21403374833870992;-0.5071235407074642;0.5071235407074642;0.21403374833870992;1.1666666666666667;1.875;2.5416666666666665;1.8473022986610153;673.56704729252;17.526733258565955;13.736463821955779;13.736463821955779;11.469234250586762;8.03243385997619;8…
27;2.4502314814814814;0.4992705971277398;2.4502314814814814;0.4992705971277398;0.832153892868781;284.42800000000005;264.268;284.13471963999996;104.0;0.0;0.05529021785443341;-0.3380650900563811;0.3380650900563811;0.05529021785443341;0.95;1.45;1.95;2.0315697070684258;563.943928696335;14.11251969619286;12.205934685356963;13.02243126628469;9.66470379794645;6.964614830760478;7.781111411688204;5.460749…
28;10.3943430335097;-0.28009823528176714;10.3943430335097;0.057705098249380526;0.5991758418705173;325.41200000000015;302.22800000000007;325.179026976;126.0;0.0;0.18902602521201764;-0.496131758572685;0.496131758572685;0.18902602521201764;1.4583333333333333;2.2916666666666665;3.0833333333333335;1.8012550294088956;836.2495214577928;16.844570503761737;14.028976879076485;14.028976879076485;11.57971869…
29;5.891778814869995;0.15712337918281238;5.891778814869995;0.15712337918281238;0.7511284210650517;286.4;268.256;286.113984196;104.0;0.0;0.12243377962705505;-0.48805312186635785;0.48805312186635785;0.12243377962705505;1.35;2.25;3.0;1.8108944293631946;685.6452053341975;13.94938298937633;11.426862566007456;12.243359146935182;9.720346690612276;6.729390301791253;7.609043113046148;5.070750296132144;6.1…
30;10.53173154446964;-0.1095663265306126;10.53173154446964;0.04757792160073926;0.5407403501591559;336.46000000000004;316.30000000000007;336.12963426;122.0;0.0;0.1989035843603712;-0.4954519755192402;0.4954519755192402;0.1989035843603712;1.1666666666666667;1.9166666666666667;2.75;1.5837361813168978;885.050057089701;16.518297090128677;13.567742004922762;14.384238585850488;11.720346690612276;8.263978…
31;13.158178012461875;-0.4316020696413083;13.158178012461875;0.029849213554952625;0.5810121899578151;389.4500000000001;364.25000000000017;389.20271686;150.0;0.0;0.22502642244098298;-0.4967802589440096;0.4967802589440096;0.22502642244098298;1.0714285714285714;1.7142857142857142;2.3214285714285716;1.4756984750688162;770.1879847464496;19.93251065250177;15.93040987165142;15.93040987165142;13.50804039…
32;9.314631255355462;-0.006267216452656044;9.314631255355462;0.006267216452656044;0.3806648616666176;412.60300000000024;380.34700000000015;412.22968264400004;156.0;0.0;0.1842052137769685;-0.49649120917565154;0.49649120917565154;0.1842052137769685;1.3448275862068966;2.103448275862069;2.793103448275862;1.6852383524315355;980.659665870657;20.921920772951363;18.02859671738374;18.92302390838365;13.630…
33;9.302525855667643;-0.006320138911297457;9.302525855667643;0.006320138911297457;0.3806648616666177;412.6030000000001;380.34700000000015;412.22968264400004;156.0;0.0;0.1842052137769685;-0.49649120917565154;0.49649120917565154;0.1842052137769685;1.3448275862068966;2.103448275862069;2.793103448275862;1.663802425605332;980.659665870657;20.92192077295136;18.02859671738374;18.92302390838365;13.646885…
34;9.222985441868989;-0.00599839614450004;9.222985441868989;0.00599839614450004;0.4386828157999732;356.4950000000001;332.30300000000017;356.167082388;132.0;0.0;0.1842052137769685;-0.49649120917565154;0.49649120917565154;0.1842052137769685;1.44;2.28;3.08;1.5989741292065967;852.2261822843863;17.551677284948287;14.605946986573365;15.50037417757328;12.024877143252588;8.794072521917345;9.2412861174173…
35;12.267457782057193;-0.0783761388805646;12.267457782057193;0.0002231637561940225;0.30422568240672654;451.59600000000023;422.36400000000015;451.2041961680001;168.0;0.0;0.25078065490877266;-0.4965384511490644;0.4965384511490644;0.25078065490877266;1.09375;1.84375;2.59375;1.1399061320932469;1067.4429146081077;22.338288046437583;18.328220961436905;19.14471754236463;15.597356788324023;11.04226615996…
36;10.335292476352041;-0.04785790410233681;10.335292476352041;0.03268169443612057;0.29162584945726305;451.59600000000034;422.36400000000026;451.20419616800007;168.0;0.0;0.21529835278100584;-0.4965382028806869;0.4965382028806869;0.21529835278100584;1.0;1.75;2.5625;1.2141805490081155;1098.4724553492297;22.33828804643758;18.31439986197296;19.130896442900685;15.61419354072963;11.00401304979712;11.777…
37;12.237225946267323;-0.19445701287285488;12.237225946267323;0.013160518115493236;0.5504710424866736;398.50700000000023;368.2670000000002;398.23179081999996;156.0;0.0;0.22921295373935985;-0.4641465301514229;0.4641465301514229;0.22921295373935985;1.0;1.6896551724137931;2.413793103448276;1.204571568188122;863.0646481709426;20.432510652501765;17.394068142015403;17.394068142015403;13.927453471798826…
38;12.664413091958933;-0.2919726010308734;12.664413091958933;0.09472456041772137;0.6370312303551429;432.65900000000016;400.4030000000002;432.20175364400006;158.0;0.0;0.23891959944634278;-0.35269201965539765;0.35269201965539765;0.23891959944634278;1.0;1.6896551724137931;2.3793103448275863;1.223348362992071;870.5743502843164;20.648053602125593;17.979854579642307;19.612847741497756;13.77762355753776…
39;12.011635314181154;-0.028752338195499272;12.011635314181154;0.028752338195499272;0.6892255094121793;404.60500000000013;376.3810000000001;404.17045351599995;146.0;0.0;0.23324928230589625;-0.35269201965539765;0.35269201965539765;0.23324928230589625;1.0740740740740742;1.8148148148148149;2.5555555555555554;1.2154193609482662;798.1305490099525;18.855160383312143;16.186961360828857;17.81995452268430…
40;12.258768930697238;-0.22903993664809263;12.258768930697238;0.22903993664809263;0.697224910611504;398.576;368.3360000000001;398.21403258000004;150.0;0.0;0.23848579827160193;-0.3540367240827217;0.3540367240827217;0.23848579827160193;1.0357142857142858;1.75;2.4642857142857144;1.1958315074090091;832.1514891341209;19.562267164498692;16.933413608744246;17.749910189671972;13.526806570407933;10.282912…
41;12.258768930697236;-0.22903993664809263;12.258768930697236;0.22903993664809263;0.6972249106115038;398.57600000000014;368.3360000000001;398.21403258000004;150.0;0.0;0.23848579827160193;-0.3540329189723844;0.3540329189723844;0.23848579827160193;1.0;1.75;2.5;1.1958315074090091;832.1514891341209;19.562267164498692;16.933413608744246;17.749910189671972;13.526806570407933;10.292978849889039;11.27857…
42;12.896228754959457;-4.3032971206030695;12.896228754959457;0.22889028872926942;0.6583569503019638;415.52500000000015;387.3010000000001;415.190518176;156.0;0.0;0.41598542030312663;-0.3689537841917064;0.41598542030312663;0.3689537841917064;1.0714285714285714;1.75;2.357142857142857;1.386005070427245;687.5186389821785;20.363596551749424;16.465392893892716;17.281889474820442;13.165651790741686;9.746…
43;13.446185859028851;-0.25381916662420956;13.446185859028851;0.21637593165809466;0.4464518464216616;480.65300000000025;447.3890000000002;480.23591089600006;180.0;0.0;0.23848579827160193;-0.3672258198706564;0.3672258198706564;0.23848579827160193;0.9411764705882353;1.6470588235294117;2.3529411764705883;1.1716279316991678;1151.1514076161875;23.70853153444066;20.04342888932235;20.859925470250072;16.…
44;12.366655290179894;-0.23614991226674342;12.366655290179894;0.23614991226674342;0.47023637720481043;462.6630000000003;428.3910000000002;462.24533270800003;174.0;0.0;0.23848579827160193;-0.3672258198708353;0.3672258198708353;0.23848579827160193;0.8787878787878788;1.5757575757575757;2.303030303030303;1.1614944072407523;1101.7666626125267;22.838288046437583;19.742814685502747;20.559311266430473;16…
45;12.242673284719467;-0.22523938885423722;12.242673284719467;0.22523938885423722;0.6892255094121793;404.60500000000013;376.38100000000014;404.170453516;146.0;0.0;0.23848579827160193;-0.3454947937840917;0.3454947937840917;0.23848579827160193;1.0740740740740742;1.8148148148148149;2.5185185185185186;1.1821338279486608;765.1305490099525;18.855160383312143;16.186961360828857;17.81995452268431;13.0268…
46;12.248788091958932;-0.22600037880865065;12.248788091958932;0.22600037880865065;0.6892255094121793;404.6050000000002;376.38100000000014;404.170453516;146.0;0.0;0.23848579827160193;-0.35269201965539765;0.35269201965539765;0.23848579827160193;1.0740740740740742;1.8148148148148149;2.5555555555555554;1.1961630432072372;798.1305490099525;18.855160383312143;16.186961360828857;17.81995452268431;13.043…
47;10.124971164111276;-0.37953728432385225;10.124971164111276;0.22148871325748276;0.6646251446464965;399.5380000000002;370.30600000000015;399.23106254800007;154.0;0.0;0.19591579311033064;-0.49571391826118044;0.49571391826118044;0.19591579311033064;0.9333333333333333;1.7;2.533333333333333;1.2122192472259365;1104.9667350890218;20.716967702877938;17.804997761015382;17.804997761015382;14.520006519134…
48;12.89117644148842;0.016967977727288197;12.89117644148842;0.016967977727288197;0.7035938372646947;393.49100000000016;366.27500000000015;393.21647510400004;152.0;0.0;0.26139262388326456;-0.4623492142293623;0.4623492142293623;0.26139262388326456;0.9655172413793104;1.6896551724137931;2.4827586206896552;1.2317436553899617;862.5161620277297;20.05383099606141;16.828220961436905;16.828220961436905;14.…
49;12.039425020341396;0.0069169573191247835;12.039425020341396;0.0069169573191247835;0.5511511459349112;400.5480000000001;372.3240000000001;400.193297136;150.0;0.0;0.22894264509244378;-0.35351488251200225;0.35351488251200225;0.22894264509244378;1.0357142857142858;1.75;2.5;1.205600920886511;825.798091139499;19.509860921691395;16.47141841120503;17.28791499213275;13.614193540729628;10.24303794009960…
50;3.54964167611489;0.20346407312925163;3.54964167611489;0.20346407312925163;0.7609619322339253;296.458;268.234;296.225248896;118.0;0.0;0.04621909875471135;-0.36087203726145545;0.36087203726145545;0.04621909875471135;1.2272727272727273;2.0;2.727272727272727;1.9305405247013032;719.1178508925534;15.64589989101247;14.532635554197357;14.532635554197357;10.342355158540423;8.689596348399334;8.689596348…
51;3.612303713151927;0.18864095175107076;3.612303713151927;0.18864095175107076;0.7609619322339253;296.458;268.234;296.225248896;118.0;0.0;0.049715889451620025;-0.36063987950089665;0.36063987950089665;0.049715889451620025;1.2272727272727273;2.0;2.727272727272727;1.9144978644912451;719.1178508925534;15.64589989101247;14.532635554197357;14.532635554197357;10.359191910946029;8.695579412543042;8.69557…
52;3.4371416761148907;0.7037962962962963;3.4371416761148907;0.7037962962962963;0.749222706002633;240.34999999999997;220.18999999999997;240.16264864;94.0;0.0;0.045921488028221435;-0.36088046459052436;0.36088046459052436;0.045921488028221435;1.3333333333333333;2.2222222222222223;3.111111111111111;1.917302159992322;598.1628095853974;12.27565640300939;11.109985823386983;11.109985823386983;8.737183443…
53;10.518148778029731;-0.027910997732426557;10.518148778029731;0.027910997732426557;0.6316851289026518;328.4810000000001;304.28900000000004;328.160934388;122.0;0.0;0.19857547451316937;-0.49545978981073713;0.49545978981073713;0.19857547451316937;1.2173913043478262;2.0;2.8260869565217392;1.5268714951217766;728.0448819206539;15.81119030894213;13.586768052910449;14.403264633838175;11.203509938206668;…
54;10.570025195263291;-0.032747543461828954;10.570025195263291;0.032747543461828954;0.6316851289026519;328.48100000000017;304.2890000000001;328.160934388;122.0;0.0;0.19858549379351628;-0.495459674770389;0.495459674770389;0.19858549379351628;1.2608695652173914;2.0869565217391304;2.9565217391304346;1.5690312286753538;736.0448819206539;15.81119030894213;13.586768052910449;14.403264633838175;11.22034…
55;13.46332076093599;-0.2821756481056912;13.46332076093599;0.2168280369737141;0.41339643876259574;494.68000000000035;459.40000000000026;494.25156096;186.0;0.0;0.23870249378767042;-0.3672258198706564;0.3672258198706564;0.23870249378767042;0.9714285714285714;1.6571428571428573;2.342857142857143;1.170035274327614;1183.3903712101794;24.57877502244374;20.913672377325426;21.730168958253152;16.831337023…
56;14.10577514810141;-0.286560711798975;14.10577514810141;0.21172994243668453;0.41339643876259574;494.6800000000004;459.4000000000003;494.25156096;186.0;0.0;0.23870249378767042;-0.3672257974094874;0.3672257974094874;0.23870249378767042;1.0;1.7142857142857142;2.4;1.1812677834395888;1186.3903712101794;24.57877502244374;20.913672377325426;21.73016895825315;16.831337023048246;12.655867231979244;13.53…
57;12.57707195684656;-0.26450639374822504;12.57707195684656;0.26450639374822504;0.43704016514427363;476.6900000000004;440.40200000000027;476.260982772;180.0;0.0;0.23870249378767042;-0.3672258198708353;0.3672258198708353;0.23870249378767042;0.9117647058823529;1.588235294117647;2.2941176470588234;1.1605455117547248;1133.7734389086513;23.70853153444066;20.613058173505824;21.429554754433546;16.437490…
58;12.47642015704712;-0.2570376556402372;12.47642015704712;0.2570376556402372;0.5667343332529784;452.0890000000001;421.84900000000016;451.15188226000004;158.0;0.0;0.23870249378767042;-0.36779143479395804;0.36779143479395804;0.23870249378767042;1.1379310344827587;1.8620689655172413;2.5517241379310347;1.2184676385380688;876.0645752799896;20.595647359318303;17.4879557263412;19.876877834215104;13.848…
59;13.430043855584401;-0.27049401857756883;13.430043855584401;0.16398098174129538;0.6177189403364293;435.6340000000001;405.3940000000002;435.18143280000004;158.0;0.0;0.23870249378767042;-0.367791423705138;0.367791423705138;0.23870249378767042;1.1379310344827587;1.8620689655172413;2.5517241379310347;1.2184676385380688;876.0645752799896;20.595647359318303;17.4879557263412;19.12094888819665;13.84817…
60;12.470502997283806;-0.2629548154035508;12.470502997283806;0.2629548154035508;0.6009273199793896;453.0770000000002;423.84500000000014;452.14713122800003;158.0;0.0;0.23870249378767042;-0.352692008060516;0.352692008060516;0.23870249378767042;1.1724137931034482;1.896551724137931;2.586206896551724;1.2184676385380688;878.6882925138196;20.5956473593183;17.357819052651532;19.74674116052544;13.84817377…
61;12.4592047586256;-0.2543568602901327;12.4592047586256;0.2543568602901327;0.665587942667366;418.6320000000002;388.39200000000017;418.18610358;152.0;0.0;0.23870249378767042;-0.35269201965539765;0.35269201965539765;0.23870249378767042;1.1071428571428572;1.8214285714285714;2.5357142857142856;1.207290686429653;828.6748438025909;19.725403871315223;17.057204848831933;18.690198010687382;13.45432692533…
62;13.079571956846559;-0.07006194930378085;13.079571956846559;0.07006194930378085;0.3842122214241663;502.72800000000035;464.42400000000026;502.276632836;190.0;0.0;0.23927153153037922;-0.3672258198708353;0.3672258198708353;0.23927153153037922;0.8888888888888888;1.5833333333333333;2.361111111111111;1.0226476643338338;1194.139091094614;24.53695865918685;21.44148529825201;22.257981879179738;17.644596…
63;12.97892015704712;-0.06259321119579253;12.97892015704712;0.06259321119579253;0.4990404863518089;478.12700000000024;445.8710000000002;477.16753232400004;168.0;0.0;0.23927153153037922;-0.36779143479395804;0.36779143479395804;0.23927153153037922;1.096774193548387;1.8387096774193548;2.6129032258064515;1.0665783608182695;934.0473894717279;21.42407448406449;18.316382851087393;20.705304958961296;15.0…
64;13.469141355669898;-0.15949196754447637;13.469141355669898;0.07604957413312419;0.5542632498859525;461.67200000000025;429.41600000000017;461.19708286400004;168.0;0.0;0.23927153153037922;-0.367791423705138;0.367791423705138;0.23927153153037922;1.096774193548387;1.8387096774193548;2.6129032258064515;1.0665783608182695;934.0473894717279;21.42407448406449;18.316382851087393;19.949376012942842;15.05…
65;12.961704758625597;-0.05991241584568807;12.961704758625597;0.05991241584568807;0.6164746635529001;444.67000000000024;412.41400000000016;444.20175364400006;162.0;0.0;0.23927153153037922;-0.35269201965539765;0.35269201965539765;0.23927153153037922;1.0666666666666667;1.8;2.6;1.060873335338437;886.2103753033713;20.553830996061407;17.88563197357812;19.518625135433574;14.661433706523047;11.468842080…
66;11.755097243756293;0.3079964867640388;11.755097243756293;0.3079964867640388;0.7214643371177655;367.946;341.738;367.148511132;132.0;0.0;0.23303221388636447;-0.3689238301741708;0.3689238301741708;0.23303221388636447;1.1666666666666667;1.9166666666666667;2.5833333333333335;1.3461091334244224;562.949784082855;16.94094682093905;14.286814217063888;15.859239744010068;11.631030293135234;8.772533722903…
67;11.927028832699673;0.15728963123467876;11.927028832699673;0.15728963123467876;0.7089385539356591;390.5780000000002;364.3700000000001;390.154803452;140.0;0.0;0.23565570388078155;-0.35269201965539765;0.35269201965539765;0.23565570388078155;1.1153846153846154;1.8846153846153846;2.6538461538461537;1.199760162983229;756.8320067441848;17.932510652501772;15.264311630018483;16.897304791873935;12.72034…
68;5.87098820026174;0.692414393800577;5.87098820026174;0.692414393800577;0.45057267899667747;371.5240000000001;342.29200000000014;371.224914548;144.0;0.0;0.11890333123050092;-0.49226449447092097;0.49226449447092097;0.11890333123050092;0.7142857142857143;1.25;1.7857142857142858;1.9959473772927907;880.7355335102349;19.769373945685235;17.059685998178228;17.059685998178228;13.685871848001627;9.906848…
69;10.332632905013858;-0.04527210884353772;10.332632905013858;0.04527210884353772;0.6605428822688819;302.443;280.26699999999994;302.145284324;112.0;0.0;0.19857513222321443;-0.49545979163054715;0.49545979163054715;0.19857513222321443;1.380952380952381;2.142857142857143;2.9047619047619047;1.8654861277505228;657.8539023376776;14.819626477379408;12.595204221347727;13.411700802275453;10.22387665046241…
70;10.52545414462081;-0.22917230935584132;10.52545414462081;0.03339954269382517;0.5923727353985475;339.4390000000002;314.2390000000001;339.19467704;132.0;0.0;0.18903605590610922;-0.49613164389362496;0.49613164389362496;0.18903605590610922;1.44;2.28;3.04;1.7720356313868573;847.7433556399036;17.551677284948283;14.736083660263033;14.736083660263033;12.117723500579766;9.00765977832688;9.0076597783268…
71;10.571626984126983;-0.22968195122911972;10.571626984126983;0.03273953351108849;0.6562901950705808;353.4660000000001;326.25000000000006;353.21032710400004;138.0;0.0;0.18903605590611572;-0.49613164389362496;0.49613164389362496;0.18903605590611572;1.3461538461538463;2.1538461538461537;2.8846153846153846;1.7960278825314637;892.0383992278535;18.42192077295136;15.68329725576299;15.68329725576299;12.…
72;2.2921732667224934;1.1794357638888888;2.2921732667224934;1.1794357638888888;0.2586149443943417;304.54200000000014;266.23799999999994;304.29987663609;126.0;0.0;0.1682694500299746;-0.20512568184676755;0.20512568184676755;0.1682694500299746;0.5;0.9090909090909091;1.3636363636363635;1.7306980473419376;319.9388418843404;15.719485892920583;14.940566659246306;14.940566659246306;10.931851652578137;9.8…
73;10.46517580007975;-0.4368598192899247;10.46517580007975;0.09189224300831444;0.3867470880654948;337.5730000000001;302.293;337.24393574000004;132.0;0.0;0.0939761658222975;-0.3867932490224958;0.3867932490224958;0.0939761658222975;0.9565217391304348;1.565217391304348;2.1739130434782608;2.280787787609528;404.6076298862495;17.07913950137325;15.346661238597038;16.163157819524763;11.040912557858759;9.…
74;10.302698806374401;-0.03134450848240555;10.302698806374401;0.03134450848240555;0.43319044405417423;330.4970000000002;304.28900000000004;330.176584452;124.0;0.0;0.19829628494565754;-0.49546682044373036;0.49546682044373036;0.19829628494565754;1.2608695652173914;2.0869565217391304;2.9565217391304346;1.5971379241087942;677.0594913843616;16.070703332935974;13.846281076904292;14.662777657832018;11.2…
75;9.457343637128726;-0.375116217845995;9.457343637128726;0.375116217845995;0.2711387732165853;353.51000000000005;322.26200000000006;353.24671261200007;140.0;0.0;0.21023092146110492;-0.49323676248703496;0.49323676248703496;0.21023092146110492;1.2692307692307692;2.1153846153846154;2.8461538461538463;1.5791706628020994;774.7853826405812;18.355160383312143;15.775276241316645;15.775276241316645;12.68…
76;10.25652596686823;-0.0308506813219116;10.25652596686823;0.0308506813219116;0.4695611520886512;316.47000000000014;292.278;316.160934388;118.0;0.0;0.1982962849456483;-0.49546682044373036;0.49546682044373036;0.1982962849456483;1.3181818181818181;2.1818181818181817;3.0454545454545454;1.6664056282532158;662.1509503446383;15.363596551749426;13.139174295717744;13.95567087664547;10.792024997884276;8.2…
77;10.089529950869236;0.4982713424876126;10.089529950869236;0.4982713424876126;0.8077105753961105;275.4359999999999;246.20399999999995;275.224914548;112.0;0.0;0.11859834773271823;-0.5076643828739916;0.5076643828739916;0.11859834773271823;1.15;1.85;2.5;2.0507179022425612;407.87929116430763;14.372032720186704;13.06778929843735;13.06778929843735;9.757550155273627;8.296095079874478;8.296095079874478;…
78;9.915346683439216;0.29317746388678945;9.915346683439216;0.29317746388678945;0.9070363717426543;261.36499999999995;238.18099999999995;261.172878976;104.0;0.0;0.1640168635919821;-0.5042472423058771;0.5042472423058771;0.1640168635919821;1.4210526315789473;2.3157894736842106;3.1578947368421053;1.8459442106254162;446.3751155244273;13.242276208189782;11.639174295717744;11.639174295717744;9.308861750…
79;9.825158493953136;0.4813347453178807;9.825158493953136;0.4813347453178807;0.8443470972264787;219.32799999999995;198.15999999999997;219.162314292;88.0;0.0;0.11858820479063847;-0.5076645723045329;0.5076645723045329;0.11858820479063847;1.25;2.0625;2.875;2.040166460128607;348.5886199928931;11.380468888623982;10.076225466874629;10.076225466874629;7.808861750289882;6.330520594029881;6.33052059402988…
80;12.121685405643738;-0.2106175464012765;12.121685405643738;0.2106175464012765;0.3359732714650324;299.41800000000006;274.21799999999996;299.19976242;118.0;0.0;0.32757109158005426;-0.36136014158412805;0.36136014158412805;0.32757109158005426;1.3636363636363635;2.090909090909091;2.727272727272727;2.2721328891838337;569.6950425304915;15.94938298937633;13.586387891217703;13.586387891217703;10.7062385…
81;11.977518738977071;-0.20367310195683208;11.977518738977071;0.20367310195683208;0.7512243145577278;289.419;262.203;289.20417910400005;116.0;0.0;0.33763582587054286;-0.4654100636852895;0.4654100636852895;0.33763582587054286;1.2857142857142858;2.0;2.619047619047619;2.229862231090749;478.10671226495907;15.242276208189782;13.522858721492023;13.522858721492023;10.20623856025737;8.138984863052224;8.1…
82;9.997184271856892;0.4908767951625097;9.997184271856892;0.4908767951625097;0.8620217161645694;247.38199999999995;222.18199999999996;247.19361442;100.0;0.0;0.1185983477326949;-0.5076643828739916;0.5076643828739916;0.1185983477326949;1.2222222222222223;1.9444444444444444;2.611111111111111;2.1175026995894966;382.6833921924208;12.957819157813608;11.653575736064255;11.653575736064255;8.7575501552736…
83;11.576700829283352;-0.6509296527252875;11.576700829283352;0.494223093558411;0.25539004359392886;315.4170000000001;290.217;315.19467704000004;124.0;0.0;0.418515336735904;-0.41786403887271856;0.418515336735904;0.41786403887271856;1.391304347826087;2.130434782608696;2.782608695652174;2.199356947469326;587.9295362172103;16.656489770562878;13.994636181681566;13.994636181681566;11.189401807851764;8.…
84;11.484836953720883;-0.3462453698064263;11.484836953720883;0.0983985260770972;0.39734547736758596;329.44400000000013;302.228;329.21032710400004;130.0;0.0;0.3263157912222622;-0.48486231334151;0.48486231334151;0.3263157912222622;1.375;2.125;2.7916666666666665;2.1265614534855946;602.6295054379989;17.363596551749424;14.701742962868114;14.701742962868114;11.689401807851764;8.869839122118423;8.869839…
85;6.076142290249433;0.5168575207860922;6.076142290249433;0.5168575207860922;0.8124378648045459;283.415;258.215;283.19361442;112.0;0.0;0.12276927038877078;-0.4916392641567174;0.4916392641567174;0.12276927038877078;1.0476190476190477;1.8095238095238095;2.5714285714285716;1.9091813148164043;601.5378848006317;14.656489770562878;13.13955445741049;13.13955445741049;10.330029800345061;8.205751107214262…
86;9.91718427185689;0.3658767951625097;9.91718427185689;0.3658767951625097;0.870682336443098;249.35399999999996;226.16999999999996;249.172878976;100.0;0.0;0.1258255311112638;-0.5075304730480913;0.5075304730480913;0.1258255311112638;1.2777777777777777;2.0;2.6666666666666665;2.117502699589497;386.080033258293;12.957819157813608;11.35471724534157;11.35471724534157;8.757550155273625;6.935340969107948…
87;5.930530045351475;0.47564814814814804;5.930530045351475;0.47564814814814804;0.7868525216396948;263.381;238.18099999999995;263.18852904;106.0;0.0;0.12583356221895417;-0.4963325854975712;0.4963325854975712;0.12583356221895417;1.263157894736842;2.0;2.6315789473684212;2.1498159861285537;385.48544851159727;13.664925939000156;12.315751940305475;12.315751940305475;9.295554957734412;7.324106607053763;…
88;5.868030045351475;0.5599999999999997;5.868030045351475;0.5599999999999997;0.7745324588559268;233.35499999999996;210.17099999999996;233.177964356;94.0;0.0;0.12212558332681052;-0.49166285775768553;0.49166285775768553;0.12212558332681052;1.1764705882352942;1.8823529411764706;2.588235294117647;2.041663405478753;344.52998577099106;12.08757566981053;10.984853919031238;10.984853919031238;8.3468665527…
89;10.083446554547745;0.488284202569917;10.083446554547745;0.488284202569917;0.8748365548060394;261.409;234.19299999999996;261.209264484;106.0;0.0;0.11859870982399283;-0.5076643798442813;0.5076643798442813;0.11859870982399283;1.1578947368421053;1.8421052631578947;2.473684210526316;2.2103704809386566;409.7231337466944;13.828062645816686;12.523819224067333;12.523819224067333;9.168233757796585;7.706…
90;6.0417736573891885;0.6573456790123458;6.0417736573891885;0.6573456790123458;0.4735825091038341;369.5490000000002;334.26900000000006;369.26677936000004;148.0;0.0;0.16093133111990274;-0.49286966325953063;0.49286966325953063;0.16093133111990274;0.7777777777777778;1.5185185185185186;2.185185185185185;1.8722726841470567;636.0843620988677;19.321780188492532;17.24647336062362;17.24647336062362;13.261…
91;6.215225899958493;0.6867857142857143;6.215225899958493;0.6867857142857143;0.5154415777553518;359.9410000000002;329.7010000000001;359.20159226;136.0;0.0;0.1221439403592495;-0.49296164158676226;0.49296164158676226;0.1221439403592495;0.88;1.6;2.28;1.9356286318752183;608.6792139983678;17.90756662611944;15.50908276198244;16.265011708000895;12.223876650462412;9.40050263217706;9.778467105186289;6.427…
92;6.035838687326783;0.6543860001530458;6.035838687326783;0.6543860001530458;0.5357688759428021;355.52200000000016;322.25800000000004;355.25112929600004;142.0;0.0;0.16093215900361982;-0.49286966320484304;0.49286966320484304;0.16093215900361982;0.7692307692307693;1.5;2.1538461538461537;1.9333531619848354;621.3598741344318;18.614673407305986;16.539366579437075;16.539366579437075;12.761881452923197;…
93;6.171828231292517;0.65775888133031;6.171828231292517;0.65775888133031;0.5357688759428021;355.5220000000002;322.25800000000004;355.25112929600004;142.0;0.0;0.16388389930498212;-0.49285862143701725;0.49285862143701725;0.16388389930498212;0.8076923076923077;1.5384615384615385;2.1923076923076925;2.0108120130297236;621.3598741344318;18.614673407305986;16.539366579437075;16.539366579437075;12.778718…
94;12.655235943806229;-0.0052701623035718015;12.655235943806229;0.0052701623035718015;0.3806853195999096;456.6270000000003;416.30700000000024;456.29880775999993;182.0;0.0;0.22923427316610848;-0.49633258549757114;0.49633258549757114;0.22923427316610848;1.0909090909090908;1.8484848484848484;2.5454545454545454;1.2327542063644457;799.1603013844841;23.26093777724795;20.443423147412084;20.4434231474120…
95;12.518827484472604;-0.024512923241417184;12.518827484472604;0.024512923241416962;0.458487011262149;414.5460000000003;380.2740000000002;414.251857568;164.0;0.0;0.23258625729344848;-0.49633258549757114;0.49633258549757114;0.23258625729344848;1.1333333333333333;1.9;2.6;1.3021061737666695;744.2194754537722;21.087211190881014;18.269696561045148;18.269696561045148;14.634560252985374;11.5158696612985…
96;12.341767299287419;-0.20741840560256475;12.341767299287419;0.022178821424471362;0.4541221894015409;416.56200000000024;380.27400000000017;416.267507632;166.0;0.0;0.22921295373937034;-0.49633258549757114;0.49633258549757114;0.22921295373937034;1.1666666666666667;1.9;2.566666666666667;1.528381072449871;727.3228653978681;21.725403871315216;18.90788924147935;18.90788924147935;14.341667034171921;11.…
97;12.647019751353058;-0.022395729865603453;12.647019751353058;0.022395729865603453;0.5023629646645298;428.57300000000026;392.2850000000002;428.267507632;170.0;0.0;0.2292342793570238;-0.5075304730480913;0.5075304730480913;0.2292342793570238;1.1290322580645162;1.8709677419354838;2.5806451612903225;1.271332460892574;782.7117721053294;21.846724214874857;18.775281671261634;18.775281671261634;15.01076…
98;12.687322854842975;-0.012973961158120773;12.687322854842975;0.012973961158120773;0.4237406786115096;442.6000000000003;404.2960000000002;442.28315769599993;176.0;0.0;0.2292342793570238;-0.49633258549757114;0.49633258549757114;0.2292342793570238;1.125;1.875;2.5625;1.2825729897378184;783.794946779197;22.553830996061404;19.736316366225537;19.736316366225537;15.548773815358468;12.410009821407519;12…
99;12.63878777677493;-0.00013342257582382722;12.63878777677493;0.00013342257582382722;0.4744813543225752;412.57400000000024;376.2860000000002;412.272593012;164.0;0.0;0.2292342793570238;-0.4916628577508941;0.4916628577508941;0.2292342793570238;1.0666666666666667;1.8;2.533333333333333;1.2529396173659488;736.5155606708075;20.97648072687178;18.4054183449513;18.4054183449513;14.600085410374723;11.8809…
100;12.528596002991122;-0.17092882142447152;12.528596002991122;0.1709288214244713;0.4546153003659404;422.52500000000015;392.2850000000002;422.22055744;164.0;0.0;0.26104236717437584;-0.49633258549757114;0.49633258549757114;0.26104236717437584;1.032258064516129;1.7741935483870968;2.4516129032258065;1.3277392828286338;909.038219892127;21.794317972067564;18.30307675586476;18.30307675586476;15.1345602…
101;12.716096002991122;-3.731847655511077;12.716096002991122;0.1153486040097349;0.5367378609630752;458.58000000000027;428.3400000000002;458.18754306;172.0;0.0;0.2685060752961917;-0.49633258549757114;0.49633258549757114;0.2685060752961917;1.125;1.9375;2.6875;1.358949912711061;1071.2971990864037;22.71696770287794;18.619573336792484;19.436069917720207;15.467893586318706;11.158340468455911;12.5984037…
102;12.52924415113927;0.34817226194376816;12.52924415113927;0.34817226194376816;0.5922650172099948;400.5630000000002;364.27500000000015;400.272593012;160.0;0.0;0.22553716164120638;-0.49633258549757114;0.49633258549757114;0.22553716164120638;1.2413793103448276;2.1379310344827585;2.9310344827586206;1.278135895097841;693.1162292403437;20.216967702877938;18.06855505176783;18.06855505176783;14.2070398…
103;6.077449385631204;0.46642285000419914;6.077449385631204;0.46642285000419914;0.6221009646752407;360.54200000000014;324.2540000000001;360.277678392;146.0;0.0;0.12583356221898406;-0.49633258549757114;0.49633258549757114;0.12583356221898406;1.1538461538461537;2.0;2.769230769230769;1.5055375790764818;528.6938269996507;18.192023676495612;16.712713004111265;16.712713004111265;12.813193047939453;10.5…
104;6.063560496742315;0.446422850004199;6.063560496742315;0.446422850004199;0.6312353689435837;362.5140000000001;328.242;362.25694294799996;146.0;0.0;0.12583356221898406;-0.49633258549757114;0.49633258549757114;0.12583356221898406;1.1923076923076923;2.0384615384615383;2.8076923076923075;1.505537579076482;531.8077692291538;18.192023676495612;16.413854513388582;16.413854513388582;12.813193047939453…
105;10.302622532348778;0.03448784524219528;10.302622532348778;0.03448784524219528;0.32551419864769615;426.55700000000024;392.28500000000014;426.251857568;168.0;0.0;0.21689140401084034;-0.49633258549757114;0.49633258549757114;0.21689140401084034;1.064516129032258;1.8387096774193548;2.6129032258064515;1.5300814897568413;854.1005382339297;22.053830996061407;18.84204206090085;18.84204206090085;15.172…
106;12.966597585921175;-0.33842476733386717;12.966597585921175;0.16222511772076764;0.5959457853910404;414.52100000000024;383.2730000000002;414.23187107199993;162.0;0.0;0.2507815226967881;-0.49633258549757114;0.49633258549757114;0.2507815226967881;1.2;2.0;2.7333333333333334;1.4649710395627313;811.4507956543467;21.34672421487486;17.825579342910164;17.825579342910164;14.617723500579766;10.6850268032…
107;12.41767385635469;-3.4471022851407045;12.41767385635469;0.2990742844947143;0.5322816983914281;446.6130000000002;412.34100000000024;446.22392856799985;170.0;0.0;0.24005990658832108;-0.49633258549757114;0.49633258549757114;0.24005990658832108;1.1290322580645162;1.903225806451613;2.6129032258064515;1.5017671911961288;930.3016993776661;22.26937394568523;18.76411145082866;19.580608031756388;14.941…
108;12.111281188176307;-0.3347251177207673;12.111281188176307;0.32675425751363707;0.5021904884215661;411.50200000000024;382.2700000000002;411.21580640800005;160.0;0.0;0.4206853597961431;-0.49633258549757114;0.49633258549757114;0.4206853597961431;1.2333333333333334;2.1333333333333333;2.966666666666667;1.371225851190849;1028.0994068431241;20.924074484064487;17.672940082175092;17.672940082175092;14.…
109;12.734424554302489;-0.023019971720871446;12.734424554302489;0.023019971720871446;0.5895117437488845;428.5730000000003;392.2850000000002;428.267507632;170.0;0.0;0.22923505351870327;-0.49633258549757114;0.49633258549757114;0.22923505351870327;1.1612903225806452;1.903225806451613;2.5806451612903225;1.3397265778697005;768.4617721053295;21.846724214874857;19.029209585038988;19.029209585038988;15.0…
110;12.575697702450636;-0.183050953992963;12.575697702450636;0.18305095399296278;0.6268636158774514;408.49800000000016;380.27400000000017;408.204907376;158.0;0.0;0.26104314241426724;-0.49633258549757114;0.49633258549757114;0.26104314241426724;1.0666666666666667;1.8;2.466666666666667;1.3926240290168357;893.3032139799186;21.087211190881018;17.595969974678212;17.595969974678212;14.634560252985374;10…
111;12.464775555814203;-3.4708635642873102;12.464775555814203;0.2522737861852218;0.5831314435325886;432.5860000000003;400.33000000000027;432.2082785039999;164.0;0.0;0.24006067282736274;-0.49633258549757114;0.49633258549757114;0.24006067282736274;1.1666666666666667;1.9333333333333333;2.6333333333333333;1.5650560222558005;914.469331893446;21.562267164498685;18.057004669642115;18.87350125056984;14.4…
112;12.562322854842975;-0.16856771031336049;12.562322854842975;0.09297396115812084;0.42696010328527306;444.5720000000003;408.2840000000002;444.26242225199996;176.0;0.0;0.2535506036928091;-0.49633258549757114;0.49633258549757114;0.2535506036928091;1.15625;1.90625;2.59375;1.2825729897378184;786.3003342320604;22.553830996061404;19.437457875502854;19.437457875502854;15.548773815358468;12.065031375820…
113;12.805069686289473;-0.03646243295406615;12.805069686289473;0.02454397679641218;0.6401002008640398;414.5460000000003;380.27400000000017;414.251857568;164.0;0.0;0.22928002792833482;-0.4963325854974883;0.4963325854974883;0.22928002792833482;1.1666666666666667;1.9;2.566666666666667;1.4058340171311694;753.1606492903013;21.13961743368831;18.32210280385244;18.32210280385244;14.548773815358468;11.410…
114;12.646342834437622;-0.20003935653692118;12.646342834437622;0.17493743176282828;0.6759481829497131;394.4710000000002;368.26300000000015;394.18925731199994;152.0;0.0;0.2610881712313731;-0.4963325854974883;0.4963325854974883;0.2610881712313731;1.0689655172413792;1.793103448275862;2.4482758620689653;1.4684511320226905;877.5938957044699;20.38010440969447;16.888863193491662;16.888863193491662;14.13…
115;9.194228489847628;0.14199768050011596;9.194228489847628;0.14199768050011596;0.6214344839279186;306.406;280.19800000000004;306.194342692;122.0;0.0;0.17697416280701223;-0.4967945941621758;0.4967945941621758;0.17697416280701223;1.4545454545454546;2.272727272727273;2.9545454545454546;2.080053996379545;498.3755561535111;15.94938298937633;13.710179131305392;13.710179131305392;10.651397005390978;7.8…
116;12.535420687801189;-3.505617149580216;12.535420687801189;0.18298977023724472;0.6780869217625685;418.55900000000025;388.31900000000024;418.19262843999996;158.0;0.0;0.24010484005988025;-0.49633258549751136;0.49633258549751136;0.24010484005988025;1.1724137931034482;1.9310344827586208;2.6206896551724137;1.6381223363233597;898.6595493776498;20.855160383312136;17.34989788845557;18.16639446938329;13…
117;4.095630983875031;0.9748885109599394;4.095630983875031;0.9748885109599394;0.7043964966551743;251.333;234.19699999999997;251.14224754399999;96.0;0.0;0.06981600331581334;-0.2812315169224935;0.2812315169224935;0.06981600331581334;1.0526315789473684;1.8421052631578947;2.6315789473684212;2.0977407599250744;657.8254749866513;13.079139501373252;11.029357040769229;11.029357040769229;9.398178147766922…
118;12.143215624212647;-0.1718981481481483;12.143215624212647;0.1718981481481483;0.8499926487013156;275.348;254.17999999999995;275.152143532;108.0;0.0;0.22275152341073012;-0.49633203496325123;0.49633203496325123;0.22275152341073012;1.45;2.3;3.05;1.9590849125849075;514.2033118204134;14.164925939000156;12.146649961579712;12.146649961579712;9.698637171184398;7.291627892280476;7.291627892280476;5.672…
119;3.4901865499286133;0.7147741874527587;3.4901865499286133;0.7147741874527587;0.9085285470025662;314.49800000000005;288.29;314.18166983199995;118.0;0.0;0.04592148806251048;-0.3608804645839768;0.3608804645839768;0.04592148806251048;1.3636363636363635;2.272727272727273;3.090909090909091;1.7510761828559733;662.4989776151717;15.104083527755582;13.63955445741049;14.456051038338217;10.813193047939455…
120;2.6798337112622828;1.0572685185185184;2.6798337112622828;1.0572685185185184;0.6676561500811542;195.34999999999997;170.14999999999998;195.19869979999999;82.0;0.0;0.0012780820307977598;-0.30304981491409727;0.30304981491409727;0.0012780820307977598;1.0;1.7857142857142858;2.5;1.758809756480371;160.61849808382848;9.803118619434356;9.672981945744688;9.672981945744688;6.898178147766923;6.62211657442…
121;4.181765794280675;0.717824074074074;4.181765794280675;0.717824074074074;0.7266266769683325;190.28999999999996;172.146;190.146998576;76.0;0.0;0.030267511457854824;-0.3027157584203522;0.3027157584203522;0.030267511457854824;1.5714285714285714;2.5;3.2142857142857144;1.957181047388077;270.9100351687179;9.803118619434356;8.816712442880785;8.816712442880785;6.898178147766923;5.521376510110216;5.521…
122;5.949501133786848;0.38657407407407396;5.949501133786848;0.38657407407407396;0.8327362112255425;259.349;238.18099999999995;259.157228912;102.0;0.0;0.1301810051697364;-0.49597968478633325;0.49597968478633325;0.1301810051697364;1.4210526315789473;2.3157894736842106;3.1052631578947367;2.019129215044008;481.2723423058338;13.242276208189782;11.685995428308553;11.685995428308553;9.346866552750669;7.…
123;9.651394085411944;0.31158795771395;9.651394085411944;0.31158795771395;0.8691277438516004;245.32199999999995;226.16999999999996;245.141578848;96.0;0.0;0.12671546121145744;-0.5079392929939651;0.5079392929939651;0.12671546121145744;1.4444444444444444;2.3333333333333335;3.1666666666666665;1.979463228225531;481.3819875044006;12.535169427003234;10.724960733344648;10.724960733344648;8.79202499788427…
124;5.887001133786848;0.47092592592592575;5.887001133786848;0.47092592592592575;0.7727896860339987;229.32299999999995;210.17099999999994;229.146664228;90.0;0.0;0.12644243172033348;-0.4909601407120178;0.4909601407120178;0.12644243172033348;1.3529411764705883;2.235294117647059;3.1176470588235294;1.9543589604566867;438.30288963829065;11.664925939000156;10.355097407034316;10.355097407034316;8.3981781…
125;10.017659123834719;0.1268287037037037;10.017659123834719;0.1268287037037037;0.8715419058960872;247.33799999999997;226.16999999999996;247.157228912;98.0;0.0;0.12585347224282908;-0.5075302722972144;0.5075302722972144;0.12585347224282908;1.4444444444444444;2.3333333333333335;3.1666666666666665;1.9108868207362262;446.119783860833;12.58757566981053;10.984473757338492;10.984473757338492;8.749948766…
126;6.058621504157218;0.2059953703703703;6.058621504157218;0.2059953703703703;0.8348406246560017;261.36499999999995;238.18099999999995;261.172878976;104.0;0.0;0.1258615038882094;-0.4963323846623092;0.4963323846623092;0.1258615038882094;1.4210526315789473;2.3157894736842106;3.1052631578947367;1.9189328947009887;445.8121971255883;13.294682450997078;11.945508452302397;11.945508452302397;9.2879535686…
127;12.663547271308902;-0.022184245947588277;12.663547271308902;0.022184245947588277;0.4076237378360677;468.6380000000005;428.31800000000027;468.29880775999993;186.0;0.0;0.2292342895604756;-0.4931644055554542;0.4931644055554542;0.2292342895604756;0.9705882352941176;1.7647058823529411;2.5294117647058822;1.1314395349578548;889.667226909072;23.597801070431423;20.78028644059555;20.78028644059555;16.5…
128;5.996121504157218;0.29599537037037027;5.996121504157218;0.29599537037037027;0.7757450770629337;231.33899999999997;210.17099999999996;231.162314292;92.0;0.0;0.1221533886757012;-0.49136207201931204;0.49136207201931204;0.1221533886757012;1.3529411764705883;2.235294117647059;3.1176470588235294;1.8625488639860388;403.66322262546066;11.717332181807452;10.61461043102816;10.61461043102816;8.339265163…
129;10.112905722474174;0.4032856198034769;10.112905722474174;0.4032856198034769;0.8719177749918674;247.33799999999994;226.16999999999996;247.157228912;98.0;0.0;0.12611250542763508;-0.5075191085712514;0.5075191085712514;0.12611250542763508;1.4444444444444444;2.3333333333333335;3.1666666666666665;1.9363978694240715;430.50182000908245;12.535169427003234;10.932067514531196;10.932067514531196;8.808861…
130;6.071167800453515;0.5211167800453513;6.071167800453515;0.5211167800453513;0.8440971347775705;275.392;250.19199999999995;275.18852904;110.0;0.0;0.12638533874779018;-0.49631078566311415;0.49631078566311415;0.12638533874779018;1.4;2.25;3.0;1.9797831826640597;466.87350250689474;14.11251969619286;12.815751940305475;12.815751940305475;9.740713402868021;7.7961385057250485;7.7961385057250485;6.042035…
131;5.9903344671201815;0.5254629629629628;5.9903344671201815;0.5254629629629628;0.8344725610509598;261.365;238.18099999999995;261.172878976;104.0;0.0;0.12612054398455938;-0.4963212243694226;0.4963212243694226;0.12612054398455938;1.4210526315789473;2.3157894736842106;3.1052631578947367;1.9494629739564617;430.1251155244272;13.242276208189782;11.893102209495101;11.893102209495101;9.346866552750669;7…
132;9.678616307634165;0.35242129104728326;9.678616307634165;0.35242129104728326;0.8719177749918674;247.33799999999997;226.16999999999996;247.157228912;98.0;0.0;0.12268155954473446;-0.5079514132498819;0.5079514132498819;0.12268155954473446;1.4444444444444444;2.3333333333333335;3.1666666666666665;1.9078746920997327;430.50182000908245;12.535169427003234;10.932067514531196;10.932067514531196;8.792024…
133;9.877288832199547;0.29033795771395;9.877288832199547;0.29033795771395;0.8719177749918674;247.33799999999994;226.16999999999996;247.157228912;98.0;0.0;0.1640168635919524;-0.5042472423058771;0.5042472423058771;0.1640168635919524;1.4444444444444444;2.3333333333333335;3.1666666666666665;1.9185567150057943;430.50182000908245;12.535169427003234;10.932067514531196;10.932067514531196;8.80886175028988…
134;5.9278344671201815;0.6098148148148146;5.9278344671201815;0.6098148148148146;0.7754239454880183;231.33899999999994;210.17099999999996;231.162314292;92.0;0.0;0.12240963973670177;-0.4916401247961132;0.4916401247961132;0.12240963973670177;1.3529411764705883;2.235294117647059;3.1176470588235294;1.8796281386353626;388.26313903575067;11.664925939000156;10.562204188220864;10.562204188220864;8.3981781…
135;6.114177059712773;0.19037037037037052;6.114177059712773;0.19037037037037052;0.8448562315111863;275.392;250.19199999999995;275.18852904;110.0;0.0;0.12586150382025446;-0.49633238466236224;0.49633238466236224;0.12586150382025446;1.35;2.25;3.05;1.9208423376193504;457.807850229236;14.001789232183626;12.652615233488945;12.652615233488945;9.787953568661438;7.82657132472213;7.82657132472213;6.0709109…
136;5.479010770975057;1.043100434618292;5.479010770975057;1.043100434618292;0.8489780424777988;298.22400000000005;278.06399999999996;297.07282636;94.0;0.0;0.12195025157227445;-0.4964652705419608;0.4964652705419608;0.12195025157227445;1.2352941176470589;1.9411764705882353;2.588235294117647;2.257816550448527;392.05375405674505;12.25071237662706;10.630767584471586;12.216764123586291;8.25755015527362…
137;9.435726332199547;0.40064030087343605;9.435726332199547;0.40064030087343605;0.7998042090671182;205.301;186.14899999999997;205.146664228;82.0;0.0;0.11537110657380677;-0.5079560281548912;0.5079560281548912;0.11537110657380677;1.2;1.9333333333333333;2.6666666666666665;2.1084092972495663;335.3078797466404;10.673362107437434;9.36911868568808;9.36911868568808;7.2920249978842735;5.8245375298861735;5…
138;9.778985654446963;0.4776374716553291;9.778985654446963;0.4776374716553291;0.7998042090671182;205.30099999999996;186.14899999999997;205.146664228;82.0;0.0;0.11858820479062687;-0.5076645723045329;0.5076645723045329;0.11858820479062687;1.2666666666666666;2.066666666666667;2.8666666666666667;2.1439727077746036;335.3078797466404;10.673362107437434;9.36911868568808;9.36911868568808;7.30886175028988…
139;5.44484410430839;1.065600434618292;5.44484410430839;1.065600434618292;0.7742139313184262;219.32799999999995;198.15999999999997;219.162314292;88.0;0.0;0.12187050440215128;-0.49646664661005707;0.49646664661005707;0.12187050440215128;1.25;2.0625;2.8125;2.167234749542001;348.58861999289314;11.380468888623982;10.330153380651986;10.330153380651986;7.846866552750667;6.219286231975697;6.2192862319756…
140;12.539545862536933;-0.5981232194566433;12.539545862536933;0.053750779760429745;0.4865357366381187;341.4510000000001;314.235;341.199093724;134.0;0.0;0.16642694970190106;-0.4900820931304611;0.4900820931304611;0.16642694970190106;1.12;1.84;2.6;1.8899771393046099;642.5992384237759;17.90756662611944;14.779853555443232;14.779853555443232;12.202708600407234;8.880973111005792;8.880973111005792;6.0738…
141;12.756863749904703;-0.014301121651947746;12.756863749904703;0.014301121651947746;0.31438172940121;457.63500000000033;416.30700000000024;457.30608421208996;182.0;0.0;0.22923430246724102;-0.4963292647666398;0.4963292647666398;0.22923430246724102;1.121212121212121;1.8484848484848484;2.515151515151515;1.3293871350661923;829.4273690885426;23.476480726871774;20.736316366225534;20.736316366225534;15…
142;10.343964815864618;-0.02074263038548807;10.343964815864618;0.02074263038548807;0.6679896785011673;338.4550000000001;312.247;338.210661452;132.0;0.0;0.2848934055695157;-0.4806997775824474;0.4806997775824474;0.2848934055695157;1.36;2.16;2.92;1.7608642854975334;846.498243142067;17.551677284948283;15.158733391073408;15.158733391073408;12.117723500579766;9.149429407757705;9.149429407757705;6.99228…
143;10.373224075123877;0.14129440665154913;10.373224075123877;0.14129440665154913;0.6666040096056569;340.4710000000001;312.247;340.226311516;134.0;0.0;0.2845728580186672;-0.48070772741706325;0.48070772741706325;0.2845728580186672;1.36;2.16;2.92;1.661681110229097;792.0901036937433;17.551677284948283;15.365840172259954;15.365840172259954;12.117723500579766;9.427250854090618;9.427250854090618;7.3921…
144;9.882793839758126;0.4808852985638703;9.882793839758126;0.4808852985638703;0.8443423063981113;219.328;198.15999999999997;219.162314292;88.0;0.0;0.1185983477199843;-0.5076643828740163;0.5076643828740163;0.1185983477199843;1.3125;2.0625;2.75;2.1928789701859674;357.7530160182642;11.543605595440512;10.239362173691159;10.239362173691159;7.757550155273625;6.296095079874477;6.296095079874477;4.532649…
145;9.72179043839758;0.4726417233560094;9.72179043839758;0.4726417233560094;0.7315168361427633;191.274;174.13799999999998;191.131014164;76.0;0.0;0.11858820478430271;-0.507664572304545;0.507664572304545;0.11858820478430271;1.2857142857142858;2.0714285714285716;2.857142857142857;2.2502982688306563;322.0978098482713;9.966255326250886;8.662011904501533;8.662011904501533;6.80886175028988;5.33052059402…
146;5.418513085789872;1.060604686318972;5.418513085789872;1.060604686318972;0.7329732407827696;205.301;186.14899999999997;205.146664228;82.0;0.0;0.12187050439582665;-0.4964666466100693;0.4964666466100693;0.12187050439582665;1.2666666666666666;2.066666666666667;2.8;2.2623068883503556;335.3078797466404;10.673362107437434;9.623046599465438;9.623046599465438;7.346866552750666;5.719286231975697;5.7192…
147;12.121318019906074;0.23074797251674228;12.121318019906074;0.23074797251674228;0.6459203568367478;399.5380000000002;370.3060000000001;399.231062548;154.0;0.0;0.2309812156138701;-0.36846480528444714;0.36846480528444714;0.2309812156138701;0.8666666666666667;1.6666666666666667;2.5;1.1935227615194273;1063.56669997084;20.50142475325411;17.68024601835238;17.68024601835238;14.724677988261849;11.09947…
148;13.81322940287226;-0.17717876039304659;13.81322940287226;0.007554130448475416;0.4803725819653009;481.6850000000003;438.34100000000024;481.34167561600003;192.0;0.0;0.29112544173434873;-0.4804126044484706;0.4804126044484706;0.29112544173434873;1.2571428571428571;2.0;2.657142857142857;1.660248535058211;1096.6931423979934;25.4908348737037;22.55816535140724;22.55816535140724;16.506257618687435;13.…
149;13.772615583704148;-0.17347525352733717;13.772615583704148;0.008169222936087683;0.4803725819653009;481.6850000000003;438.3410000000003;481.34167561600003;192.0;0.0;0.29112544173434873;-0.4804126044484706;0.4804126044484706;0.29112544173434873;1.2571428571428571;2.0;2.657142857142857;1.6400394866222956;1096.6931423979934;25.4908348737037;22.55816535140724;22.55816535140724;16.523094371093045;1…
150;13.587033415217938;-0.15688869992441457;13.587033415217938;0.008521589191231582;0.5513029272900679;425.5770000000003;390.2970000000002;425.27907536;168.0;0.0;0.29112544173434873;-0.4804126044484706;0.4804126044484706;0.29112544173434873;1.3225806451612903;2.129032258064516;2.870967741935484;1.5829518912066778;966.0304005985404;22.120591385700628;19.13551562059687;19.13551562059687;14.90108590…
151;12.437748094608214;-4.252546650604686;12.437748094608214;0.18841080876795147;0.8383597745599247;231.26100000000002;215.13299999999998;231.123484172;90.0;0.0;0.4159194854102102;-0.31420153085529867;0.4159194854102102;0.31420153085529867;1.3125;2.0;2.5625;2.750582347098714;333.28091213536607;12.181798275874712;9.434858327348907;9.434858327348907;7.430870218218028;5.326801171181156;5.32680117118…
152;12.90897280473293;-0.5078836619253313;12.90897280473293;0.14559552663566677;0.37299203631409344;479.60600000000034;450.3740000000003;479.19911078800004;178.0;0.0;0.43322740181317;-0.44822404303487373;0.44822404303487373;0.43322740181317;0.9705882352941176;1.6764705882352942;2.4705882352941178;1.1704226121386;1349.6019964042887;23.492988584816832;19.35182432355118;20.168320904478904;16.6690350…
153;10.424375447503465;-0.4251727189171517;10.424375447503465;0.07615533389190254;0.25940217573242447;481.62200000000036;450.37400000000025;481.2147608520001;180.0;0.0;0.3857687858191311;-0.4930342092656252;0.4930342092656252;0.3857687858191311;1.0294117647058822;1.7941176470588236;2.6176470588235294;1.216091420459993;1138.2913586303046;23.752501608810675;19.429754933623368;20.246251514551094;16.…
154;11.323411893433953;-0.7590486758353787;11.323411893433953;0.26708319413550274;0.741254762715959;438.56800000000027;404.2960000000002;438.251857568;172.0;0.0;0.23080038000324227;-0.49387863152656647;0.49387863152656647;0.23080038000324227;1.0;1.78125;2.5625;1.1194156846973566;917.7929391634132;21.968044558434507;18.963362404460494;18.963362404460494;15.626272882447973;11.93500696771416;11.9350…
155;13.52171640467568;-0.29384909773284207;13.52171640467568;0.29055355729444465;0.35231997884377825;474.5550000000002;446.33100000000024;474.223117956;180.0;0.0;0.14435289401833695;-0.4917077317395596;0.4917077317395596;0.14435289401833695;0.8285714285714286;1.4857142857142858;2.1714285714285713;1.3411238478387195;1200.1242374992312;24.200095366003378;19.701225805066574;19.701225805066574;17.101…
156;5.844687180375936;0.685316596900482;5.844687180375936;0.685316596900482;0.39411380172135996;438.57500000000016;408.3350000000002;438.24196158;168.0;0.0;0.14434941571857904;-0.4917077317395596;0.4917077317395596;0.14434941571857904;0.7878787878787878;1.4545454545454546;2.1818181818181817;1.3220708705357884;1107.9987576703106;22.459608389997225;19.099997397427373;19.099997397427373;16.313994385…
157;6.333703703703704;-0.1753647014361306;6.333703703703704;0.027006802721088796;0.8888730494256725;313.397;290.213;313.167793596;122.0;0.0;0.16176369246964092;-0.48999077202364666;0.48999077202364666;0.16176369246964092;1.0869565217391304;1.826086956521739;2.5217391304347827;1.8648144587804334;596.5735373337268;15.907566626119443;13.404024957223667;13.404024957223667;11.381341395361314;8.1395072…
158;12.526131981577958;-0.19387604858567875;12.526131981577958;0.08689527637399186;0.4390425540377825;420.53500000000025;392.3110000000002;420.18312637599996;158.0;0.0;0.2817946004382397;-0.4928700212180388;0.4928700212180388;0.2817946004382397;1.2758620689655173;2.0;2.689655172413793;1.8072415518701934;871.7999693129301;21.225403871315223;17.305167490700057;18.121664071627784;13.989600962842506;…
159;5.321470616024188;0.926163076341648;5.321470616024188;0.926163076341648;0.8783798623623368;246.35399999999996;224.17799999999997;246.173213324;98.0;0.0;0.11912116887781096;-0.4967429666160289;0.4967429666160289;0.11912116887781096;1.2777777777777777;2.0555555555555554;2.6666666666666665;2.4464233291414414;528.518277638742;13.120955864630139;11.708833037092342;11.708833037092342;8.651397005390…
160;10.53100235289525;-0.2401353981398242;10.53100235289525;0.16438485659318647;0.23957510515239147;503.06800000000027;471.8200000000003;502.1805395320001;182.0;0.0;0.22081567491551327;-0.5053996940568914;0.5053996940568914;0.22081567491551327;1.2058823529411764;1.9705882352941178;2.7058823529411766;1.2594669564479923;1158.513421973242;24.07877502244374;19.628455003563754;21.200880530509938;16.52…
161;10.531002352895252;-0.2401353981398242;10.531002352895252;0.0317022055195495;0.23957510515239147;503.0680000000003;471.8200000000002;502.18053953200007;182.0;0.0;0.22081570137764073;-0.506682337895377;0.506682337895377;0.22081570137764073;1.2058823529411764;1.9705882352941178;2.7058823529411766;1.2591662264268078;1158.513421973242;24.078775022443736;19.628455003563758;21.200880530509938;16.52…
162;10.742113464006362;-0.0972187314731574;10.742113464006362;0.0972187314731574;0.2197841952231789;517.0950000000003;483.83100000000024;516.1961895960001;188.0;0.0;0.22082401715440342;-0.4954855706805034;0.4954855706805034;0.22082401715440342;1.1142857142857143;1.8571428571428572;2.5714285714285716;1.2776772574844848;1174.8584439870046;24.785881803630286;20.589489698527665;22.161915225473845;17.…
163;3.300126133786848;0.7018518518518516;3.300126133786848;0.7018518518518516;0.7727666325443201;214.31199999999998;196.16799999999995;214.146998576;84.0;0.0;0.04564047059287188;-0.3611676048229723;0.3611676048229723;0.04564047059287188;1.25;2.125;2.9375;2.093513561820306;510.4297404862059;11.120955864630139;9.955285285007731;9.955285285007731;7.754020195423489;5.99759664790727;5.99759664790727;5…
164;9.737385676492819;0.46671296296296316;9.737385676492819;0.46671296296296316;0.7314970161245726;191.27399999999997;174.13799999999995;191.131014164;76.0;0.0;0.11859834434063295;-0.5076643828875209;0.5076643828875209;0.11859834434063295;1.3571428571428572;2.142857142857143;2.857142857142857;2.28731477343365;333.0936560484995;10.129392033067417;8.825148611318063;8.825148611318063;6.6815405503520…
165;2.4196296296296294;1.0882955404383976;2.4196296296296294;1.0882955404383976;0.8136783893547586;277.41099999999994;254.22699999999992;277.183049736;108.0;0.0;0.0010137632931433648;-0.30909168874709037;0.30909168874709037;0.0010137632931433648;0.8571428571428571;1.380952380952381;1.9047619047619047;2.0659497027232017;602.8929198710238;14.656489770562878;12.971793142952784;12.971793142952784;10.…
166;5.981337159863946;0.6371103395061728;5.981337159863946;0.6371103395061728;0.8428637069733037;279.3829999999999;258.2149999999999;279.162314292;108.0;0.0;0.127143343491757;-0.4882394427370874;0.4882394427370874;0.127143343491757;1.0;1.7142857142857142;2.5238095238095237;2.065949702723201;608.6208590133429;14.656489770562878;12.672934652230099;12.672934652230099;10.254020195423491;7.40863159087…
167;6.209383932070771;0.7975376879146724;6.209383932070771;0.7975376879146724;0.7918053413291346;318.87299999999993;299.721;318.095747288;110.0;0.0;0.056730031151179014;-0.33955085067145824;0.33955085067145824;0.056730031151179014;1.0476190476190477;1.8095238095238095;2.619047619047619;1.9437632658356145;642.4372765270095;14.819626477379408;12.343412182360032;13.915837709306214;10.147867045540844…
168;2.462962962962963;1.0622685185185183;2.462962962962963;1.0622685185185183;0.8288580486751157;284.428;264.268;284.13471963999996;104.0;0.0;0.05523552387540123;-0.33959375986531565;0.33959375986531565;0.05523552387540123;0.9;1.45;2.0;1.9079557582606885;549.5488048405728;13.94938298937633;12.042797978540431;12.859294559468157;9.754020195423491;7.037045147376665;7.853541728304391;5.34597873903504…
169;5.757216789493575;0.8571038044847569;5.757216789493575;0.8571038044847569;0.898597591171645;244.33799999999997;224.17799999999994;244.15756326;96.0;0.0;0.12273770525685254;-0.4932734769343729;0.4932734769343729;0.12273770525685254;1.3333333333333333;2.2222222222222223;3.0555555555555554;1.9659857836346348;556.8640977965439;12.535169427003234;11.123046599465438;11.123046599465438;8.73718344301…
170;4.453196064697688;0.8863215178046528;4.453196064697688;0.8863215178046528;0.6303573743703154;305.385;286.233;305.16404560800004;116.0;0.0;0.1639437609072873;-0.3608871415689493;0.3608871415689493;0.1639437609072873;1.173913043478261;2.0869565217391304;2.9565217391304346;1.7992309531044954;963.7896358246167;15.81119030894213;13.321870097889937;13.321870097889937;11.220346690612278;7.7539581500…
171;11.102038537057616;-0.43782690854119455;11.102038537057616;0.04213258426010924;0.5360790833522504;325.3720000000001;306.22;325.153874848;124.0;0.0;0.31122199167755915;-0.3608871456459375;0.3608871456459375;0.31122199167755915;1.3333333333333333;2.1666666666666665;2.9166666666666665;1.9055176965263607;872.2983348101308;17.10408352775558;13.613802814128078;13.613802814128078;11.541713895658196;…
172;5.757216789493575;0.8571038044847568;5.757216789493575;0.8571038044847568;0.898597591171645;244.33799999999994;224.17799999999994;244.15756326;96.0;0.0;0.12273959622608821;-0.4932733746916754;0.4932733746916754;0.12273959622608821;1.3333333333333333;2.2222222222222223;3.0555555555555554;2.0403719396570326;556.864097796544;12.535169427003234;11.123046599465438;11.123046599465438;8.754020195423…
173;5.801717923280423;0.8594953861174098;5.801717923280423;0.8594953861174098;0.8417355574526469;258.36499999999995;236.18899999999994;258.173213324;102.0;0.0;0.12273983043008911;-0.49327337278122574;0.49327337278122574;0.12273983043008911;1.3157894736842106;2.1578947368421053;2.9473684210526314;2.1067127174591636;598.305007310537;13.405412915006313;12.070260194965396;12.070260194965396;9.1647037…
174;13.076540048307432;-0.31606516089076786;13.076540048307432;0.021666582974822823;0.36025795118760945;453.58300000000037;425.3590000000003;453.18862635599993;168.0;0.0;0.2734497939818966;-0.34032099921103737;0.34032099921103737;0.2734497939818966;1.09375;1.8125;2.5625;1.1747180024643173;1074.2403628533204;22.501424753254113;18.297356803099706;19.11385338402743;15.524877143252588;11.147156302860…
175;13.395854107264348;-0.29879664237224923;13.395854107264348;0.0064961736712725315;0.34561128073163316;466.58200000000033;439.36600000000027;466.1838753240001;172.0;0.0;0.2734497939818966;-0.355890958706732;0.355890958706732;0.2734497939818966;1.1818181818181819;2.0;2.8484848484848486;1.0672216842297058;1261.7592367947668;22.785881803630286;18.667220129410037;19.48371671033776;16.09735678832402…
176;13.472076304361101;-0.17829252714591215;13.472076304361101;0.1005231296213056;0.3644010838968426;466.58200000000033;439.36600000000027;466.18387532400004;172.0;0.0;0.2759325265807036;-0.367791423705138;0.367791423705138;0.2759325265807036;1.121212121212121;1.9393939393939394;2.787878787878788;1.0672216842297055;1261.7592367947668;22.785881803630286;18.667220129410033;19.48371671033776;16.0973…
177;13.476693109531922;-0.1731484942241015;13.476693109531922;0.0036435370453609117;0.33418912196149175;482.6500000000004;455.4340000000003;482.1610317040001;172.0;0.0;0.27344979398189667;-0.367791423705138;0.367791423705138;0.27344979398189667;1.0606060606060606;1.878787878787879;2.727272727272727;1.0672216842297058;1261.7592367947668;22.785881803630286;18.667220129410037;20.300213291265486;16.0…
178;12.387214017884856;0.10620719445276872;12.387214017884856;0.10620719445276872;0.5547749988748034;408.5710000000003;380.34700000000015;408.198382516;152.0;0.0;0.25309025687157694;-0.35269201965539765;0.35269201965539765;0.25309025687157694;1.0;1.7241379310344827;2.5172413793103448;1.182290222264707;934.215534804384;20.053830996061407;16.958357635126575;17.774854216054297;14.220346690612278;10.…
179;12.52804735121819;-0.0025891018435275637;12.52804735121819;0.0025891018435275637;0.465008486768748;423.5860000000003;394.3540000000002;423.20928154800004;158.0;0.0;0.25518340742410145;-0.3980806113814142;0.3980806113814142;0.25518340742410145;1.0666666666666667;1.8;2.6;1.190695762555613;995.9319633650999;20.924074484064487;17.458357635126575;18.274854216054297;14.631030293135238;10.5495987341…
180;12.80647705643361;0.019957194452768334;12.80647705643361;0.019957194452768334;0.37407399812799486;465.6480000000002;438.4320000000002;465.165702484;166.0;0.0;0.27344979398189667;-0.35269201965539765;0.35269201965539765;0.27344979398189667;0.90625;1.5625;2.34375;1.0636842574801215;1211.2862187470246;21.915638315627206;18.23646925190077;19.869462413756217;15.703509938206672;11.12122872834606;12…
181;13.066811082796143;-0.32726217826304405;13.066811082796143;0.007954627173741402;0.5371314865849836;423.4880000000002;397.2800000000002;423.195819912;162.0;0.0;0.2759332903424813;-0.3554664724647454;0.3554664724647454;0.2759332903424813;1.1290322580645162;1.8387096774193548;2.5806451612903225;1.220670434559264;1055.3765866765193;21.794317972067567;17.590250021913157;17.590250021913157;15.02487…
182;13.071955115717955;-0.3214951655756162;13.071955115717955;0.003619446900332557;0.5091380173966273;439.55600000000027;413.34800000000024;439.172976292;162.0;0.0;0.27345055775023897;-0.34027236419706786;0.34027236419706786;0.27345055775023897;1.1290322580645162;1.8387096774193548;2.5806451612903225;1.220670434559264;1058.1314741786828;21.794317972067567;17.590250021913157;18.406746602840883;15.…
183;13.062061153642635;-0.33457955608524315;13.062061153642635;0.034659695278451697;0.581837967207032;409.4610000000002;385.2690000000002;409.18016984800005;156.0;0.0;0.2759776060709148;-0.3554664724389789;0.3554664724389789;0.2759776060709148;1.1333333333333333;1.8333333333333333;2.566666666666667;1.2736329125385826;1039.2877645537515;21.087211190881018;16.88314324072661;16.88314324072661;14.524…
184;13.067828166330063;-0.3280691394185764;13.067828166330063;0.020885590595256076;0.5581638957575263;425.5290000000003;401.3370000000002;425.15732622800004;156.0;0.0;0.27349487467731465;-0.3390363344689752;0.3390363344689752;0.27349487467731465;1.1333333333333333;1.8333333333333333;2.566666666666667;1.2736329125385826;1042.0426520559151;21.087211190881018;16.88314324072661;17.699639821654337;14.…
185;13.38137521259955;-0.3173110375667243;13.38137521259955;0.13783783646608327;0.4828503037084328;422.4600000000002;399.2760000000002;422.17541881600005;160.0;0.0;0.27597760607091465;-0.35589095870673176;0.35589095870673176;0.27597760607091465;1.096774193548387;1.8709677419354838;2.7096774193548385;1.165717406091685;1226.003579422706;21.37166824125719;17.253006567036945;17.253006567036945;15.097…
186;13.387142225286981;-0.3108006209000578;13.387142225286981;0.033671169799416756;0.4582097223105436;438.52800000000013;415.34400000000016;438.1525751960001;160.0;0.0;0.27349487467731454;-0.35589095870673176;0.35589095870673176;0.27349487467731454;1.2258064516129032;2.032258064516129;2.870967741935484;1.165717406091685;1228.7584669248695;21.371668241257193;17.25300656703694;18.069503147964667;15…
187;13.056463529856385;-0.14892337490551788;13.056463529856385;0.060960121568732095;0.6051119467071515;437.97500000000014;409.7510000000002;437.1982381960001;162.0;0.0;0.25160087414381377;-0.36087203725653505;0.36087203725653505;0.25160087414381377;1.2903225806451613;2.096774193548387;2.806451612903226;1.5348508545318136;1214.4808941108984;21.913484604514082;18.367976047049613;19.12390499306807;1…
188;13.015849710688276;-0.14521986803980869;13.015849710688276;0.07078896389769507;0.6051119467071515;437.97500000000014;409.7510000000002;437.1982381960001;162.0;0.0;0.25160087413834664;-0.36063987949597076;0.36063987949597076;0.25160087413834664;1.2580645161290323;2.064516129032258;2.774193548387097;1.5142920162257902;1214.4808941108984;21.91348460451408;18.367976047049613;19.12390499306807;14.…
189;12.830267542202066;-0.1286333144368863;12.830267542202066;0.10396943499622058;0.679863378542369;381.8670000000001;361.70700000000016;381.13563794;138.0;0.0;0.25160087413832616;-0.36088046458560485;0.36088046458560485;0.25160087413832616;1.3333333333333333;2.2222222222222223;3.037037037037037;1.4851641876650783;1080.6951810228766;18.543241116511005;14.945326316239242;15.701255262257698;13.0973…
190;14.169231875027329;-2.045550637859215;14.169231875027329;0.15805317229590843;0.3219693520246347;581.6730000000003;546.3930000000004;581.2638192199998;222.0;0.0;0.2822219509421889;-0.4960612061704145;0.4960612061704145;0.2822219509421889;1.1627906976744187;1.9767441860465116;2.7906976744186047;1.1583137770251237;1716.6716355781018;29.67263314957841;24.233570900165383;24.233570900165383;20.6763…
191;14.184644289993315;-2.030138222893229;14.184644289993315;0.16124864284811946;0.3209243540092228;583.6890000000004;546.3930000000004;583.2794692839999;224.0;0.0;0.28222172918677313;-0.49628521114427443;0.49628521114427443;0.28222172918677313;1.1627906976744187;1.9767441860465116;2.7906976744186047;1.121204166672003;1655.520300009061;29.672633149578413;24.440677681351932;24.440677681351932;20.6…
192;10.770832231040565;0.026837679516250157;10.770832231040565;0.026837679516250157;0.4540800804647118;408.57100000000014;380.3470000000001;408.19838251600004;152.0;0.0;0.21154881929212999;-0.49605370668409315;0.49605370668409315;0.21154881929212999;1.3448275862068966;2.1724137931034484;2.896551724137931;1.569234849554929;1076.4316591240097;20.336134335324456;17.437225169540348;18.253721750468074…
193;10.737770702455048;0.030541186381960017;10.737770702455048;0.030541186381960017;0.4540800804647118;408.57100000000014;380.3470000000001;408.19838251600004;152.0;0.0;0.21154881929212996;-0.4960537066840998;0.4960537066840998;0.21154881929212996;1.3448275862068966;2.1724137931034484;2.896551724137931;1.54792848785157;1076.4316591240097;20.336134335324456;17.437225169540348;18.253721750468074;13…
194;10.58698192239859;0.0471277399848824;10.58698192239859;0.0471277399848824;0.5434258206482849;352.463;332.3030000000001;352.13578226;128.0;0.0;0.21154881929212996;-0.4960537066840998;0.4960537066840998;0.21154881929212996;1.44;2.36;3.2;1.520877888492842;945.6538021620809;16.96589084732138;14.014575438729974;14.8310720196577;12.20350993820667;8.66602343098942;9.545676242244314;7.118560488001678…
195;12.021071253315121;-0.30466492577287974;12.021071253315121;0.06364967010168998;0.8133995988919595;394.5190000000002;364.27900000000017;394.2368762;154.0;0.0;0.34659025697540363;-0.49496202802919154;0.49496202802919154;0.34659025697540363;1.3103448275862069;2.103448275862069;2.793103448275862;1.4967036400694502;1015.7896994460446;20.499271042140986;17.69673819353419;17.69673819353419;13.702528…
196;11.997493365099995;-0.3048499409073906;11.997493365099995;0.06375090546953399;0.8133995988919595;394.5190000000002;364.27900000000017;394.2368762;154.0;0.0;0.34659025697540363;-0.49496202802919154;0.49496202802919154;0.34659025697540363;1.3103448275862069;2.103448275862069;2.793103448275862;1.4773703919902383;1015.7896994460446;20.49927104214099;17.69673819353419;17.69673819353419;13.71936525…
197;11.866050592158096;-0.30468235596707793;11.866050592158096;0.06348208516137777;0.8837131856195246;338.41100000000006;316.23500000000007;338.174275944;130.0;0.0;0.34659025697540363;-0.49496202802919154;0.49496202802919154;0.34659025697540363;1.4;2.28;3.08;1.436026164989021;886.6764769112036;17.129027554137913;14.274088462723817;14.274088462723817;12.097356788324023;8.94437102600941;8.944371026…
198;10.200994789074695;-0.21081949871316752;10.200994789074695;0.10620271878457732;0.4084566784713868;445.6070000000002;410.3270000000002;445.2729273600001;174.0;0.0;0.38076887809673543;-0.4662277180176409;0.4662277180176409;0.38076887809673543;1.2121212121212122;2.0;2.757575757575758;1.3471489452326448;1159.094369153245;23.164561460070644;20.136275943982362;20.136275943982362;15.791844901323604;…
199;10.181818773268436;-0.21100451384767793;10.181818773268436;0.10653281631836009;0.4084566784713868;445.6070000000002;410.3270000000002;445.2729273600001;174.0;0.0;0.38076887809673543;-0.4662277180176409;0.4662277180176409;0.38076887809673543;1.1818181818181819;1.9696969696969697;2.727272727272727;1.3314860111562112;1159.094369153245;23.164561460070644;20.136275943982362;20.136275943982362;15.8…
200;10.075071924060921;-0.21083692890736505;10.075071924060921;0.21083692890736505;0.5177491473511407;389.49900000000014;362.28300000000013;389.21032710400004;150.0;0.0;0.38076887809673543;-0.4662277180176409;0.4662277180176409;0.38076887809673543;1.206896551724138;2.0689655172413794;2.9310344827586206;1.2775103614897296;1027.0416253120623;19.794317972067564;16.713626213171988;16.713626213171988;…
201;10.433238742211504;0.119686306749192;10.433238742211504;0.119686306749192;0.442606819023374;415.58100000000013;382.3170000000002;415.26236267600007;162.0;0.0;0.21307859980747443;-0.4930890346184537;0.4930890346184537;0.21307859980747443;1.1935483870967742;1.967741935483871;2.7096774193548385;1.46161285474722;1122.5842131786783;21.75034789769755;19.020920872331953;19.020920872331953;14.8086816…
202;10.414062726405245;0.11812850125402141;10.414062726405245;0.11812850125402141;0.442606819023374;415.58100000000013;382.3170000000002;415.26236267600007;162.0;0.0;0.21307859980747443;-0.4930890346184537;0.4930890346184537;0.21307859980747443;1.1612903225806452;1.935483870967742;2.6774193548387095;1.4430176324658575;1122.5842131786783;21.75034789769755;19.020920872331953;19.020920872331953;14.8…
203;10.307315877197732;0.1518917181069963;10.307315877197732;0.1518917181069963;0.5455774073373356;359.47300000000007;334.2730000000001;359.19976242;138.0;0.0;0.21307859980747443;-0.4930890346184537;0.4930890346184537;0.21307859980747443;1.1851851851851851;2.037037037037037;2.888888888888889;1.4012283080773984;991.2859247133991;18.38010440969447;15.598271141521579;15.598271141521579;13.2035099382…
204;2.4274017384731668;1.1632893990929705;2.4274017384731668;1.1632893990929705;0.5791645622326818;287.406;266.23799999999994;287.167399672;110.0;0.0;0.0015995382446495968;-0.3057312648686364;0.3057312648686364;0.0015995382446495968;0.7272727272727273;1.2272727272727273;1.7727272727272727;1.9631480815500684;705.4815373524832;14.940946820939052;13.04914341214241;13.04914341214241;10.82649984049492…
205;12.58934697026959;0.26479397623246825;12.58934697026959;0.26479397623246825;0.7325276241844828;309.434;290.282;309.11873522800005;112.0;0.0;0.17729496902076006;-0.3057312648500038;0.3057312648500038;0.17729496902076006;1.0454545454545454;1.8181818181818181;2.6363636363636362;1.958174478975456;761.2473019729697;15.104083527755582;12.76334569749818;13.579842278425906;10.737183443017885;7.837191…
206;13.083661617463024;-0.23342380766713333;13.083661617463024;0.028112244897958716;0.834893878725578;299.389;277.21299999999997;299.168542544;116.0;0.0;0.12660111775180324;-0.48544941724319696;0.48544941724319696;0.12660111775180324;1.0;1.6363636363636365;2.272727272727273;1.8104465161872882;576.1439954565993;15.363596551749426;12.912706444805126;12.912706444805126;10.720346690612274;7.879033626…
207;4.222584089191232;0.7985648148148146;4.222584089191232;0.7985648148148146;0.5755155898652071;164.252;148.124;164.131348512;66.0;0.0;0.025878941464115093;-0.30574829177255375;0.30574829177255375;0.025878941464115093;1.5833333333333333;2.5;3.0833333333333335;1.997991693039251;217.8784690943958;8.38890505706126;7.662011904501533;7.662011904501533;5.860173345306138;4.751715438202445;4.75171543820…
208;11.157768394806704;-0.42663706396751166;11.157768394806704;0.033049316821412544;0.5605480878431096;337.3830000000001;318.23100000000005;337.15387484800004;128.0;0.0;0.311221991677569;-0.36087623972835087;0.36087623972835087;0.311221991677569;1.4;2.28;3.04;1.685088037700107;936.1160541836529;17.388540578131753;13.898259864504253;13.898259864504253;12.11419354072963;8.276127642137094;8.27612764…
209;13.77241849877494;-0.2107989409477138;13.77241849877494;0.06917955299403777;0.41146681964491555;462.56900000000036;431.3210000000003;462.24310445199995;178.0;0.0;0.2895536496440819;-0.4923480642537575;0.4923480642537575;0.2895536496440819;1.1176470588235294;1.911764705882353;2.7058823529411766;1.1640938708761128;1236.6559855312385;23.285881803630286;19.557830329668857;19.557830329668857;16.50…
210;13.510976275497828;-0.2079839109453161;13.510976275497828;0.04425596582883706;0.3408519280358396;505.63800000000043;469.3500000000003;505.28530361199995;196.0;0.0;0.286206856008029;-0.492348086531048;0.492348086531048;0.286206856008029;1.162162162162162;1.972972972972973;2.7837837837837838;1.007613471736248;1288.6890436446893;25.407202147189928;21.472043892041953;21.472043892041953;17.9879335…
211;9.0903081380377;0.6306796273367895;9.0903081380377;0.6306796273367895;0.6038059369579283;355.44500000000005;334.27700000000004;355.1796956720001;134.0;0.0;0.10040071675342863;-0.36088695246268576;0.36088695246268576;0.10040071675342863;1.2592592592592593;2.185185185185185;3.0;1.5632834718084228;1176.5703742365874;18.38010440969447;15.313433929452659;15.313433929452659;13.224677988261849;9.405…
212;11.177113350550261;-0.4250835660251244;11.177113350550261;0.03289866255144025;0.5384017897463736;351.4100000000001;330.242;351.16952491200004;134.0;0.0;0.31122199167755926;-0.3608869564963655;0.3608869564963655;0.31122199167755926;1.4230769230769231;2.3076923076923075;3.076923076923077;1.6300518211485726;952.0074053724722;18.095647359318303;14.605366645690802;14.605366645690802;12.61419354072…
213;6.176539767362579;0.7064663118333756;6.176539767362579;0.7064663118333756;0.8001222420891723;326.831;307.679;326.129824288;118.0;0.0;0.1383215959494366;-0.35347061187973944;0.35347061187973944;0.1383215959494366;1.0;1.7826086956521738;2.608695652173913;1.8304332090303406;763.3669443617505;15.81119030894213;13.089484268582675;13.84541321460113;11.20350993820667;7.887311430224071;8.265275903233…
214;6.289695068961161;0.8081470645088975;6.289695068961161;0.8081470645088975;0.7751246622951562;373.95300000000003;349.7610000000001;373.13794644800004;132.0;0.0;0.05673003116307831;-0.33955084718263834;0.33955084718263834;0.05673003116307831;0.92;1.68;2.52;1.4932356446643806;743.4711667615175;17.225403871315223;14.619052902606182;16.19147842955236;12.20350993820667;8.954408454971631;10.14886950…
215;12.219809933232552;-0.06798380154530959;12.219809933232552;0.06798380154530959;0.9241142881719684;304.41900000000004;284.259;304.13578226;112.0;0.0;0.27118498180305695;-0.34936154153213933;0.34936154153213933;0.27118498180305695;1.2857142857142858;2.0476190476190474;2.857142857142857;1.5236967917312108;618.9160722598834;14.656489770562878;12.210179131305392;13.026675712233118;10.2371834430178…
216;4.977645030234316;0.9102253401360544;4.977645030234316;0.9102253401360544;0.7326590212740716;332.451;308.259;332.20009676800004;128.0;0.0;0.14434941569100834;-0.3038256428493192;0.3038256428493192;0.14434941569100834;0.84;1.48;2.16;1.6626379808247533;745.4271559519163;17.062267164498692;14.675241249018459;14.675241249018459;12.29282633568371;8.894574236565228;8.894574236565228;6.7068477629977…
217;13.51828118980987;-0.24459850298143948;13.51828118980987;0.24459850298143948;0.6853395959421941;284.33799999999997;267.202;284.143724764;108.0;0.0;0.1532760159582192;-0.35229301558200654;0.35229301558200654;0.1532760159582192;1.0476190476190477;1.8571428571428572;2.6666666666666665;1.915397529311044;802.4984175449983;14.396976746569035;11.959347594893007;11.959347594893007;10.220346690612276;…
218;4.910871126228269;1.04432563303099;4.910871126228269;1.04432563303099;0.6747352696463964;266.34799999999996;248.20399999999998;266.153146576;102.0;0.0;0.1532739182717456;-0.3522930292391614;0.3522930292391614;0.1532739182717456;0.9;1.65;2.5;1.9046097708687217;753.3528972390812;13.526733258565956;11.658733391073406;11.658733391073406;9.826499840494925;7.121049608515472;7.121049608515472;5.4778…
219;2.612268518518518;0.494074074074074;2.612268518518518;0.494074074074074;0.7212588245608211;264.372;244.21199999999996;264.16264864;102.0;0.0;0.06723468289128036;-0.3616606726822643;0.3616606726822643;0.06723468289128036;0.9;1.65;2.55;1.9017661245550799;634.8202783238603;13.526733258565956;11.919006738452742;11.919006738452742;9.826499840494925;7.436433325672088;7.436433325672088;5.97573814961…
220;4.6790948601662885;0.431574074074074;4.6790948601662885;0.431574074074074;0.7292796247091089;265.36;246.20799999999997;265.157897608;102.0;0.0;0.13214652050550102;-0.3467456029538682;0.3467456029538682;0.13214652050550102;1.05;1.9;2.85;1.9017661245550799;637.6371725464028;13.526733258565956;11.788870064763074;11.788870064763074;9.826499840494925;7.296230545241081;7.296230545241081;5.833158423…
221;9.64908635676493;0.4655555555555557;9.64908635676493;0.4655555555555557;0.6475928387900409;177.24699999999999;162.12699999999998;177.1153641;70.0;0.0;0.11858820309895142;-0.5076645723112655;0.5076645723112655;0.11858820309895142;1.2307692307692308;2.0;2.8461538461538463;2.3487186523908954;308.95863048827226;9.259148545064338;7.954905123314985;7.954905123314985;6.270856947829096;4.754399642326…
222;12.56453067748883;-4.329868979425256;12.56453067748883;0.20334561602418733;0.8517964099245682;309.3310000000001;291.187;309.134048856;118.0;0.0;0.41591405457582453;-0.4856952913159904;0.4856952913159904;0.41591405457582453;1.0;1.6363636363636365;2.1818181818181817;2.130456050091155;566.707963548519;16.001789232183626;12.2298579637609;12.2298579637609;10.503349863289461;7.0393007383621145;7.03…
223;6.15962962962963;0.01384259259259224;6.15962962962963;0.01384259259259224;0.8366458324643773;271.35999999999996;250.19199999999995;271.157228912;106.0;0.0;0.16159477885414353;-0.492869372673602;0.492869372673602;0.16159477885414353;0.95;1.6;2.25;2.1911326119875913;513.4082704899647;14.208896013370174;12.004212835197084;12.004212835197084;9.846866552750667;6.840709528687777;6.840709528687777;4…
224;3.2262581884605694;1.0216605253212396;3.2262581884605694;1.0216605253212396;0.8299677542138636;263.38399999999996;242.21599999999995;263.167399672;102.0;0.0;-0.0016939398476161739;-0.3194434756330369;0.3194434756330369;0.0016939398476161739;0.9;1.45;2.0;2.1133271211644944;575.6683055943938;13.7862462825598;12.024579547452825;12.024579547452825;9.898178147766926;7.4122841352177495;7.4122841352…
225;11.617422752311821;-3.23126930324599;11.617422752311821;0.011647376543209687;0.8445712183265353;295.408;274.24;295.135447912;110.0;0.0;0.21502528197965493;-0.36088894817480094;0.36088894817480094;0.21502528197965493;1.3;2.05;2.7;2.2934115103475885;689.5069699952305;14.75071237662706;12.102679887209694;12.91917646813742;9.409815381593782;6.559278492265592;8.211543718585748;5.2103351832882;7.13…
226;10.264400564031558;0.114864601860176;10.264400564031558;0.114864601860176;0.3222376403224855;423.5860000000001;394.35400000000016;423.20928154800004;158.0;0.0;0.21520018593001702;-0.49303531401530665;0.49303531401530665;0.21520018593001702;1.0666666666666667;1.8333333333333333;2.6666666666666665;1.1998142360609572;993.9319633650998;20.76093777724796;17.419972670973042;18.236469251900765;14.75…
227;12.375015607355072;-0.5684953441253044;12.375015607355072;0.19890022675736896;0.7729574057454922;354.4500000000001;328.2420000000001;354.19434269199996;138.0;0.0;0.31108605578335624;-0.4687127960577246;0.4687127960577246;0.31108605578335624;1.3076923076923077;2.1538461538461537;3.0;1.5224844729137554;844.8938109892276;17.83613433532446;15.149716881753564;15.149716881753564;12.669035095596023;…
228;11.927409847826116;-2.0301424320945713;11.927409847826116;0.04055250546661471;0.2029352435128089;917.14;836.4999999999999;916.5395511;370.0;0.0;0.3083348420749508;-0.48108236644604435;0.48108236644604435;0.3083348420749508;0.765625;1.453125;2.09375;1.0915863631988258;1603.346378899455;46.89624778870997;40.42969830331183;40.42969830331183;29.95807806302692;23.79682192780084;23.79682192780084;2…
229;10.348845008476001;-0.20393169443612047;10.348845008476001;0.0582762795936238;0.255679170202628;519.4650000000003;492.24900000000025;518.098723824;170.0;0.0;0.22079017614916244;-0.5069742925741052;0.5069742925741052;0.22079017614916244;1.15625;1.9375;2.71875;1.2304589057949575;1096.0350676040503;22.501424753254117;17.998698491566838;20.401191611609267;15.579718698118981;10.691487459830903;12.…
230;5.965;0.5026445578231289;5.965;0.5026445578231289;0.7610588776764733;247.33799999999997;226.16999999999996;247.157228912;98.0;0.0;0.1263853346793507;-0.4963107856697085;0.4963107856697085;0.1263853346793507;1.3888888888888888;2.2222222222222223;3.0;2.0717519222147387;440.8019779598304;12.698306133819765;11.40153837793238;11.40153837793238;8.702708600407234;6.720017554021621;6.720017554021621;…
231;13.739758282942805;-0.3504884206769121;13.739758282942805;0.0788832199546492;0.9059133556983371;315.38800000000003;293.21200000000005;315.163457164;122.0;0.0;0.13008577400919563;-0.49651451923928885;0.49651451923928885;0.13008577400919563;1.0434782608695652;1.7391304347826086;2.4347826086956523;1.8742551747783325;626.5216686859579;16.070703332935974;13.296390870579405;13.296390870579405;11.25…
232;12.950800837730176;-0.2801292196333227;12.950800837730176;0.15560385501815577;0.2522504320194255;465.9530000000003;436.7210000000003;465.18306230799993;174.0;0.0;0.217325504621296;-0.4958438460728609;0.4958438460728609;0.217325504621296;1.28125;2.03125;2.71875;1.5461176058429196;926.2026718414435;23.087211190881018;18.26110771373584;19.017036659754293;15.405417200814469;10.445755314969823;10.…
233;6.419650620476739;0.023802369968495052;6.419650620476739;0.023802369968495052;0.47867339857947555;417.54900000000015;386.30100000000016;417.230393852;162.0;0.0;0.16055674003185835;-0.49285922397583204;0.49285922397583204;0.16055674003185835;0.8709677419354839;1.5483870967741935;2.225806451612903;1.453546824356368;985.3683143874374;21.63118126525104;18.635695603099798;18.635695603099798;15.156…
234;6.361008645168097;-0.01928153025826229;6.361008645168097;0.01928153025826229;0.4369599226372379;437.9670000000002;409.7430000000002;437.17577143600005;162.0;0.0;0.16055674003185835;-0.49285922397583204;0.49285922397583204;0.16055674003185835;0.9032258064516129;1.5806451612903225;2.2580645161290325;1.453546824356368;991.5388442741827;21.63118126525104;18.013660076109026;18.76958902212748;15.15…
235;13.527141706482368;-4.4776547229091035;13.527141706482368;0.14844977622488287;0.386343348623296;471.5190000000003;443.29500000000024;471.202128416;180.0;0.0;0.41946218602824253;-0.49285922397583204;0.49285922397583204;0.41946218602824253;0.8529411764705882;1.5;2.176470588235294;1.509398167138421;1102.0196039643813;24.131181265251033;19.269589022127477;19.269589022127477;16.38469125865078;11.2…
236;14.201721288972372;-0.3366913789406569;14.201721288972372;0.2176847804472266;0.4865529666065472;421.51200000000017;393.2880000000002;421.205321976;162.0;0.0;0.1645976047881605;-0.49285922397583204;0.49285922397583204;0.1645976047881605;0.8709677419354839;1.5483870967741935;2.2580645161290325;1.4699029183965704;1008.7888442741828;21.63118126525104;18.013660076109026;18.013660076109026;15.17336…
237;8.429357085248139;0.2815383994379306;8.429357085248139;0.2815383994379306;0.6888118007975305;396.4470000000001;372.2550000000001;396.179755248;152.0;0.0;0.20471649929929248;-0.49285921586370623;0.49285921586370623;0.20471649929929248;0.8620689655172413;1.4482758620689655;2.103448275862069;1.7310667234926744;1125.8446828641263;20.543241116511005;16.958141773173516;16.958141773173516;14.0707432…
238;8.464373016220058;0.2779014193678695;8.464373016220058;0.2779014193678695;0.42593975777724885;428.5360000000002;400.3120000000002;428.221226136;164.0;0.0;0.20413566147860174;-0.49284207236203614;0.49284207236203614;0.20413566147860174;0.90625;1.46875;2.03125;1.608916741931867;1199.899291953406;22.50142475325411;18.630690833765875;18.630690833765875;15.600886748174158;10.62067292923698;10.6206…
239;8.258359315948603;0.28783772150835674;8.258359315948603;0.28783772150835674;0.7565776423021568;324.3840000000001;304.22400000000005;324.15862588;124.0;0.0;0.2044420681703117;-0.4928420723620361;0.4928420723620361;0.2044420681703117;1.0833333333333333;1.75;2.4166666666666665;2.016762097025387;906.0309780111749;17.10408352775558;13.959482437441572;13.959482437441572;11.617723500579766;7.5779441…
240;8.550992559870853;-0.031498622220799355;8.550992559870853;0.031498622220799355;0.47392173658810327;440.5470000000001;412.32300000000026;440.221226136;168.0;0.0;0.2043997637291556;-0.4928420723620361;0.4928420723620361;0.2043997637291556;0.8484848484848485;1.393939393939394;1.9393939393939394;1.4926299263337979;1269.2903784395512;22.838288046437583;18.96755412694935;18.96755412694935;16.141326…
241;12.450891383911522;-0.3755437577919958;12.450891383911522;0.16260388443691287;0.8548177422861467;373.4570000000001;346.24100000000004;373.211389724;146.0;0.0;0.2275693790437605;-0.4928420723620361;0.4928420723620361;0.2275693790437605;1.1111111111111112;1.7037037037037037;2.259259259259259;1.8600583294653381;907.9266804398292;19.767220234572108;16.549513321016907;16.549513321016907;12.7397319…
242;13.570427476126184;-1.0855900540882923;13.570427476126184;0.0914588517686803;0.46293405624925676;523.6340000000004;486.33800000000036;523.279469284;204.0;0.0;0.2658003117446075;-0.4928574147871669;0.4928574147871669;0.2658003117446075;1.0;1.631578947368421;2.236842105263158;1.500206200969837;1376.0423597336041;27.612155217263346;23.175410978703137;23.175410978703137;18.088085840522435;12.7009…
243;13.248668216866927;-0.6592628942246344;13.248668216866927;0.0752551480649768;0.47902425048553315;509.6070000000004;474.32700000000034;509.26381921999996;198.0;0.0;0.26297224210920933;-0.4928577322850362;0.4928577322850362;0.26297224210920933;0.972972972972973;1.6216216216216217;2.2432432432432434;1.4630854076316797;1330.746766622671;26.689505486452976;22.252761247892764;22.252761247892764;17.…
244;13.730435979527545;-0.3411147460764863;13.730435979527545;0.09769647702950568;0.4375485074886795;483.5720000000003;454.34000000000026;483.227039788;184.0;0.0;0.23420054458115802;-0.4928420723620361;0.4928420723620361;0.23420054458115802;0.8888888888888888;1.4444444444444444;2.0;1.3672404099530986;1374.5820631041915;25.070338854006454;20.400366282102794;20.400366282102794;17.58404999576855;11.…
245;12.59226468323125;-0.17520171503077453;12.59226468323125;0.13605301894176214;0.45241778656357273;435.48400000000015;410.2840000000002;435.19065428000005;166.0;0.0;0.23002263163892953;-0.4928420723620361;0.4928420723620361;0.23002263163892953;1.03125;1.6875;2.34375;1.4490806814862431;1200.2274598499562;22.664561460070647;18.05161973861545;18.05161973861545;15.49473359829151;10.314822339011478;…
246;13.386415760328756;0.015057292453992233;13.386415760328756;0.015057292453992233;0.40353817186531366;497.59900000000033;466.3510000000003;497.242689852;190.0;0.0;0.22314479440942206;-0.4928420723620361;0.4928420723620361;0.22314479440942206;0.918918918918919;1.4864864864864864;2.054054054054054;1.3009658911097841;1391.403474087148;25.777445635193;21.10747306328934;21.10747306328934;18.06721324…
247;12.612905115330015;-0.020932113295513588;12.612905115330015;0.020756045884823493;0.5359005524499786;449.5110000000002;422.29500000000024;449.20630434400005;172.0;0.0;0.22264670441341744;-0.4928420723620361;0.4928420723620361;0.22264670441341744;1.0;1.6666666666666667;2.3333333333333335;1.3925798872445072;1216.746833298225;23.371668241257193;18.758726519801996;18.758726519801996;15.99473359829…
248;12.91764969834841;-0.07988477769460656;12.91764969834841;0.05660857449731793;0.494044581520592;495.58000000000027;462.31600000000026;495.2481691560001;192.0;0.0;0.26013175813995393;-0.4928580476926604;0.4928580476926604;0.26013175813995393;1.0277777777777777;1.6944444444444444;2.3333333333333335;1.4278959799976783;1297.8599030436728;25.819261998449893;21.38251775988968;21.38251775988968;17.35…
249;12.795307011273579;-0.13326724179135607;12.795307011273579;0.12938635227509554;0.49749196194154305;483.5250000000004;454.2930000000003;483.211783648;186.0;0.0;0.2601351042621787;-0.4928420723620361;0.4928420723620361;0.2601351042621787;0.9428571428571428;1.542857142857143;2.142857142857143;1.4231544786163952;1246.9797797412912;24.949018510446813;20.213415781163917;20.213415781163917;16.981426…
250;12.630983976504115;0.04047425480728317;12.630983976504115;0.04047425480728317;0.707261931997095;393.44700000000006;370.26300000000015;393.180089596;150.0;0.0;0.2534736690347087;-0.4928420723620361;0.4928420723620361;0.2534736690347087;1.0344827586206897;1.6896551724137931;2.3448275862068964;1.5511227610963543;1088.6620310338246;20.380104409694475;16.436264666965037;16.436264666965037;14.10088…
251;11.43005805057819;0.08621499554802403;11.43005805057819;0.08621499554802403;0.8644557370851369;331.37600000000003;310.208;331.164439532;128.0;0.0;0.2190666691283222;-0.4928420723620361;0.4928420723620361;0.2190666691283222;1.1666666666666667;1.7916666666666667;2.375;1.9592965769386792;824.3080689585821;17.26722023457211;14.049513321016907;14.049513321016907;11.528407103102726;7.74290781007004…
252;11.527989352231083;-0.0998760423846099;11.527989352231083;0.06213477882711427;0.6453728586171263;373.413;350.22900000000004;373.17500421600005;144.0;0.0;0.22760009387824012;-0.4965019672610396;0.4965019672610396;0.22760009387824012;1.0740740740740742;1.7037037037037037;2.259259259259259;2.0644510518674752;886.941247247489;19.551677284948283;15.891154107516781;15.891154107516781;12.92225395322…
253;8.52607306474703;0.20977258663849851;8.52607306474703;0.20977258663849851;0.46007414506789696;455.56200000000024;426.3300000000002;455.23212516800004;174.0;0.0;0.20448933335351624;-0.4928420723620361;0.4928420723620361;0.20448933335351624;0.8235294117647058;1.3823529411764706;1.9411764705882353;1.4037087565788762;1276.1894686287972;23.492988584816832;19.49211799163893;19.49211799163893;16.673…
254;8.381677195428862;0.3265446381720736;8.381677195428862;0.3265446381720736;0.7117572266816404;379.46400000000017;354.2640000000001;379.20082504000004;146.0;0.0;0.20448932806873166;-0.4928420723620361;0.4928420723620361;0.20448932806873166;1.0;1.6785714285714286;2.357142857142857;1.5247238825368759;1010.4748325548695;19.509860921691395;16.23512315768772;16.23512315768772;13.673366393245592;9.39…
255;8.369671538316645;0.2997317166048785;8.369671538316645;0.2997317166048785;0.6661601363740405;395.46300000000014;370.2630000000002;395.19573966;152.0;0.0;0.20449219410787084;-0.4928420723620361;0.4928420723620361;0.20449219410787084;1.0;1.6896551724137931;2.3793103448275863;1.456534796791703;1029.6611669983329;20.21696770287794;16.643371448151584;16.643371448151584;14.173366393245594;9.5506631…
256;8.331868102970198;0.30501595700008455;8.331868102970198;0.30501595700008455;0.7436658902843811;355.3980000000001;334.2300000000001;355.164439532;136.0;0.0;0.20452420609396998;-0.4928420723620361;0.4928420723620361;0.20452420609396998;1.0769230769230769;1.7692307692307692;2.423076923076923;1.620586272968096;958.8621727356367;18.0956473593183;14.781564128585785;14.781564128585785;12.69020314565…
257;8.188316562736205;0.32822751322751365;8.188316562736205;0.32822751322751365;0.7644570777277493;289.339;270.18699999999995;289.153874848;112.0;0.0;0.2044890322940592;-0.4928420723620361;0.4928420723620361;0.2044890322940592;1.1428571428571428;1.8095238095238095;2.4761904761904763;2.1148031749255103;706.3119639569634;14.819626477379408;12.194051435053085;12.194051435053085;10.223876650462412;6.…
258;13.114482502575106;-0.24320590486220017;13.114482502575106;0.24320590486220017;0.5106990392158981;395.4630000000002;370.26300000000015;395.1957396600001;152.0;0.0;0.2048169193933783;-0.6324520903122349;0.6324520903122349;0.2048169193933783;1.103448275862069;1.7586206896551724;2.413793103448276;1.5560072083067658;1059.0947822758346;20.43251065250177;16.643371448151584;16.643371448151584;14.009…
259;8.456753779463016;0.3150569179564493;8.456753779463016;0.3150569179564493;0.5620159267779838;386.45500000000004;364.2790000000001;386.174275944;146.0;0.0;0.20471648725621902;-0.4928420723620361;0.4928420723620361;0.20471648725621902;1.0;1.793103448275862;2.6206896551724137;1.5620715101619187;1295.5341604312564;19.957454678884098;16.451046269004294;16.451046269004294;14.173366393245594;9.62786…
260;8.348885109599395;0.3192700722264221;8.348885109599395;0.3192700722264221;0.7709587413928393;336.39500000000015;316.23500000000007;336.15862587999993;128.0;0.0;0.20471648179740756;-0.4928420723620361;0.4928420723620361;0.20471648179740756;1.08;1.8;2.56;1.7751137711676188;996.3709185395016;17.388540578131753;14.296345730625042;14.296345730625042;12.1902031456512;8.217178385430628;8.21717838543…
261;5.250362241620533;0.8320862051074898;5.250362241620533;0.8320862051074898;0.696812086890712;360.4610000000002;336.2690000000001;360.195011388;138.0;0.0;0.22482480311295086;-0.49676781835200057;0.49676781835200057;0.22482480311295086;0.8518518518518519;1.5925925925925926;2.2962962962962963;1.3865606194080313;858.9959594382079;18.476480726871785;15.583489539482322;15.583489539482322;13.31399438…
262;10.348845008476003;-0.2039316944361207;10.348845008476003;0.07281331663066082;0.25567917020262776;519.4650000000004;492.24900000000036;518.098723824;170.0;0.0;0.22079015145630268;-0.5057815591180904;0.5057815591180904;0.22079015145630268;1.15625;1.9375;2.71875;1.2301245485509997;1096.0350676040503;22.501424753254117;17.998698491566838;20.401191611609267;15.579718698118981;10.691487459830903;1…
263;10.559956119587113;-0.06101502776945367;10.559956119587113;0.06101502776945367;0.23774003695798895;533.4920000000003;504.2600000000004;532.1143738879999;176.0;0.0;0.2207984845617666;-0.4957770258834114;0.4957770258834114;0.2207984845617666;1.0909090909090908;1.878787878787879;2.6363636363636362;1.2435552311360434;1112.2824392560049;23.20853153444066;18.959733186530745;21.362226306573174;16.11…
264;12.177971293017134;-0.026151082191222308;12.177971293017134;0.026151082191222308;0.5597505420763824;424.5700000000002;396.3460000000002;424.193297136;158.0;0.0;0.25078264167152603;-0.4967677698517386;0.4967677698517386;0.25078264167152603;1.0666666666666667;1.8333333333333333;2.6;1.143064943107836;964.7533734519649;20.76093777724796;17.342042060900855;18.158538641828578;14.741514740667453;10.…
265;11.101926886495338;-0.5584241543839759;11.101926886495338;0.17009826152683227;0.8976823731418612;277.408;250.19199999999995;277.204179104;112.0;0.0;0.11837813255948948;-0.49676821574830976;0.49676821574830976;0.11837813255948948;1.15;1.75;2.25;2.2507375789507766;407.50311001590353;14.58757566981053;12.932067514531196;12.932067514531196;9.548660601927534;7.560706736348482;7.560706736348482;6.2…
266;5.999537037037037;0.5250519652305364;5.999537037037037;0.5250519652305364;0.7610588776764733;247.33799999999997;226.16999999999996;247.157228912;98.0;0.0;0.16452010461542674;-0.49285803997357536;0.49285803997357536;0.16452010461542674;1.3888888888888888;2.2222222222222223;3.0;2.0797177753154275;458.0519779598305;12.698306133819765;11.40153837793238;11.40153837793238;8.719545352812842;6.726000…
267;11.160944892333713;-0.6826360489831909;11.160944892333713;0.6087024439405392;0.859072220029582;380.5320000000001;348.2760000000001;380.24637826400004;150.0;0.0;0.11838137164811319;-0.496768188729751;0.496768188729751;0.11838137164811319;0.9285714285714286;1.5714285714285714;2.1785714285714284;1.2708434163949514;730.960282203033;19.39913045768216;16.887352799538927;16.887352799538927;13.659946…
268;11.325355323172715;-0.7726360489831912;11.325355323172715;0.5734205456874105;0.7876142063759539;410.5580000000001;376.2860000000002;410.25694294799996;162.0;0.0;0.16059534034697395;-0.49286994709282367;0.49286994709282367;0.16059534034697395;0.9;1.5666666666666667;2.2;1.3039171294527836;810.3983784294497;20.97648072687178;18.218250820813164;18.218250820813164;14.608634792242931;11.06356361591…
269;11.82591981871423;-3.919967745116225;11.82591981871423;0.07128064365888998;0.4278721155401134;447.5170000000002;422.3170000000002;447.1576399;166.0;0.0;0.24124428383726562;-0.49533784924124946;0.49533784924124946;0.24124428383726562;1.032258064516129;1.6774193548387097;2.2903225806451615;1.9737043483675685;1344.303255110595;22.758784066134822;17.645262003797068;18.461758584724794;14.654746868…
270;10.242105340554598;-0.579621869099423;10.242105340554598;0.1645103064136455;0.41990487617646394;454.6110000000003;416.30700000000024;454.28315769599993;180.0;0.0;0.16054431752689396;-0.4928699786635633;0.4928699786635633;0.16054431752689396;0.8484848484848485;1.4242424242424243;1.9696969696969697;2.0233334188492673;938.2039770028958;24.43251065250176;21.10440614311549;21.10440614311549;15.842…
271;11.038028757048451;0.04688954567098991;11.038028757048451;0.04688954567098991;0.582532010048685;382.54800000000023;348.2760000000001;382.262028328;152.0;0.0;0.18696753060408727;-0.4967682187969759;0.4967682187969759;0.18696753060408727;1.1071428571428572;1.75;2.357142857142857;1.167131292336447;691.3414131555621;19.13961743368832;17.146865823532774;17.146865823532774;13.615254746955793;11.242…
272;13.380036970082898;-0.21172397754855887;13.380036970082898;0.21172397754855887;0.4335379438442805;458.58100000000024;427.33300000000025;458.24818983200004;176.0;0.0;0.2032590590450001;-0.4967682187969759;0.4967682187969759;0.2032590590450001;0.9411764705882353;1.6470588235294117;2.3823529411764706;1.266151137097105;1282.7427847062913;23.3298518780003;19.583154517743935;19.583154517743935;16.6…
273;11.301496196188587;-0.7562815762276198;11.301496196188587;0.267591271483566;0.7943834172233902;424.5410000000003;392.28500000000025;424.236207504;166.0;0.0;0.23080038000324227;-0.4967682051389078;0.4967682051389078;0.23080038000324227;0.967741935483871;1.6774193548387097;2.3870967741935485;1.1201521912265744;884.895046623482;21.260937777247957;18.256255623273947;18.256255623273947;15.12627288…
274;14.183249754842233;-0.8023865419735694;14.183249754842233;0.17748780165746858;0.76500876070776;442.5310000000002;411.28300000000013;442.226785692;172.0;0.0;0.23080038000324227;-0.49675346664928627;0.49675346664928627;0.23080038000324227;1.03125;1.78125;2.53125;1.140183049123722;952.9532467679701;22.131181265251037;18.556869827093553;18.556869827093553;15.536956484970933;11.453122245567945;11.…
275;10.25769988375945;-0.027311324065750098;10.25769988375945;0.027311324065750098;0.2403045584383447;439.58500000000015;410.3530000000002;439.20419616800007;164.0;0.0;0.21533334704286913;-0.4967396528895748;0.4967396528895748;0.21533334704286913;1.1612903225806452;1.967741935483871;2.774193548387097;1.2050407965148906;1043.3777966289156;21.631181265251037;17.828220961436905;18.644717542364628;15…
276;9.251128975226127;-0.7285387948925106;9.251128975226127;0.30248353423143937;0.5778073701033448;369.46500000000015;342.2490000000001;369.2052417240001;144.0;0.0;0.37811985232249723;-0.4967658898690629;0.4967658898690629;0.37811985232249723;1.037037037037037;1.7037037037037037;2.2962962962962963;1.5057322234561157;713.2115080971196;19.062267164498692;15.674280746443149;15.674280746443149;13.152…
277;5.2797743806617605;0.8572615915563245;5.2797743806617605;0.8572615915563245;0.4421989013453464;424.54800000000023;396.32400000000024;424.226311516;162.0;0.0;0.14434941571857904;-0.4967658898690629;0.4967658898690629;0.14434941571857904;0.75;1.40625;2.0625;1.3097627406445438;1074.5170123564722;21.752501608810675;18.392890616240827;18.392890616240827;15.797157633333281;11.104707079556961;11.104…
278;10.794863609440142;0.11997494702400924;10.794863609440142;0.11997494702400924;0.39530546818183687;475.6370000000004;438.3410000000003;475.294725424;186.0;0.0;0.28955436051908506;-0.4945834773671141;0.4945834773671141;0.28955436051908506;1.0571428571428572;1.8285714285714285;2.6;1.1793224245202882;1157.1189608731136;24.20009536600338;20.911536502535768;20.911536502535768;17.10168808597359;12.7…
279;13.516559724015696;-0.23040238316398165;13.516559724015696;0.04994636831622801;0.4389775268464434;465.5730000000004;433.31700000000035;465.25400348399995;180.0;0.0;0.289554722019981;-0.4945834773671141;0.4945834773671141;0.289554722019981;1.0588235294117647;1.8235294117647058;2.5588235294117645;1.275928698409617;1177.147739492762;23.656125291633366;19.79793714398227;19.79793714398227;16.51237…
280;10.828913808036734;0.0589238536068446;10.828913808036734;0.0589238536068446;0.43635096019703246;472.5930000000003;440.33700000000033;472.2586742639999;182.0;0.0;0.28955472201998106;-0.4945834773671141;0.4945834773671141;0.28955472201998106;1.0857142857142856;1.8571428571428572;2.5714285714285716;1.2841564448085292;1260.4023832044352;24.363232072819912;20.367186266473002;20.367186266473002;17.…
281;10.842745304822774;-0.42193016094175984;10.842745304822774;0.03970897757378644;0.3145454803882938;490.6080000000003;456.33600000000035;490.26923894799995;190.0;0.0;0.289554722019981;-0.4945834773671141;0.4945834773671141;0.289554722019981;1.0277777777777777;1.7777777777777777;2.4722222222222223;1.2843513017835326;1269.749665165448;25.23347556082299;20.867186266473002;20.867186266473002;17.423…
282;13.770458916072872;-0.2377100430964605;13.770458916072872;0.01205199672461621;0.4618225153483617;451.5460000000003;421.30600000000027;451.23835342;174.0;0.0;0.28957521233532435;-0.4945834773671141;0.4945834773671141;0.28957521233532435;1.121212121212121;1.9393939393939394;2.727272727272727;1.3355342800322447;1168.8137067899504;22.94901851044682;19.090830362795725;19.090830362795725;16.0123716…
283;13.764455786116347;-0.21666829563403311;13.764455786116347;0.03973652578315301;0.4389775268464434;465.5730000000003;433.3170000000003;465.25400348399995;180.0;0.0;0.2895547220199812;-0.4945834773671141;0.4945834773671141;0.2895547220199812;1.0588235294117647;1.8235294117647058;2.5588235294117645;1.2812209156305139;1177.147739492762;23.656125291633366;19.79793714398227;19.79793714398227;16.512…
284;13.72652764358367;-0.22674194585029284;13.72652764358367;0.01126900142773124;0.4005926020541232;454.5460000000002;423.2980000000003;454.238019072;176.0;0.0;0.2895556836655977;-0.4928671874308896;0.4928671874308896;0.2895556836655977;1.1818181818181819;1.9696969696969697;2.696969696969697;1.418438663915372;1120.037557920082;23.37166824125719;19.34475827657308;19.34475827657308;15.9398920434251…
285;14.418248267924724;-0.1840280703073447;14.418248267924724;0.02597366570084847;0.4389775268464436;465.5730000000002;433.31700000000035;465.25400348399995;180.0;0.0;0.28955472202016747;-0.4945834773671141;0.4945834773671141;0.28955472202016747;1.088235294117647;1.8529411764705883;2.588235294117647;1.2873931305577972;1177.147739492762;23.656125291633362;19.79793714398227;19.79793714398227;16.529…
286;10.79665485486869;0.09895463277903782;10.79665485486869;0.09895463277903782;0.4597018576705913;447.5830000000003;414.31900000000024;447.263425296;174.0;0.0;0.289554722019981;-0.4945834773671141;0.4945834773671141;0.289554722019981;1.0303030303030303;1.7878787878787878;2.5454545454545454;1.278098136743607;1124.6676000393218;22.785881803630286;19.49732294016267;19.49732294016267;16.118524838379…
287;13.614336956658548;-0.1893747286131262;13.614336956658548;0.07473374506650288;0.26189912835758006;522.6690000000004;483.35700000000037;522.3118527080001;204.0;0.0;0.28964537158553966;-0.4945834773671141;0.4945834773671141;0.28964537158553966;1.0;1.7894736842105263;2.5526315789473686;1.0990698432349075;1245.09423313497;26.484552416379547;22.49622759503879;22.49622759503879;18.49553493609094;13…
288;13.784530796514929;-0.2602025796670213;13.784530796514929;0.03157648862013929;0.4835071365252596;437.51900000000023;409.2950000000002;437.222703356;168.0;0.0;0.2898761306087246;-0.4945834773671141;0.4945834773671141;0.2898761306087246;1.09375;1.90625;2.6875;1.3997767712914673;1166.651118076018;22.24191172926027;18.436129824416472;18.436129824416472;15.512371688496554;10.947143377163005;10.947…
289;13.031462362558663;-0.15289097040227828;13.031462362558663;0.15289097040227828;0.39984299105730214;497.5990000000004;466.35100000000034;497.242689852;190.0;0.0;0.25515956551947166;-0.49458350014638464;0.49458350014638464;0.25515956551947166;0.918918918918919;1.6486486486486487;2.2972972972972974;1.3037422406434864;1405.5717659913098;25.94058234200953;21.615529070033872;21.615529070033872;17.9…
290;13.031976004899228;-0.1522309612195416;13.031976004899228;0.1522309612195416;0.39984299105730214;497.59900000000033;466.3510000000003;497.242689852;190.0;0.0;0.25515956551947166;-0.49458350014638464;0.49458350014638464;0.25515956551947166;0.9459459459459459;1.6756756756756757;2.324324324324324;1.3037422406434864;1405.5717659913098;25.94058234200953;21.61552907003387;21.61552907003387;17.90621…
291;12.933364222908324;-0.16232048158004142;12.933364222908324;0.05183448554023906;0.38477523923711177;457.5780000000003;426.33000000000027;457.24777523200004;176.0;0.0;0.25515956551947166;-0.49458350014638464;0.49458350014638464;0.25515956551947166;0.9705882352941176;1.6470588235294117;2.264705882352941;1.4974360589745082;1198.1423633315496;24.24191172926027;19.89020385775972;19.89020385775972;1…
292;12.919475334019435;-0.4481655144597607;12.919475334019435;0.17884940719987608;0.5871201293059085;458.56200000000035;428.3220000000003;458.23179081999996;176.0;0.0;0.25515956551947166;-0.49458350014638464;0.49458350014638464;0.25515956551947166;0.9117647058823529;1.588235294117647;2.2058823529411766;1.4974360589745084;1198.997116303823;24.24191172926027;19.798452148223582;19.798452148223582;16…
293;13.506254155347829;-0.21159373961054628;13.506254155347829;0.07369899303972205;0.32680394259360807;508.64200000000045;471.34600000000034;508.29620264400006;198.0;0.0;0.28620789270470676;-0.49458350009313684;0.49458350009313684;0.28620789270470676;1.1081081081081081;1.8918918918918919;2.6486486486486487;1.1155075040204454;1228.6354668181573;25.777445635193;21.712150706355363;21.712150706355363…
294;13.482451956678595;-0.2177904216580846;13.482451956678595;0.12470452025060608;0.28331119626450224;497.61500000000046;461.32700000000034;497.2802182319999;194.0;0.0;0.2862088223805628;-0.49286721064556127;0.49286721064556127;0.2862088223805628;1.1944444444444444;2.0;2.75;1.2446858152874818;1171.4255555868356;25.492988584816835;21.258971838946174;21.258971838946174;17.423055291019505;12.3755232…
295;13.520988725218754;-0.2666430236961077;13.520988725218754;0.15229985512723587;0.4153490719824351;425.50800000000027;397.2840000000002;425.222703356;164.0;0.0;0.28617169540347737;-0.49458350009313684;0.49458350009313684;0.28617169540347737;1.1935483870967742;2.0;2.774193548387097;1.4113895482282444;1073.014121230079;21.79431797206756;17.859159716919592;17.859159716919592;15.02920844090216;10.4…
296;10.290642465332219;-0.12760849710254463;10.290642465332219;0.12760849710254463;0.359211570450963;423.5170000000003;394.2850000000002;423.227039788;164.0;0.0;0.286171695403509;-0.5079413894523874;0.5079413894523874;0.286171695403509;1.1612903225806452;1.967741935483871;2.7419354838709675;1.4113895482282444;1070.2592337279154;21.79431797206756;17.928408839410324;17.928408839410324;15.0292084409…
297;13.218962362558663;-3.783837165203057;13.218962362558663;0.1887256591112112;0.3684580789589691;533.6540000000002;502.40600000000035;533.2096754720001;198.0;0.0;0.2613908236848871;-0.4945834948399259;0.4945834948399259;0.2613908236848871;0.8947368421052632;1.605263157894737;2.236842105263158;1.3484586133299334;1541.9697431655359;26.86323207281991;21.932025650961595;22.74852223188932;18.2295151…
298;6.326807445200302;0.10434712773998478;6.326807445200302;0.10434712773998478;0.86682747248327;311.425;286.22499999999997;311.18852904000005;122.0;0.0;0.12397661115219316;-0.49676380659991304;0.49676380659991304;0.12397661115219316;0.9565217391304348;1.608695652173913;2.260869565217391;1.732187377034413;576.350485693571;15.907566626119443;13.702883447946352;13.702883447946352;11.3476678905501;8…
299;13.235550527653425;-0.22341052245814108;13.235550527653425;0.08630102040816356;0.9059133556983372;315.38800000000003;293.21200000000005;315.163457164;122.0;0.0;0.1277237118655138;-0.49676380659987934;0.49676380659987934;0.1277237118655138;1.0434782608695652;1.7391304347826086;2.347826086956522;1.8219835409178118;606.2716686859578;16.070703332935974;13.296390870579405;13.296390870579405;11.258…
300;13.343848915573025;-0.2607903178871791;13.343848915573025;0.10912495909471187;0.8044550910258085;357.425;333.23300000000006;357.174021848;138.0;0.0;0.21894227354884704;-0.4967638065998795;0.4967638065998795;0.21894227354884704;1.0384615384615385;1.6153846153846154;2.1538461538461537;1.7934461919329778;721.9263389399092;18.518297090128673;15.151852756543226;15.151852756543226;12.56288194571337…
301;13.23789620666577;-0.22013120147048681;13.23789620666577;0.0638010204081636;0.9059133556983372;315.38800000000003;293.212;315.163457164;122.0;0.0;0.12660420917256593;-0.4967638065998795;0.4967638065998795;0.12660420917256593;0.9565217391304348;1.565217391304348;2.1739130434782608;1.8219835409178122;606.2716686859578;16.070703332935974;13.296390870579405;13.296390870579405;11.25835149307306;8.…
302;5.3281827916351725;0.9141522581254726;5.3281827916351725;0.9141522581254726;0.8493310245808038;242.32199999999997;224.17799999999994;242.141913196;94.0;0.0;0.11913300347360942;-0.4967427637313857;0.4967427637313857;0.11913300347360942;1.2777777777777777;2.1666666666666665;2.888888888888889;2.1963081072434085;610.2262814031642;12.535169427003234;10.83896971078201;10.83896971078201;8.7920249978…
303;5.288311287477954;0.9100781840513985;5.288311287477954;0.9100781840513985;0.8285027538420769;228.295;212.16699999999997;228.126263132;88.0;0.0;0.11913282507260985;-0.49674276519961597;0.49674276519961597;0.11913282507260985;1.2941176470588236;2.235294117647059;3.0;2.1209417116510063;568.605939404904;11.664925939000156;9.916319979971636;9.916319979971636;8.381341395361314;5.935340173436504;5.9…
304;5.2479575302343155;0.9150028344671203;5.2479575302343155;0.9150028344671203;0.8524174042239617;218.3;200.15599999999995;218.141913196;86.0;0.0;0.11912099062424425;-0.4967429680768313;0.4967429680768313;0.11912099062424425;1.3125;2.125;2.8125;2.3037201564403302;473.73737165961757;11.543605595440512;10.07907652509542;10.07907652509542;7.702708600407233;5.491964924208034;5.491964924208034;4.2787…
305;5.533566965192624;0.9670995341305588;5.533566965192624;0.9670995341305588;0.5744765761701804;406.57000000000016;372.2980000000002;406.26202832799993;160.0;0.0;0.1416550160498544;-0.49674532578524644;0.49674532578524644;0.1416550160498544;0.9;1.7333333333333334;2.533333333333333;1.2258063291670735;869.0873594457478;20.760937777247957;18.400793737310124;18.400793737310124;14.779519543128238;11.…
306;5.538840359889096;0.7141137430015909;5.538840359889096;0.7141137430015909;0.5664126988157101;408.5860000000002;372.2980000000002;408.2776783919999;162.0;0.0;0.1416550160498544;-0.4967574240346354;0.4967574240346354;0.1416550160498544;0.9333333333333333;1.7666666666666666;2.566666666666667;1.213945390868739;814.4309367591744;20.760937777247957;18.60790051849667;18.60790051849667;14.77951954312…
307;12.986756089768807;-4.297349220714927;12.986756089768807;0.5786128913496518;0.5893944709574189;430.5140000000002;401.28200000000015;430.22319820800004;166.0;0.0;0.41598542030312663;-0.49674532578519803;0.49674532578519803;0.41598542030312663;1.0;1.8064516129032258;2.5483870967741935;1.2775079449438427;930.6046145001054;21.84672421487486;17.919332084687394;17.919332084687394;14.936002853667032…
308;12.991279496764744;-4.292075826018454;12.991279496764744;0.57238584819079;0.5792723364837352;432.5300000000002;401.28200000000015;432.238848272;168.0;0.0;0.41598542030312663;-0.4967574240345868;0.4967574240345868;0.41598542030312663;1.032258064516129;1.8387096774193548;2.5806451612903225;1.2654039169448033;875.3110926202952;21.84672421487486;18.12643886587394;18.12643886587394;14.936002853667…
309;5.434667090945578;0.9709110025956377;5.434667090945578;0.9709110025956377;0.7452163981265577;362.5170000000001;332.2770000000001;362.23581357999996;142.0;0.0;0.11898633069029503;-0.49674532578519803;0.49674532578519803;0.11898633069029503;0.9629629629629629;1.7777777777777777;2.5555555555555554;1.271029838282695;776.2231118421267;18.476480726871785;16.362788934849345;16.362788934849345;13.330…
310;5.4618893131678;0.7170905466053373;5.4618893131678;0.7170905466053373;0.7376871087423849;364.53300000000013;332.2770000000001;364.251463644;144.0;0.0;0.11866374597808739;-0.4967574240345868;0.4967574240345868;0.11866374597808739;1.0;1.8148148148148149;2.5925925925925926;1.2557776492654855;722.4159614603294;18.476480726871788;16.56989571603589;16.56989571603589;13.330831138144493;10.5245606438…
311;5.532213192461876;0.9620481662053288;5.532213192461876;0.9620481662053288;0.6855427667809028;392.5430000000001;360.28700000000015;392.24637826399993;154.0;0.0;0.14165501604985442;-0.49674532578519803;0.49674532578519803;0.14165501604985442;0.9310344827586207;1.7586206896551724;2.5517241379310347;1.2811789326281198;853.6519014706361;20.05383099606141;17.693686956123578;17.693686956123578;14.27…
312;5.538440235620737;0.6978879142208866;5.538440235620737;0.6978879142208866;0.6780035916882857;394.55900000000014;360.28700000000015;394.262028328;156.0;0.0;0.1416550160498544;-0.4967574240345868;0.4967574240345868;0.1416550160498544;0.9655172413793104;1.793103448275862;2.586206896551724;1.2674902605410594;799.1604059131888;20.05383099606141;17.900793737310124;17.900793737310124;14.279519543128…
313;5.429565050129252;0.9649938428323239;5.429565050129252;0.9649938428323239;0.7749317315994739;363.505;334.273;363.231062548;142.0;0.0;0.12804668339086087;-0.49674532578519803;0.49674532578519803;0.12804668339086087;1.0740740740740742;1.962962962962963;2.740740740740741;1.2710298382826952;779.4653993679598;18.476480726871788;16.232652261159675;16.232652261159675;13.330831138144493;10.0796629635…
314;5.456787272351474;0.7070905466053372;5.456787272351474;0.7070905466053372;0.7701109796894705;365.5210000000001;334.2730000000001;365.246712612;144.0;0.0;0.1280466833908383;-0.4967574240345868;0.4967574240345868;0.1280466833908383;1.1111111111111112;2.0;2.7777777777777777;1.255777649265486;725.6582489861624;18.476480726871788;16.439759042346225;16.439759042346225;13.330831138144493;10.38435786…
315;5.528440235620737;0.4478879142208866;5.528440235620737;0.4478879142208866;0.7767109990226398;395.5470000000001;362.2830000000001;395.2572772960001;156.0;0.0;0.14165501604995823;-0.496756546558494;0.496756546558494;0.14165501604995823;1.0;1.8275862068965518;2.6206896551724137;1.2674902605410592;802.4628231380857;20.05383099606141;17.693686956123578;17.693686956123578;14.279519543128238;10.7875…
316;5.535106902287404;0.6145545808875532;5.535106902287404;0.6145545808875532;0.6599155123066364;412.5990000000001;380.3430000000001;412.218449264;156.0;0.0;0.14165501604991698;-0.4967568832256739;0.4967568832256739;0.14165501604991698;1.0;1.8275862068965518;2.6206896551724137;1.2674902605410592;805.2177106402492;20.05383099606141;17.60193524658744;18.418431827515167;14.279519543128238;10.6697288…
317;5.375037461315949;0.956744335928971;5.375037461315949;0.956744335928971;0.8038222732385265;348.49;320.266;348.22016351600007;136.0;0.0;0.11897633882662201;-0.4967455019746557;0.4967455019746557;0.11897633882662201;0.9230769230769231;1.7307692307692308;2.5;1.3035355419004064;761.0322153031738;17.769373945685242;15.655682153662797;15.655682153662797;12.813994385738887;9.703845978734954;9.703845…
318;5.404296720575208;0.8210731980528154;5.404296720575208;0.8210731980528154;0.8101739631859918;350.50600000000003;320.2660000000001;350.23581358;138.0;0.0;0.11865331151434778;-0.4967576102053134;0.4967576102053134;0.11865331151434778;0.9615384615384616;1.7692307692307692;2.5384615384615383;1.2514802596150838;707.4026869642767;17.769373945685242;15.862788934849343;15.862788934849343;12.813994385…
319;5.343219384477676;0.9693398260806723;5.343219384477676;0.9693398260806723;0.8038222732385263;348.4900000000001;320.2660000000001;348.22016351599996;136.0;0.0;0.11867624369914545;-0.49675721426174585;0.49675721426174585;0.11867624369914545;0.9230769230769231;1.7307692307692308;2.5;1.2911067836729324;761.0322153031738;17.76937394568524;15.655682153662797;15.655682153662797;12.813994385738887;9.…
320;5.363910994455001;0.8361553975993008;5.363910994455001;0.8361553975993008;0.8101739631859916;350.50600000000014;320.2660000000001;350.23581357999996;138.0;0.0;0.11865313742196082;-0.4967576116699255;0.4967576116699255;0.11865313742196082;0.9615384615384616;1.7692307692307692;2.5384615384615383;1.240296721040751;707.4026869642767;17.76937394568524;15.862788934849345;15.862788934849345;12.81399…
321;5.575270508321226;0.8721180952851992;5.575270508321226;0.8721180952851992;0.6189052303829351;422.56900000000024;388.2970000000002;422.256942948;166.0;0.0;0.14193196056663468;-0.49675721150891167;0.49675721150891167;0.14193196056663468;0.8387096774193549;1.5806451612903225;2.3225806451612905;1.2861989532257383;916.8632497810794;21.631181265251037;19.024584977397815;19.024584977397815;15.211371…
322;12.983027343702233;-4.296244682596576;12.983027343702233;0.5776967195296165;0.589394470957419;430.5140000000002;401.2820000000002;430.223198208;166.0;0.0;0.41598542030312663;-0.49675721150891167;0.49675721150891167;0.41598542030312663;1.0;1.8064516129032258;2.5483870967741935;1.2675585001230611;930.6046145001053;21.84672421487486;17.919332084687397;17.919332084687397;14.936002853667034;10.947…
323;6.138564632811947;0.818136613803718;6.138564632811947;0.818136613803718;0.660117586295178;396.96200000000016;367.73000000000013;396.19684122800004;148.0;0.0;0.11867657592487468;-0.49675721150891167;0.49675721150891167;0.11867657592487468;1.0357142857142858;1.8928571428571428;2.6785714285714284;1.2608579901251429;840.2488346855301;19.346724214874865;16.663403138668944;17.419332084687397;13.724…
324;5.3864922491791125;0.9780435297843763;5.3864922491791125;0.9780435297843763;0.7452163981265577;362.5170000000001;332.2770000000001;362.23581358;142.0;0.0;0.11867657592487468;-0.49675721150891167;0.49675721150891167;0.11867657592487468;0.9629629629629629;1.7777777777777777;2.5555555555555554;1.2594155118172399;776.2231118421267;18.476480726871788;16.362788934849345;16.362788934849345;13.330831…
325;5.531324930089934;0.9702939785750033;5.531324930089934;0.9702939785750033;0.6855427667809028;392.5430000000001;360.28700000000015;392.246378264;154.0;0.0;0.14165501604985442;-0.49675721150891167;0.49675721150891167;0.14165501604985442;0.9310344827586207;1.7586206896551724;2.5517241379310347;1.2703096315029416;853.6519014706362;20.05383099606141;17.693686956123578;17.693686956123578;14.2795195…
326;5.382047804734667;0.9729414889680494;5.382047804734667;0.9729414889680494;0.7749317315994738;363.5050000000001;334.2730000000001;363.23106254800007;142.0;0.0;0.12804668339086087;-0.49675721150891167;0.49675721150891167;0.12804668339086087;1.0740740740740742;1.962962962962963;2.740740740740741;1.2594155118172399;779.4653993679598;18.476480726871788;16.232652261159675;16.232652261159675;13.3308…
327;5.343937533048838;0.9822377144026678;5.343937533048838;0.9822377144026678;0.9005109940841716;286.41900000000004;260.21099999999996;286.20451345199996;114.0;0.0;0.11867657592487468;-0.49675721150891167;0.49675721150891167;0.11867657592487468;1.2380952380952381;2.0952380952380953;2.9047619047619047;1.5745175000394778;503.9398321993022;14.493353063746348;13.028823993401256;13.028823993401256;10.…
328;5.405955590071024;0.7409851044284663;5.405955590071024;0.7409851044284663;0.737687108742385;364.5330000000001;332.27700000000004;364.25146364399995;144.0;0.0;0.118653488493864;-0.4967576087449488;0.4967576087449488;0.118653488493864;1.0;1.8148148148148149;2.5925925925925926;1.2445094336275555;722.4159614603294;18.476480726871788;16.56989571603589;16.56989571603589;13.330831138144495;10.524560…
329;5.279996850592089;0.8973004062736207;5.279996850592089;0.8973004062736207;0.8790377780555635;249.33900000000003;234.21899999999997;249.0935831;90.0;0.0;0.14989572918968647;-0.4967416774710693;0.4967416774710693;0.14989572918968647;1.3529411764705883;2.176470588235294;2.9411764705882355;2.0248650835880992;519.4451401854507;11.664925939000156;9.771401704242711;10.587898285170438;8.3813413953613…
330;5.351517289358276;0.8307150498077629;5.351517289358276;0.8307150498077629;0.6968120868907121;360.461;336.26900000000006;360.19501138800007;138.0;0.0;0.22482480311295086;-0.49674547655149676;0.49674547655149676;0.22482480311295086;0.8518518518518519;1.5555555555555556;2.2962962962962963;1.403796711655659;876.245959438208;18.476480726871788;15.583489539482322;15.583489539482322;13.3139943857388…
331;10.257699883759448;-0.027311324065749654;10.257699883759448;0.027311324065749654;0.2403045584383447;439.58500000000015;410.3530000000002;439.204196168;164.0;0.0;0.21533859203063765;-0.49457419082483983;0.49457419082483983;0.21533859203063765;1.1290322580645162;1.935483870967742;2.7419354838709675;1.2057495959055382;1043.3777966289156;21.631181265251033;17.828220961436905;18.64471754236463;15.…
332;10.13999479186438;0.05898168868261311;10.13999479186438;0.05898168868261311;0.6217991251797244;373.88400000000007;349.6920000000001;373.15570468799996;138.0;0.0;0.21325443663950844;-0.4967423688043402;0.4967423688043402;0.21325443663950844;1.1153846153846154;1.8461538461538463;2.5384615384615383;1.4638013197473274;740.9764429205159;18.355160383312146;14.936509986109218;15.692438932127674;12.6…
333;10.172169788168997;0.056998045545123555;10.172169788168997;0.056998045545123555;0.6007700270284989;369.46500000000003;342.2490000000001;369.20524172399996;144.0;0.0;0.21325443663950844;-0.4967423688043402;0.4967423688043402;0.21325443663950844;1.0;1.7777777777777777;2.5185185185185186;1.4918564859444752;770.7720785762971;19.062267164498692;15.966793803563855;15.966793803563855;13.207039898056…
334;10.120120754258075;0.061131042178120376;10.120120754258075;0.061131042178120376;0.6452990607387342;340.427;316.23500000000007;340.189926008;132.0;0.0;0.21325443663950852;-0.4967423688043402;0.4967423688043402;0.21325443663950852;1.16;2.0;2.72;1.4635209330098302;697.5800973469886;17.48491689530907;14.50575910859995;14.50575910859995;12.25835149307306;8.52240745218463;8.52240745218463;5.9539086…
335;11.20257565575019;-0.7081632598675447;11.20257565575019;0.6016278502141592;0.859072220029582;380.53200000000015;348.2760000000001;380.24637826400004;150.0;0.0;0.11874180494778958;-0.49675603689028536;0.49675603689028536;0.11874180494778958;0.9642857142857143;1.6785714285714286;2.357142857142857;1.2846180316394415;748.210282203033;19.399130457682162;16.887352799538924;16.887352799538924;13.659…
336;11.959468883127517;-1.025626878850902;11.959468883127517;0.1563621181361774;0.4895406851481357;429.51300000000015;398.2650000000002;429.21513771199994;168.0;0.0;0.3063208469295497;-0.49675796094198377;0.49675796094198377;0.3063208469295497;1.032258064516129;1.8064516129032258;2.5161290322580645;1.976581699425752;851.468094987747;22.63961743368831;18.37446175314515;18.37446175314515;14.8674123…
337;11.305564671211732;-0.7582663629102084;11.305564671211732;0.2669481525842563;0.7943834172233906;424.5410000000002;392.28500000000014;424.236207504;166.0;0.0;0.23080038000324227;-0.4967570868145368;0.4967570868145368;0.23080038000324227;1.0;1.7741935483870968;2.5483870967741935;1.1302355185520245;902.145046623482;21.260937777247957;18.256255623273944;18.256255623273944;15.126272882447973;11.34…
338;14.480754478954099;-0.8023865419735694;14.480754478954099;0.2457588864366207;0.7650087607077599;442.5310000000003;411.28300000000024;442.226785692;172.0;0.0;0.23080038000324227;-0.4936754666499642;0.4936754666499642;0.23080038000324227;1.0625;1.8125;2.5625;1.1407648844392937;952.9532467679701;22.131181265251033;18.556869827093546;18.556869827093546;15.55379323737654;11.459105309711651;11.4591…
339;9.255197450249273;-0.7299099501922373;9.255197450249273;0.30544991808069044;0.5778073701033448;369.46500000000015;342.24900000000014;369.20524172399996;144.0;0.0;0.37811985232249723;-0.49668783263804817;0.49668783263804817;0.37811985232249723;1.0740740740740742;1.8148148148148149;2.4814814814814814;1.5230988104064664;730.4615080971198;19.062267164498692;15.674280746443149;15.674280746443149;1…
340;11.566927876472342;0.31194773392957154;11.566927876472342;0.31194773392957154;0.704985216274248;349.50000000000006;322.2840000000001;349.182398104;132.0;0.0;0.23281555548677169;-0.49668783263804817;0.49668783263804817;0.23281555548677169;1.125;1.9166666666666667;2.625;1.3496392472178937;546.8203399293488;16.77781011412252;14.446854546515446;15.263351127443173;11.758351493073063;8.729575403374…
341;5.384576943328453;0.8527955719324767;5.384576943328453;0.8527955719324767;0.4421989013453464;424.5480000000002;396.3240000000002;424.226311516;162.0;0.0;0.14434941571857904;-0.49668783263804817;0.49668783263804817;0.14434941571857904;0.78125;1.46875;2.1875;1.3227070633024836;1091.7670123564722;21.75250160881068;18.392890616240827;18.392890616240827;15.797157633333281;11.104707079556961;11.104…
342;13.079659537633077;-0.5910940580031561;13.079659537633077;0.02902415815400472;0.5234420444369453;517.6520000000003;482.3720000000003;517.2358902200001;196.0;0.0;0.28179495998589743;-0.4966248111700809;0.4966248111700809;0.28179495998589743;1.1666666666666667;1.9166666666666667;2.6944444444444446;1.2009291286088841;1088.7498755968381;25.49298858481683;20.966799233508844;21.783295814436567;17.4…
343;12.991185405817124;-4.298675491214958;12.991185405817124;0.5797261765305877;0.589394470957419;430.5140000000002;401.28200000000015;430.22319820800004;166.0;0.0;0.41598542030312663;-0.49611586858444423;0.49611586858444423;0.41598542030312663;1.0;1.7741935483870968;2.5161290322580645;1.2898659284440375;930.6046145001054;21.84672421487486;17.919332084687394;17.919332084687394;14.95283960607264;1…
344;6.141295460558199;0.8161071568027464;6.141295460558199;0.8161071568027464;0.660117586295178;396.96200000000016;367.73000000000013;396.196841228;148.0;0.0;0.12612076544660797;-0.49611586858444423;0.49611586858444423;0.12612076544660797;1.0357142857142858;1.8571428571428572;2.642857142857143;1.2865488818077606;840.2488346855303;19.346724214874865;16.663403138668944;17.419332084687397;13.7415147…
345;5.636220468163421;1.036967977727288;5.636220468163421;1.036967977727288;0.7452163981265577;362.5170000000001;332.2770000000001;362.23581357999996;142.0;0.0;0.12612076544660797;-0.49611586858444423;0.49611586858444423;0.12612076544660797;0.9259259259259259;1.7407407407407407;2.5185185185185186;1.2864184238137268;776.2231118421266;18.476480726871785;16.362788934849345;16.362788934849345;13.3476…
346;5.677053801496754;0.6763961021608927;5.677053801496754;0.6763961021608927;0.7376871087423849;364.53300000000013;332.2770000000001;364.251463644;144.0;0.0;0.1221039840548562;-0.4964562975442551;0.4964562975442551;0.1221039840548562;0.9629629629629629;1.7777777777777777;2.5555555555555554;1.2708374690750268;708.1659614603295;18.476480726871788;16.56989571603589;16.56989571603589;13.347667890550…
347;5.630303308400107;1.0300235332828436;5.630303308400107;1.0300235332828436;0.7749317315994739;363.505;334.273;363.231062548;142.0;0.0;0.12804668339086087;-0.49611586858444423;0.49611586858444423;0.12804668339086087;1.037037037037037;1.9259259259259258;2.7037037037037037;1.286418423813727;779.4653993679598;18.476480726871788;16.232652261159675;16.232652261159675;13.3476678905501;10.085646027723…
348;5.869305555555556;0.5289814814814814;5.869305555555556;0.5289814814814814;0.7804864702035513;233.31099999999995;214.15899999999993;233.141578848;92.0;0.0;0.12583356221901398;-0.49633258549757114;0.49633258549757114;0.12583356221901398;1.2941176470588236;2.1176470588235294;2.8823529411764706;1.8286807072942188;384.95872514861844;11.664925939000156;10.315751940305475;10.315751940305475;8.381341…
349;12.515286806225486;-0.009372351628480935;12.515286806225486;0.009372351628480935;0.5627596260040617;400.51900000000023;368.26300000000015;400.236207504;158.0;0.0;0.22923427935263663;-0.49633258661054136;0.49633258661054136;0.22923427935263663;1.1724137931034482;1.9310344827586208;2.6551724137931036;1.1881072635774712;722.9947714163084;20.26937394568524;17.374889208352485;17.374889208352485;14…
350;12.356559954373633;-0.18246134955918225;12.356559954373633;0.18246134955918203;0.5908671641734488;380.44400000000013;356.2520000000002;380.173607248;146.0;0.0;0.2610423671699818;-0.49633258661054136;0.49633258661054136;0.2610423671699818;1.0714285714285714;1.8214285714285714;2.5357142857142856;1.2311370177022483;846.6055330955328;19.509860921691395;15.941649597991706;15.941649597991706;13.685…
351;9.484305161879567;-0.28599537037037037;9.484305161879567;0.24254440665155008;0.8079100979651587;233.26699999999997;218.14699999999996;233.10519334;90.0;0.0;0.18095392560459142;-0.49658034507160637;0.49658034507160637;0.18095392560459142;1.4705882352941178;2.3529411764705883;3.0588235294117645;1.9956357634861688;469.3029608758249;11.880468888623982;9.771401704242711;9.771401704242711;8.2230753…
352;12.747483892832296;-0.010734521305044264;12.747483892832296;0.010734521305044264;0.47262552144189196;454.61100000000044;416.3070000000003;454.283157696;180.0;0.0;0.22923427935703278;-0.4963323846623622;0.4963323846623622;0.22923427935703278;0.9393939393939394;1.6666666666666667;2.4242424242424243;1.174299725702429;859.8575901209862;22.890694289244877;20.073179659409007;20.073179659409007;16.0…
353;13.002476170096465;-0.3343088499281144;13.002476170096465;0.02504257679906674;0.6743740949839357;426.53200000000015;395.2840000000002;426.231871072;166.0;0.0;0.25078152269679693;-0.4963323846623622;0.4963323846623622;0.25078152269679693;1.1935483870967742;2.032258064516129;2.838709677419355;1.3043130906424936;887.8901591213186;21.68358750805833;18.162442636093633;18.162442636093633;15.1101221…
354;12.47783489434401;-3.4480018478979075;12.47783489434401;0.0012766310579606088;0.6075005700145253;458.6240000000002;424.3520000000002;458.22392856799996;174.0;0.0;0.24005990658832996;-0.4963323846623622;0.4963323846623622;0.24005990658832996;1.125;1.9375;2.71875;1.3301045273983696;1008.4874682957939;22.6062372388687;19.10097474401213;19.917471324939857;15.433418743708055;11.535966762971972;13.…
355;5.861203703703703;0.15439814814814823;5.861203703703703;0.15439814814814823;0.7802797810449245;219.28399999999996;202.14799999999997;219.125928784;86.0;0.0;0.12586116755265167;-0.49633238578027145;0.49633238578027145;0.12586116755265167;1.4375;2.375;3.125;1.9723436372395753;382.66910942033496;11.010225400620904;9.584081294429343;9.584081294429343;7.829228462545625;5.866955604345201;5.86695560…
356;11.825021179768203;-0.17314814814814827;11.825021179768203;0.13837773998488356;0.7759623571008256;261.32099999999997;242.16899999999995;261.136493468;102.0;0.0;0.21953670883005313;-0.4963320349699625;0.4963320349699625;0.21953670883005313;1.4736842105263157;2.3157894736842106;3.0526315789473686;1.98749395483127;499.86219266604667;13.457819157813608;11.439543180393164;11.439543180393164;9.1606…
357;12.70202934737775;-0.008998410193933104;12.70202934737775;0.008998410193933104;0.4951415229554501;440.5840000000004;404.2960000000003;440.267507632;174.0;0.0;0.22923427935703278;-0.4963323846623092;0.4963323846623092;0.22923427935703278;0.96875;1.71875;2.46875;1.1537085453320444;844.3278956537085;22.18358750805833;19.36607287822246;19.36607287822246;15.541172426285492;12.41247453907588;12.412…
358;5.507369282933484;1.0368832248178599;5.507369282933484;1.0368832248178599;0.8038222732385263;348.4900000000001;320.2660000000001;348.22016351599996;136.0;0.0;0.12215606092540487;-0.4964551633160842;0.4964551633160842;0.12215606092540487;0.8846153846153846;1.6923076923076923;2.4615384615384617;1.3070716816664998;761.0322153031738;17.76937394568524;15.655682153662797;15.655682153662797;12.83083…
359;5.536628542192744;0.8210731980528154;5.536628542192744;0.8210731980528154;0.8101739631859916;350.50600000000014;320.2660000000001;350.23581357999996;138.0;0.0;0.12182069835804193;-0.4964675346002215;0.4964675346002215;0.12182069835804193;0.9615384615384616;1.7692307692307692;2.5384615384615383;1.255025296998542;707.4026869642767;17.76937394568524;15.862788934849345;15.862788934849345;12.83083…
360;12.986756089768807;-4.297349220714928;12.986756089768807;0.5786128913496513;0.5893944709574189;430.5140000000003;401.2820000000002;430.223198208;166.0;0.0;0.41598542030312663;-0.49645498763448165;0.49645498763448165;0.41598542030312663;1.0;1.7741935483870968;2.5161290322580645;1.2792807446012768;930.6046145001053;21.84672421487486;17.919332084687397;17.919332084687397;14.952839606072642;10.95…
361;5.566998912563114;1.0510498914845265;5.566998912563114;1.0510498914845265;0.7452163981265577;362.5170000000001;332.2770000000001;362.23581358;142.0;0.0;0.12216591586133538;-0.49645498763448165;0.49645498763448165;0.12216591586133538;0.9259259259259259;1.7407407407407407;2.5185185185185186;1.2738886682647457;776.2231118421267;18.476480726871788;16.362788934849345;16.362788934849345;13.34766789…
362;5.561896871746788;1.0451327317212131;5.561896871746788;1.0451327317212131;0.7749317315994738;363.5050000000001;334.2730000000001;363.23106254800007;142.0;0.0;0.12804668339086087;-0.49645498763448165;0.49645498763448165;0.12804668339086087;1.037037037037037;1.9259259259259258;2.7037037037037037;1.2738886682647452;779.4653993679598;18.476480726871788;16.232652261159675;16.232652261159675;13.347…
363;5.566998912563114;1.0510498914845265;5.566998912563114;1.0510498914845265;0.7713486513154061;362.5170000000001;332.2770000000001;362.23581358;142.0;0.0;0.12215466253857273;-0.49645518737130434;0.49645518737130434;0.12215466253857273;0.9259259259259259;1.7407407407407407;2.5185185185185186;1.3218354661675629;776.2231118421267;18.476480726871788;16.362788934849345;16.362788934849345;13.34766789…
364;5.561896871746788;1.0451327317212131;5.561896871746788;1.0451327317212131;0.8021060024087846;363.50500000000005;334.2730000000001;363.23106254800007;142.0;0.0;0.12804668340315856;-0.49645518737130434;0.49645518737130434;0.12804668340315856;1.037037037037037;1.9259259259259258;2.7037037037037037;1.3218354661675626;779.4653993679598;18.476480726871788;16.232652261159675;16.232652261159675;13.34…
365;13.207293832140651;-0.029382137087002214;13.207293832140651;0.029382137087002214;0.6816319946217005;421.58500000000026;386.3050000000002;421.27292736000004;166.0;0.0;0.2293648846228496;-0.4964671174817602;0.4964671174817602;0.2293648846228496;1.064516129032258;1.8387096774193548;2.5806451612903225;1.2478847930951467;862.2107271994853;21.631181265251033;18.925357601999707;18.925357601999707;15…
366;13.228584672317607;-0.038168526981728235;13.228584672317607;0.038168526981728235;0.7354443495564216;407.5580000000002;374.29400000000015;407.25727729600004;160.0;0.0;0.22940917738837485;-0.49646711748176015;0.49646711748176015;0.22940917738837485;1.0666666666666667;1.8333333333333333;2.566666666666667;1.302391866679656;846.7271704801921;20.924074484064484;18.21825082081316;18.21825082081316;1…
367;10.670968827833835;0.012284529579664971;10.670968827833835;0.012284529579664971;0.4227114704192131;407.5580000000002;374.29400000000015;407.25727729600004;160.0;0.0;0.1879700377287595;-0.49646711754785555;0.49646711754785555;0.1879700377287595;1.0666666666666667;1.8666666666666667;2.6333333333333333;1.25085530614545;844.7271704801921;20.760937777247957;17.964322907035804;17.964322907035804;14…
368;10.664024383389393;0.005340085135220551;10.664024383389393;0.005340085135220551;0.4302183878884686;408.5460000000003;376.29000000000013;408.252526264;160.0;0.0;0.1879700377287595;-0.49646711754785555;0.49646711754785555;0.1879700377287595;1.1666666666666667;2.033333333333333;2.8;1.2508553061454502;847.5393627094161;20.760937777247957;17.834186233346138;17.834186233346138;14.758351493073063;11…
369;10.686951921527553;0.00349813968493895;10.686951921527553;0.00349813968493895;0.5974393741636552;393.53100000000023;362.28300000000013;393.241627232;154.0;0.0;0.18801654382320795;-0.49646711754785555;0.49646711754785555;0.18801654382320795;1.0689655172413792;1.8620689655172413;2.6206896551724137;1.3081135032678652;829.274345726617;20.05383099606141;17.257216125849258;17.257216125849258;14.258…
370;10.678687458717636;-0.004766323124978822;10.678687458717636;0.004766323124978822;0.6017769263726067;394.5190000000002;364.2790000000001;394.2368762;154.0;0.0;0.18801654382320807;-0.49646711754785555;0.49646711754785555;0.18801654382320807;1.1724137931034482;2.0344827586206895;2.793103448275862;1.3081135032678652;832.0264082567767;20.05383099606141;17.12707945215959;17.12707945215959;14.258351…
371;5.5958800042811525;0.7303499915367907;5.5958800042811525;0.7303499915367907;0.6229585412749374;378.5600000000001;344.28800000000007;378.26711370799995;150.0;0.0;0.12183099302011595;-0.49646734893288763;0.49646734893288763;0.12183099302011595;0.9285714285714286;1.75;2.5357142857142856;1.2036370927125302;737.467992722003;19.183587508058334;17.277002497222437;17.277002497222437;13.84766789055010…
372;12.991279496764744;-4.292075826018456;12.991279496764744;0.57238584819079;0.5792723364837352;432.53000000000026;401.2820000000002;432.238848272;168.0;0.0;0.41598542030312663;-0.49646734893283856;0.49646734893283856;0.41598542030312663;1.032258064516129;1.8064516129032258;2.5483870967741935;1.2672125170424837;875.3110926202953;21.84672421487486;18.126438865873943;18.126438865873943;14.95283960…
373;5.594221134785336;0.7170905466053372;5.594221134785336;0.7170905466053372;0.737687108742385;364.533;332.27700000000004;364.25146364399995;144.0;0.0;0.12183099304557242;-0.49646734893283856;0.49646734893283856;0.12183099304557242;0.9629629629629629;1.7777777777777777;2.5555555555555554;1.258681207705623;722.4159614603293;18.476480726871788;16.56989571603589;16.56989571603589;13.347667890550102…
374;5.5891190939690105;0.7070905466053372;5.5891190939690105;0.7070905466053372;0.7701109796894706;365.521;334.273;365.246712612;144.0;0.0;0.1280466833908383;-0.49646734893283856;0.49646734893283856;0.1280466833908383;1.0740740740740742;1.962962962962963;2.740740740740741;1.2586812077056229;725.6582489861623;18.476480726871788;16.439759042346225;16.439759042346225;13.347667890550102;10.3903409275…
375;5.593303801496755;0.6953730846741306;5.593303801496755;0.6953730846741306;0.7982672730078967;350.50600000000003;320.266;350.23581358;138.0;0.0;0.12183099972366723;-0.49646734890614364;0.49646734890614364;0.12183099972366723;0.9615384615384616;1.7692307692307692;2.5384615384615383;1.3233883844375076;707.4026869642767;17.769373945685242;15.862788934849345;15.862788934849345;12.847667890550102;1…
376;5.575471841015847;0.6192388804256795;5.575471841015847;0.6192388804256795;0.7451251805406824;379.5480000000001;346.2840000000001;379.262362676;150.0;0.0;0.12183183525767831;-0.4964673419037224;0.4964673419037224;0.12183183525767831;1.0;1.8214285714285714;2.607142857142857;1.20363709271253;740.7704099468999;19.183587508058334;17.06989571603589;17.06989571603589;13.847667890550104;10.7376504892…
377;10.495813018133996;0.04516480635160547;10.495813018133996;0.04516480635160547;0.5890261232915173;393.53100000000023;362.28300000000013;393.241627232;154.0;0.0;0.18209027175299886;-0.496548054771381;0.496548054771381;0.18209027175299886;1.0689655172413792;1.8620689655172413;2.6206896551724137;1.3086562020825003;829.274345726617;20.05383099606141;17.257216125849258;17.257216125849258;14.2415147…
378;10.485813018133996;0.03690034354168814;10.485813018133996;0.03690034354168814;0.598752854101449;394.5190000000002;364.2790000000001;394.2368762;154.0;0.0;0.1820902717531221;-0.496548054771381;0.496548054771381;0.1820902717531221;1.1724137931034482;2.0344827586206895;2.793103448275862;1.3086562020825003;832.0264082567766;20.05383099606141;17.12707945215959;17.12707945215959;14.241514740667455;…
379;10.552162395835285;0.0319053614201521;10.552162395835285;0.0319053614201521;0.6332021411845902;379.5040000000001;350.2720000000001;379.225977168;148.0;0.0;0.19548550940603768;-0.4964661227311514;0.4964661227311514;0.19548550940603768;1.0714285714285714;1.8571428571428572;2.607142857142857;1.3751221479524423;813.8520781338641;19.346724214874865;16.55010934466271;16.55010934466271;13.7415147406…
380;5.568102226503376;0.4803499915367906;5.568102226503376;0.4803499915367906;0.7392341186538963;379.5480000000001;346.2840000000001;379.262362676;150.0;0.0;0.12188055778933463;-0.49646646677515294;0.49646646677515294;0.12188055778933463;1.0;1.8214285714285714;2.607142857142857;1.20363709271253;740.7704099468999;19.183587508058334;17.06989571603589;17.06989571603589;13.847667890550104;10.76452394…
381;5.566443357007559;0.4670905466053372;5.566443357007559;0.4670905466053372;0.8481360813468266;365.5210000000001;334.2730000000001;365.246712612;144.0;0.0;0.12188055781903705;-0.4964664667750958;0.4964664667750958;0.12188055781903705;1.0;1.8148148148148149;2.5925925925925926;1.258681207705623;725.6582489861624;18.476480726871788;16.362788934849345;16.362788934849345;13.347667890550102;10.264523…
382;5.561341316191232;0.4570905466053372;5.561341316191232;0.4570905466053372;0.8513169271460499;366.5090000000002;336.2690000000001;366.24196157999995;144.0;0.0;0.12804668344567133;-0.4964664667750958;0.4964664667750958;0.12804668344567133;1.1111111111111112;2.0;2.7777777777777777;1.2586812077056226;728.3475658676165;18.476480726871785;16.232652261159675;16.232652261159675;13.347667890550102;10.…
383;5.384871504157219;1.0535185185185187;5.384871504157219;1.0535185185185187;0.6699597363171307;191.27399999999997;174.13799999999998;191.131014164;76.0;0.0;0.12187050271037267;-0.49646664661679635;0.49646664661679635;0.12187050271037267;1.2142857142857142;2.0;2.7857142857142856;2.345875846223706;322.0978098482713;9.966255326250886;8.91593981827889;8.91593981827889;6.808861750289881;5.1431652802…
384;5.478312468505921;0.9982479581338706;5.478312468505921;0.9982479581338706;0.7922592466265332;231.33899999999994;210.17099999999996;231.162314292;92.0;0.0;0.12187050440855755;-0.4964666466100448;0.4964666466100448;0.12187050440855755;1.2352941176470589;2.0588235294117645;2.823529411764706;1.7407309108374074;397.90833512329726;11.664925939000156;10.61461043102816;10.61461043102816;8.36450464295…
385;5.918703703703704;0.5308852985638698;5.918703703703704;0.5308852985638698;0.7424121403575342;233.31099999999998;214.15899999999993;233.141578848;92.0;0.0;0.1642544973992267;-0.49285840498845684;0.49285840498845684;0.1642544973992267;1.411764705882353;2.2941176470588234;3.1176470588235294;2.011656856606489;418.68327868497124;11.828062645816686;10.478888647122005;10.478888647122005;8.3088617502…
386;5.4416558012093725;0.9210950491307636;5.4416558012093725;0.9210950491307636;0.8790377780555635;249.339;234.21899999999997;249.0935831;90.0;0.0;0.1535328665987433;-0.4959363722878825;0.4959363722878825;0.1535328665987433;1.3529411764705883;2.176470588235294;2.9411764705882355;2.0878732056820914;519.4451401854507;11.664925939000156;9.771401704242711;10.587898285170438;8.39817814776692;5.7798636…
387;5.5156465416829015;0.8289999943651849;5.5156465416829015;0.8289999943651849;0.696812086890712;360.4610000000001;336.2690000000001;360.19501138799995;138.0;0.0;0.22482480311295086;-0.4961141568681585;0.4961141568681585;0.22482480311295086;0.8888888888888888;1.6666666666666667;2.4444444444444446;1.4223839614330651;876.245959438208;18.476480726871785;15.58348953948232;15.58348953948232;13.330831…
388;11.270109669355632;-0.7517512228305079;11.270109669355632;0.5915346539850507;0.859072220029582;380.5320000000001;348.2760000000001;380.246378264;150.0;0.0;0.12444489255083703;-0.49636295926757623;0.49636295926757623;0.12444489255083703;0.9285714285714286;1.5714285714285714;2.25;1.2993415720699075;748.210282203033;19.39913045768216;16.887352799538927;16.887352799538927;13.676783139664794;10.54…
389;5.554570909253909;0.642241100150933;5.554570909253909;0.642241100150933;0.5716975236862291;362.51700000000005;332.2770000000001;362.23581357999996;142.0;0.0;0.12182929105663423;-0.49646695390601486;0.49646695390601486;0.12182929105663423;1.0;1.7777777777777777;2.6296296296296298;1.2184645708610913;861.4534936117849;18.476480726871788;16.285818827352465;16.285818827352465;13.347667890550104;10…
390;12.630828324436383;-0.14559034006954152;12.630828324436383;0.14559034006954152;0.24805312024757561;458.65300000000013;428.4130000000002;458.1810182;166.0;0.0;0.28114779394373257;-0.49646695390601486;0.49646695390601486;0.28114779394373257;1.2580645161290323;2.0;2.7419354838709675;1.2838836635060906;1116.697342353976;21.957454678884094;18.388483031798916;20.02147619365437;14.990402300641943;10…
391;11.310575282293772;-0.760749086531169;11.310575282293772;0.2661910893360666;0.7943834172233907;424.54100000000017;392.28500000000014;424.236207504;166.0;0.0;0.23080038000324227;-0.49642593039655003;0.49642593039655003;0.23080038000324227;1.0;1.7419354838709677;2.5161290322580645;1.140853452159009;902.145046623482;21.26093777724796;18.256255623273947;18.256255623273947;15.14310963485358;11.353…
392;13.950489943092233;0.10594642615368399;13.950489943092233;0.10594642615368399;0.3813268366522486;546.7560000000002;500.3880000000004;546.356991332;216.0;0.0;0.23079650622520645;-0.49457155303012135;0.49457155303012135;0.23079650622520645;0.825;1.45;2.075;1.249647704767246;1089.8842061264818;27.73562927193611;24.178160713462063;24.178160713462063;19.652198343190413;15.56282897422847;15.5628289…
393;13.378971529540891;0.1536988529240031;13.378971529540891;0.1536988529240031;0.5880915909918404;450.62700000000024;412.3230000000002;450.29947645600004;178.0;0.0;0.23079650622520645;-0.49458627448857584;0.49458627448857584;0.23079650622520645;1.0303030303030303;1.7575757575757576;2.4545454545454546;1.3390810868119554;876.6999092726829;23.04539482762413;20.157028247875843;20.157028247875843;16.…
394;13.088488092027955;-0.32164564359237735;13.088488092027955;0.039310437137817456;0.7309618525653068;413.4780000000001;386.2620000000001;413.2063043440001;160.0;0.0;0.310514284851784;-0.49458625454928673;0.49458625454928673;0.310514284851784;1.1333333333333333;1.9;2.6666666666666665;1.4217232111002398;968.1093502841187;21.087211190881018;17.412666734795753;17.412666734795753;14.579718698118983;…
395;10.823335553969574;-0.3058790783427079;10.823335553969574;0.11737370874275665;0.5833030894334074;395.54700000000014;362.28300000000013;395.257277296;156.0;0.0;0.18981284004794508;-0.4961104725338158;0.4961104725338158;0.18981284004794508;1.0;1.6206896551724137;2.2413793103448274;1.7070435118320788;806.3755266447907;20.855160383312143;18.006139270292692;18.006139270292692;13.870323259869139;10…
396;10.5475852862699;0.028928557816405798;10.5475852862699;0.028928557816405798;0.5329675515375712;423.55700000000024;390.2930000000002;423.2521919160001;166.0;0.0;0.18209027175299905;-0.496548054771381;0.496548054771381;0.18209027175299905;1.0;1.7419354838709677;2.5161290322580645;1.3137204922876788;906.6352716191551;21.631181265251033;18.58811414712349;18.58811414712349;15.1902031456512;11.2103…
397;9.260208061331314;-0.7316250056348157;9.260208061331314;0.3093083678987365;0.5778073701033449;369.46500000000003;342.2490000000001;369.205241724;144.0;0.0;0.37811985232249723;-0.49458625454931054;0.49458625454931054;0.37811985232249723;1.037037037037037;1.7037037037037037;2.3703703703703702;1.5416725946793304;730.4615080971198;19.062267164498692;15.674280746443149;15.674280746443149;13.169035…
398;5.574558967835223;0.9695141333161995;5.574558967835223;0.9695141333161995;0.7152340558815731;392.5430000000002;360.28700000000015;392.246378264;154.0;0.0;0.14165501604987768;-0.49645518737130434;0.49645518737130434;0.14165501604987768;0.8620689655172413;1.6206896551724137;2.413793103448276;1.3285270437848542;853.6519014706361;20.05383099606141;17.693686956123578;17.693686956123578;14.29635629…
399;5.5231253594119885;0.9783769697065086;5.5231253594119885;0.9783769697065086;0.7713486513154061;362.5170000000001;332.2770000000001;362.23581358;142.0;0.0;0.14165501604987768;-0.49458625454931054;0.49458625454931054;0.14165501604987768;0.9259259259259259;1.7037037037037037;2.5555555555555554;1.3050338275099522;790.4731118421266;18.476480726871785;16.362788934849345;16.362788934849345;13.347667…
400;5.574558967835223;0.9715547414174137;5.574558967835223;0.9715547414174137;0.6855427667809028;392.5430000000001;360.28700000000015;392.246378264;154.0;0.0;0.14165501604985442;-0.49645498763448165;0.49645498763448165;0.14165501604985442;0.8620689655172413;1.6206896551724137;2.413793103448276;1.2834297281716258;853.6519014706361;20.05383099606141;17.693686956123578;17.693686956123578;14.29635629…
401;5.6448595214178585;0.9701835861176868;5.6448595214178585;0.9701835861176868;0.6855427667809029;392.54300000000006;360.2870000000001;392.24637826399993;154.0;0.0;0.14165501604985442;-0.49611586858444423;0.49611586858444423;0.14165501604985442;0.8620689655172413;1.6206896551724137;2.413793103448276;1.2950688553053409;853.6519014706361;20.05383099606141;17.69368695612358;17.69368695612358;14.296…
402;5.524653137189766;0.9804175778077228;5.524653137189766;0.9804175778077228;0.7452163981265578;362.51700000000005;332.2770000000001;362.23581358;142.0;0.0;0.14165501604985442;-0.49458625454931054;0.49458625454931054;0.14165501604985442;0.9259259259259259;1.7037037037037037;2.5555555555555554;1.263065494988008;790.4731118421266;18.476480726871785;16.362788934849345;16.362788934849345;13.34766789…
403;5.601781190057445;0.6978879142208866;5.601781190057445;0.6978879142208866;0.6780035916882857;394.5590000000001;360.28700000000015;394.26202832799993;156.0;0.0;0.1416550160498544;-0.49646734893283856;0.49646734893283856;0.1416550160498544;0.896551724137931;1.6551724137931034;2.4482758620689653;1.269781132199751;799.1604059131888;20.05383099606141;17.900793737310124;17.900793737310124;14.296356…
404;5.530880180348628;0.7822397660727384;5.530880180348628;0.7822397660727384;0.737687108742385;364.5330000000001;332.2770000000001;364.25146364399995;144.0;0.0;0.1416550160498544;-0.49458625454931054;0.49458625454931054;0.1416550160498544;0.9629629629629629;1.7407407407407407;2.5925925925925926;1.2482679032926771;736.6659614603293;18.476480726871785;16.56989571603589;16.56989571603589;13.3476678…
405;5.525199706975847;0.8274249512579237;5.525199706975847;0.8274249512579237;0.7277400160865869;370.5620000000001;340.32200000000006;370.20788458;140.0;0.0;0.1416550160498544;-0.49458625454931054;0.49458625454931054;0.1416550160498544;1.1153846153846154;1.9615384615384615;2.8076923076923075;1.237702212729733;705.6727398353473;17.76937394568524;15.823443468120503;16.639940049048228;12.84766789055…
406;5.575329574959097;0.9755726717644839;5.575329574959097;0.9755726717644839;0.5744765761701804;406.57000000000016;372.2980000000002;406.262028328;160.0;0.0;0.1416550160498544;-0.49645498763453044;0.49645498763453044;0.1416550160498544;0.8333333333333334;1.6;2.4;1.2276747649745434;869.0873594457478;20.760937777247957;18.400793737310124;18.400793737310124;14.79635629553385;11.254887910516901;11.2…
407;5.60255179718132;0.714113743001591;5.60255179718132;0.714113743001591;0.5664126988157101;408.5860000000002;372.2980000000002;408.2776783919999;162.0;0.0;0.1416550160498544;-0.49646734893288763;0.49646734893288763;0.1416550160498544;0.8666666666666667;1.6333333333333333;2.433333333333333;1.2158518732724186;814.4309367591743;20.760937777247957;18.607900518496674;18.607900518496674;14.7963562955…
408;12.78265888456427;0.016548800852067336;12.78265888456427;0.016548800852067336;0.4981101894593733;438.59700000000015;408.35700000000026;438.20894719999995;164.0;0.0;0.27344979398189667;-0.49458625454931054;0.49458625454931054;0.27344979398189667;1.064516129032258;1.8064516129032258;2.6129032258064515;1.195254834378339;1013.4917602511457;21.63118126525103;18.28925565640081;19.105752237328534;15…
409;12.640594920089592;-0.29332983540021274;12.640594920089592;0.09628110216657082;0.6468130627097534;405.6080000000002;370.32800000000015;405.24499836;156.0;0.0;0.23891959944634278;-0.49458625454931054;0.49458625454931054;0.23891959944634278;1.0;1.6428571428571428;2.25;1.4107788498652447;684.1143677763954;20.363596551749417;18.032640984142347;18.849137565070073;13.243148714927115;10.370282129932…
410;12.563789364534037;0.005730386739768223;12.563789364534037;0.005730386739768223;0.5070957490209524;413.5620000000003;378.28200000000015;413.26784198;164.0;0.0;0.22923427935701335;-0.49458625454931054;0.49458625454931054;0.22923427935701335;0.9;1.5333333333333334;2.2;1.171924609768253;731.8179778957044;20.976480726871785;18.275281671261634;18.275281671261634;14.60008541037472;11.53747832825988…
411;11.987817142311815;-0.0303088799443485;11.987817142311815;0.0303088799443485;0.68303957572658;377.5540000000002;346.3060000000001;377.21369823199996;144.0;0.0;0.23324928230589628;-0.49458625454931054;0.49458625454931054;0.23324928230589628;1.0769230769230769;1.7692307692307692;2.423076923076923;1.387617465357684;614.8287864522039;18.57070333293597;16.239747765328897;17.056244346256623;12.5091…
412;12.224969920089592;-0.22735761317799041;12.224969920089592;0.22735761317799041;0.6830395757265803;377.5540000000001;346.3060000000001;377.213698232;144.0;0.0;0.23848579827160185;-0.49458625454931054;0.49458625454931054;0.23848579827160185;1.0769230769230769;1.7692307692307692;2.423076923076923;1.3646433054898253;614.828786452204;18.57070333293597;16.239747765328897;17.056244346256623;12.50916…
413;11.903210660830332;0.15560687603200618;11.903210660830332;0.15560687603200618;0.6959055967074992;363.52700000000004;334.295;363.19804816800007;138.0;0.0;0.2356557038807815;-0.49458625454931054;0.49458625454931054;0.2356557038807815;1.12;1.84;2.52;1.3612432194508088;575.5425619306513;17.648053602125596;15.317098034518523;16.13359461544625;12.18587184800163;9.195057606509943;10.243812396490599;…
414;12.727469920089593;-0.03291316873354577;12.727469920089593;0.03291316873354577;0.6519694322692235;403.5920000000002;370.32800000000003;403.229348296;154.0;0.0;0.2390548168152706;-0.49458625454931054;0.49458625454931054;0.2390548168152706;1.0357142857142858;1.75;2.5;1.1592854821537384;669.5006408385627;19.39913045768216;17.06817489007509;17.88467147100281;13.71627526138944;10.754560868748465;1…
415;12.414603329008717;-0.0714141621108959;12.414603329008717;0.0714141621108959;0.5597505420763825;424.5700000000001;396.3460000000001;424.193297136;158.0;0.0;0.27113997499835474;-0.49458625454931054;0.49458625454931054;0.27113997499835474;1.0666666666666667;1.8333333333333333;2.6666666666666665;1.1593181038715348;982.0033734519648;20.760937777247957;17.34204206090085;18.158538641828578;14.75835…
416;5.512904242587242;0.9765547230744884;5.512904242587242;0.9765547230744884;0.6344432742821553;363.50500000000005;334.2730000000001;363.231062548;142.0;0.0;0.1416550160498544;-0.49458625454931054;0.49458625454931054;0.1416550160498544;0.9259259259259259;1.7037037037037037;2.5555555555555554;1.2184645708610913;864.6957811376179;18.476480726871788;16.155682153662795;16.155682153662795;13.34766789…
417;12.800117931372718;0.007816604342509192;12.800117931372718;0.007816604342509192;0.5801693489967384;424.57000000000016;396.34600000000023;424.19329713599996;158.0;0.0;0.2734505577503788;-0.49458625454931054;0.49458625454931054;0.2734505577503788;1.1;1.8333333333333333;2.6333333333333333;1.2453599029251574;997.5416038395367;20.924074484064484;17.582148875214262;18.39864545614199;14.669035095596…
418;12.581248411342482;-0.0005057613261387761;12.581248411342482;0.0005057613261387761;0.6887274695882706;399.53500000000025;366.2710000000001;399.2521919160001;158.0;0.0;0.2292350535129907;-0.49458625454931054;0.49458625454931054;0.2292350535129907;0.9310344827586207;1.5862068965517242;2.2413793103448274;1.2196815845776285;716.6385367354627;20.26937394568524;17.56817489007509;17.56817489007509;1…
419;10.708484705322242;-0.0016225289702509471;10.708484705322242;0.0016225289702509471;0.3792555210622965;437.5840000000003;402.3040000000002;437.26784197999996;172.0;0.0;0.18797003772875953;-0.49646711754785555;0.49646711754785555;0.18797003772875953;1.0;1.75;2.53125;1.25645685814675;922.2831641590865;22.338288046437587;19.29522092831004;19.29522092831004;15.707039898056808;11.703451016035237;11…
420;12.43206237581716;-0.08014635862045383;12.43206237581716;0.08014635862045383;0.6062022951820952;410.5430000000001;384.3350000000001;410.177647072;152.0;0.0;0.27114073701488056;-0.49458625454931054;0.49458625454931054;0.27114073701488056;1.103448275862069;1.8620689655172413;2.689655172413793;1.2061185000340733;966.1104848221995;20.05383099606141;16.634935279714306;17.451431860642032;14.2583514…
421;5.574774019403542;0.46411374300159125;5.574774019403542;0.46411374300159125;0.6698547277690056;409.5740000000002;374.29400000000015;409.27292736;162.0;0.0;0.1416550160498545;-0.49646646677515294;0.49646646677515294;0.1416550160498545;0.9333333333333333;1.7;2.5;1.2158518732724186;817.7910771843111;20.760937777247957;18.400793737310128;18.400793737310128;14.79635629553385;11.293563045111714;11.…
422;12.438789364534037;-0.154099347296081;12.438789364534037;0.07426961326023185;0.5041393248925294;415.5340000000003;382.27000000000015;415.24710653600005;164.0;0.0;0.2535506036927992;-0.49458625454931054;0.49458625454931054;0.2535506036927992;0.9666666666666667;1.6333333333333333;2.3;1.1719246097682532;734.5700404258644;20.97648072687178;17.97642318053895;17.97642318053895;14.60008541037472;11.…
423;12.49962269786737;-0.7974558623035841;12.49962269786737;0.02526742377680491;0.6883725633146268;417.55000000000024;382.27000000000015;417.26275660000005;166.0;0.0;0.24868474819282918;-0.49458625454931054;0.49458625454931054;0.24868474819282918;1.1333333333333333;1.8666666666666667;2.566666666666667;1.1674389457374943;714.1546964144623;20.97648072687178;18.09273875476467;18.09273875476467;14.60…
424;12.280062512682186;-0.37868268062941435;12.280062512682186;0.3315386729505596;0.5301287110615823;395.4590000000001;370.2590000000002;395.18450628;152.0;0.0;0.2853907130776317;-0.49458625454931054;0.49458625454931054;0.2853907130776317;0.8620689655172413;1.4827586206896552;2.1379310344827585;1.210667116879998;858.1310441366198;20.21696770287794;16.54318357017817;16.54318357017817;14.1858718480…
425;12.449206031200703;0.19775250455577087;12.449206031200703;0.19775250455577087;0.6560897223102105;401.5510000000002;366.2710000000001;401.26784198;160.0;0.0;0.246170533539046;-0.49458625454931054;0.49458625454931054;0.246170533539046;1.0;1.7586206896551724;2.4827586206896552;1.1397282537101192;681.7005619360278;20.106237238868705;17.775281671261634;17.775281671261634;14.189401807851763;11.2274…
426;6.286600649914593;0.6917427545832127;6.286600649914593;0.6917427545832127;0.2562451965551722;484.69100000000026;452.43500000000023;484.19666826400004;176.0;0.0;0.2261637348035798;-0.49458625454931054;0.49458625454931054;0.2261637348035798;1.0606060606060606;1.878787878787879;2.696969696969697;1.1634968843046642;1095.4455937878222;22.622745096813755;19.50942321366581;21.142416375521258;16.2626…
427;12.38536536147342;-0.1985536856465231;12.38536536147342;0.1985536856465231;0.26960265675451395;425.55800000000016;398.34200000000016;425.188546104;158.0;0.0;0.2799785641464505;-0.49458625454931054;0.49458625454931054;0.2799785641464505;1.0666666666666667;1.8;2.6;1.2674662405170822;1062.8224026993494;20.924074484064487;17.15949914440389;17.975995725331614;14.669035095596023;10.171368107714967;…
428;10.449264466944392;0.06795661291734678;10.449264466944392;0.06795661291734678;0.2013476142009314;492.6700000000002;464.44600000000025;492.16536813600004;176.0;0.0;0.2234005396108784;-0.49458625454931054;0.49458625454931054;0.2234005396108784;1.0;1.7647058823529411;2.5588235294117645;1.1204112762895886;1240.2781681369568;23.32985187800031;19.184063009093475;20.817056170948927;16.70784123585624…
429;12.751198694806753;0.0711222402794025;12.751198694806753;0.0711222402794025;0.303841922625108;458.6530000000002;428.4130000000002;458.1810182;166.0;0.0;0.2624367986690798;-0.49458625454931054;0.49458625454931054;0.2624367986690798;1.1612903225806452;1.903225806451613;2.6451612903225805;1.2838836635060906;1116.697342353976;21.957454678884094;18.68099608891962;20.313989250775073;14.990402300641…
430;12.626198694806753;-0.1510999819428196;12.626198694806753;0.1510999819428196;0.2517678703326653;459.6410000000002;430.40900000000016;459.176267168;166.0;0.0;0.28114779394373257;-0.49458625454931054;0.49458625454931054;0.28114779394373257;1.1935483870967742;1.935483870967742;2.6774193548387095;1.2838836635060906;1119.0221312588299;21.957454678884094;18.258346358109247;19.8913395199647;14.99040…
431;13.493266438570927;-0.0364212215497739;13.493266438570927;0.0364212215497739;0.17813472882905768;535.7390000000003;502.47500000000036;535.207567296;194.0;0.0;0.28166021867886387;-0.49458625454931054;0.49458625454931054;0.28166021867886387;1.027027027027027;1.7567567567567568;2.5135135135135136;1.2203492636639952;1411.6126041951225;25.777445635192997;21.567747434867748;23.2007405967232;18.0460…
432;10.283190518846634;0.1081592773164397;10.283190518846634;0.1081592773164397;0.3306225165869173;444.6260000000002;416.40200000000016;444.165368136;160.0;0.0;0.22366408973904736;-0.49458625454931054;0.49458625454931054;0.22366408973904736;1.1333333333333333;1.9;2.6666666666666665;1.2458270439330221;1015.7853343982049;21.08721119088102;17.719961393955714;19.352954555811166;14.562881945713375;10.…
433;13.050110259432603;0.1336685365756991;13.050110259432603;0.1336685365756991;0.2848201082798766;484.69100000000026;452.4350000000002;484.19666826400004;176.0;0.0;0.26244788141151504;-0.49458625454931054;0.49458625454931054;0.26244788141151504;1.121212121212121;1.9090909090909092;2.727272727272727;1.1448561581641852;1181.0990147243263;22.785881803630286;19.50942321366581;21.14241637552126;16.15…
434;12.925110259432603;-0.08855368564652322;12.925110259432603;0.08855368564652322;0.2379751356305714;485.67900000000026;454.43100000000015;485.19191723200004;176.0;0.0;0.2811588780352034;-0.49458625454931054;0.49458625454931054;0.2811588780352034;1.1515151515151516;1.9393939393939394;2.757575757575758;1.1448561581641852;1183.5466789769498;22.785881803630286;19.086773482855435;20.719766644710887;…
435;10.5339161424294;0.17070557361273564;10.5339161424294;0.17070557361273564;0.3078392260717585;470.6640000000003;440.42400000000026;470.18101820000004;170.0;0.0;0.22367524437789718;-0.49458625454931054;0.49458625454931054;0.22367524437789718;1.09375;1.90625;2.75;1.1098249662439;1079.2916135523628;21.91563831562721;18.548388518701906;20.181381680557358;15.724677988261849;11.470656672946637;13.27…
436;10.475934283018969;0.08556668472384676;10.475934283018969;0.08556668472384676;0.23698447361723166;466.6320000000002;440.42400000000026;466.149718072;166.0;0.0;0.2240250022563282;-0.49458625454931054;0.49458625454931054;0.2240250022563282;1.03125;1.8125;2.65625;1.1275582504754387;1221.3059995054168;21.915638315627206;18.029362470714222;19.66235563256967;15.724677988261849;10.840900160949717;12…
437;12.253143139251197;-0.17480368564652338;12.253143139251197;0.17480368564652338;0.2665214351508344;431.5870000000001;406.3870000000001;431.14496704;154.0;0.0;0.28086520396308856;-0.49458625454931054;0.49458625454931054;0.28086520396308856;1.206896551724138;2.0;2.793103448275862;1.2534023409808968;1027.1286184841435;20.21696770287794;16.413046896488503;18.04604005834395;14.169035095596023;9.655…
438;13.467822013005371;0.17105734508324955;13.467822013005371;0.17105734508324955;0.36859377329185744;484.6910000000003;452.43500000000023;484.196668264;176.0;0.0;0.2627114350276733;-0.49458625454931054;0.49458625454931054;0.2627114350276733;1.0909090909090908;1.878787878787879;2.6666666666666665;1.2364796264932747;1181.0990147243263;22.78588180363029;19.50942321366581;21.142416375521258;16.19020…
439;13.324334683605205;0.15106385638027553;13.324334683605205;0.15106385638027553;0.678835394966553;422.57300000000026;388.3010000000002;422.268176328;166.0;0.0;0.2307965063019496;-0.4945862545493104;0.4945862545493104;0.2307965063019496;1.032258064516129;1.7741935483870968;2.4838709677419355;1.3595009871367618;830.4254527671769;21.468044558434507;18.579677978686213;18.579677978686213;15.25835149…
440;13.28523084762637;-0.054404775516927906;13.28523084762637;0.054404775516927906;0.6643957390460727;437.5840000000003;402.3040000000002;437.26784198;172.0;0.0;0.22940917738837488;-0.49646711748176015;0.49646711748176015;0.22940917738837488;1.0;1.71875;2.46875;1.3063241199657272;924.2831641590864;22.50142475325411;19.549148842087398;19.549148842087398;15.617723500579766;11.631181959017146;11.631…
441;5.618504546066515;0.4988138401468123;5.618504546066515;0.4988138401468123;0.6929747292365321;409.5740000000001;374.2940000000001;409.27292736000004;162.0;0.0;0.14165501604995823;-0.4964664656994049;0.4964664656994049;0.14165501604995823;0.9333333333333333;1.6666666666666667;2.433333333333333;1.3142989337219453;832.8934909272863;20.92407448406449;18.640900551623535;18.640900551623535;14.707039…
442;12.610650348760156;-0.00889684290731152;12.610650348760156;0.00889684290731152;0.729326877050347;385.5080000000001;354.26000000000005;385.2365418520001;152.0;0.0;0.22928002642629494;-0.4945862545493104;0.4945862545493104;0.22928002642629494;0.9285714285714286;1.5714285714285714;2.2142857142857144;1.275052603042918;701.4920921535522;19.562267164498696;16.86106810888854;16.86106810888854;13.600…
443;10.730736492628559;-0.012738108850260943;10.730736492628559;0.012738108850260943;0.5406748482283402;423.55700000000024;390.2930000000002;423.25219191599996;166.0;0.0;0.18801654382320798;-0.49646711754785555;0.49646711754785555;0.18801654382320798;1.0;1.7419354838709677;2.5161290322580645;1.3125869482031791;906.6352716191551;21.631181265251037;18.58811414712349;18.58811414712349;15.20703989805…
444;12.394797646568168;-0.1966593618622834;12.394797646568168;0.1966593618622834;0.7080975601053544;380.44800000000015;356.25600000000014;380.184840628;146.0;0.0;0.2736678212381076;-0.4945862545493104;0.4945862545493104;0.2736678212381076;1.1071428571428572;1.8571428571428572;2.6785714285714284;1.2604840101045254;947.4835078699281;19.346724214874865;15.92782849852776;15.92782849852776;13.75835149…
445;12.461464313234835;-0.09249269519561687;12.461464313234835;0.09249269519561687;0.6943800549612951;396.51600000000013;372.3240000000001;396.161997008;146.0;0.0;0.2711849818241429;-0.4945862545493104;0.4945862545493104;0.2711849818241429;1.1071428571428572;1.8571428571428572;2.6785714285714284;1.2604840101045254;950.2383953720915;19.346724214874865;15.92782849852776;16.744325079455486;13.758351…
446;5.574003412279668;0.4478879142208867;5.574003412279668;0.4478879142208867;0.7767109990226398;395.5470000000001;362.28300000000013;395.257277296;156.0;0.0;0.14165501604995823;-0.4964664667750958;0.4964664667750958;0.14165501604995823;0.9310344827586207;1.6896551724137931;2.4827586206896552;1.269781132199751;802.4628231380857;20.05383099606141;17.693686956123578;17.693686956123578;14.2963562955…
447;12.456248411342482;-0.1628315438056389;12.456248411342482;0.08050576132613885;0.6826864912251125;401.50700000000023;370.25900000000007;401.23145647200005;158.0;0.0;0.25355134410126035;-0.4945862545493103;0.4945862545493103;0.25355134410126035;0.9655172413793104;1.6206896551724137;2.2758620689655173;1.219681584577629;719.3278536169167;20.269373945685235;17.2693163993524;17.2693163993524;14.100…
448;5.592521930798187;0.6145545808875532;5.592521930798187;0.6145545808875532;0.6599155123066363;412.59900000000016;380.3430000000002;412.21844926399996;156.0;0.0;0.14165501604991698;-0.49646680523793796;0.49646680523793796;0.14165501604991698;0.9310344827586207;1.6896551724137931;2.4827586206896552;1.2697811321997512;805.2177106402492;20.05383099606141;17.60193524658744;18.418431827515167;14.296…
449;10.541186487967206;0.16418768974095554;10.541186487967206;0.16418768974095554;0.44057280279005184;456.6370000000004;428.4130000000003;456.165368136;164.0;0.0;0.22367525050139508;-0.49458625454931054;0.49458625454931054;0.22367525050139508;1.096774193548387;1.903225806451613;2.7419354838709675;1.1625785389241874;1063.156244805326;21.208531534440663;17.84128173751536;19.474274899370812;15.22467…
450;12.912145846015516;-0.04650675470348831;12.912145846015516;0.04650675470348831;0.4599218086886221;455.6090000000002;430.4090000000002;455.14496704;162.0;0.0;0.28371519819244234;-0.49458625454931054;0.49458625454931054;0.28371519819244234;1.096774193548387;1.8709677419354838;2.6451612903225805;1.2604203904304265;1300.7096251984697;21.534804948073727;17.92110290323303;19.554096065088483;15.0460…
451;13.501467782350932;-0.29464882019535676;13.501467782350932;0.2913532797569591;0.3986552088934951;460.5280000000002;434.3200000000002;460.207467892;174.0;0.0;0.14435289401833695;-0.49458625454928695;0.49458625454928695;0.14435289401833695;0.8235294117647058;1.4705882352941178;2.1470588235294117;1.355233248593484;1183.6275623528961;23.49298858481683;18.994119023880028;18.994119023880028;16.6016…
452;5.553020513709269;0.8466584782060973;5.553020513709269;0.8466584782060973;0.4421989013453464;424.54800000000023;396.32400000000024;424.22631151599995;162.0;0.0;0.14434941571857904;-0.49458625454928695;0.49458625454928695;0.14434941571857904;0.78125;1.4375;2.15625;1.3363786019244954;1091.7670123564722;21.75250160881067;18.392890616240827;18.392890616240827;15.813994385738889;11.11069014370067;…
453;13.289271958363525;-1.0614233874216255;13.289271958363525;0.10044600218440225;0.5332834362799624;481.5530000000002;450.30500000000023;481.232519092;186.0;0.0;0.26580001905285505;-0.4928690168928688;0.4928690168928688;0.26580001905285505;0.9428571428571428;1.542857142857143;2.1714285714285713;1.4774964064343867;1280.9679425993154;25.16456146007064;20.675410978703134;20.675410978703134;16.76671…
454;12.63649418058575;-0.08887192811032829;12.63649418058575;0.05633079671953989;0.560828426583979;453.4990000000002;426.28300000000024;453.2012189640001;174.0;0.0;0.26013146694153505;-0.49286964916777126;0.49286964916777126;0.26013146694153505;0.9696969696969697;1.606060606060606;2.272727272727273;1.4166148813827426;1203.5566489360972;23.37166824125719;18.882517759889684;18.882517759889684;16.03…
455;13.121263098428676;-0.6418432724477381;13.121263098428676;0.07824428304815978;0.5486077427106527;487.55700000000024;454.29300000000023;487.24308377600005;190.0;0.0;0.310514284851784;-0.4928700097420834;0.4928700097420834;0.310514284851784;1.1428571428571428;1.8571428571428572;2.6;1.253042791704026;1068.6104960213593;24.785881803630282;20.25969245232229;20.25969245232229;16.956728795830724;11.…
456;13.037696332620678;-0.6160381904884973;13.037696332620678;0.038755793693598495;0.5205893125957223;501.5840000000003;466.30400000000026;501.25873384000005;196.0;0.0;0.3105142790483113;-0.4928700097420834;0.4928700097420834;0.3105142790483113;1.1388888888888888;1.8611111111111112;2.611111111111111;1.209162759870542;1084.8497410669481;25.49298858481683;20.966799233508837;20.966799233508837;17.45…
457;12.852382453989145;-0.3353639601083127;12.852382453989145;0.06083329602629717;0.6412249908806319;416.4780000000002;388.25400000000013;416.205969996;162.0;0.0;0.3105142790483113;-0.4928700212099872;0.4928700212099872;0.3105142790483113;1.2666666666666666;2.033333333333333;2.8;1.5279921371982095;929.8530083462196;21.509860921691395;17.66659464857311;17.66659464857311;14.50723905304755;9.9479278…
458;12.39657748268554;0.004636039891687371;12.39657748268554;0.004636039891687371;0.6200213773883698;418.5630000000001;388.3230000000001;418.20386182;158.0;0.0;0.2817807075946497;-0.4928700212099873;0.4928700212099873;0.2817807075946497;1.2413793103448276;2.0344827586206895;2.8275862068965516;1.4620552338307482;858.0601173590802;20.639617433688315;17.465453139295796;18.281949720223523;14.09655545…
459;13.304821670416457;-0.3413027786928191;13.304821670416457;0.0689706312072833;0.43020619737382937;492.57600000000025;460.32000000000033;492.23727012399996;190.0;0.0;0.3105142790483113;-0.49287002120994705;0.49287002120994705;0.3105142790483113;1.0833333333333333;1.8333333333333333;2.611111111111111;1.429394897731552;1214.285926780961;25.329851878000294;20.760452775707787;20.760452775707787;17.…
460;13.351117966712753;-0.1561175935076342;13.351117966712753;0.0023039645406166542;0.41425760147666396;508.64400000000023;476.3880000000003;508.214426504;190.0;0.0;0.28179495998589743;-0.49287002120994705;0.49287002120994705;0.28179495998589743;1.0833333333333333;1.8333333333333333;2.611111111111111;1.429394897731552;1217.895567255398;25.329851878000294;20.760452775707787;21.576949356635513;17.5…
461;12.984866587870734;-0.4664101211472247;12.984866587870734;0.14898636306374402;0.6895326008105054;402.4510000000002;376.2430000000001;402.190319932;156.0;0.0;0.3105142861368125;-0.49287002121800516;0.49287002121800516;0.3105142861368125;1.3448275862068966;2.103448275862069;2.8620689655172415;1.6036491105536528;913.9848372280456;20.80275414050485;16.882517759889684;16.882517759889684;14.0240758…
462;13.031162884167031;-0.42011382485092796;13.031162884167031;0.08231969639707715;0.6848327221302661;418.51900000000023;392.31100000000015;418.167476312;156.0;0.0;0.2817949667656324;-0.49287002121800516;0.49287002121800516;0.2817949667656324;1.3448275862068966;2.103448275862069;2.8620689655172415;1.6036491105536528;917.5944777024824;20.80275414050485;16.882517759889684;17.69901434081741;14.02407…
463;12.653848069352216;-0.3515115050604207;12.653848069352216;0.11501425107079855;0.6932233726480718;388.42400000000004;364.2320000000001;388.17466986799997;150.0;0.0;0.31051428484838484;-0.4928700212180215;0.4928700212180215;0.31051428484838484;1.3214285714285714;2.107142857142857;2.892857142857143;1.5411719852299706;882.8679738325816;19.93251065250177;16.012274271886607;16.012274271886607;13.61…
464;12.700144365648512;-0.16632631987523583;12.700144365648512;0.08694932602670646;0.6960984993545305;404.492;380.30000000000007;404.151826248;150.0;0.0;0.2817949655333266;-0.4928700212180215;0.4928700212180215;0.2817949655333266;1.3214285714285714;2.107142857142857;2.892857142857143;1.5411719852299706;886.4776143070184;19.93251065250177;16.012274271886607;16.828770852814333;13.613392202930198;9.…
465;10.288871250686277;-0.6280337721508362;10.288871250686277;0.2073268910155639;0.3499607634429391;406.48200000000014;380.27400000000017;406.189257312;156.0;0.0;0.1607126398147067;-0.49287002121803875;0.49287002121803875;0.1607126398147067;0.8666666666666667;1.6;2.466666666666667;1.2575379884643594;1108.7174439193616;20.760937777247957;16.92858882191325;16.92858882191325;14.758351493073064;10.02…
466;12.693493565100257;-0.3390612337708647;12.693493565100257;0.07874996269296375;0.6574456544479866;402.4510000000001;376.2430000000001;402.19031993199997;156.0;0.0;0.31051427904830364;-0.4928700212180388;0.4928700212180388;0.31051427904830364;1.2758620689655173;2.0689655172413794;2.8620689655172415;1.4766104922475498;898.6805623701292;20.63961743368832;16.719381053073153;16.719381053073153;14.1…
467;12.739789861396552;-0.15387604858567894;12.739789861396552;0.012083296026297097;0.6529430070685862;418.51900000000006;392.3110000000001;418.167476312;156.0;0.0;0.2817949599858902;-0.4928700212180388;0.4928700212180388;0.2817949599858902;1.2758620689655173;2.0689655172413794;2.8620689655172415;1.4766104922475498;902.290202844566;20.63961743368832;16.719381053073153;17.53587763400088;14.1133922…
468;12.721638396757132;-0.3297099751031929;12.721638396757132;0.03807872127271428;0.6168104230288451;416.4780000000001;388.25400000000013;416.20596999599996;162.0;0.0;0.31051427902592776;-0.4928700212180388;0.4928700212180388;0.31051427902592776;1.2666666666666666;2.066666666666667;2.8666666666666667;1.4206137647319876;914.5100022569947;21.346724214874865;17.426487834259703;17.426487834259703;14.…
469;12.767934693053427;-0.14452478991800755;12.767934693053427;0.028587945393952374;0.607268815912903;432.5460000000001;404.3220000000001;432.183126376;162.0;0.0;0.2817949599644828;-0.4928700212180388;0.4928700212180388;0.2817949599644828;1.2666666666666666;2.066666666666667;2.8666666666666667;1.4206137647319876;918.1196427314314;21.346724214874865;17.426487834259703;18.24298441518743;14.61339220…
470;6.015480284706475;0.3201388888888892;6.015480284706475;0.3201388888888892;0.750440465982924;241.682;229.58599999999998;241.07303768399998;86.0;0.0;0.24206810939675005;-0.4793898374486964;0.4793898374486964;0.24206810939675005;1.4375;2.25;2.875;2.306892058151882;434.1526759276675;11.543605595440512;9.042067112346059;9.797996058364514;7.702708600407234;4.839169817560415;5.217134290569642;3.2280…
471;11.452637944066515;-2.936393613000756;11.452637944066515;0.30731481481481504;0.762003800416415;227.329;210.19299999999996;227.097999784;84.0;0.0;0.15368299453447304;-0.31611259503831896;0.31611259503831896;0.15368299453447304;1.4666666666666666;2.2666666666666666;2.8666666666666667;2.1008770547500326;388.81098420037296;10.88890505706126;8.93992334208591;9.756419923013636;7.071498210711325;5.3…
472;13.356255144097092;-3.5917094142105896;13.356255144097092;0.09624962299461393;0.5302139843169607;486.6380000000004;452.36600000000027;486.230076568;184.0;0.0;0.30581978173144436;-0.38037267743326447;0.38037267743326447;0.30581978173144436;1.0294117647058822;1.7352941176470589;2.411764705882353;1.3691099062112273;1049.595143104954;23.9680445584345;19.804422850077806;20.620919431005532;16.40479…
473;2.7;0.49717592592592563;2.7;0.49717592592592563;0.7353683668937369;356.56000000000006;332.3680000000001;356.138090768;126.0;0.0;0.04010453405435066;-0.30382530735770535;0.30382530735770535;0.04010453405435066;1.0;1.7916666666666667;2.5833333333333335;1.7586287856766831;723.3288298993167;16.518297090128677;14.36525983137739;15.998252993232843;11.741514740667455;8.60680523202829;10.648046684347…
474;2.562827407197447;0.7246987328882166;2.562827407197447;0.7246987328882166;0.6192081845073193;370.58700000000005;344.37900000000013;370.15374083200004;132.0;0.0;0.05635974772832868;-0.33954998872159464;0.33954998872159464;0.05635974772832868;1.08;1.92;2.76;1.630338085741471;746.4259502830744;17.225403871315226;15.072366612563938;16.70535977441939;12.258351493073063;9.187583060770349;11.2288245…
475;11.98996028387975;-0.019820691901215604;11.98996028387975;0.019820691901215604;0.5208113386847999;393.62200000000007;362.3740000000001;393.1908546120001;144.0;0.0;0.23324928230589628;-0.36893394533894297;0.36893394533894297;0.23324928230589628;1.1153846153846154;1.8461538461538463;2.5;1.3714378836934216;614.8287864522039;18.57070333293597;16.239747765328897;17.872740927184346;12.4923317277972…
476;12.440932506101973;-0.14422479063580984;12.440932506101973;0.06643292609353524;0.37381384844875487;431.60200000000026;398.33800000000025;431.22426291600004;164.0;0.0;0.2535506036927992;-0.3689339452309811;0.3689339452309811;0.2535506036927992;1.0333333333333334;1.7333333333333334;2.4;1.1612510153709164;737.815152923701;20.976480726871788;17.976423180538948;18.792919761466674;14.58324865796911…
477;12.28220565425012;-0.3688081239691432;12.28220565425012;0.3486619681925416;0.3963858507332188;411.5270000000001;386.32700000000017;411.16166266000005;152.0;0.0;0.2853907130776317;-0.3689339452309811;0.3689339452309811;0.2853907130776317;0.9310344827586207;1.6206896551724137;2.2758620689655173;1.1987341529260085;861.376156634456;20.216967702877945;16.54318357017817;17.359680151105895;14.169035…
478;3.541789336104812;0.9720462770354545;3.541789336104812;0.9720462770354545;0.7126448912489501;288.394;268.234;288.16264864;110.0;0.0;0.04622815259144476;-0.3581004610890117;0.3581004610890117;0.04622815259144476;0.9545454545454546;1.8181818181818181;2.590909090909091;1.8962469056138078;840.774677280789;14.940946820939052;12.817472766266278;12.817472766266278;10.826499840494924;7.90630107107404…
479;3.5382206632653057;0.9778451751070798;3.5382206632653057;0.9778451751070798;0.711036908460643;294.423;276.27899999999994;294.11906957599996;106.0;0.0;0.04622816006453458;-0.35810046106630483;0.35810046106630483;0.04622816006453458;1.1428571428571428;2.0952380952380953;2.857142857142857;1.9103665543962474;809.2310279441515;14.233840039752504;12.071020518350888;12.887517099278615;10.32649984049…
480;3.554150998362308;0.9815971041194256;3.554150998362308;0.9815971041194256;0.8249562253277947;291.192;276.07199999999995;290.04186058;88.0;0.0;0.046264143612301786;-0.35809998198181114;0.35809998198181114;0.046264143612301786;1.2941176470588236;2.176470588235294;2.9411764705882355;2.2310777309559735;595.5331714497217;11.828062645816686;9.808685893327374;11.394682432442078;8.254020195423488;5.9…
481;6.093134623190839;0.7984115173847319;6.093134623190839;0.7984115173847319;0.7919891166640538;246.74099999999999;231.62099999999995;246.09237616;88.0;0.0;0.04628992750465048;-0.35809963768625364;0.35809963768625364;0.04628992750465048;1.2941176470588236;2.176470588235294;2.9411764705882355;2.2310777309559735;595.5331714497217;11.828062645816686;9.808685893327374;10.564614839345829;8.2540201954…
482;13.34737355127236;-0.1738107048374904;13.34737355127236;0.1738107048374904;0.7740683933686411;230.28599999999997;215.16599999999994;230.1219267;88.0;0.0;0.12348085860478095;-0.35809824495137893;0.35809824495137893;0.12348085860478095;1.2941176470588236;2.176470588235294;2.9411764705882355;2.2310777309559735;595.5331714497217;11.828062645816686;9.808685893327374;9.808685893327374;8.25402019542…
483;12.471983347006795;-5.685158323360207;12.471983347006795;0.3661023715041567;0.6518620531759229;360.357;345.237;360.075548;130.0;0.0;0.5338268354803907;-0.37601212760345415;0.5338268354803907;0.37601212760345415;1.25;2.0;2.625;2.061779729200931;913.9225949415687;17.535169427003233;12.697608001201282;13.514104582129006;11.188471607291001;7.220812468528787;8.62906075899265;5.499075012966503;7.03…
484;10.909736000881834;-0.3448807949105568;10.909736000881834;0.1410041099773245;0.6415747465212146;257.29299999999995;242.17299999999997;257.11642672;98.0;0.0;0.269700452524768;-0.35809417883421096;0.35809417883421096;0.269700452524768;1.368421052631579;2.210526315789474;2.8947368421052633;2.2150071684335684;685.3010596410983;13.405412915006313;10.694431596745831;10.694431596745831;9.16470379794…
485;3.4631018518518517;0.9943256330309901;3.4631018518518517;0.9943256330309901;0.7471045037292116;212.296;196.16799999999998;212.131348512;82.0;0.0;0.0461842609738724;-0.3581010441345457;0.3581010441345457;0.0461842609738724;1.1875;2.0625;2.875;2.2148763386595376;548.8607252980672;10.957819157813608;9.508071689507773;9.508071689507773;7.860173345306136;5.834933866028124;5.834933866028124;4.35407…
486;6.439398148148149;0.0837654320987653;6.439398148148149;0.0837654320987653;0.8773129033061978;315.844;293.668;315.138992004;116.0;0.0;0.12661737311068144;-0.4851179312540702;0.4851179312540702;0.12661737311068144;1.0454545454545454;1.7727272727272727;2.5;1.8934647313145763;608.0871777186126;15.363596551749426;12.888142580115542;13.644071526133997;10.75402019542349;7.929121010553733;8.307085483…
487;13.784295319979844;-0.21331249475098635;13.784295319979844;0.024259259259259647;0.91081375841464;299.38899999999995;277.21299999999997;299.168542544;116.0;0.0;0.1293093225868811;-0.4850630758032067;0.4850630758032067;0.1293093225868811;1.0454545454545454;1.7727272727272727;2.5;1.8934647313145763;608.0871777186126;15.363596551749426;12.888142580115542;12.888142580115542;10.75402019542349;7.929…
488;10.452097505668934;-0.04041698160745799;10.452097505668934;0.04041698160745799;0.8585249056143486;260.381;236.18899999999994;260.188863388;104.0;0.0;0.12201190512588055;-0.507362976063896;0.507362976063896;0.12201190512588055;1.3157894736842106;2.0;2.526315789473684;2.433487157844272;524.530962684777;14.206742302257043;12.593097803749185;12.593097803749185;8.803549018280203;6.9014518024862435…
489;12.496072461021956;-0.4146055366591086;12.496072461021956;0.08812667708140287;0.5938295079592365;380.4880000000002;352.2640000000001;380.20999275599996;148.0;0.0;0.33806765992031207;-0.4889652414514934;0.4889652414514934;0.33806765992031207;1.1071428571428572;1.8571428571428572;2.5714285714285716;1.7138708932010636;925.9204737546437;20.148053602125596;16.912461125660943;16.912461125660943;13.…
490;12.98474596494243;-0.5342386771364742;12.98474596494243;0.27353380274177175;0.6994175238276239;383.4670000000001;357.25900000000007;383.2009052920001;148.0;0.0;0.13929581766297294;-0.4611732812584474;0.4611732812584474;0.13929581766297294;1.1428571428571428;1.8928571428571428;2.642857142857143;1.2660446572456852;917.1814946451118;19.5098609216914;16.143616767295768;16.143616767295768;13.59735…
491;12.258238677748803;-0.19575008524886361;12.258238677748803;0.012941319324865974;0.5360116513269712;412.5340000000002;380.27800000000013;412.24744088399996;162.0;0.0;0.22921295373935985;-0.4611732812584474;0.4611732812584474;0.22921295373935985;1.0333333333333334;1.7;2.4;1.21977449035702;907.6711967459869;21.30275414050485;18.316717872825777;18.316717872825777;14.321300321916176;10.98006155726…
492;12.757058122193246;-0.4188183115372981;12.757058122193246;0.030857985991532777;0.6252876616577843;442.58500000000026;412.3450000000002;442.20386182;166.0;0.0;0.2888438315777559;-0.4611732812584474;0.4611732812584474;0.2888438315777559;1.096774193548387;1.8387096774193548;2.6129032258064515;1.0791742786470535;976.3569406682819;21.424074484064487;18.139179725662736;18.95567630659046;15.05528055…
493;13.425178393135644;-0.2588268980431676;13.425178393135644;0.02361111111111147;0.9108137584146401;299.38900000000007;277.21299999999997;299.168542544;116.0;0.0;0.12660377232985223;-0.4853427945477747;0.4853427945477747;0.12660377232985223;1.0909090909090908;1.8181818181818181;2.5;1.8596529140709723;605.0871777186126;15.363596551749426;12.888142580115542;12.888142580115542;10.720346690612274;7.…
494;10.41590592718569;-0.09633844587217677;10.41590592718569;0.09633844587217677;0.5505322037000969;336.46000000000015;316.30000000000007;336.12963426;122.0;0.0;0.19863262713458685;-0.49545894686033076;0.49545894686033076;0.19863262713458685;1.2083333333333333;2.0;2.8333333333333335;1.525923730311711;895.647777791073;16.518297090128677;13.620148247730057;14.436644828657784;11.703509938206668;8.22…
495;6.439398148148149;0.0837654320987653;6.439398148148149;0.0837654320987653;0.8773129033061978;315.844;293.66800000000006;315.138992004;116.0;0.0;0.12661736757296305;-0.4851181268932286;0.4851181268932286;0.12661736757296305;1.0909090909090908;1.8181818181818181;2.5454545454545454;1.891224986409982;608.0871777186126;15.363596551749426;12.888142580115542;13.644071526133997;10.737183443017882;7.9…
496;9.242170641892795;-0.7194042521865389;9.242170641892795;0.2881220943892302;0.6131812453244344;353.46600000000007;326.25000000000006;353.210327104;138.0;0.0;0.37811985232249723;-0.46637752768702545;0.46637752768702545;0.37811985232249723;1.0384615384615385;1.6923076923076923;2.3076923076923075;1.512893500814507;694.9559460752339;18.355160383312143;15.266032455979285;15.266032455979285;12.61419…
497;9.898365221088437;0.2891449357520788;9.898365221088437;0.2891449357520788;0.7458497691031094;233.31099999999995;214.15899999999996;233.141578848;92.0;0.0;0.1642824689248555;-0.5042470121179672;0.5042470121179672;0.1642824689248555;1.411764705882353;2.235294117647059;3.0588235294117645;2.0874684132362136;444.0935046592851;11.991199352633217;10.440503682968474;10.440503682968474;8.1815405503520…
498;9.82340153272412;-0.045864385367451854;9.82340153272412;0.01988551902242408;0.5843194987702376;389.4950000000002;362.2790000000001;389.199093724;150.0;0.0;0.15723287497093147;-0.5042530517089449;0.5042530517089449;0.15723287497093147;0.9310344827586207;1.6206896551724137;2.3448275862068964;1.4501540927913217;953.8074173418717;20.21696770287794;16.713626213171988;16.713626213171988;14.08052003…
499;6.389388699924414;0.07507075669774066;6.389388699924414;0.07507075669774066;0.5722284781224003;357.4970000000001;330.28100000000006;357.2092644840001;138.0;0.0;0.12493087195179152;-0.4856952118793865;0.4856952118793865;0.12493087195179152;0.8518518518518519;1.5555555555555556;2.3333333333333335;1.4411756433676972;857.0070503038604;18.476480726871788;15.973899560551326;15.973899560551326;13.27…
500;13.21046423574021;-0.20869901342845032;13.21046423574021;0.045272108843537495;0.91081375841464;299.389;277.21299999999997;299.168542544;116.0;0.0;0.12772366040964922;-0.4854021526681079;0.4854021526681079;0.12772366040964922;1.0909090909090908;1.8181818181818181;2.4545454545454546;1.8410022658034997;587.8371777186127;15.363596551749426;12.888142580115542;12.888142580115542;10.720346690612274;…
501;10.21773389736489;0.041947935193509256;10.21773389736489;0.041947935193509256;0.25895710347612744;423.5860000000002;394.3540000000002;423.20928154800004;158.0;0.0;0.21520350705984792;-0.4930352741797554;0.4930352741797554;0.21520350705984792;1.1;1.9;2.7333333333333334;1.203876615351538;1023.3602994064622;20.924074484064487;17.419972670973046;18.23646925190077;14.631030293135236;10.53853445780…
502;10.274122786253779;0.050651638897212914;10.274122786253779;0.050651638897212914;0.25895710347612744;423.5860000000002;394.35400000000016;423.20928154800004;158.0;0.0;0.21546848374779723;-0.49302839188010056;0.49302839188010056;0.21546848374779723;1.1;1.9;2.7;1.2095043119186362;1003.1102994064622;20.92407448406449;17.419972670973042;18.236469251900765;14.631030293135238;10.538534457808662;11.3…
503;9.245072733695984;-0.7193335302751585;9.245072733695984;0.288423594236185;0.6131812453244344;353.46600000000007;326.25000000000006;353.2103271040001;138.0;0.0;0.37811985232249723;-0.46637752768702545;0.46637752768702545;0.37811985232249723;1.0769230769230769;1.8076923076923077;2.4615384615384617;1.5225613374440847;712.2059460752341;18.355160383312146;15.266032455979285;15.266032455979285;12.6…
504;12.622466070916788;-0.2821219498791403;12.622466070916788;0.08330992092615896;0.6876097271203438;389.60900000000004;354.32900000000006;389.25008374000004;150.0;0.0;0.23891959944634278;-0.36895836834170004;0.36895836834170004;0.23891959944634278;1.0;1.6666666666666667;2.259259259259259;1.3916014052003707;665.2766655793633;19.656489770562874;17.624392693678484;18.44088927460621;12.6883071600607…
505;11.969688293139008;-0.0173376987039362;11.969688293139008;0.0173376987039362;0.727172079476017;361.5550000000002;330.30700000000013;361.218783612;138.0;0.0;0.23324928230589628;-0.36895836834170004;0.36895836834170004;0.23324928230589628;1.08;1.8;2.44;1.363208946644749;596.3589916026447;17.863596551749424;15.831499474865035;16.64799605579276;11.954326925336499;9.440031010048832;10.425629569702…
506;12.206841070916788;-0.2161497276569182;12.206841070916788;0.2161497276569182;0.727172079476017;361.5550000000001;330.3070000000001;361.218783612;138.0;0.0;0.23848579827160185;-0.36895836834170004;0.36895836834170004;0.23848579827160185;1.08;1.8;2.44;1.339627418352616;596.3589916026447;17.86359655174942;15.831499474865035;16.64799605579276;11.9543269253365;9.429098587722416;10.414697147375904;…
507;12.234323661586192;-0.2180038716813919;12.234323661586192;0.2180038716813919;0.7110470951017416;375.58200000000005;342.31800000000004;375.23443367600004;144.0;0.0;0.23848579827160185;-0.3687442725147309;0.3687442725147309;0.23848579827160185;1.0384615384615385;1.7307692307692308;2.3846153846153846;1.3709563170988261;638.1434024796808;18.7338400397525;16.754149205675407;17.570645786603134;12.3…
508;11.55406329313901;0.321082276635543;11.55406329313901;0.321082276635543;0.7472671702843146;333.50100000000015;306.2850000000001;333.187483484;126.0;0.0;0.23281555548677169;-0.36895836834170004;0.36895836834170004;0.23281555548677169;1.0869565217391304;1.8695652173913044;2.5652173913043477;1.3372199582978659;528.7529123881793;16.070703332935974;14.038606256051583;14.85510283697931;11.220346690…
509;11.581545883808413;0.3214247048625867;11.581545883808413;0.3214247048625867;0.7395274665657371;347.5280000000002;318.2960000000001;347.203133548;132.0;0.0;0.23281555548677169;-0.3687442725147309;0.3687442725147309;0.23281555548677169;1.0416666666666667;1.7916666666666667;2.5;1.3752160581254347;569.7303697014274;16.94094682093905;14.961255986861957;15.777752567789683;11.647867045540844;9.03985…
510;12.42066051536123;-0.1435936492903831;12.42066051536123;0.06448881205085932;0.5433395506637796;399.5350000000002;366.27100000000013;399.2521919160001;158.0;0.0;0.2535506036927992;-0.3689583682337382;0.3689583682337382;0.2535506036927992;1.0;1.6896551724137931;2.3448275862068964;1.1604637376209073;716.6385367354625;20.269373945685235;17.56817489007509;17.56817489007509;14.045243855508328;11.07…
511;12.448143106030635;-0.1432512210633392;12.448143106030635;0.06612146511208361;0.5281078267617919;413.5620000000002;378.28200000000015;413.26784197999996;164.0;0.0;0.2535506036927992;-0.3687442724067688;0.3687442724067688;0.2535506036927992;0.9666666666666667;1.6333333333333333;2.3;1.175827485571726;759.9008742859745;21.139617433688315;18.490824620885462;18.490824620885462;14.472764210436896;1…
512;12.26193366350938;-0.36817698262371645;12.26193366350938;0.3507567799464444;0.570641703375708;379.46000000000015;354.2600000000001;379.18959165999996;146.0;0.0;0.2853907130776317;-0.3689583682337382;0.3689583682337382;0.2853907130776317;0.8928571428571429;1.5714285714285714;2.2142857142857144;1.1997989376003357;839.8356289545895;19.509860921691395;16.134935279714306;16.134935279714306;13.6310…
513;9.248675637710978;-0.7192359523803777;9.248675637710978;0.28879872602545786;0.6131812453244344;353.4660000000001;326.25000000000006;353.210327104;138.0;0.0;0.37811985232249723;-0.46637752768702545;0.46637752768702545;0.37811985232249723;1.0384615384615385;1.6923076923076923;2.3461538461538463;1.5328602055107243;712.2059460752341;18.355160383312146;15.266032455979285;15.266032455979285;12.6310…
514;12.210400759091861;-0.2163712186201674;12.210400759091861;0.2163712186201674;0.727172079476017;361.5550000000001;330.30700000000013;361.218783612;138.0;0.0;0.23848579827160185;-0.36875227494903534;0.36875227494903534;0.23848579827160185;1.04;1.72;2.36;1.3482626040360213;596.3589916026447;17.86359655174942;15.831499474865035;16.64799605579276;11.971163677742108;9.435081651866124;10.42068021151…
515;11.557622981314083;0.32115299854692436;11.557622981314083;0.32115299854692436;0.7472671702843147;333.50100000000003;306.285;333.18748348400004;126.0;0.0;0.23281555548677169;-0.36875227494903534;0.36875227494903534;0.23281555548677169;1.0434782608695652;1.7826086956521738;2.4782608695652173;1.3471615988809016;528.7529123881793;16.070703332935974;14.038606256051583;14.85510283697931;11.23718344…
516;12.265493351684453;-0.3681062607123351;12.265493351684453;0.3506709043555183;0.5706417033757081;379.4600000000001;354.2600000000001;379.18959166;146.0;0.0;0.2853907130776317;-0.36875227484107315;0.36875227484107315;0.2853907130776317;0.8571428571428571;1.4642857142857142;2.107142857142857;1.206349824796143;839.8356289545894;19.509860921691395;16.134935279714306;16.134935279714306;13.647867045…
517;4.432224153945835;1.0251634542705972;4.432224153945835;1.0251634542705972;0.8642279309285194;325.46;298.244;325.22664586400003;128.0;0.0;0.13378504547891001;-0.36875227118197246;0.36875227118197246;0.13378504547891001;0.9583333333333334;1.7916666666666667;2.625;1.3077078293593976;684.8156362023609;16.355160383312146;14.616536866123774;14.616536866123774;11.809663088089318;9.249857635227094;9.…
518;12.857204859673017;-0.12398076340318065;12.857204859673017;0.12398076340318065;0.5016511378629114;424.93200000000024;399.7320000000002;424.16660372000007;156.0;0.0;0.26230947984607766;-0.4610165707036772;0.4610165707036772;0.26230947984607766;1.1666666666666667;2.0;2.8666666666666667;1.3331790527962613;988.6733264683152;20.924074484064487;17.05186505775963;17.80779400377808;14.61419354072963;…
519;13.704130121175368;0.05198058450986176;13.704130121175368;0.05198058450986176;0.3513051528027343;520.6330000000003;488.37700000000035;520.2474408840001;198.0;0.0;0.25778564057439435;-0.4923374486808259;0.4923374486808259;0.25778564057439435;0.9487179487179487;1.7179487179487178;2.4358974358974357;1.1346553655760778;1581.7045814641992;26.725039392385707;22.659499144403885;22.659499144403885;18…
520;12.9311851098375;-0.19804303604947338;12.9311851098375;0.19804303604947338;0.39639235404679957;483.57200000000023;454.34000000000026;483.227039788;184.0;0.0;0.2551595655129128;-0.5057781089874287;0.5057781089874287;0.2551595655129128;0.9444444444444444;1.6666666666666667;2.3333333333333335;1.2938869120691043;1388.8229893072007;25.23347556082299;20.654494375069966;20.654494375069966;17.3682137…
521;13.084884381595483;-0.5567152881384096;13.084884381595483;0.0022084938506397034;0.32843282090393366;529.6160000000001;497.36000000000035;529.248918104;202.0;0.0;0.2551595655195024;-0.4886886468969088;0.4886886468969088;0.2551595655195024;1.0;1.7435897435897436;2.41025641025641;1.3057861792727552;1445.4906655791767;27.354795904382623;22.40770710541619;22.40770710541619;18.906218538613903;13.00…
522;13.078057102066182;-5.8822843540530405;13.078057102066182;0.12868135749715282;0.2196693515613195;615.6339999999999;587.4100000000001;615.1763246559998;226.0;0.0;0.5338282446329862;-0.37379774410544847;0.5338282446329862;0.37379774410544847;0.9534883720930233;1.627906976744186;2.2325581395348837;1.3474574549801637;1749.0648415281876;30.940582342009534;23.47416736045314;24.290663941380867;20.30…
523;13.071491232286478;-0.12278793400865706;13.071491232286478;0.055758782289374365;0.3961658961560516;494.5950000000002;464.3550000000003;494.23179082;188.0;0.0;0.25515853598897764;-0.4923480865831824;0.4923480865831824;0.25515853598897764;0.972972972972973;1.7297297297297298;2.4324324324324325;1.177439752841626;1466.6872231572297;25.57033885400645;21.37542225572046;21.37542225572046;17.89861714…
524;13.391455125428823;-0.30288331320204875;13.391455125428823;0.16054179316354666;0.6577452185749304;410.4930000000002;383.27700000000016;410.211804324;158.0;0.0;0.25648037354974157;-0.35589095870673193;0.35589095870673193;0.25648037354974157;1.2;2.033333333333333;2.8666666666666667;1.2328492308842522;1128.1689101168888;20.664561460070647;17.36378432456077;17.36378432456077;14.597356788324023;10…
525;12.69776957344041;0.018799787045361338;12.69776957344041;0.018799787045361338;0.43160096107163987;433.58100000000024;406.3650000000002;433.1936314840001;160.0;0.0;0.2741380844293044;-0.35269201965539754;0.35269201965539754;0.2741380844293044;0.8709677419354839;1.5483870967741935;2.3548387096774195;1.1289336341179133;1255.7880079937863;21.20853153444066;17.828220961436905;18.644717542364628;15…
526;12.930671467496934;-0.19870304523221005;12.930671467496934;0.19870304523221005;0.39639235404679957;483.5720000000001;454.34000000000026;483.227039788;184.0;0.0;0.2551595655129128;-0.5057781089874287;0.5057781089874287;0.2551595655129128;0.9166666666666666;1.6388888888888888;2.3055555555555554;1.2938869120691046;1388.8229893072007;25.233475560822985;20.65449437506997;20.65449437506997;17.36821…
527;13.09483684815537;-3.708831411267227;13.09483684815537;0.2407587354722318;0.32839396406260635;561.6640000000001;530.4160000000004;561.204590092;208.0;0.0;0.3058198015931854;-0.4210217853878699;0.4210217853878699;0.3058198015931854;0.925;1.625;2.25;1.3301008505875396;1641.7877217950427;28.440582342009534;22.840273941425462;23.656770522353188;19.05266514802063;12.855124872679927;14.671621453607…
528;10.263613681167117;0.10785859644799345;10.263613681167117;0.10785859644799345;0.3260967729472156;449.0450000000002;423.8450000000002;448.11583110000004;154.0;0.0;0.22366408973904736;-0.4926991785743012;0.4926991785743012;0.22366408973904736;1.1724137931034482;1.9655172413793103;2.7241379310344827;1.2380300849286243;1001.7549314344475;20.38010440969447;16.689677576501083;19.07859968437499;14.0…
529;10.320804497444609;0.11472945399822354;10.320804497444609;0.11472945399822354;0.2319332401118825;464.66000000000037;436.43600000000026;464.17045351599995;166.0;0.0;0.22366408973904736;-0.4926991785743012;0.4926991785743012;0.22366408973904736;1.0;1.78125;2.625;1.122124175167246;1242.3917828362366;22.07877502244374;18.543763911060733;20.176757072916182;15.597356788324024;11.145194391920585;12.…
530;12.58941120897909;-0.14223714555251066;12.58941120897909;0.14223714555251066;0.281101398291004;429.6150000000002;402.39900000000017;429.16570248400006;154.0;0.0;0.28114779394373257;-0.36896633563079484;0.36896633563079484;0.28114779394373257;1.1379310344827587;1.8620689655172413;2.586206896551724;1.2817407075424911;1038.6463391763896;20.380104409694475;16.927448336835013;18.560441498690462;14…
531;10.264849469463917;0.10652284496572162;10.264849469463917;0.10652284496572162;0.3260967729472156;449.0450000000001;423.84500000000014;448.11583110000004;154.0;0.0;0.22366408973904736;-0.4926991785743012;0.4926991785743012;0.22366408973904736;1.1379310344827587;1.896551724137931;2.6551724137931036;1.2445469112848482;1001.7549314344475;20.38010440969447;16.689677576501083;19.07859968437499;14.0…
532;12.704207127346436;0.06815075714308438;12.704207127346436;0.06815075714308438;0.3383366785018869;430.6030000000002;404.39500000000015;430.16095145199995;154.0;0.0;0.2624367986690798;-0.3382607319456683;0.3382607319456683;0.2624367986690798;1.1379310344827587;1.8620689655172413;2.586206896551724;1.2817407075424914;1040.5463086271059;20.380104409694475;17.08982472026605;18.7228178821215;14.0417…
533;12.579207127346436;-0.15407146507913794;12.579207127346436;0.15407146507913794;0.2737017062521407;431.5910000000002;406.39100000000013;431.15620042;154.0;0.0;0.28114779394373257;-0.3382607319456683;0.3382607319456683;0.28114779394373257;1.1724137931034482;1.896551724137931;2.6206896551724137;1.2817407075424914;1042.1325383193487;20.380104409694475;16.667174989455678;18.300168151311127;14.0417…
534;10.244549645830759;0.10518779418012136;10.244549645830759;0.10518779418012136;0.37308025432732883;416.57600000000014;392.3840000000001;416.145301388;148.0;0.0;0.2248247999708511;-0.4926991785743012;0.4926991785743012;0.2248247999708511;1.1071428571428572;1.8571428571428572;2.607142857142857;1.2379267802389884;940.4968884863634;19.509860921691395;16.128790025302145;17.761783187157597;13.614193…
535;6.309009826152684;0.08959876543209822;6.309009826152684;0.08959876543209822;0.9000051245168378;301.817;281.657;301.12334194;110.0;0.0;0.1266024675071872;-0.48545300873482256;0.48545300873482256;0.1266024675071872;0.9523809523809523;1.619047619047619;2.2857142857142856;1.8429678039710728;549.1908264086572;14.493353063746348;11.965492849305168;12.721421795323621;10.326499840494924;7.50647127974…
536;5.707674179754205;0.5539670729402875;5.707674179754205;0.5539670729402875;0.6931745470109751;194.665;183.57699999999997;194.061076032;68.0;0.0;0.12855297165978732;-0.3129276566893185;0.3129276566893185;0.12855297165978732;1.3846153846153846;2.3076923076923075;2.923076923076923;2.242147609174056;316.2015600374709;9.096011838247808;7.255899488827332;8.011828434845787;6.360173345306138;4.3777302…
537;6.365387412166513;-0.28637833837238613;6.365387412166513;0.28637833837238613;0.4616906207935433;416.1350000000002;402.0230000000002;413.98602378799995;130.0;0.0;0.10225218684250398;-0.36686655566542276;0.36686655566542276;0.10225218684250398;0.96;1.68;2.32;1.8269922473983415;852.287332800423;17.811190308942127;13.002249627770045;16.025965411843863;12.024877143252588;7.489207558424719;9.001065…
538;6.360179078833179;-0.22255117787855916;6.360179078833179;0.22255117787855916;0.5391871956552777;381.6900000000001;366.57000000000005;380.02499614000004;124.0;0.0;0.1022509807681916;-0.3669220090498758;0.3669220090498758;0.1022509807681916;1.0;1.75;2.4166666666666665;1.7958913326646337;788.5333762573995;16.94094682093905;12.701635423950442;14.969422262005807;11.614193540729628;7.38355865525343…
539;6.321508797027976;0.20301546184317343;6.321508797027976;0.20301546184317343;0.350148407155942;429.1340000000001;416.0300000000001;426.98127275600007;134.0;0.0;0.14328082951325222;-0.39057332413050716;0.39057332413050716;0.14328082951325222;1.0;1.7307692307692308;2.3846153846153846;1.8308384336402943;926.1905705417456;18.518297090128673;13.372112954080375;16.395828738154197;12.524877143252588;…
540;5.966163663747352;0.7919734556651118;5.966163663747352;0.7919734556651118;0.799289386461013;326.83100000000013;307.6790000000001;326.129824288;118.0;0.0;0.13703589230272148;-0.36896451061838764;0.36896451061838764;0.13703589230272148;1.0434782608695652;1.826086956521739;2.608695652173913;1.4058388478511463;788.1466172975266;15.6480536021256;12.873941318958849;13.629870264977303;11.29282633568…
541;6.031618628741819;0.7829710084855291;6.031618628741819;0.7829710084855291;0.41827448508478404;428.96700000000027;403.76700000000017;428.17677448000006;156.0;0.0;0.14434941571857904;-0.3689644922051053;0.3689644922051053;0.14434941571857904;0.7096774193548387;1.3548387096774193;2.032258064516129;1.3310988528797922;1058.3078149203222;21.045394827624136;17.36260679878619;18.11853574480464;15.259…
542;6.330746724615771;0.031986856470983094;6.330746724615771;0.031986856470983094;0.5291762324406001;377.9150000000002;353.72300000000007;377.154642068;138.0;0.0;0.12493088882729665;-0.4856937484168155;0.4856937484168155;0.12493088882729665;0.8518518518518519;1.5555555555555556;2.3333333333333335;1.4411756433676972;863.0643550309208;18.476480726871788;15.351864033560553;16.107792979579006;13.2759…
543;6.3049691358024695;0.04216868228772941;6.3049691358024695;0.04216868228772941;0.8373263685020715;336.26200000000006;317.11000000000007;335.084369588;116.0;0.0;0.12660213332583217;-0.48539557110973897;0.48539557110973897;0.12660213332583217;0.9545454545454546;1.6818181818181819;2.3636363636363638;1.8550318282974245;611.739150448079;15.363596551749426;12.266107053124768;13.777964945161678;10.73…
544;5.978227198286721;0.5915740740740745;5.978227198286721;0.5915740740740745;0.7764264211073745;230.098;221.02599999999998;229.01735264799999;74.0;0.0;0.19550187313429804;-0.3542539915323884;0.3542539915323884;0.19550187313429804;1.2857142857142858;2.0;2.5714285714285716;2.2296355832661514;356.0698580865507;9.966255326250886;7.349406911460385;8.861264803497294;6.770856947829096;4.265369363225611…
545;6.170575217905722;0.7915025053502206;6.170575217905722;0.7915025053502206;0.41827448508478415;428.9670000000002;403.76700000000017;428.17677448000006;156.0;0.0;0.14434941571857904;-0.3689233698119359;0.3689233698119359;0.14434941571857904;0.7419354838709677;1.4193548387096775;2.129032258064516;1.3382954782449987;1075.5578149203222;21.045394827624133;17.36260679878619;18.118535744804646;15.259…
546;6.308611111111111;0.08959876543209844;6.308611111111111;0.08959876543209844;0.9000051245168378;301.817;281.657;301.12334194;110.0;0.0;0.12660211199011737;-0.48539741680245707;0.48539741680245707;0.12660211199011737;1.0;1.7619047619047619;2.4761904761904763;1.845662858922919;566.4408264086572;14.493353063746348;11.965492849305168;12.721421795323623;10.326499840494924;7.50647127974336;7.8844357…
547;6.691467151675484;-0.585949074074074;6.691467151675484;0.585949074074074;0.45454498474207145;344.8450000000001;327.70900000000006;344.10802622400007;122.0;0.0;0.12258561028717012;-0.31890279301670854;0.31890279301670854;0.12258561028717012;0.72;1.28;1.8;2.1535836481568715;908.2706613028778;17.11467340730599;13.587346240232787;14.343275186251242;12.331370464613116;8.177435400812115;8.555399873…
548;6.392322812791915;0.8241269145542656;6.392322812791915;0.8241269145542656;0.4182744850847841;428.9670000000002;403.7670000000002;428.17677448;156.0;0.0;0.14434941571857904;-0.36776350028973676;0.36776350028973676;0.14434941571857904;0.7419354838709677;1.3870967741935485;2.096774193548387;1.3458640135643274;1075.5578149203222;21.045394827624133;17.36260679878619;18.118535744804642;15.275989583…
549;6.311064814814815;0.06314814814814751;6.311064814814815;0.06314814814814751;0.9000051245168378;301.81699999999995;281.657;301.12334194;110.0;0.0;0.13834570586906247;-0.4838840515105292;0.4838840515105292;0.13834570586906247;0.9523809523809523;1.619047619047619;2.3333333333333335;1.8673984937319572;566.4408264086572;14.493353063746348;11.965492849305168;12.721421795323623;10.343336592900531;7.…
550;5.7334308862433865;0.6980536659108088;5.7334308862433865;0.6980536659108088;0.8568947653359317;230.31099999999998;212.16699999999997;230.141913196;90.0;0.0;0.1227398304214131;-0.4932733727812423;0.4932733727812423;0.1227398304214131;1.411764705882353;2.2941176470588234;3.1176470588235294;2.2772138062589975;556.8378185949961;11.828062645816686;10.200396868655064;10.200396868655064;8.3088617502…
551;10.106981933243658;-0.20859174984400441;10.106981933243658;0.20859174984400441;0.5228325262373988;403.5260000000002;374.29400000000015;403.22597716800004;156.0;0.0;0.38076887809673543;-0.4662277180176409;0.4662277180176409;0.38076887809673543;1.1333333333333333;1.9666666666666666;2.8;1.296948835821668;1072.6921932194127;20.664561460070647;17.66083980867195;17.66083980867195;14.597356788324024…
552;12.762243307378434;-0.4136331263521129;12.762243307378434;0.024905605039151624;0.6398480169247375;441.6010000000002;410.3530000000002;441.219846232;166.0;0.0;0.2888438315777559;-0.35349239124958987;0.35349239124958987;0.2888438315777559;1.032258064516129;1.7741935483870968;2.5483870967741935;1.0795410850823073;975.5021876960086;21.424074484064487;18.255495299888455;19.07199188081618;15.072117…
553;12.649328939041691;-0.33936191463931054;12.649328939041691;0.07864572162912675;0.7029386261705495;406.8700000000002;383.6860000000002;406.140782896;150.0;0.0;0.31051427904830364;-0.49221923858289657;0.49221923858289657;0.31051427904830364;1.3928571428571428;2.25;3.0714285714285716;1.4742243952167433;886.4776143070184;19.932510652501772;15.689097235618519;16.445026181636972;13.558550648063802;…
554;12.62651238970999;-0.3301983973805551;12.62651238970999;0.06177703476043983;0.7287756779456751;372.4250000000002;348.2330000000001;372.179755248;144.0;0.0;0.31051427904830364;-0.4922748350610285;0.4922748350610285;0.31051427904830364;1.2962962962962963;2.111111111111111;2.925925925925926;1.4831258287802556;822.2045176063846;19.062267164498692;15.388483031798918;15.388483031798918;13.164703797…
555;12.749087782891444;-0.35038993387169515;12.749087782891444;0.1072982016880828;0.8088871319909973;386.408;364.23200000000014;386.159019804;148.0;0.0;0.31051428484838484;-0.4861437729467391;0.4861437729467391;0.31051428484838484;1.2857142857142858;2.107142857142857;2.9642857142857144;1.3716723503021457;928.7802714185026;19.5098609216914;15.589624541076233;15.589624541076233;13.631030293135236;9…
556;12.57341052896518;-0.34127751337038537;12.57341052896518;0.13285724783740616;0.7599237249924835;358.39800000000014;336.22200000000015;358.16410518399994;138.0;0.0;0.31051428484838484;-0.4922746143571725;0.4922746143571725;0.31051428484838484;1.3461538461538463;2.1538461538461537;2.9615384615384617;1.548137314238996;806.5835467061305;18.355160383312146;14.68137625061237;14.68137625061237;12.66…
557;12.695625235337987;-0.15417672945412542;12.695625235337987;0.0119790549624601;0.6899173150294703;422.9380000000002;399.7540000000002;422.117939276;150.0;0.0;0.2817949599858902;-0.49221923858289657;0.49221923858289657;0.2817949599858902;1.3928571428571428;2.25;3.0714285714285716;1.4742243952167433;889.7227268048549;19.932510652501772;15.689097235618519;17.261522762564702;13.558550648063802;9.1…
558;12.672808686006285;-0.14501321219537;12.672808686006285;0.004889631906227043;0.7274058420285466;388.4930000000001;364.30100000000016;388.156911628;144.0;0.0;0.2817949599858902;-0.4922748350610285;0.4922748350610285;0.2817949599858902;1.2962962962962963;2.111111111111111;2.925925925925926;1.4831258287802556;825.449630104221;19.062267164498692;15.388483031798918;16.204979612726643;13.1647037979…
559;12.79538407918774;-0.16520474868650958;12.79538407918774;0.08710091752750415;0.8177873234643486;402.47600000000017;380.3000000000002;402.136176184;148.0;0.0;0.2817949655333266;-0.48578302681927743;0.48578302681927743;0.2817949655333266;1.3571428571428572;2.1785714285714284;3.0357142857142856;1.3716723503021455;932.3899118929394;19.509860921691395;15.589624541076233;16.40612112200396;13.631030…
560;12.839040169624676;-4.306561259996648;12.839040169624676;0.6128623248478042;0.37022627850070483;462.5190000000003;437.31900000000024;462.20313146000007;174.0;0.0;0.41591206312440226;-0.36896553890184297;0.41591206312440226;0.36896553890184297;0.7058823529411765;1.3235294117647058;1.9411764705882353;1.2880099534218377;1153.4822292977015;23.54539482762413;18.618535744804642;18.618535744804642;1…
561;12.690099539509713;-4.326983463916634;12.690099539509713;0.1481141345427066;0.8643702316589766;335.369;315.20900000000006;335.14969892;128.0;0.0;0.41591405457585695;-0.4854525827454736;0.4854525827454736;0.41591405457585695;0.9166666666666666;1.5416666666666667;2.125;1.8087253702824473;633.9115181479694;16.993353063746344;13.221421795323621;13.221421795323621;11.53782470590011;8.1344357527525…
562;13.083649365682273;-4.32750761306968;13.083649365682273;0.604330827983113;0.37022627850070483;462.5190000000003;437.31900000000024;462.20313146000007;174.0;0.0;0.41598542030312663;-0.36895332382947377;0.41598542030312663;0.36895332382947377;0.7352941176470589;1.3823529411764706;2.0588235294117645;1.3103502500170041;1170.7322292977017;23.54539482762413;18.618535744804642;18.618535744804642;16.…
563;13.168969480688666;-4.398884562998296;13.168969480688666;0.23047003646834385;0.28595470906378573;497.5860000000003;471.37800000000027;497.174868112;182.0;0.0;0.41604469631230323;-0.48567913734008566;0.48567913734008566;0.41604469631230323;0.8857142857142857;1.6285714285714286;2.4;1.229445393975661;1253.2638294881792;24.252501608810675;19.117575242229332;19.93407182315706;16.97047769627768;11.…
564;12.919066423095103;-4.3647102544721585;12.919066423095103;0.23908919123204897;0.8643702316589766;335.369;315.20900000000006;335.14969892;128.0;0.0;0.41604469632121416;-0.48543659983115117;0.48543659983115117;0.41604469632121416;0.9583333333333334;1.6666666666666667;2.3333333333333335;1.8644777754608244;651.1615181479696;16.993353063746348;13.221421795323621;13.221421795323621;11.5378247059001…
565;13.43040528928235;-4.4499888590619205;13.43040528928235;0.12236773245927268;0.4737253391417161;411.46700000000016;387.27500000000015;411.18099904799993;156.0;0.0;0.4194621860282425;-0.4850536037279862;0.4850536037279862;0.4194621860282425;0.8333333333333334;1.5;2.2666666666666666;1.5102386008757929;971.3826863514275;20.976480726871785;16.607792979579006;16.607792979579006;14.504151201088897;1…
566;13.25346198664651;-4.4246512030738225;13.25346198664651;0.09964285714285714;0.8643702316589766;335.369;315.20900000000006;335.14969892;128.0;0.0;0.4194621883670336;-0.4848110675313189;0.4848110675313189;0.4194621883670336;0.9166666666666666;1.5416666666666667;2.2083333333333335;1.9275036788853146;651.1615181479696;16.993353063746344;13.221421795323621;13.221421795323621;11.554661458305716;8.1…
567;13.393091616276141;-0.6184050873435789;13.393091616276141;0.190277777777778;0.9185043090310332;303.35200000000003;284.2;303.143470668;116.0;0.0;0.1293115148375033;-0.48523250153763053;0.48523250153763053;0.1293115148375033;0.9545454545454546;1.5909090909090908;2.227272727272727;1.8722347801763686;591.4891504480792;15.363596551749426;12.266107053124768;12.266107053124768;10.720346690612274;7.6…
568;13.12546557427309;-0.20354518903648544;13.12546557427309;0.20354518903648544;0.7210297758100401;348.4250000000001;327.257;348.17502489200007;132.0;0.0;0.22482480311295086;-0.33826028974181616;0.33826028974181616;0.22482480311295086;0.8076923076923077;1.5384615384615385;2.269230769230769;1.392416239655136;843.3997490170749;17.769373945685242;14.553205722027686;14.553205722027686;12.77598958327…
569;13.119882865699466;-0.23436183554803147;13.119882865699466;0.20284973999737055;0.6852662104888577;365.4270000000002;344.2590000000001;365.17035411200004;138.0;0.0;0.12285930502770083;-0.36896314104861994;0.36896314104861994;0.12285930502770083;0.7407407407407407;1.3703703703703705;2.037037037037037;1.381585803634413;886.1912734436302;18.639617433688315;14.983956599536954;14.983956599536954;13…
570;13.11872946316198;-0.21374927066913862;13.11872946316198;0.21374927066913862;0.7047038908061153;347.4370000000001;325.2610000000001;347.179775924;132.0;0.0;0.1227507473147853;-0.3689658937454066;0.3689658937454066;0.1227507473147853;0.8076923076923077;1.5384615384615385;2.269230769230769;1.3924162396551358;840.7760317832448;17.769373945685242;14.683342395717354;14.683342395717354;12.775989583…
571;13.961706209915882;-0.24019673854517798;13.961706209915882;0.164676834391009;0.6852662104888577;365.42700000000013;344.25900000000007;365.17035411200004;138.0;0.0;0.1459881994150738;-0.3666043082708443;0.3666043082708443;0.1459881994150738;0.8148148148148148;1.5555555555555556;2.2962962962962963;1.3995324024495133;903.4412734436302;18.63961743368832;14.983956599536954;14.983956599536954;13.18…
572;13.114285018717535;-0.2188513114854651;13.114285018717535;0.2188513114854651;0.7210297758100401;348.4250000000001;327.25700000000006;348.175024892;132.0;0.0;0.12804668651951634;-0.35405486945805376;0.35405486945805376;0.12804668651951634;0.8846153846153846;1.6923076923076923;2.423076923076923;1.3924162396551356;843.3997490170749;17.769373945685242;14.553205722027686;14.553205722027686;12.7759…
573;13.110378768717535;-0.22329575592990958;13.110378768717535;0.22329575592990958;0.7245117105806038;349.4130000000001;329.25300000000004;349.17027386;132.0;0.0;0.1466398019247131;-0.35277713106278674;0.35277713106278674;0.1466398019247131;0.8461538461538461;1.6538461538461537;2.3846153846153846;1.392416239655136;845.5902125232448;17.769373945685242;14.423069048338018;14.423069048338018;12.77598…
574;13.109840574273091;-0.2239533523017916;13.109840574273091;0.2239533523017916;0.7245117105806038;349.4130000000002;329.2530000000001;349.17027385999995;132.0;0.0;0.22482480311306582;-0.33826028967227395;0.33826028967227395;0.22482480311306582;0.8846153846153846;1.6153846153846154;2.3461538461538463;1.3924162396551358;845.5902125232448;17.769373945685242;14.423069048338018;14.423069048338018;12…
575;13.461646930194707;-0.28689926898598395;13.461646930194707;0.2836037285475863;0.4382467866936548;430.5020000000003;406.31000000000023;430.19690320800004;162.0;0.0;0.14435289401833695;-0.368965875305201;0.368965875305201;0.14435289401833695;0.6875;1.3125;1.96875;1.3685126294968095;1099.9446582513506;21.91563831562721;17.663221002605788;17.663221002605788;15.652999680989849;10.780982719393355;1…
576;13.412115578671752;-0.20113778703022112;13.412115578671752;0.0463541800935352;0.304938256812931;454.5890000000003;423.34100000000024;454.24204183200004;174.0;0.0;0.12286011025799928;-0.36549353188836486;0.36549353188836486;0.12286011025799928;0.8529411764705882;1.6176470588235294;2.4705882352941178;1.0619595635409445;1284.9166629477863;22.95960838999722;19.55015448461707;19.55015448461707;16.…
577;13.373357755269605;-0.21394973813561835;13.373357755269605;0.1822469600315142;0.320769202029079;445.5570000000003;416.3250000000002;445.23295436800004;170.0;0.0;0.12286011025799928;-0.3689635829707774;0.3689635829707774;0.12286011025799928;0.6666666666666666;1.303030303030303;2.0;1.1529965963801563;1190.2848418367316;22.622745096813755;18.759977481475847;18.759977481475847;16.169836433395457;…
578;13.215672569073543;-4.372839180170077;13.215672569073543;0.1680591380070544;0.7843199704074132;353.359;334.20700000000005;353.140277108;134.0;0.0;0.4159140545758571;-0.4854020592681582;0.4854020592681582;0.4159140545758571;1.0;1.68;2.24;1.824949159508256;676.0654348404981;17.863596551749424;13.522035999143222;13.522035999143222;11.931671556017463;8.234101591780158;8.234101591780158;6.21857170…
579;13.231276652840505;-0.246475430800827;13.231276652840505;0.15218316956412248;0.8095134257727865;354.25200000000007;336.10800000000006;353.074947776;122.0;0.0;0.1277250249957136;-0.4853450476295485;0.4853450476295485;0.1277250249957136;1.0869565217391304;1.8695652173913044;2.5217391304347827;1.8689026860470088;656.5712033516031;16.233840039752504;12.56672125694437;14.07857914898128;11.13103029…
580;13.19580374191305;-0.22614621269383117;13.19580374191305;0.08835600907029528;0.8890023372964904;319.807;300.65500000000003;319.113920128;116.0;0.0;0.1277236772852347;-0.485400689201209;0.485400689201209;0.1277236772852347;1.0909090909090908;1.8181818181818181;2.4545454545454546;1.8410022658035001;593.4891504480792;15.363596551749426;12.266107053124768;13.022035999143224;10.720346690612274;7.6…
581;13.285709873940394;-0.23393640417089134;13.285709873940394;0.12613756613756655;0.9288689670210013;329.371;309.21100000000007;329.14272172;126.0;0.0;0.23080373900987164;-0.4852537233996315;0.4852537233996315;0.23080373900987164;1.0833333333333333;1.9166666666666667;2.7083333333333335;1.603363861802571;698.2581301134379;16.355160383312146;13.33439567304019;13.33439567304019;11.79282633568371;8.…
582;13.374331528193359;-0.21349068009511707;13.374331528193359;0.08406840513983416;0.7161651973316823;335.4220000000001;313.24600000000004;335.168542544;128.0;0.0;0.12775748690527355;-0.4847480114695563;0.4847480114695563;0.12775748690527355;0.96;1.76;2.56;1.7057489978222127;834.7799637447974;17.062267164498696;14.12019338768442;14.12019338768442;12.309663088089318;8.917154882266319;8.91715488226…
583;13.166042748136903;-0.20927752582514447;13.166042748136903;0.0409259259259267;0.9182344715590058;285.362;265.20199999999994;285.15289248;110.0;0.0;0.12772365635750868;-0.48540249964996146;0.48540249964996146;0.12772365635750868;1.0476190476190477;1.8095238095238095;2.4761904761904763;1.8429678039710728;549.1908264086572;14.493353063746348;11.965492849305168;11.965492849305168;10.3264998404949…
584;13.463657311788422;-0.24386232335118474;13.463657311788422;0.006286248557172636;0.5438612576373346;404.50400000000013;378.2960000000002;404.206405272;154.0;0.0;0.12272961322240376;-0.29713306349585666;0.29713306349585666;0.12272961322240376;0.7;1.2333333333333334;1.7666666666666666;1.4309030833191965;899.0884732838088;20.760937777247957;16.923494349985127;16.923494349985127;14.686673185801062…
585;13.431916074430605;-0.21134621020241995;13.431916074430605;0.17079146116530053;0.2542540699036415;468.5910000000003;438.3510000000003;468.2377054;178.0;0.0;0.12286011025799928;-0.3162750966795577;0.3162750966795577;0.12286011025799928;0.8;1.542857142857143;2.3142857142857145;1.1118468832959167;1351.2744221041241;23.777445635193004;19.83770791235822;19.83770791235822;17.152999680989847;12.7286…
586;13.047376684617431;-0.1648269862322631;13.047376684617431;0.1648269862322631;0.5894646249506116;348.4650000000001;323.2650000000001;348.20017702;134.0;0.0;0.12275035283465498;-0.36089007737214024;0.36089007737214024;0.12275035283465498;1.0;1.8461538461538463;2.6538461538461537;1.241090510003123;891.971634856033;17.769373945685242;15.04842822871128;15.04842822871128;12.79282633568371;9.5177634…
587;13.066840025509345;-0.13760476401004085;13.066840025509345;0.13760476401004085;0.5808889788609412;350.4810000000001;323.26500000000004;350.215827084;136.0;0.0;0.12272756932137334;-0.3608900773721403;0.3608900773721403;0.12272756932137334;0.9615384615384616;1.7307692307692308;2.5384615384615383;1.1977551472469117;828.7949203378421;17.769373945685242;15.255535009897828;15.255535009897828;12.792…
588;13.375961921936273;-0.21098677517265574;13.375961921936273;0.15558029336484736;0.27578746472868193;444.56900000000036;414.3290000000003;444.2377054;170.0;0.0;0.12286011025799928;-0.3162750966795577;0.3162750966795577;0.12286011025799928;0.7575757575757576;1.4242424242424243;2.1515151515151514;1.1529965963801563;1186.7642182978084;22.622745096813755;18.890114155165517;18.890114155165517;16.169…
589;13.170417006584486;-0.19366267224284184;13.170417006584486;0.19366267224284184;0.9339413767145557;329.3710000000001;309.21100000000007;329.14272172;126.0;0.0;0.2308037389803867;-0.49308836831085356;0.49308836831085356;0.2308037389803867;1.0833333333333333;1.9166666666666667;2.7916666666666665;1.4430472633559428;704.2581301134379;16.355160383312146;13.334395673040191;13.334395673040191;11.7928…
590;12.860927205520237;-0.4041291899568906;12.860927205520237;0.17893052413457733;0.7616024532995408;332.39800000000014;310.2220000000001;332.181253144;128.0;0.0;0.22502642244098284;-0.33825792757983747;0.33825792757983747;0.22502642244098284;0.8333333333333334;1.5;2.1666666666666665;1.3479317256777885;622.4719495491079;16.77781011412252;13.665739192648426;13.665739192648426;11.703509938206668;8.…
591;13.048321506990828;-0.16427143067670769;13.048321506990828;0.16427143067670769;0.6628980825400678;351.46900000000005;325.2610000000001;351.211076052;136.0;0.0;0.12285930502770079;-0.3689635829707774;0.3689635829707774;0.12285930502770079;0.8846153846153846;1.6538461538461537;2.4615384615384617;1.197755147246912;831.9744622149693;17.769373945685242;15.12539833620816;15.12539833620816;12.792826…
592;13.202445661978569;-0.1892512137366933;13.202445661978569;0.1892512137366933;0.4610256406532521;412.5120000000002;387.3120000000001;412.20632502000007;156.0;0.0;0.14434941571857904;-0.3689631226084142;0.3689631226084142;0.14434941571857904;0.7096774193548387;1.3548387096774193;2.032258064516129;1.3310988528797922;1058.3078149203222;21.045394827624136;17.36260679878619;17.36260679878619;15.259…
593;13.189238099662884;-0.2832989974124531;13.189238099662884;0.1489247921390784;0.8780113229078493;317.3790000000001;296.211;317.159120732;122.0;0.0;0.1239799862131275;-0.4857328849197427;0.4857328849197427;0.1239799862131275;0.9130434782608695;1.4782608695652173;2.0869565217391304;1.7641271029711425;606.2716686859579;16.070703332935974;12.973213834311316;12.973213834311316;11.203509938206668;8.…
594;13.057247167832035;-0.2342907329496433;13.057247167832035;0.022927059712773756;0.8867055088671956;299.38900000000007;277.21299999999997;299.16854254399993;116.0;0.0;0.1239765973721691;-0.4857329135861088;0.4857329135861088;0.1239765973721691;1.0;1.6818181818181819;2.3636363636363638;1.7432214868054847;563.7488716008371;15.200459844932896;12.672599630491716;12.672599630491716;10.80966308808931…
595;13.067623713167546;-0.2525376735991809;13.067623713167546;0.037196397077349896;0.8890023372964904;319.8070000000001;300.65500000000003;319.113920128;116.0;0.0;0.12660250923530794;-0.4854494055231183;0.4854494055231183;0.12660250923530794;1.0;1.6363636363636365;2.272727272727273;1.8410022658034997;593.4891504480792;15.363596551749426;12.266107053124768;13.022035999143224;10.720346690612274;7.6…
596;13.168797569073543;-0.2870229302056495;13.168797569073543;0.1677210884353748;0.9185043090310332;303.352;284.2;303.143470668;116.0;0.0;0.12772369808547435;-0.4853988964378632;0.4853988964378632;0.12772369808547435;0.9545454545454546;1.5909090909090908;2.1818181818181817;1.8410022658034997;591.4891504480792;15.363596551749426;12.266107053124768;12.266107053124768;10.720346690612274;7.6061371187…
597;13.171143248085889;-0.284677251193304;13.171143248085889;0.1452210884353744;0.9185043090310332;303.3520000000001;284.2;303.143470668;116.0;0.0;0.1266041953924741;-0.48544939121830244;0.48544939121830244;0.1266041953924741;0.8636363636363636;1.4090909090909092;2.0;1.8410022658034997;591.4891504480792;15.363596551749426;12.266107053124768;12.266107053124768;10.720346690612274;7.606137118770932;…
598;13.568917391030485;-0.2948870937263788;13.568917391030485;0.21920256991685605;0.9185043090310332;303.3520000000001;284.2;303.143470668;116.0;0.0;0.12670349397628045;-0.4854475740216856;0.4854475740216856;0.12670349397628045;0.9545454545454546;1.6818181818181819;2.3636363636363638;1.8598645189542309;608.739150448079;15.363596551749426;12.266107053124768;12.266107053124768;10.720346690612274;7.…
599;13.037862719391399;-0.2356689867304942;13.037862719391399;0.02663076341647752;0.9182344715590058;285.3620000000001;265.20199999999994;285.15289248;110.0;0.0;0.12660080640060628;-0.4854494199155143;0.4854494199155143;0.12660080640060628;0.9523809523809523;1.619047619047619;2.2857142857142856;1.8260129615259812;549.1908264086572;14.493353063746348;11.965492849305168;11.965492849305168;10.326499…
600;12.84909288599361;-0.41801807884577946;12.84909288599361;0.2589305241345772;0.7587315330506601;334.3700000000001;314.21000000000004;334.1605177;128.0;0.0;0.22502642244124973;-0.49354683935486965;0.49354683935486965;0.22502642244124973;0.9166666666666666;1.5833333333333333;2.25;1.3479317256777885;628.0437312738137;16.77781011412252;13.36688070192574;13.36688070192574;11.703509938206668;8.03783…
601;12.858954818932467;-0.4064440047717055;12.858954818932467;0.19226385746791053;0.5905462491196363;350.4380000000001;330.278;350.13767408;128.0;0.0;0.22502642244104376;-0.33825792754302453;0.33825792754302453;0.22502642244104376;0.9166666666666666;1.5833333333333333;2.25;1.3479317256777885;628.0437312738137;16.77781011412252;13.36688070192574;14.183377282853467;11.703509938206668;8.037838229899…
602;13.463694412950368;-0.24743800915427872;13.463694412950368;0.24743800915427872;0.7341993830323962;270.311;255.19099999999995;270.1280747;102.0;0.0;0.15327572800301437;-0.3523119186257659;0.3523119186257659;0.15327572800301437;1.1;1.95;2.8;1.9904134115721233;773.9851496969251;13.526733258565956;11.012133999393049;11.012133999393049;9.826499840494924;6.848153101195958;6.848153101195958;5.068925…
603;13.479625190872692;-0.2017075195009066;13.479625190872692;0.2017075195009066;0.7210297758100401;348.4250000000002;327.2570000000001;348.175024892;132.0;0.0;0.22482480311295086;-0.33826028974181616;0.33826028974181616;0.22482480311295086;0.8076923076923077;1.5;2.230769230769231;1.402011525532654;860.6497490170751;17.769373945685242;14.553205722027686;14.553205722027686;12.775989583278102;8.870…
604;13.900744205089442;-0.39089120370370334;13.900744205089442;0.21786470143613013;0.9185043090310332;303.3520000000001;284.2;303.14347066799996;116.0;0.0;0.16459788615301818;-0.4823700143736994;0.4823700143736994;0.16459788615301818;1.0;1.7727272727272727;2.5;1.899814721262972;625.989150448079;15.363596551749426;12.266107053124768;12.266107053124768;10.737183443017882;7.61212018291464;7.61212018…
605;13.569699284034602;-0.33258975812547176;13.569699284034602;0.26425925925925964;0.9185043090310332;303.352;284.2;303.143470668;116.0;0.0;0.12670613357348492;-0.485340951440163;0.485340951440163;0.12670613357348492;0.9545454545454546;1.6363636363636365;2.3181818181818183;1.8788676421675365;625.989150448079;15.363596551749426;12.266107053124768;12.266107053124768;10.720346690612274;7.60613711877…
606;13.317258282942806;-0.2493207252036611;13.317258282942806;0.028240740740740344;0.7474451039274601;270.347;251.19499999999994;270.141993448;104.0;0.0;0.12650780375422294;-0.48534459417472325;0.48534459417472325;0.12650780375422294;0.95;1.7;2.4;1.854125791059875;546.354497372979;13.7862462825598;11.465492849305168;11.465492849305168;9.826499840494924;7.2993644985568125;7.2993644985568125;5.4510…
607;13.372258282942806;-0.2596087910472824;13.372258282942806;0.018425925925926512;0.9182344715590058;285.362;265.20199999999994;285.15289248;110.0;0.0;0.12660344600049087;-0.48534279733452756;0.48534279733452756;0.12660344600049087;1.0;1.7619047619047619;2.4761904761904763;1.845662858922919;566.4408264086572;14.493353063746348;11.965492849305168;11.965492849305168;10.326499840494924;7.5064712797…
608;13.362258282942808;-0.27195447005962814;13.362258282942808;0.05842592592592655;0.8304689465333815;286.346;267.19399999999996;286.136908068;110.0;0.0;0.12667894209200473;-0.4853413979542561;0.4853413979542561;0.12667894209200473;1.0;1.7619047619047619;2.4761904761904763;1.845662858922919;564.4408264086572;14.493353063746348;11.873741139769031;11.873741139769031;10.326499840494924;7.37671476774…
609;14.08319743638196;-0.2332770114218523;14.08319743638196;0.2332770114218523;0.7341993830323962;270.311;255.19099999999997;270.1280747;102.0;0.0;0.15327714433999096;-0.3523119093969001;0.3523119093969001;0.15327714433999096;1.1;1.95;2.8;2.016264227550689;773.9851496969251;13.526733258565956;11.012133999393049;11.012133999393049;9.843336592900533;6.854136165339666;6.854136165339666;5.04345727298…
610;14.042106510043158;-0.1795135037541935;14.042106510043158;0.1795135037541935;0.7210297758100401;348.42500000000007;327.257;348.17502489200007;132.0;0.0;0.22482480311295086;-0.33826028974181616;0.33826028974181616;0.22482480311295086;0.8461538461538461;1.6153846153846154;2.3846153846153846;1.4123285000368833;860.649749017075;17.769373945685242;14.553205722027686;14.553205722027686;12.792826335…
611;14.11970107968148;-0.14809530766795742;14.11970107968148;0.14809530766795742;0.461025640653252;412.51200000000017;387.3120000000002;412.20632502000007;156.0;0.0;0.1459881994151929;-0.3666042898301257;0.3666042898301257;0.1459881994151929;0.7419354838709677;1.3870967741935485;2.096774193548387;1.3458640135643274;1075.5578149203222;21.045394827624133;17.36260679878619;17.36260679878619;15.27598…
612;14.090568773396779;-0.314508340118008;14.090568773396779;0.16641639371798167;0.5832279627747335;361.46000000000015;337.2680000000001;361.184192608;138.0;0.0;0.1645976047881605;-0.48261439644319293;0.48261439644319293;0.1645976047881605;0.8518518518518519;1.5555555555555556;2.3703703703703702;1.4614868123574825;880.3143550309208;18.476480726871788;15.351864033560553;15.351864033560553;13.29282…
613;13.89553587175611;-0.2987355914588057;13.89553587175611;0.09240740740740816;0.9182344715590058;285.36199999999997;265.20199999999994;285.15289248;110.0;0.0;0.1645978860692719;-0.48237186033466695;0.48237186033466695;0.1645978860692719;0.9523809523809523;1.619047619047619;2.3333333333333335;1.8673984937319572;566.4408264086572;14.493353063746348;11.965492849305168;11.965492849305168;10.3433365…
614;12.871555281505536;-0.37004462822945583;12.871555281505536;0.37004462822945583;0.7511798485782134;320.4560000000001;291.22400000000005;320.237625148;128.0;0.0;0.22502642244098278;-0.33825792757986256;0.33825792757986256;0.22502642244098278;0.9565217391304348;1.6521739130434783;2.347826086956522;1.304077651997772;450.59431909825764;15.907566626119443;14.09125781800306;14.09125781800306;11.3096…
615;13.933320838110653;-0.4061860788889329;13.933320838110653;0.150597190801244;0.6022397982686041;382.45799999999997;358.2660000000001;382.19690320800004;146.0;0.0;0.22502642244098284;-0.33825792757983747;0.33825792757983747;0.22502642244098284;0.8214285714285714;1.5357142857142858;2.2857142857142856;1.2359166171895943;921.4730001703446;19.346724214874865;15.820439731027678;15.820439731027678;13…
616;6.363888888888889;0.1466307634164774;6.363888888888889;0.1466307634164774;0.7775008371399732;393.26800000000014;373.1080000000002;393.05896226;110.0;0.0;0.12660077947094023;-0.4854517421310203;0.4854517421310203;0.12660077947094023;0.9523809523809523;1.619047619047619;2.2857142857142856;1.8260129615259812;549.1908264086572;14.493353063746348;11.965492849305168;14.122991140481492;10.3264998404…
617;6.388255555555555;0.14490740740740726;6.388255555555555;0.14490740740740726;0.7775008371399734;393.2680000000001;373.1080000000002;393.05896226;110.0;0.0;0.12660171799310285;-0.48541362545793876;0.48541362545793876;0.12660171799310285;1.0;1.7619047619047619;2.4761904761904763;1.845662858922919;566.4408264086572;14.493353063746348;11.965492849305168;14.12299114048149;10.326499840494924;7.50647…
618;13.668647171831696;-0.4479884206769127;13.668647171831696;0.13273809523809543;0.9335395813584513;310.372;291.21999999999997;310.148141448;118.0;0.0;0.12771519419191463;-0.4852949165400737;0.4852949165400737;0.12771519419191463;1.1304347826086956;1.8695652173913044;2.5652173913043477;1.893326894996472;690.2609550854414;16.070703332935974;12.8353561756155;12.8353561756155;11.25835149307306;7.89…
619;11.02353775354646;0.0323985421689974;11.02353775354646;0.0323985421689974;0.6129835260384165;377.5320000000002;346.2840000000001;377.246712612;148.0;0.0;0.18696753060408727;-0.496190344269397;0.496190344269397;0.18696753060408727;1.1071428571428572;1.75;2.357142857142857;1.1735732699422026;755.7792297316993;19.13961743368832;16.685831128568868;16.685831128568868;13.615254746955793;11.10401454…
620;13.239266863633954;-0.23820418722024006;13.239266863633954;0.109596560846561;0.8959855635843803;324.3990000000001;303.23100000000005;324.163791512;124.0;0.0;0.12397996211373925;-0.4857349526671362;0.4857349526671362;0.12397996211373925;1.0833333333333333;1.75;2.375;1.7691609117612235;685.073942397153;16.77781011412252;13.542462956802048;13.542462956802048;11.741514740667453;8.37392492761069;8…
621;13.218826333044614;-0.24292383742600143;13.218826333044614;0.12839285714285742;0.9335395813584513;310.37200000000007;291.21999999999997;310.148141448;118.0;0.0;0.12772367398605303;-0.4854009641915041;0.4854009641915041;0.12772367398605303;1.1304347826086956;1.8695652173913044;2.4782608695652173;1.8394627989455972;670.0109550854413;16.070703332935974;12.8353561756155;12.8353561756155;11.258351…
622;8.990868127783711;0.00213183421516705;8.990868127783711;0.00213183421516705;0.9090728268956152;326.8270000000001;307.67500000000007;326.11859090800004;118.0;0.0;0.12660212996292072;-0.48539585135608004;0.48539585135608004;0.12660212996292072;1.1304347826086956;1.8695652173913044;2.5217391304347827;1.8626902290441127;690.2609550854414;16.070703332935974;12.8353561756155;13.591285121633954;11.2…
623;9.04809347989272;0.03911375661375627;9.04809347989272;0.03911375661375627;0.9346726371887834;292.382;272.222;292.15756325999996;112.0;0.0;0.12660190742979008;-0.48540517309877407;0.48540517309877407;0.12660190742979008;1.0454545454545454;1.8181818181818181;2.5454545454545454;1.858904918628412;641.9848012428458;15.200459844932896;12.5347419717959;12.5347419717959;10.864504642955708;7.791095840…
624;9.272230568153187;-0.0020370370370377255;9.272230568153187;0.0020370370370377255;0.9346726371887832;292.38199999999995;272.222;292.15756325999996;112.0;0.0;0.13751456884927518;-0.48405881741313705;0.48405881741313705;0.13751456884927518;1.0;1.6818181818181819;2.409090909090909;1.897788433253018;641.9848012428458;15.200459844932896;12.5347419717959;12.5347419717959;10.881341395361316;7.7970789…
625;6.8544340513983375;-0.24590183295540413;6.8544340513983375;0.24590183295540413;0.41216950976615796;231.086;223.022;230.01260161599998;74.0;0.0;0.2060733389506127;-0.3687034142341747;0.3687034142341747;0.2060733389506127;1.4285714285714286;2.0;2.5;2.8524495425812524;355.354070601695;10.55204176387779;7.089893887466542;8.601751779503452;6.609060905280622;3.681137365552286;4.4370663115707405;2.4…
626;9.363400239304022;-0.14763013433755834;9.363400239304022;0.05672690017747728;0.5068092732167305;401.96300000000014;377.7710000000002;401.13286106799995;142.0;0.0;0.18062863372815915;-0.49654346895723017;0.49654346895723017;0.18062863372815915;1.0740740740740742;1.8148148148148149;2.5925925925925926;1.4313383848414705;835.9264744834585;18.802754140504845;15.196403171795808;16.768828698741988;1…
627;12.705424151290496;-4.31993612984267;12.705424151290496;0.40125695632216885;0.548077913173196;407.43600000000026;383.24400000000014;407.182061668;156.0;0.0;0.4159120631244024;-0.46637752768702545;0.46637752768702545;0.4159120631244024;1.0;1.6206896551724137;2.1724137931034484;1.5163611245924535;789.068659538606;20.85516038331214;15.899925875006966;15.899925875006966;13.825518406134815;9.46409…
628;9.232787925843411;-0.7301752272432289;9.232787925843411;0.3027825882163908;0.5907596028696811;373.8840000000001;349.69200000000006;373.15570468799996;138.0;0.0;0.37811985232249723;-0.46637752768702545;0.46637752768702545;0.37811985232249723;1.0384615384615385;1.6923076923076923;2.3076923076923075;1.5128935008145072;700.7560500558404;18.355160383312143;14.643996928988512;15.399925875006968;12.…
629;13.050820202374586;-0.7500164970844982;13.050820202374586;0.2140827358955757;0.6126984398549816;357.42900000000014;333.2370000000001;357.18525522799996;138.0;0.0;0.37811985232249723;-0.46637752768702545;0.46637752768702545;0.37811985232249723;1.0384615384615385;1.6923076923076923;2.3076923076923075;1.5128935008145072;700.7560500558404;18.355160383312143;14.643996928988512;14.643996928988512;1…
630;10.77393705151549;-0.766811659593946;10.77393705151549;0.10073207891923919;0.3283733066164431;384.4360000000002;360.24400000000014;384.179755248;148.0;0.0;0.37811985232249723;-0.46637752768702545;0.46637752768702545;0.37811985232249723;1.1071428571428572;1.75;2.3214285714285716;1.5137221427956722;789.6128024867797;19.93251065250177;15.52974263240697;15.52974263240697;13.524877143252587;9.2359…
631;12.93202390607829;-4.34255032840359;12.93202390607829;0.4211141360176356;0.5480779131731962;407.43600000000015;383.244;407.1820616680001;156.0;0.0;0.41598542030312663;-0.46637752768702545;0.46637752768702545;0.41598542030312663;1.0344827586206897;1.7241379310344827;2.3448275862068964;1.5466209186460778;806.3186595386059;20.85516038331214;15.899925875006966;15.899925875006966;13.82551840613481…
632;9.234301758639296;-0.7318253119977094;9.234301758639296;0.30587079350156565;0.590759602869681;373.8840000000002;349.6920000000001;373.15570468799996;138.0;0.0;0.37811985232249723;-0.46637752768702545;0.46637752768702545;0.37811985232249723;1.0769230769230769;1.8076923076923077;2.4615384615384617;1.522561337444085;718.0060500558408;18.355160383312143;14.643996928988512;15.399925875006966;12.61…
633;9.222692183842907;-0.7196759585022019;9.222692183842907;0.2862472856962397;0.6250432135170252;339.4390000000001;314.23900000000003;339.19467704;132.0;0.0;0.37811985232249723;-0.46637752768702545;0.46637752768702545;0.37811985232249723;0.96;1.56;2.16;1.5134655181548997;655.156187881588;17.484916895309066;14.343382725168912;14.343382725168912;12.220346690612276;8.736469461316188;8.7364694613161…
634;9.236183855988427;-0.7338964462075384;9.236183855988427;0.30990983713656894;0.590759602869681;373.8840000000002;349.6920000000001;373.15570468799996;138.0;0.0;0.37811985232249723;-0.46637752768702545;0.46637752768702545;0.37811985232249723;1.0384615384615385;1.6923076923076923;2.3461538461538463;1.5328602055107234;718.0060500558405;18.355160383312143;14.643996928988512;15.399925875006968;12.6…
635;13.918790330783441;-0.7609026190470443;13.918790330783441;0.1806020156534569;0.6126984398549816;357.42900000000014;333.2370000000001;357.18525522799996;138.0;0.0;0.37811985232249723;-0.46637752768702545;0.46637752768702545;0.37811985232249723;1.0384615384615385;1.6923076923076923;2.3461538461538463;1.5328602055107234;718.0060500558405;18.355160383312143;14.643996928988512;14.643996928988512;1…
636;9.598034894133384;-0.38138602212566064;9.598034894133384;0.3813860221256602;0.028392951020086363;676.9500000000002;620.5020000000001;676.446475032;266.0;0.0;0.21023092146110492;-0.49323676248703496;0.49323676248703496;0.21023092146110492;0.6;1.0;1.36;0.7528054523849999;1681.0783688898953;34.710320766624264;29.55055248263328;29.55055248263328;24.45753013363015;19.0963857208399;19.0963857208399…
637;9.594046003018056;-0.38354340263406494;9.594046003018056;0.38354340263406494;0.0327776534885856;648.8960000000001;596.4800000000002;648.415174904;254.0;0.0;0.21023092146110492;-0.49323676248703496;0.49323676248703496;0.21023092146110492;0.625;1.0416666666666667;1.4166666666666667;0.7829619795002407;1648.6595512737545;33.29610720425117;28.136338920260183;28.136338920260183;23.45753013363015;18…
638;9.5900127066162;-0.38619299534389406;9.5900127066162;0.38619299534389273;0.03827044254820883;620.8420000000001;572.4580000000002;620.383874776;242.0;0.0;0.21023092146110492;-0.49323676248703496;0.49323676248703496;0.21023092146110492;0.6521739130434783;1.0869565217391304;1.4782608695652173;0.8187530445789316;1616.3054481150016;31.88189364187808;26.72212535788709;26.72212535788709;22.457530133…
639;9.588021416724171;-0.38775399103529895;9.588021416724171;0.3877539910352976;0.041638003564607506;606.815;560.4470000000002;606.3682247120001;236.0;0.0;0.21023092146110492;-0.49323676248703496;0.49323676248703496;0.21023092146110492;0.6666666666666666;1.1111111111111112;1.511111111111111;0.8392487649166736;1601.1523688939296;31.174786860691533;26.01501857670054;26.01501857670054;21.95753013363…
640;9.586081619161778;-0.38950952289538576;9.586081619161778;0.3895095228953849;0.04563505423837315;592.7880000000002;548.4360000000003;592.3525746480001;230.0;0.0;0.21023092146110492;-0.49323676248703496;0.49323676248703496;0.21023092146110492;0.6818181818181818;1.1363636363636365;1.5227272727272727;0.8618111188894753;1584.0150755373322;30.467680079504987;25.30791179551399;25.30791179551399;21.4…
641;9.584230577504355;-0.3914959208842419;9.584230577504355;0.391495920884241;0.05052540248008962;578.7610000000002;536.4250000000003;578.3369245840001;224.0;0.0;0.21023092146110492;-0.49323676248703496;0.49323676248703496;0.21023092146110492;0.6976744186046512;1.1627906976744187;1.558139534883721;0.8867513979743241;1568.8933936718736;29.76057329831844;24.600805014327445;24.600805014327445;20.957…
642;9.582518476429;-0.39375903515237565;9.582518476429;0.3937590351523743;0.05663316881880821;564.7340000000002;524.4140000000003;564.3212745200001;218.0;0.0;0.21023092146110492;-0.49323676248703496;0.49323676248703496;0.21023092146110492;0.7142857142857143;1.1666666666666667;1.5476190476190477;0.9144450335172759;1551.7871237773763;29.053466517131895;23.8936982331409;23.8936982331409;20.457530133…
643;9.581013153215187;-0.39635762110710027;9.581013153215187;0.3963576211070998;0.06424872693403272;550.7070000000001;512.4030000000004;550.3056244560001;212.0;0.0;0.21023092146110492;-0.49323676248703496;0.49323676248703496;0.21023092146110492;0.7317073170731707;1.1951219512195121;1.5853658536585367;0.9453487558715241;1536.696038211201;28.34635973594535;23.18659145195435;23.18659145195435;19.957…
644;9.579806816302971;-0.39936832198525596;9.579806816302971;0.3993683219852555;0.07350569201310206;536.6800000000003;500.3920000000004;536.2899743920001;206.0;0.0;0.21023092146110492;-0.49323676248703496;0.49323676248703496;0.21023092146110492;0.725;1.175;1.55;0.9800235085409391;1519.619877808074;27.6392529547588;22.479484670767803;22.479484670767803;19.457530133630154;14.096385720839905;14.0963…
645;7.649606922380716;0.49696214443188413;7.649606922380716;0.49696214443188413;0.4954345798588826;414.57800000000026;388.3700000000002;414.187817832;152.0;0.0;0.1791424163327171;-0.36846480528444714;0.36846480528444714;0.1791424163327171;0.8666666666666667;1.6333333333333333;2.4;1.1706147171699894;1178.2356723036546;20.338288046437583;16.973519398858578;17.790015979786304;14.759152830872495;10.5…
646;12.892949638064726;-0.38269392693644666;12.892949638064726;0.38269392693644666;0.8651034226080792;335.47100000000006;305.231;335.24852418;134.0;0.0;0.22502642244098292;-0.33825792757972584;0.33825792757972584;0.22502642244098292;1.0833333333333333;1.75;2.4166666666666665;1.3392412410544932;480.6874165694785;16.77781011412252;14.538851575195762;14.538851575195762;11.720346690612276;9.426101046…
647;14.019583120801506;-0.41883537759592504;14.019583120801506;0.11629237033527207;0.6898536682189629;397.4730000000002;372.27300000000014;397.20780224000003;152.0;0.0;0.22502642244098292;-0.3382579275796993;0.3382579275796993;0.22502642244098292;0.9310344827586207;1.6206896551724137;2.3448275862068964;1.2786401061844166;955.078780847037;20.216967702877938;16.268033488220382;16.268033488220382;14…
648;10.09002377802973;0.29620370370370375;10.09002377802973;0.29620370370370375;0.7365620154893627;262.39699999999993;236.18899999999994;262.204513452;106.0;0.0;0.11855927894729137;-0.5076650838891918;0.5076650838891918;0.11855927894729137;1.105263157894737;1.7894736842105263;2.4210526315789473;2.192063900580014;409.2100020479501;13.717332181807452;11.697925972127017;11.697925972127017;9.20543722…
649;9.296142290249433;0.2966402116402116;9.296142290249433;0.2966402116402116;0.6468452624532928;176.219;164.123;176.094963004;68.0;0.0;0.11583814000409359;-0.5079413894628015;0.5079413894628015;0.11583814000409359;1.3846153846153846;2.230769230769231;3.0;2.576000355142546;419.7820090914246;9.259148545064338;7.2481785038211815;7.2481785038211815;6.30886175028988;4.300792619709327;4.30079261970932…
650;5.688929752456538;0.6919425547996976;5.688929752456538;0.6919425547996976;0.8062610450090926;216.284;200.15599999999995;216.126263132;84.0;0.0;0.12273959621741318;-0.49327337469169197;0.49327337469169197;0.12273959621741318;1.375;2.3125;3.1875;2.225148052502917;515.8721055570145;10.957819157813608;9.253183273155106;9.253183273155106;7.898178147766921;5.84618822318974;5.84618822318974;4.269416…
651;10.208845008476;0.034864601860175926;10.208845008476;0.034864601860175926;0.16861697409278573;424.5740000000001;396.35000000000014;424.204530516;158.0;0.0;0.21525160408645258;-0.49303472918072344;0.49303472918072344;0.21525160408645258;1.0666666666666667;1.8333333333333333;2.6666666666666665;1.1998142360609572;995.9662582145005;20.76093777724796;16.997322940162668;17.813819521090394;14.758351…
652;13.479267524041795;-0.5425542730419679;13.479267524041795;0.06526702033436416;0.2585931631592162;427.54900000000015;401.3410000000002;427.184209672;158.0;0.0;0.21530459239470726;-0.49303414715095994;0.49303414715095994;0.21530459239470726;1.1;1.9;2.7333333333333334;1.2038766153515383;1029.294728785753;20.92407448406449;16.79793714398227;17.614433724909997;14.631030293135236;10.227516694313275…
653;12.739096404111379;-4.473309934259248;12.739096404111379;0.11915337511170487;0.2211629667045903;477.55600000000027;451.3480000000002;477.181016112;176.0;0.0;0.41598596727877457;-0.49303539221930215;0.49303539221930215;0.41598596727877457;1.0909090909090908;1.8484848484848484;2.5757575757575757;1.2046510794476744;1122.7275096985386;23.424074484064487;18.05386609000072;18.87036267092845;15.8255…
654;13.101022797099624;-0.4239690152134481;13.101022797099624;0.12814465739908343;0.2585931631592162;427.54900000000015;401.3410000000001;427.184209672;158.0;0.0;0.21519652734720376;-0.4930353753654461;0.4930353753654461;0.21519652734720376;1.1333333333333333;1.9333333333333333;2.7333333333333334;1.1981792159200142;1029.294728785753;20.924074484064494;16.79793714398227;17.614433724909997;14.61419…
655;12.08964221138448;-0.033237249991675544;12.08964221138448;0.033237249991675544;0.46298630695507875;409.55900000000014;382.3430000000002;409.1936314840001;152.0;0.0;0.25078062853764044;-0.3987282195063003;0.3987282195063003;0.25078062853764044;1.0344827586206897;1.793103448275862;2.586206896551724;1.1511831495179399;947.2508443477626;20.05383099606141;16.51114403962662;17.327640620554345;14.20…
656;10.159091922056248;-0.04249650925093529;10.159091922056248;0.04249650925093529;0.24410976341790425;444.00400000000025;417.7960000000002;443.154659132;158.0;0.0;0.21524723657993453;-0.49303478995672906;0.49303478995672906;0.21524723657993453;1.1333333333333333;1.9333333333333333;2.7666666666666666;1.2035059676106694;1029.294728785753;20.92407448406449;16.79793714398227;18.37036267092845;14.614…
657;13.316674931449203;-0.43912834711604165;13.316674931449203;0.19805206480649074;0.2585931631592162;427.54900000000015;401.3410000000002;427.184209672;158.0;0.0;0.21530056446623108;-0.49303419152537026;0.49303419152537026;0.21530056446623108;1.1333333333333333;1.9333333333333333;2.7666666666666666;1.2035059676106694;1029.294728785753;20.92407448406449;16.79793714398227;17.614433724909997;14.614…
658;13.420973964839357;-0.36344562052423646;13.420973964839357;0.006564617608088019;0.4321459326857313;450.5290000000002;422.30500000000023;450.21188457599993;172.0;0.0;0.13576554388276554;-0.4857305783435491;0.4857305783435491;0.13576554388276554;0.9090909090909091;1.4848484848484849;2.090909090909091;1.3535767014069853;1044.9892819027373;23.20853153444066;18.422533847409813;18.422533847409813;1…
659;10.914105400768303;-0.5209526671434834;10.914105400768303;0.12431353230122677;0.1329116529764964;454.5560000000003;428.34800000000024;454.17870969200004;168.0;0.0;0.26987829456482976;-0.49303244446792216;0.49303244446792216;0.26987829456482976;1.1875;1.96875;2.75;1.2152282626263653;1123.8065736134372;22.501424753254113;17.683682847400725;18.50017942832845;15.524877143252588;10.621306563085044…
660;10.061345008476003;0.07074423148980569;10.061345008476003;0.07074423148980569;0.2686838527164442;409.55900000000014;382.3430000000002;409.19363148400004;152.0;0.0;0.21314573002296344;-0.49308826801330014;0.49308826801330014;0.21314573002296344;1.0689655172413792;1.896551724137931;2.7241379310344827;1.19123172061413;978.0028933472629;20.05383099606141;16.497322940162668;17.313819521090394;14.2…
661;10.189678341809334;-0.0812928055472315;10.189678341809334;0.0812928055472315;0.24410976341790425;444.0040000000002;417.7960000000002;443.154659132;158.0;0.0;0.21673929966615396;-0.4929980471278741;0.4929980471278741;0.21673929966615396;1.1;1.9;2.7;1.2095043119186362;1009.044728785753;20.92407448406449;16.79793714398227;18.37036267092845;14.631030293135238;10.227516694313275;11.378877829456478…
662;13.803597084025686;-0.5536929462602898;13.803597084025686;0.010939217480887553;0.2585931631592162;427.54900000000015;401.3410000000002;427.184209672;158.0;0.0;0.2182303702256476;-0.4929613631437854;0.4929613631437854;0.2182303702256476;1.1;1.9;2.7;1.2095043119186362;1009.044728785753;20.92407448406449;16.79793714398227;17.614433724909997;14.631030293135238;10.227516694313275;11.00091335644725…
663;10.093289452920446;0.034447935193509416;10.093289452920446;0.034447935193509416;0.2686838527164443;409.55899999999997;382.3430000000001;409.19363148400004;152.0;0.0;0.2151929495484438;-0.493035394293964;0.493035394293964;0.2151929495484438;1.0344827586206897;1.793103448275862;2.6206896551724137;1.1973392269265453;978.0028933472626;20.05383099606141;16.49732294016267;17.313819521090394;14.2203…
664;13.277387773677525;0.13764751844470746;13.277387773677525;0.13764751844470746;0.7924911468809663;408.5460000000003;376.2900000000002;408.252526264;160.0;0.0;0.23079650630194956;-0.505780862233701;0.505780862233701;0.23079650630194956;1.0;1.7333333333333334;2.433333333333333;1.3588072420484403;814.9654581608372;20.760937777247957;17.61864328372231;17.61864328372231;14.720346690612278;11.198920…
665;13.375892682421103;-0.3614981366357308;13.375892682421103;0.12638968871847145;0.47882320309961895;468.6170000000005;431.32100000000025;468.290054644;184.0;0.0;0.23079650630194956;-0.49131826475081614;0.49131826475081614;0.23079650630194956;1.0294117647058822;1.7941176470588236;2.5294117647058822;1.332669157966791;883.2086399363651;23.58936490199414;20.07896279525508;20.07896279525508;16.75835…
666;13.350910043532213;-0.4916062876018803;13.350910043532213;0.07872738951441471;0.5693784840228806;454.5900000000003;419.31000000000023;454.27440458;178.0;0.0;0.23079650630194956;-0.48869140167282193;0.48869140167282193;0.23079650630194956;1.0303030303030303;1.7878787878787878;2.515151515151515;1.3453738575410248;867.6054225206481;22.882258120807595;19.371856014068538;19.371856014068538;16.2583…
667;13.346748341376006;-5.7653205253217;13.346748341376006;0.011187264717969159;0.36917908190546156;540.6080000000002;509.3600000000003;540.201811132;202.0;0.0;0.5338282445470759;-0.3738005302937935;0.5338282445470759;0.3738005302937935;1.0;1.6756756756756757;2.324324324324324;1.3798099655651823;1150.0268088847145;26.4680445584345;20.438316269105485;21.254812850033208;17.654798102479788;12.450508…
668;12.844147572358946;-0.2824683666291363;12.844147572358946;0.15800269799277755;0.766306660067274;275.36699999999996;253.19099999999995;275.168542544;108.0;0.0;0.162653929679745;-0.30304089022005676;0.30304089022005676;0.162653929679745;1.05;1.7;2.3;1.459379947393956;458.38327751122165;13.94938298937633;11.854382223603187;11.854382223603187;9.703509938206668;7.716200018209429;7.716200018209429;…
669;13.446697173254872;-0.4997126273269581;13.446697173254872;0.043667062162316084;0.2670367932526428;480.5110000000002;454.3030000000003;480.18606375199994;182.0;0.0;0.26919521985805833;-0.485724417301366;0.485724417301366;0.26919521985805833;0.9428571428571428;1.5142857142857142;2.085714285714286;1.3671987882304089;1143.308593061;24.785881803630286;19.108893754647873;19.108893754647873;16.88505…
670;13.181260891983722;-0.4459288301679547;13.181260891983722;0.005341202300493286;0.2829391789443168;462.52100000000024;435.3050000000003;462.19548556399997;176.0;0.0;0.26919521985805833;-0.48572444596920594;0.48572444596920594;0.26919521985805833;1.0;1.6470588235294117;2.264705882352941;1.3480294755308024;1095.7387094481335;23.915638315627202;18.80827955082827;18.80827955082827;16.4912036384413…
671;12.944985865643691;-0.3294763246460659;12.944985865643691;0.019254195180803402;0.6555958112061755;379.4350000000001;357.2590000000001;379.169605164;144.0;0.0;0.2988121051321463;-0.4799529087761984;0.4799529087761984;0.2988121051321463;1.1428571428571428;1.9285714285714286;2.6785714285714284;1.3330833283497887;1023.9428311760994;19.509860921691395;15.513860255298843;15.513860255298843;13.61419…
672;12.905095918537544;-0.8005754945035282;12.905095918537544;0.041369162962448414;0.759345285057915;375.8710000000001;352.6870000000001;375.140134876;138.0;0.0;0.16242475251779714;-0.38506878637379266;0.38506878637379266;0.16242475251779714;1.0769230769230769;1.6923076923076923;2.3076923076923075;1.4445792101332058;737.611323693879;18.57070333293597;14.627154049305076;15.383082995323532;12.46014…
673;12.986442514789214;-0.41489648215784936;12.986442514789214;0.05028069777141897;0.7498066321141882;395.47800000000035;369.27000000000015;395.200905292;152.0;0.0;0.20897941886150304;-0.49486038741358707;0.49486038741358707;0.20897941886150304;1.0689655172413792;1.7586206896551724;2.4482758620689653;1.3009331593407636;874.7557771174087;20.269373945685235;16.428073817671937;16.428073817671937;14.…
674;12.97116602704407;-0.29628682715173293;12.97116602704407;0.10874870592534913;0.6903780700351783;380.5070000000002;351.2750000000001;380.22639176800004;148.0;0.0;0.16242475257793995;-0.30078081411829327;0.30078081411829327;0.16242475257793995;1.0;1.75;2.5357142857142856;1.2286252870987582;796.5073768650558;19.346724214874865;16.447860189045116;16.447860189045116;13.70350993820667;10.5351917820…
675;12.13605674912042;0.2417490423370654;12.13605674912042;0.2417490423370654;0.7918215827784986;294.398;272.222;294.173213324;114.0;0.0;0.16364886202331233;-0.3689663318979541;0.3689663318979541;0.16364886202331233;0.8181818181818182;1.4090909090909092;2.0454545454545454;1.4545523141329446;589.3469527229397;15.200459844932896;12.818818860479325;12.818818860479325;10.826499840494924;7.93379036870…
676;13.222098504841291;-0.41997672238594075;13.222098504841291;0.11251331478971927;0.6484936285747954;457.5690000000003;424.30500000000023;457.26531711600006;178.0;0.0;0.2510059111816921;-0.3490292722796185;0.3490292722796185;0.2510059111816921;0.9696969696969697;1.6363636363636365;2.303030303030303;1.2629961940797132;878.6752139680443;23.04539482762413;19.057115146237727;19.057115146237727;16.08…
677;13.423306676620118;-0.45406128411337554;13.423306676620118;0.2990210173496337;0.5411747640002268;469.5110000000002;443.3030000000002;469.2089451120001;178.0;0.0;0.25126171877444786;-0.345237100154993;0.345237100154993;0.25126171877444786;0.8529411764705882;1.4411764705882353;2.0588235294117645;1.31475063120125;1069.215071312644;23.915638315627206;18.631596520883097;18.631596520883097;16.47436…
678;12.606839459666936;-4.394347349225233;12.606839459666936;0.23952374548207578;0.5196953230178488;462.5410000000003;437.34100000000024;462.17011708000007;170.0;0.0;0.4159102664974672;-0.35269201965539765;0.4159102664974672;0.35269201965539765;1.0;1.71875;2.4375;1.1440936164557403;1043.3261591833327;22.553830996061407;17.567687189464667;18.384183770392394;15.414834803611857;10.688392476225726;11…
679;12.087374637688335;-0.0363236697447622;12.087374637688335;0.0363236697447622;0.5703552698721721;428.9890000000003;403.78900000000016;428.1437601;152.0;0.0;0.25077979397768263;-0.35269201965539765;0.35269201965539765;0.25077979397768263;1.0344827586206897;1.793103448275862;2.586206896551724;1.1511831495179397;950.8604848221995;20.05383099606141;16.311758243446217;17.884183770392397;14.20350993…
680;12.455760846370358;-0.05032229684584255;12.455760846370358;0.05032229684584255;0.22540403626068997;498.6560000000003;468.4160000000003;498.22018058000003;184.0;0.0;0.2507806725063321;-0.35269201965539765;0.35269201965539765;0.2507806725063321;0.8333333333333334;1.5277777777777777;2.3055555555555554;0.9913787384342382;1296.6412356578664;24.580928733556867;20.214972307385032;21.03146888831276;1…
681;12.438421500878054;-0.06800576851019469;12.438421500878054;0.06800576851019469;0.42605655136159576;451.62100000000027;426.4210000000003;451.15005242000007;160.0;0.0;0.27113997499835474;-0.35269201965539765;0.35269201965539765;0.27113997499835474;0.8709677419354839;1.5483870967741935;2.3548387096774195;1.036145704342368;1178.8744526802277;21.045394827624133;17.28925565640081;18.92224881825626;…
682;12.468745410553083;-0.08872975147152329;12.468745410553083;0.08872975147152329;0.41067464136626364;454.98300000000023;431.7990000000002;454.12302465600004;160.0;0.0;0.2711407370147412;-0.3559465817501402;0.3559465817501402;0.2711407370147412;1.1935483870967742;2.032258064516129;2.903225806451613;1.0845280335433611;1212.7182323692875;21.20853153444066;17.012899752723534;18.58532527966971;15.18…
683;13.034257341550449;-0.32956897505302707;13.034257341550449;0.02067300556124252;0.6276449942285931;411.5020000000002;389.32600000000025;411.14167616399993;150.0;0.0;0.2711849817482682;-0.34936155745125036;0.34936155745125036;0.2711849817482682;1.103448275862069;1.8275862068965518;2.586206896551724;1.2329775321453824;1010.3291002506339;20.21696770287794;15.935929645226656;16.75242622615438;14.1…
684;12.503795508441211;-0.10179286292111023;12.503795508441211;0.10179286292111023;0.4866585249376997;440.9560000000002;419.7880000000002;440.107374592;154.0;0.0;0.2711849817482681;-0.35594658175014005;0.35594658175014005;0.2711849817482681;1.2;2.033333333333333;2.9;1.1343078120526768;1196.2694325273565;20.501424753254113;16.305792971536984;17.878218498483164;14.686673185801064;10.086509184439015…
685;12.507357939076151;-0.11375592795554823;12.507357939076151;0.09481742299219986;0.515944115831088;421.52600000000024;398.34200000000027;421.157245976;154.0;0.0;0.2945857847411714;-0.4801920318295438;0.4801920318295438;0.2945857847411714;1.1333333333333333;1.9;2.7666666666666666;1.1503633083719789;1192.6597920529198;20.501424753254113;16.49135766825344;17.307854249181165;14.703509938206672;10.2…
686;12.192141301266968;-0.03322660271662636;12.192141301266968;0.03322660271662636;0.8337924162419471;397.95000000000016;369.72600000000017;397.19209019600004;148.0;0.0;0.2508248073635351;-0.35075276784262577;0.35075276784262577;0.2508248073635351;1.0357142857142858;1.7857142857142858;2.5714285714285716;1.2286252870987582;799.7496643908888;19.346724214874865;16.24075340785857;16.996682353877024;1…
687;12.950757863778762;-0.3240646049295106;12.950757863778762;0.1412512940746511;0.8636525320825016;381.4950000000002;353.27100000000013;381.221640736;148.0;0.0;0.2508265360823584;-0.3507527561954854;0.3507527561954854;0.2508265360823584;1.0357142857142858;1.7857142857142858;2.5714285714285716;1.2286252870987582;799.7496643908888;19.346724214874865;16.24075340785857;16.24075340785857;13.703509938…
688;12.423013314377993;-0.07392262012981599;12.423013314377993;0.07392262012981599;0.7144279437665289;380.51700000000005;356.32500000000005;380.1670823880001;140.0;0.0;0.271184981803057;-0.34936154153208304;0.34936154153208304;0.271184981803057;0.9629629629629629;1.6666666666666667;2.4814814814814814;1.206116406848856;887.3477031523638;18.476480726871788;15.30403725844007;16.120533839367795;13.29…
689;12.424226969834905;-0.09258018626795717;12.424226969834905;0.09258018626795717;0.7116684397030599;400.93500000000023;379.7670000000002;400.11245997200007;140.0;0.0;0.2711849818241429;-0.3689238081068512;0.3689238081068512;0.2711849818241429;1.1111111111111112;1.9259259259259258;2.740740740740741;1.2498263828644323;936.3862281025131;18.63961743368832;14.897544681073121;16.4699702080193;13.2035…
690;13.428643390087512;-0.2124433614125174;13.428643390087512;0.19316272505302723;0.5289921520821684;424.5010000000001;403.33300000000014;424.1369251320001;154.0;0.0;0.2736678212381076;-0.367791401637524;0.367791401637524;0.2736678212381076;1.1333333333333333;1.9666666666666666;2.8333333333333335;1.1343078120526766;1196.2694325273565;20.501424753254113;16.305792971536984;17.12228955246471;14.6866…
691;12.49259894339544;-0.0879361561635541;12.49259894339544;0.0879361561635541;0.532711299181591;423.56700000000023;402.3990000000002;423.11875229200007;148.0;0.0;0.2711849818241431;-0.3526919975764142;0.3526919975764142;0.2711849818241431;0.896551724137931;1.5517241379310345;2.3448275862068964;1.130905534517499;1146.1141606779602;19.631181265251037;15.875042094027718;17.50803525588317;14.2928263…
692;13.400583698539998;-0.45165707177140213;13.400583698539998;0.3241750570053725;0.4763958027704772;452.5050000000002;426.2970000000002;452.2023825120001;172.0;0.0;0.338233553572874;-0.4538971506345099;0.4538971506345099;0.338233553572874;0.9090909090909091;1.5757575757575757;2.242424242424242;1.30667022612023;1024.5372661439833;23.04539482762413;18.239230607527357;18.239230607527357;16.08052003…
693;12.340508629377677;-0.18416099773242633;12.340508629377677;0.06682303476946272;0.8640335404504966;301.4110000000001;282.259;301.113649848;110.0;0.0;0.32326293233717046;-0.4612076075012441;0.4612076075012441;0.32326293233717046;1.2380952380952381;2.0476190476190474;2.9047619047619047;1.5356496331744505;672.4799867275766;14.233840039752504;11.931487173648632;12.747983754576358;10.30966308808931…
694;12.45275352733686;-0.18756235827664414;12.45275352733686;0.06219340513983318;0.8569388448181342;315.43800000000016;294.27000000000004;315.129299912;116.0;0.0;0.3232629323369124;-0.46120760765650204;0.46120760765650204;0.3232629323369124;1.1818181818181819;2.0;2.8636363636363638;1.4955357726484682;687.4520263828624;14.940946820939052;12.63859395483518;13.455090535762906;10.809663088089316;8.24…
695;12.564998425296043;-0.1909637188208615;12.564998425296043;0.05756377551020364;0.6633084514410217;329.46500000000015;306.28100000000006;329.144949976;122.0;0.0;0.3232629323369121;-0.4612076076567874;0.4612076076567874;0.3232629323369121;1.1304347826086956;1.9130434782608696;2.739130434782609;1.4718879254495731;700.4575667423364;15.6480536021256;13.345700736021728;14.162197316949454;11.30966308…
696;12.650935925296043;-0.19356788548752846;12.650935925296043;0.05416241496598606;0.8117591175488853;343.49200000000013;318.29200000000003;343.16060004;128.0;0.0;0.3232629323369121;-0.46120760765678764;0.46120760765678764;0.3232629323369121;1.0833333333333333;1.8333333333333333;2.6666666666666665;1.441647285942457;715.4971899333141;16.355160383312146;14.052807517208276;14.869304098136002;11.8096…
697;13.046915841098837;-0.3490327055570306;13.046915841098837;0.053002856723511904;0.6726560074542495;395.4340000000002;373.25800000000015;395.16451978400005;150.0;0.0;0.29676873626054495;-0.4801376364478389;0.4801376364478389;0.29676873626054495;1.0689655172413792;1.7586206896551724;2.4827586206896552;1.369443594773063;1086.6479542744312;20.38010440969447;15.922108545762708;15.922108545762708;14…
698;12.518341598115871;-4.281437281426048;12.518341598115871;0.35978817591760204;0.5856762551560057;458.57500000000016;433.3750000000001;458.1421880800001;164.0;0.0;0.3901906714587413;-0.35269201965539765;0.3901906714587413;0.35269201965539765;1.0666666666666667;1.8;2.566666666666667;1.1591949074554977;867.0987812616273;21.139617433688315;16.60531183023271;18.23830499208816;14.404798102479788;10.…
699;12.688556610477452;0.20011370530875294;12.688556610477452;0.20011370530875294;0.6602355405148557;425.6020000000004;394.3540000000002;425.22493161200003;160.0;0.0;0.24590265453742746;-0.35269201965539754;0.35269201965539754;0.24590265453742746;1.0;1.8;2.7;1.0524246794407093;903.8854473455367;20.338288046437583;17.579297816993467;18.395794397921197;14.792826335683712;11.466397006775876;12.23979…
700;12.637683122193247;-0.5819979995620332;12.637683122193247;0.1558761388805645;0.6195156480010232;472.6110000000003;440.3550000000002;472.21442650399996;178.0;0.0;0.2292375820114467;-0.3931086586160609;0.3931086586160609;0.2292375820114467;1.121212121212121;1.8484848484848484;2.5454545454545454;1.0802571741217608;1000.8128032167749;23.001424753254117;18.857409433767664;19.67390601469539;15.9222…
701;12.612645329298312;-0.3501335114315607;12.612645329298312;0.04217243517686087;0.5321205211940141;456.6120000000003;424.3560000000002;456.21951188400004;172.0;0.0;0.22923601853393852;-0.3931086586160609;0.3931086586160609;0.22923601853393852;1.03125;1.75;2.46875;1.0456455769497826;966.5345675204558;22.131181265251033;18.539952350264628;19.35644893119235;15.528407103102722;11.860106492055948;12…
702;11.832556442794868;-0.5209511095060622;11.832556442794868;0.029494231489805678;0.29333229393732213;456.6120000000003;424.3560000000002;456.21951188400004;172.0;0.0;0.3068157634304025;-0.4939209371520255;0.4939209371520255;0.3068157634304025;1.1875;1.96875;2.78125;1.0472022724473247;976.5345675204559;21.9680445584345;18.539952350264628;19.356448931192354;15.644596954117441;11.891356769779657;1…
703;12.668626054921894;-1.0022474058023574;12.668626054921894;0.09138539813982405;0.5321205211940141;456.6120000000003;424.3560000000002;456.21951188400004;172.0;0.0;0.2580911589384302;-0.38264369040352936;0.38264369040352936;0.2580911589384302;1.03125;1.75;2.53125;1.0645941294519594;978.5345675204559;22.13118126525103;18.539952350264628;19.35644893119235;15.572117309046005;11.9138533991313;12.68…
704;12.61264532929831;-0.537388946064091;12.61264532929831;0.04217243517686087;0.6738881916825528;456.61200000000025;424.3560000000002;456.219511884;172.0;0.0;0.22923584283453108;-0.39172499730600757;0.39172499730600757;0.22923584283453108;1.03125;1.71875;2.4375;1.0827370783724173;958.5345675204558;22.131181265251033;18.539952350264624;19.35644893119235;15.528407103102724;11.86010649205595;12.633…
705;12.653494269309704;0.0038421283883636193;12.653494269309704;0.0038421283883636193;0.5448741447423386;410.55800000000033;376.28600000000023;410.256942948;162.0;0.0;0.2292342793570327;-0.4913620720138214;0.4913620720138214;0.2292342793570327;0.8666666666666667;1.6;2.4;1.129583820284893;796.3666925747526;20.606237238868705;18.035174856948224;18.035174856948224;14.592484021301749;11.8834354367134…
706;12.509903293340273;0.006755312335006147;12.509903293340273;0.006755312335006147;0.5516629955190888;385.5120000000002;354.26400000000007;385.24777523200004;152.0;0.0;0.22923427935701327;-0.33826073198235146;0.33826073198235146;0.22923427935701327;0.8571428571428571;1.4642857142857142;2.107142857142857;1.1554697996172787;661.2961743702645;19.399130457682162;16.68411030260806;16.68411030260806;1…
707;12.587607536403377;0.006922079102988032;12.587607536403377;0.006922079102988032;0.5035750777720825;440.61300000000034;408.35700000000026;440.224597264;166.0;0.0;0.22923427935701327;-0.35269201965539765;0.35269201965539765;0.22923427935701327;0.9032258064516129;1.5806451612903225;2.3225806451612905;1.047735642359626;923.9573096996448;21.260937777247953;18.22249526676159;19.038991847689317;15.1…
708;12.533794260386758;-0.031006008556097475;12.533794260386758;0.014686875259524612;0.5237388338223186;436.5520000000003;404.2960000000003;436.236207504;170.0;0.0;0.22923427935262777;-0.4851219990324282;0.4851219990324282;0.22923427935262777;1.0;1.78125;2.59375;1.0267487135265296;978.4844847006842;21.968044558434503;18.606940015921364;18.606940015921364;15.634560252985372;11.987272914821355;11.9…
709;12.533794260386758;-0.031006008556097697;12.533794260386758;0.014686875259524168;0.5237388338223186;436.5520000000003;404.2960000000003;436.236207504;170.0;0.0;0.22923427935262777;-0.48575925489175237;0.48575925489175237;0.22923427935262777;0.96875;1.65625;2.375;1.0250042627376148;978.4844847006841;21.968044558434503;18.606940015921364;18.606940015921364;15.617723500579764;11.981289850677648;…
710;12.54518530373462;-0.04059501082367101;12.54518530373462;0.015641328629924844;0.5237388338223188;436.55200000000025;404.2960000000003;436.236207504;170.0;0.0;0.22923427935262777;-0.4857578131485986;0.4857578131485986;0.22923427935262777;1.0;1.78125;2.59375;1.041164924194255;978.4844847006842;21.9680445584345;18.606940015921364;18.606940015921364;15.634560252985372;11.987272914821355;11.987272…
711;12.452026338348663;-0.007035626340839318;12.452026338348663;0.0025474683902366735;0.5764764572822344;386.49200000000025;356.2520000000002;386.22055744;152.0;0.0;0.22923427935262777;-0.48578302844684895;0.48578302844684895;0.22923427935262777;1.0357142857142858;1.75;2.5;1.1218988736643705;694.2432332452739;19.39913045768216;16.452239477542115;16.452239477542115;13.651397005390978;10.5765893122…
712;12.467284407151674;-3.606012827038167;12.467284407151674;0.11392572182293792;0.4737811663674702;474.5830000000004;444.3430000000003;474.19369106000005;178.0;0.0;0.2845194559697041;-0.3528421680471178;0.3528421680471178;0.2845194559697041;0.9696969696969697;1.6363636363636365;2.3333333333333335;1.0669364488399662;1052.0776197232972;23.053830996061404;18.74013335696663;19.556629937894357;15.868…
713;12.945853912682558;-4.340635473495969;12.945853912682558;0.13162832870310814;0.48378079007860786;453.5050000000004;423.2650000000002;453.22392648;176.0;0.0;0.41598542030312663;-0.3689537840837446;0.41598542030312663;0.3689537840837446;0.96875;1.625;2.25;1.176902914982117;811.2657830061037;22.76937394568523;18.202068309102764;18.202068309102764;15.256568720913519;11.39109109234726;11.391091092…
714;12.411277799311849;-0.15436462434707243;12.411277799311849;0.07273533982863678;0.521487191982404;419.95300000000043;389.71300000000025;419.1975695;158.0;0.0;0.25355060369279914;-0.36892383006620894;0.36892383006620894;0.25355060369279914;1.0;1.6896551724137931;2.3448275862068964;1.160463737620907;722.5729661147534;20.26937394568523;16.946139363084313;17.702068309102767;14.045243855508332;10.7…
715;12.413449228479616;-0.15601470910155268;12.413449228479616;0.07405597514294793;0.521487191982404;419.9530000000004;389.71300000000025;419.1975695;158.0;0.0;0.25355060369279914;-0.36776396054799315;0.36776396054799315;0.25355060369279914;0.9655172413793104;1.6206896551724137;2.2758620689655173;1.1662896544292123;722.5729661147534;20.269373945685235;16.946139363084313;17.702068309102767;14.0620…
716;12.456492729163912;-0.1503712627026117;12.456492729163912;0.07244934266833503;0.5043414201094998;442.5850000000003;412.34500000000025;442.20386182000004;166.0;0.0;0.25355060369279914;-0.34549479367603697;0.34549479367603697;0.25355060369279914;1.0;1.7096774193548387;2.4193548387096775;1.0379615056029117;894.1995972254776;21.260937777247953;17.923636776038908;18.740133356966634;15.117723500579…
717;12.384903293340273;-0.15775424449493425;12.384903293340273;0.0732446876649937;0.5421414594168895;387.48400000000026;358.2520000000001;387.22703978800007;152.0;0.0;0.25355060369279914;-0.3382607318742667;0.3382607318742667;0.25355060369279914;0.9642857142857143;1.6071428571428572;2.25;1.1554697996172785;664.3413908487078;19.399130457682162;16.38525181188538;16.38525181188538;13.65139700539098;…
718;12.462607536403377;-0.15069095369537977;12.462607536403377;0.07307792089701204;0.5043414201094998;442.58500000000026;412.3450000000002;442.20386182000004;166.0;0.0;0.25355060369279914;-0.35269201954737367;0.35269201954737367;0.25355060369279914;1.0;1.7096774193548387;2.4516129032258065;1.0477356423596265;927.1995972254779;21.260937777247953;17.923636776038908;18.740133356966634;15.13456025298…
719;12.39382444438555;-0.16741142229286;12.39382444438555;0.07949954227046918;0.7186317459622383;373.4570000000002;346.2410000000001;373.211389724;146.0;0.0;0.2535513441012603;-0.3382607035582416;0.3382607035582416;0.2535513441012603;0.9629629629629629;1.5925925925925926;2.2222222222222223;1.203554073561638;649.1825123995153;18.692023676495616;15.67814503069883;15.67814503069883;13.15139700539097…
720;12.48336050864689;-0.1589077979987763;12.48336050864689;0.07914852695679953;0.6822569853273094;428.5580000000002;400.3340000000002;428.18821175600004;160.0;0.0;0.2535513441012603;-0.3526919912460758;0.3526919912460758;0.2535513441012603;1.0;1.7;2.433333333333333;1.092699282695453;911.360513627441;20.55383099606141;17.21652999485236;18.033026575780084;14.634560252985372;10.940432575794091;11.7…
721;12.52344086973671;-0.7955289501843648;12.52344086973671;0.02645911614002472;0.6901583165035512;444.6010000000003;412.3450000000002;444.21951188400004;168.0;0.0;0.24868474819282918;-0.37119647046589865;0.37119647046589865;0.24868474819282918;1.1612903225806452;1.935483870967742;2.7096774193548385;1.0439677643489793;905.1135680715477;21.260937777247953;18.03995235026463;18.856448931192354;15.13…
722;12.473024203070043;0.2011608981564723;12.473024203070043;0.2011608981564723;0.6528722537804987;428.6020000000002;396.3460000000002;428.224597264;162.0;0.0;0.246170533539046;-0.35269201954737367;0.35269201954737367;0.246170533539046;1.0333333333333334;1.8333333333333333;2.6333333333333333;1.023846609490868;870.9651899145816;20.39069428924488;17.72249526676159;18.538991847689317;14.723876650462…
723;12.582977906773747;-0.37097143941553057;12.582977906773747;0.08328354628797197;0.4933651553188399;454.59600000000034;424.3560000000002;454.20386182000004;170.0;0.0;0.22924836536408497;-0.35269201965539765;0.35269201965539765;0.22924836536408497;0.90625;1.625;2.34375;1.0487864453438878;1009.1757380658391;22.13118126525103;18.423636776038904;19.240133356966627;15.528407103102724;11.696641947799…
724;11.82900835367473;0.009231772133939664;11.82900835367473;0.009231772133939664;0.5643940390825968;386.5210000000002;360.3130000000002;386.17764707199996;144.0;0.0;0.2286734161034246;-0.35351488251200225;0.35351488251200225;0.2286734161034246;0.9629629629629629;1.7037037037037037;2.4814814814814814;1.2138341975800409;797.169543898657;18.63961743368832;15.601174923201953;16.41767150412968;13.220…
725;11.808175020341395;-0.02780526490309776;11.808175020341395;0.027805264903097537;0.543977582412872;404.5610000000001;380.3690000000001;404.1340680080001;144.0;0.0;0.2386929900767456;-0.35351488251200225;0.35351488251200225;0.2386929900767456;0.9629629629629629;1.7037037037037037;2.4814814814814814;1.213834197580041;800.8974830409761;18.63961743368832;15.302316432479268;16.935309594334715;13.22…
726;11.54290659434838;0.3116470530611253;11.54290659434838;0.3116470530611253;0.7346940508278073;353.9190000000001;329.72700000000003;353.13286106800007;126.0;0.0;0.23281555548677169;-0.36896495256733985;0.36896495256733985;0.23281555548677169;1.0;1.6956521739130435;2.347826086956522;1.3279582985657217;517.0746941128853;16.070703332935974;13.41657072906081;14.988996256006992;11.220346690612276;8.…
727;12.972525997406272;-0.17845374617068188;12.972525997406272;0.17845374617068188;0.7442209995905755;337.46400000000006;313.272;337.162411608;126.0;0.0;0.23281555548677169;-0.3689635829706478;0.3689635829706478;0.23281555548677169;1.0;1.6956521739130435;2.347826086956522;1.3279582985657217;517.0746941128853;16.070703332935974;13.41657072906081;14.233067309988536;11.220346690612276;8.306185204183…
728;11.605991152919461;0.3115734661669112;11.605991152919461;0.3115734661669112;0.7313376737022468;370.5220000000003;344.31400000000014;370.182732452;138.0;0.0;0.23281555548677169;-0.3540329189723844;0.3540329189723844;0.23281555548677169;0.9615384615384616;1.7692307692307692;2.576923076923077;1.2123328834124671;760.3145211990551;17.76937394568524;15.140520389930792;15.957016970858518;12.79282633…
729;12.853729701109977;-4.2985488567141825;12.853729701109977;0.24046436280334293;0.7010362814319439;387.47100000000006;363.27900000000005;387.159218048;144.0;0.0;0.41598542030312663;-0.3689537841917064;0.41598542030312663;0.3689537841917064;1.0384615384615385;1.7692307692307692;2.423076923076923;1.3943873781821166;617.9440358174994;18.57070333293597;14.672499675079264;15.48899625600699;12.431671…
730;11.544680577089625;0.31031130157885345;11.544680577089625;0.31031130157885345;0.7346940508278073;353.9190000000001;329.7270000000001;353.132861068;126.0;0.0;0.23281555548677169;-0.3689238301741708;0.3689238301741708;0.23281555548677169;1.0869565217391304;1.8695652173913044;2.5652173913043477;1.3372199582978659;534.3246941128853;16.070703332935974;13.416570729060808;14.98899625600699;11.220346…
731;11.546852006257392;0.3086612168243732;11.546852006257392;0.3086612168243732;0.7346940508278073;353.91900000000015;329.7270000000001;353.132861068;126.0;0.0;0.23281555548677169;-0.36776396065595685;0.36776396065595685;0.23281555548677169;1.0434782608695652;1.7826086956521738;2.4782608695652173;1.3471615988809016;534.3246941128853;16.070703332935974;13.416570729060808;14.98899625600699;11.23718…
732;11.58989550694169;0.3143046632233142;11.58989550694169;0.3143046632233142;0.7251796216527203;376.55100000000016;352.3590000000001;376.139153388;134.0;0.0;0.23281555548677169;-0.3454947937840917;0.3454947937840917;0.23281555548677169;1.04;1.84;2.6;1.1959469739311746;693.6892940343236;17.062267164498696;14.394068142015405;16.027061303870855;12.29282633568371;8.9786479177861;10.949845037093077;6…
733;11.596010314181154;0.31398497223054633;11.596010314181154;0.31398497223054633;0.7251796216527203;376.5510000000001;352.3590000000001;376.139153388;134.0;0.0;0.23281555548677169;-0.35269201965539765;0.35269201965539765;0.23281555548677169;1.04;1.84;2.64;1.2120917574021204;726.6892940343236;17.062267164498696;14.394068142015405;16.027061303870855;12.309663088089318;8.983491160639245;10.91158836…
734;12.648880684551525;-0.14263539813982407;12.648880684551525;0.07610762036204632;0.4395475277169553;434.5650000000002;408.35700000000026;434.177647072;160.0;0.0;0.26025613681762666;-0.35269201965539765;0.35269201965539765;0.26025613681762666;0.8709677419354839;1.6129032258064515;2.4838709677419355;1.0857913675227508;1103.6621814456594;21.20853153444066;17.496362437587358;18.312859018515084;15.2…
735;13.491594069144853;-0.2123945862729104;13.491594069144853;0.07499972217976536;0.3628024671391661;520.7180000000003;483.42200000000025;520.2672110240001;196.0;0.0;0.2390548167466295;-0.3672258198706564;0.3672258198706564;0.2390548167466295;0.8648648648648649;1.5945945945945945;2.3783783783783785;1.0132189045967699;1228.112155649319;25.244065440373394;21.578962795255087;22.395459376182814;18.12…
736;12.757205251722246;-0.025638774600893033;12.757205251722246;0.025638774600893033;0.6247578806113114;429.65500000000026;398.4070000000002;429.190854612;156.0;0.0;0.23905481681527066;-0.36779144595071617;0.36779144595071617;0.23905481681527066;0.9655172413793104;1.7241379310344827;2.5517241379310347;1.0445174591314768;852.6799241648345;19.68358750805833;17.145525159264714;18.778518321120163;14.…
737;12.909983029500022;-0.04126377460089303;12.909983029500022;0.04126377460089303;0.5846145757389245;443.68200000000024;410.41800000000023;443.20650467600007;162.0;0.0;0.2390548167466295;-0.36779144595071617;0.36779144595071617;0.2390548167466295;0.9333333333333333;1.7;2.533333333333333;1.0394689655240585;868.2131273844217;20.39069428924488;17.85263194045126;19.48562510230671;14.750750104000085;…
738;12.915364108394916;-0.05577888947762455;12.915364108394916;0.05577888947762455;0.540699540225782;479.11500000000035;447.8670000000002;478.1627812920001;168.0;0.0;0.2390548167466295;-0.352692008060516;0.352692008060516;0.2390548167466295;1.032258064516129;1.8064516129032258;2.6129032258064515;1.0459859471371844;921.4372735328448;21.260937777247957;18.02310947058119;20.4120315784551;15.14459695…
739;12.75128809195893;-0.031555934364206895;12.75128809195893;0.031555934364206895;0.6469210278896486;430.64300000000014;400.4030000000002;430.18610358;156.0;0.0;0.23905481681527066;-0.35269201965539765;0.35269201965539765;0.23905481681527066;1.0;1.7586206896551724;2.586206896551724;1.044517459131477;855.3692410462887;19.68358750805833;17.015388485575045;18.648381647430494;14.250750104000085;11.0…
740;12.904065869736709;-0.04718093436420667;12.904065869736709;0.04718093436420667;0.6164102600328529;444.6700000000003;412.4140000000002;444.201753644;162.0;0.0;0.2390548167466295;-0.35269201965539765;0.35269201965539765;0.2390548167466295;0.9666666666666667;1.7333333333333334;2.566666666666667;1.0394689655240585;870.9651899145816;20.390694289244877;17.72249526676159;19.355488428617043;14.750750…
741;13.219814169056438;-0.2223429714012437;13.219814169056438;0.2223429714012437;0.4950553413710759;478.68700000000035;448.4470000000003;478.18610358;172.0;0.0;0.2397411791983826;-0.35269201965539765;0.35269201965539765;0.2397411791983826;0.8787878787878788;1.5757575757575757;2.3636363636363638;0.9489013323268617;1128.9092133909132;22.25250160881068;18.91057599996045;20.543569161815903;16.2170765…
742;12.361102906773748;-0.2555520648064906;12.361102906773748;0.13603647376933092;0.48547112322233166;416.5060000000002;396.3460000000002;416.1306968800001;150.0;0.0;0.26190788709613294;-0.3526908278917974;0.3526908278917974;0.26190788709613294;0.8333333333333334;1.4666666666666666;2.2;1.148123657862364;1149.376421309336;20.501424753254113;16.375042094027716;17.191538674955442;14.720346690612278;…
743;12.592954758625599;-0.12930206480649065;12.592954758625599;0.12930206480649065;0.5790010959040089;432.54900000000026;408.35700000000026;432.16199700799996;158.0;0.0;0.261052363334047;-0.3526920162409535;0.3526920162409535;0.261052363334047;0.8387096774193549;1.4838709677419355;2.225806451612903;1.0233754028258706;1132.1055066789386;20.94901851044682;17.236849413593514;18.05334599452124;15.186…
744;12.394991795662637;-0.2043020648064906;12.394991795662637;0.2043020648064906;0.4702287733077576;418.5220000000002;396.3460000000002;418.1463469440001;152.0;0.0;0.26134117109652616;-0.3526915844341484;0.3526915844341484;0.26134117109652616;0.8333333333333334;1.4666666666666666;2.2;1.1313780337254367;1095.9433476277059;20.501424753254113;16.52974263240697;17.346239213334695;14.720346690612278;1…
745;12.408305641681672;-0.14225776107510502;12.408305641681672;0.1422577610751048;0.38041087398850965;448.59200000000027;420.3680000000003;448.19329713599996;166.0;0.0;0.2610423609505252;-0.3526920196555525;0.3526920196555525;0.2610423609505252;0.75;1.375;2.09375;1.0011863925736044;1084.8372144877435;21.915638315627206;18.203469218773904;19.01996579970163;15.720346690612278;11.491440947011046;12.…
746;12.4160365809416;-0.14695773599940587;12.4160365809416;0.14695773599940565;0.4172037674841697;434.5650000000002;408.35700000000026;434.17764707199996;160.0;0.0;0.2610423609742023;-0.35269201965555236;0.35269201965555236;0.2610423609742023;0.7741935483870968;1.4193548387096775;2.161290322580645;1.0397313210108454;1068.6621814456594;21.20853153444066;17.496362437587358;18.312859018515084;15.220…
747;12.431462057378432;-0.15340711675494934;12.431462057378432;0.15340711675494934;0.4513302453693047;420.53800000000007;396.3460000000002;420.16199700799996;154.0;0.0;0.26104236717436535;-0.35351488251200225;0.35351488251200225;0.26104236717436535;0.8666666666666667;1.5666666666666667;2.3;1.0888140557771941;1052.5064479787964;20.501424753254113;16.78925565640081;17.605752237328534;14.72034669061…
748;12.428880684551524;-0.1530520648064908;12.428880684551524;0.15305206480649058;0.4513302453693046;420.5380000000002;396.34600000000023;420.16199700799996;154.0;0.0;0.26104236717436535;-0.35269201965539765;0.35269201965539765;0.26104236717436535;0.8;1.4333333333333333;2.1666666666666665;1.084023247538794;1052.5064479787964;20.501424753254113;16.78925565640081;17.605752237328534;14.7203466906122…
749;12.449633656795038;-0.16126890910988734;12.449633656795038;0.16126890910988734;0.609668865121;406.51100000000014;384.3350000000002;406.14634694399996;148.0;0.0;0.26104314240854587;-0.35269201957112645;0.35269201957112645;0.26104314240854587;0.8275862068965517;1.4827586206896552;2.206896551724138;1.135361086459439;1036.36932932484;19.794317972067567;16.082148875214266;16.89864545614199;14.2203…
750;12.48305812706891;-0.17298245245985;12.48305812706891;0.17298245245984956;0.6392725990524348;392.4840000000001;372.3240000000002;392.13069687999996;142.0;0.0;0.26108816972708854;-0.35269199754609787;0.35269199754609787;0.26108816972708854;0.8214285714285714;1.4642857142857142;2.1785714285714284;1.1954531593266735;1020.2500186183933;19.08721119088102;15.375042094027718;16.191538674955442;13.72…
751;12.360481025386044;-0.22695773599940616;12.360481025386044;0.2269577359994055;0.41920331315012765;436.5370000000002;412.34500000000025;436.156911628;160.0;0.0;0.2611240272584616;-0.37826451412201106;0.37826451412201106;0.2611240272584616;0.8387096774193549;1.4838709677419355;2.225806451612903;1.0397313210108454;1071.9044689714924;21.20853153444066;17.197503946864675;18.014000527792398;15.2203…
752;12.923620419229128;-4.349893327713366;12.923620419229128;0.22153846038721592;0.5161473959815059;433.43000000000023;411.25400000000025;433.161326224;164.0;0.0;0.41598542030312663;-0.3689537840837446;0.41598542030312663;0.3689537840837446;0.8709677419354839;1.5161290322580645;2.129032258064516;1.2126672632567248;936.7137537762994;22.009860921691395;16.768828698741984;16.768828698741984;14.84235…
753;12.252550947459996;-0.37894795768040557;12.252550947459996;0.33330958068106353;0.5516163550971663;399.87800000000016;377.70200000000017;399.134969244;146.0;0.0;0.2853907130776317;-0.36892383006620894;0.36892383006620894;0.2853907130776317;0.8928571428571429;1.5714285714285714;2.2142857142857144;1.1997989376003357;845.704458686256;19.509860921691395;15.512899752723534;16.268828698741988;13.631…
754;12.303880684551526;-0.3752742870287127;12.303880684551526;0.3357207717159918;0.4494356425275624;422.5100000000002;400.33400000000023;422.14126156399993;154.0;0.0;0.2853907130776317;-0.35269201954737367;0.35269201954737367;0.2853907130776317;0.9;1.5666666666666667;2.3;1.084023247538794;1055.6859898559237;20.501424753254113;16.49039716567813;17.30689374660585;14.720346690612278;10.1464625014240…
755;12.879297351218192;0.21963312037869476;12.879297351218192;0.21963312037869476;0.5429055234115187;434.6090000000002;404.3690000000002;434.21403258000004;162.0;0.0;0.2536295872131318;-0.35269201965539765;0.35269201965539765;0.2536295872131318;0.8709677419354839;1.6451612903225807;2.5483870967741935;1.0733951961229264;1040.6878448504588;21.04539482762413;18.00232770949659;18.818824290424313;15.2…
756;12.65929735121819;0.20921645371202802;12.65929735121819;0.20921645371202802;0.5673121465158903;420.58200000000016;392.3580000000002;420.19838251600004;156.0;0.0;0.2536413821431365;-0.35269201965539765;0.35269201965539765;0.2536413821431365;0.8666666666666667;1.6333333333333333;2.533333333333333;1.0629356021775473;1024.727652355066;20.338288046437583;17.29522092831004;18.111717509237767;14.792…
757;12.825893156206854;0.23903126852684276;12.825893156206854;0.23903126852684276;0.6156124736952505;432.5930000000002;404.3690000000002;432.19838251600004;160.0;0.0;0.2542515447208391;-0.35269160932490473;0.35269160932490473;0.2542515447208391;0.8387096774193549;1.5483870967741935;2.3548387096774195;1.0460785543151851;1095.6048767185991;20.785881803630286;17.742814685502747;18.55931126643047;15.…
758;12.371519573440414;0.09629978704536124;12.371519573440414;0.09629978704536124;0.6315261588523008;402.5230000000001;380.3470000000001;402.1514323240001;146.0;0.0;0.2547891542402056;-0.3526908278917974;0.3526908278917974;0.2547891542402056;0.9310344827586207;1.6896551724137931;2.5517241379310347;1.124703013964032;1104.5084805950094;19.631181265251037;16.173900584750402;16.990397165678125;14.292…
759;12.405408462329303;0.14754978704536126;12.405408462329303;0.14754978704536126;0.6090637680762315;404.5390000000001;380.3470000000001;404.1670823880001;148.0;0.0;0.2542831799454869;-0.3526915844341484;0.3526915844341484;0.2542831799454869;0.9310344827586207;1.6896551724137931;2.5517241379310347;1.1085354539212324;1051.7222705485228;19.631181265251037;16.328601123129655;17.145097704057378;14.29…
760;12.426453247608265;0.2048941158524462;12.426453247608265;0.2048941158524462;0.5360692699268044;420.58200000000016;392.3580000000002;420.19838251600004;156.0;0.0;0.2540010323324892;-0.35269201965555236;0.35269201965555236;0.2540010323324892;0.8666666666666667;1.6333333333333333;2.5;1.0205172915871363;1024.727652355066;20.338288046437583;17.29522092831004;18.111717509237767;14.792826335683712;1…
761;12.43929735121819;0.19879978704536128;12.43929735121819;0.19879978704536128;0.5831014090865552;406.5550000000001;380.34700000000015;406.18273245200004;150.0;0.0;0.254001038450624;-0.35269201965539765;0.35269201965539765;0.254001038450624;0.896551724137931;1.6551724137931034;2.5172413793103448;1.0627875482437075;1008.7902985158486;19.631181265251037;16.5881141471235;17.40461072805122;14.292826…
762;12.460050323461704;0.19058294274196452;12.460050323461704;0.19058294274196452;0.6666544578482947;392.5280000000001;368.3360000000001;392.16708238800004;144.0;0.0;0.2540018031634284;-0.35269201957116175;0.35269201957116175;0.2540018031634284;0.9285714285714286;1.7142857142857142;2.5714285714285716;1.1116657941522923;992.8752531681846;18.92407448406449;15.88100736593695;16.697503946864675;13.79…
763;12.493474793735574;0.17886939939200186;12.493474793735574;0.17886939939200186;0.6995297627795531;378.5010000000001;356.3250000000001;378.15143232400004;138.0;0.0;0.2540461744416013;-0.3526919975654697;0.3526919975654697;0.2540461744416013;0.9259259259259259;1.7037037037037037;2.5555555555555554;1.1687123621425974;976.9818772530803;18.216967702877945;15.173900584750402;15.990397165678129;13.29…
764;12.370897692052711;0.12489411585244636;12.370897692052711;0.12489411585244636;0.5478860218806317;422.5540000000002;396.3460000000002;422.17764707200007;156.0;0.0;0.2540815110101444;-0.3782830257963869;0.3782830257963869;0.2540815110101444;0.9333333333333333;1.7;2.566666666666667;1.0205172915871363;1028.7248273830626;20.33828804643758;16.996362437587358;17.812859018515084;14.792826335683712;10…
765;12.81040397774393;-0.11087152844555126;12.81040397774393;0.11087152844555126;0.5193325372115001;409.91700000000014;385.7250000000002;409.155704688;150.0;0.0;0.26230947746350686;-0.46101657070369567;0.46101657070369567;0.26230947746350686;1.0689655172413792;1.896551724137931;2.689655172413793;1.2665467959295522;926.7300075005228;20.05383099606141;16.259352000638923;17.015280946657377;14.220346…
766;12.804486817980614;-0.11781597288999568;12.804486817980614;0.11781597288999568;0.5332973889005739;410.90500000000026;387.7210000000002;410.150953656;150.0;0.0;0.26230947746350686;-0.46101657070369567;0.46101657070369567;0.26230947746350686;1.0689655172413792;1.8620689655172413;2.6551724137931036;1.2665467959295524;929.4193243819768;20.053830996061407;16.129215326949254;16.885144272967707;14.2…
767;12.819874788595857;-0.9425186418816232;12.819874788595857;0.14328913889346473;0.5622471815496127;428.92000000000024;403.72000000000025;428.16151834000004;158.0;0.0;0.26230947746349603;-0.46101657070369567;0.46101657070369567;0.26230947746349603;1.0666666666666667;1.7666666666666666;2.533333333333333;1.252919449057541;913.6084815954802;20.97648072687178;16.706185434446134;17.462114380464588;14…
768;12.812241638917255;-0.1083098000504894;12.812241638917255;0.1083098000504894;0.5296431905236294;412.9210000000003;387.7210000000002;412.16660372000007;152.0;0.0;0.26230947746349603;-0.46101657070369567;0.46101657070369567;0.26230947746349603;1.0344827586206897;1.7586206896551724;2.5517241379310347;1.2317436553899619;866.1258025021665;20.05383099606141;16.336322108135803;17.092251054154257;14.…
769;12.831762877104826;-0.12151069163022421;12.831762877104826;0.12151069163022421;0.5332973889005741;410.90500000000014;387.7210000000002;410.15095365599996;150.0;0.0;0.2623094774635069;-0.46101657070369567;0.46101657070369567;0.2623094774635069;1.0689655172413792;1.8620689655172413;2.7241379310344827;1.293142456999571;929.4193243819769;20.05383099606141;16.129215326949254;16.885144272967707;14.…
770;12.839228441843119;-0.11239546529277544;12.839228441843119;0.11239546529277544;0.5296431905236296;412.92100000000016;387.7210000000002;412.16660372000007;152.0;0.0;0.26230947746349603;-0.46101657070369567;0.46101657070369567;0.26230947746349603;1.103448275862069;1.896551724137931;2.7586206896551726;1.2830067026992915;874.1258025021665;20.05383099606141;16.3363221081358;17.092251054154254;14.2…
771;12.81264915680729;-0.1080320222727118;12.81264915680729;0.1080320222727118;0.5360336745705814;412.9210000000002;387.72100000000023;412.16660372;152.0;0.0;0.26230947746349614;-0.46101657070369567;0.46101657070369567;0.26230947746349614;0.9655172413793104;1.7241379310344827;2.5172413793103448;1.2317436553899617;866.1258025021665;20.05383099606141;16.336322108135803;17.092251054154257;14.2203466…
772;12.806731997043975;-0.11497646671715622;12.806731997043975;0.11497646671715622;0.5356666811730832;413.9090000000003;389.7170000000002;413.161852688;152.0;0.0;0.26230947746349614;-0.46101657070369567;0.46101657070369567;0.26230947746349614;0.9655172413793104;1.6896551724137931;2.4827586206896552;1.2317436553899617;868.3849917593963;20.05383099606141;16.206185434446134;16.962114380464588;14.220…
773;12.670343108155087;0.0007642740235844769;12.670343108155087;0.0007642740235844769;0.7184746449251941;379.46400000000017;354.2640000000001;379.20082504000004;146.0;0.0;0.26118858108141957;-0.4626350290191509;0.4626350290191509;0.26118858108141957;0.9285714285714286;1.6785714285714286;2.5;1.199178112258986;818.5554717747116;19.183587508058334;15.905571230626533;15.905571230626533;13.80966308808…
774;12.618962057378432;-3.694577472800741;12.618962057378432;0.1299754886793545;0.5310686844614487;456.5930000000002;432.4010000000002;456.12898262799996;162.0;0.0;0.26850607529618103;-0.35351488251200225;0.35351488251200225;0.26850607529618103;0.967741935483871;1.7419354838709677;2.5483870967741935;1.1131431909414247;1216.2288826259621;21.424074484064487;17.105752237328538;18.738745399183987;15.…
775;12.538676441488422;-3.6891947806048635;12.538676441488422;0.12430816455049198;0.672881017074317;401.49200000000013;378.3080000000001;401.1521605960001;148.0;0.0;0.26850607529618103;-0.3382607319823514;0.3382607319823514;0.26850607529618103;0.8928571428571429;1.5714285714285714;2.2857142857142856;1.2351788970505788;943.0512758628922;19.562267164498692;15.567367273175009;16.383863854102735;13.5…
776;12.616380684551524;-3.693729223573372;12.616380684551524;0.1302644862228164;0.5310686844614487;456.5930000000002;432.40100000000024;456.128982628;162.0;0.0;0.26850607529618103;-0.3526920196553976;0.3526920196553976;0.26850607529618103;0.9032258064516129;1.6129032258064515;2.4193548387096775;1.1083892775287802;1216.2288826259621;21.424074484064487;17.105752237328538;18.738745399183987;15.05368…
777;12.91080383130793;-3.3949543063692977;12.91080383130793;0.027698317044908105;0.7093702237861518;382.4360000000002;362.2760000000002;382.12750331999996;140.0;0.0;0.2250264224410441;-0.3382579275426028;0.3382579275426028;0.2250264224410441;0.9230769230769231;1.5384615384615385;2.1538461538461537;1.4486286180216137;820.8463092288807;18.57070333293597;14.183377282853467;14.999873863781193;12.4374…
778;13.263340001439932;-3.699398862237516;13.263340001439932;0.10541065415744622;0.5754013922779783;493.62400000000036;460.36000000000035;493.232302736;186.0;0.0;0.24032656484036904;-0.3382579275797257;0.3382579275797257;0.24032656484036904;0.9411764705882353;1.588235294117647;2.235294117647059;1.3031597613925632;1006.6637566530922;23.968044558434507;19.373611727165454;20.190108308093176;16.40381…
779;13.447371105632465;-3.9020884172261794;13.447371105632465;0.0369020872971606;0.4796748284066497;505.5660000000003;479.3580000000003;505.1759307320001;186.0;0.0;0.24062500490475192;-0.33825792757969925;0.33825792757969925;0.24062500490475192;0.8285714285714286;1.4;2.0;1.355632423047671;1201.416817247718;24.838288046437576;18.948093101810823;19.764589682738546;16.79766351823703;11.2825685750744…
780;10.761039389202267;-0.397556110215743;10.761039389202267;0.028003590325019534;0.6749194989048399;312.369;292.209;312.1473925;120.0;0.0;0.2691952198757951;-0.4854441861345104;0.4854441861345104;0.2691952198757951;1.0434782608695652;1.6956521739130435;2.3043478260869565;1.8137801604306871;637.0760908537667;16.070703332935974;12.851238552723624;12.851238552723624;11.237183443017882;7.90624421265…
781;11.067440702054125;-0.504818236705074;11.067440702054125;0.13008183514917904;0.18657214912433978;439.54100000000017;414.34100000000024;439.16781066000004;162.0;0.0;0.28152045161727735;-0.4929110634093866;0.4929110634093866;0.28152045161727735;1.096774193548387;1.8387096774193548;2.6451612903225805;1.2114271853133023;1075.7034381115332;21.631181265251037;17.183682847400725;18.00017942832845;15…
782;11.14405532951147;-0.42921579743008254;11.14405532951147;0.035143841614800664;0.48895713614386815;337.38300000000004;318.231;337.15387484800004;128.0;0.0;0.31122199167755926;-0.3608869575361882;0.3608869575361882;0.31122199167755926;1.36;2.28;3.08;1.6325274757566846;914.7253539154823;17.225403871315226;13.658153050190842;13.658153050190842;12.20350993820667;8.403565295790008;8.403565295790008…
783;12.586658462329302;-0.1412002129546388;12.586658462329302;0.08251329155496112;0.4685603899950394;435.5530000000003;410.35300000000024;435.17289604000007;160.0;0.0;0.2743852262468265;-0.49181320970803594;0.49181320970803594;0.2743852262468265;0.8709677419354839;1.5483870967741935;2.3548387096774195;1.128933634117913;1259.7851830217824;21.208531534440663;17.27543455693686;18.09193113786459;15.2…
784;12.545547351218193;0.011299787045361276;12.545547351218193;0.011299787045361276;0.4470669645652521;419.55400000000003;394.35400000000016;419.17798142000004;154.0;0.0;0.27411874567523264;-0.35269201965539754;0.35269201965539754;0.27411874567523264;0.8666666666666667;1.6;2.466666666666667;1.1116788236080424;1208.9002519272321;20.338288046437583;16.90557123062653;17.722067811554258;14.7928263356…
785;12.56804735121819;0.059910898156472436;12.56804735121819;0.059910898156472436;0.4470669645652521;419.5540000000001;394.35400000000016;419.17798142000004;154.0;0.0;0.26066868846122176;-0.35269201965539765;0.35269201965539765;0.26066868846122176;0.8666666666666667;1.6;2.466666666666667;1.1116788236080426;1208.9002519272321;20.338288046437583;16.90557123062653;17.722067811554258;14.7928263356837…
786;12.50554735121819;-0.051200212954638724;12.50554735121819;0.051200212954638724;0.4469035549279435;420.5420000000001;396.3500000000002;420.17323038800004;154.0;0.0;0.2770928621325724;-0.35269201965539754;0.35269201965539754;0.2770928621325724;0.8666666666666667;1.6;2.466666666666667;1.1116788236080424;1210.9345467766327;20.338288046437587;16.775434556936865;17.591931137864588;14.79282633568371…
787;12.418464017884858;0.16176275000832407;12.418464017884858;0.16176275000832407;0.43349431390688525;424.59500000000014;400.4030000000002;424.139153388;150.0;0.0;0.2680074578866559;-0.35269201965539754;0.35269201965539754;0.2680074578866559;0.8275862068965517;1.5172413793103448;2.310344827586207;1.1076896987105418;1170.2101107663348;19.631181265251037;16.28925565640081;17.92224881825626;14.29282…
788;12.27032772666493;-0.06354110942779179;12.27032772666493;0.06354110942779179;0.690401062854676;371.8720000000002;349.6960000000001;371.15128800400004;136.0;0.0;0.34982791449840644;-0.3689238300897974;0.3689238300897974;0.34982791449840644;1.0;1.8461538461538463;2.6153846153846154;1.2829703462588355;942.2525178703091;17.932510652501772;14.590830362795725;15.34675930881418;12.703509938206668;8.…
789;10.96001810909549;-0.01989748677248726;10.96001810909549;0.01989748677248726;0.589883413526277;366.5300000000001;340.3220000000001;366.17658445200004;136.0;0.0;0.19885613582091402;-0.49545271377439803;0.49545271377439803;0.19885613582091402;1.0769230769230769;1.7692307692307692;2.5;1.2981721516748979;863.3951319853695;17.30275414050485;15.07833188447317;15.894828465400897;12.67336639324559;10…
790;10.588543713781808;-0.01422902494331102;10.588543713781808;0.01422902494331102;0.6455140377335644;326.46500000000003;304.28900000000004;326.145284324;120.0;0.0;0.19858583749840078;-0.49545967293853466;0.49545967293853466;0.19858583749840078;1.2173913043478262;2.130434782608696;2.9565217391304346;1.4013773825248774;780.7676353149801;15.388540578131757;13.164118322100073;13.980614903027801;11.2…
791;10.235410682791635;-0.012864701436130055;10.235410682791635;0.012864701436130055;0.6560385053161278;286.4;268.256;286.113984196;104.0;0.0;0.1985754718936987;-0.4954597898175513;0.4954597898175513;0.1985754718936987;1.3;2.15;2.95;1.632040780444011;672.1667510482257;13.526733258565956;11.302311002534275;12.118807583462;9.809663088089318;7.303766357261645;8.12026293818937;5.709587560108612;6.846…
792;10.360410682791635;-0.017494331065759816;10.360410682791635;0.017494331065759816;0.654028618890655;300.427;280.26699999999994;300.12963426;110.0;0.0;0.19857547181593166;-0.49545978981764704;0.49545978981764704;0.19857547181593166;1.2380952380952381;2.0476190476190474;2.9047619047619047;1.6038904799119198;685.1549783759017;14.233840039752504;12.009417783720822;12.825914364648549;10.30966308808…
793;10.452247417485513;-0.020895691609977618;10.452247417485513;0.020895691609977618;0.6441915438757302;314.4540000000001;292.27799999999996;314.145284324;116.0;0.0;0.19857547181578908;-0.4954597898176472;0.4954597898176472;0.19857547181578908;1.1818181818181819;2.0;2.8636363636363638;1.5654766868462435;700.1751100925121;14.940946820939052;12.71652456490737;13.533021145835097;10.809663088089316;8…
794;10.458914084152179;-0.41015816795037585;10.458914084152179;0.14385865457294034;0.5852147134255608;330.4530000000001;308.2770000000001;330.140198944;122.0;0.0;0.19867085699995196;-0.4954587026170337;0.4954587026170337;0.19867085699995196;1.2173913043478262;2.0434782608695654;2.9130434782608696;1.5690312286753536;739.6968546501204;15.81119030894213;13.033981648410407;13.850478229338133;11.22034…
795;10.54408415217939;-0.024297052154194976;10.54408415217939;0.024297052154194976;0.4807826823483255;328.4810000000001;304.289;328.160934388;122.0;0.0;0.19857547181578897;-0.4954597898176472;0.4954597898176472;0.19857547181578897;1.1304347826086956;1.9130434782608696;2.739130434782609;1.5432221414818208;713.2279540476368;15.6480536021256;13.423631346093918;14.240127927021645;11.309663088089316;8…
796;10.614396652179389;-0.02690121882086194;10.614396652179389;0.02690121882086194;0.596671124057606;342.50800000000015;316.3;342.176584452;128.0;0.0;0.19857547181578897;-0.4954597898176472;0.4954597898176472;0.19857547181578897;1.0833333333333333;1.8333333333333333;2.6666666666666665;1.5122727417101054;728.3141178063312;16.355160383312146;14.130738127280466;14.947234708208192;11.809663088089316;…
797;10.43064665217939;-0.023984552154195038;10.43064665217939;0.023984552154195038;0.6455395503153833;328.4810000000001;304.289;328.160934388;122.0;0.0;0.19830643094945863;-0.49546670509884794;0.49546670509884794;0.19830643094945863;1.2173913043478262;2.0434782608695654;2.9130434782608696;1.4790301037746836;715.2279540476368;15.6480536021256;13.423631346093918;14.240127927021645;11.30966308808931…
798;10.106501163762617;0.1532494202660144;10.106501163762617;0.1532494202660144;0.6522646817426206;308.42500000000007;284.233;308.188863388;120.0;0.0;0.21312550612564257;-0.4930884915108107;0.4930884915108107;0.21312550612564257;1.0434782608695652;1.7391304347826086;2.4782608695652173;1.5452372882989476;624.6046376536527;15.907566626119443;13.435134434705049;13.435134434705049;11.326499840494924;…
799;10.13773389736489;-0.34684836110278705;10.13773389736489;0.04161051377718317;0.2509301837325181;505.4380000000002;480.23800000000017;504.0830737600001;164.0;0.0;0.22078184345324295;-0.5069744280841626;0.5069744280841626;0.22078184345324295;1.064516129032258;1.8387096774193548;2.6451612903225805;1.2200604617766646;1079.8033035816431;21.794317972067567;17.03766379660293;19.440156916645357;15.04…
800;10.124061057858718;-0.010644657399083268;10.124061057858718;0.010644657399083268;0.2852818113708402;463.43400000000037;439.2420000000003;462.10478774800004;158.0;0.0;0.21317550842483604;-0.49308795474569894;0.49308795474569894;0.21317550842483604;1.0333333333333334;1.7666666666666666;2.533333333333333;1.1979055340797924;1010.6543692601898;20.924074484064487;16.59855134780187;18.92690582076650…
801;9.992456119587114;0.1432442314898057;9.992456119587114;0.1432442314898057;0.3706176684166724;394.5440000000002;368.3360000000001;394.18273245200004;146.0;0.0;0.21306764620637048;-0.49308915485359134;0.49308915485359134;0.21306764620637048;0.9642857142857143;1.7142857142857142;2.5357142857142856;1.1898473263525036;916.4461571516022;19.183587508058334;15.99732294016267;16.813819521090394;13.809…
802;10.013289452920446;-0.09055206480649058;10.013289452920446;0.05510335003600608;0.3510237993552125;410.54300000000023;384.33500000000015;410.17764707200007;152.0;0.0;0.21688319780312995;-0.5071237876532719;0.5071237876532719;0.21688319780312995;1.0;1.7586206896551724;2.586206896551724;1.197339226926545;979.6125338216993;20.05383099606141;16.367186266473006;17.18368284740073;14.220346690612278;…
803;10.078464007972208;0.14634129851794153;10.078464007972208;0.14634129851794153;0.650474596626932;363.50500000000017;334.2730000000001;363.231062548;142.0;0.0;0.21311497926297862;-0.4930886121115796;0.4930886121115796;0.21311497926297862;0.9629629629629629;1.7037037037037037;2.5185185185185186;1.275179522697807;766.2027451899191;18.476480726871788;15.926318104575023;15.926318104575023;13.309663…
804;10.498808185311162;-0.14396602313765006;10.498808185311162;0.14396602313765006;0.5466625252044839;366.4420000000002;348.2980000000001;366.103813436;132.0;0.0;0.2308003714251644;-0.495458946816343;0.495458946816343;0.2308003714251644;1.1923076923076923;2.076923076923077;3.0384615384615383;1.3416952305609402;1011.4589829138911;17.5098609216914;14.066401340654705;14.882897921582432;12.7759895832…
805;10.410580750818845;-0.06256235827664414;10.410580750818845;0.06256235827664414;0.6603435097984791;315.4420000000001;294.274;315.140533292;116.0;0.0;0.22076014280649042;-0.49420820322778924;0.49420820322778924;0.22076014280649042;1.2272727272727273;2.0454545454545454;2.909090909090909;1.5654766868462435;702.9920043150545;14.940946820939052;12.586387891217703;13.402884472145429;10.8096630880893…
806;10.353432224741749;-0.119710884353742;10.353432224741749;0.119710884353742;0.5501834539705024;308.4060000000001;292.27799999999996;308.098334132;110.0;0.0;0.20350762987577406;-0.49520878354216624;0.49520878354216624;0.20350762987577406;1.0909090909090908;1.8636363636363635;2.727272727272727;1.651253015837739;838.674258239544;14.940946820939052;11.990391735733136;12.806888316660862;10.80966308…
807;13.466217820977874;-0.8909784612457798;13.466217820977874;0.23535505492347242;0.7160615371943402;430.5430000000002;398.28700000000015;430.254418084;168.0;0.0;0.225026422440983;-0.3848785860886636;0.3848785860886636;0.225026422440983;0.9032258064516129;1.5483870967741935;2.193548387096774;1.324647706336625;818.4778699920737;21.68358750805833;18.018730182084198;18.018730182084198;15.04266188845…
808;12.882745556432074;-0.3945282464630735;12.882745556432074;0.11184792589082782;0.864738506743996;336.4550000000001;307.22299999999996;336.23253976800004;134.0;0.0;0.225026422440983;-0.39284137380345374;0.39284137380345374;0.225026422440983;1.0833333333333333;1.75;2.4166666666666665;1.3392412410544932;484.2970570439153;16.77781011412252;14.408714901506094;14.408714901506094;11.720346690612276;9…
809;13.978766794270895;-0.6162923703352721;13.978766794270895;0.26430089450494765;0.6883695697585437;398.4570000000002;374.2650000000001;398.191817828;152.0;0.0;0.225026422440983;-0.3883976176644603;0.3883976176644603;0.225026422440983;0.9310344827586207;1.6206896551724137;2.3448275862068964;1.2786401061844166;958.6884213214738;20.216967702877938;16.137896814530713;16.137896814530713;14.114193540…
810;12.899229757233858;-0.5606442221871244;12.899229757233858;0.29263422783828097;0.868729511649176;348.39700000000005;326.22100000000006;348.176167764;134.0;0.0;0.225026422440983;-0.388420709546416;0.388420709546416;0.225026422440983;0.96;1.6;2.24;1.3881836076588523;657.7812122512101;17.648053602125596;13.983196276151462;13.983196276151462;12.114193540729628;8.500161264879058;8.500161264879058;6…
811;12.965074043886426;-0.5326087187757467;12.965074043886426;0.27368248353761926;0.719462178904808;369.44000000000017;345.2480000000001;369.185255228;142.0;0.0;0.13928476705052867;-0.4641465301514229;0.4641465301514229;0.13928476705052867;1.0740740740740742;1.8518518518518519;2.6296296296296298;1.2490685569274769;872.5239216321777;18.63961743368832;15.220967036485392;15.220967036485392;13.203509…
812;10.737359330035126;-0.38553175635163073;10.737359330035126;0.2729732214480798;0.659639522336071;405.5670000000002;378.35100000000017;405.187483484;150.0;0.0;0.09899522748103362;-0.38831636017209437;0.38831636017209437;0.09899522748103362;1.0344827586206897;1.8275862068965518;2.7241379310344827;1.1294743668430904;1006.0382359856887;19.631181265251037;16.498083263548164;17.31457984447589;14.275…
813;13.602156162002975;-0.5687647810429888;13.602156162002975;0.25669267572934884;0.5008449297045162;421.5410000000001;397.34900000000016;421.162411608;154.0;0.0;0.1288316536320709;-0.388316345576113;0.388316345576113;0.1288316536320709;1.0333333333333334;1.8666666666666667;2.7333333333333334;1.1794568832832109;1169.5178772211502;20.501424753254117;16.668560793678097;17.485057374605823;14.6698364…
814;13.595766831556745;-0.5581632041399358;13.595766831556745;0.251931425631406;0.4990869165876455;409.53000000000014;385.33800000000014;409.162411608;150.0;0.0;0.12341787645155365;-0.38831634557611305;0.38831634557611305;0.12341787645155365;1.0689655172413792;1.9310344827586208;2.793103448275862;1.1970767147209742;1129.5256998602924;19.79431797206757;16.143996928988514;16.960493509916237;14.1866…
815;10.728880587639607;-0.3863113522880839;10.728880587639607;0.3863113522880839;0.5212760927225775;391.54000000000025;366.3400000000002;391.17183342;144.0;0.0;0.08158469183156525;-0.38831636014792437;0.38831636014792437;0.08158469183156525;0.9642857142857143;1.8214285714285714;2.7142857142857144;1.1907209044150155;1077.5436872597063;18.924074484064487;15.843382725168912;16.659879306096638;13.792…
816;13.632129738852015;-0.5796102503597094;13.632129738852015;0.2605046257447847;0.6327150340846069;442.55600000000027;415.3400000000002;442.172641944;164.0;0.0;0.18401978228816035;-0.4894802447325696;0.4894802447325696;0.18401978228816035;1.064516129032258;1.903225806451613;2.774193548387097;1.1848993905156577;1048.480487071029;21.208531534440663;17.42711331509663;18.243609896024356;15.186673185…
817;13.609638389371046;-0.5784528429523019;13.609638389371046;0.26115566741145146;0.6641752510218685;428.5290000000003;403.3290000000002;428.15699188;158.0;0.0;0.1841467029651171;-0.48606086064663273;0.48606086064663273;0.1841467029651171;1.0666666666666667;1.9;2.7666666666666666;1.1826084544683397;1032.4601648765722;20.501424753254117;16.72000653391008;17.536503114837807;14.686673185801064;10.39…
818;10.73963889013742;-0.40660099110045;10.73963889013742;0.40660099110045;0.6908217809391801;410.53900000000027;384.3310000000002;410.166413692;152.0;0.0;0.1841467029651171;-0.48606086064663273;0.48606086064663273;0.1841467029651171;0.9655172413793104;1.793103448275862;2.689655172413793;1.1764250829452163;981.1683294380819;19.631181265251037;16.41939233009048;17.235888911018208;14.29282633568371…
819;10.747756986105166;-0.3968087505127551;10.747756986105166;0.3968087505127551;0.524510520842789;403.55100000000016;378.35100000000017;403.17183342000004;148.0;0.0;0.09347444376443133;-0.38831636014792437;0.38831636014792437;0.09347444376443133;0.9655172413793104;1.793103448275862;2.689655172413793;1.1999883068494996;1111.9830663889181;19.631181265251037;16.367946589858494;17.18444317078622;14.…
820;10.244074151290963;-0.35337691532586946;10.244074151290963;0.35337691532586946;0.9187820066471808;296.414;272.222;296.188863388;116.0;0.0;0.08018004009723774;-0.3883702153426573;0.3883702153426573;0.08018004009723774;0.8181818181818182;1.4090909090909092;2.0454545454545454;1.4441662982410577;550.1625709130208;15.200459844932896;12.935134434705047;12.935134434705047;10.826499840494924;8.081235…
821;11.377854308390024;-1.1423456790123456;11.377854308390024;0.6656894316368525;0.8737077174467992;284.74600000000004;271.642;284.07164071600005;100.0;0.0;0.1928461241237238;-0.36299768699489815;0.36299768699489815;0.1928461241237238;1.1;1.85;2.65;1.9674758827331191;710.6717411796669;13.742276208189782;10.752620975399205;11.50854992141766;9.70936199668497;6.614582433773751;6.992546906782978;5.08…
822;13.160498151937418;-0.7923299265342116;13.160498151937418;0.2459170231856036;0.8898480153963927;368.49600000000004;339.26400000000007;368.22639176800004;144.0;0.0;0.12273084348014637;-0.385169873289574;0.385169873289574;0.12273084348014637;0.8888888888888888;1.5185185185185186;2.1481481481481484;1.273832148446796;717.8033847200242;18.692023676495612;15.857068982084293;15.857068982084293;13.12…
823;13.943300775250396;-0.8316813957720441;13.943300775250396;0.15500599901705758;0.8025956404396178;430.4950000000001;402.27100000000024;430.206799196;166.0;0.0;0.23080038000324227;-0.45359546299676035;0.45359546299676035;0.23080038000324227;0.9354838709677419;1.6129032258064515;2.3225806451612905;1.1499419817365446;918.1668067293292;21.424074484064487;17.526586009638912;17.526586009638912;15.01…
824;13.43729210912041;-0.8186930648204265;13.43729210912041;0.2355359793890377;0.8025956404396178;430.4950000000001;402.2710000000002;430.206799196;166.0;0.0;0.23080038000324227;-0.45359546299676035;0.45359546299676035;0.23080038000324227;0.9032258064516129;1.5806451612903225;2.2903225806451615;1.1389067628047402;918.1668067293292;21.42407448406449;17.526586009638912;17.526586009638912;14.9821149…
825;13.935800775250396;-0.8251872302962355;13.935800775250396;0.23325503909897827;0.8025956404396176;430.49500000000023;402.27100000000024;430.206799196;166.0;0.0;0.23080038000324227;-0.45359546299676035;0.45359546299676035;0.23080038000324227;0.9354838709677419;1.6774193548387097;2.4516129032258065;1.144257770784025;938.4168067293293;21.424074484064487;17.526586009638912;17.526586009638912;14.99…
826;11.283155146805871;-0.7560661567264853;11.283155146805871;0.2671484429209312;0.796495763717028;428.96000000000026;399.72800000000024;428.18667046800005;160.0;0.0;0.23080038000324227;-0.45359546299676035;0.45359546299676035;0.23080038000324227;0.9333333333333333;1.6333333333333333;2.3666666666666667;1.1326808921356744;872.519821236725;20.55383099606141;17.225971805819313;17.981900751837763;14.…
827;13.453495812824112;-0.8135334401553074;13.453495812824112;0.23746757166477117;0.8025956404396178;430.4950000000002;402.2710000000002;430.206799196;166.0;0.0;0.23080038000324227;-0.45359546299676035;0.45359546299676035;0.23080038000324227;0.9032258064516129;1.6451612903225807;2.3870967741935485;1.1338052070291293;938.4168067293291;21.42407448406449;17.526586009638912;17.526586009638912;14.9989…
828;13.093854470294923;-0.775907426567755;13.093854470294923;0.17909735630787083;0.8328797040847729;412.50500000000017;383.2730000000002;412.21622100800005;160.0;0.0;0.23080038000324227;-0.45359546299676035;0.45359546299676035;0.23080038000324227;0.9333333333333333;1.6333333333333333;2.3666666666666667;1.1326808921356744;872.519821236725;20.55383099606141;17.225971805819313;17.225971805819313;14.…
829;13.943300775250396;-0.820027605631116;13.943300775250396;0.23518663137471174;0.8025956404396178;430.4950000000002;402.2710000000002;430.206799196;166.0;0.0;0.23080038000324227;-0.45359546299676035;0.45359546299676035;0.23080038000324227;0.9354838709677419;1.6774193548387097;2.4193548387096775;1.1391425404194868;938.4168067293291;21.42407448406449;17.526586009638912;17.526586009638912;14.99895…
830;11.2916134240462;-0.7500019624754781;11.2916134240462;0.2706480089503176;0.7240608324806362;473.4110000000004;444.1790000000003;472.136154888;160.0;0.0;0.23080038000324227;-0.45359546299676035;0.45359546299676035;0.23080038000324227;0.9666666666666667;1.7333333333333334;2.5;1.1382432197696355;889.769821236725;20.55383099606141;17.225971805819313;18.811968344934012;14.588268079987188;10.924083…
831;11.284668979601754;-0.7580558743755437;11.284668979601754;0.266447048730839;0.7964957637170282;428.9600000000002;399.72800000000024;428.18667046800005;160.0;0.0;0.23080038000324227;-0.45359546299676035;0.45359546299676035;0.23080038000324227;0.9666666666666667;1.7333333333333334;2.5;1.1382432197696355;889.769821236725;20.55383099606141;17.225971805819313;17.981900751837767;14.588268079987188;…
832;13.416458775787078;-0.7810670512328741;13.416458775787078;0.16362216291755516;0.832879704084773;412.5050000000001;383.2730000000002;412.21622100800005;160.0;0.0;0.23080038000324227;-0.45359546299676035;0.45359546299676035;0.23080038000324227;0.9666666666666667;1.7333333333333334;2.5;1.1382432197696355;889.769821236725;20.55383099606141;17.225971805819313;17.225971805819313;14.588268079987188;…
833;13.959504478954099;-0.8251872302962355;13.959504478954099;0.2332550390989785;0.8025956404396176;430.49500000000023;402.2710000000002;430.206799196;166.0;0.0;0.23080038000324227;-0.45359546299676035;0.45359546299676035;0.23080038000324227;0.967741935483871;1.7096774193548387;2.4838709677419355;1.1445622405363374;938.4168067293293;21.42407448406449;17.526586009638912;17.526586009638912;15.01578…
834;11.273059404805366;-0.7434410376453224;11.273059404805366;0.27335263110419006;0.8615763019067483;394.5150000000001;364.2750000000002;394.22564282;154.0;0.0;0.23080038000324227;-0.45359546299676035;0.45359546299676035;0.23080038000324227;0.896551724137931;1.6206896551724137;2.3793103448275863;1.1425980437662326;825.2743457266167;19.683587508058334;16.92535760199971;16.92535760199971;14.1944212…
835;11.294604988850951;-0.7511028833753497;11.294604988850951;0.2703294549219526;0.7240608324806358;473.41100000000046;444.1790000000003;472.136154888;160.0;0.0;0.23080038000324227;-0.45359546299676035;0.45359546299676035;0.23080038000324227;0.9666666666666667;1.7;2.466666666666667;1.144077739426306;889.7698212367251;20.55383099606141;17.225971805819313;18.811968344934012;14.605104832392795;10.93…
836;11.286551076950886;-0.7605550438691768;11.286551076950886;0.2656197278938863;0.796495763717028;428.96000000000026;399.72800000000024;428.18667046800005;160.0;0.0;0.23080038000324227;-0.45359546299676035;0.45359546299676035;0.23080038000324227;0.9666666666666667;1.7;2.466666666666667;1.144077739426306;889.7698212367251;20.55383099606141;17.225971805819313;17.981900751837763;14.605104832392795;…
837;13.92246744191706;-0.7875612167086832;13.92246744191706;0.11572854239820951;0.8328797040847729;412.5050000000002;383.2730000000002;412.21622100800005;160.0;0.0;0.23080038000324227;-0.45359546299676035;0.45359546299676035;0.23080038000324227;0.9666666666666667;1.7;2.466666666666667;1.144077739426306;889.7698212367251;20.55383099606141;17.225971805819313;17.225971805819313;14.605104832392795;10…
838;11.29833279950184;-0.7467278833753499;11.29833279950184;0.27250938571780026;0.618952695055699;520.4110000000004;491.17900000000037;520.122290788;160.0;0.0;0.23080038000324227;-0.45359546299676035;0.45359546299676035;0.23080038000324227;0.9666666666666667;1.7;2.466666666666667;1.144077739426306;889.7698212367251;20.55383099606141;17.225971805819313;19.38347009699563;14.605104832392795;10.93006…
839;11.038165224911188;-0.6181632598675446;11.038165224911188;0.6181632598675446;0.9120095002709983;350.50600000000003;320.2660000000001;350.23581358;138.0;0.0;0.08972858396643185;-0.38516990152766456;0.38516990152766456;0.08972858396643185;0.8076923076923077;1.3846153846153846;2.0;1.2707045716495675;671.8687105425691;17.821780188492536;15.55645477826469;15.55645477826469;12.72809473468105;10.011…
840;9.597193386333498;0.23306278733155716;9.597193386333498;0.23306278733155716;0.7410935957107236;371.48400000000004;346.2840000000001;371.19976242;142.0;0.0;0.19002960077163147;-0.49610095973526847;0.49610095973526847;0.19002960077163147;0.8928571428571429;1.7142857142857142;2.607142857142857;1.1941640401531344;1029.7046372970565;18.92407448406449;16.01210454220193;16.01210454220193;13.75915283…
841;13.31063403381377;-4.35061919802757;13.31063403381377;0.18621395855411826;0.7278115473639667;437.5310000000002;411.3230000000001;437.17486811200007;162.0;0.0;0.41598698505793;-0.3950445544207227;0.41598698505793;0.3950445544207227;0.8333333333333334;1.5;2.2;1.4716669756319083;868.9465296058858;21.13961743368832;16.736409006497688;17.552905587425418;14.452839606072642;10.267614864514572;11.084…
842;8.794858222677902;0.08977863802247743;8.794858222677902;0.08977863802247743;0.8048695029648197;383.51700000000017;358.3170000000002;383.16674803999996;142.0;0.0;0.13731652793361715;-0.393980332664247;0.393980332664247;0.13731652793361715;0.9259259259259259;1.6666666666666667;2.4814814814814814;1.5034017677237106;803.5186584789169;18.476480726871788;15.38100736593695;16.197503946864675;13.3476…
843;9.853784328546233;-0.11892164273116634;9.853784328546233;0.11892164273116612;0.7079213197705981;356.0570000000001;350.0090000000001;353.88426115199997;100.0;0.0;0.1476798382751913;-0.5051938869665639;0.5051938869665639;0.1476798382751913;0.6842105263157895;1.0526315789473684;1.4210526315789473;2.4729202264566297;590.611889190195;14.154336059449747;9.123934450259192;12.964146815260737;8.879917…
844;13.534295319979844;-0.6577569391954314;13.534295319979844;0.1842592592592598;0.9054594944491227;301.361;281.20099999999996;301.1478071;116.0;0.0;0.19380995551751592;-0.5022368596341187;0.5022368596341187;0.19380995551751592;1.0454545454545454;1.7727272727272727;2.5;1.8934647313145763;611.739150448079;15.363596551749426;12.3353561756155;12.3353561756155;10.75402019542349;7.652727808303713;7.65…
845;10.311900564031557;0.28213312037869454;10.311900564031557;0.28213312037869454;0.4905539851675488;407.54300000000006;382.34300000000013;407.1779814200001;150.0;0.0;0.2168970536097406;-0.4929944907620222;0.4929944907620222;0.2168970536097406;0.8620689655172413;1.5862068965517242;2.413793103448276;1.1031357921662783;1112.7523696399867;19.631181265251033;16.367186266473002;17.18368284740073;14.29…
846;13.47309161627614;-0.49340508734357846;13.47309161627614;0.11840508734357869;0.9054594944491227;301.361;281.201;301.1478071;116.0;0.0;0.13007779687882506;-0.507712875403663;0.507712875403663;0.13007779687882506;1.0909090909090908;1.8181818181818181;2.5;1.8722347801763686;591.4891504480792;15.363596551749426;12.3353561756155;12.3353561756155;10.720346690612274;7.640761680016299;7.6407616800162…
847;9.814018816674736;-0.06296941924918142;9.814018816674736;0.04379061598949319;0.5408272112750395;409.9130000000001;385.7210000000002;409.144471308;150.0;0.0;0.15723287497093147;-0.5042530517089449;0.5042530517089449;0.15723287497093147;0.9310344827586207;1.6206896551724137;2.3448275862068964;1.4501540927913221;959.8647220689321;20.21696770287794;16.091590686181217;16.84751963219967;14.08052003…
848;13.453171326663774;-4.498042860412626;13.453171326663774;0.12678557619141317;0.48117839928996725;443.4650000000002;419.2730000000002;443.170828288;168.0;0.0;0.41946218602824253;-0.5042530517089449;0.5042530517089449;0.41946218602824253;0.90625;1.5625;2.28125;1.5119416571208273;1069.7724384558564;22.716967702877938;17.34751963219967;17.34751963219967;15.30868165372921;10.449434625028818;10.449…
849;14.116894375958646;-0.3651723226001724;14.116894375958646;0.06978762908357594;0.5906061531095202;393.45800000000014;369.2660000000001;393.174021848;150.0;0.0;0.1645976047881605;-0.5042530517089449;0.5042530517089449;0.1645976047881605;0.9310344827586207;1.6206896551724137;2.3793103448275863;1.4683734873673846;977.1147220689321;20.216967702877945;16.091590686181213;16.091590686181213;14.097356…
850;13.534295319979844;-0.6577569391954319;13.534295319979844;0.10440476190476256;0.9054594944491227;301.36100000000005;281.201;301.1478071;116.0;0.0;0.1679851280829616;-0.5048768487553394;0.5048768487553394;0.1679851280829616;1.0909090909090908;1.8181818181818181;2.5;1.8550318282974245;611.739150448079;15.363596551749426;12.3353561756155;12.3353561756155;10.737183443017884;7.646744744160006;7.64…
851;10.486878445542366;0.07452678959913062;10.486878445542366;0.07452678959913062;0.15217700356915323;512.7040000000003;484.4800000000003;512.1704535160001;182.0;0.0;0.2234005396108784;-0.4927060739671539;0.4927060739671539;0.2234005396108784;0.8333333333333334;1.6111111111111112;2.4722222222222223;1.0171172559828139;1473.9811314203553;24.321415709563023;20.007865526198486;21.640858688053935;17.7…
852;10.571530121027376;0.1772757502945197;10.571530121027376;0.1772757502945197;0.2115197802886686;490.69800000000043;460.4580000000003;490.18610358000006;176.0;0.0;0.22367524437789718;-0.4926990522842124;0.4926990522842124;0.22367524437789718;0.9411764705882353;1.7647058823529411;2.676470588235294;1.0143318895120874;1307.7282339292308;22.907202147189928;19.37219103580692;21.00518419766237;16.759…
853;10.515575093046685;0.16906914126201755;10.515575093046685;0.16906914126201755;0.29955093268344746;475.08300000000037;447.86700000000025;474.13148116400004;164.0;0.0;0.22367524437789718;-0.4926990522842124;0.4926990522842124;0.22367524437789718;1.064516129032258;1.8709677419354838;2.7096774193548385;1.112733739402108;1065.156244805326;21.208531534440663;17.51810470124727;19.907026809121174;15.…
854;10.49527526941353;0.1677340904764173;10.49527526941353;0.1677340904764173;0.35367863836105057;442.6140000000003;416.4060000000002;442.16095145200006;158.0;0.0;0.2248247999708511;-0.4926990522842124;0.4926990522842124;0.2248247999708511;1.0333333333333334;1.8333333333333333;2.6666666666666665;1.111805842181883;1003.649276627708;20.338288046437583;16.957217150048336;18.590210311903785;14.775989…
855;9.374971164111276;-0.26693721266844284;9.374971164111276;0.26693721266844284;0.5848182520195064;373.45600000000013;350.2720000000001;373.17902697600005;142.0;0.0;0.3916086410485705;-0.46565793274418726;0.46565793274418726;0.3916086410485705;0.9285714285714286;1.75;2.642857142857143;1.2168970123528688;1107.9498428736647;18.92407448406449;15.713246051479244;15.713246051479244;13.759152830872496…
856;9.56015634929646;0.1497294539982239;9.56015634929646;0.1497294539982239;0.5570404570584078;389.5240000000002;366.3400000000002;389.15618335600004;142.0;0.0;0.27129712732945493;-0.4855877258253553;0.4855877258253553;0.27129712732945493;0.9285714285714286;1.75;2.642857142857143;1.2168970123528688;1109.9498428736647;18.92407448406449;15.713246051479244;16.52974263240697;13.759152830872496;9.7967…
857;10.21662278625378;-0.0767557685101945;10.21662278625378;0.0767557685101945;0.13206981795474226;435.5570000000002;410.35700000000026;435.18412942;160.0;0.0;0.21354422018375488;-0.493080863134483;0.493080863134483;0.21354422018375488;1.064516129032258;1.8387096774193548;2.6774193548387095;1.2107273037768649;1097.9423013985436;21.468044558434503;17.261613457472915;18.07811003840064;15.2583514930…
858;3.3884342062589856;0.7672873964472294;3.3884342062589856;0.7672873964472294;0.6012417689210653;332.49100000000004;304.267;332.225248896;130.0;0.0;0.045628536681226836;-0.3608900773721403;0.3608900773721403;0.045628536681226836;0.88;1.64;2.48;1.1990198295828938;781.9727095913973;16.899130457682162;14.954920806078226;14.954920806078226;12.398979485566358;9.722792545068538;9.722792545068538;7.34…
859;6.285543767769459;-0.0028450527586634244;6.285543767769459;0.0028450527586634244;0.6477785801011156;360.5010000000001;332.2770000000001;360.22016351599996;140.0;0.0;0.09632655054964048;-0.36549353188836486;0.36549353188836486;0.09632655054964048;0.9629629629629629;1.7777777777777777;2.7037037037037037;1.112567080127788;920.7856899829525;18.10623723886871;15.915575339349386;15.915575339349386;…
860;5.045391805648389;0.8877421894683799;5.045391805648389;0.8877421894683799;0.45548654079371725;408.5490000000002;380.32500000000016;408.23139689600004;156.0;0.0;0.14434941569100843;-0.29946807210514015;0.29946807210514015;0.14434941569100843;0.6129032258064516;1.1612903225806452;1.8064516129032258;1.2947810668386273;1025.0665971861538;20.8822581208076;17.769099376153136;17.769099376153136;15.3…
861;5.035809184402258;0.8772785966238347;5.035809184402258;0.8772785966238347;0.4830383804741794;394.52200000000016;368.3140000000002;394.21574683200004;150.0;0.0;0.14434941571857904;-0.368965875305201;0.368965875305201;0.14434941571857904;0.6333333333333333;1.2;1.8333333333333333;1.3490240222345329;1008.9986882004999;20.175151339621053;17.061992594966586;17.061992594966586;14.865305980755144;10.…
862;5.023463505389913;0.8568704333585284;5.023463505389913;0.8568704333585284;0.5060977348491824;395.5100000000001;370.3100000000002;395.2109958000001;150.0;0.0;0.14434941571857918;-0.3540548510083776;0.3540548510083776;0.14434941571857918;0.7333333333333333;1.4333333333333333;2.1333333333333333;1.349024022234533;1011.5040756533634;20.175151339621053;16.93185592127692;16.93185592127692;14.8653059…
863;4.348796751188527;0.844078835492977;4.348796751188527;0.844078835492977;0.7295168529101553;336.4640000000001;316.3040000000001;336.14086764;122.0;0.0;0.22482480311295086;-0.33826028974181616;0.33826028974181616;0.22482480311295086;0.9166666666666666;1.75;2.5;1.3812667273211698;765.0804770185367;16.192023676495616;13.506139270292694;14.32263585122042;11.88214273316075;8.2420323884483;9.1848414…
864;3.616527777777778;0.9613788895187704;3.616527777777778;0.9613788895187704;0.7194719500230148;274.36699999999996;256.22299999999996;274.146998576;104.0;0.0;0.05406554530957023;-0.35401179553721523;0.35401179553721523;0.05406554530957023;0.8571428571428571;1.6666666666666667;2.4761904761904763;1.993212263686159;796.8042348006213;14.070703332935974;11.894823035455904;11.894823035455904;10.432652…
865;6.503099489795918;0.11192155874695553;6.503099489795918;0.11192155874695553;0.6627760134273686;343.4700000000002;318.2700000000001;343.19361442;132.0;0.0;0.12660077333976882;-0.4854522725991742;0.4854522725991742;0.12660077333976882;0.6923076923076923;1.2692307692307692;1.9230769230769231;1.5518403899145234;792.63390374735;17.60623723886871;14.974279722244072;14.974279722244072;12.89897948556…
866;6.697788170823886;0.08626133786848023;6.697788170823886;0.08626133786848023;0.6627760134273687;343.47;318.2700000000001;343.19361442;132.0;0.0;0.1275796854333557;-0.4847985379970671;0.4847985379970671;0.1275796854333557;0.7307692307692307;1.3461538461538463;2.076923076923077;1.6817217254362908;809.8839037473501;17.60623723886871;14.97427972224407;14.97427972224407;12.915816237971963;9.4841557…
867;6.625509259259259;0.11028344671201773;6.625509259259259;0.11028344671201773;0.7341373137894718;317.432;294.24800000000005;317.177964356;122.0;0.0;0.1275800369098572;-0.4847985351041943;0.4847985351041943;0.1275800369098572;0.7916666666666666;1.5;2.3333333333333335;1.703842572853711;787.9387930176574;16.192023676495616;13.81957918386482;13.81957918386482;11.915816237971965;8.817489043238746;8.…
868;3.370805933484505;0.7603703703703701;3.370805933484505;0.7603703703703701;0.6379528387626435;147.221;134.117;147.104799416;58.0;0.0;0.0020584443410085803;-0.3161005067960003;0.3161005067960003;0.0020584443410085803;1.1818181818181819;2.0;2.6363636363636362;2.1564901516376005;211.57420335781512;7.518661569058182;6.585421958697399;6.585421958697399;5.4663264951887856;4.2229620992320465;4.222962…
869;2.6367087112622825;0.47423729213907784;2.6367087112622825;0.47423729213907784;0.7839511689235844;291.43799999999993;266.23799999999994;291.1986998;114.0;0.0;0.023324700929182752;-0.2990194774842339;0.2990194774842339;0.023324700929182752;0.8181818181818182;1.5454545454545454;2.3636363636363638;1.4803898122026098;623.3652167915917;14.830216356929816;13.300220267698974;13.300220267698974;10.856…
870;6.312222222222223;0.15342592592592585;6.312222222222223;0.15342592592592585;0.90929101039711;267.372;246.20399999999995;267.162314292;104.0;0.0;0.12660076467248524;-0.4854530231272185;0.4854530231272185;0.12660076467248524;0.85;1.45;2.1;1.8288898030917444;505.45613596315246;13.62310957574327;11.664878645485567;11.664878645485567;9.932652990377571;7.406805440715787;7.406805440715787;5.34961774…
871;4.558796296296297;1.0613626700680272;4.558796296296297;1.0613626700680272;0.7910747707645891;219.313;206.209;219.083018416;78.0;0.0;0.14975707596494406;-0.35271135098835477;0.35271135098835477;0.14975707596494406;1.2;2.0;2.8666666666666667;2.022169658852255;459.5559028949809;10.087575669810528;8.440503682968474;9.2570002638962;7.449489742783178;5.250824508976795;6.024221171110768;3.7393885603…
872;4.697037037037037;1.046964521919879;4.697037037037037;1.046964521919879;0.7803158809534645;213.284;198.164;213.12659748;82.0;0.0;0.12883136261254347;-0.3540522503224938;0.3540522503224938;0.12883136261254347;1.0;1.8125;2.6875;1.9725436239088785;489.25661803773227;10.794682450997076;9.186955930883864;9.186955930883864;7.932652990377572;5.748416578182746;5.748416578182746;4.099199506322799;4.09…
873;4.619205719324768;1.073981376501218;4.619205719324768;1.073981376501218;0.44906441987563717;332.5;324.436;331.95703225600005;98.0;0.0;0.16162023073200005;-0.2287454622908801;0.2287454622908801;0.16162023073200005;0.65;1.1;1.55;1.567779656168075;740.7970847579146;13.363596551749426;10.146222506372377;13.412208830083282;9.882142733160752;5.940539267437425;9.723362343553935;4.061662035885737;8.7…
874;4.386522462392772;0.47400489208028884;4.386522462392772;0.47400489208028884;0.73008779049079;342.44600000000014;320.2700000000001;342.184446704;130.0;0.0;0.2248248000076873;-0.33826072122299516;0.33826072122299516;0.2248248000076873;0.7307692307692307;1.3076923076923077;1.9230769230769231;1.3324895688015925;855.2805185612119;17.346724214874868;14.752591518208083;14.752591518208083;12.89897948…
875;4.3667765005618815;0.8494862967833057;4.3667765005618815;0.8494862967833057;0.5713560643749876;342.44600000000014;320.2700000000001;342.18444670400004;130.0;0.0;0.2248248031129508;-0.3382602897418417;0.3382602897418417;0.2248248031129508;0.7692307692307693;1.5384615384615385;2.3846153846153846;1.251703364785781;914.4351904216114;17.346724214874865;14.804997761015379;14.804997761015379;12.8653…
876;4.380003114826902;0.848777909567051;4.380003114826902;0.848777909567051;0.5713560643749876;342.4460000000001;320.2700000000001;342.184446704;130.0;0.0;0.2248248031129951;-0.3382602897150276;0.3382602897150276;0.2248248031129951;0.7692307692307693;1.5384615384615385;2.3846153846153846;1.329378521177179;914.4351904216114;17.346724214874865;14.804997761015379;14.804997761015379;12.88214273316075…
877;4.377945067978645;0.8501873745876275;4.377945067978645;0.8501873745876275;0.5713560643749876;342.44600000000014;320.2700000000001;342.184446704;130.0;0.0;0.22482480311297176;-0.33826028972916156;0.33826028972916156;0.22482480311297176;0.7692307692307693;1.5384615384615385;2.3846153846153846;1.3030969042063374;914.4351904216114;17.346724214874865;14.80499776101538;14.80499776101538;12.88214273…
878;6.158469508569166;0.8254960165629361;6.158469508569166;0.8254960165629361;0.5669975255738291;344.4180000000002;324.2580000000001;344.16371126;130.0;0.0;0.2248248031132363;-0.4557225441257379;0.4557225441257379;0.2248248031132363;0.8076923076923077;1.5769230769230769;2.423076923076923;1.3581520941064187;1035.7016487146388;17.346724214874865;14.506139270292696;14.506139270292696;12.882142733160…
879;4.3746117346453115;0.8460721482501787;4.3746117346453115;0.8460721482501787;0.5489204741297783;360.48600000000016;340.3260000000001;360.14086764;130.0;0.0;0.22482480311305436;-0.33826028967918526;0.33826028967918526;0.22482480311305436;0.8076923076923077;1.5769230769230769;2.423076923076923;1.3581520941064187;1035.7016487146388;17.346724214874865;14.506139270292696;15.322635851220422;12.88214…
