# Supplementary material for: Evaluating High-Variance Leaves as Uncertainty Measure for Random Forest Regression
Source: Molecules. 2021 Oct 28;26(21):6514. doi: 10.3390/molecules26216514 (PMC8588039; doi:10.3390/molecules26216514)
Supplement: Supplementary file 1 [file molecules-26-06514-s001.zip › supplementary_materials/data_sets/cortes-ciriano/O60674/descriptors/rdkit/X.csv]

id;MaxEStateIndex;MinEStateIndex;MaxAbsEStateIndex;MinAbsEStateIndex;qed;MolWt;HeavyAtomMolWt;ExactMolWt;NumValenceElectrons;NumRadicalElectrons;MaxPartialCharge;MinPartialCharge;MaxAbsPartialCharge;MinAbsPartialCharge;FpDensityMorgan1;FpDensityMorgan2;FpDensityMorgan3;BalabanJ;BertzCT;Chi0;Chi0n;Chi0v;Chi1;Chi1n;Chi1v;Chi2n;Chi2v;Chi3n;Chi3v;Chi4n;Chi4v;HallKierAlpha;Ipc;Kappa1;Kappa2;Kappa3;Lab…
0;13.243859867322412;-0.3380928591299812;13.243859867322412;0.16997731816187422;0.3087842866419352;527.6690000000001;490.3730000000003;527.2896400440001;204.0;0.0;0.3243699907633604;-0.49160760933570297;0.49160760933570297;0.3243699907633604;0.9743589743589743;1.6923076923076923;2.41025641025641;1.3322619189000382;1433.1343290809896;27.407202147189928;23.159879306096634;23.159879306096634;18.7750…
1;9.559928171308943;-0.15512621238728497;9.559928171308943;0.15512621238728497;0.9027533349624481;303.3620000000001;282.19399999999996;303.15829153199996;118.0;0.0;0.16253025431620804;-0.4927842218275445;0.4927842218275445;0.16253025431620804;1.0454545454545454;1.6818181818181819;2.3181818181818183;1.8254654704225401;654.371244122777;15.526733258565956;12.873315838121922;12.873315838121922;10.690…
2;12.889482639908326;-0.24558825690770103;12.889482639908326;0.23983203157806332;0.47362202705094014;418.8440000000002;403.72400000000016;418.09450140000007;148.0;0.0;0.327803710245621;-0.49312996699795236;0.49312996699795236;0.327803710245621;1.1666666666666667;2.066666666666667;3.0;1.563436669836584;1484.210999526477;20.241911729260273;15.618245285706099;16.374174231724552;14.686673185801064;9.…
3;15.103447367221579;-0.5984627445979875;15.103447367221579;0.0451967445546666;0.2522381290196804;563.6490000000002;528.3690000000003;563.27079642;216.0;0.0;0.2997867154725999;-0.42264208540598625;0.42264208540598625;0.2997867154725999;1.0731707317073171;1.829268292682927;2.5365853658536586;1.3187659044015858;1508.7144765833968;28.93214617357226;23.597971006919305;23.597971006919305;19.7788973386…
4;9.988172939076424;0.3301040094263279;9.988172939076424;0.3301040094263279;0.71594248729841;376.46000000000015;352.2680000000001;376.189926008;144.0;0.0;0.22721957580372348;-0.5074066056339668;0.5074066056339668;0.22721957580372348;1.0;1.6785714285714286;2.357142857142857;1.5190035184304276;943.5208154351327;19.5098609216914;16.144331950726894;16.144331950726894;13.59735678832402;9.4341148910736…
5;11.149041437493885;-0.09174906096727486;11.149041437493885;0.09174906096727486;0.692980162581907;389.4590000000002;366.27500000000015;389.18517497600004;148.0;0.0;0.227219573228824;-0.3777778199763259;0.3777778199763259;0.227219573228824;0.9655172413793104;1.6551724137931034;2.3448275862068964;1.4502823387946266;967.2526133593003;20.05383099606141;16.260067184070053;16.260067184070053;14.169836…
6;11.664105971529814;-0.3423895294038164;11.664105971529814;0.18439438546636855;0.6353902897644443;414.46900000000016;392.2930000000002;414.18042394400004;156.0;0.0;0.2380921806500855;-0.3777778199763259;0.3777778199763259;0.2380921806500855;1.096774193548387;1.903225806451613;2.6774193548387095;1.4607552504973667;1087.7208780551287;21.468044558434503;16.91438756075656;16.91438756075656;15.207841…
7;11.93174622516213;-0.27324288708675937;11.93174622516213;0.01428150665195127;0.5760735217706092;430.5370000000002;408.3610000000002;430.157580324;156.0;0.0;0.25160050746909995;-0.36987796546053164;0.36987796546053164;0.25160050746909995;1.064516129032258;1.8064516129032258;2.5161290322580645;1.433524782151086;1072.470878055129;21.468044558434507;16.91438756075656;17.73088414168428;15.2246779882…
8;11.94538640148419;-2.87646300143175;11.94538640148419;0.036620101748278566;0.4975959433360383;476.56200000000024;452.3700000000003;476.163059628;174.0;0.0;0.25160050746909995;-0.33893563576392455;0.33893563576392455;0.25160050746909995;1.0294117647058822;1.7352941176470589;2.411764705882353;1.376449872141476;1287.7849957212397;23.968044558434496;18.437990922870828;19.254487503798554;16.41494801…
9;11.99353892063538;-0.27741551201908465;11.99353892063538;0.01978308548532426;0.5808489174974111;428.49600000000015;404.3040000000002;428.196074008;162.0;0.0;0.2516005074795432;-0.3777778199763259;0.3777778199763259;0.2516005074795432;1.125;1.84375;2.53125;1.4774201331516523;1116.7215373331596;22.338288046437583;17.837037291566933;17.837037291566933;15.635361590784807;10.428679150825486;10.42867…
10;12.119353309295512;-0.29522006464774586;12.119353309295512;0.03277401509599831;0.597823059764905;414.4690000000002;392.2930000000002;414.18042394400004;156.0;0.0;0.25162298344094114;-0.3777778199763259;0.3777778199763259;0.25162298344094114;1.1290322580645162;1.935483870967742;2.7096774193548385;1.4736105616084427;1087.7208780551289;21.468044558434507;16.91438756075656;16.91438756075656;15.224…
11;8.666223427777803;0.3294945034225203;8.666223427777803;0.3294945034225203;0.46461318708448834;400.48600000000016;376.29400000000015;400.201159388;152.0;0.0;0.22721957444418603;-0.3777778199763259;0.3777778199763259;0.22721957444418603;1.0666666666666667;1.9;2.7;1.445798744288833;1008.7019565363935;20.597801070431426;16.713246051479242;16.713246051479242;14.813994385738889;10.014995120113436;10…
12;11.52584699304944;-0.3301749868932007;11.52584699304944;0.1705186821931437;0.6353902897644443;414.46900000000016;392.2930000000002;414.18042394400004;156.0;0.0;0.2380918468928833;-0.3777778199763259;0.3777778199763259;0.2380918468928833;1.032258064516129;1.7419354838709677;2.4516129032258065;1.4215888195119073;1070.4708780551289;21.468044558434503;16.91438756075656;16.91438756075656;15.2078412…
13;11.92660219224032;-0.2790098997741872;11.92660219224032;0.018898311822772795;0.5978230597649052;414.46900000000016;392.2930000000002;414.180423944;156.0;0.0;0.25160050746909995;-0.3777778199763259;0.3777778199763259;0.25160050746909995;1.064516129032258;1.8064516129032258;2.5161290322580645;1.433524782151086;1070.470878055129;21.468044558434507;16.91438756075656;16.91438756075656;15.2246779882…
14;14.648551474028011;-0.321001846612156;14.648551474028011;0.0460865204395533;0.5770517147906892;432.4590000000001;411.2910000000002;432.17100213200007;162.0;0.0;0.25160050746909995;-0.37777779195402833;0.37777779195402833;0.25160050746909995;1.15625;1.9375;2.65625;1.4677673814680912;1139.9687123611561;22.33828804643758;17.21500176457616;17.21500176457616;15.635361590784807;10.1176613873301;10.1…
15;11.942296743075055;-0.27935832530119264;11.942296743075055;0.01958088355555443;0.5978230597649051;414.4690000000001;392.29300000000023;414.18042394400004;156.0;0.0;0.25160050746909995;-0.37777781989763004;0.37777781989763004;0.25160050746909995;1.1290322580645162;1.935483870967742;2.7096774193548385;1.4749169544341583;1087.7208780551289;21.468044558434503;16.91438756075656;16.91438756075656;15…
16;9.767385902039386;0.09630771313003184;9.767385902039386;0.09630771313003184;0.7039160678218954;378.4320000000002;356.2560000000002;378.16919056399996;144.0;0.0;0.2272195905355806;-0.5042543295384765;0.5042543295384765;0.2272195905355806;1.0714285714285714;1.8571428571428572;2.607142857142857;1.5019100706835256;940.6356620286249;19.346724214874865;15.629930510380385;15.629930510380385;13.724677…
17;11.35150978987023;-3.2960075536646474;11.35150978987023;0.5171036220296341;0.6001507575105091;423.5420000000002;398.3420000000002;423.17289604;156.0;0.0;0.22931885428402418;-0.3241588156280224;0.3241588156280224;0.22931885428402418;1.0;1.7666666666666666;2.5;1.4696362654519326;1110.3816296856703;20.976480726871785;16.875422255720462;17.69191883664819;14.443604242740006;9.941704618689997;11.833…
18;11.352258940087841;-3.295972031303618;11.352258940087841;0.5135352010536895;0.5747602907223547;437.56900000000013;410.35300000000024;437.18854610400007;162.0;0.0;0.22931885428402418;-0.324169575884297;0.324169575884297;0.22931885428402418;0.9032258064516129;1.5806451612903225;2.2580645161290325;1.4102518665687052;1109.4635950195297;21.683587508058334;17.582529036907008;18.399025617834734;14.94…
19;11.361205080728956;-3.303980804693453;11.361205080728956;0.49940741265642097;0.5839080939722665;439.5410000000002;414.3410000000003;439.16781066000004;162.0;0.0;0.22931885428402418;-0.37879229044855056;0.37879229044855056;0.22931885428402418;1.032258064516129;1.8064516129032258;2.5483870967741935;1.4545667667212425;1129.8931368966573;21.68358750805833;17.28367054618433;18.10016712711205;14.943…
20;12.147435525573652;-0.26280619607048283;12.147435525573652;0.01945386737832866;0.5808489174974111;428.4960000000002;404.30400000000026;428.19607400800004;162.0;0.0;0.25187033462564956;-0.3777778199763259;0.3777778199763259;0.25187033462564956;1.15625;1.9375;2.65625;1.4701358679470538;1133.9715373331596;22.33828804643758;17.837037291566933;17.837037291566933;15.635361590784806;10.42867915082548…
21;12.226324414462542;-0.36988952940381625;12.226324414462542;0.07132461567764792;0.5350743652417803;444.49500000000023;420.3030000000003;444.19098862799996;168.0;0.0;0.2553670156241167;-0.4959003055108704;0.4959003055108704;0.2553670156241167;1.1818181818181819;1.9696969696969697;2.696969696969697;1.494217648365565;1153.6063040754211;23.045394827624122;18.245285582030796;18.245285582030796;16.17…
22;12.294657747795874;-0.1910469368112242;12.294657747795874;0.05054613262167118;0.6020031114033922;428.49600000000027;404.3040000000002;428.196074008;162.0;0.0;0.25394863686765845;-0.3777778199763259;0.3777778199763259;0.25394863686765845;1.125;1.84375;2.53125;1.4420303917189299;1102.5833978759104;22.338288046437583;17.861601156256516;17.861601156256516;15.635361590784806;10.395507252832322;10.3…
23;12.342227192240319;-0.9272053374651121;12.342227192240319;0.29289878866307584;0.5990998387969236;442.52300000000025;416.3150000000002;442.21172407200004;168.0;0.0;0.25200495330385947;-0.3777778199763259;0.3777778199763259;0.25200495330385947;1.0606060606060606;1.7575757575757576;2.4242424242424243;1.4331894527203486;1146.7647012121465;23.260937777247957;18.707280779570013;18.707280779570013;15…
24;11.369706927451025;-3.3113748176661075;11.369706927451025;0.1705317006418463;0.5041316509996808;453.56800000000015;426.3520000000002;453.1834607240001;168.0;0.0;0.22931885428402418;-0.3930296637971055;0.3930296637971055;0.22931885428402418;1.0625;1.8125;2.53125;1.4374277361516261;1160.259197060428;22.553830996061407;17.899986120410045;18.71648270133777;15.337451092857359;10.516400089364883;12.…
25;11.34725894008784;-3.3015121975086053;11.34725894008784;0.4970062754338549;0.5839080939722665;439.5410000000002;414.34100000000024;439.16781066000004;162.0;0.0;0.22931885428402418;-0.3787922904487286;0.3787922904487286;0.22931885428402418;0.967741935483871;1.6451612903225807;2.3225806451612905;1.410251866568705;1112.6431368966569;21.683587508058327;17.283670546184325;18.10016712711205;14.94360…
26;11.949619000685232;-0.2829064403980346;11.949619000685232;0.022533636320266393;0.30883684319715154;458.5660000000002;428.3260000000003;458.24302420000004;176.0;0.0;0.25160050746909995;-0.49354776126106487;0.49354776126106487;0.25160050746909995;1.0588235294117647;1.7941176470588236;2.4705882352941178;1.5575195826429606;1089.5237466001213;24.17515133962105;19.621494341943105;19.621494341943105;…
27;11.938230353469416;-0.2775831620493223;11.938230353469416;0.018135124424015325;0.5577766865017897;428.4960000000002;404.3040000000002;428.196074008;162.0;0.0;0.25160050746909995;-0.3787922904487286;0.3787922904487286;0.25160050746909995;1.0625;1.8125;2.53125;1.3940931451195075;1086.7223426519702;22.17515133962105;17.621494341943105;17.621494341943105;15.70784123585624;10.458186843018954;10.458…
28;11.354943180450654;-3.3082186841198697;11.354943180450654;0.15677886020122167;0.5041316509996808;453.56800000000015;426.3520000000002;453.1834607240001;168.0;0.0;0.22931885428402418;-0.3930296637971057;0.3930296637971057;0.22931885428402418;1.0;1.65625;2.3125;1.3918681481054094;1143.0091970604283;22.553830996061407;17.899986120410045;18.71648270133777;15.337451092857359;10.516400089364884;12.4…
29;11.377860205382698;-3.302352098424859;11.377860205382698;0.5116525917197816;0.5694669914090716;452.5840000000003;424.36000000000024;452.19944513599995;168.0;0.0;0.22931885428402418;-0.32415881562791227;0.32415881562791227;0.22931885428402418;0.96875;1.71875;2.4375;1.4374277361516266;1159.1139500327015;22.55383099606141;18.322635851220422;19.13913243214815;15.337451092857357;10.52137374622363;1…
30;11.574565463604204;-3.324772816160498;11.574565463604204;0.2195053655692707;0.5213889351599111;487.60700000000026;462.40700000000027;487.13479628;174.0;0.0;0.22931885428402418;-0.3241695758842969;0.3241695758842969;0.22931885428402418;0.9393939393939394;1.5757575757575757;2.212121212121212;1.3897899389773722;1311.9589724585858;23.47648072687178;18.10016712711205;19.733160288967504;15.650711023…
31;11.967473346603882;-0.27332518523594396;11.967473346603882;0.015418182275254821;0.5032453327326456;455.56600000000026;426.3340000000003;455.243358548;174.0;0.0;0.25160050746909995;-0.33893563576392455;0.33893563576392455;0.25160050746909995;1.0;1.7058823529411764;2.3823529411764706;1.3588689685341082;1131.0607676389936;23.752501608810675;19.36756642816575;19.36756642816575;16.63969288843438;11…
32;11.945082237382415;-0.2748483949398641;11.945082237382415;0.01599318716903375;0.5839581554999905;427.5120000000003;402.31200000000024;427.21205842;162.0;0.0;0.25160050746909995;-0.36896471545672516;0.36896471545672516;0.25160050746909995;1.03125;1.75;2.4375;1.4186788954729286;1098.4416884258342;22.338288046437583;17.953352865792652;17.953352865792652;15.6185248383792;10.514331342502826;10.5143…
33;11.362346808568567;-3.300065406188199;11.362346808568567;0.5070881548339163;0.5694669914090719;452.58400000000023;424.36000000000024;452.1994451360001;168.0;0.0;0.22931885428402418;-0.32416957588429685;0.32416957588429685;0.22931885428402418;0.90625;1.5625;2.21875;1.3918681481054098;1141.8639500327015;22.553830996061404;18.322635851220422;19.13913243214815;15.337451092857357;10.52137374622363;…
34;8.915149179486118;0.5379465073066265;8.915149179486118;0.5379465073066265;0.7690241727433704;357.41700000000014;338.2650000000001;357.158960228;134.0;0.0;0.2272195731969168;-0.3777778199763259;0.3777778199763259;0.2272195731969168;0.9629629629629629;1.7037037037037037;2.4074074074074074;1.4811335628258786;941.5560294331632;18.476480726871785;14.799032489106146;14.799032489106146;13.31399438573…
35;11.336541437493885;-3.3012763205329247;11.336541437493885;0.4907037089527171;0.6263770278303549;425.5140000000001;402.33000000000027;425.15216059600004;156.0;0.0;0.22931885428402418;-0.3777778199763259;0.3777778199763259;0.22931885428402418;0.9333333333333333;1.6;2.2666666666666666;1.4538650012876138;1096.2455719151733;20.976480726871785;16.57656376499778;17.393060345925505;14.460440995145614;…
36;11.345043284215953;-3.3086703335055785;11.345043284215953;0.1863290257447272;0.5412190504082627;439.5410000000001;414.3410000000002;439.1678106600001;162.0;0.0;0.22931885428402418;-0.3929906770986958;0.3929906770986958;0.22931885428402418;0.967741935483871;1.6129032258064515;2.2580645161290325;1.4367434158001773;1126.567785202253;21.84672421487486;17.1928793392235;18.009375920151225;14.8542878…
37;12.025020402116864;-0.3049682383565333;12.025020402116864;0.03891531689028316;0.5350743652417805;444.4950000000001;420.3030000000002;444.190988628;168.0;0.0;0.25160050761197833;-0.4928361695657965;0.4928361695657965;0.25160050761197833;1.1515151515151516;1.878787878787879;2.5454545454545454;1.507467265719337;1136.3563040754211;23.04539482762413;18.245285582030796;18.245285582030796;16.17336639…
38;13.804421609527743;-4.532430215001851;13.804421609527743;0.09225839543955328;0.5122238992634749;482.46600000000024;461.2980000000003;482.16780857200007;180.0;0.0;0.41797338018714014;-0.3777778169016222;0.41797338018714014;0.3777778169016222;1.1142857142857143;1.8571428571428572;2.5428571428571427;1.5430319355191418;1235.2422452070105;24.838288046437576;18.47093071059461;18.47093071059461;16.84…
39;14.085578858686793;-0.7544758310405857;14.085578858686793;0.18605633765852048;0.49864540978460636;403.3520000000001;392.2640000000001;403.0993144120001;146.0;0.0;0.3275350551997037;-0.30281416550664214;0.3275350551997037;0.30281416550664214;1.1333333333333333;1.9333333333333333;2.7;1.6772466631936216;1520.634510228635;20.827698166887174;15.173367744185622;15.173367744185622;14.546045193307767;…
40;12.557558965939196;-0.35213673575235593;12.557558965939196;0.14985133731841893;0.4646241318578651;436.26200000000006;425.1740000000002;435.04021333200006;146.0;0.0;0.3275333600941739;-0.3028141772932632;0.3275333600941739;0.3028141772932632;1.1333333333333333;1.9333333333333333;2.7;1.6772466631936216;1520.634510228635;20.827698166887174;15.173367744185622;16.685225636222533;14.546045193307767;…
41;12.837541029931;-0.2049608948517676;12.837541029931;0.14955425380028564;0.5053948487448352;384.3990000000001;368.27100000000013;384.13347375200004;142.0;0.0;0.3278037035091072;-0.49313179077077923;0.49313179077077923;0.3278037035091072;1.0689655172413792;1.9310344827586208;2.896551724137931;1.5656546565652543;1430.1987409080077;19.371668241257193;15.317631081886498;15.317631081886498;14.292826…
42;14.67148780576332;-0.5291838834299154;14.67148780576332;0.3611045160080155;0.4902846315528892;402.38900000000024;387.2690000000002;402.1240519400001;148.0;0.0;0.3278054257843391;-0.4930202919654004;0.4930202919654004;0.3278054257843391;1.1333333333333333;2.033333333333333;2.966666666666667;1.5758001777752266;1484.210999526477;20.241911729260273;15.6182452857061;15.6182452857061;14.703509938206…
43;14.24497782877691;-0.4747064148378801;14.24497782877691;0.14385037978562565;0.47399128461235496;420.37900000000013;406.2670000000002;420.11463012800004;154.0;0.0;0.32780371782900275;-0.4900477295886893;0.4900477295886893;0.32780371782900275;1.1612903225806452;2.064516129032258;2.967741935483871;1.561044447552873;1536.5017034587079;21.11215521726335;15.918859489525701;15.918859489525701;15.0973…
44;14.281927942155596;-0.4642708796770705;14.281927942155596;0.15640379858904407;0.4633570859553385;427.39900000000017;413.28700000000015;427.11930090800007;156.0;0.0;0.32780371782900275;-0.4900477295886893;0.4900477295886893;0.32780371782900275;1.25;2.15625;3.03125;1.5553459293104441;1625.4132066929503;21.819261998449896;16.48810861201643;16.48810861201643;15.63536159078481;9.898811767524112;9.8…
45;5.862363662063432;0.5593027735785676;5.862363662063432;0.5593027735785676;0.705355478809021;347.4220000000001;326.254;347.17461029200007;132.0;0.0;0.22721958285840524;-0.3987104057550081;0.3987104057550081;0.22721958285840524;1.0;1.8076923076923077;2.576923076923077;1.493214940902475;875.3798352871358;17.769373945685242;14.429169162795816;14.429169162795816;12.775989583278102;8.665849894585175…
46;12.372350491560049;-0.158778418292705;12.372350491560049;0.158778418292705;0.430425783404971;455.51800000000014;430.31800000000027;455.1957396600001;172.0;0.0;0.2511536246524302;-0.46747627312037443;0.46747627312037443;0.2511536246524302;0.9705882352941176;1.7647058823529411;2.5;1.2220092256014679;1218.302893714337;23.16671517118377;18.60747306328934;18.60747306328934;16.74231607846689;11.1835…
47;13.650103222027823;-0.37752707479581216;13.650103222027823;0.2971165070966655;0.4902846315528892;402.3890000000002;387.2690000000002;402.1240519400001;148.0;0.0;0.32780370361325833;-0.4930214346785286;0.4930214346785286;0.32780370361325833;1.1666666666666667;2.066666666666667;3.0;1.5534633561815345;1484.210999526477;20.241911729260273;15.6182452857061;15.6182452857061;14.686673185801064;9.5085…
48;14.24300544218914;-0.43954588448504217;14.24300544218914;0.185077040330468;0.4902846315528892;402.3890000000002;387.2690000000002;402.1240519400001;148.0;0.0;0.32780371782900275;-0.4900477295886893;0.4900477295886893;0.32780371782900275;1.1333333333333333;2.033333333333333;2.966666666666667;1.5650220382204996;1484.210999526477;20.241911729260273;15.6182452857061;15.6182452857061;14.70350993820…
49;15.247080039469111;-0.568529344499763;15.247080039469111;0.009783635676493097;0.6060366728635362;434.4760000000001;414.3160000000001;434.1448847000001;158.0;0.0;0.22692649341835058;-0.3777758503011845;0.3777758503011845;0.22692649341835058;1.1;1.8333333333333333;2.5;1.652895906213796;1009.9210219651751;21.087211190881018;16.393535301450623;17.210031882378345;14.491203638441373;9.33019555810139…
50;15.037980387952812;-0.5979676421762459;15.037980387952812;0.04566268158346265;0.3798101324115138;506.55300000000034;478.32900000000035;506.21294719599996;192.0;0.0;0.2997867154726122;-0.4226420854059862;0.4226420854059862;0.2997867154726122;1.0810810810810811;1.8108108108108107;2.4864864864864864;1.4190003789299637;1438.3372053524502;26.103719048826065;20.976650663359663;20.976650663359663;17.…
51;12.454950252802885;-0.1695522066851427;12.454950252802885;0.07104245401864406;0.5849796029977191;370.8000000000001;355.6800000000001;370.0945014;132.0;0.0;0.3274792822876295;-0.38128895728623585;0.38128895728623585;0.3274792822876295;1.2307692307692308;2.076923076923077;2.923076923076923;1.6914473428789534;1171.1411718794145;17.67299762850793;13.723057771320692;14.478986717339145;12.7035099382…
52;12.475209665107753;-0.18925376775033986;12.475209665107753;0.04858607201680765;0.5808588404454917;361.36500000000007;346.24500000000006;361.1287227200001;134.0;0.0;0.3274792822876295;-0.38128895728623585;0.38128895728623585;0.3274792822876295;1.2592592592592593;2.111111111111111;2.925925925925926;1.688128724743951;1254.4175074967202;18.380104409694475;14.292306893811423;14.292306893811423;13.2…
53;14.101782562390497;-1.0160499051146605;14.101782562390497;0.01843042662938088;0.49864540978460636;403.3520000000001;392.2640000000001;403.09931441200007;146.0;0.0;0.32753336227631;-0.3028141773064161;0.32753336227631;0.3028141773064161;1.1666666666666667;2.033333333333333;2.8666666666666667;1.6653539962735702;1540.884510228635;20.827698166887178;15.173367744185622;15.173367744185622;14.5460451…
54;14.042830398355914;-0.7670292498440048;14.042830398355914;0.1318106995884778;0.5085256101668214;396.3320000000001;385.24400000000014;396.0946436320001;144.0;0.0;0.32753505519970383;-0.30281416550664203;0.32753505519970383;0.30281416550664203;1.0344827586206897;1.8275862068965518;2.6206896551724137;1.6791677832173415;1431.6667714063685;20.120591385700628;14.60411862169489;14.60411862169489;14.0…
55;5.401045754204133;0.5976625619383558;5.401045754204133;0.5976625619383558;0.7888969157517117;332.407;312.247;332.16371126;126.0;0.0;0.22721957315633623;-0.3777778199763259;0.3777778199763259;0.22721957315633623;0.88;1.64;2.4;1.4843364916499853;814.6145264374469;16.899130457682162;13.929169162795816;13.929169162795816;12.38214273316075;8.466491157467402;8.466491157467402;5.902807940800162;5.902…
56;11.208407747795874;-0.447111751626039;11.208407747795874;0.447111751626039;0.7122526824035287;375.4320000000001;354.26400000000007;375.16952491200004;142.0;0.0;0.24819585280605816;-0.3777778199763259;0.3777778199763259;0.24819585280605816;1.0;1.7142857142857142;2.392857142857143;1.4755531897371157;951.2897796966895;19.346724214874865;15.337417453259679;15.337417453259679;13.686673185801062;9.1…
57;5.895673309749361;0.5346429096329894;5.895673309749361;0.5346429096329894;0.659835299416353;377.4480000000002;354.2640000000002;377.185174976;144.0;0.0;0.22721959047705087;-0.4945773085807392;0.4945773085807392;0.22721959047705087;1.0714285714285714;1.8571428571428572;2.607142857142857;1.5019100706835256;939.7809090563516;19.346724214874865;15.760067184070053;15.760067184070053;13.724677988261…
58;11.395907747795876;-3.717962307068133;11.395907747795876;0.06390030572262462;0.6630258871718384;411.4870000000001;390.31900000000013;411.1365105320001;150.0;0.0;0.23754584282680022;-0.3777778199763259;0.3777778199763259;0.23754584282680022;0.9655172413793104;1.6551724137931034;2.310344827586207;1.486315848121679;1079.8593516622843;20.269373945685235;15.653914034187405;16.47041061511513;13.9873…
59;5.431881492733653;0.5830919644028414;5.431881492733653;0.5830919644028414;0.49645881921588164;426.52400000000017;400.3160000000002;426.21680945200006;162.0;0.0;0.2272195731658777;-0.3777778199763259;0.3777778199763259;0.2272195731658777;0.90625;1.6875;2.40625;1.2639471227093173;1163.778622298236;21.752501608810675;18.108053404171905;18.108053404171905;15.742316078466889;10.843900624928088;10.8…
60;5.418339213050089;0.5886926545309483;5.418339213050089;0.5886926545309483;0.5626412729804439;371.4440000000001;350.27600000000007;371.17461029200007;140.0;0.0;0.22721957591198064;-0.3777778199763259;0.3777778199763259;0.22721957591198064;0.9642857142857143;1.8214285714285714;2.6785714285714284;1.3443008635478755;1083.4963246249492;18.760937777247964;15.429169162795816;15.429169162795816;13.848…
61;13.935704799709926;-0.39538758713361877;13.935704799709926;0.32495333627278034;0.4902846315528892;402.3890000000002;387.2690000000002;402.1240519400001;148.0;0.0;0.3278037169409917;-0.49312816105372687;0.49312816105372687;0.3278037169409917;1.1666666666666667;2.066666666666667;3.0;1.563436669836584;1484.210999526477;20.241911729260273;15.618245285706099;15.618245285706099;14.686673185801064;9.…
62;6.026013321995465;0.38208711262282713;6.026013321995465;0.38208711262282713;0.4948259638832224;376.4120000000001;356.2520000000001;376.14230711999994;142.0;0.0;0.29979084038191084;-0.4926335291635563;0.4926335291635563;0.29979084038191084;0.8214285714285714;1.5357142857142858;2.1785714285714284;1.734044183010889;1081.1830318606706;19.509860921691395;15.85370944925167;15.85370944925167;13.72820…
63;6.147748075900362;0.3506953892668183;6.147748075900362;0.3506953892668183;0.4254326424203981;410.85700000000014;391.7050000000001;410.10333476799997;148.0;0.0;0.2997908404069787;-0.4926335291635563;0.4926335291635563;0.2997908404069787;0.896551724137931;1.6206896551724137;2.2758620689655173;1.7396082305215956;1147.6562014648098;20.38010440969447;16.154323653071273;16.910252599089727;14.1220547…
64;6.051334561602419;0.36132836776685995;6.051334561602419;0.36132836776685995;0.4478472539826218;406.43800000000016;384.2620000000002;406.152871804;154.0;0.0;0.2997908403821516;-0.49676781820890537;0.49676781820890537;0.2997908403821516;0.8;1.5;2.1;1.710050025877354;1143.151094424108;21.08721119088102;17.184607470525908;17.184607470525908;14.660059600690122;9.275036308028465;9.275036308028465;6.…
65;12.889482639908323;-0.24558825690770103;12.889482639908323;0.23983203157806376;0.47362202705094014;418.84400000000016;403.7240000000002;418.09450140000007;148.0;0.0;0.3278037106919065;-0.4915613333013633;0.4915613333013633;0.3278037106919065;1.1333333333333333;2.033333333333333;2.966666666666667;1.5650220382204996;1484.210999526477;20.241911729260273;15.6182452857061;16.374174231724556;14.7035…
66;14.24300544218914;-0.43954588448504217;14.24300544218914;0.185077040330468;0.4902846315528892;402.3890000000002;387.2690000000002;402.1240519400001;148.0;0.0;0.32780371782900275;-0.4900477295886893;0.4900477295886893;0.32780371782900275;1.1333333333333333;2.033333333333333;2.966666666666667;1.5650220382204996;1484.210999526477;20.241911729260273;15.6182452857061;15.6182452857061;14.70350993820…
67;14.24300544218914;-0.43954588448504217;14.24300544218914;0.185077040330468;0.4902846315528892;402.3890000000002;387.2690000000002;402.1240519400001;148.0;0.0;0.32780371782900275;-0.4900477295886893;0.4900477295886893;0.32780371782900275;1.1333333333333333;2.033333333333333;2.966666666666667;1.5650220382204996;1484.210999526477;20.241911729260273;15.6182452857061;15.6182452857061;14.70350993820…
68;14.26481909861818;-0.45169523798054967;14.26481909861818;0.17085655262513177;0.4561270290211434;436.8340000000002;422.72200000000026;436.08507958800004;154.0;0.0;0.32780371782900275;-0.4900477295886893;0.4900477295886893;0.32780371782900275;1.2258064516129032;2.129032258064516;3.032258064516129;1.5610444475528726;1538.5017034587079;21.11215521726335;15.918859489525701;16.674788435544155;15.097…
69;5.986013321995465;0.3543093348450499;5.986013321995465;0.3543093348450499;0.5234290618664358;377.4000000000001;358.2480000000001;377.137556088;142.0;0.0;0.29979177556703807;-0.4926335291635563;0.4926335291635563;0.29979177556703807;0.8928571428571429;1.6785714285714286;2.3214285714285716;1.734044183010889;1084.2969740901735;19.509860921691395;15.723572775562003;15.723572775562003;13.7282079481…
70;15.067347985912443;-0.59603557703489;15.067347985912443;0.02791750996123077;0.37846060340469956;507.5180000000003;481.31000000000034;507.18056377199997;192.0;0.0;0.2997908404319772;-0.4926335291635563;0.4926335291635563;0.2997908404319772;1.0;1.7297297297297298;2.3783783783783785;1.4508302260850043;1422.6033060344735;25.94058234200953;20.669110685055518;20.669110685055518;18.015901648346688;11…
71;6.155642412842088;0.380241235310264;6.155642412842088;0.380241235310264;0.3773412522103821;475.5450000000003;446.3130000000003;475.21072102799997;182.0;0.0;0.29979084038192855;-0.4926335291635563;0.4926335291635563;0.29979084038192855;0.9142857142857143;1.6285714285714286;2.2857142857142856;1.3978313963615228;1271.1682842672635;24.200095366003374;20.167354971958602;20.167354971958602;17.177697…
72;12.740890347045852;-0.05489120087413579;12.740890347045852;0.01621331897380851;0.4648596687195354;470.5290000000003;444.3210000000003;470.19540531199993;178.0;0.0;0.29978656064374776;-0.4226421154462938;0.4226421154462938;0.29978656064374776;0.9142857142857143;1.6;2.2857142857142856;1.3599428260172906;1354.4725451677036;24.363232072819912;19.653914034187405;19.653914034187405;16.99120363844137…
73;12.764813249540182;-0.03868749717043185;12.764813249540182;0.016485025289471267;0.4410446264884121;484.5560000000003;456.3320000000003;484.21105537600005;184.0;0.0;0.2997867153725524;-0.4226421145992142;0.4226421145992142;0.2997867153725524;1.0;1.75;2.4444444444444446;1.3786635709855426;1419.5212938097436;25.23347556082299;20.576563764997776;20.576563764997776;17.40188724096433;11.868574776765…
74;14.05903410205962;-1.0286033239180787;14.05903410205962;0.003068473767427804;0.5085256101668214;396.3320000000001;385.24400000000014;396.0946436320001;144.0;0.0;0.32753336227631;-0.302814177306416;0.32753336227631;0.302814177306416;1.0689655172413792;1.9310344827586208;2.793103448275862;1.6666188746650983;1451.9167714063685;20.12059138570063;14.60411862169489;14.60411862169489;14.0080403908469…
75;6.122456065759637;0.36498036869068606;6.122456065759637;0.36498036869068606;0.36612555624882265;427.46000000000015;406.29200000000026;427.153206152;160.0;0.0;0.29979084039240556;-0.4926335291635563;0.4926335291635563;0.29979084039240556;0.8125;1.625;2.375;1.5463841553361775;1402.6990200313633;22.07877502244374;17.878273313941257;17.878273313941257;15.694534443300773;10.016478027757955;10.01647…
76;11.595887886570921;-3.3909388912004226;11.595887886570921;0.27512825963718845;0.3839890006409727;469.51900000000023;446.3350000000002;469.1307564559999;172.0;0.0;0.2997908404195216;-0.4926335291635563;0.4926335291635563;0.2997908404195216;0.8787878787878788;1.5757575757575757;2.212121212121212;1.7143472446705752;1389.9917139040922;23.587211190881018;18.501104051453634;19.31760063238136;15.8065…
77;11.435597506659963;-3.342928886957337;11.435597506659963;0.2935982892034481;0.3839890006409727;469.51900000000023;446.33500000000026;469.1307564559999;172.0;0.0;0.2997908403820464;-0.4926335291635563;0.4926335291635563;0.2997908403820464;0.8787878787878788;1.5454545454545454;2.121212121212121;1.6721262073462422;1372.7417139040917;23.587211190881018;18.501104051453634;19.31760063238136;15.80650…
78;12.776439662836982;0.013479636453347599;12.776439662836982;0.013479636453347599;0.3979394834848587;489.52800000000036;462.3120000000003;489.18998558399994;186.0;0.0;0.29979084038194836;-0.4926335291635563;0.4926335291635563;0.29979084038194836;0.9444444444444444;1.6388888888888888;2.2777777777777777;1.418910331577283;1351.2905021157358;25.070338854006454;20.368496481235915;20.368496481235915;1…
79;15.012320665730588;-0.5990371811029276;15.012320665730588;0.04474254269457334;0.3937267005373666;492.5260000000003;466.31800000000027;492.197297132;186.0;0.0;0.2997867154725999;-0.42264208540598625;0.42264208540598625;0.2997867154725999;1.0833333333333333;1.8333333333333333;2.5277777777777777;1.4275653624622597;1407.0588579502473;25.233475560822992;20.029437067859703;20.029437067859703;17.4230…
80;13.010619677986146;0.055881081189961046;13.010619677986146;0.055881081189961046;0.4137337282902308;511.6260000000003;478.36200000000036;511.258339916;196.0;0.0;0.2997865739277412;-0.42264211399343155;0.42264211399343155;0.2997865739277412;0.9210526315789473;1.6842105263157894;2.4210526315789473;1.207605487154391;1434.3080308142828;26.061902685569173;21.94395619478006;21.94395619478006;18.54684…
81;11.923587719771902;-0.46788338743291313;11.923587719771902;0.2803450491704058;0.3997495827410345;499.6190000000003;466.35500000000025;499.2695732960001;192.0;0.0;0.4111218045363546;-0.44904007284291764;0.44904007284291764;0.4111218045363546;0.972972972972973;1.6216216216216217;2.2972972972972974;1.3299585509067895;1372.4353804407651;25.940582342009538;21.51630169463576;21.51630169463576;17.885…
82;12.427741804685345;-0.14922298857814686;12.427741804685345;0.09470500545897353;0.6027420702087857;336.3550000000001;320.22700000000003;336.13347375200004;126.0;0.0;0.32747928228762946;-0.38128895728623585;0.38128895728623585;0.32747928228762946;1.16;2.0;2.88;1.692001487242662;1119.0310499275258;16.802754140504852;13.42244356750109;13.42244356750109;12.309663088089318;8.2856463401222;8.28564634…
83;12.939565632002154;-4.446147952955139;12.939565632002154;0.04016184486242236;0.5549111353619824;404.35200000000015;389.23200000000014;404.1208583800001;150.0;0.0;0.4159895020864961;-0.38128895728623585;0.4159895020864961;0.38128895728623585;1.1724137931034482;1.9655172413793103;2.7241379310344827;1.6277257928034274;1266.3038157449191;20.17299762850792;14.978986717339145;14.978986717339145;13.9…
84;13.195216987205207;-0.35695242389423165;13.195216987205207;0.1775033331233733;0.6179260608605602;428.5410000000001;403.3410000000002;428.1906920200001;158.0;0.0;0.22666008180294175;-0.353820124870344;0.353820124870344;0.22666008180294175;1.1;1.9;2.566666666666667;1.592230897634276;984.7264764456854;21.08721119088102;17.262023076356787;18.078519657284513;14.45753013363016;9.861085229561423;10.6…
85;13.160897259314051;-0.3641274832670931;13.160897259314051;0.1893551849752253;0.6322135083294651;415.4980000000001;393.3220000000002;415.159057544;152.0;0.0;0.22666009105950083;-0.37777587925400585;0.37777587925400585;0.22666009105950083;1.1724137931034482;2.0;2.689655172413793;1.597013918157666;959.4464354182264;20.21696770287794;16.22305777132069;17.039554352248416;14.063683283512807;9.358766…
86;13.166487537091829;-0.385937762934516;13.166487537091829;0.2329226780881728;0.6138652801215531;426.48100000000017;407.3290000000001;426.13865644800006;154.0;0.0;0.22666009107086862;-0.37777587925400585;0.37777587925400585;0.22666009107086862;1.2333333333333334;2.066666666666667;2.7666666666666666;1.6007518447983193;1045.4331253361586;20.924074484064487;16.170271366820646;16.986767947748373;14.…
87;12.857662789759235;-0.4669626759133776;12.857662789759235;0.23402108528596655;0.742383143038184;331.38;317.26800000000003;331.10154266800004;118.0;0.0;0.1880452537247695;-0.3589763837005073;0.3589763837005073;0.1880452537247695;1.0434782608695652;1.7826086956521738;2.4782608695652173;1.7028804914345677;789.8296963784318;16.233840039752504;12.486382356110637;13.302878937038363;11.09735678832402…
88;12.937507193391518;-0.487214924833556;12.937507193391518;0.3169783793146892;0.6911075302311858;361.4060000000001;345.2780000000001;361.11210735199995;130.0;0.0;0.22806089723477727;-0.48080873985018263;0.48080873985018263;0.22806089723477727;1.16;1.92;2.56;1.7981015731299004;855.3411394378536;17.811190308942127;13.817280377384874;14.6337769583126;12.029208440902156;7.3975234275089266;8.21402000…
89;13.098397259314051;-0.4752385943782038;13.098397259314051;0.300466296086336;0.6278998839954326;416.48600000000016;395.31800000000015;416.15430651200006;152.0;0.0;0.2267161770684723;-0.37777587925400585;0.37777587925400585;0.2267161770684723;1.1379310344827587;1.896551724137931;2.586206896551724;1.5970139181576661;960.7498926020961;20.21696770287794;16.092921097631024;16.90941767855875;14.06368…
90;13.112714878849438;-4.473934939713155;13.112714878849438;0.0656356910685918;0.5549111353619824;404.35200000000015;389.23200000000014;404.1208583800001;150.0;0.0;0.4159884950604486;-0.38128895728623585;0.4159884950604486;0.38128895728623585;1.1724137931034482;1.9655172413793103;2.7241379310344827;1.6651696505350413;1266.3038157449191;20.172997628507925;14.978986717339145;14.978986717339145;13.9…
91;13.628975631338339;-0.36010499891722714;13.628975631338339;0.03215356512975509;0.5941080861307334;354.34500000000014;339.2250000000001;354.1240519400001;132.0;0.0;0.3274792822876295;-0.38128895728623585;0.38128895728623585;0.3274792822876295;1.2307692307692308;2.076923076923077;2.923076923076923;1.6914473428789534;1171.1411718794145;17.67299762850793;13.723057771320692;13.723057771320692;12.70…
92;13.051191806134069;0.0368036693632634;13.051191806134069;0.0368036693632634;0.3778997791545173;499.5670000000003;470.3350000000003;499.2107210279999;190.0;0.0;0.25378024903160956;-0.49269100048842185;0.49269100048842185;0.25378024903160956;0.918918918918919;1.6486486486486487;2.2972972972972974;1.5580791589872138;1438.6436990828213;25.94058234200953;21.407461786272012;21.407461786272012;18.032…
93;15.139690959007023;-0.2317261076609367;15.139690959007023;0.2317261076609367;0.3635168364019314;489.54700000000037;461.3230000000003;489.2063845959999;186.0;0.0;0.20280106323158711;-0.49269100048842185;0.49269100048842185;0.20280106323158711;0.9166666666666666;1.6666666666666667;2.3333333333333335;1.5357383257083261;1363.838575878713;25.070338854006454;20.58428475000392;20.58428475000392;17.60…
94;15.16807528211909;-0.548977855391737;15.16807528211909;0.08620377860505912;0.3796778515476679;515.6080000000003;484.36000000000035;515.2496670520001;196.0;0.0;0.13075370690255245;-0.37879229018545557;0.37879229018545557;0.13075370690255245;0.8421052631578947;1.5526315789473684;2.263157894736842;1.2991131356368923;1407.7852285124823;26.061902685569176;21.537708936557298;21.537708936557298;18.54…
95;5.539152478092982;0.5472047492270502;5.539152478092982;0.5472047492270502;0.35950919105337326;485.58400000000034;454.3360000000003;485.23145647199993;186.0;0.0;0.20280106323158711;-0.49269100048842185;0.49269100048842185;0.20280106323158711;0.8888888888888888;1.6388888888888888;2.3055555555555554;1.5417600870029082;1357.5630648376264;25.07033885400645;21.206320276994695;21.206320276994695;17.6…
96;15.383911229601788;-0.28402921258034874;15.383911229601788;0.28402921258034874;0.3635168364019314;489.5470000000003;461.3230000000003;489.2063845959999;186.0;0.0;0.20280106323158711;-0.49269100048842185;0.49269100048842185;0.20280106323158711;0.9166666666666666;1.6666666666666667;2.3333333333333335;1.5417600870029082;1363.838575878713;25.07033885400645;20.584284750003924;20.584284750003924;17.…
97;13.041984115447871;0.057100638656720104;13.041984115447871;0.057100638656720104;0.3720676213231611;522.6490000000005;488.37700000000035;522.263090948;200.0;0.0;0.25378026393635605;-0.37879229043594664;0.37879229043594664;0.25378026393635605;0.8461538461538461;1.564102564102564;2.3076923076923075;1.294163794206469;1507.0688020219595;26.769009466755723;22.651062975966603;22.651062975966603;19.06…
98;11.708854536055934;-2.8815055992837446;11.708854536055934;0.23019369910536636;0.35855186591166105;519.6230000000003;490.39100000000025;519.182792028;192.0;0.0;0.20280106323158711;-0.49269100048842185;0.49269100048842185;0.20280106323158711;0.8648648648648649;1.5405405405405406;2.1621621621621623;1.4647014251455346;1498.7480964853196;25.992988584816832;21.10016712711205;21.916663708039778;17.90…
99;12.754791486090443;-0.07073774357428331;12.754791486090443;0.07073774357428331;0.2163402639722265;587.7090000000003;558.4770000000002;587.210344168;214.0;0.0;0.22829402455785014;-0.37777781989763004;0.37777781989763004;0.22829402455785014;0.9069767441860465;1.744186046511628;2.627906976744186;1.166598604235262;1879.1838860695368;29.011650153875006;23.31130133104776;24.127797911975485;21.191805…
100;12.743990614270512;-3.0341718097890733;12.743990614270512;0.02502187925056165;0.33202226618712316;561.6600000000003;530.4120000000003;561.1933567119999;208.0;0.0;0.2265505943948197;-0.49269100048842185;0.49269100048842185;0.2265505943948197;0.9;1.55;2.15;1.462137002836026;1647.2555550577608;28.440582342009538;22.931065148386285;23.74756172931401;19.20617167712762;12.86355686520881;14.68492407…
101;14.569169610190254;-0.40841881417274783;14.569169610190254;0.0676960036833325;0.3562460975169446;517.5570000000004;489.3330000000003;517.2012992159999;196.0;0.0;0.22664956705319078;-0.49269100048842185;0.49269100048842185;0.22664956705319078;0.9473684210526315;1.631578947368421;2.263157894736842;1.4987854261023004;1444.555583228634;26.64768912319608;21.49253304046779;21.49253304046779;18.4990…
102;12.830358472800736;0.020599965659559683;12.830358472800736;0.020599965659559683;0.39870187160193976;485.5400000000003;458.3240000000003;485.1950709639999;184.0;0.0;0.2535104326053262;-0.49269100048842185;0.49269100048842185;0.2535104326053262;0.8888888888888888;1.5833333333333333;2.2222222222222223;1.5250551022664947;1373.4771248331408;25.070338854006454;20.48481205546164;20.48481205546164;17…
103;13.165365055786438;-2.8830325118161517;13.165365055786438;0.0859246491059642;0.36050730877282094;569.7310000000003;534.4510000000005;569.2460609799999;212.0;0.0;0.2537096163926921;-0.33607282423788065;0.33607282423788065;0.2537096163926921;0.8780487804878049;1.5853658536585367;2.292682926829268;1.233304436258186;1682.7589103552712;28.561902685569176;23.583875131120053;24.40037171204778;19.753…
104;5.523422450544773;0.546626236830356;5.523422450544773;0.546626236830356;0.3827779943963993;471.55700000000036;442.3250000000003;471.21580640799993;180.0;0.0;0.20280106323158711;-0.49269100048842185;0.49269100048842185;0.20280106323158711;0.8571428571428571;1.5714285714285714;2.2285714285714286;1.5044886823217551;1292.8406923616128;24.200095366003378;20.28367054618432;20.28367054618432;17.1945…
105;15.185177016660191;-0.22568760250084985;15.185177016660191;0.021597680076838932;0.3751551067059928;526.6120000000002;495.3640000000004;526.2380190719999;200.0;0.0;0.25378026393635605;-0.37879229031762573;0.37879229031762573;0.25378026393635605;0.9230769230769231;1.6666666666666667;2.41025641025641;1.2941637942064692;1513.4887163999665;26.769009466755723;22.02902744897583;22.02902744897583;19.…
106;15.224866760667197;-3.07441246578825;15.224866760667197;0.0005663701728895187;0.36375650068940135;564.6620000000004;534.4220000000003;564.2119016400002;208.0;0.0;0.1523233622887616;-0.3540550729194437;0.3540550729194437;0.1523233622887616;0.85;1.575;2.25;1.2785123397199498;1620.450975305984;27.854795904382627;22.224068843795347;23.04056542472307;19.253953312293746;13.324192537935627;15.145559…
107;15.12601367345911;-0.5547622209630332;15.12601367345911;0.08146920447113337;0.452513161549578;490.55800000000033;462.3340000000003;490.22926595600006;186.0;0.0;0.13075370690255259;-0.37879229018545557;0.37879229018545557;0.13075370690255259;1.0;1.7777777777777777;2.5555555555555554;1.3330507324708607;1354.9541693270112;24.48455241637955;19.960358667367668;19.960358667367668;17.652999680989844…
108;15.206010349993523;-0.5844838987971459;15.206010349993523;0.01356285027599946;0.35783123891405033;544.6020000000003;514.3620000000003;544.22859726;206.0;0.0;0.25378026393635605;-0.37879229018545557;0.37879229018545557;0.25378026393635605;0.9;1.6;2.3;1.3192273783387298;1543.006050920436;27.639252954758803;22.32964165279544;22.32964165279544;19.474366886035764;13.499533938587891;13.499533938587…
109;12.627575707628331;0.12691411067921776;12.627575707628331;0.12691411067921776;0.372945463515268;499.56700000000035;470.3350000000003;499.2107210279999;190.0;0.0;0.22664956705319064;-0.49269100048842185;0.49269100048842185;0.22664956705319064;0.918918918918919;1.6216216216216217;2.27027027027027;1.4670608053227165;1390.2458928946937;25.777445635193;21.191918836648185;21.191918836648185;18.1052…
110;5.536593938148078;0.5470662429521802;5.536593938148078;0.5470662429521802;0.35950919105337326;485.58400000000034;454.3360000000003;485.23145647199993;186.0;0.0;0.20280106323158711;-0.49269100048842185;0.49269100048842185;0.20280106323158711;0.8888888888888888;1.6388888888888888;2.3055555555555554;1.5357383257083261;1357.5630648376264;25.070338854006454;21.206320276994695;21.206320276994695;17…
111;12.69933496688759;-3.03061698549249;12.69933496688759;0.025665644317403702;0.3440183999226988;547.6330000000004;518.4010000000004;547.1777066479999;202.0;0.0;0.2265505943948197;-0.49269100048842185;0.49269100048842185;0.2265505943948197;0.8974358974358975;1.564102564102564;2.1794871794871793;1.4310715527922935;1598.1646149071807;27.57033885400646;22.008415417575915;22.824911998503637;18.81232…
112;12.050080695022956;-3.5133769432759867;12.050080695022956;0.192761847799241;0.44186201190715685;465.5310000000002;442.34700000000026;465.135841836;170.0;0.0;0.23980742460080043;-0.49269100048842185;0.49269100048842185;0.23980742460080043;0.8484848484848485;1.5151515151515151;2.090909090909091;1.8497049214267771;1395.2417192892387;23.58721119088102;18.617419625679357;19.433916206607083;15.9108…
113;12.81273089950045;-0.008537902560269428;12.81273089950045;0.0;0.6612851699633784;430.94400000000013;403.7280000000001;430.1996351640001;160.0;0.0;0.22694948913235077;-0.38157497566055665;0.38157497566055665;0.22694948913235077;1.2666666666666666;2.066666666666667;2.8333333333333335;2.559996650204541e-06;1018.9640431148051;20.380104409694475;17.231084320874103;18.04758090180183;14.117723500579…
114;13.15390328897093;-0.4406833427815573;13.15390328897093;0.03499966640569063;0.8622393374431375;361.4900000000001;330.24200000000013;361.24777523200004;144.0;0.0;0.22634551940789865;-0.3271789863767738;0.3271789863767738;0.22634551940789865;1.3076923076923077;1.9615384615384615;2.576923076923077;1.7487931496322833;686.1016421276184;19.06011345338556;16.55547859292614;16.55547859292614;12.19641…
115;12.88194845029448;-0.4907130287182182;12.88194845029448;0.31108851410934735;0.6505657114536999;348.773;334.661;348.101398348;124.0;0.0;0.22479502973908455;-0.34441863604249034;0.34441863604249034;0.22479502973908455;1.2083333333333333;1.9583333333333333;2.625;1.7603855163454325;835.0457731900766;17.10408352775558;12.878748269466374;13.63467721548483;11.508040390846979;7.065884937853881;7.4438…
116;13.890054932875099;-4.865109901213573;13.890054932875099;0.03849476673385377;0.5883719334675285;455.39600000000013;439.26800000000014;455.12052403200005;168.0;0.0;0.41950101545462415;-0.36053921022241964;0.41950101545462415;0.36053921022241964;0.9696969696969697;1.6666666666666667;2.393939393939394;1.7377815742400813;1348.8054627146928;23.32769816688717;16.992807816803094;16.992807816803094;1…
117;12.948290886134748;-4.531157129308658;12.948290886134748;0.09562852317004356;0.35520792386532796;479.46200000000016;459.3020000000002;479.1569095400001;178.0;0.0;0.415934217535096;-0.43803300464945205;0.43803300464945205;0.415934217535096;0.9714285714285714;1.8;2.5428571428571427;1.536620158490559;1375.3111564738183;25.001424753254106;18.720234016730796;18.720234016730796;16.740533306307345;1…
118;13.0453529659592;-0.21869346926255218;13.0453529659592;0.21869346926255218;0.23329865746612236;488.5510000000001;464.35900000000026;488.19607400800004;182.0;0.0;0.2572706887721488;-0.4383131274622107;0.4383131274622107;0.2572706887721488;0.7567567567567568;1.5405405405405406;2.3513513513513513;1.29872142823175;1506.915828140049;25.45117222155994;20.050442212840867;20.050442212840867;18.191004…
119;13.433053594132913;-0.29355488524788775;13.433053594132913;0.29355488524788775;0.23782673714868985;515.5520000000001;493.37600000000026;515.1869865440001;190.0;0.0;0.22816826445389754;-0.43831312750924883;0.43831312750924883;0.22816826445389754;0.7435897435897436;1.5384615384615385;2.3333333333333335;1.2477694053389645;1759.1236578060718;26.605872759939192;20.83723531719652;20.83723531719652;…
120;13.334492521954374;-0.2443668343140739;13.334492521954374;0.1018757204594618;0.3061015638617843;544.6810000000003;512.4250000000003;544.2256598840002;202.0;0.0;0.2614785001997281;-0.37777781997653226;0.37777781997653226;0.2614785001997281;0.9743589743589743;1.7179487179487178;2.4615384615384617;1.1408963545739914;1422.5209361813197;26.605872759939196;21.68944794012014;22.505944521047866;19.13…
121;11.651443373645755;-0.501498960695389;11.651443373645755;0.17035751028806612;0.6785934283834453;279.303;266.19899999999996;279.112010036;104.0;0.0;0.2504111512682344;-0.36777418423172387;0.36777418423172387;0.2504111512682344;1.1428571428571428;1.9047619047619047;2.5714285714285716;2.1543535818715527;794.8334802380061;14.819626477379408;11.07617817336004;11.07617817336004;10.147867045540844;6…
122;5.872229121171092;0.2270429905458764;5.872229121171092;0.2270429905458764;0.4891771490834657;438.5610000000002;412.35300000000024;438.19502845200003;162.0;0.0;0.18048314827670303;-0.3729044237415695;0.3729044237415695;0.18048314827670303;1.2580645161290323;2.064516129032258;2.806451612903226;1.4029233000265924;1173.6566916282118;21.534804948073724;18.03279386981758;18.849290450745308;14.97436…
123;4.6425555083144365;0.7178193499622071;4.6425555083144365;0.7178193499622071;0.5529260205074162;343.44100000000003;330.33700000000005;343.0673854160001;116.0;0.0;0.18054386031187902;-0.32751377071725135;0.32751377071725135;0.18054386031187902;1.3478260869565217;2.260869565217391;2.9565217391304346;1.8637355259611383;954.9990453101689;15.81119030894213;12.439315904375647;14.0723090662311;11.241…
124;13.832187989139545;-1.1028478876756294;13.832187989139545;0.0938830362391867;0.6474819257055228;387.34600000000006;372.2260000000001;387.1142957800001;144.0;0.0;0.3376856293705069;-0.4623904012299106;0.4623904012299106;0.3376856293705069;1.1785714285714286;1.8571428571428572;2.5357142857142856;1.862502856971891;1031.2003790577621;20.25878406613483;14.648223538613474;14.648223538613474;13.4010…
125;12.733378577153552;-3.653506137728122;12.733378577153552;0.18076031119723446;0.3463330582394301;524.6910000000001;488.40300000000025;524.256960012;198.0;0.0;0.24061694859105714;-0.4922621205086082;0.4922621205086082;0.24061694859105714;1.0;1.7297297297297298;2.4324324324324325;1.3938414809387558;1300.4619157422019;26.468044558434503;21.913427058181245;22.72992363910897;17.57143132758158;12.54…
126;13.780524970381745;-3.9277285671112323;13.780524970381745;0.16258455032354702;0.6027885397158543;394.36300000000006;382.26700000000017;394.065965684;140.0;0.0;0.28693463586500556;-0.3675471018348229;0.3675471018348229;0.28693463586500556;1.1111111111111112;1.7407407407407407;2.3703703703703702;1.9271307014557715;1125.9540636167628;19.767220234572108;13.426715317080415;14.243211898008141;12.66…
127;13.757565157758473;-1.1279090729907268;13.757565157758473;0.020285820046823222;0.6527340459189154;359.29200000000003;348.2040000000001;359.082995652;132.0;0.0;0.33525673712767495;-0.4776383259945652;0.4776383259945652;0.33525673712767495;1.1153846153846154;1.7692307692307692;2.423076923076923;1.9122844415110551;998.6198588179492;18.844570503761737;12.98008206246302;12.98008206246302;12.363081…
128;13.78759542718934;-1.0928803886109077;13.78759542718934;0.0662819402452337;0.6752323904923299;373.3190000000001;360.21500000000003;373.09864571600014;138.0;0.0;0.33734403110309413;-0.46541750879975624;0.46541750879975624;0.33734403110309413;1.1111111111111112;1.7407407407407407;2.3333333333333335;1.8431828505278427;997.6583917801302;19.55167728494828;13.941116757426927;13.941116757426927;12.9…
129;13.748173658481857;-1.1112267308208865;13.748173658481857;0.08218351960186543;0.6527340459189154;359.292;348.2040000000001;359.082995652;132.0;0.0;0.33518083886410643;-0.4776392361893025;0.4776392361893025;0.33518083886410643;1.0769230769230769;1.6923076923076923;2.269230769230769;1.8710572479005942;981.3698588179493;18.844570503761734;12.98008206246302;12.98008206246302;12.363081100704113;7.…
130;13.693077376050411;-1.0354521499958016;13.693077376050411;0.040553193499622164;0.7756076968017505;315.283;304.195;315.0931664120001;116.0;0.0;0.2869346358649739;-0.3675471018348456;0.3675471018348456;0.2869346358649739;1.0434782608695652;1.6956521739130435;2.347826086956522;1.9341222214159701;843.3087256503444;16.396976746569035;11.701970445688826;11.701970445688826;11.058550648063802;6.59349…
131;13.808504780813479;-1.041025709666583;13.808504780813479;0.031021825396825742;0.7453055936361495;358.3520000000001;342.22400000000005;358.13536557200007;134.0;0.0;0.28693463586503526;-0.3775996720780225;0.3775996720780225;0.28693463586503526;1.1538461538461537;1.8076923076923077;2.4615384615384617;1.9007853868665612;949.3869956332804;18.844570503761734;14.071833771999158;14.071833771999158;12…
132;13.792119639241026;-1.0401798988649633;13.792119639241026;0.032593065003779564;0.7453055936361495;358.35200000000015;342.2240000000001;358.13536557199996;134.0;0.0;0.28693463586497414;-0.37765943066063695;0.37765943066063695;0.28693463586497414;1.1153846153846154;1.7307692307692308;2.3076923076923075;1.8602231007462562;932.1369956332804;18.844570503761737;14.071833771999158;14.071833771999158…
133;13.684812913240492;-1.0510771499958012;13.684812913240492;0.0005531934996223509;0.766228913293932;316.2710000000001;306.19100000000003;316.08841538;116.0;0.0;0.286934635884206;-0.36754710182097705;0.36754710182097705;0.286934635884206;1.173913043478261;1.9130434782608696;2.5652173913043477;1.9341222214159701;844.7089811457756;16.396976746569035;11.571833771999158;11.571833771999158;11.0585506…
134;13.81135465580621;-0.7440515913793331;13.81135465580621;0.026109405181825807;0.6648461314785726;369.35600000000005;353.22800000000007;369.12371759200005;138.0;0.0;0.3376856293705069;-0.4623904012299106;0.4623904012299106;0.3376856293705069;1.2222222222222223;2.0;2.740740740740741;1.8326520695463826;1002.1671050310289;19.388540578131753;14.347609334793875;14.347609334793875;12.99040230064194;8…
135;13.5373970143613;-0.37152777777777746;13.5373970143613;0.1899997637944062;0.7042734093375806;271.295;257.183;271.112090288;102.0;0.0;0.25753149574408013;-0.3673649622453378;0.3673649622453378;0.25753149574408013;1.25;2.05;2.8;2.488092019828546;854.7265209292464;14.27565640300939;11.197527974110805;11.197527974110805;9.558550648063802;6.4324131244461125;6.4324131244461125;5.0163894859333;5.016…
136;13.665627467036195;-0.36934156378600824;13.665627467036195;0.20851828231292502;0.7254442601485164;299.34900000000005;281.205;299.143390416;114.0;0.0;0.25753149574412393;-0.36682873556010004;0.36682873556010004;0.25753149574412393;1.1818181818181819;1.9545454545454546;2.6818181818181817;2.344271977948765;901.4242428603126;15.853006672199017;12.77487824330043;12.77487824330043;10.46923425058676…
137;13.617242693373644;-2.6452630280507257;13.617242693373644;0.2591486363063742;0.7116325130326334;319.286;307.19;319.093246664;118.0;0.0;0.25753149574412465;-0.36635320446154623;0.36635320446154623;0.25753149574412465;1.2173913043478262;2.0;2.739130434782609;1.9118618745531375;975.3691547770628;16.189869965382485;11.867670482502353;11.867670482502353;10.927453471798826;7.179280421190361;7.17928…
138;13.674886726295458;-4.480835734756867;13.674886726295458;0.03784722222222192;0.5476670518838085;353.31899999999996;338.19899999999996;353.1151249800001;132.0;0.0;0.4083250929814645;-0.35794192038263273;0.4083250929814645;0.35794192038263273;1.16;1.88;2.52;2.2937490042728097;994.7469504919126;18.35300667219901;13.408771662328112;13.408771662328112;11.680559115991949;7.6213683018881;7.621368301…
139;13.674886726295458;-4.480835734756867;13.674886726295458;0.03784722222222192;0.5476670518838085;353.31899999999996;338.19899999999996;353.1151249800001;132.0;0.0;0.4083250929814645;-0.35794192038263273;0.4083250929814645;0.35794192038263273;1.16;1.88;2.52;2.2937490042728097;994.7469504919126;18.35300667219901;13.408771662328112;13.408771662328112;11.680559115991949;7.6213683018881;7.621368301…
140;13.671506958499654;-0.4075082278281681;13.671506958499654;0.027589390694549465;0.6468466579242206;315.34799999999996;297.20399999999995;315.138305036;120.0;0.0;0.25753149573466627;-0.39574980991104836;0.39574980991104836;0.25753149573466627;1.3043478260869565;2.0869565217391304;2.8260869565217392;2.2305048605321858;934.1588394190233;16.612519696192862;12.981604862794232;12.981604862794232;10.…
141;13.276958039388596;-4.418335734756866;13.276958039388596;0.08474537037037044;0.7186453458014804;336.317;321.197;336.11979576000004;126.0;0.0;0.4083250930259809;-0.35794037553513114;0.4083250930259809;0.35794037553513114;1.2083333333333333;1.9583333333333333;2.625;2.2583816253319013;949.3441700045914;17.482763184195935;12.978020784818844;12.978020784818844;11.286712265874597;7.371433575688183;…
142;12.129989178573684;-0.13623622546151393;12.129989178573684;0.13623622546151393;0.600372931329443;328.37500000000006;312.24700000000007;328.132411132;122.0;0.0;0.2569161586818188;-0.3654587406383962;0.3654587406383962;0.2569161586818188;1.0;1.8;2.6;1.815334363309079;1059.2283562647297;17.062267164498696;13.437985492925838;13.437985492925838;12.309663088089318;8.017576711504596;8.01757671150459…
143;13.238120061372674;-0.29671640106659924;13.238120061372674;0.07426907491391632;0.7590448403576996;325.3870000000001;305.22700000000003;325.15904048;124.0;0.0;0.256916158672059;-0.36901313869112284;0.36901313869112284;0.256916158672059;1.1666666666666667;1.875;2.5416666666666665;2.168240647912903;923.9801446771265;17.319626477379405;13.98198502448698;13.98198502448698;11.332318457408354;7.8568…
144;13.671248162845384;-2.7729531473083053;13.671248162845384;0.1695357772738728;0.772381026606457;345.3240000000001;331.21200000000005;345.10889672800005;128.0;0.0;0.26648988968606047;-0.3498221828017596;0.3498221828017596;0.26648988968606047;1.16;1.92;2.6;1.9404555365981064;998.614078106674;17.604083527755577;13.099341128378486;13.099341128378486;11.927453471798824;7.840854637974436;7.840854637…
145;13.985405069384147;-0.581963651928479;13.985405069384147;0.06388281209279634;0.3595079111452031;446.28400000000005;431.16400000000016;445.05602390000007;152.0;0.0;0.25691615869136303;-0.36295889822645383;0.36295889822645383;0.25691615869136303;1.0333333333333334;1.7666666666666666;2.5;1.8446705677159998;1306.5133163500973;21.413484604514082;15.640822469896989;17.1526803619339;14.3294075958929…
146;12.118635204081633;-0.1457398352859658;12.118635204081633;0.0755790186444949;0.7685592449122542;322.41200000000003;300.236;322.179361324;124.0;0.0;0.2569171349328177;-0.3665113762463961;0.3665113762463961;0.2569171349328177;1.2083333333333333;2.0;2.6666666666666665;2.200821185183649;910.0383727181413;17.319626477379405;14.42147763498079;14.42147763498079;11.359191910946029;8.06455297291568;8.…
147;12.299088369175852;-0.2134555510743732;12.299088369175852;0.006060305869108218;0.5338467002769959;389.4590000000001;366.27500000000015;389.18517497600004;148.0;0.0;0.2615180808011888;-0.3664089503508658;0.3664089503508658;0.2615180808011888;1.103448275862069;1.8620689655172413;2.586206896551724;1.85425826405379;1205.3303114854314;20.595647359318303;16.854289790134235;16.854289790134235;13.825…
148;12.711282123960695;-0.2567024255689929;12.711282123960695;0.010450320758086162;0.734463294422472;359.47400000000005;330.2420000000001;359.23212516800004;142.0;0.0;0.25691922884666063;-0.36640918873973943;0.36640918873973943;0.25691922884666063;1.3461538461538463;2.0384615384615383;2.6538461538461537;2.4286500944259535;835.9188584119004;19.482763184195935;16.434538411059243;16.434538411059243;…
149;13.726656273620558;-0.3721547067901232;13.726656273620558;0.03884019116906012;0.7014131854521042;313.37600000000003;293.216;313.15904048;120.0;0.0;0.25753149574414613;-0.36655900845257466;0.36655900845257466;0.25753149574414613;1.2173913043478262;1.9565217391304348;2.652173913043478;2.3144138720669813;940.5334574484697;16.77565640300939;13.697527974110805;13.697527974110805;10.769875513468989…
150;13.688035884119488;-0.3875082278281681;13.688035884119488;0.10004869771982872;0.6463868805744492;314.364;295.21199999999993;314.15428944800004;120.0;0.0;0.2575314957346662;-0.3689528364491531;0.3689528364491531;0.2575314957346662;1.3043478260869565;2.0869565217391304;2.8260869565217392;2.2305048605321858;932.9137269211868;16.612519696192862;13.1117415364839;13.1117415364839;10.909815381593782…
151;13.72509706835239;-2.943707366191809;13.72509706835239;0.025158730158729492;0.6969286732719581;361.398;345.27000000000004;361.089640592;130.0;0.0;0.25753149573464407;-0.36922647598956;0.36922647598956;0.25753149573464407;1.28;2.12;2.88;1.7891348920061183;1141.0322192603903;17.60408352775558;13.250699970248585;14.06719655117631;11.927453471798827;7.9780193159798705;9.799386521025786;6.36731361…
152;13.715674220343681;-0.3945100909458772;13.715674220343681;0.2852999624500345;0.5686469976145112;320.3270000000001;307.22300000000007;320.10733925600005;118.0;0.0;0.2575314957448156;-0.3638827940448827;0.3638827940448827;0.2575314957448156;1.125;2.0416666666666665;2.875;1.8935823594862236;1092.565573887908;16.518297090128677;12.583899158366188;12.583899158366188;11.720346690612278;7.4666250547…
153;13.796620042198594;-0.4228228481475236;13.796620042198594;0.3136127196516807;0.4784158143143963;388.22900000000016;376.1330000000002;387.034145584;130.0;0.0;0.25753149574469864;-0.365348935750925;0.365348935750925;0.25753149574469864;1.0769230769230769;1.8461538461538463;2.6153846153846154;1.8795094530570913;1186.4602833945953;18.258784066134833;13.31526423969506;14.827122131731967;12.5417138…
154;14.04586071235963;-0.33197576239964377;14.04586071235963;0.2227656339038011;0.7230559909470208;366.4400000000001;343.2560000000001;366.18558957600004;140.0;0.0;0.2575314978943772;-0.3500171035198455;0.3500171035198455;0.2575314978943772;1.1111111111111112;1.8518518518518519;2.5925925925925926;1.7415673915868173;1066.8933674768375;18.543241116511005;15.411946121419634;15.411946121419634;13.114…
155;13.705108791220804;-0.44911239187032836;13.705108791220804;0.3164742903334177;0.5461311410492832;323.3020000000001;312.21400000000006;323.087018412;118.0;0.0;0.25753149945599224;-0.33961178994671193;0.33961178994671193;0.25753149945599224;0.9583333333333334;1.7916666666666667;2.625;2.023211109329085;1138.0598810669335;16.681433796945207;12.30754325468891;12.30754325468891;11.61419354072963;7.…
156;14.109437463256906;-0.9045671138825899;14.109437463256906;0.1578779289493577;0.4903254561987712;375.7370000000001;366.6650000000001;375.0386242480001;130.0;0.0;0.2575314994562411;-0.33607846671095215;0.33607846671095215;0.2575314994562411;1.0;1.8076923076923077;2.576923076923077;2.0263885463406344;1216.728016002071;18.421920772951363;12.908771662328112;13.664700608346568;12.43556074577555;7.4…
157;13.787783688340145;-0.43983427115702267;13.787783688340145;0.3266718106995887;0.4704453882626177;374.2020000000001;364.12200000000007;373.01849552000004;124.0;0.0;0.25753149945615816;-0.33725908440663976;0.33725908440663976;0.25753149945615816;1.04;1.8;2.56;2.0511231677661046;1169.9797434304267;17.551677284948287;12.608157458508511;14.12001535054542;12.041713895658196;7.361018860337568;8.1169…
158;13.965279288278929;-0.34924832818929974;13.965279288278929;0.2153448207986901;0.6388905349612299;365.4520000000001;341.2600000000001;365.190340608;140.0;0.0;0.2575314957441902;-0.36593562706926125;0.36593562706926125;0.2575314957441902;1.2222222222222223;2.037037037037037;2.7777777777777777;1.6900243490414952;1135.5510724239152;18.974327015758657;15.896198586860075;15.896198586860075;12.82633…
159;13.614742693373644;-0.35384516460905346;13.614742693373644;0.24463503611321036;0.7101314190645265;283.306;269.19399999999996;283.112090288;106.0;0.0;0.25753149574412376;-0.36680840502421475;0.36680840502421475;0.25753149574412376;1.2380952380952381;2.0952380952380953;2.857142857142857;2.0554074152382724;899.0422814299019;14.396976746569035;11.318848317670447;11.318848317670447;10.220346690612…
160;12.035888290501386;-0.6335619803476946;12.035888290501386;0.013025793650794038;0.6611804498474478;327.1230000000001;319.059;325.986112096;108.0;0.0;0.2705707023452526;-0.5071197044152095;0.5071197044152095;0.2705707023452526;1.1904761904761905;1.9047619047619047;2.5238095238095237;2.2739967555525444;734.1063538201125;15.568549621822843;10.339202623547715;11.851060515584626;9.87991785310972;5.…
161;14.275399408449456;-0.7965263373094607;14.275399408449456;0.07036764004107199;0.4355644423430437;482.49500000000023;458.30300000000017;482.19902844800004;182.0;0.0;0.2452483985489106;-0.4965477269804773;0.4965477269804773;0.2452483985489106;1.1714285714285715;1.9142857142857144;2.5714285714285716;1.2795243821824234;1354.1138891576436;24.526368779636446;19.255342621016418;19.255342621016418;16…
162;12.605935083068019;-4.7567093150072495;12.605935083068019;0.007937452758881136;0.8621276761721223;391.41900000000015;371.2590000000001;391.12898054;144.0;0.0;0.4036207162019629;-0.3544334464655057;0.4036207162019629;0.3544334464655057;1.3846153846153846;2.1153846153846154;2.8076923076923075;1.8567079718462838;882.7793531810405;19.112519696192855;14.362671143113424;15.17916772404115;12.0831354…
163;12.703710842361636;-0.07089915595867913;12.703710842361636;0.07089915595867913;0.7229932295874173;385.49700000000007;362.3130000000001;385.1684793560001;142.0;0.0;0.32206602741043455;-0.35397793851921844;0.35397793851921844;0.32206602741043455;1.4444444444444444;2.2962962962962963;3.074074074074074;1.513992340582552;951.9975792053863;18.96589084732138;15.637986517124917;16.45448309805264;13.0…
164;14.060495268253206;-0.7894619388414486;14.060495268253206;0.22534297052154173;0.7615515392676199;371.4350000000001;348.2510000000001;371.1921521760001;142.0;0.0;0.16280792361510496;-0.3544733658744231;0.3544733658744231;0.16280792361510496;1.2592592592592593;2.111111111111111;2.962962962962963;1.5516420045065114;941.0217001259127;18.96589084732138;15.492012606281488;15.492012606281488;13.0417…
165;11.776021877886958;-0.4301804085831862;11.776021877886958;0.16412037037036997;0.8681806908244334;303.3660000000001;282.19800000000004;303.169524912;118.0;0.0;0.24784652586518127;-0.38653212419540395;0.38653212419540395;0.24784652586518127;1.5454545454545454;2.3636363636363638;3.1363636363636362;1.8755535372913616;670.7514884641987;15.689869965382487;12.859494738657975;12.859494738657975;10.61…
166;9.67548384319647;-0.29607798449174116;9.67548384319647;0.0;0.3665650668051276;463.0110000000002;435.79500000000013;462.1717061640001;166.0;0.0;0.18048314827210254;-0.39447077751990617;0.39447077751990617;0.18048314827210254;1.3225806451612903;2.129032258064516;2.806451612903226;2.7224961533056426e-06;1137.6831934843508;21.30275414050485;17.955063438935206;19.588056600790654;14.407346627969813…
167;13.384837620816771;-2.595672414582654;13.384837620816771;0.0;0.4774112875713098;452.922;433.77000000000004;452.11099772800014;158.0;0.0;0.26131014289860793;-0.3275376996305408;0.3275376996305408;0.26131014289860793;1.3333333333333333;2.2;2.933333333333333;2.1779970394642034e-06;1156.582764561812;20.009860921691395;15.97088557064025;17.6038787324957;13.96625961205904;9.134576469561576;9.907973…
168;13.561504287483437;-2.880047414582654;13.561504287483437;0.0;0.47543526364057426;454.93420355600017;433.7700000000002;454.1235512200001;158.0;0.0;0.26131014289860793;-0.3275376996305408;0.3275376996305408;0.26131014289860793;1.4;2.2666666666666666;3.0;2.4499964085388023e-06;1243.3087547305945;21.80275414050485;17.763778789453703;17.396771951309155;14.72711330032094;9.938402110701444;9.7117987…
169;13.8472614453648;-0.6186219370923551;13.8472614453648;0.02201436130007539;0.659105714344346;332.31800000000004;318.206;332.13094888800003;124.0;0.0;0.22489709404075733;-0.34441721122095204;0.34441721122095204;0.22489709404075733;1.125;1.875;2.5416666666666665;1.760385516345432;833.0457731900766;17.10408352775558;12.878748269466373;12.878748269466373;11.508040390846979;7.065884937853881;7.0658…
170;14.018171939191962;-0.5998081615821518;14.018171939191962;0.003306878306878591;0.6218884117663149;358.3560000000001;342.22800000000007;358.14659895200003;134.0;0.0;0.2248970940407724;-0.34441721122095204;0.34441721122095204;0.2248970940407724;1.1538461538461537;1.9230769230769231;2.6538461538461537;1.4827518775876973;906.8681418987541;18.095647359318303;13.870312101029096;13.870312101029096;1…
171;12.898311724154318;-0.5003612137647544;12.898311724154318;0.3007645450155372;0.6114288587578938;364.77200000000016;350.66;364.096312968;130.0;0.0;0.22479503765218545;-0.481237097632686;0.481237097632686;0.22479503765218545;1.24;2.0;2.68;1.7482545610503093;856.2930139175782;17.81119030894213;13.286996559930238;14.042925505948693;12.046045193307764;7.178257373549676;7.556221846558904;4.96221983…
172;12.935285103783947;-0.48634382903308393;12.935285103783947;0.3088163288731476;0.6052946152507808;374.8110000000001;358.6830000000001;374.1170484120001;134.0;0.0;0.22479503760344582;-0.34441863601723416;0.34441863601723416;0.22479503760344582;1.2307692307692308;2.0;2.730769230769231;1.4827518775876973;908.8681418987541;18.095647359318303;13.870312101029096;14.626241047047552;12.580520035918413…
173;12.896201384648148;-0.4737794717934023;12.896201384648148;0.26964427437641714;0.6610925304614803;328.3550000000001;311.219;328.15602076400006;124.0;0.0;0.22471058834361624;-0.3444197995584075;0.3444197995584075;0.22471058834361624;1.125;1.875;2.5416666666666665;1.760385516345432;829.7453831647554;17.10408352775558;13.500783796457146;13.500783796457146;11.508040390846979;7.376902701349268;7.37…
174;12.861132727555681;-0.5627281746031751;12.861132727555681;0.0783172713529856;0.7296082554883426;349.7570000000002;336.653;349.085413936;124.0;0.0;0.3186436581834362;-0.4521500791964689;0.4521500791964689;0.3186436581834362;1.25;2.0;2.6666666666666665;1.760385516345432;839.3942887356734;17.10408352775558;12.786996559930236;13.542925505948691;11.508040390846979;6.967036208886515;7.3450006818957…
175;12.861132727555681;-0.5627281746031751;12.861132727555681;0.0783172713529856;0.7296082554883426;349.7570000000002;336.653;349.085413936;124.0;0.0;0.3186436581834362;-0.4521500791964689;0.4521500791964689;0.3186436581834362;1.25;2.0;2.6666666666666665;1.760385516345432;839.3942887356734;17.10408352775558;12.786996559930236;13.542925505948691;11.508040390846979;6.967036208886515;7.3450006818957…
176;12.907763884648148;-0.4891123616068114;12.907763884648148;0.30546003869867544;0.5698017307315224;409.2230000000001;395.11100000000005;408.04579738800004;130.0;0.0;0.224769680820094;-0.481237097636167;0.481237097636167;0.224769680820094;1.24;2.0;2.68;1.7482545610503093;856.2930139175782;17.81119030894213;13.286996559930238;14.872993099044942;12.046045193307764;7.178257373549676;7.9712556431070…
177;12.890993051314812;-0.4799778189008401;12.890993051314812;0.2849503968253968;0.6119068777925709;393.22400000000005;379.112;392.050882768;124.0;0.0;0.22476968077140932;-0.3444189883258621;0.3444189883258621;0.22476968077140932;1.2083333333333333;1.9583333333333333;2.625;1.760385516345432;835.0457731900766;17.10408352775558;12.878748269466373;14.464744808581077;11.508040390846979;7.065884937853…
178;12.928415890820986;-0.49418963402174554;12.928415890820986;0.3200868186780892;0.6015100726180698;377.8150000000001;360.67900000000014;377.1279474440001;136.0;0.0;0.22479503762922365;-0.36305798684159973;0.36305798684159973;0.22479503762922365;1.1923076923076923;1.9230769230769231;2.576923076923077;1.747595684960569;881.0785020211847;18.681433796945207;14.325961864966335;15.081890810984788;12.…
179;13.995409593512946;-0.6290386037590221;13.995409593512946;0.03561980347694593;0.6135808206021695;361.3600000000001;344.2240000000001;361.1574979840001;136.0;0.0;0.224897094066694;-0.36305798682441154;0.36305798682441154;0.224897094066694;1.1153846153846154;1.8461538461538463;2.5;1.747595684960569;879.0785020211847;18.681433796945207;14.325961864966335;14.325961864966335;12.41872399336994;7.68…
180;13.094860045612002;-0.47935458166726863;13.094860045612002;0.3092433022591756;0.5732399888519608;399.43400000000014;377.25800000000015;399.19313454400003;152.0;0.0;0.22671582232855295;-0.3777758792540059;0.3777758792540059;0.22671582232855295;1.1379310344827587;1.896551724137931;2.586206896551724;1.597013918157666;956.2205675891155;20.21696770287794;16.18467280716716;16.18467280716716;14.0636…
181;15.232246328206827;-0.5890849000553182;15.232246328206827;0.020633030990173662;0.555424374776546;417.42400000000015;396.25600000000014;417.18371273200006;158.0;0.0;0.2269261351126802;-0.3777758503011845;0.3777758503011845;0.2269261351126802;1.1666666666666667;1.9;2.566666666666667;1.652895906213796;1005.3916969521943;21.08721119088102;16.48528701098676;16.48528701098676;14.491203638441373;9.4…
182;13.124621039388147;-0.496223268535956;13.124621039388147;0.32969860166288734;0.5389141878658551;433.8790000000002;412.7110000000002;433.15416219200006;158.0;0.0;0.22682194298606922;-0.3777758647299678;0.3777758647299678;0.22682194298606922;1.2333333333333334;1.9666666666666666;2.6333333333333333;1.652895906213796;1007.3916969521943;21.08721119088102;16.48528701098676;17.241215957005213;14.491…
183;13.111630878945334;-0.48848912437324077;13.111630878945334;0.3297529441324538;0.5264702515869931;415.43300000000016;393.2570000000002;415.188049164;158.0;0.0;0.22671582237704474;-0.4812370976468369;0.4812370976468369;0.22671582237704474;1.1666666666666667;1.9333333333333333;2.6333333333333333;1.5910881820897425;976.0433308562189;20.924074484064487;16.592921097631024;16.592921097631024;14.6016…
184;15.2828829022809;-0.6249054782866106;15.2828829022809;0.06910241874527578;0.5094135272600623;433.4230000000001;412.2550000000001;433.17862735200015;164.0;0.0;0.22692613516173887;-0.48123709761851907;0.48123709761851907;0.22692613516173887;1.1935483870967742;1.935483870967742;2.6129032258064515;1.646837759641731;1025.369936082623;21.794317972067567;16.893535301450623;16.893535301450623;15.0292…
185;13.141391872721481;-0.5053578112419264;13.141391872721481;0.30214587532543913;0.4948616862183354;449.87800000000016;428.7100000000001;449.14907681200015;164.0;0.0;0.22682194303485514;-0.4812370976326444;0.4812370976326444;0.22682194303485514;1.2580645161290323;2.0;2.6774193548387095;1.646837759641731;1027.369936082623;21.794317972067567;16.893535301450623;17.649464247469076;15.029208440902158…
186;14.147458415658825;-4.781815233152488;14.147458415658825;0.12898778073110662;0.45326631719954846;526.5150000000001;501.3150000000003;526.18278994;198.0;0.0;0.41651358003040534;-0.3806062455446951;0.41651358003040534;0.3806062455446951;0.9210526315789473;1.5526315789473684;2.1842105263157894;1.5939474657328088;1491.9510336610738;27.4050484360768;20.647508355182342;20.647508355182342;17.8582104…
187;13.722759700349886;-4.826115953325775;13.722759700349886;0.22819444444444437;0.5280915516569182;374.29300000000006;364.213;374.06784044;136.0;0.0;0.41651447243526774;-0.36053921814301304;0.41651447243526774;0.36053921814301304;0.8518518518518519;1.5185185185185186;2.2222222222222223;2.0675904937723484;1142.0623174202476;19.344570503761737;13.447156626481643;13.447156626481643;12.7698755134689…
188;13.953457136731847;-4.692897967057193;13.953457136731847;0.05980478919963028;0.5471933353094752;440.4250000000002;421.2730000000002;440.146010508;164.0;0.0;0.41651358003033684;-0.3689676427808411;0.41651358003033684;0.3689676427808411;0.875;1.5625;2.28125;1.7599419505892637;1269.7272901847905;22.457454678884098;16.844832873718563;16.844832873718563;15.342355158540423;10.181098521039745;10.181…
189;13.722338309571352;-4.690061531557068;13.722338309571352;0.07513321995464817;0.6584471555885975;399.3720000000001;383.24400000000014;399.11946141199996;148.0;0.0;0.41651358000928124;-0.3776434608571976;0.41651358000928124;0.3776434608571976;0.896551724137931;1.5517241379310345;2.206896551724138;2.0656058962876536;1189.34463640641;20.92192077295136;15.516405748972373;15.516405748972373;13.6805…
190;14.014988358035797;-4.741745788708046;14.014988358035797;0.10104241801301694;0.45550801567481486;468.4350000000002;449.28300000000024;468.14092512800005;174.0;0.0;0.41651358003040534;-0.3679639275440526;0.41651358003040534;0.3679639275440526;0.8823529411764706;1.5588235294117647;2.235294117647059;1.6999385296698253;1350.9922294455253;24.03480494807372;17.777645028872012;17.777645028872012;16.…
191;13.943457136731848;-4.7052436460695395;13.943457136731848;0.0721504682119758;0.6096371546650297;441.40900000000016;423.26500000000016;441.13002609600005;164.0;0.0;0.41651358003047406;-0.3777778199547712;0.41651358003047406;0.3777778199547712;0.90625;1.59375;2.3125;1.7599419505892637;1270.2175151804636;22.457454678884098;16.75308116418243;16.75308116418243;15.342355158540423;10.051342009042823…
192;12.471424162257495;-0.7295182455698337;12.471424162257495;0.07032399533887634;0.7578017111052459;348.3950000000001;324.20300000000003;348.15728848799995;136.0;0.0;0.34197606723683255;-0.5068974994747927;0.5068974994747927;0.34197606723683255;1.28;2.04;2.76;2.3313005453294107;664.1233181134199;18.39697674656903;14.527055873925864;14.527055873925864;11.9010859031649;8.38641203782327;8.386412037…
193;12.660405902567769;0.15428271016065165;12.660405902567769;0.15428271016065165;0.5160213618923951;434.52900000000005;412.3530000000001;434.16372832400003;158.0;0.0;0.24524876850553876;-0.338860641800269;0.338860641800269;0.24524876850553876;1.064516129032258;1.8709677419354838;2.6129032258064515;1.2958541960962933;1196.5541177718426;21.20853153444066;17.10132780887718;17.917824389804906;15.152…
194;12.744105455717818;-0.15838704439700302;12.744105455717818;0.129670888283127;0.3657132124043187;485.5520000000003;458.3360000000003;485.2287711040001;184.0;0.0;0.2690863778042277;-0.3479882648730918;0.3479882648730918;0.2690863778042277;1.0277777777777777;1.8333333333333333;2.611111111111111;1.1412675793989937;1385.0627083517277;24.48455241637955;19.723028314129568;19.723028314129568;17.61932…
195;12.663193268335903;0.1575349293219621;12.663193268335903;0.1575349293219621;0.5420992470706798;413.4850000000002;390.30100000000016;413.19640835600006;156.0;0.0;0.2452484003353067;-0.338860641800269;0.338860641800269;0.2452484003353067;0.9354838709677419;1.7419354838709677;2.5161290322580645;1.2977274437867237;1168.4967223853275;21.045394827624133;17.055266999671865;17.055266999671865;15.2591…
196;12.711039073324566;0.15807834195328674;12.711039073324566;0.15807834195328674;0.49196281839190165;444.5430000000002;416.3190000000002;444.2386075160001;170.0;0.0;0.24524840575166335;-0.338860641800269;0.338860641800269;0.24524840575166335;1.0606060606060606;1.8484848484848484;2.5757575757575757;1.2940526214232626;1237.8379469843612;22.785881803630286;18.925130325982188;18.925130325982188;16.0…
197;12.638840471661677;0.16088472637805284;12.638840471661677;0.16088472637805284;0.5359760872976257;419.5140000000002;398.3460000000002;419.1528292920001;152.0;0.0;0.24524876290826375;-0.338860641800269;0.338860641800269;0.24524876290826375;1.0666666666666667;1.9;2.6666666666666665;1.2918721824191792;1134.8585685550154;20.338288046437583;16.308814751756476;17.125311332684202;14.759152830872495;9…
198;12.737144716765375;0.1608153917370403;12.737144716765375;0.1608153917370403;0.4629772715594361;456.55400000000026;428.33000000000027;456.23860751600006;174.0;0.0;0.24524840642283158;-0.338860641800269;0.338860641800269;0.24524840642283158;1.088235294117647;1.8823529411764706;2.6470588235294117;1.1643700094030047;1315.2073932280114;23.122745096813752;19.23742975447608;19.23742975447608;16.5714…
199;12.662207075042017;0.15637752191455467;12.662207075042017;0.15637752191455467;0.518860851864266;416.4890000000001;392.2970000000002;416.207307388;158.0;0.0;0.24524840642280904;-0.338860641800269;0.338860641800269;0.24524840642280904;1.096774193548387;1.903225806451613;2.6451612903225805;1.295854196096293;1190.6852880401761;21.20853153444066;17.323216192102983;17.323216192102983;15.15299968098…
200;4.702537792894935;0.7360719009826153;4.702537792894935;0.7360719009826153;0.6663043922901642;298.3540000000001;280.21000000000004;298.16544257600003;114.0;0.0;0.24521337772932356;-0.33697020194895516;0.33697020194895516;0.24521337772932356;1.2727272727272727;2.1363636363636362;2.909090909090909;1.7282526761014498;783.0960838871317;14.940946820939052;12.373896179004484;12.373896179004484;10.79…
201;11.861555147604374;0.19693307747011035;11.861555147604374;0.19693307747011035;0.7383985909557572;354.4180000000002;332.2420000000001;354.191657324;136.0;0.0;0.2452484064116187;-0.3391586107726419;0.3391586107726419;0.2452484064116187;1.3076923076923077;2.1153846153846154;2.8076923076923075;1.5903503896703828;921.890571863028;18.0956473593183;14.936464846154855;14.936464846154855;12.6353615907…
202;12.11849959204882;0.034896040433073594;12.11849959204882;0.034896040433073594;0.7223816429370484;369.433;346.2490000000001;369.2025563560001;142.0;0.0;0.3191014348993942;-0.33596381284676763;0.33596381284676763;0.3191014348993942;1.2592592592592593;2.037037037037037;2.7037037037037037;1.5672061216246111;952.3789019151543;18.96589084732138;15.676571660468266;15.676571660468266;13.0080403908469…
203;12.694425517974746;0.06322937376640692;12.694425517974746;0.06322937376640692;0.5446203186782698;402.4620000000001;380.28600000000023;402.191657324;152.0;0.0;0.25347366915111774;-0.3359658296729341;0.3359658296729341;0.25347366915111774;1.0666666666666667;1.8666666666666667;2.6;1.3475154944827166;1174.174707766325;20.501424753254113;16.616109410916437;16.616109410916437;14.669836433395453;9.9…
204;12.666122891368548;0.20050072675204555;12.666122891368548;0.20050072675204555;0.488542776490974;430.51600000000013;404.3080000000002;430.222957452;164.0;0.0;0.24524840641165885;-0.33913941621975224;0.33913941621975224;0.24524840641165885;1.09375;1.90625;2.65625;1.248183746245846;1207.2072283974949;21.915638315627206;18.030322973289532;18.030322973289532;15.652999680989847;10.866570935206887;1…
205;12.915258851308078;0.07943307747011041;12.915258851308078;0.07943307747011041;0.5313051525348024;416.48900000000026;392.2970000000002;416.207307388;158.0;0.0;0.25374348344702097;-0.3359658296618374;0.3359658296618374;0.25374348344702097;1.064516129032258;1.8709677419354838;2.6129032258064515;1.3475295588385323;1235.2834071342372;21.37166824125719;17.53875914172681;17.53875914172681;15.0805200…
206;12.805725593560537;0.06730344784048103;12.805725593560537;0.06730344784048103;0.5313051525348024;416.48900000000015;392.29700000000014;416.2073073880001;158.0;0.0;0.25347400374872786;-0.33596582967293404;0.33596582967293404;0.25347400374872786;1.064516129032258;1.8387096774193548;2.5483870967741935;1.3326409194536795;1218.0334071342375;21.371668241257193;17.538759141726807;17.538759141726807;…
207;12.923036629085857;-0.12515025586322293;12.923036629085857;0.12515025586322293;0.5130968462926112;427.47200000000015;406.3040000000002;427.18690629200006;160.0;0.0;0.2548200417935531;-0.3359658296250532;0.3359658296250532;0.2548200417935531;1.15625;1.96875;2.71875;1.3474957616193173;1324.6785782403763;22.078775022443736;17.48597273722677;17.48597273722677;15.618524838379198;10.299737618436984…
208;12.811146511927884;-0.03502081519806777;12.811146511927884;0.03502081519806777;0.5130968462926112;427.4720000000001;406.30400000000014;427.1869062920001;160.0;0.0;0.25347514981534497;-0.33596582967293387;0.33596582967293387;0.25347514981534497;1.15625;1.9375;2.625;1.3201082182391666;1307.4285782403763;22.078775022443736;17.48597273722677;17.48597273722677;15.60168808597359;10.293754554293278;…
209;12.994147740196968;-0.027650255863222784;12.994147740196968;0.027650255863222784;0.499286116994864;432.48800000000017;408.29600000000016;432.20222200800004;164.0;0.0;0.2572399970821503;-0.4959243376612786;0.4959243376612786;0.2572399970821503;1.125;1.9375;2.6875;1.3406003129356105;1255.799657950656;22.07877502244374;17.947007432190674;17.947007432190674;15.6185248383792;10.438503256382798;10.…
210;12.830814406863635;-0.052511366974334006;12.830814406863635;0.052511366974334006;0.5101246491712967;436.90700000000027;415.73900000000026;436.1526849720001;158.0;0.0;0.2549889974476856;-0.3359658296159061;0.3359658296159061;0.2549889974476856;1.1290322580645162;1.935483870967742;2.6774193548387095;1.3475295588385325;1241.1522368659037;21.37166824125719;16.916723614736036;17.672652560754493;15…
211;12.885258851308079;0.032558077470110414;12.885258851308079;0.032558077470110414;0.46509506392046157;481.35800000000023;460.1900000000003;480.1021693920001;158.0;0.0;0.2546220146663017;-0.33596582962989635;0.33596582962989635;0.2546220146663017;1.1290322580645162;1.935483870967742;2.6774193548387095;1.3475295588385325;1241.1522368659037;21.37166824125719;16.916723614736036;18.50272015385074;15…
212;13.097481073530302;-3.510293997614997;13.097481073530302;0.04920514649979668;0.4430231337518797;480.55400000000014;456.36200000000025;480.16920762800015;176.0;0.0;0.25480154404539107;-0.33596582962867944;0.33596582962867944;0.25480154404539107;1.088235294117647;1.8529411764705883;2.5588235294117645;1.3521407594291188;1468.3346901002067;23.87166824125719;18.7635040131184;19.580000594046126;16.…
213;12.814429297264239;0.16387752191455474;12.814429297264239;0.16387752191455474;0.5056279462314581;430.51600000000025;404.3080000000002;430.222957452;164.0;0.0;0.24524840642280904;-0.3388604906947852;0.3388604906947852;0.24524840642280904;1.09375;1.90625;2.65625;1.2930699581773735;1251.8652285713645;22.07877502244374;18.245865922913357;18.245865922913357;15.563683283512807;10.783237601873553;10…
214;12.747134796130455;0.1588340600853786;12.747134796130455;0.1588340600853786;0.5056279462314581;430.51600000000025;404.3080000000002;430.222957452;164.0;0.0;0.24524840642280904;-0.3388606417916121;0.3388606417916121;0.24524840642280904;1.09375;1.875;2.59375;1.280104363531775;1234.615228571365;22.078775022443736;18.245865922913357;18.245865922913357;15.5468465311072;10.777254537729846;10.777254…
215;13.886796977893898;-0.34717920956947546;13.886796977893898;0.06512842151876685;0.5014012544144157;434.4790000000002;411.29500000000024;434.19788557600003;164.0;0.0;0.24524840642280918;-0.33885907233656304;0.33885907233656304;0.24524840642280918;1.15625;1.96875;2.71875;1.2930699581773735;1257.7996579506555;22.07877502244374;17.623830395922585;17.623830395922585;15.563683283512807;10.4722198383…
216;13.087420368127901;-0.3002257515230693;13.087420368127901;0.036385080493541944;0.5014012544144157;434.47900000000027;411.29500000000024;434.19788557600003;164.0;0.0;0.24524840642280904;-0.33886064171148006;0.33886064171148006;0.24524840642280904;1.15625;1.9375;2.65625;1.280104363531775;1240.5496579506557;22.07877502244374;17.623830395922585;17.623830395922585;15.5468465311072;10.4662367742344…
217;12.78542569119218;0.12301348185408623;12.78542569119218;0.12301348185408623;0.4687285760630983;446.51500000000027;420.30700000000024;446.21787207200003;170.0;0.0;0.24524840642280904;-0.49676821553528944;0.49676821553528944;0.24524840642280904;1.1515151515151516;1.9393939393939394;2.6363636363636362;1.2613695852988789;1255.2060518199671;22.785881803630286;18.654114213377223;18.654114213377223;…
218;12.714148685019342;0.11575015985862125;12.714148685019342;0.11575015985862125;0.485018749806664;450.9340000000002;427.7500000000003;450.168335036;164.0;0.0;0.24524840642280904;-0.3388606417557786;0.3388606417557786;0.24524840642280904;1.15625;1.9375;2.65625;1.280104363531775;1240.5496579506557;22.07877502244374;17.623830395922585;18.379759341941043;15.5468465311072;10.46623677423446;10.844201…
219;13.907630311227232;-0.7059755058657713;13.907630311227232;0.10209380070345508;0.48364931155724444;452.46900000000016;430.29300000000023;452.188463764;170.0;0.0;0.24524840642280918;-0.3388590722407622;0.3388590722407622;0.24524840642280918;1.1515151515151516;1.9696969696969697;2.696969696969697;1.2827966372689352;1308.9744842088924;22.949018510446813;17.924444599742188;17.924444599742188;15.95…
220;14.08401920011612;-0.8217162466065122;14.08401920011612;0.04559612189343998;0.4491962871683903;486.9140000000002;465.7460000000002;486.1494914120001;176.0;0.0;0.24524840642280937;-0.3388574895989424;0.3388574895989424;0.24524840642280937;1.1764705882352942;1.911764705882353;2.588235294117647;1.2894335170495035;1339.2005057256583;23.819261998449896;18.22505880356179;18.980987749580244;16.36821…
221;13.032030721790616;-0.41290362579129325;13.032030721790616;0.28492596266901815;0.62389354460659;371.8070000000001;356.6870000000002;371.10614938000003;132.0;0.0;0.1530971743111256;-0.36080383534701205;0.36080383534701205;0.1530971743111256;1.3076923076923077;2.1153846153846154;2.730769230769231;1.8822730293445256;962.2330054364248;18.681433796945203;14.008884943156044;14.764813889174498;12.45…
222;14.40175218610554;-0.6458266801006693;14.40175218610554;0.026247165532879535;0.5742411391119582;380.4020000000001;362.2580000000001;380.15610101600004;142.0;0.0;0.16976830280691846;-0.36237632894179506;0.36237632894179506;0.16976830280691846;1.1785714285714286;1.9285714285714286;2.607142857142857;1.5748423050918445;1033.8397436367065;19.672997628507925;15.130585448408434;15.130585448408434;13…
223;14.409708719027353;-0.6982748198503967;14.409708719027353;0.04460651201195387;0.5354480760005035;398.4170000000002;378.2570000000002;398.16666569999995;150.0;0.0;0.21103364622218082;-0.4751946410287387;0.4751946410287387;0.21103364622218082;1.103448275862069;1.8275862068965518;2.4827586206896552;1.8302262451424007;1026.4409561950094;20.96589084732138;16.1246201764992;16.1246201764992;13.85057…
224;14.23084169227838;-0.664640455610874;14.23084169227838;0.051568405139833295;0.6394791035750192;354.3640000000001;338.2360000000001;354.140450952;132.0;0.0;0.16976830059540668;-0.36237632894179506;0.36237632894179506;0.16976830059540668;1.1538461538461537;1.8846153846153846;2.5;1.8822730293445256;958.8029331617953;18.681433796945203;14.139021616845712;14.139021616845712;12.456728795830722;7.87…
225;14.218496013266034;-0.680265455610874;14.218496013266034;0.04187040711346257;0.6464819759445511;355.3520000000001;340.23200000000014;355.13569992000004;132.0;0.0;0.16976830923600647;-0.3608022030979443;0.3608022030979443;0.16976830923600647;1.2307692307692308;2.0384615384615383;2.6538461538461537;1.8822730293445256;960.2330054364248;18.681433796945203;14.008884943156044;14.008884943156044;12.…
226;14.011054668348201;-4.592394068368034;14.011054668348201;0.03580018418766495;0.37067279448638013;582.6270000000002;549.3630000000002;582.256623576;222.0;0.0;0.41629950014513817;-0.39504455442069414;0.41629950014513817;0.39504455442069414;1.0238095238095237;1.7380952380952381;2.4047619047619047;1.4990846820001305;1514.6478876353544;30.44058234200953;23.67765733008841;23.67765733008841;19.99375…
227;9.179872779971085;0.16648407974300805;9.179872779971085;0.16648407974300805;0.7996787783250496;306.37300000000005;288.22900000000004;306.159294576;116.0;0.0;0.1408056299073117;-0.34603466394432025;0.34603466394432025;0.1408056299073117;1.3478260869565217;2.217391304347826;3.0434782608695654;1.7013208394132693;849.2211356700518;15.6480536021256;12.813053767759913;12.813053767759913;11.36450464…
228;9.179872779971085;-4.638888888888889;9.179872779971085;0.16648407974300827;0.4823742806551246;404.36700000000025;383.1990000000002;404.13618978200003;148.0;0.0;0.46647404666265296;-0.34603466394432025;0.46647404666265296;0.34603466394432025;1.3214285714285714;2.0357142857142856;2.7142857142857144;4.0304341393358847e-07;1005.7366831526954;20.148053602125596;15.010156440223607;15.90458363122352…
229;12.19212966746556;-3.4129958135716776;12.19212966746556;0.4548574685779323;0.44297026909967285;491.6210000000004;462.3890000000003;491.21034416800006;182.0;0.0;0.24496951611817613;-0.3689647154566509;0.3689647154566509;0.24496951611817613;0.9428571428571428;1.6571428571428573;2.3714285714285714;1.4203860645495758;1442.46414710147;24.578775022443736;20.08730653022341;20.903803111151138;16.7918…
230;5.400849410681593;0.45384637188208643;5.400849410681593;0.45384637188208643;0.5447391767713566;376.41600000000017;356.25600000000014;376.15354049999996;142.0;0.0;0.24497374876938574;-0.4926335364167723;0.4926335364167723;0.24497374876938574;0.8571428571428571;1.5714285714285714;2.2142857142857144;1.7261091568566092;1084.2969740901735;19.509860921691395;15.839888349787724;15.839888349787724;13…
231;5.5320032112768125;0.5483289428157758;5.5320032112768125;0.5483289428157758;0.5345636249562549;414.51300000000015;388.3050000000001;414.21680945200006;158.0;0.0;0.24496952504800765;-0.4960538131867651;0.4960538131867651;0.24496952504800765;0.9032258064516129;1.6774193548387097;2.4516129032258065;1.3847924584455973;1178.3814818030805;21.208531534440663;17.823596353795732;17.823596353795732;15.…
232;12.26982189592839;-3.4496187219429406;12.26982189592839;0.32904624588472964;0.3159616312382946;565.7000000000002;530.4200000000003;565.2471236;212.0;0.0;0.24507274318399266;-0.4944980339411864;0.4944980339411864;0.24507274318399266;1.1;1.85;2.55;1.3998570282650349;1597.508434153654;28.440582342009534;23.149875197373774;23.966371778301497;19.134380156424694;13.123260674579859;14.97157229384436…
233;13.51220830564029;-3.869935543010715;13.51220830564029;0.15089993190857598;0.4357716303065281;495.56100000000026;470.3610000000003;495.1576399000001;182.0;0.0;0.30096462100096366;-0.37631157519031183;0.37631157519031183;0.30096462100096366;1.1142857142857143;1.9428571428571428;2.6857142857142855;1.4959258071687513;1564.1731761868639;24.57877502244374;19.340273941425462;20.156770522353185;16.7…
234;12.095454273396054;-0.4965740740740745;12.095454273396054;0.24000957042134674;0.38217960075819396;413.4850000000002;390.3010000000002;413.19640835600006;156.0;0.0;0.2519108264918401;-0.36779254720302496;0.36779254720302496;0.2519108264918401;1.032258064516129;1.7419354838709677;2.3870967741935485;1.5057216793550787;1307.518778549156;21.11215521726335;16.929169162795812;16.929169162795812;15.0…
235;13.040975051980608;-4.638888888888889;13.040975051980608;0.1535029353839963;0.21610048860345257;658.4800000000002;624.2080000000002;657.163438418;234.0;0.0;0.46647404666265296;-0.49496946082369425;0.49496946082369425;0.46647404666265296;1.0;1.558139534883721;2.0697674418604652;9.34341655915889e-07;1401.5811993958082;31.733475560822985;23.990830257633647;26.39711534067047;20.337268853392604;12…
236;12.061358968646125;-0.466876461372989;12.061358968646125;0.07034438470629012;0.4050783995364585;402.5020000000001;376.29400000000015;402.21680945200006;154.0;0.0;0.2503344109422165;-0.38149846466280324;0.38149846466280324;0.2503344109422165;1.1666666666666667;1.9333333333333333;2.6;1.9332716614380803;1268.149637691275;21.62902755413791;17.576178173360038;17.576178173360038;14.146885611180736;…
237;13.586437074829933;-0.3491993155286808;13.586437074829933;0.21038784958427792;0.5671932738418959;278.286;267.198;278.085541192;102.0;0.0;0.2575229840903263;-0.32843767330567014;0.32843767330567014;0.2575229840903263;0.9523809523809523;1.7619047619047619;2.5714285714285716;2.284498243700205;1015.5076215255496;14.396976746569035;11.006929050869308;11.006929050869308;10.254020195423491;6.6233278…
238;13.472407013731416;-0.5716883975812548;13.472407013731416;0.2900566893424037;0.6841163462102882;272.283;259.179;272.10733925600005;102.0;0.0;0.2519108265299739;-0.36977341245944456;0.36977341245944456;0.2519108265299739;1.5;2.3;3.0;2.472732929593891;824.7585101775803;14.27565640300939;10.827284486107725;10.827284486107725;9.613392202930195;6.250956381915718;6.250956381915718;4.479967404816018…
239;13.390520439657344;-0.5766841458805738;13.390520439657344;0.28297052154195024;0.6569240310247371;258.25600000000003;247.16799999999998;258.091689192;96.0;0.0;0.2519108265177886;-0.37256933768160155;0.37256933768160155;0.2519108265177886;1.4736842105263157;2.263157894736842;2.9473684210526314;2.5424002551571148;809.1097705840749;13.568549621822843;10.12017770492118;10.12017770492118;9.11339220…
240;13.53857985323759;-0.5679911239187032;13.53857985323759;0.2950524376417232;0.6892128960710386;286.31000000000006;271.19;286.12298932000004;108.0;0.0;0.2519108265299958;-0.3695063594310318;0.3695063594310318;0.2519108265299958;1.4761904761904763;2.2857142857142856;3.0;2.3762919257324406;840.4175721635912;14.982763184195939;11.534391267294273;11.534391267294273;10.113392202930195;6.750956381915…
241;13.593166630097095;-0.5651516177458638;13.593166630097095;0.29874971130427475;0.6327569325720914;300.33700000000005;283.201;300.13863938400004;114.0;0.0;0.2519108265299958;-0.36949600282317474;0.36949600282317474;0.2519108265299958;1.4545454545454546;2.272727272727273;3.0;2.267738298815787;856.089821182137;15.689869965382487;12.241498048480823;12.241498048480823;10.613392202930195;7.250956381…
242;13.549085254472157;-0.5734953703703705;13.549085254472157;0.15151596749810992;0.6918958533502021;286.31;271.19;286.12298932000004;108.0;0.0;0.25191082653954033;-0.36732084708276935;0.36732084708276935;0.25191082653954033;1.4285714285714286;2.1904761904761907;2.857142857142857;2.4329702379641613;853.6176325163425;15.14589989101247;11.697527974110804;11.697527974110804;9.969234250586762;6.63367…
243;13.600637466406315;-0.5695021835894851;13.600637466406315;0.2932454648526077;0.6921952603702815;300.337;283.201;300.13863938400004;114.0;0.0;0.25191082653001784;-0.3692382129473461;0.3692382129473461;0.25191082653001784;1.4545454545454546;2.227272727272727;2.909090909090909;2.3140945587269;869.3300273877967;15.853006672199017;12.404634755297351;12.404634755297351;10.469234250586762;7.10679842…
244;13.738344513731416;-0.5741222993827162;13.738344513731416;0.007661052847064864;0.6835332037336422;328.3910000000001;307.22300000000007;328.16993951200004;126.0;0.0;0.25191082653960695;-0.3665148933834437;0.3665148933834437;0.25191082653960695;1.375;2.0833333333333335;2.7083333333333335;2.2981992233307253;939.4776530793116;17.645899891012466;14.197527974110804;14.197527974110804;11.18055911599…
245;13.738344513731416;-0.5741222993827162;13.738344513731416;0.007661052847064864;0.6835332037336422;328.3910000000001;307.22300000000007;328.16993951200004;126.0;0.0;0.25191082653960695;-0.3665148933834437;0.3665148933834437;0.25191082653960695;1.375;2.0833333333333335;2.7083333333333335;2.2981992233307253;939.4776530793116;17.645899891012466;14.197527974110804;14.197527974110804;11.18055911599…
246;13.626430933484503;-0.555812757201646;13.626430933484503;0.31089592781557096;0.6948427919720334;298.321;283.20099999999996;298.12298932000004;112.0;0.0;0.25191082653958435;-0.3667642899269437;0.3667642899269437;0.25191082653958435;1.4090909090909092;2.227272727272727;2.909090909090909;2.0193380507888885;897.9286885889451;15.267220234572113;11.818848317670447;11.818848317670447;10.631030293135…
247;13.691430933484504;-0.553755144032922;13.691430933484504;0.3135000944822377;0.6934906303057122;312.348;295.212;312.138639384;118.0;0.0;0.25191082653958435;-0.36676431177427743;0.36676431177427743;0.25191082653958435;1.3478260869565217;2.130434782608696;2.869565217391304;1.977253875548958;911.7336469711587;15.97432701575866;12.525955098856995;12.525955098856995;11.131030293135236;7.79546792565…
248;13.745149941748966;-0.5520884773662551;13.745149941748966;0.3155577076509619;0.6859834017944096;326.375;307.22299999999996;326.154289448;124.0;0.0;0.25191082653958435;-0.36676431185786856;0.36676431185786856;0.25191082653958435;1.2916666666666667;2.0833333333333335;2.8333333333333335;1.9189264938656647;927.5544668849901;16.681433796945207;13.233061880043543;13.233061880043543;11.6310302931352…
249;13.798868950013429;-0.5504218106995882;13.798868950013429;0.31761532081968613;0.6279710891843272;340.402;319.234;340.16993951200004;130.0;0.0;0.25191082653958435;-0.36676431185802233;0.36676431185802233;0.25191082653958435;1.24;2.0;2.72;1.879503335470332;941.3927600812323;17.388540578131757;13.940168661230091;13.940168661230091;12.131030293135236;8.795467925658436;8.795467925658436;6.78246214…
250;13.728621016129132;-0.5720884773662551;13.728621016129132;0.22906226379440642;0.6886538232649758;328.347;311.21099999999996;328.133554004;124.0;0.0;0.2519108265395847;-0.38128979829008214;0.38128979829008214;0.2519108265395847;1.375;2.1666666666666665;2.9166666666666665;1.9189264938656647;931.1262486096961;16.681433796945207;12.934203389320858;12.934203389320858;11.631030293135236;7.872818194…
251;13.67059334845049;-0.5439814814814816;13.67059334845049;0.314583333333333;0.7631951347178273;298.32099999999997;283.20099999999996;298.12298932000004;112.0;0.0;0.2519108286857225;-0.3654827279752552;0.3654827279752552;0.2519108286857225;1.3181818181818181;2.090909090909091;2.8181818181818183;2.1128256421396423;895.9286885889451;15.267220234572113;11.895818425167327;11.895818425167327;10.64786…
252;13.73559334845049;-0.5419238683127572;13.73559334845049;0.3125257201646088;0.7637015267590693;312.34799999999996;295.212;312.138639384;118.0;0.0;0.2519108286857225;-0.3654827279752552;0.3654827279752552;0.2519108286857225;1.2608695652173914;2.0434782608695654;2.782608695652174;2.0575987143295627;911.7336469711589;15.97432701575866;12.602925206353875;12.602925206353875;11.147867045540844;7.796…
253;13.930990597455695;-0.5400065612664815;13.930990597455695;0.31060841311833354;0.7401351079322829;354.4290000000001;331.24500000000006;354.18558957600004;136.0;0.0;0.25191082869749654;-0.3654827279752366;0.3654827279752366;0.25191082869749654;1.3461538461538463;2.1153846153846154;2.8076923076923075;1.9876236873851605;974.7564592040078;18.258784066134837;14.88738225673005;14.88738225673005;12.5…
254;11.734837418974323;-0.4599328651213568;11.734837418974323;0.43555014907197465;0.6914388906574888;308.38500000000005;288.225;308.16371126;118.0;0.0;0.2519108264835568;-0.36676432341694054;0.36676432341694054;0.2519108264835568;1.2173913043478262;2.0;2.782608695652174;1.8950425813717395;877.2404953805476;15.81119030894213;12.932447676223942;12.932447676223942;11.237183443017884;8.19580208663086…
255;11.77571104723221;-0.4913245884773658;11.77571104723221;0.3949227870160412;0.6661315755720248;342.83000000000004;323.67800000000005;342.12473890800004;124.0;0.0;0.25191082650345903;-0.36676432337277115;0.36676432337277115;0.25191082650345903;1.2916666666666667;2.0833333333333335;2.8333333333333335;1.908746029414043;927.5544668849901;16.681433796945207;13.233061880043543;13.988990826061999;11.…
256;11.786779028951647;-0.5005602271772907;11.786779028951647;0.38098224783740675;0.6661315755720247;342.8300000000001;323.67800000000005;342.124738908;124.0;0.0;0.2519108339848924;-0.36676357654019165;0.36676357654019165;0.2519108339848924;1.25;2.0416666666666665;2.7916666666666665;1.9412104238290648;927.5544668849902;16.68143379694521;13.233061880043543;13.988990826061999;11.647867045540844;8.3…
257;12.02325622402823;-0.47078208431112434;12.02325622402823;0.42282895565633694;0.4505430985425515;384.48300000000006;360.2910000000001;384.195011388;146.0;0.0;0.2519108264917955;-0.3667643233986564;0.3667643233986564;0.2519108264917955;1.0344827586206897;1.8275862068965518;2.586206896551724;1.6754201825821622;1189.9374483641163;19.794317972067567;16.241848752982445;16.241848752982445;14.2035099…
258;12.02325622402823;-0.47078208431112434;12.02325622402823;0.41771671657133413;0.45054309854255137;384.4830000000001;360.2910000000001;384.195011388;146.0;0.0;0.25191082649517843;-0.3667643210159969;0.3667643210159969;0.25191082649517843;1.0344827586206897;1.8275862068965518;2.586206896551724;1.7090760421852496;1189.9374483641163;19.794317972067567;16.241848752982445;16.241848752982445;14.20350…
259;12.05499176121831;-0.41828208431112457;12.05499176121831;0.41828208431112457;0.47930702349012855;387.48700000000014;362.2870000000001;387.20591042000007;148.0;0.0;0.25033441094215747;-0.3817479074833841;0.3817479074833841;0.25033441094215747;1.1724137931034482;2.0;2.7241379310344827;1.6716254407270659;1212.9404146828122;19.957454678884105;16.534361810103153;16.534361810103153;14.0973567883240…
260;12.014991761218312;-0.48078208431112457;12.014991761218312;0.40771671657133424;0.49235231286625636;388.4750000000002;364.28300000000013;388.20115938799995;148.0;0.0;0.2519108264951785;-0.3667643210159102;0.3667643210159102;0.2519108264951785;1.206896551724138;2.0344827586206895;2.7586206896551726;1.7052162870805605;1214.9747095322127;19.9574546788841;16.404225136413483;16.404225136413483;14.0…
261;12.016137307591132;-0.4205272633744854;12.016137307591132;0.4205272633744854;0.42196169742449813;373.4600000000001;350.2760000000001;373.190260356;142.0;0.0;0.25033441094215747;-0.3817479074833841;0.3817479074833841;0.25033441094215747;1.1071428571428572;1.9642857142857142;2.7142857142857144;1.682924383762636;1152.8249592508114;19.08721119088102;15.587148214603195;15.587148214603195;13.703509…
262;11.97526953899609;-0.4842001028806584;11.97526953899609;0.4060041099773244;0.43306807330850994;374.44800000000004;352.2720000000001;374.185509324;142.0;0.0;0.25191082649183505;-0.36676432339856835;0.36676432339856835;0.25191082649183505;1.1785714285714286;2.0357142857142856;2.7857142857142856;1.6829243837626362;1154.7936544525878;19.08721119088102;15.457011540913527;15.457011540913527;13.7035…
263;12.04645079601068;-0.4403159063275861;12.04645079601068;0.09153893736937424;0.4738792700611782;389.50300000000016;362.28700000000015;389.22156048400007;150.0;0.0;0.2503344109421772;-0.3814984646628882;0.3814984646628882;0.2503344109421772;1.206896551724138;1.9655172413793103;2.586206896551724;1.9329555341889268;1225.5009309243262;20.92192077295136;17.498827904170415;17.498827904170415;13.6468…
264;12.134473998388279;-0.43781363328335376;12.134473998388279;0.08740568051633701;0.3611094398334149;431.58400000000023;398.32000000000016;431.26851067600006;168.0;0.0;0.2503344109421772;-0.3814984646628882;0.3814984646628882;0.2503344109421772;1.15625;1.90625;2.5625;1.8453983634365725;1289.0256025148287;23.206377823327532;19.783284954546588;19.783284954546588;15.040732461298086;11.2191419359854…
265;12.058252627305517;-0.46376478909465013;12.058252627305517;0.07253626726780316;0.4050783995364585;402.5020000000001;376.2940000000002;402.21680945199995;154.0;0.0;0.2503344109421772;-0.3814984646628882;0.3814984646628882;0.2503344109421772;1.1;1.8;2.433333333333333;1.9192204116356297;1250.899637691275;21.62902755413791;17.576178173360038;17.576178173360038;14.146885611180736;9.875854071220262…
266;12.055859627919514;-0.4668820730452674;12.055859627919514;0.0706493554782941;0.41189471174251613;421.9320000000002;397.74000000000024;421.16693806800004;154.0;0.0;0.2503344109422165;-0.3814984646628031;0.3814984646628031;0.2503344109422165;1.1333333333333333;1.9;2.533333333333333;1.9192204116356297;1254.7997722211653;21.62902755413791;17.37679237717964;18.132721323198098;14.146885611180736;9.…
267;12.056517090115436;-0.4661104681069961;12.056517090115436;0.07121624890233025;0.4050783995364585;402.5020000000001;376.2940000000002;402.216809452;154.0;0.0;0.2503344109422165;-0.3822078011894341;0.3822078011894341;0.2503344109422165;1.1;1.8666666666666667;2.5;1.9192204116356295;1250.899637691275;21.62902755413791;17.57617817336004;17.57617817336004;14.146885611180736;9.89278962505927;9.89278…
268;11.664728246440907;-0.5935838424876125;11.664728246440907;0.014261973563019392;0.641497391846572;342.4030000000001;320.22700000000003;342.18042394400004;132.0;0.0;0.25354682291342556;-0.37967632688425823;0.37967632688425823;0.25354682291342556;1.32;2.08;2.76;1.8340380651653911;749.3033335853802;17.811190308942127;14.02839653819392;14.02839653819392;12.024877143252588;8.131049553843408;8.13104…
269;11.965421989426318;-0.4876570843111241;11.965421989426318;0.3423559401824192;0.4979769370550603;374.4480000000001;352.2720000000001;374.18550932400007;142.0;0.0;0.25191082649179575;-0.366763367367828;0.366763367367828;0.25191082649179575;1.3214285714285714;2.142857142857143;2.8214285714285716;1.7040387032091389;1216.5680282227927;19.413484604514085;15.860255062043468;15.860255062043468;13.508…
270;11.965421989426318;-0.4876570843111241;11.965421989426318;0.3423559401824192;0.4979769370550603;374.4480000000001;352.2720000000001;374.18550932400007;142.0;0.0;0.25191082649179575;-0.366763367367828;0.366763367367828;0.25191082649179575;1.3214285714285714;2.142857142857143;2.8214285714285716;1.7040387032091389;1216.5680282227927;19.413484604514085;15.860255062043468;15.860255062043468;13.508…
271;12.02159482893249;-0.48395981064857296;12.02159482893249;0.39328186610834504;0.4672516057428575;388.47500000000025;364.28300000000013;388.20115938799995;148.0;0.0;0.2519108264918178;-0.3664953224547104;0.3664953224547104;0.2519108264918178;1.3448275862068966;2.1724137931034484;2.8275862068965516;1.6924208511087504;1233.0450007780537;20.120591385700635;16.567361843230014;16.567361843230014;14.…
272;12.073652442101213;-0.4854708703193549;12.073652442101213;0.3608744587009376;0.4524897847490439;402.5020000000003;376.2940000000002;402.21680945199995;154.0;0.0;0.2519108264918401;-0.36622618600817647;0.36622618600817647;0.2519108264918401;1.2666666666666666;2.066666666666667;2.7;1.6882270215905772;1261.6653597997788;20.99083487370371;17.437605331233094;17.437605331233094;14.418723993369941;1…
273;12.083652442101215;-0.47312519130700914;12.083652442101215;0.4204367178970354;0.45786818494664216;400.4860000000002;376.29400000000015;400.20115938800006;152.0;0.0;0.2519108264918401;-0.3662048764450471;0.3662048764450471;0.2519108264918401;1.2;1.9666666666666666;2.6;1.5190662707098381;1282.011468539878;20.405048436076807;16.85181889360619;16.85181889360619;14.580520035918417;10.5806105809321…
274;13.606408818491492;-4.405636988556551;13.606408818491492;0.07833590534979473;0.4476988934759182;428.4180000000002;409.2660000000002;428.157243888;160.0;0.0;0.40834664045915436;-0.3654827279822654;0.40834664045915436;0.3654827279822654;1.2903225806451613;2.064516129032258;2.6774193548387095;1.690366273506086;1318.1394831444052;21.913484604514082;16.494148481071147;16.494148481071147;14.7193652…
275;13.606408818491492;-4.405636988556551;13.606408818491492;0.07833590534979473;0.4476988934759182;428.4180000000002;409.2660000000002;428.157243888;160.0;0.0;0.40834664045915436;-0.3654827279822654;0.40834664045915436;0.3654827279822654;1.2903225806451613;2.064516129032258;2.6774193548387095;1.690366273506086;1318.1394831444052;21.913484604514082;16.494148481071147;16.494148481071147;14.7193652…
276;13.566408818491492;-4.468136988556552;13.566408818491492;0.038335905349794475;0.441334136952485;430.4340000000002;409.26600000000013;430.1728939520001;162.0;0.0;0.4083250985304801;-0.3654827279822654;0.4083250985304801;0.3654827279822654;1.2258064516129032;1.967741935483871;2.5483870967741935;1.931348214037608;1287.7359513371648;22.499271042140986;17.07993491869805;17.07993491869805;14.557569…
277;13.786964374047049;-4.4156369885565505;13.786964374047049;0.08296553497942405;0.4274675018727884;442.4450000000002;421.27700000000016;442.1728939520001;166.0;0.0;0.40834663735252874;-0.3654827279822654;0.40834663735252874;0.3654827279822654;1.28125;2.0625;2.65625;1.6763451718731388;1334.9349066283035;22.620591385700628;17.201255262257696;17.201255262257696;15.21936525625217;10.286402510779716…
278;12.044797988474034;-0.47537037037037;12.044797988474034;0.41759721172419595;0.40353327966854147;386.4590000000001;364.28300000000013;386.185509324;146.0;0.0;0.2519108264918401;-0.3662048764450471;0.3662048764450471;0.2519108264918401;1.1379310344827587;1.9310344827586208;2.586206896551724;1.531113846800815;1221.3999263424948;19.534804948073724;15.904605298106231;15.904605298106231;14.18667318…
279;12.073652442101215;-0.4854708703193549;12.073652442101215;0.40481171789703585;0.45664079621747833;398.47000000000014;376.29400000000015;398.185509324;150.0;0.0;0.2519108264918796;-0.36620487644495914;0.36620487644495914;0.2519108264918796;1.1666666666666667;1.9666666666666666;2.6333333333333333;1.5223549628019906;1261.3409951518126;20.24191172926027;16.429169162795816;16.429169162795816;14.68…
280;12.093718736205972;-0.49891975308642045;12.093718736205972;0.3788984593102356;0.38217960075819385;413.48500000000024;390.3010000000002;413.19640835600006;156.0;0.0;0.2519108264918796;-0.3824204339826046;0.3824204339826046;0.2519108264918796;1.064516129032258;1.8387096774193548;2.4838709677419355;1.5057216793550787;1307.518778549156;21.11215521726335;16.929169162795816;16.929169162795816;15.08…
281;13.572837993711875;-4.4046713409562885;13.572837993711875;0.07549639917695528;0.3959498759617255;414.39100000000013;397.2550000000001;414.1415938240001;154.0;0.0;0.40834664045915436;-0.3654827279822654;0.40834664045915436;0.3654827279822654;1.2333333333333334;2.033333333333333;2.6666666666666665;1.7001980855573846;1257.2589478870163;21.043241116511002;15.546934885571192;15.546934885571192;14.…
282;13.62588727654138;-4.417695214213678;13.62588727654138;0.06238549212665401;0.3702292420198806;440.42900000000014;421.2770000000002;440.1572438880001;164.0;0.0;0.40834664045915436;-0.38370215960678133;0.40834664045915436;0.38370215960678133;1.125;1.875;2.5;1.6788032897666905;1342.0398936137046;22.620591385700628;16.70163542395044;16.70163542395044;15.219365256252168;10.015280425805535;10.01528…
283;13.73851184351778;-4.42639639137572;13.73851184351778;0.06150219864013051;0.3593589720227544;511.50800000000027;487.3160000000002;511.1943576680001;192.0;0.0;0.40834664045915436;-0.3777738672514565;0.40834664045915436;0.3777738672514565;1.1081081081081081;1.837837837837838;2.4864864864864864;1.401421327630095;1475.9483491633925;25.73347556082299;19.678037491781158;19.678037491781158;17.791844…
284;13.750997976070444;-4.454271367236174;13.750997976070444;0.02399574235391233;0.3262718805568532;559.5740000000002;535.3820000000003;559.161343288;204.0;0.0;0.40834664045915436;-0.3654827279822654;0.40834664045915436;0.3654827279822654;1.1282051282051282;1.8717948717948718;2.4871794871794872;1.3670286023634366;1686.2132609779728;27.526368779636442;20.494534072708884;21.311030653636614;18.49895…
285;13.619970116778067;-4.424639658658123;13.619970116778067;0.05003981311430805;0.3736292786965137;441.41700000000014;423.2730000000002;441.15249285600004;164.0;0.0;0.40834664045915436;-0.36779254720302496;0.40834664045915436;0.36779254720302496;1.125;1.84375;2.46875;1.67880328976669;1343.7670138952947;22.620591385700628;16.571498750260773;16.571498750260773;15.219365256252168;9.87507764537453;9…
286;12.903343223756037;-3.6700619259251046;12.903343223756037;0.20462827764334124;0.28346463489076007;562.7400000000004;524.4360000000003;562.2726100760001;212.0;0.0;0.24496948849184427;-0.3920850519250003;0.3920850519250003;0.24496948849184427;1.05;1.775;2.45;1.3165891875738966;1567.2895885487605;28.49298858481683;23.50190025428925;24.318396835216973;18.965278177698934;13.733953314727582;15.2171…
287;12.221286817860346;-3.4280234716545066;12.221286817860346;0.30598516368223305;0.35474595502617023;535.6740000000003;502.4100000000003;535.236558916;200.0;0.0;0.24496951611817613;-0.39208502945274054;0.39208502945274054;0.24496951611817613;1.0263157894736843;1.736842105263158;2.4210526315789473;1.3421340293598194;1511.4733925879245;26.86323207281991;21.81897717609954;22.635473757027267;18.1856…
288;5.481544905394562;0.509272959183674;5.481544905394562;0.509272959183674;0.5879337816638858;346.3900000000001;328.2460000000001;346.142975816;130.0;0.0;0.24496953943050215;-0.49676588838364;0.49676588838364;0.24496953943050215;0.8846153846153846;1.6923076923076923;2.4615384615384617;1.7194111209252814;1041.3121038443494;17.932510652501772;14.508990328513487;14.508990328513487;12.77951954312824…
289;12.62238908311752;0.019732312165990473;12.62238908311752;0.019732312165990473;0.521953076410967;429.48000000000013;406.2960000000001;429.18008959600013;162.0;0.0;0.25351229427610394;-0.4960538131867651;0.4960538131867651;0.25351229427610394;1.03125;1.8125;2.59375;1.3790445820951869;1246.227033463938;21.91563831562721;17.6928793392235;17.6928793392235;15.72467798826185;10.450611472001398;10.45…
290;12.2101668608953;-3.4723693185935445;12.2101668608953;0.2206378964395952;0.5113492535943803;423.4980000000001;402.3300000000002;423.136510532;154.0;0.0;0.24496951626964059;-0.4960538131867651;0.4960538131867651;0.24496951626964059;1.0;1.7333333333333334;2.433333333333333;1.6626198076559007;1297.9833974368576;21.30275414050484;16.77270050494117;17.589197085868896;14.396215279046709;9.177533583…
291;5.520953524858127;0.536083763752415;5.520953524858127;0.536083763752415;0.5456796614771219;401.4700000000001;378.28600000000006;401.1851749760001;152.0;0.0;0.24496952504800773;-0.4960538131867651;0.4960538131867651;0.24496952504800773;0.9666666666666667;1.7666666666666666;2.566666666666667;1.4119301742597328;1149.9471756249648;20.338288046437583;16.784631048759636;16.784631048759636;14.813994…
292;9.602480681169704;-0.28176899460456784;9.602480681169704;0.28176899460456784;0.43769017233302354;458.56600000000014;428.3260000000002;458.24302420000004;176.0;0.0;0.24496952504800765;-0.4960538131867651;0.4960538131867651;0.24496952504800765;1.0;1.7647058823529411;2.5;1.3012137257086005;1245.883190384362;23.492988584816832;19.55526699967186;19.55526699967186;16.601688085973596;11.611617805031…
293;5.528825319277124;0.5360883828840182;5.528825319277124;0.5360883828840182;0.5456796614771219;401.4700000000001;378.2860000000001;401.18517497600016;152.0;0.0;0.2449706950747814;-0.4960538131867651;0.4960538131867651;0.2449706950747814;1.0;1.8666666666666667;2.7333333333333334;1.4587116260130124;1167.1971756249648;20.338288046437583;16.784631048759636;16.784631048759636;14.81399438573889;9.996…
294;5.541351360943791;0.5512735680692034;5.541351360943791;0.5512735680692034;0.534563624956255;414.5130000000001;388.3050000000001;414.21680945200006;158.0;0.0;0.24497069507471927;-0.4960538131867651;0.4960538131867651;0.24497069507471927;0.9354838709677419;1.7741935483870968;2.6129032258064515;1.4332946545596394;1195.6314818030805;21.208531534440663;17.82359635379573;17.82359635379573;15.207841…
295;9.641044949231578;-0.29147447906191903;9.641044949231578;0.29147447906191903;0.43769017233302354;458.5660000000002;428.3260000000002;458.24302420000004;176.0;0.0;0.24497069507471927;-0.4960538131867651;0.4960538131867651;0.24497069507471927;1.0294117647058822;1.8529411764705883;2.6470588235294117;1.349900754993414;1263.133190384362;23.492988584816835;19.55526699967186;19.55526699967186;16.601…
296;15.11484748056048;-3.4676218718298295;15.11484748056048;0.2710985099763168;0.34286608810744734;553.6640000000002;521.4080000000002;553.227137104;206.0;0.0;0.24497111494858118;-0.3920850294527403;0.3920850294527403;0.24497111494858118;1.1025641025641026;1.8461538461538463;2.5384615384615383;1.372633848391492;1583.556067532311;27.733475560822985;22.119591379919143;22.936087960846866;18.59637535…
297;15.021701272373067;-0.35886518802020584;15.021701272373067;0.29562089709366;0.4202421516296397;476.5560000000001;447.3240000000002;476.23360238800007;182.0;0.0;0.24497112387841266;-0.4960538131867651;0.4960538131867651;0.24497112387841266;1.0857142857142856;1.8857142857142857;2.6285714285714286;1.336524343555823;1316.4484546284455;24.363232072819912;19.85588120349146;19.85588120349146;17.0123…
298;15.134999328783945;-3.7130616866446453;15.134999328783945;0.159456843922956;0.2875213721915142;581.7180000000001;545.4300000000003;581.258437232;218.0;0.0;0.2449711034269513;-0.3920850294527403;0.3920850294527403;0.2449711034269513;1.048780487804878;1.8048780487804879;2.4878048780487805;1.344936787005884;1641.919896948154;29.363232072819912;23.672377784419186;24.48887436534691;19.375961780221…
299;14.94473045381151;-3.4525942137470005;14.94473045381151;0.2922648759853399;0.4262696664701057;509.6110000000003;481.3870000000002;509.2009223560001;188.0;0.0;0.24497111494858118;-0.3666030371841452;0.3666030371841452;0.24497111494858118;1.0277777777777777;1.7777777777777777;2.5;1.4457154270704953;1514.1286438501277;25.449018510446813;20.387920734043014;21.20441731497074;17.20252850384656;11.5…
300;12.208841283078273;-3.4295830368896705;12.208841283078273;0.4002895673433646;0.40779661080230506;526.0660000000003;497.84200000000027;525.171371816;188.0;0.0;0.24497031949387257;-0.36776229093095597;0.36776229093095597;0.24497031949387257;1.0277777777777777;1.7777777777777777;2.5;1.4457154270704953;1514.1286438501277;25.449018510446813;20.387920734043014;21.960346260989194;17.20252850384656;1…
301;14.851584245624094;-0.25342014333536644;14.851584245624094;0.25342014333536644;0.5137745981320354;432.5030000000001;407.3030000000001;432.2073876400001;164.0;0.0;0.24497112387841266;-0.4960538131867651;0.4960538131867651;0.24497112387841266;1.0;1.8125;2.59375;1.4154724583255174;1248.4621016823153;22.07877502244374;18.12421055761533;18.12421055761533;15.618524838379203;10.604455088284755;10.60…
302;6.626417093962024;0.4937610415812077;6.626417093962024;0.4937610415812077;0.482923173528284;448.95800000000014;423.75800000000015;448.17783710000015;164.0;0.0;0.24497032842370403;-0.4960538131867651;0.4960538131867651;0.24497032842370403;1.0;1.8125;2.59375;1.4154724583255174;1248.4621016823153;22.07877502244374;18.12421055761533;18.880139503633785;15.618524838379203;10.604455088284755;10.9824…
303;12.871223110398287;-3.6584356283864925;12.871223110398287;0.2108516485555092;0.39807416809848273;519.6750000000003;486.4110000000003;519.241644296;194.0;0.0;0.2449695045965463;-0.3689647154566509;0.3689647154566509;0.2449695045965463;0.918918918918919;1.6486486486486487;2.3513513513513513;1.3814721500356217;1500.0470341031755;26.208531534440656;21.64009293472345;22.456589515651178;17.57143132…
304;14.964882302034972;-3.6980340285618145;14.964882302034972;0.16962498801066705;0.3823354819489475;537.6650000000003;505.4090000000003;537.2322224840001;200.0;0.0;0.2449711034269513;-0.3666030371841452;0.3666030371841452;0.2449711034269513;0.9736842105263158;1.736842105263158;2.4473684210526314;1.4051510122552353;1572.091739005376;27.078775022443732;21.940707138543058;22.757203719470784;17.9821…
305;12.887934726011004;-3.6750228517044845;12.887934726011004;0.19663116085017318;0.3595240305521343;554.1200000000002;521.8640000000003;553.202671944;200.0;0.0;0.24497030797224273;-0.36776229093095597;0.36776229093095597;0.24497030797224273;0.9736842105263158;1.736842105263158;2.4473684210526314;1.4051510122552353;1572.091739005376;27.078775022443732;21.940707138543058;23.513132665489238;17.9821…
306;5.152594721989803;0.5405260747549709;5.152594721989803;0.5405260747549709;0.536254162230407;415.50100000000003;390.3010000000001;415.2120584200001;158.0;0.0;0.2449695128442384;-0.4809835507332537;0.4809835507332537;0.2449695128442384;0.8709677419354839;1.6774193548387097;2.3870967741935485;1.3539215268587352;1162.9869473810008;21.20853153444066;17.693459680106063;17.693459680106063;15.1910044…
307;14.826730258591038;-0.25778560120232297;14.826730258591038;0.25778560120232297;0.5170359580394158;433.4910000000001;409.29900000000015;433.2026366080001;164.0;0.0;0.24497111167464347;-0.4809835507332537;0.4809835507332537;0.24497111167464347;0.96875;1.8125;2.53125;1.384895900098317;1233.0675672602356;22.07877502244374;17.99407388392566;17.99407388392566;15.601688085973594;10.45826924371004;10…
308;6.61445523616725;0.48595817352040305;6.61445523616725;0.48595817352040305;0.49428904242623745;449.94600000000014;425.7540000000002;449.17308606800003;164.0;0.0;0.24497031621993487;-0.4809835507332537;0.4809835507332537;0.24497031621993487;0.96875;1.8125;2.53125;1.384895900098317;1233.0675672602356;22.07877502244374;17.99407388392566;18.750002829944115;15.601688085973594;10.45826924371004;10.8…
309;12.21153849937439;-3.432424634610347;12.21153849937439;0.3779130241334878;0.40779661080230506;526.0660000000003;497.8420000000003;525.1713718160001;188.0;0.0;0.2450107673499769;-0.36892217019954804;0.36892217019954804;0.2450107673499769;1.0277777777777777;1.7777777777777777;2.5;1.4509111116892586;1514.1286438501277;25.449018510446813;20.387920734043014;21.960346260989194;17.20252850384656;11.…
310;12.224249780823307;-3.4246221111102897;12.224249780823307;0.28746664516371445;0.3509036375678994;534.6860000000003;500.4140000000003;534.241309948;200.0;0.0;0.24496950001347417;-0.3920850519250003;0.3920850519250003;0.24496950001347417;1.0789473684210527;1.7894736842105263;2.473684210526316;1.3421340293598196;1509.3911267788012;26.86323207281991;21.949113849789207;22.765610430716933;18.185691…
311;9.616086123346575;-0.26325047608604923;9.616086123346575;0.26325047608604923;0.41873189370928243;457.57800000000015;426.3300000000002;457.24777523200004;176.0;0.0;0.24496950894330569;-0.4960538131867651;0.4960538131867651;0.24496950894330569;1.0588235294117647;1.8235294117647058;2.5588235294117645;1.3012137257086003;1243.612795027507;23.492988584816832;19.68540367336153;19.68540367336153;16.6…
312;9.6101287562871;-0.2649613549398713;9.6101287562871;0.2649613549398713;0.4309931113293494;458.56600000000014;428.32600000000025;458.24302420000004;176.0;0.0;0.2449694967395364;-0.4809835507332537;0.4809835507332537;0.2449694967395364;1.0294117647058822;1.8235294117647058;2.5;1.2773777360236729;1228.6331903843623;23.492988584816832;19.55526699967186;19.55526699967186;16.584851333567986;11.7145…
313;13.615917199766855;-0.531082784307962;13.615917199766855;0.04534816207511616;0.5122533417477318;554.544;521.2800000000002;553.1681162760001;196.0;0.0;0.3238582336707737;-0.3395837776106986;0.3395837776106986;0.3238582336707737;1.1111111111111112;1.8333333333333333;2.5;1.7993089528231414;1129.383342709473;26.620591385700624;21.282604658251568;23.610959131216205;16.862099666344;11.7462854113921…
314;5.9397168105330085;0.5893293860754178;5.9397168105330085;0.5893293860754178;0.5531727121645471;386.49900000000014;360.29100000000017;386.210661452;148.0;0.0;0.22723894065125008;-0.4932541416683996;0.4932541416683996;0.22723894065125008;1.0689655172413792;1.9655172413793103;2.896551724137931;1.7062589263515546;1015.2674276674132;20.053830996061414;16.929169162795812;16.929169162795812;14.16983…
315;5.965173868356137;0.5209497564457883;5.965173868356137;0.5209497564457883;0.41315026962054485;412.4970000000002;388.3050000000002;412.20115938800006;156.0;0.0;0.22940442785152024;-0.4932541318682068;0.4932541318682068;0.22940442785152024;1.032258064516129;1.967741935483871;2.935483870967742;1.5855547220142152;1231.7118718180377;21.04539482762413;17.376382758295772;17.376382758295772;15.242316…
316;9.47288186527801;0.19754972680838545;9.47288186527801;0.19754972680838545;0.5231356006518556;337.7700000000001;325.6740000000001;337.073037684;118.0;0.0;0.22940505342396422;-0.5079662294391882;0.5079662294391882;0.22940505342396422;1.0416666666666667;1.875;2.6666666666666665;1.811631205512037;1013.1076611097213;16.518297090128677;12.362971277715694;13.118900223734148;11.686673185801062;7.2202…
317;11.555767634205083;-0.2749825908542187;11.555767634205083;0.09132690414432143;0.35837983564832787;419.4450000000002;398.2770000000002;419.17058753199996;158.0;0.0;0.23760939893941013;-0.4928695424724636;0.4928695424724636;0.23760939893941013;1.064516129032258;1.8709677419354838;2.6451612903225805;1.714821201687048;1238.8608215025886;21.794317972067564;16.969644861784648;16.969644861784648;15.…
318;13.018099075427024;-4.85844154734237;13.018099075427024;0.07118239271017068;0.5652946865876817;475.4750000000002;451.2830000000002;475.19435766800007;180.0;0.0;0.5726706891860992;-0.40355980363389077;0.5726706891860992;0.40355980363389077;1.1176470588235294;1.8529411764705883;2.5;1.6561408944173936;1187.4815596766798;24.45745467888409;18.633687255718392;18.633687255718392;16.086338652831845;1…
319;13.09969175523399;-4.850026387812699;13.09969175523399;0.10320037582934427;0.555500274327428;501.51300000000015;475.3050000000001;501.21000773200007;190.0;0.0;0.5726706891860992;-0.40355980363389077;0.5726706891860992;0.40355980363389077;1.0833333333333333;1.8611111111111112;2.5833333333333335;1.4664328290862734;1283.1999222121397;25.449018510446816;19.89320027971224;19.89320027971224;17.1756…
320;11.2064092914393;-0.27695233796171403;11.2064092914393;0.27695233796171403;0.3898534370309841;486.5760000000003;456.3360000000003;486.23793882;186.0;0.0;0.24507273874563038;-0.4960538131867651;0.4960538131867651;0.24507273874563038;1.0555555555555556;1.8333333333333333;2.5833333333333335;1.3703635065531672;1377.204169327011;25.070338854006458;20.47733638959967;20.47733638959967;17.55037649095…
321;11.139428116049032;-0.2599794100291901;11.139428116049032;0.2599794100291901;0.43886874859802627;456.5500000000002;428.3260000000002;456.22737413600004;174.0;0.0;0.24496950894330569;-0.4960538131867651;0.4960538131867651;0.24496950894330569;1.088235294117647;1.8529411764705883;2.588235294117647;1.3053949960496303;1292.4021731400464;23.492988584816832;19.146438368325434;19.146438368325434;16.6…
322;12.216613726401537;-3.4330454721444528;12.216613726401537;0.28077221807269104;0.3561985439793888;533.6580000000002;502.4100000000003;533.220908852;198.0;0.0;0.24496950001347417;-0.3685615340522461;0.3685615340522461;0.24496950001347417;1.0789473684210527;1.7894736842105263;2.473684210526316;1.345763092663081;1559.3515140097034;26.863232072819912;21.410148544753117;22.226645125680847;18.185691…
323;12.895707169334266;-3.6784852869592704;12.895707169334266;0.19528922175149965;0.2971390294229205;561.7120000000001;526.4320000000002;561.2522089800001;210.0;0.0;0.24496948849184427;-0.3685615340522461;0.3685615340522461;0.24496948849184427;1.05;1.775;2.45;1.319784874055622;1617.6422760564706;28.492988584816825;22.96293494925316;23.779431530180887;18.96527817769893;13.33650853574695;14.8196717…
324;11.132534355285689;-0.26205326526949;11.132534355285689;0.26205326526949;0.43836157755661487;457.5380000000002;430.3220000000003;457.22262310400004;174.0;0.0;0.2449694967395364;-0.4809835507332537;0.4809835507332537;0.2449694967395364;1.0588235294117647;1.8529411764705883;2.5294117647058822;1.2814215560046056;1277.1254916172707;23.492988584816832;19.016301694635764;19.016301694635764;16.58485…
325;11.625403165952804;-3.3753502758498946;11.625403165952804;0.2788989219771647;0.32539890837370955;519.6310000000001;490.3990000000002;519.205258788;192.0;0.0;0.24496948851262973;-0.3685615340522461;0.3685615340522461;0.24496948851262973;1.054054054054054;1.8108108108108107;2.5135135135135136;1.3012435649660885;1525.5737946294232;25.992988584816832;20.46293494925316;21.279431530180887;17.731297…
326;11.993458721508357;-3.370720646220265;11.993458721508357;0.2783472137592513;0.3561985439793888;533.6580000000004;502.4100000000003;533.220908852;198.0;0.0;0.24496948851263678;-0.3685615340522461;0.3685615340522461;0.24496948851263678;1.105263157894737;1.8421052631578947;2.526315789473684;1.3157192898427836;1559.3515140097034;26.86323207281991;21.410148544753117;22.226645125680843;18.168854999…
327;11.133144953336254;-0.2638938615504085;11.133144953336254;0.0014093484365802489;0.39377822373562116;456.55000000000024;428.32600000000025;456.227374136;174.0;0.0;0.24496948847516556;-0.39168008529630355;0.39168008529630355;0.24496948847516556;1.088235294117647;1.8823529411764706;2.6176470588235294;1.293040255595094;1292.4021731400464;23.492988584816832;18.892510454548077;18.892510454548077;16…
328;11.768732719996642;-3.2509984239980416;11.768732719996642;0.27669596494195137;0.39617075972392135;504.6160000000002;476.3920000000003;504.194359756;186.0;0.0;0.24496948846954741;-0.3685615340522461;0.3685615340522461;0.24496948846954741;1.0277777777777777;1.7222222222222223;2.361111111111111;1.2950304604439506;1489.231686465813;25.285881803630282;19.96293494925316;20.779431530180887;17.258171…
329;11.991887724889821;-3.3133232499222323;11.991887724889821;0.2648031106403883;0.39617075972392174;504.61600000000016;476.3920000000002;504.19435975600004;186.0;0.0;0.24496948849179062;-0.3685615340522461;0.3685615340522461;0.24496948849179062;1.0833333333333333;1.8333333333333333;2.5277777777777777;1.316374411878358;1506.481686465813;25.285881803630286;19.96293494925316;20.779431530180887;17.2…
330;12.176613726401538;-3.4955454721444528;12.176613726401538;0.28385863782577747;0.3517331476332441;534.6460000000002;504.4060000000003;534.21615782;198.0;0.0;0.24496950872338352;-0.3685615340522461;0.3685615340522461;0.24496950872338352;1.105263157894737;1.8421052631578947;2.526315789473684;1.3457630926630813;1561.173528350852;26.863232072819912;21.28001187106345;22.096508451991173;18.185691751…
331;11.136341696295947;-0.2634396176416469;11.136341696295947;0.2634396176416469;0.43836157755661487;457.5380000000002;430.3220000000002;457.22262310400015;174.0;0.0;0.24497057360270694;-0.49440870599996223;0.49440870599996223;0.24497057360270694;1.1176470588235294;1.911764705882353;2.6470588235294117;1.3053949960496303;1294.3754916172704;23.492988584816835;19.016301694635768;19.016301694635768;1…
332;11.110031179099773;-0.26147143054343314;11.110031179099773;0.26147143054343314;0.4850481824466945;428.5000000000003;404.3080000000002;428.207307388;162.0;0.0;0.24497165597470982;-0.3685615340522461;0.3685615340522461;0.24497165597470982;1.03125;1.78125;2.5;1.2812802974880455;1213.9788267189658;21.915638315627213;17.555266999671865;17.555266999671865;15.652999680989849;10.653837748564785;10.65…
333;11.110347515750366;-0.2610976426840623;11.110347515750366;0.2610976426840623;0.48504818244669445;428.5000000000002;404.3080000000002;428.20730738799995;162.0;0.0;0.24497056096775446;-0.3685615340522461;0.3685615340522461;0.24497056096775446;1.03125;1.84375;2.5625;1.281280297488045;1213.9788267189658;21.91563831562721;17.555266999671865;17.555266999671865;15.652999680989849;10.643771641823447;…
334;13.682836538811522;-3.7084495958336;13.682836538811522;0.024548741211463332;0.4050682849678953;506.51300000000026;482.3210000000003;506.18779506799996;190.0;0.0;0.5858098281290925;-0.3952582339243606;0.5858098281290925;0.3952582339243606;1.0810810810810811;1.864864864864865;2.6216216216216215;1.1942307616217012;1465.205922555116;25.570338854006454;19.733265335618125;19.733265335618125;17.8432…
335;11.158743177462892;-0.255344255984723;11.158743177462892;0.255344255984723;0.3954015482906877;483.6200000000003;450.3560000000003;483.27465867600006;186.0;0.0;0.2449694884694876;-0.3685615340522461;0.3685615340522461;0.2449694884694876;1.0277777777777777;1.75;2.4166666666666665;1.269966303106922;1320.5343894097507;25.070338854006458;20.892510454548077;20.892510454548077;17.440693381224552;12.…
336;12.163832871168221;-3.285072498072116;12.163832871168221;0.27538439407916915;0.36552556124671814;545.6690000000002;514.4210000000003;545.2209088520001;202.0;0.0;0.2449694900043987;-0.3685615340522461;0.3685615340522461;0.2449694900043987;1.0512820512820513;1.8205128205128205;2.5384615384615383;1.197943421204552;1641.6966484856398;27.147689123196077;21.747011837936586;22.563508418864313;18.741…
337;11.165574387115168;-0.25916408793578216;11.165574387115168;0.25916408793578216;0.3770021623367013;477.57200000000023;450.3560000000002;477.2277084840001;180.0;0.0;0.2449695000569034;-0.3685615340522461;0.3685615340522461;0.2449695000569034;0.9722222222222222;1.7777777777777777;2.5833333333333335;1.2073212509301678;1529.9476349539202;24.484552416379554;19.84010421174078;19.84010421174078;17.63…
338;12.2835504547966;-3.443169834389353;12.2835504547966;0.2806235372768431;0.34573315323046505;547.6850000000002;514.4210000000003;547.2365589160001;204.0;0.0;0.24496985560990445;-0.3685615340522461;0.3685615340522461;0.24496985560990445;1.1282051282051282;1.8205128205128205;2.4871794871794872;1.3765780565214327;1608.1793806604292;27.733475560822985;22.33279827556349;23.149294856491217;18.596375…
339;12.257487354659425;-3.476155945500462;12.257487354659425;0.2879284200142518;0.3309910550192504;568.1030000000003;537.8630000000003;567.1819365;204.0;0.0;0.2449713552078363;-0.3685615340522461;0.3685615340522461;0.2449713552078363;1.1538461538461537;1.8461538461538463;2.5128205128205128;1.376578056521433;1614.4033559196284;27.73347556082299;21.71076274857272;23.2831882755189;18.59637535396391;…
340;11.62404303163752;-0.4920691178433432;11.62404303163752;0.4077656339038014;0.7534173408327424;354.43500000000006;336.29100000000005;354.11504681599996;128.0;0.0;0.2512316193992665;-0.3831598334774002;0.3831598334774002;0.2512316193992665;1.2;1.92;2.6;1.705771413135522;930.1491031469121;17.388540578131753;13.566401340654703;14.38289792158243;12.131030293135236;8.042333600186199;8.8588301811139…
341;12.103209698304187;-0.1541061548803806;12.103209698304187;0.1541061548803806;0.7429867131572971;368.46200000000005;348.302;368.1306968800001;134.0;0.0;0.25355595750701393;-0.3831598334705596;0.3831598334705596;0.25355595750701393;1.2692307692307692;2.0;2.6923076923076925;1.7002440156443055;946.0775664854336;18.095647359318303;14.489051071465079;15.305547652392805;12.66903509559602;8.503658465…
342;12.334459698304187;-0.11938393265815828;12.334459698304187;0.11938393265815828;0.7245929982136808;382.4890000000001;360.31300000000005;382.14634694399996;140.0;0.0;0.25380480832099395;-0.38315983347054056;0.38315983347054056;0.25380480832099395;1.2962962962962963;2.037037037037037;2.740740740740741;1.6811890112394572;962.02220622936;18.80275414050485;15.196157852651627;16.012654433579353;13.1…
343;12.903861625741829;-0.19466171043593605;12.903861625741829;0.19466171043593605;0.4932347957461141;430.53300000000013;408.3570000000002;430.14634694399996;156.0;0.0;0.25819373905356696;-0.3831598334585184;0.3831598334585184;0.25819373905356696;1.064516129032258;1.8064516129032258;2.5483870967741935;1.4585425468255935;1215.806849810799;21.208531534440663;16.875802417413208;17.692298998340934;15…
344;12.90777744206836;-0.15053850559844562;12.90777744206836;0.15053850559844562;0.4794225913770158;444.5600000000001;420.3680000000002;444.16199700799996;162.0;0.0;0.25408064673724484;-0.3831598334705248;0.3831598334705248;0.25408064673724484;1.09375;1.84375;2.59375;1.4042155303737869;1232.2842567134776;21.915638315627206;17.582909198599754;18.39940577952748;15.686673185801062;10.621448849300894…
345;12.750084698304189;-0.3192405886677241;12.750084698304189;0.13327282154704712;0.6842518962217548;410.5430000000001;384.33500000000015;410.17764707199996;152.0;0.0;0.2542130245074318;-0.3831598334705108;0.3831598334705108;0.2542130245074318;1.206896551724138;1.896551724137931;2.5517241379310347;1.6702342178357108;1031.3871499191598;20.5956473593183;16.98905107146508;17.805547652392804;13.81548…
346;12.471265253859745;-0.06614319191741735;12.471265253859745;0.06614319191741735;0.7536894165101224;382.48900000000015;360.31300000000016;382.146346944;140.0;0.0;0.25586801324361014;-0.38315983346370186;0.38315983346370186;0.25586801324361014;1.2222222222222223;1.9259259259259258;2.5925925925925926;1.7032297332424151;975.5604366169317;18.96589084732138;15.436264666965037;16.252761247892764;13.0…
347;11.899219261778784;-0.14910955740320775;11.899219261778784;0.14910955740320775;0.7595464719084356;283.35600000000005;270.252;283.077933036;100.0;0.0;0.2535559575070138;-0.38315983347055976;0.38315983347055976;0.2535559575070138;1.3;2.05;2.75;2.2445964775865126;780.417891740266;14.11251969619286;10.882512329944692;11.699008910872418;9.702708600407234;6.159562264095146;6.976058845022872;4.35571…
348;11.943874909161705;-0.14832766439909273;11.943874909161705;0.14832766439909273;0.762884350351716;297.38300000000004;282.26300000000003;297.0935831;106.0;0.0;0.2535559575070138;-0.38315983347055976;0.38315983347055976;0.2535559575070138;1.2857142857142858;2.0;2.6666666666666665;2.209477982013604;821.4044134100986;14.982763184195939;11.805162060755066;12.621658641682792;10.096555450524587;6.570…
349;12.05423992293581;-0.14909212720901022;12.05423992293581;0.12442990272580845;0.734957510984899;339.46400000000006;318.29600000000005;339.140533292;124.0;0.0;0.2535559575070138;-0.38315983347055976;0.38315983347055976;0.2535559575070138;1.2083333333333333;1.875;2.4583333333333335;2.1093930682057245;904.7468671929088;17.482763184195935;14.305162060755066;15.121658641682792;11.307880315929774;7.…
350;12.223654255763744;-4.7344594410976635;12.223654255763744;0.27979440960140844;0.7381217223847546;367.3520000000001;355.2560000000001;367.060232284;130.0;0.0;0.5725963034412399;-0.40579928352020433;0.5725963034412399;0.40579928352020433;1.28;1.96;2.56;2.018383474294407;936.1882031642198;18.189869965382485;12.84730377024661;13.663800351174336;11.781006862392097;7.045440866595809;7.8619374475235…
351;12.056684860476903;-0.5283478750519697;12.056684860476903;0.18331695120656155;0.7530787393259145;350.44700000000006;332.30300000000005;350.12013219600004;126.0;0.0;0.2535559575070138;-0.38315983347055976;0.38315983347055976;0.2535559575070138;1.32;2.0;2.6;2.0976089460821012;996.6762664844044;18.189869965382485;14.252375656255024;15.06887223718275;11.868540487709595;7.793852664368084;8.6103492…
352;12.456087175142528;-3.599142485851089;12.456087175142528;0.1939967222732375;0.6025920643118357;418.54400000000015;396.3680000000001;418.11333256399996;148.0;0.0;0.2535559575070139;-0.38315983347055976;0.38315983347055976;0.2535559575070139;1.1785714285714286;1.8214285714285714;2.392857142857143;2.0199996753592955;1144.3757285920503;20.689869965382485;16.029906932146655;17.66290009400211;13.01…
353;12.491551423958427;-3.6250573143071274;12.491551423958427;0.14034988602774967;0.45721555393348035;448.57000000000016;424.37800000000016;448.12389724800005;160.0;0.0;0.2538945083466803;-0.39454399547307906;0.39454399547307906;0.2538945083466803;1.2333333333333334;1.9;2.5;1.9757145716160218;1179.9771148728003;22.104083527755577;16.891334090019708;18.52432725187516;14.014987097116322;9.231608647…
354;12.545145396638489;-3.617117027081125;12.545145396638489;0.18673755458075325;0.4639159707605915;462.5970000000003;436.3890000000002;462.13954731199993;166.0;0.0;0.2538946527174283;-0.3831598334705405;0.3831598334705405;0.2538946527174283;1.2258064516129032;1.903225806451613;2.5161290322580645;1.940344635185504;1196.5830498511382;22.81119030894212;17.852368784983614;19.485361946839063;14.51498…
355;12.688852879631686;-3.6142787806714494;12.688852879631686;0.19391261395361514;0.4836629163621651;475.64000000000027;446.40800000000013;475.171181788;172.0;0.0;0.25385941242608423;-0.38315983347054056;0.38315983347054056;0.25385941242608423;1.1875;1.84375;2.4375;1.9161499118742387;1226.9250429558365;23.6814337969452;18.891334090019704;20.524327251875157;14.870829144772888;10.126035838025333;12…
356;12.949037277464893;-3.6164100823342733;12.949037277464893;0.1642542587213538;0.4401492007267251;515.7050000000003;482.44100000000026;515.202481916;188.0;0.0;0.2538594155074691;-0.38315983347054056;0.38315983347054056;0.2538594155074691;1.1428571428571428;1.8285714285714285;2.4857142857142858;1.5347082837172497;1305.3610784875614;25.216967702877938;20.426867995952446;22.059861157807898;16.5326…
357;12.9243459194402;-3.6233304975591865;12.9243459194402;0.19333467791808978;0.43976616113675226;517.6770000000002;486.42900000000026;517.1817464720001;188.0;0.0;0.25385941560456365;-0.38315983347054056;0.38315983347054056;0.25385941560456365;1.2;1.8857142857142857;2.5428571428571427;1.5347082837172497;1308.173270716785;25.216967702877938;20.128009505229763;21.76100266708521;16.53262518732136;11…
358;12.943378421329845;-3.6234803970251455;12.943378421329845;0.18280235542917267;0.3813930946260052;531.7040000000003;498.4400000000003;531.197396536;194.0;0.0;0.2538151656235359;-0.38315983347054056;0.38315983347054056;0.2538151656235359;1.1944444444444444;1.8888888888888888;2.5555555555555554;1.4882040590334196;1324.9737351956032;25.924074484064484;20.83511628641631;22.46810944827176;17.032625…
359;5.89984530637579;0.581829386075418;5.89984530637579;0.581829386075418;0.5818841653795376;372.47200000000015;348.28000000000014;372.19501138799995;142.0;0.0;0.22721973341206161;-0.49325414311486393;0.49325414311486393;0.22721973341206161;1.0357142857142858;1.9642857142857142;2.9285714285714284;1.669664104138354;970.0759646541358;19.183587508058334;16.006519431985442;16.006519431985442;13.75915…
360;5.793472610692579;0.5781513517814023;5.793472610692579;0.5781513517814023;0.5926970819763552;372.4720000000001;348.28000000000014;372.195011388;142.0;0.0;0.2272197174724923;-0.37272165332628393;0.37272165332628393;0.2272197174724923;1.0;1.8928571428571428;2.857142857142857;1.669664104138354;970.0759646541358;19.18358750805833;16.006519431985442;16.006519431985442;13.759152830872495;9.45771825…
361;5.768098513522846;0.5705978905821076;5.768098513522846;0.5705978905821076;0.5926970819763552;372.4720000000001;348.28000000000014;372.195011388;142.0;0.0;0.22721972202760238;-0.37272069456872736;0.37272069456872736;0.22721972202760238;1.0;1.8928571428571428;2.857142857142857;1.6746963366173373;970.0759646541358;19.18358750805833;16.006519431985442;16.006519431985442;13.759152830872496;9.45771…
362;5.9596446890918395;0.596361279079533;5.9596446890918395;0.596361279079533;0.5718066850492998;398.5100000000001;372.30200000000013;398.210661452;152.0;0.0;0.22721973341208246;-0.4932541431148402;0.4932541431148402;0.22721973341208246;1.0;1.9333333333333333;2.8666666666666667;1.4666069183206083;1044.5784343017688;20.175151339621056;16.998083263548164;16.998083263548164;14.831632475943929;10.647…
363;5.964406777569205;0.5870904457462003;5.964406777569205;0.5870904457462003;0.5465293611422405;414.55300000000017;384.3130000000001;414.24196158000007;160.0;0.0;0.22721973341207227;-0.49325414311485183;0.49325414311485183;0.22721973341207227;1.064516129032258;1.967741935483871;2.870967741935484;1.6482284661192144;1031.175366616428;21.468044558434507;18.290976482361614;18.290976482361614;15.1529…
364;5.974406777569206;0.5970904457461996;5.974406777569206;0.5970904457461996;0.5683057614380633;412.5370000000002;384.3130000000002;412.226311516;158.0;0.0;0.22721973341207227;-0.49325414311485183;0.49325414311485183;0.22721973341207227;1.032258064516129;1.967741935483871;2.903225806451613;1.441840836905175;1060.5324303976836;20.882258120807602;17.70519004473471;17.70519004473471;15.314795723538…
365;5.980435584153567;0.22530708550711154;5.980435584153567;0.22530708550711154;0.476527394318944;428.58000000000015;396.3240000000002;428.25761164400006;166.0;0.0;0.2272197334120723;-0.49325414311485183;0.49325414311485183;0.2272197334120723;1.03125;1.90625;2.78125;1.649516115168182;1071.0015431483012;22.390694289244877;19.213626213171985;19.213626213171985;15.443604242740006;11.242181434341948;…
366;5.985501606328176;0.5651507627206585;5.985501606328176;0.5651507627206585;0.40070506575910164;449.55800000000033;422.34200000000027;449.22156048399995;170.0;0.0;0.22721973341208304;-0.49325414311483967;0.49325414311483967;0.22721973341208304;0.8823529411764706;1.8529411764705883;2.7941176470588234;1.4406237771251176;1258.395943986705;23.003578464367244;18.970240885430453;18.970240885430453;16…
367;5.944745858615357;0.5706113449741697;5.944745858615357;0.5706113449741697;0.6261463486532745;416.5250000000002;388.30100000000016;416.221226136;160.0;0.0;0.22721973341207236;-0.4932541431148518;0.4932541431148518;0.22721973341207236;1.096774193548387;2.032258064516129;2.967741935483871;1.6324261224230603;1021.6636472058099;21.304907851617973;17.828981284822397;17.828981284822397;15.2971576333…
368;9.42059359745455;0.13081799465745392;9.42059359745455;0.13081799465745392;0.6311703230699315;402.49800000000016;376.29000000000013;402.20557607200004;154.0;0.0;0.22721973341207236;-0.4932541431148518;0.4932541431148518;0.22721973341207236;1.0666666666666667;2.0;2.933333333333333;1.6536062245956762;1005.7559184360061;20.597801070431426;16.867946589858494;16.867946589858494;14.797157633333281;1…
369;13.12653083856287;-4.955248470048443;13.12653083856287;0.16999897470721814;0.47802870871118347;454.4520000000001;433.2840000000002;454.1616605720001;170.0;0.0;0.4709055210955091;-0.493254140461759;0.493254140461759;0.4709055210955091;1.0606060606060606;1.9090909090909092;2.757575757575758;1.6780314944510948;1164.1963182763157;23.260937777247957;17.54866114147698;17.54866114147698;15.881161298…
370;12.907196884853882;0.06501455082849406;12.907196884853882;0.06501455082849406;0.5618883377884994;457.5780000000002;426.3300000000002;457.24777523200004;176.0;0.0;0.23661685999854515;-0.4932541404617593;0.4932541404617593;0.23661685999854515;1.1470588235294117;2.0294117647058822;2.911764705882353;1.619515662757149;1145.1241814715331;23.752501608810675;19.699224772825477;19.699224772825477;16.5…
371;5.91359530637579;0.5484653460149493;5.91359530637579;0.5484653460149493;0.597302906891838;402.4980000000001;376.29000000000013;402.20557607200004;154.0;0.0;0.22721976651493037;-0.49642323399104626;0.49642323399104626;0.22721976651493037;1.1;2.033333333333333;2.933333333333333;1.6979968578795257;1035.2194440148876;20.76093777724796;17.33741745325968;17.33741745325968;14.70784123585624;10.04865…
372;6.418521918779923;0.5412020240194846;6.418521918779923;0.5412020240194846;0.5124244747559981;406.91700000000014;383.7330000000002;406.1560390360001;148.0;0.0;0.22721974589252808;-0.49325414311486393;0.49325414311486393;0.22721974589252808;1.103448275862069;2.0344827586206895;2.9655172413793105;1.6915077009230854;1021.2646026954096;20.05383099606141;16.30713363580504;17.063062581823498;14.1698…
373;12.909429003099776;-4.77588324616994;12.909429003099776;0.23780775723461467;0.48433605452190875;456.4680000000002;433.28400000000016;456.1773106360001;172.0;0.0;0.5726068854743704;-0.49325414311486393;0.5726068854743704;0.49325414311486393;1.0909090909090908;1.9696969696969697;2.8181818181818183;1.6995068975820575;1134.6873485907993;23.260937777247957;17.971310872287358;17.971310872287358;15.…
374;12.869285241874527;-0.5233343962585035;12.869285241874527;0.1488063744016126;0.7562065095068584;363.2480000000001;347.1200000000001;362.070116492;124.0;0.0;0.26825679270576863;-0.34354418629928796;0.34354418629928796;0.26825679270576863;1.3333333333333333;2.0416666666666665;2.7083333333333335;2.0508451499357094;905.6769071053977;17.060113453385565;13.119082359797302;14.630940251834213;11.4988…
375;5.964843201098994;0.5040798505092545;5.964843201098994;0.5040798505092545;0.46082509940234934;446.55100000000016;416.31100000000026;446.23179081999996;172.0;0.0;0.22721976651496043;-0.49325414311486393;0.49325414311486393;0.22721976651496043;1.0909090909090908;2.0303030303030303;2.9393939393939394;1.6548628020562763;1086.6370789738758;22.8822581208076;19.159879306096634;19.159879306096634;16.…
376;12.687573533007058;-3.349739728356926;12.687573533007058;0.05616318384258756;0.5609712810316458;464.5910000000001;436.3670000000003;464.18821175600004;172.0;0.0;0.2272197431699102;-0.49325414311486393;0.49325414311486393;0.2272197431699102;1.121212121212121;2.0;2.8484848484848486;1.7472572489752791;1258.0117929326877;23.260937777247953;18.861020815373955;19.677517396301678;15.941821470580464;…
377;11.885911097959614;-3.098546436327339;11.885911097959614;0.008509950633278862;0.5047715455955606;508.6440000000003;476.3880000000004;508.2144265039999;190.0;0.0;0.2272197665149603;-0.49325414311486393;0.49325414311486393;0.2272197665149603;1.1388888888888888;2.0277777777777777;2.888888888888889;1.6271382508449121;1310.6307303389115;25.38225812080759;20.68348266821091;21.499979249138637;17.414…
378;12.558338562932564;0.04155828464762612;12.558338562932564;0.04155828464762612;0.5252762846831524;499.61500000000035;466.3510000000003;499.2583399160001;192.0;0.0;0.26000315993303297;-0.49325414311486393;0.49325414311486393;0.26000315993303297;1.1081081081081081;2.0;2.891891891891892;1.4082120621544312;1255.79444983936;25.451172221559943;21.228413245156233;21.228413245156233;18.13616292858424;…
379;5.9670217507550305;0.5752761505836905;5.9670217507550305;0.5752761505836905;0.540206667469046;457.57800000000026;426.3300000000002;457.2477752320001;176.0;0.0;0.2272197520478939;-0.49325414311486393;0.49325414311486393;0.2272197520478939;0.9705882352941176;1.8823529411764706;2.7941176470588234;1.4908511559602353;1143.3692939693694;23.16671517118377;19.613058173505824;19.613058173505824;16.742…
380;6.241926534432327;0.5531273171573501;6.241926534432327;0.5531273171573501;0.46858404072241067;487.64800000000037;450.3520000000003;487.29472542400003;190.0;0.0;0.22721976651496031;-0.49325414311486393;0.49325414311486393;0.22721976651496031;1.0833333333333333;1.9722222222222223;2.8333333333333335;1.6045833023104563;1146.0133711184953;25.166715171183768;21.613058173505827;21.613058173505827;17…
381;6.269704312210105;0.5600717616017943;6.269704312210105;0.5600717616017943;0.5140229541691748;485.63200000000035;450.35200000000026;485.27907536000004;188.0;0.0;0.22721976651496031;-0.49325414311486393;0.49325414311486393;0.22721976651496031;1.0555555555555556;1.9722222222222223;2.888888888888889;1.3932608316068367;1175.8310463835041;24.580928733556863;21.02727173587892;21.02727173587892;17.72…
382;6.269704312210106;0.5492236353690527;6.269704312210106;0.5492236353690527;0.5287950370784303;501.63100000000037;466.3510000000003;501.27398998000007;194.0;0.0;0.22721976651496031;-0.49325414311486393;0.49325414311486393;0.22721976651496031;1.027027027027027;1.945945945945946;2.864864864864865;1.375325673935812;1195.6645602171475;25.28803551474341;21.435520026342783;21.435520026342783;18.22547…
383;6.323754057108065;0.556398694741914;6.323754057108065;0.556398694741914;0.5177910038339665;514.6740000000004;476.37000000000035;514.305624456;200.0;0.0;0.22721976651496031;-0.49325414311486393;0.49325414311486393;0.22721976651496031;0.9736842105263158;1.868421052631579;2.763157894736842;1.3557418667824541;1224.8698699023257;26.158279002746486;22.47448533137888;22.47448533137888;18.61932617617…
384;6.310520638740718;0.5610579548956798;6.310520638740718;0.5610579548956798;0.4742114686136328;499.6590000000003;462.3630000000003;499.2947254240001;194.0;0.0;0.22721976651496031;-0.49325414311486393;0.49325414311486393;0.22721976651496031;1.027027027027027;1.945945945945946;2.864864864864865;1.375325673935812;1192.094178709755;25.28803551474341;21.734378517065466;21.734378517065466;18.22547932…
385;13.52169912331043;-4.333449145960836;13.52169912331043;0.06982242761914526;0.3853116302971153;553.6290000000002;519.3570000000004;553.2664599880001;212.0;0.0;0.4008582933308053;-0.49325414311485155;0.49325414311485155;0.4008582933308053;1.0;1.875;2.725;1.4398984338271605;1294.3309776257638;27.788035514743406;22.368271936093148;22.368271936093148;19.40993073792879;13.66727738839971;13.66727738…
386;9.46582666320803;0.32307792914890676;9.46582666320803;0.32307792914890676;0.378031683545888;510.6420000000002;476.37000000000035;510.27432432800003;196.0;0.0;0.22721976651500053;-0.49325414311481897;0.49325414311481897;0.22721976651500053;1.0526315789473684;1.9736842105263157;2.8684210526315788;1.4230707664637792;1281.7298523133989;25.995142295929956;21.681592112565426;21.681592112565426;18.7…
387;6.3667413492471425;0.5156764479207665;6.3667413492471425;0.5156764479207665;0.46855707446332523;515.6580000000004;478.36200000000036;515.289640044;200.0;0.0;0.2272218844567817;-0.49325414311486393;0.49325414311486393;0.2272218844567817;1.0789473684210527;1.9736842105263157;2.8421052631578947;1.4566943294441033;1242.3080075599964;26.15827900274649;22.358169757153153;22.358169757153153;18.67416…
388;12.832189670208596;-4.99418577910555;12.832189670208596;0.020070011858432046;0.4658656072837417;483.4940000000002;459.3020000000003;483.188209668;182.0;0.0;0.47103243628040886;-0.49325414311486393;0.49325414311486393;0.47103243628040886;1.1428571428571428;2.0;2.8285714285714287;1.704913317792507;1229.7193151318306;24.838288046437572;18.971310872287354;18.971310872287354;16.758171396512385;10.…
389;6.1284504500963735;0.5303479045939368;6.1284504500963735;0.5303479045939368;0.4438226138703862;387.4870000000002;362.28700000000015;387.20591042;148.0;0.0;0.22722092242516514;-0.49325414311486393;0.49325414311486393;0.22722092242516514;1.103448275862069;2.0344827586206895;2.9655172413793105;1.6956911812163247;1017.6549622209728;20.05383099606141;16.506519431985442;16.506519431985442;14.152999…
390;12.036030069558695;-3.1605359789862457;12.036030069558695;0.09002263635460306;0.5144398302419133;493.6330000000002;462.3850000000003;493.2147608520001;184.0;0.0;0.22722092326938245;-0.49325414311486393;0.49325414311486393;0.22722092326938245;1.1428571428571428;2.0285714285714285;2.8857142857142857;1.6836444511329893;1293.6496874955903;24.675151339621046;20.068127596560497;20.88462417748822;16…
391;12.86396627994759;-0.12732156613695178;12.86396627994759;0.12732156613695178;0.47478668359110104;500.60300000000035;468.34700000000026;500.253588884;192.0;0.0;0.32150094287421693;-0.49325414311486393;0.49325414311486393;0.32150094287421693;1.054054054054054;1.945945945945946;2.8378378378378377;1.4521524303532536;1258.1698263505564;25.451172221559947;21.021306463969683;21.021306463969683;18.11…
392;5.930085527464225;0.5980330897791215;5.930085527464225;0.5980330897791215;0.5531727121645471;386.49900000000014;360.29100000000017;386.210661452;148.0;0.0;0.22748177099522754;-0.4932541431092126;0.4932541431092126;0.22748177099522754;1.0;1.896551724137931;2.8275862068965516;1.7062731761513914;1015.2674276674134;20.05383099606141;16.929169162795816;16.929169162795816;14.152999680989847;9.94036…
393;6.019468243513607;0.6206256823717144;6.019468243513607;0.6206256823717144;0.5202092825428195;441.5790000000003;410.33100000000013;441.25286061200006;170.0;0.0;0.22924423756824705;-0.4932541430713022;0.4932541430713022;0.22924423756824705;0.9393939393939394;1.8181818181818181;2.727272727272727;1.5428331115791636;1122.999508081747;22.45960838999722;19.20480988304196;19.20480988304196;16.2254793…
394;14.127194767497345;-0.3565801087040261;14.127194767497345;0.3565801087040261;0.5591366602530082;390.46200000000016;367.27800000000013;390.185589576;148.0;0.0;0.2272197463844792;-0.49314392174234956;0.49314392174234956;0.2272197463844792;1.103448275862069;2.0344827586206895;2.9655172413793105;1.6961064657194254;1021.2646026954097;20.05383099606141;16.30713363580504;16.30713363580504;14.1529996…
395;5.996882343412827;0.5558710474930715;5.996882343412827;0.5558710474930715;0.597302906891838;402.4980000000001;376.29000000000013;402.205576072;154.0;0.0;0.2272197335460329;-0.4928692271006498;0.4928692271006498;0.2272197335460329;1.1;2.033333333333333;2.933333333333333;1.6986762936833963;1035.2194440148876;20.760937777247957;17.337417453259675;17.337417453259675;14.707841235856241;10.04865297…
396;12.120983358155527;-0.03260805852797177;12.120983358155527;0.03260805852797177;0.5661192990077372;372.4280000000002;352.26800000000014;372.15862588;140.0;0.0;0.22722076313474995;-0.48952332052505687;0.48952332052505687;0.22722076313474995;0.9285714285714286;1.7857142857142858;2.7142857142857144;1.6809316235053078;1016.6784085357774;19.183587508058334;15.260447345762799;15.260447345762799;13.7…
397;12.246242571778737;-0.041746433013568396;12.246242571778737;0.041746433013568396;0.5672522253159151;385.4710000000001;362.2870000000001;385.190260356;146.0;0.0;0.2276722432513183;-0.32580473457652165;0.32580473457652165;0.2276722432513183;0.9655172413793104;1.793103448275862;2.689655172413793;1.6968724188247357;1046.6980045728328;20.05383099606141;16.299412650798892;16.299412650798892;14.1529…
398;12.469360618137674;-0.10337415200239852;12.469360618137674;0.10337415200239852;0.5786282950580944;385.4710000000001;362.28700000000015;385.190260356;146.0;0.0;0.25104751784864643;-0.3485689759380171;0.3485689759380171;0.25104751784864643;1.0;1.8620689655172413;2.793103448275862;1.703966108069713;1046.6980045728324;20.053830996061414;16.299412650798892;16.299412650798892;14.169836433395453;9.5…
399;5.850606156042663;0.5649848565969597;5.850606156042663;0.5649848565969597;0.5819918321181894;344.41799999999995;324.25800000000004;344.16371126;130.0;0.0;0.22722076164713206;-0.4932541404654866;0.4932541404654866;0.22722076164713206;0.9230769230769231;1.8461538461538463;2.8461538461538463;1.6942376001927164;923.1444607907149;17.606237238868708;14.352199055298936;14.352199055298936;12.86530598…
400;5.866203724743137;0.5768336377760983;5.866203724743137;0.5768336377760983;0.5863832072227666;358.445;336.26900000000006;358.179361324;136.0;0.0;0.22721973340854704;-0.49325414311884924;0.49325414311884924;0.22721973340854704;0.9629629629629629;1.9259259259259258;2.925925925925926;1.6586343990521049;938.8557203083564;18.313344020055258;15.059305836485484;15.059305836485484;13.365305980755144;9…
401;13.319164314704611;-0.46836685098223874;13.319164314704611;0.010899623265517189;0.26253023707004225;488.5480000000002;467.3800000000003;488.1430731320001;176.0;0.0;0.32318003580288523;-0.39445061446040464;0.39445061446040464;0.32318003580288523;1.0571428571428572;1.8571428571428572;2.6285714285714286;1.3874344992839356;1512.4803943919162;24.36323207281991;18.403082497775017;19.219579078702743…
402;13.182002645267593;-0.5202398599887215;13.182002645267593;0.19815523431594917;0.4141728396542068;405.3930000000002;389.26500000000016;405.13495097199996;150.0;0.0;0.3231800492291314;-0.3818267561054635;0.3818267561054635;0.3231800492291314;0.9333333333333333;1.6333333333333333;2.3666666666666667;1.4056664865211654;1237.6325357222186;21.087211190881018;15.46430507071234;15.46430507071234;14.49…
403;12.48348177542622;-1.4951577328462256;12.48348177542622;0.06000341185857083;0.6475391248447111;364.3940000000001;340.20200000000006;364.1522031079999;142.0;0.0;0.34197606723703416;-0.5068974994747926;0.5068974994747926;0.34197606723703416;1.2307692307692308;1.9615384615384615;2.6538461538461537;2.3608257114959748;695.3732058607887;19.26722023457211;14.8445129574289;14.8445129574289;12.3286062…
404;11.96472261589821;-0.28877267573696086;11.96472261589821;0.10129054862685827;0.5217194112138106;280.28700000000003;268.191;280.096025624;104.0;0.0;0.34772678659653483;-0.3916540706095318;0.3916540706095318;0.34772678659653483;1.2380952380952381;2.142857142857143;2.9047619047619047;2.1533007888401103;995.7895836972143;14.396976746569035;10.998447742477667;10.998447742477667;10.275188245478668;…
405;4.896393691735954;0.7147264739229027;4.896393691735954;0.7147264739229027;0.4968055621660036;422.5620000000001;396.3540000000001;422.2001138320001;156.0;0.0;0.22773694351823368;-0.36787804463482676;0.36787804463482676;0.22773694351823368;1.0666666666666667;1.9;2.7;1.5805293602910802;1032.6901405821125;20.338288046437583;17.058165351407244;17.87466193233497;14.813994385738889;10.43922864383468…
406;12.223281171264803;-0.2905890195329235;12.223281171264803;0.24843209351641882;0.726996488979672;364.1990000000001;350.0870000000001;363.021853408;114.0;0.0;0.2941506347849477;-0.4485033488213922;0.4485033488213922;0.2941506347849477;1.5;2.3636363636363638;3.1363636363636362;1.8172402648029684;917.4180644525057;15.267220234572113;11.673930041941523;13.259926581056227;10.59735678832402;7.113534…
407;15.094441125725117;-0.7039638337352081;15.094441125725117;0.03266800053232344;0.31068637044609987;528.5400000000003;503.3400000000003;528.1808981199999;198.0;0.0;0.28405176682871497;-0.4928420414965103;0.4928420414965103;0.28405176682871497;0.9230769230769231;1.641025641025641;2.3333333333333335;1.4091113609790695;1761.8805405397443;27.681069318015687;21.689049942103928;21.689049942103928;18.…
408;5.913565203285171;0.5479289341744246;5.913565203285171;0.5479289341744246;0.707782412627715;379.5080000000002;350.2760000000001;379.237210548;148.0;0.0;0.22862771415304395;-0.37704128935578146;0.37704128935578146;0.22862771415304395;1.2142857142857142;2.1785714285714284;3.142857142857143;1.5808554038211629;809.0190510341763;19.183587508058334;16.55010934466271;16.55010934466271;13.75915283087…
409;4.769999133912824;0.6088276853951458;4.769999133912824;0.6088276853951458;0.4140399426894467;395.51000000000016;370.31000000000006;395.2109958000001;150.0;0.0;0.22721972590140832;-0.34715017544396376;0.34715017544396376;0.22721972590140832;1.0;1.9666666666666666;2.933333333333333;1.5640796273192539;1207.126031829218;20.338288046437583;17.12283500621116;17.12283500621116;14.742316078466889;10.…
410;5.784957351767868;0.5647802763080538;5.784957351767868;0.5647802763080538;0.44731636263303043;368.4400000000001;348.28000000000014;368.16371126;138.0;0.0;0.22721973047440353;-0.37272037492519944;0.37272037492519944;0.22721973047440353;1.0;2.0;3.0;1.5958106857548713;1162.2060360487592;18.76093777724796;15.376762919988519;15.376762919988519;13.848469228349536;9.361204323169831;9.361204323169831…
411;5.788734195264679;0.5614212228101121;5.788734195264679;0.5614212228101121;0.5999155011222638;373.46000000000015;350.2760000000001;373.190260356;142.0;0.0;0.22721974800477582;-0.477317599153762;0.477317599153762;0.22721974800477582;1.0357142857142858;1.9642857142857142;2.9285714285714284;1.6696641041383535;972.4007535589897;19.183587508058334;15.876382758295774;15.876382758295774;13.7591528308…
412;5.753472610692579;0.5156513517814023;5.753472610692579;0.5156513517814023;0.6049253150886972;373.46000000000015;350.2760000000001;373.190260356;142.0;0.0;0.22722061761680054;-0.3726630640174669;0.3726630640174669;0.22722061761680054;1.0714285714285714;2.0357142857142856;3.0;1.669664104138354;972.4007535589897;19.183587508058334;15.876382758295774;15.876382758295774;13.759152830872495;9.307449…
413;5.685819601958221;0.4928516068834432;5.685819601958221;0.4928516068834432;0.6136301087470265;360.4170000000001;340.2570000000001;360.15862588;136.0;0.0;0.22722062218978625;-0.37272005298019756;0.37272005298019756;0.22722062218978625;0.8888888888888888;1.7407407407407407;2.6296296296296298;1.6586343990521049;942.724550040023;18.313344020055258;14.837417453259679;14.837417453259679;13.365305980…
414;5.85341558536995;0.4314846851147358;5.85341558536995;0.4314846851147358;0.6100616877664795;362.4330000000002;340.2570000000001;362.174275944;138.0;0.0;0.22733215039787882;-0.4569856869707149;0.4569856869707149;0.22733215039787882;1.1111111111111112;2.074074074074074;3.037037037037037;1.6449681548718882;935.1908595804255;18.476480726871788;15.260067184070053;15.260067184070053;13.2591528308724…
415;5.819897066851432;0.4086849402167767;5.819897066851432;0.4086849402167767;0.6167678883039786;349.39000000000016;330.2380000000001;349.142641468;132.0;0.0;0.22733215497086387;-0.4569856869706627;0.4569856869706627;0.22733215497086387;0.9230769230769231;1.8076923076923077;2.730769230769231;1.6321415150337166;904.5768813581197;17.60623723886871;14.221101879033958;14.221101879033958;12.8653059807…
416;6.192126781931526;0.46661323171243807;6.192126781931526;0.46661323171243807;0.3937753395688708;481.6000000000002;450.35200000000026;481.2477752320001;184.0;0.0;0.22721976362799495;-0.49187954963073877;0.49187954963073877;0.22721976362799495;1.0;1.9444444444444444;2.888888888888889;1.2809128822558828;1373.3597050587787;24.15827900274649;20.397515223882;20.397515223882;17.81479572353832;12.7193…
417;6.207856809479735;0.4657284580498866;6.207856809479735;0.4657284580498866;0.3659585141495262;495.62700000000035;462.3630000000003;495.2634252960001;190.0;0.0;0.22723897085983077;-0.49187954963073877;0.49187954963073877;0.22723897085983077;1.054054054054054;1.972972972972973;2.891891891891892;1.3044710580773022;1421.0167116466432;25.028522490749566;21.32016495469237;21.32016495469237;18.225479…
418;6.157622126718828;0.441366638278615;6.157622126718828;0.441366638278615;0.5600607085662757;473.57700000000034;442.32900000000035;473.242689852;182.0;0.0;0.22722065534337757;-0.49187954963073877;0.49187954963073877;0.22722065534337757;0.9714285714285714;1.8285714285714285;2.7142857142857144;1.3667103222346004;1147.1655754577685;23.710685245553787;19.858169757153156;19.858169757153156;17.331632…
419;6.162120485780125;0.44919742761914483;6.162120485780125;0.44919742761914483;0.5503377889129702;473.57700000000017;442.32900000000024;473.2426898520001;182.0;0.0;0.2272197857313529;-0.4918795496307389;0.4918795496307389;0.2272197857313529;1.0;1.9142857142857144;2.857142857142857;1.3667103222346004;1147.1655754577682;23.71068524555379;19.858169757153156;19.858169757153156;17.33163247594393;12.2…
420;6.177850513328334;0.44831265395659337;6.177850513328334;0.44831265395659337;0.5195630205699846;487.6040000000003;454.3400000000003;487.258339916;188.0;0.0;0.22723899298482778;-0.4918795496307389;0.4918795496307389;0.22723899298482778;1.0833333333333333;2.0;2.9166666666666665;1.3923634060512224;1193.5527092797226;24.580928733556863;20.78081948796353;20.78081948796353;17.742316078466885;12.6519…
421;6.244960803970093;0.41573807242007077;6.244960803970093;0.41573807242007077;0.5541129473581874;475.5930000000002;442.32900000000024;475.25833991600007;184.0;0.0;0.227332183500773;-0.4919194514200395;0.4919194514200395;0.227332183500773;1.0857142857142856;2.0;2.914285714285714;1.378427624820724;1139.350338880466;23.873821952370317;20.28081948796353;20.28081948796353;17.22547932606128;12.313432…
422;6.258734908653289;0.5831074758875086;6.258734908653289;0.5831074758875086;0.5187382118494388;491.6610000000003;458.3970000000003;491.23549629600006;184.0;0.0;0.2272480760329685;-0.4919194514200395;0.4919194514200395;0.2272480760329685;1.1142857142857143;2.0285714285714285;2.942857142857143;1.378427624820724;1142.1052263826296;23.873821952370317;20.28081948796353;21.097316068891256;17.22547932…
423;5.940099692858983;0.4058627889733588;5.940099692858983;0.4058627889733588;0.48509396892942025;436.5120000000003;408.28800000000024;436.21105537599993;168.0;0.0;0.2273321835007731;-0.4908511401237251;0.4908511401237251;0.2273321835007731;1.125;2.0625;2.96875;1.6351826283362734;1049.983406727567;22.17515133962105;18.413427058181245;18.413427058181245;15.70784123585624;10.561672312680939;10.5616…
424;6.143294137303426;0.4387633324934912;6.143294137303426;0.4387633324934912;0.5654571212286086;462.5500000000002;432.31000000000023;462.22670544;178.0;0.0;0.22733218737114166;-0.49187954963073877;0.49187954963073877;0.22733218737114166;1.0;1.8529411764705883;2.735294117647059;1.3510940988818676;1107.6850027787948;23.00357846436724;19.241854182927437;19.241854182927437;16.83163247594393;11.79803…
425;5.953873797542178;0.5051482415938793;5.953873797542178;0.5051482415938793;0.4619358585845442;452.58000000000027;424.3560000000003;452.18821175599993;168.0;0.0;0.2272480760329686;-0.4908511401237251;0.4908511401237251;0.2272480760329686;1.15625;2.09375;3.0;1.6351826283362734;1053.2285192254033;22.17515133962105;18.413427058181245;19.22992363910897;15.70784123585624;10.561672312680939;11.378168…
426;6.1570682419866225;0.4554299991601578;6.1570682419866225;0.4554299991601578;0.5278248017535911;478.61800000000017;448.3780000000002;478.20386182000004;178.0;0.0;0.22724808065664676;-0.49187954963073877;0.49187954963073877;0.22724808065664676;1.0;1.8529411764705883;2.735294117647059;1.3510940988818676;1110.9301152766313;23.00357846436724;19.241854182927437;20.058350763855163;16.83163247594393;…
427;6.1568482389257095;0.4554299991601576;6.1568482389257095;0.4554299991601576;0.5278248017535911;478.61800000000017;448.3780000000002;478.20386182000004;178.0;0.0;0.22722021831389266;-0.49187954963073877;0.49187954963073877;0.22722021831389266;1.0294117647058822;1.8823529411764706;2.764705882352941;1.3510940988818678;1110.9301152766313;23.003578464367237;19.241854182927437;20.05835076385516;16.…
428;6.143294137303426;0.39293832752211166;6.143294137303426;0.39293832752211166;0.5654571212286086;462.5500000000002;432.31000000000023;462.22670544000005;178.0;0.0;0.22733218812445083;-0.49187954963073877;0.49187954963073877;0.22733218812445083;0.9705882352941176;1.8235294117647058;2.7058823529411766;1.3510940988818676;1107.6850027787948;23.00357846436724;19.241854182927437;19.241854182927437;16…
429;6.145274164851636;0.3929383275221119;6.145274164851636;0.3929383275221119;0.5654571212286086;462.5500000000002;432.31000000000023;462.22670544000005;178.0;0.0;0.22722162011323252;-0.49187954963073877;0.49187954963073877;0.22722162011323252;1.0;1.8529411764705883;2.735294117647059;1.3510940988818678;1107.6850027787948;23.003578464367237;19.241854182927437;19.241854182927437;16.83163247594393;1…
430;11.377675878235332;-0.320554962438828;11.377675878235332;0.1669466135711113;0.30588027443479154;477.91200000000026;457.75200000000024;477.13161518000004;172.0;0.0;0.24320244646886208;-0.48573607307135824;0.48573607307135824;0.24320244646886208;1.2058823529411764;2.088235294117647;2.8529411764705883;1.507090969775785;1311.1789373738552;23.91563831562721;17.863737031046178;18.61966597706463;16.…
431;5.393678054867561;0.44227229780801247;5.393678054867561;0.44227229780801247;0.5496889131818979;377.4040000000001;358.2520000000001;377.148789468;142.0;0.0;0.22869882686611176;-0.4926335364441247;0.4926335364441247;0.22869882686611176;0.9285714285714286;1.7142857142857142;2.357142857142857;1.7261091568566087;1086.4874375963434;19.509860921691395;15.709751676098056;15.709751676098056;13.7282079…
432;11.843765436273571;-3.246850836154978;11.843765436273571;0.2967229744758255;0.3921406543725695;545.7130000000002;510.4330000000004;545.2572943600001;204.0;0.0;0.24703407574125427;-0.3713549930526281;0.3713549930526281;0.24703407574125427;0.8974358974358975;1.641025641025641;2.358974358974359;1.1545596883617524;1552.3163562363522;26.98455241637955;22.49308392415923;23.309580505086956;18.830651…
433;5.633778738347191;0.2614332955404386;5.633778738347191;0.2614332955404386;0.7435133460914957;240.26600000000002;228.16999999999996;240.101111004;90.0;0.0;0.23995411126737523;-0.49611172005813803;0.49611172005813803;0.23995411126737523;1.1111111111111112;1.8888888888888888;2.7222222222222223;2.3079020290032286;705.0326679661954;12.535169427003234;9.868691230480746;9.868691230480746;8.792024997…
434;5.578847159234064;0.2743891723356011;5.578847159234064;0.2743891723356011;0.6596740131834726;211.228;202.15599999999998;211.08579528799999;78.0;0.0;0.2399541004164253;-0.36647577731958;0.36647577731958;0.2399541004164253;1.1875;2.125;2.9375;2.314477133501184;629.1748946816314;10.957819157813608;8.407656535516841;8.407656535516841;7.84333659290053;4.857057731953985;4.857057731953985;3.40174207…
435;5.604491311191348;0.25363042747963394;5.604491311191348;0.25363042747963394;0.7329275573453792;241.25400000000002;230.16599999999997;241.096359972;90.0;0.0;0.23995410041668996;-0.4809835604412982;0.4809835604412982;0.23995410041668996;1.2777777777777777;2.1666666666666665;2.888888888888889;2.173312606134626;689.2591938189389;12.535169427003234;9.738554556791078;9.738554556791078;8.77518824547…
436;5.582126480221718;0.27917233560090726;5.582126480221718;0.27917233560090726;0.6596740131834726;211.228;202.15599999999998;211.08579528799999;78.0;0.0;0.23995409311868027;-0.36647577734318365;0.36647577734318365;0.23995409311868027;1.125;1.9375;2.75;2.3144771335011836;629.1748946816314;10.957819157813608;8.40765653551684;8.40765653551684;7.84333659290053;4.857057731953986;4.857057731953986;3.3…
437;11.630940938103635;-3.2489151208322835;11.630940938103635;0.17751633755354024;0.7690348699623939;288.332;276.236;288.068096624;102.0;0.0;0.23995409308367274;-0.36647577734323844;0.36647577734323844;0.23995409308367274;1.2;2.0;2.75;2.2586585331556983;899.6300852334256;14.328062645816686;10.685187811408472;11.501684392336198;9.44850830842307;5.8637159906784175;7.755127528736673;4.46003892023516…
438;11.453397728313853;-3.1933325328588222;11.453397728313853;0.19926492819349995;0.7690348699623939;288.33200000000005;276.23600000000005;288.06809662399996;102.0;0.0;0.2399540930639373;-0.3664757773432692;0.3664757773432692;0.2399540930639373;1.15;1.85;2.5;2.160284120913131;882.3800852334255;14.328062645816686;10.685187811408472;11.501684392336198;9.44850830842307;5.8637159906784175;7.755127528…
439;12.535357391426114;-4.343423078336272;12.535357391426114;0.11514970185605145;0.7440958012028387;278.2369999999999;269.16499999999996;278.077930948;102.0;0.0;0.4159102199273958;-0.3664757773432692;0.4159102199273958;0.3664757773432692;1.05;1.75;2.4;2.113518170852804;759.3774711110715;14.328062645816686;10.094336359044563;10.094336359044563;9.44850830842307;5.734956931163129;5.734956931163129;4…
440;5.478042685061985;0.5588407029478459;5.478042685061985;0.5588407029478459;0.6143521324902772;316.36400000000003;300.236;316.132411132;118.0;0.0;0.24703290539969938;-0.4961117200581188;0.4961117200581188;0.24703290539969938;0.875;1.625;2.4583333333333335;1.8034567564027881;979.0125069286487;16.355160383312146;13.17809230723925;13.17809230723925;11.847667890550104;7.658374189416937;7.6583741894…
441;11.844144319249075;-3.2772594911084734;11.844144319249075;0.27699295638824895;0.5992764492752697;364.4300000000001;348.30200000000013;364.09939675199996;130.0;0.0;0.24703288721508276;-0.32287414603120806;0.32287414603120806;0.24703288721508276;0.9615384615384616;1.7692307692307692;2.5384615384615383;1.792893880333913;1184.631056598171;18.148053602125596;13.994588888166977;14.811085469094703;1…
442;11.63524568758439;-3.217924899967423;11.63524568758439;0.29268672731286527;0.5992764492752698;364.4300000000001;348.3020000000001;364.099396752;130.0;0.0;0.24703288719534602;-0.3228741460312388;0.3228741460312388;0.24703288719534602;0.9230769230769231;1.6538461538461537;2.3461538461538463;1.7386342324690764;1167.381056598171;18.148053602125596;13.994588888166977;14.811085469094703;12.50415120…
443;11.677297439251527;-3.2364232920921894;11.677297439251527;0.2807376801802519;0.5571221605454955;394.4560000000001;376.3120000000001;394.10996143600005;142.0;0.0;0.24713611711550762;-0.49457930831610836;0.49457930831610836;0.24713611711550762;1.0;1.75;2.4642857142857144;1.732619175651765;1248.1872409308282;19.725403871315223;15.325486909441214;16.14198349036894;13.45283960607264;8.514763560969…
444;11.672033173412055;-3.233947600303312;11.672033173412055;0.28245273562283013;0.5571221605454955;394.45600000000013;376.3120000000001;394.109961436;142.0;0.0;0.24703499999919934;-0.49668773107469716;0.49668773107469716;0.24703499999919934;1.0357142857142858;1.8214285714285714;2.5357142857142856;1.7074644290349827;1248.1872409308282;19.72540387131522;15.325486909441214;16.14198349036894;13.4360…
445;11.667700082128157;-3.2319374720101304;11.667700082128157;0.28382389092255655;0.5571221605454955;394.4560000000001;376.3120000000001;394.10996143600005;142.0;0.0;0.24703292010438987;-0.49676588838363983;0.49676588838363983;0.24703292010438987;1.0;1.7142857142857142;2.357142857142857;1.684053523874076;1230.9372409308282;19.72540387131522;15.325486909441214;16.14198349036894;13.436002853667032;…
446;11.76506956746667;-3.32791705696464;11.76506956746667;0.19714760520628305;0.5058108274110289;442.5220000000001;424.37800000000016;442.07694705600005;154.0;0.0;0.24703352480360727;-0.3228300367221008;0.3228300367221008;0.24703352480360727;0.8333333333333334;1.5333333333333334;2.2;1.7100383543349553;1458.4811156104856;21.518297090128673;16.14198349036894;17.77497665222439;14.109322916611438;8.8…
447;11.677791227961489;-3.2679820321953144;11.677791227961489;0.23225674554588704;0.5058108274110289;442.5220000000001;424.37800000000016;442.0769470560001;154.0;0.0;0.2470328968957705;-0.3228727538819322;0.3228727538819322;0.2470328968957705;0.8;1.3666666666666667;1.9333333333333333;1.6696046162745624;1441.2311156104856;21.51829709012867;16.14198349036894;17.774976652224392;14.109322916611434;8.…
448;11.751002092951548;-3.240161070781372;11.751002092951548;0.289049858960166;0.4996167945149974;449.5360000000001;426.3520000000002;449.15216059600004;164.0;0.0;0.247034075741397;-0.37777781989763004;0.37777781989763004;0.247034075741397;1.0;1.78125;2.53125;1.434984727044318;1360.1731491671317;22.131181265251033;17.60112762968736;18.417624210615088;15.470477696277685;10.329820660102802;12.22123…
449;11.737966610945573;-3.237606486086803;11.737966610945573;0.28939828448717186;0.4996167945149974;449.53600000000023;426.35200000000026;449.1521605960001;164.0;0.0;0.2470329057218674;-0.3777778199763259;0.3777778199763259;0.2470329057218674;0.96875;1.6875;2.375;1.3930734753039826;1342.9231491671317;22.13118126525103;17.60112762968736;18.417624210615088;15.470477696277683;10.329820660102802;12.2…
450;11.769482138093643;-3.238314380761864;11.769482138093643;0.2937558314226807;0.48726808843757374;462.57900000000035;436.37100000000027;462.18379507200007;170.0;0.0;0.24703407574133482;-0.3689049534981489;0.3689049534981489;0.24703407574133482;0.9393939393939394;1.696969696969697;2.4242424242424243;1.4134196257913678;1390.2592013825856;23.001424753254113;18.64009293472346;19.456589515651185;15.…
451;11.754621735599311;-3.2359777798182088;11.754621735599311;0.2935597893214945;0.48726808843757374;462.57900000000035;436.37100000000027;462.183795072;170.0;0.0;0.24703290572186734;-0.3689647154566507;0.3689647154566507;0.24703290572186734;0.9090909090909091;1.606060606060606;2.272727272727273;1.3695240625859701;1373.009201382586;23.001424753254117;18.64009293472346;19.456589515651185;15.864324…
452;11.779285378834384;-3.238682263978737;11.779285378834384;0.29488841084242434;0.4572318805525594;476.6060000000004;448.3820000000003;476.19944513600007;176.0;0.0;0.24703304847173685;-0.322863033673001;0.322863033673001;0.24703304847173685;0.9705882352941176;1.7352941176470589;2.4705882352941178;1.364705121342691;1407.1323759314132;23.70853153444066;19.347199715910005;20.16369629683773;16.34748…
453;11.769786302195419;-3.2660403969655234;11.769786302195419;0.20379503155807788;0.42044116571064355;511.62900000000025;486.4290000000003;511.13479628000005;182.0;0.0;0.2470330484717368;-0.32286303367304436;0.32286303367304436;0.2470330484717368;1.0;1.7428571428571429;2.4571428571428573;1.357431476838144;1582.6920565024739;24.63118126525103;19.124730991801634;20.757724153657087;16.66074772505862…
454;11.831214466878642;-3.2480139046881757;11.831214466878642;0.2937288323745404;0.40055451250263074;532.6700000000002;500.4140000000003;532.225659884;198.0;0.0;0.24703407574125427;-0.3787923225341311;0.3787923225341311;0.24703407574125427;0.9473684210526315;1.7105263157894737;2.4473684210526314;1.1720727335582168;1521.9924699161404;26.114308928376474;21.454118619123133;22.27061520005086;18.43680…
455;11.772445101056604;-3.2349130202176464;11.772445101056604;0.2977006045982231;0.47594967373068114;461.59100000000035;434.3750000000003;461.1885461040001;170.0;0.0;0.24703304368894008;-0.32286370032882306;0.32286370032882306;0.24703304368894008;1.0;1.7575757575757576;2.484848484848485;1.4134196257913678;1388.1020311854154;23.001424753254113;18.770229608413125;19.58672618934085;15.86432454639503…
456;12.468556212167718;-3.312388454835937;12.468556212167718;0.3261632388300879;0.4361623238149691;490.6330000000003;460.3930000000003;490.2150952;182.0;0.0;0.24703407574133482;-0.3689049534981489;0.3689049534981489;0.24703407574133482;0.9428571428571428;1.6857142857142857;2.4;1.4042565323612355;1438.490828624246;24.578775022443736;20.217443203913085;21.033939784840808;16.8077002193691;11.8142940…
457;12.90990295377901;-4.3659250032018075;12.90990295377901;0.4211936780885195;0.47688940069517344;452.48400000000026;429.3000000000002;452.1936293960001;170.0;0.0;0.4159102199273958;-0.3689049534981489;0.4159102199273958;0.3689049534981489;0.9090909090909091;1.6666666666666667;2.393939393939394;1.4025230663962769;1257.42622092383;23.001424753254113;18.04924148235955;18.04924148235955;15.86432454…
458;13.299959892389325;-0.25485527968843047;13.299959892389325;0.25485527968843047;0.5585435809363131;402.4770000000002;379.2930000000002;402.19682295600006;152.0;0.0;0.24703407574144726;-0.3689049534981489;0.3689049534981489;0.24703407574144726;0.9333333333333333;1.7333333333333334;2.533333333333333;1.4162019552979779;1162.0107348985446;20.501424753254113;16.793312536341094;16.793312536341094;14…
459;12.352815471426975;-2.2791108399485482;12.352815471426975;0.5566806465384508;0.4518501970535768;460.52200000000033;431.29000000000025;460.21404617800005;170.0;0.0;0.24703407574130465;-0.3689049534981489;0.3689049534981489;0.24703407574130465;0.9393939393939394;1.696969696969697;2.4242424242424243;1.4079522816533903;1318.4970794174335;23.001424753254113;19.27080994929569;20.165237140295606;15.…
460;5.033208223104056;0.6924274480211595;5.033208223104056;0.6924274480211595;0.3944516439700015;505.69600000000037;470.4160000000003;505.27361312000016;190.0;0.0;0.22773723914166885;-0.3678780446348267;0.3678780446348267;0.22773723914166885;0.9444444444444444;1.75;2.5277777777777777;1.3095658300351392;1187.2484516728448;24.321415709563016;20.91115634084301;21.727652921770737;17.780320880927672;1…
461;13.75031816893424;-0.3676077491181655;13.75031816893424;0.15387200018896463;0.48236828671048293;309.344;293.216;309.127740352;116.0;0.0;0.25602020203092013;-0.34099978390889185;0.34099978390889185;0.25602020203092013;1.0869565217391304;1.8695652173913044;2.608695652173913;2.3435690432776375;1132.3274897454153;16.353006672199015;13.12017770492118;13.12017770492118;10.85919191094603;7.489037451…
462;13.070799008637152;-0.3618383908385223;13.070799008637152;0.044738582371365965;0.5296250020792138;381.4150000000001;361.25500000000017;381.17133648;144.0;0.0;0.21105533470904764;-0.47519440704531235;0.47519440704531235;0.21105533470904764;1.1428571428571428;2.0;2.75;1.6050615040475098;1087.3166653207345;19.672997628507925;15.718433163679515;15.718433163679515;13.491203638441373;8.939053378962…
463;13.881111129756928;-4.3938146415973796;13.881111129756928;0.10819015889709593;0.5448075241657987;453.8580000000001;439.74600000000015;453.04739442799996;156.0;0.0;0.2729876705908811;-0.3817316365614159;0.3817316365614159;0.2729876705908811;1.2;1.9333333333333333;2.6333333333333333;2.0544269517502043;1254.5644170077553;22.05167728494828;15.280115925400057;16.852541452346237;14.135066137889124;…
464;13.76748191878254;-4.15381464159738;13.76748191878254;0.04607867220962403;0.5491221083448344;449.89500000000015;432.7590000000002;449.072466304;156.0;0.0;0.2729876705908811;-0.3817316365614159;0.3817316365614159;0.2729876705908811;1.2333333333333334;1.9666666666666666;2.6666666666666665;2.0544269517502047;1250.9124442782888;22.051677284948283;15.90215145239083;17.474576979337012;14.1350661378…
465;4.70459372637944;0.6104166666666667;4.70459372637944;0.6104166666666667;0.7189390313571752;254.33699999999996;236.19299999999996;254.15314657599998;98.0;0.0;0.1389922191304169;-0.34609001229271474;0.34609001229271474;0.1389922191304169;1.263157894736842;2.1052631578947367;2.9473684210526314;2.0115294347680055;731.1025651946965;12.819626477379408;11.186575769191117;11.186575769191117;9.3433365…
466;13.943911892580722;-1.0177701495952702;13.943911892580722;0.034485071806499956;0.6240699505420249;358.76000000000005;346.66400000000004;358.0632815240001;126.0;0.0;0.33518083886401184;-0.47763923618930254;0.47763923618930254;0.33518083886401184;1.08;1.8;2.48;1.8126580129795578;918.7763429383496;17.811190308942127;12.701970445688826;13.45789939170728;12.024877143252587;7.172107307818592;7.5500…
467;12.744376732174352;-0.35080924036281114;12.744376732174352;0.35080924036281114;0.5818152222635814;387.23000000000013;375.1340000000002;386.044964364;130.0;0.0;0.26075049489829166;-0.3185814236622223;0.3185814236622223;0.26075049489829166;1.1923076923076923;1.9615384615384615;2.730769230769231;1.7470349599049206;1113.1982179688412;18.258784066134833;13.519047367499118;15.030905259536027;12.541…
468;12.7923579617032;-0.2655035903250187;12.7923579617032;0.2655035903250187;0.6185349156275914;346.39400000000006;328.25000000000006;346.15420919600007;130.0;0.0;0.26075048528588163;-0.3185827850012279;0.3185827850012279;0.26075048528588163;1.2307692307692308;2.076923076923077;2.923076923076923;1.7313005592678226;1124.224463514669;18.258784066134833;14.763118421480662;14.763118421480662;12.52487…
469;4.920234574928839;0.3998458039064654;4.920234574928839;0.3998458039064654;0.40381989680739283;468.60900000000015;436.3530000000002;468.27499302400014;180.0;0.0;0.22879491462690263;-0.36896471545672505;0.36896471545672505;0.22879491462690263;0.8;1.5142857142857142;2.257142857142857;1.2607013063406385;1270.0425872481906;23.61430892837647;20.190988783578014;20.190988783578014;17.22547932606128;1…
470;12.733308750454913;-0.3415736016628872;12.733308750454913;0.3415736016628872;0.5818152222635814;387.23000000000013;375.1340000000002;386.04496436399995;130.0;0.0;0.26075048958514496;-0.3185821726262168;0.3185821726262168;0.26075048958514496;1.2692307692307692;2.1153846153846154;2.9615384615384617;1.7313005592678226;1133.4482179688412;18.25878406613483;13.519047367499118;15.030905259536027;12.…
471;12.766294861566024;-0.29848970143612963;12.766294861566024;0.29848970143612963;0.6028827380079141;366.812;351.6920000000001;366.09958678000004;130.0;0.0;0.26075048530188627;-0.31858278029973625;0.31858278029973625;0.26075048530188627;1.3076923076923077;2.1538461538461537;3.0;1.731300559267822;1129.8764362441354;18.25878406613483;14.14108289448989;14.897011840508345;12.524877143252588;7.925986…
472;12.804585756627754;-0.3343102796674222;12.804585756627754;0.3343102796674222;0.5858920741612322;382.81100000000015;367.6910000000002;382.0945014;136.0;0.0;0.2607504983610066;-0.4960493511331718;0.4960493511331718;0.2607504983610066;1.3333333333333333;2.185185185185185;3.0;1.73826150898066;1149.928045166803;18.96589084732138;14.549331184953752;15.305260130972208;13.062881945713375;8.0383591727…
473;12.795904982363314;-0.3185794595616023;12.795904982363314;0.3185794595616023;0.5916361573181029;347.3820000000001;330.2460000000001;347.149458164;130.0;0.0;0.26075205005591623;-0.38357936990136904;0.38357936990136904;0.26075205005591623;1.2307692307692308;2.0384615384615383;2.8461538461538463;1.7249503324590756;1125.734726794059;18.258784066134833;14.340468690670289;14.340468690670289;12.5248…
474;12.862841710758376;-0.31698507180649993;12.862841710758376;0.31698507180649993;0.5836796431449759;361.40900000000005;342.25700000000006;361.1651082280001;136.0;0.0;0.2607520500597828;-0.38357936990136904;0.38357936990136904;0.2607520500597828;1.2222222222222223;2.037037037037037;2.8518518518518516;1.7351548957946412;1172.2365434602552;19.129027554137906;15.263118421480662;15.263118421480662;1…
475;12.803792499510092;-0.3930550831443689;12.803792499510092;0.28638341241846543;0.547619275758187;402.24500000000006;389.1410000000002;401.055863396;136.0;0.0;0.26075205435904614;-0.38357936990136904;0.38357936990136904;0.26075205435904614;1.2592592592592593;2.074074074074074;2.888888888888889;1.7351548957946412;1181.4602979144277;19.12902755413791;14.019047367499116;15.530905259536027;12.91872…
476;12.836778610621202;-0.3499711829176111;12.836778610621202;0.31358243631602245;0.5675409599923091;381.8270000000001;365.6990000000001;381.11048581200004;136.0;0.0;0.26075205007578744;-0.38357936990136904;0.38357936990136904;0.26075205007578744;1.2962962962962963;2.111111111111111;2.925925925925926;1.7351548957946417;1177.8885161897217;19.129027554137906;14.641082894489891;15.397011840508345;12…
477;4.664627267573696;0.1446713067943226;4.664627267573696;0.1446713067943226;0.6178507916891718;330.3950000000001;312.25100000000003;330.159294576;124.0;0.0;0.23711242480177808;-0.36338558553008177;0.36338558553008177;0.23711242480177808;1.0;1.84;2.68;1.6861333596462083;1008.7959643548824;17.225403871315226;14.086920938585678;14.086920938585678;12.220346690612274;8.161527262594632;8.161527262594…
478;11.515618434979153;0.2943998095171507;11.515618434979153;0.2943998095171507;0.5509460667664744;486.57200000000034;456.3320000000003;486.22670544;186.0;0.0;0.2272197551990694;-0.4918793008113818;0.4918793008113818;0.2272197551990694;1.0277777777777777;1.9166666666666667;2.7777777777777777;1.3535539561572205;1229.6764794983621;24.580928733556863;20.18944794012014;20.18944794012014;17.7254793260…
479;6.137112462536795;0.48081897901748194;6.137112462536795;0.48081897901748194;0.5381350943617238;472.58900000000034;440.33300000000025;472.24744088400007;182.0;0.0;0.22722183865704584;-0.4921718066453637;0.4921718066453637;0.22722183865704584;0.9142857142857143;1.7428571428571429;2.6;1.3821082455051381;1144.551240673006;23.710685245553787;19.988306430842822;19.988306430842822;17.31479572353832;…
480;6.137112462536795;0.46429005339764706;6.137112462536795;0.46429005339764706;0.5478047761665166;488.5880000000004;456.3320000000003;488.24235550400005;188.0;0.0;0.22722183865704584;-0.4921717773486968;0.4921717773486968;0.22722183865704584;0.8888888888888888;1.7222222222222223;2.5833333333333335;1.3636465506560818;1163.7915495934317;24.417792026740333;20.396554721306686;20.396554721306686;17.8…
481;6.043327420168149;0.4686314790174819;6.043327420168149;0.4686314790174819;0.4558650172262267;374.44400000000013;352.2680000000001;374.174275944;142.0;0.0;0.2272209110611609;-0.39865769246304894;0.39865769246304894;0.2272209110611609;0.8928571428571429;1.7142857142857142;2.5714285714285716;1.6814743118314674;987.7757029372959;19.183587508058334;15.467554126949347;15.467554126949347;13.75915283…
482;12.661390668533837;-0.02181708410087624;12.661390668533837;0.02181708410087624;0.45113151094624976;501.63100000000037;466.3510000000004;501.27398998;194.0;0.0;0.22722091338648728;-0.3727210117377533;0.3727210117377533;0.22722091338648728;1.0;1.7837837837837838;2.5675675675675675;1.5820425569676821;1209.6514301906884;25.873821952370317;21.57409286846973;21.57409286846973;18.12285613602877;12.7…
483;6.261603608200311;0.3765755455329769;6.261603608200311;0.3765755455329769;0.4900942463696714;502.61500000000046;468.34300000000036;502.25800556799993;194.0;0.0;0.2272218731455765;-0.4927751507628692;0.4927751507628692;0.2272218731455765;1.0;1.837837837837838;2.675675675675676;1.4296733256368415;1210.2610706651249;25.28803551474341;21.319204452117063;21.319204452117063;18.280320880927672;12.84…
484;6.180296598711482;0.4487463274259811;6.180296598711482;0.4487463274259811;0.5037785085482442;486.6160000000004;452.3440000000003;486.263090948;188.0;0.0;0.22723896242265454;-0.49187954963073877;0.49187954963073877;0.22723896242265454;1.0;1.8333333333333333;2.6944444444444446;1.3923634060512224;1190.8868387130728;24.580928733556863;20.910956161653196;20.910956161653196;17.742316078466885;12.73…
485;14.65812813470033;-0.4798194437480501;14.65812813470033;0.2368381599938587;0.5102719251093778;490.57900000000035;459.3310000000003;490.23801907200004;188.0;0.0;0.22742281749901655;-0.49187954963073877;0.49187954963073877;0.22742281749901655;1.0;1.8333333333333333;2.6944444444444446;1.3923634060512224;1197.1623497541595;24.580928733556863;20.288920634662425;20.288920634662425;17.74231607846688…
486;6.176197131744882;0.432963286579809;6.176197131744882;0.432963286579809;0.4900942463696714;502.61500000000035;468.3430000000003;502.25800556800004;194.0;0.0;0.2272219758765493;-0.4960534177175681;0.4960534177175681;0.2272219758765493;0.9459459459459459;1.7567567567567568;2.5945945945945947;1.3989872709223778;1210.2610706651253;25.28803551474341;21.31920445211706;21.31920445211706;18.280320880…
487;14.297113694757048;-0.3309914104929519;14.297113694757048;0.30043832752211186;0.5102719251093778;490.57900000000035;459.3310000000003;490.23801907200004;188.0;0.0;0.2272197681635621;-0.49187954963073877;0.49187954963073877;0.2272197681635621;0.9722222222222222;1.8055555555555556;2.6666666666666665;1.3832467259430625;1197.1623497541595;24.580928733556863;20.288920634662425;20.288920634662425;1…
488;6.173205624417711;0.43164203122581557;6.173205624417711;0.43164203122581557;0.4900942463696714;502.6150000000003;468.34300000000036;502.25800556800004;194.0;0.0;0.22721975532863412;-0.4963852657022689;0.4963852657022689;0.22721975532863412;0.918918918918919;1.6756756756756757;2.4594594594594597;1.3847733354045557;1210.2610706651253;25.28803551474341;21.319204452117063;21.319204452117063;18.28…
489;14.30152603956417;-0.302648705314686;14.30152603956417;0.17039203122581537;0.5102719251093778;490.5790000000003;459.3310000000003;490.23801907200004;188.0;0.0;0.2272197552961814;-0.49187954963073877;0.49187954963073877;0.2272197552961814;0.9444444444444444;1.75;2.5833333333333335;1.3795816568291739;1197.1623497541595;24.58092873355686;20.288920634662425;20.288920634662425;17.742316078466885;1…
490;5.855361888008442;0.5416862454858486;5.855361888008442;0.5416862454858486;0.5728490815038851;359.4290000000001;338.2610000000001;359.16337691200005;136.0;0.0;0.22722168835242604;-0.4932541500535914;0.4932541500535914;0.22722168835242604;0.8148148148148148;1.5555555555555556;2.3703703703703702;1.6586343990521046;940.1008328061929;18.313344020055254;14.967554126949345;14.967554126949345;13.3653…
491;5.830197992777357;0.5187734105988073;5.830197992777357;0.5187734105988073;0.6033144232030629;345.402;326.25000000000006;345.1477268480001;130.0;0.0;0.22722168836113912;-0.49325413179237226;0.49325413179237226;0.22722168836113912;0.8846153846153846;1.7692307692307692;2.730769230769231;1.6942376001927164;924.3895732885514;17.606237238868708;14.260447345762799;14.260447345762799;12.8653059807551…
492;5.85954556147783;0.449401509251798;5.85954556147783;0.449401509251798;0.6060183516566642;389.45500000000015;366.27100000000013;389.173941596;148.0;0.0;0.22721977113860875;-0.49638333578824384;0.49638333578824384;0.22721977113860875;1.0689655172413792;2.0344827586206895;2.9655172413793105;1.678867849693809;1004.1631619479562;19.89069428924488;16.298452148223582;16.298452148223582;14.3139943857…
493;5.796415128749183;0.43607518161585634;5.796415128749183;0.43607518161585634;0.6376761926052051;375.4280000000001;354.2600000000001;375.158291532;142.0;0.0;0.22721977113862518;-0.49638333578824373;0.49638333578824373;0.22721977113862518;1.0357142857142858;1.9642857142857142;2.892857142857143;1.7080988303689502;988.265927932969;19.183587508058334;15.591345367037036;15.591345367037036;13.8139943…
494;5.75831960195822;0.4398351827211857;5.75831960195822;0.4398351827211857;0.6184423774882236;389.45500000000015;366.27100000000013;389.173941596;148.0;0.0;0.22721975519903936;-0.49638333578824384;0.49638333578824384;0.22721975519903936;0.9655172413793104;1.8275862068965518;2.689655172413793;1.678867849693809;1004.1631619479562;19.89069428924488;16.298452148223582;16.298452148223582;14.313994385…
495;10.063997183898394;0.1932879217777308;10.063997183898394;0.1932879217777308;0.4530817080190444;375.42800000000005;354.2600000000001;375.158291532;142.0;0.0;0.22721975519260174;-0.5075812382024123;0.5075812382024123;0.22721975519260174;0.9285714285714286;1.7857142857142858;2.6785714285714284;1.6762738397173884;988.265927932969;19.183587508058334;15.337417453259679;15.337417453259679;13.7759895…
496;5.969396699463889;0.5127688561905733;5.969396699463889;0.5127688561905733;0.5605604191931938;444.5350000000002;416.3110000000002;444.216140756;170.0;0.0;0.22721974071016426;-0.3777778171525693;0.3777778171525693;0.22721974071016426;0.8484848484848485;1.696969696969697;2.5757575757575757;1.4671972188425886;1112.196065693934;22.29647168318069;18.574092868469727;18.574092868469727;16.34846922834…
497;5.985021699463889;0.5331770194558794;5.985021699463889;0.5331770194558794;0.5528937886938208;443.5510000000002;414.31900000000024;443.23212516800004;170.0;0.0;0.22721974071016415;-0.3727210117377531;0.3727210117377531;0.22721974071016415;0.8787878787878788;1.7272727272727273;2.606060606060606;1.4671972188425886;1111.3413127216606;22.29647168318069;18.665844578005863;18.665844578005863;16.3484…
498;6.011352717982408;0.5355686010885323;6.011352717982408;0.5355686010885323;0.5485197953074386;457.5780000000002;426.3300000000002;457.24777523200004;176.0;0.0;0.22721974071016415;-0.3727210117377531;0.3727210117377531;0.22721974071016415;0.8823529411764706;1.7058823529411764;2.5588235294117645;1.454366028575521;1141.3692939693697;23.16671517118377;19.613058173505827;19.613058173505827;16.74231…
499;9.25398893999008;0.20111155370693057;9.25398893999008;0.20111155370693057;0.5425713761283142;487.6040000000003;454.34000000000026;487.258339916;188.0;0.0;0.22721974071016415;-0.3950445481993396;0.3950445481993396;0.22721974071016415;0.9166666666666666;1.75;2.5833333333333335;1.4137086841531679;1177.3516699224272;24.580928733556863;20.47448533137888;20.47448533137888;17.780320880927672;12.4930…
500;11.746151773221971;0.12698159366702844;11.746151773221971;0.12698159366702844;0.5186868330802454;485.58800000000036;454.3400000000003;485.24268985200007;186.0;0.0;0.22721974071016418;-0.3727210117377531;0.3727210117377531;0.22721974071016418;0.9444444444444444;1.75;2.5555555555555554;1.428242889374397;1237.3597296538694;24.744065440373394;20.521306463969687;20.521306463969687;17.6529996809898…
501;12.301707328777528;-3.183528549681563;12.301707328777528;0.1247226648180415;0.5037168191981302;535.6700000000004;502.4060000000004;535.2253255359999;200.0;0.0;0.22721974071016415;-0.3727210117377531;0.3727210117377531;0.22721974071016415;0.9473684210526315;1.736842105263158;2.526315789473684;1.4122472047674368;1387.496289358207;26.37382195237031;21.544909826083963;22.36140640701169;18.5143011…
502;5.975166021081426;0.5077561010885324;5.975166021081426;0.5077561010885324;0.5770165159318771;459.5940000000002;426.33000000000027;459.26342529600004;178.0;0.0;0.2272197407101468;-0.37301905316207107;0.37301905316207107;0.2272197407101468;0.9117647058823529;1.7352941176470589;2.5588235294117645;1.638545465766807;1115.6795134985982;23.752501608810675;20.19884461113273;20.19884461113273;16.58052…
503;5.803476206266611;0.406547200861775;5.803476206266611;0.406547200861775;0.45351604062495904;437.9270000000002;413.73500000000024;437.150619308;160.0;0.0;0.2272197551990694;-0.4919723750953991;0.4919723750953991;0.2272197551990694;1.0;1.8709677419354838;2.7419354838709675;1.6516102343583712;1042.0830367642982;21.304907851617976;17.090630183605906;17.84655912962436;15.313994385738887;10.1321265…
504;6.136788793385495;0.43728542207618704;6.136788793385495;0.43728542207618704;0.49192242798962316;474.60500000000025;440.3330000000003;474.263090948;184.0;0.0;0.2272197551990694;-0.4918795531220896;0.4918795531220896;0.2272197551990694;0.9714285714285714;1.8;2.6285714285714286;1.5723102718847934;1114.8614602022349;24.29647168318069;20.574092868469727;20.574092868469727;17.245846038317026;12.227…
505;6.164566571163273;0.44963110108853255;6.164566571163273;0.44963110108853255;0.5381350943617238;472.58900000000017;440.33300000000025;472.24744088399996;182.0;0.0;0.2272197551990694;-0.49187954963073877;0.49187954963073877;0.2272197551990694;0.9428571428571428;1.8;2.6857142857142855;1.3667103222346004;1144.5512406730059;23.710685245553787;19.988306430842822;19.988306430842822;17.33163247594393…
506;6.205382897693886;0.44963110108853255;6.205382897693886;0.44963110108853255;0.4983734085530552;486.6160000000002;452.3440000000003;486.263090948;188.0;0.0;0.2272197551990694;-0.49187954963085434;0.49187954963085434;0.2272197551990694;0.9166666666666666;1.7777777777777777;2.6666666666666665;1.3481532487055934;1160.7611510501815;24.417792026740333;20.69541321202937;20.69541321202937;17.83163247…
507;11.883790662110858;0.2000834455188807;11.883790662110858;0.2000834455188807;0.5439556266074493;486.57200000000034;456.3320000000003;486.22670544;186.0;0.0;0.22721975519906948;-0.4913675746911054;0.4913675746911054;0.22721975519906948;1.0277777777777777;1.9166666666666667;2.7777777777777777;1.362519746738163;1229.6764794983626;24.580928733556863;20.18944794012014;20.18944794012014;17.742316078…
508;6.288313683515102;0.4238595993953138;6.288313683515102;0.4238595993953138;0.4996085952959598;421.89200000000017;401.73200000000014;421.14178594;152.0;0.0;0.24029423687131893;-0.437207760958566;0.437207760958566;0.24029423687131893;1.0333333333333334;1.8666666666666667;2.7;1.5864021957747332;1186.9222845594256;20.50142475325412;16.441287479425622;17.19721642544408;14.669836433395455;9.69638926…
509;4.720182823129251;0.11588918283362681;4.720182823129251;0.11588918283362681;0.5883919710897197;359.4370000000002;338.2690000000001;359.18584367200003;136.0;0.0;0.23893102392276835;-0.36331926337259823;0.36331926337259823;0.23893102392276835;1.0740740740740742;1.8888888888888888;2.6666666666666665;1.7456983501719954;1056.323940114519;18.802754140504852;15.534134534085634;15.534134534085634;13.…
510;4.721849489795918;0.19921117829847956;4.721849489795918;0.19921117829847956;0.5737525997742126;330.39500000000004;312.251;330.1592945760001;124.0;0.0;0.2369139885470591;-0.35275237478840205;0.35275237478840205;0.2369139885470591;1.0;1.84;2.68;1.6975358766259507;994.915400364439;17.225403871315226;14.111484803275262;14.111484803275262;12.237183443017884;8.121055594991283;8.121055594991283;5.89…
511;5.947298360796575;0.08445809187872633;5.947298360796575;0.08445809187872633;0.6012971879264177;350.81300000000005;335.6930000000001;350.10467216000006;124.0;0.0;0.2369071553727068;-0.36338557208704825;0.36338557208704825;0.2369071553727068;1.04;1.88;2.72;1.6206166537252449;1011.4479370843491;17.225403871315226;13.464885411594905;14.22081435761336;12.203509938206668;7.830377285616571;8.2083417…
512;5.50364681282784;0.04481626935541061;5.50364681282784;0.04481626935541061;0.3689326016190222;452.51800000000014;428.32600000000025;452.19607400800004;170.0;0.0;0.23752358354352637;-0.4928695425603177;0.4928695425603177;0.23752358354352637;0.9117647058823529;1.7352941176470589;2.5294117647058822;1.6222568545520402;1434.2310372464678;23.49298858481683;19.13546832708228;19.13546832708228;16.6565…
513;5.199295913205094;0.09828501616695995;5.199295913205094;0.09828501616695995;0.5715030391845661;350.3820000000001;332.2380000000001;350.149123816;132.0;0.0;0.23752530161227287;-0.4719042174690369;0.4719042174690369;0.23752530161227287;1.3076923076923077;2.230769230769231;3.0384615384615383;1.8136176279779976;1011.6384240731602;17.93251065250177;14.455823762320701;14.455823762320701;12.74151474…
514;12.452949095156889;-3.65254485281767;12.452949095156889;0.10720295834383142;0.7414814883691502;346.41600000000005;328.27200000000005;346.12119481600007;126.0;0.0;0.2420968916311673;-0.36647608402159193;0.36647608402159193;0.2420968916311673;1.1666666666666667;1.9166666666666667;2.625;2.028297961443107;1004.2213380764808;17.53516942700323;13.555051137718804;14.37154771864653;11.13877833720401;…
515;4.611163548752835;0.1506309313848997;4.611163548752835;0.1506309313848997;0.6248584978412682;316.36800000000005;300.24000000000007;316.143644512;118.0;0.0;0.2368559993542218;-0.3633855863963341;0.3633855863963341;0.2368559993542218;1.0;1.875;2.75;1.6436971953604191;963.3445203927394;16.355160383312146;13.164271207775304;13.164271207775304;11.809663088089316;7.730711446588996;7.730711446588996…
516;12.31061551156796;0.044545152563815194;12.31061551156796;0.044545152563815194;0.5374762296461285;444.53900000000016;416.3150000000002;444.22737413600004;170.0;0.0;0.22831736641771938;-0.3777778199763259;0.3777778199763259;0.22831736641771938;1.0;1.7575757575757576;2.484848484848485;1.226026338970546;1074.811093621235;22.459608389997225;18.458737796819324;18.458737796819324;16.242316078466885;…
517;12.519365511567958;-0.04341781039914849;12.519365511567958;0.04341781039914849;0.5820403274680311;458.5660000000002;428.3260000000002;458.24302420000004;176.0;0.0;0.2412195638446962;-0.3777778199763259;0.3777778199763259;0.2412195638446962;0.9705882352941176;1.7058823529411764;2.411764705882353;1.224005941471611;1112.894576828388;23.3298518780003;19.405951392319277;19.405951392319277;16.65299…
518;12.678254400456847;-0.02952892151025943;12.678254400456847;0.02952892151025943;0.5346135580839902;472.59300000000025;440.3370000000003;472.25867426400004;182.0;0.0;0.24122951854415886;-0.3777778199763259;0.3777778199763259;0.24122951854415886;1.0;1.7428571428571429;2.4857142857142858;1.217604196654948;1129.168242891618;24.03695865918685;20.113058173505824;20.113058173505824;17.19100448345063;…
519;12.255749950692433;-0.3087434670391467;12.255749950692433;0.11812438662164104;0.42769540388956706;458.34900000000016;437.1810000000002;457.10723027200004;160.0;0.0;0.25381635274207837;-0.3541402334425298;0.3541402334425298;0.25381635274207837;0.967741935483871;1.6774193548387097;2.3548387096774195;1.4919735296922874;1053.5013427464141;22.216967702877938;16.784325484212374;18.296183376249285;1…
520;12.755818922725691;-0.26184531889099816;12.755818922725691;0.004081001511140991;0.4135983678705528;498.41400000000016;473.21400000000017;497.1385304000001;176.0;0.0;0.25403120586645256;-0.35139822093348605;0.35139822093348605;0.25403120586645256;0.9705882352941176;1.6764705882352942;2.3823529411764706;1.3915262583640617;1165.9284539078826;24.078775022443736;18.646132803778173;20.1579906958150…
521;12.661722172914654;-0.15480828185396112;12.661722172914654;0.11342976551218498;0.5504059073054222;470.36000000000024;449.19200000000023;469.1072302720001;164.0;0.0;0.25640959195147767;-0.3537915835324324;0.3537915835324324;0.25640959195147767;1.0625;1.75;2.40625;1.319140500898496;1127.128621895373;22.664561460070644;17.30888934890196;18.820747240938868;15.401887240964333;10.086985247069062;10…
522;12.661633359611557;-0.40860457815025764;12.661633359611557;0.12994809428076337;0.2893654424476039;492.3660000000001;473.21400000000017;491.09158020800004;170.0;0.0;0.25819582546907344;-0.32633834921007876;0.32633834921007876;0.25819582546907344;0.7941176470588235;1.4705882352941178;2.176470588235294;1.490129972325052;1339.5246499897462;24.078775022443732;17.972406217411237;19.484264109448148;…
523;12.621633359611556;-0.47110457815025764;12.621633359611556;0.136892538725208;0.3133837958727383;493.3540000000001;475.21000000000026;492.08682917600004;170.0;0.0;0.2593498106090198;-0.32633834921007876;0.32633834921007876;0.2593498106090198;0.7941176470588235;1.4705882352941178;2.176470588235294;1.4901299723250516;1341.6818201869164;24.07877502244373;17.842269543721567;19.354127435758475;16.3…
524;12.525244470722665;-0.29286383740951694;12.525244470722665;0.12355691519959322;0.3422483810170096;457.9210000000001;437.7610000000003;457.13055255999996;164.0;0.0;0.2566740958472355;-0.32633834921007876;0.32633834921007876;0.2566740958472355;0.8181818181818182;1.5757575757575757;2.3333333333333335;1.4786725006099464;1308.204017880526;23.208531534440656;17.671792013591638;18.427720959610088;15…
525;12.388855581833777;-0.17712309666877624;12.388855581833777;0.11716573611842307;0.4010520334044339;423.47600000000006;402.30800000000016;423.16952491200004;158.0;0.0;0.25515880876147895;-0.32633834921007876;0.32633834921007876;0.25515880876147895;0.75;1.5;2.25;1.4713296057241716;1240.6817404574383;22.33828804643758;17.371177809772036;17.371177809772036;15.563683283512807;10.012694054003902;10.…
526;11.046320514132702;-0.08876530941472915;11.046320514132702;0.08876530941472915;0.7681135865541039;304.35300000000007;288.225;304.132411132;114.0;0.0;0.22721955468886126;-0.32633834921007876;0.32633834921007876;0.22721955468886126;0.9130434782608695;1.6521739130434783;2.347826086956522;1.8029319684662333;800.7652760052911;16.070703332935974;12.653528442549666;12.653528442549666;11.203509938206…
527;11.168249759006033;-0.08513333701550918;11.168249759006033;0.08513333701550918;0.6557444089527075;387.4870000000001;362.28700000000015;387.20591042000007;148.0;0.0;0.22722074530596567;-0.3714759171875263;0.3714759171875263;0.22722074530596567;0.9655172413793104;1.7586206896551724;2.5172413793103448;1.4963798623356386;980.5681839800096;20.05383099606141;16.558925674792736;16.558925674792736;14…
528;11.16207691949986;-0.09205375224042278;11.16207691949986;0.09205375224042278;0.6929801625819071;389.4590000000001;366.27500000000015;389.18517497600004;148.0;0.0;0.2272207453061085;-0.37777781989763004;0.37777781989763004;0.2272207453061085;1.0344827586206897;1.8275862068965518;2.586206896551724;1.4963798623356388;984.5026133593004;20.05383099606141;16.260067184070053;16.260067184070053;14.16…
529;11.149041437493885;-0.09174906096727442;11.149041437493885;0.09174906096727442;0.6929801625819069;389.45900000000023;366.27500000000015;389.18517497600004;148.0;0.0;0.2207474086407964;-0.3777778199763259;0.3777778199763259;0.2207474086407964;0.9655172413793104;1.6551724137931034;2.3448275862068964;1.4502823387946266;967.2526133593003;20.053830996061414;16.260067184070053;16.260067184070053;14…
530;14.32533997996886;-0.5180625460788353;14.32533997996886;0.16473002804546377;0.669442866555835;407.4490000000001;385.27300000000014;407.175753164;154.0;0.0;0.22742263551474406;-0.3777778199763259;0.3777778199763259;0.22742263551474406;1.0333333333333334;1.7;2.3666666666666667;1.4934283721188903;1018.7028154595159;20.924074484064494;16.56068138788965;16.56068138788965;14.580520035918413;9.68694…
531;11.203156663831333;-0.09065595397139026;11.203156663831333;0.09065595397139026;0.6706065593152828;403.4860000000002;378.2860000000002;403.20082504000004;154.0;0.0;0.22723878045121548;-0.3777778199763259;0.3777778199763259;0.22723878045121548;1.0;1.6666666666666667;2.3333333333333335;1.4934283721188903;1012.7683860802249;20.92407448406449;17.182716914880427;17.182716914880427;14.58052003591841…
532;13.594180981156088;-4.621057030394654;13.594180981156088;0.04450000524901343;0.5783061466368099;457.4560000000002;435.28000000000026;457.172559604;172.0;0.0;0.4194970404549431;-0.3777778199763259;0.4194970404549431;0.3777778199763259;1.0;1.6363636363636365;2.242424242424242;1.5856344677380927;1112.435938368299;23.424074484064487;17.816610333908105;17.816610333908105;15.7918449013236;10.314912…
533;11.193697084876804;-0.0909671679631594;11.193697084876804;0.0909671679631594;0.670606559315283;403.48600000000016;378.2860000000002;403.20082504000004;154.0;0.0;0.22748161081087342;-0.3777778199763259;0.3777778199763259;0.22748161081087342;0.9666666666666667;1.6333333333333333;2.3;1.494919099182584;1012.7683860802251;20.92407448406449;17.182716914880427;17.182716914880427;14.563683283512807;1…
534;11.723115511567958;-0.5573066992880367;11.723115511567958;0.22137869059690418;0.5650253142619662;418.5010000000001;392.2930000000002;418.21172407200004;160.0;0.0;0.2404984452406873;-0.3777778199763259;0.3777778199763259;0.2404984452406873;1.032258064516129;1.7096774193548387;2.3870967741935485;1.426465478088701;1014.996506806236;21.631181265251033;17.414767722449305;17.414767722449305;15.0805…
535;11.723115511567958;-0.5573066992880367;11.723115511567958;0.22137869059690418;0.5650253142619662;418.5010000000001;392.2930000000002;418.21172407200004;160.0;0.0;0.2404984452406873;-0.3777778199763259;0.3777778199763259;0.2404984452406873;1.032258064516129;1.7096774193548387;2.3870967741935485;1.426465478088701;1014.996506806236;21.631181265251033;17.414767722449305;17.414767722449305;15.0805…
536;11.794365511567959;-0.9508252178065553;11.794365511567959;0.40617859418671154;0.4448298135662353;434.50000000000017;408.2920000000002;434.206638692;166.0;0.0;0.2431660045383402;-0.3942067437150595;0.3942067437150595;0.2431660045383402;1.0625;1.75;2.4375;1.413067734740612;1036.3571899515575;22.338288046437583;17.56908809913581;17.56908809913581;15.618524838379198;10.427783429631141;10.42778342…
537;12.288115511567959;-0.09434373632507387;12.288115511567959;0.0216768649586514;0.5366372298871934;444.5390000000002;416.3150000000002;444.22737413600004;170.0;0.0;0.2410074984533904;-0.3777778199763259;0.3777778199763259;0.2410074984533904;1.0;1.7575757575757576;2.484848484848485;1.226026338970546;1074.811093621235;22.459608389997225;18.45873779681932;18.45873779681932;16.242316078466885;11.42…
538;12.281448844901291;-0.467028921510259;12.281448844901291;0.08637244589593096;0.5211678829604982;458.52200000000016;432.31400000000025;458.206638692;174.0;0.0;0.2464623266669819;-0.3777778199763259;0.3777778199763259;0.2464623266669819;1.0;1.7352941176470589;2.4411764705882355;1.2196613378802863;1160.0283193779928;23.329851878000305;18.659879306096634;18.659879306096634;16.636162928584238;11.3…
539;9.317314917803179;0.04022303057025245;9.317314917803179;0.04022303057025245;0.43620708227046323;417.47600000000017;398.3240000000002;417.1701936080001;154.0;0.0;0.23752357163362914;-0.36336667766678565;0.36336667766678565;0.23752357163362914;1.0;1.875;2.71875;1.626358381083747;1433.9434376760453;21.915638315627213;17.34353561084414;17.34353561084414;15.70784123585624;10.196435158649194;10.196…
540;4.603793934240363;0.14828525237255397;4.603793934240363;0.14828525237255397;0.6248584978412682;316.36800000000005;300.24000000000007;316.143644512;118.0;0.0;0.2369071553727067;-0.36338558637478185;0.36338558637478185;0.2369071553727067;1.0;1.875;2.75;1.6436971953604191;963.3445203927394;16.355160383312146;13.164271207775304;13.164271207775304;11.809663088089316;7.730711446588997;7.73071144658…
541;9.994757101106272;-0.33209072750108115;9.994757101106272;0.07608001070798687;0.5311090682986602;401.4740000000001;378.29000000000013;401.1964083560001;152.0;0.0;0.23893136347256344;-0.39121465424976964;0.39121465424976964;0.23893136347256344;1.1666666666666667;2.033333333333333;2.8333333333333335;1.5519115957685503;1160.5946485264526;20.501424753254113;16.680018742334862;16.680018742334862;14…
542;4.705332105064248;0.2813871042244056;4.705332105064248;0.2813871042244056;0.614701603213991;342.4060000000001;324.2620000000001;342.159294576;128.0;0.0;0.2369071566581356;-0.3630938958340435;0.3630938958340435;0.2369071566581356;1.0384615384615385;2.0;3.0;1.480060263733328;1070.5451196778506;17.346724214874868;14.208241282145321;14.208241282145321;12.882142733160752;8.831829525123174;8.831829…
543;4.780357457797934;0.08045965608465577;4.780357457797934;0.08045965608465577;0.4864693770436336;396.4580000000001;376.2980000000001;396.18109264000003;148.0;0.0;0.23752537758173695;-0.3633666649161632;0.3633666649161632;0.23752537758173695;1.0333333333333334;1.9;2.7;1.6040597965882697;1305.2465108433269;20.501424753254113;16.636048667964843;16.636048667964843;14.669836433395455;9.6424228000372…
544;13.26102209778388;-0.2656372612060671;13.26102209778388;0.09097424309229929;0.45710695915461236;400.4170000000001;383.2810000000001;400.14478738400004;148.0;0.0;0.2375254317329286;-0.4719042174690281;0.4719042174690281;0.2375254317329286;1.1;1.9666666666666666;2.7666666666666666;1.5751218186313267;1297.2367358390002;20.501424753254113;16.02783424043802;16.02783424043802;14.669836433395455;9.3…
545;9.057015805303628;0.13191940535014113;9.057015805303628;0.13191940535014113;0.7764917385315884;308.3450000000001;292.2170000000001;308.13855913199995;116.0;0.0;0.23685477137828248;-0.382572103580561;0.382572103580561;0.23685477137828248;1.3478260869565217;2.217391304347826;3.0;1.9723806281134553;866.378118549173;16.233840039752504;12.892874933477586;12.892874933477586;11.207039898056806;7.171…
546;12.034771877886957;-0.09048248929201241;12.034771877886957;0.05518040858318618;0.9284511020269033;312.3770000000001;292.21700000000004;312.16985925999995;120.0;0.0;0.23636046628260954;-0.35397915931185986;0.35397915931185986;0.23636046628260954;1.565217391304348;2.391304347826087;3.1739130434782608;1.849797986294539;748.3535718086019;16.396976746569035;13.359494738657975;13.359494738657975;11…
547;13.059883655806276;-0.2491965493739412;13.059883655806276;0.023566599479298178;0.6182730075360063;334.358;319.23800000000006;334.13422270000007;124.0;0.0;0.23690715537270687;-0.36338555788626503;0.36338555788626503;0.23690715537270687;1.04;1.88;2.72;1.6206166537252449;1011.4479370843491;17.225403871315226;13.464885411594905;13.464885411594905;12.203509938206668;7.830377285616571;7.83037728561…
548;5.250051660917912;0.0808776087595533;5.250051660917912;0.0808776087595533;0.4766814076974391;382.4270000000001;364.28300000000013;382.154209196;142.0;0.0;0.23752543173292842;-0.4719042174690281;0.4719042174690281;0.23752543173292842;1.0689655172413792;1.9655172413793103;2.793103448275862;1.5960145806676906;1247.0505261768153;19.631181265251037;15.72722003661842;15.72722003661842;14.2759895832…
549;4.643793934240363;0.16391025237255397;4.643793934240363;0.16391025237255397;0.6185014901694754;315.38000000000005;298.244;315.14839554400004;118.0;0.0;0.23560997574985915;-0.36338559104408563;0.36338559104408563;0.23560997574985915;1.0;1.875;2.75;1.6436971953604191;961.5926821931629;16.355160383312146;13.294407881464972;13.294407881464972;11.809663088089316;7.870914227020004;7.870914227020004…
550;13.196707752992024;-0.16479666841228835;13.196707752992024;0.028697150193050858;0.2775525152850297;520.6010000000002;492.37700000000035;520.244755516;196.0;0.0;0.267480734284765;-0.3628180832638192;0.3628180832638192;0.267480734284765;1.0512820512820513;1.9230769230769231;2.7435897435897436;1.3554067251072883;1737.0243489434101;26.769009466755726;21.690181166677934;21.690181166677934;19.08052…
551;14.341044865700072;-0.29981811696236105;14.341044865700072;0.0486255085903351;0.39723382213338126;499.5540000000003;473.34600000000023;499.2244346720001;188.0;0.0;0.27013837191277296;-0.3651517778858001;0.3651517778858001;0.27013837191277296;1.0810810810810811;1.8918918918918919;2.7027027027027026;1.4537242068005516;1617.471689831439;25.51793261119916;20.595607856112125;20.595607856112125;17.…
552;12.873791086325356;-0.20514955956875114;12.873791086325356;0.025431767557038354;0.3349019496336464;470.53700000000026;444.3290000000003;470.2178720720001;178.0;0.0;0.2675599186098352;-0.38286056157916015;0.38286056157916015;0.2675599186098352;1.1714285714285715;2.0;2.8;1.6288022084151397;1491.9731135819254;24.363232072819912;19.764844677386453;19.764844677386453;17.06288194571337;11.300489307…
553;13.395776385444496;0.0030746543720037156;13.395776385444496;0.0030746543720037156;0.45901505039076185;463.5460000000003;434.31400000000025;463.24442116800003;178.0;0.0;0.2701383719125794;-0.3825721005405103;0.3825721005405103;0.2701383719125794;1.2058823529411764;2.0;2.764705882352941;1.6199815538300415;1337.2193263493607;23.819261998449893;19.893840865997888;19.893840865997888;16.45672879583…
554;13.432540491147993;-0.9897655613776295;13.432540491147993;0.028780412500424957;0.44577067560432193;477.57300000000015;446.3250000000002;477.2600712320001;184.0;0.0;0.27013837191260165;-0.38834377047985386;0.38834377047985386;0.27013837191260165;1.1714285714285715;1.9142857142857144;2.6285714285714286;1.6421522837505065;1393.5183717977025;24.9050484360768;20.725699389847428;20.725699389847428;…
555;13.376311710283797;-0.22759632991167078;13.376311710283797;0.017721579500079354;0.5146626958735254;447.54700000000025;418.31500000000017;447.24950654800006;172.0;0.0;0.27013837191689327;-0.36474254595590366;0.36474254595590366;0.27013837191689327;1.0909090909090908;1.8484848484848484;2.5757575757575757;1.6501818748071038;1339.4731734549553;23.327698166887178;19.70113552515784;19.7011355251578…
556;4.569814814814815;0.6185185185185182;4.569814814814815;0.6185185185185182;0.6837168568152397;240.31;224.18199999999996;240.13749651199998;92.0;0.0;0.13754744181301734;-0.34613674444938275;0.34613674444938275;0.13754744181301734;1.1666666666666667;2.0555555555555554;2.9444444444444446;1.9581571194553145;688.0212629491165;11.949382989376328;10.239362173691159;10.239362173691159;8.93265299037757…
557;4.8059259259259255;0.6231018518518517;4.8059259259259255;0.6231018518518517;0.7221277948279571;254.337;236.19299999999998;254.15314657599998;98.0;0.0;0.137547776532404;-0.3461367422790028;0.3461367422790028;0.137547776532404;1.263157894736842;2.1052631578947367;2.9473684210526314;2.002826214377543;731.1025651946966;12.819626477379408;11.186575769191117;11.186575769191117;9.343336592900531;7.1…
558;5.4533626228269085;0.5560185185185184;5.4533626228269085;0.5560185185185184;0.7054685455911968;241.294;226.17399999999995;241.1215121;92.0;0.0;0.18566628117651948;-0.3543177517156145;0.3543177517156145;0.18566628117651948;1.2222222222222223;2.111111111111111;3.0;1.9581571194553145;691.2663754469531;11.949382989376328;10.147610464155022;10.147610464155022;8.932652990377571;6.646641268954418;6.…
559;4.510149281934996;0.6150462962962959;4.510149281934996;0.6150462962962959;0.7080687441193351;240.30999999999997;224.182;240.13749651199998;92.0;0.0;0.1389920812411405;-0.34609001318901533;0.34609001318901533;0.1389920812411405;1.1666666666666667;2.0555555555555554;2.9444444444444446;1.9581571194553147;688.0212629491166;11.949382989376328;10.263926038380742;10.263926038380742;8.932652990377571…
560;13.456038359788359;-4.4592285525321245;13.456038359788359;0.14270833333333388;0.7222859932864554;308.30699999999996;293.18699999999995;308.12488114000007;116.0;0.0;0.44929586808632194;-0.3460900121781254;0.44929586808632194;0.3460900121781254;1.1818181818181819;1.9545454545454546;2.6818181818181817;2.0496087384781307;824.3989189624255;15.319626477379408;11.820469188218798;11.820469188218798;1…
561;4.407777777777778;0.5502314814814813;4.407777777777778;0.5502314814814813;0.7121493951553206;241.298;226.17799999999997;241.13274547999998;92.0;0.0;0.17947141427744348;-0.34485119661572894;0.34485119661572894;0.17947141427744348;1.1666666666666667;2.0555555555555554;2.9444444444444446;1.9581571194553145;689.6088750476521;11.949382989376328;10.133789364691076;10.133789364691076;8.9326529903775…
562;12.558889833711262;-0.655864092550601;12.558889833711262;0.1003811937898691;0.8605974742649646;338.37100000000004;320.22700000000003;338.149123816;128.0;0.0;0.2552468875095771;-0.34397028460390555;0.34397028460390555;0.2552468875095771;1.44;2.2;2.88;1.471409376860553;888.1653938733243;17.551677284948287;13.82052943362188;13.82052943362188;12.062881945713373;8.398006074203364;8.398006074203364…
563;13.005556500377928;-0.6905863147728233;13.005556500377928;0.1203641869871479;0.8413300816371683;380.4520000000001;356.26000000000005;380.1960740080001;146.0;0.0;0.2552752998505145;-0.34397028458709344;0.34397028458709344;0.2552752998505145;1.3571428571428572;2.0714285714285716;2.6785714285714284;1.5615434885425081;972.7228554146442;20.051677284948283;16.32052943362188;16.32052943362188;13.274…
564;12.891112055933483;-0.5262344629209712;12.891112055933483;0.08153250188964445;0.8303743272517052;364.4090000000001;344.2490000000001;364.16477388000004;138.0;0.0;0.2552667361139215;-0.34397028459221296;0.34397028459221296;0.2552667361139215;1.2962962962962963;2.074074074074074;2.740740740740741;1.3525473096682248;962.2254573320952;18.543241116511005;14.812093265184602;14.812093265184602;13.13…
565;12.977049555933483;-0.5329011295876376;12.977049555933483;0.07111583522297793;0.8219353052320458;378.43600000000004;356.26000000000005;378.18042394400004;144.0;0.0;0.2552667360912047;-0.34397028459221296;0.34397028459221296;0.2552667360912047;1.2857142857142858;2.107142857142857;2.7857142857142856;1.3573912982508294;984.232630418971;19.25034789769755;15.51920004637115;15.51920004637115;13.635…
566;12.977049555933483;-0.5329011295876376;12.977049555933483;0.07111583522297793;0.8219353052320458;378.43600000000004;356.26000000000005;378.18042394400004;144.0;0.0;0.2552667360912047;-0.34397028459221296;0.34397028459221296;0.2552667360912047;1.2857142857142858;2.107142857142857;2.7857142857142856;1.3573912982508294;984.232630418971;19.25034789769755;15.51920004637115;15.51920004637115;13.635…
567;12.332525037792895;-0.08361394557823121;12.332525037792895;0.08361394557823121;0.8983878567130572;272.35200000000003;252.19199999999995;272.16371126;106.0;0.0;0.25482269197304375;-0.34921161653915483;0.34921161653915483;0.25482269197304375;1.4;2.15;2.8;1.9000259698673558;642.3609739041813;14.27565640300939;12.103640389785006;12.103640389785006;9.558550648063802;7.208399823033033;7.20839982303…
568;12.360302815570671;-0.04361394557823095;12.360302815570671;0.04361394557823095;0.8956003825364925;270.33599999999996;252.19199999999995;270.148061196;104.0;0.0;0.2548230208727793;-0.34919034595862986;0.34919034595862986;0.2548230208727793;1.4;2.2;2.9;1.6349186020384174;669.5633921140981;13.689869965382487;11.5178539521581;11.5178539521581;9.720346690612276;7.370195865581506;7.370195865581506;…
569;12.028080593348449;-0.09861394557823111;12.028080593348449;0.09861394557823111;0.8667883692455873;244.29799999999997;228.16999999999996;244.132411132;94.0;0.0;0.25480370167684446;-0.3497477983796394;0.3497477983796394;0.25480370167684446;1.5;2.2777777777777777;2.9444444444444446;2.003052440960566;598.0570932495633;12.698306133819765;10.526290120595378;10.526290120595378;8.647867045540842;6.29…
570;12.18696948223734;-0.08069727891156453;12.18696948223734;0.08069727891156453;0.8840146350874298;258.325;240.18099999999998;258.148061196;100.0;0.0;0.25481316381285;-0.3494802524753438;0.3494802524753438;0.25481316381285;1.5789473684210527;2.3684210526315788;3.0526315789473686;1.9360786959289293;614.9335316601152;13.405412915006313;11.233396901781926;11.233396901781926;9.185871848001627;6.8357…
571;12.474747260015118;-0.09173894557823092;12.474747260015118;0.020458580036953222;0.910834104728721;286.37899999999996;264.203;286.179361324;112.0;0.0;0.2548322858586551;-0.3489419128281821;0.3489419128281821;0.2548322858586551;1.4285714285714286;2.142857142857143;2.761904761904762;1.8866593677936478;679.1320716728303;15.198306133819765;13.026290120595378;13.026290120595378;9.85919191094603;7.5…
572;12.363636148904007;-0.9795414199630468;12.363636148904007;0.25173894557823107;0.7986773062675714;288.351;268.191;288.15862588;112.0;0.0;0.2549140561809736;-0.3883427192850638;0.3883427192850638;0.2549140561809736;1.5238095238095237;2.238095238095238;2.857142857142857;1.8866593677936478;682.5287127387027;15.198306133819765;12.473503716095337;12.473503716095337;9.85919191094603;7.23264788366523…
573;12.363636148904007;-0.9795414199630468;12.363636148904007;0.25173894557823107;0.7986773062675714;288.351;268.191;288.15862588;112.0;0.0;0.2549140561809736;-0.3883427192850638;0.3883427192850638;0.2549140561809736;1.5238095238095237;2.238095238095238;2.857142857142857;1.8866593677936478;682.5287127387027;15.198306133819765;12.473503716095337;12.473503716095337;9.85919191094603;7.23264788366523…
574;12.481266534391533;-0.6323191977408245;12.481266534391533;0.2321093159486014;0.906105949349743;297.362;278.21000000000004;297.158960228;114.0;0.0;0.2548659025735122;-0.34788217366017027;0.34788217366017027;0.2548659025735122;1.5454545454545454;2.272727272727273;2.909090909090909;1.8759347206320522;766.4244132123536;15.905412915006313;12.973503716095337;12.973503716095337;10.419852082725852;7.…
575;12.67073011148904;-0.03095332577475407;12.67073011148904;0.03095332577475407;0.906917947825396;312.41700000000003;288.225;312.19501138799995;122.0;0.0;0.25482302086258835;-0.3491903489665671;0.3491903489665671;0.25482302086258835;1.2608695652173914;2.0434782608695654;2.782608695652174;1.5268001405726592;712.8799267771033;15.81119030894213;13.639174295717744;13.639174295717744;11.2203466906122…
576;12.384384448223734;-0.5907185899050982;12.384384448223734;0.15468065003779263;0.8825244530035006;301.35;282.19800000000004;301.15387484800004;116.0;0.0;0.25524688462521355;-0.34704794658932925;0.34704794658932925;0.25524688462521355;1.4090909090909092;2.1363636363636362;2.772727272727273;1.839781217042165;732.6080758882265;15.853006672199017;12.881752006559202;12.881752006559202;10.4692342505…
577;12.644568846056941;-0.5461815528680607;12.644568846056941;0.016069538926681393;0.8892995285449635;341.415;318.2310000000001;341.18517497600004;132.0;0.0;0.2552468874643054;-0.34397028460390555;0.34397028460390555;0.2552468874643054;1.28;2.04;2.76;1.489991895743958;804.899369979797;17.388540578131753;14.41728591249194;14.41728591249194;12.131030293135236;9.069227560930845;9.069227560930845;7.0…
578;12.57666761148904;-0.5415519232384318;12.57666761148904;0.02273620559334777;0.8916978999272412;327.388;306.2200000000001;327.16952491200004;126.0;0.0;0.2552468874643055;-0.34397028460390555;0.34397028460390555;0.2552468874643055;1.3333333333333333;2.0833333333333335;2.7916666666666665;1.5178599952085927;789.3748520887378;16.681433796945207;13.710179131305392;13.710179131305392;11.631030293135…
579;12.49073011148904;-0.5348852565717652;12.49073011148904;0.03315287226001473;0.8866797493722621;313.36100000000005;294.20900000000006;313.15387484800004;120.0;0.0;0.2552468874644336;-0.34397028460390555;0.34397028460390555;0.2552468874644336;1.391304347826087;2.1739130434782608;2.8260869565217392;1.538260269459456;775.8686175959714;15.97432701575866;13.003072350118844;13.003072350118844;11.131…
580;12.644827333711262;-0.6625307592172676;12.644827333711262;0.11889971230838725;0.861167574506982;352.3980000000001;332.23800000000006;352.16477388;134.0;0.0;0.25524688748691465;-0.34397028460390555;0.34397028460390555;0.25524688748691465;1.4230769230769231;2.230769230769231;2.923076923076923;1.4739265160171433;910.0323455372159;18.258784066134833;14.527636214808428;14.527636214808428;12.562881…
581;12.641000173217435;-0.5534037750902834;12.641000173217435;0.02565287226001467;0.8873433269198919;341.41500000000013;318.2310000000001;341.18517497600004;132.0;0.0;0.25524688746966057;-0.34397028460390555;0.34397028460390555;0.25524688746966057;1.36;2.16;2.84;1.4933386357628402;825.9807986051381;17.551677284948283;14.58042261930847;14.58042261930847;12.024877143252587;8.963074411048199;8.96307…
582;13.534763308547578;-0.008946853177553615;13.534763308547578;0.008785625616434478;0.399736784035033;495.5910000000003;466.35900000000026;495.24950654800017;188.0;0.0;0.27013837191718565;-0.3628180832605835;0.3628180832605835;0.27013837191718565;1.027027027027027;1.8108108108108107;2.5945945945945947;1.4726472867796185;1582.100879511834;25.51793261119916;21.1652371402956;21.1652371402956;17.991…
583;14.684480572675263;-3.7358481886600683;14.684480572675263;0.0046418313456833005;0.6506391929352348;455.5110000000002;433.33500000000015;455.131505404;166.0;0.0;0.2541505691597338;-0.49138940588513874;0.49138940588513874;0.2541505691597338;1.15625;1.90625;2.59375;1.6578018412423683;1307.5619537873597;23.043241116511005;17.63110588259473;18.44760246352246;15.146885611180736;9.909784184414615;11…
584;13.017498569318555;-0.15440881882801016;13.017498569318555;0.017664702971792012;0.34920050002081143;483.5800000000002;454.34800000000024;483.24950654800006;184.0;0.0;0.26752468082292186;-0.36281808326381915;0.36281808326381915;0.26752468082292186;1.1388888888888888;1.9444444444444444;2.7222222222222223;1.604538948675439;1521.0612635931598;25.23347556082299;20.80380998242255;20.80380998242255;…
585;13.272024111016716;-0.13577225000294946;13.272024111016716;0.02220553842671369;0.2742951132950528;539.6440000000002;506.38000000000034;539.2757212960001;206.0;0.0;0.26748043738245264;-0.3787927403546377;0.3787927403546377;0.26748043738245264;1.125;1.95;2.775;1.3120503160560026;1623.1629741920055;27.476116247942272;22.747592178819147;22.747592178819147;19.58052003591841;13.629599449918555;13.6…
586;12.937775158910622;-0.7469025934069917;12.937775158910622;0.14873394972792697;0.5384549707807713;464.48200000000026;440.29000000000025;464.180817868;176.0;0.0;0.2552471372349794;-0.49269100048828335;0.49269100048828335;0.2552471372349794;1.2058823529411764;1.8823529411764706;2.4705882352941178;1.6015895327813632;1265.728092077501;24.4050484360768;19.208411011829995;19.208411011829995;16.39211…
587;12.743895537783526;-0.702758478327562;12.743895537783526;0.12386283768016648;0.6639618995100333;392.4230000000001;372.26300000000015;392.17092188000004;148.0;0.0;0.25524713730746723;-0.3439698826473507;0.3439698826473507;0.25524713730746723;1.4137931034482758;2.206896551724138;2.896551724137931;1.5211759827854447;1118.8795354589436;20.543241116511002;16.085200112624875;16.085200112624875;13.9…
588;12.945109720860081;-0.7212498405582413;12.945109720860081;0.1349468431753722;0.4838897786214323;461.91300000000007;441.7530000000002;461.13670056000007;166.0;0.0;0.2552471372849832;-0.3498039708918142;0.3498039708918142;0.2552471372849832;1.3636363636363635;2.1515151515151514;2.909090909090909;1.4277119126454247;1459.0198749699102;23.27529192407988;17.963544747326846;18.7194736933453;15.85057…
589;12.929484720860081;-0.7335955195705866;12.929484720860081;0.14086400293868606;0.4776661491783468;462.90100000000007;443.74900000000025;462.13194952800006;166.0;0.0;0.2552471469658725;-0.3439698671591143;0.3439698671591143;0.2552471469658725;1.3636363636363635;2.1515151515151514;2.909090909090909;1.427711912645425;1460.6057888036044;23.27529192407988;17.83340807363718;18.589337019655634;15.850…
590;12.93387661964592;-0.736009082007459;12.93387661964592;0.14192361142260235;0.4776661491783466;462.9010000000001;443.74900000000014;462.13194952800006;166.0;0.0;0.2552471469658726;-0.34396986715911415;0.34396986715911415;0.2552471469658726;1.3636363636363635;2.1515151515151514;2.909090909090909;1.4342342786988984;1460.6057888036044;23.275291924079884;17.833408073637177;18.589337019655634;15.85…
591;12.90666817152838;-0.7194737794873076;12.90666817152838;0.13255439845963934;0.5074393239468524;428.45600000000013;408.29600000000016;428.17092188000004;160.0;0.0;0.2552471469658725;-0.3439698671591143;0.3439698671591143;0.2552471469658725;1.3125;2.09375;2.875;1.4202031488316647;1406.591048504524;22.405048436076804;17.532793869817578;17.532793869817578;15.456728795830726;10.214611818870365;10.…
592;13.652396475165324;-0.756606696427917;13.652396475165324;0.15432036587601772;0.4908004878632655;446.4460000000001;427.29400000000015;446.16150006800007;166.0;0.0;0.2552471469658725;-0.3439698671591143;0.3439698671591143;0.2552471469658725;1.3636363636363635;2.1515151515151514;2.909090909090909;1.427711912645425;1460.6057888036044;23.27529192407988;17.83340807363718;17.83340807363718;15.850575…
593;12.946590152228332;-0.7478718415392167;12.946590152228332;0.14969251618857538;0.4737867139371027;453.4660000000001;434.31400000000014;453.16617084800015;168.0;0.0;0.2552471469658725;-0.3439698671591143;0.3439698671591143;0.2552471469658725;1.2941176470588236;2.088235294117647;2.823529411764706;1.4336150047616611;1546.4460121234818;23.98239870526643;18.402657196127908;18.402657196127908;16.388…
594;12.96331434683714;-0.7333808380372233;12.96331434683714;0.14080704478868689;0.46270302686406;458.48200000000014;436.3060000000002;458.18148656400007;172.0;0.0;0.2552471469658725;-0.4966858099364381;0.4966858099364381;0.2552471469658725;1.3529411764705883;2.1470588235294117;2.8823529411764706;1.426600182860082;1474.9123827970113;23.982398705266423;18.863691891091815;18.863691891091815;16.38858…
595;13.013863601713318;-0.7188596449446021;13.013863601713318;0.13228112171066808;0.4624084699127341;468.5210000000003;444.3290000000002;468.2022220080001;176.0;0.0;0.2552471469658725;-0.3439698671591143;0.3439698671591143;0.2552471469658725;1.2857142857142858;2.085714285714286;2.8285714285714287;1.2786765572393166;1534.3680478633737;24.266855755642602;19.447007432190667;19.447007432190667;16.923…
596;13.038110944470278;-0.7268699496582027;13.038110944470278;0.01024128447499284;0.45765896127114103;484.5640000000003;456.34000000000026;484.23352213600003;184.0;0.0;0.2552471469658725;-0.3439698671591143;0.3439698671591143;0.2552471469658725;1.2777777777777777;2.0277777777777777;2.7222222222222223;1.4363464830975707;1545.949392903517;25.775291924079877;20.955443600627948;20.955443600627948;17.…
597;14.723214243232697;-0.7853586049700356;14.723214243232697;0.16879295229620683;0.4605895946179162;480.89100000000013;462.74700000000024;480.1225277160001;172.0;0.0;0.25524714696600276;-0.343969867158906;0.343969867158906;0.25524714696600276;1.3823529411764706;2.1470588235294117;2.8823529411764706;1.4528866270218581;1514.8982328649597;24.145535412082957;18.13402227745678;18.889951223475233;16.2…
598;13.08837360974897;-0.6826695936446605;13.08837360974897;0.14058055622666754;0.4546707778909334;476.9280000000002;455.7600000000003;476.14759959200006;172.0;0.0;0.2552568677135122;-0.34396986715330535;0.34396986715330535;0.2552568677135122;1.3823529411764706;2.176470588235294;2.911764705882353;1.4393182306602357;1477.667270299175;23.98239870526643;18.54051485482373;19.29644380084218;16.3885804…
599;13.261706943082302;-0.6039658899409568;13.261706943082302;0.11680011996612016;0.44345480772528184;488.9390000000002;467.7710000000003;488.14759959200006;176.0;0.0;0.25526699557019983;-0.3439698671474216;0.3439698671474216;0.25526699557019983;1.3142857142857143;2.1142857142857143;2.857142857142857;1.3045532278699516;1540.4253525904344;24.2668557556426;18.8249719051999;19.580900851218352;16.923…
600;13.376151387526747;-0.7683177417928093;13.376151387526747;0.16084699613596465;0.437890444848645;504.9820000000002;479.78200000000027;504.1788997200002;184.0;0.0;0.2552755593067855;-0.34396986714230204;0.34396986714230204;0.2552755593067855;1.3055555555555556;2.0555555555555554;2.75;1.4718923333074607;1552.0644208308172;25.775291924079877;20.333408073637177;21.08933701965563;17.06190051135326;…
601;12.872681999771647;-0.7332942110306415;12.872681999771647;0.14021585479053744;0.49059604859122347;448.87400000000025;431.7380000000002;448.1162994640001;160.0;0.0;0.25524830999824766;-0.3439679543622158;0.3439679543622158;0.25524830999824766;1.34375;2.15625;2.9375;1.4048246030029488;1412.4598782361907;22.405048436076804;16.910758342826806;17.66668728884526;15.43989204342512;9.913938086739956;…
602;13.464896475165322;-0.7544303878879723;13.464896475165322;0.15305808318516356;0.5024429273370901;432.41900000000015;415.2830000000002;432.1458500040001;160.0;0.0;0.25524714696012457;-0.3439698671683156;0.3439698671683156;0.25524714696012457;1.34375;2.15625;2.9375;1.4048246030029488;1412.4598782361907;22.405048436076804;16.910758342826806;16.910758342826806;15.43989204342512;9.902985597044651;…
603;14.380158687677138;-0.8116659876158547;14.380158687677138;0.024099525105151898;0.48598712480659023;450.4090000000002;434.28100000000023;450.1364281920001;166.0;0.0;0.25524714696025735;-0.34396986716810335;0.34396986716810335;0.25524714696025735;1.3333333333333333;2.121212121212121;2.878787878787879;1.4281036808558638;1464.4746185352708;23.27529192407988;17.211372546646405;17.211372546646405;1…
604;12.877555708514402;-0.7298554250224119;12.877555708514402;0.13905830761650684;0.4905394687191705;448.87400000000025;431.7380000000003;448.11629946400006;160.0;0.0;0.2552471469047069;-0.3439698672570315;0.3439698672570315;0.2552471469047069;1.34375;2.15625;2.9375;1.4048246030029488;1412.4598782361907;22.405048436076804;16.910758342826806;17.66668728884526;15.43989204342512;9.907068639642281;10…
605;12.160100343779998;-0.18758230452674862;12.160100343779998;0.05014870042241948;0.7754925923985136;296.33000000000004;280.20199999999994;296.127325752;112.0;0.0;0.2548061463193294;-0.4374811747992814;0.4374811747992814;0.2548061463193294;1.2727272727272727;2.0454545454545454;2.772727272727273;1.9270899520695544;796.2708379441975;15.526733258565956;12.32972592544465;12.32972592544465;10.6310302…
606;12.204755991162918;-0.18680041152263338;12.204755991162918;0.0482738917294292;0.7752612154011138;310.357;292.21299999999997;310.14297581600005;118.0;0.0;0.2548061463193294;-0.4374707209760009;0.4374707209760009;0.2548061463193294;1.3478260869565217;2.1739130434782608;2.9130434782608696;1.9257571137966594;854.6755818413773;16.396976746569035;13.252375656255024;13.252375656255024;11.02487714325…
607;12.2436104447901;-0.1845552324592723;12.2436104447901;0.04780134077610909;0.7530920649126022;324.38400000000007;304.224;324.15862588;124.0;0.0;0.2548061463193294;-0.4374705358274301;0.4374705358274301;0.2548061463193294;1.375;2.2083333333333335;2.9583333333333335;1.906553378882738;870.3361935598617;17.10408352775558;13.959482437441572;13.959482437441572;11.562881945713373;7.982820172277138;7.…
608;12.294062694560532;-0.22152816039179601;12.294062694560532;0.01767620335202058;0.7045831518147699;356.38200000000006;336.2220000000001;356.14845512000005;136.0;0.0;0.25480614631932974;-0.49648052667309533;0.49648052667309533;0.25480614631932974;1.1153846153846154;1.7692307692307692;2.3846153846153846;1.9275515048527594;913.8358350832261;18.681433796945203;14.991521967993126;14.991521967993126…
609;12.207568204202403;-0.22761308369894184;12.207568204202403;0.017188257278410113;0.7686737312006855;321.3400000000001;306.22;321.12257472000005;120.0;0.0;0.2548061463193294;-0.43743318245931667;0.43743318245931667;0.2548061463193294;1.4166666666666667;2.25;3.0;1.9242535113480446;939.5490521679574;17.10408352775558;13.199589251754984;13.199589251754984;11.562881945713373;7.395766798247294;7.395…
610;12.20002232447995;-0.22122861612760558;12.20002232447995;0.021750638370511277;0.7686737312006855;321.34000000000003;306.22;321.12257472000005;120.0;0.0;0.2548061463193294;-0.4374796346929953;0.4374796346929953;0.2548061463193294;1.3333333333333333;2.0833333333333335;2.75;1.8914606575198059;922.2990521679573;17.10408352775558;13.199589251754984;13.199589251754984;11.562881945713373;7.395766798…
611;12.214215570117444;-0.1864891975308638;12.214215570117444;0.04797239188247482;0.7752612154011138;310.3570000000001;292.2130000000001;310.142975816;118.0;0.0;0.25480614631934456;-0.43720105989326763;0.43720105989326763;0.25480614631934456;1.3043478260869565;2.0869565217391304;2.8260869565217392;1.9457277839081248;854.6755818413773;16.396976746569035;13.252375656255024;13.252375656255024;11.041…
612;12.492322566002219;-0.13258230452674868;12.492322566002219;0.13258230452674868;0.7552541125030827;322.3680000000001;304.224;322.142975816;122.0;0.0;0.2548254655150972;-0.43748117479928134;0.43748117479928134;0.2548254655150972;1.3333333333333333;2.125;2.875;1.5926897491948204;871.1159624456277;16.518297090128677;13.321289757007373;13.321289757007373;11.70350993820667;8.083956043045788;8.08395…
613;12.288031932393402;-0.1757122572526606;12.288031932393402;0.05208854217869496;0.7652979316504984;336.39500000000004;316.235;336.15862588000005;128.0;0.0;0.2548061463193294;-0.43747018233066887;0.43747018233066887;0.2548061463193294;1.28;2.12;2.96;1.629876222643828;945.7471304174455;17.388540578131753;14.296345730625042;14.296345730625042;12.09735678832402;8.545933448350528;8.545933448350528;6…
614;12.377727732347697;-0.2144632149197021;12.377727732347697;0.004055468438724619;0.617351922294263;393.4470000000001;370.2630000000001;393.180089596;150.0;0.0;0.2548061463193294;-0.4374687820530679;0.4374687820530679;0.2548061463193294;1.3103448275862069;2.1379310344827585;2.896551724137931;1.5999304291836824;1089.1101350992706;20.543241116511002;16.574837509091985;16.574837509091985;13.9018872…
615;12.377727732347697;-0.2144632149197021;12.377727732347697;0.004055468438724619;0.617351922294263;393.4470000000001;370.2630000000001;393.180089596;150.0;0.0;0.2548061463193294;-0.4374687820530679;0.4374687820530679;0.2548061463193294;1.3103448275862069;2.1379310344827585;2.896551724137931;1.5999304291836824;1089.1101350992706;20.543241116511002;16.574837509091985;16.574837509091985;13.9018872…
616;12.709949954569916;-0.1594632149197024;12.709949954569916;0.001811375535290649;0.5673631585506121;419.4850000000002;394.28500000000014;419.1957396600001;160.0;0.0;0.2548254655150972;-0.43746878205306783;0.43746878205306783;0.2548254655150972;1.2580645161290323;2.096774193548387;2.870967741935484;1.37402575684905;1167.228378726008;21.534804948073724;17.566401340654707;17.566401340654707;14.974…
617;12.709949954569916;-0.1594632149197024;12.709949954569916;0.001811375535290427;0.5673631585506123;419.4850000000001;394.2850000000001;419.1957396600001;160.0;0.0;0.2548254655150972;-0.43746878205306783;0.43746878205306783;0.2548254655150972;1.2580645161290323;2.096774193548387;2.870967741935484;1.37402575684905;1167.228378726008;21.534804948073724;17.566401340654703;17.566401340654703;14.9743…
618;12.908536972710507;-0.7523554382405602;12.908536972710507;0.05431768956477234;0.48038893286514545;487.5200000000004;462.32000000000033;487.19680228000004;184.0;0.0;0.2552493321510807;-0.4374687820530588;0.4374687820530588;0.2552493321510807;1.3055555555555556;2.111111111111111;2.861111111111111;1.304206282608157;1403.143826950996;25.39661226763952;19.869076822118483;19.869076822118483;17.3169…
619;13.240759194932728;-0.6227258086109309;13.240759194932728;0.05207359666133882;0.43830391988561185;513.5580000000003;486.3420000000003;513.2124523440001;194.0;0.0;0.25526918075525346;-0.4374687820530588;0.4374687820530588;0.25526918075525346;1.236842105263158;2.0526315789473686;2.789473684210526;1.1933102700233766;1482.3028004013806;26.38817609920224;20.8606406536812;20.8606406536812;18.389381…
620;13.355203639377175;-0.7870776604627829;13.355203639377175;0.06008390137494013;0.4436013800172847;529.6010000000002;498.35300000000035;529.2437524720001;202.0;0.0;0.25527774449177243;-0.4374687820530588;0.4374687820530588;0.25527774449177243;1.2564102564102564;2.0256410256410255;2.717948717948718;1.351996626696646;1493.7850149722426;27.89661226763952;22.369076822118483;22.369076822118483;18.52…
621;13.204445377040766;-0.38758846369744737;13.204445377040766;0.2536877467036198;0.5437763304575901;432.89100000000013;410.7150000000001;432.158913224;158.0;0.0;0.23197299482294925;-0.3777758647299702;0.3777758647299702;0.23197299482294925;1.2666666666666666;2.066666666666667;2.7333333333333334;1.6565285794400602;1006.2690492357086;21.087211190881025;16.61542368467643;17.371352630694886;14.49120…
622;12.915024605725362;-0.33082058582284035;12.915024605725362;0.14494282923922697;0.6156275596664318;450.52400000000017;428.3480000000002;450.14740956400004;164.0;0.0;0.27481607531928315;-0.4967419760705023;0.4967419760705023;0.27481607531928315;1.25;2.09375;2.90625;1.326716938604586;1173.9777774965999;22.078775022443743;17.498833334115407;18.315329915043133;15.635361590784806;10.291614978692015…
623;11.824604935408507;-0.553012907974127;11.824604935408507;0.27425768321282473;0.6399756954258854;384.8710000000001;363.7030000000001;384.1465369720001;140.0;0.0;0.26684535763637385;-0.3642613102941963;0.3642613102941963;0.26684535763637385;1.1851851851851851;1.8888888888888888;2.5555555555555554;1.7436399128465871;975.7786007549239;18.965890847321376;14.729783366615417;15.485712312633872;13.00…
624;15.560260049235744;-3.3358543635146733;15.560260049235744;0.027475907029478774;0.45299790006206825;493.5440000000001;468.3440000000002;493.1819984800001;182.0;0.0;0.2320771260130234;-0.35930586595719116;0.35930586595719116;0.2320771260130234;1.1470588235294117;1.8823529411764706;2.4705882352941178;1.639588975708334;1259.5486063323644;24.457454678884094;18.879133861104116;19.69563044203184;16.…
625;15.340613452170992;-0.5466481114050554;15.340613452170992;0.03418083900226754;0.4866500188266244;415.45200000000006;392.2680000000001;415.2044481760001;158.0;0.0;0.23207712597077143;-0.35930586595726616;0.35930586595726616;0.23207712597077143;1.1666666666666667;1.9666666666666666;2.6333333333333333;1.6565285794400606;999.7397242227278;21.08721119088102;16.707175394212566;16.707175394212566;14…
626;15.30857413181322;-0.5909898064163934;15.30857413181322;0.011393613000755476;0.6060366728635362;434.47600000000017;414.31600000000014;434.1448847000001;158.0;0.0;0.23266790758892728;-0.37777585030118754;0.37777585030118754;0.23266790758892728;1.1;1.8333333333333333;2.5;1.6565285794400602;1009.9210219651751;21.08721119088102;16.393535301450626;17.210031882378352;14.491203638441373;9.3301955581…
627;15.334383902499884;-0.6240555188124628;15.334383902499884;0.05378005060048685;0.5094135272600623;433.4230000000001;412.25500000000017;433.17862735200015;164.0;0.0;0.2320788363794284;-0.4812370935145566;0.4812370935145566;0.2320788363794284;1.1935483870967742;1.935483870967742;2.6129032258064515;1.6490153177223146;1025.369936082623;21.794317972067567;16.893535301450623;16.893535301450623;15.02…
628;15.29979712564038;-0.6022036669606112;15.29979712564038;0.0262273242630382;0.5554243747765459;417.4240000000001;396.25600000000014;417.18371273200006;158.0;0.0;0.23207714263116988;-0.3777758503011876;0.3777758503011876;0.23207714263116988;1.1666666666666667;1.9;2.566666666666667;1.656528579440061;1005.3916969521943;21.087211190881025;16.48528701098676;16.48528701098676;14.491203638441371;9.42…
629;15.23729712564038;-0.7703544133702864;15.23729712564038;0.08822420634920691;0.6222281935352176;418.4080000000002;398.24800000000016;418.16772832;158.0;0.0;0.25792066874727715;-0.46415137025518505;0.46415137025518505;0.25792066874727715;1.2;1.9333333333333333;2.6;1.6565285794400606;1007.9210219651751;21.08721119088102;16.393535301450623;16.393535301450623;14.491203638441371;9.327181581267798;9…
630;15.320205288905685;-0.5744258891828331;15.320205288905685;0.013772675736961393;0.5635921428039044;416.4360000000001;394.2600000000001;416.188463764;158.0;0.0;0.2320771353394637;-0.3777758503011876;0.3777758503011876;0.2320771353394637;1.2;2.0;2.6666666666666665;1.6565285794400602;1004.2690492357086;21.087211190881025;16.61542368467643;16.61542368467643;14.491203638441371;9.566233090666168;9.5…
631;15.257705288905685;-0.6855370002939452;15.257705288905685;0.10863236961451306;0.6314842637929962;417.42000000000013;396.2520000000002;417.17247935200004;158.0;0.0;0.25786305118716546;-0.4658701701997289;0.4658701701997289;0.25786305118716546;1.2333333333333334;2.033333333333333;2.7;1.6565285794400602;1006.6175647813054;21.08721119088102;16.52367197514029;16.52367197514029;14.491203638441371;9…
632;15.32700800999412;-0.839617171465566;15.32700800999412;0.06502780111636519;0.5439556827779847;434.426;413.25800000000004;434.17904195200015;164.0;0.0;0.23207713539007171;-0.3777758503011876;0.3777758503011876;0.23207713539007171;1.1612903225806452;1.935483870967742;2.6129032258064515;1.6756186479083248;1070.3016055877329;21.9574546788841;16.91603788849603;16.91603788849603;14.901887240964333;…
633;15.26450800999412;-1.0388729318888055;15.26450800999412;0.01647675736961496;0.6094718121978886;435.41;415.25000000000006;435.16305754000007;164.0;0.0;0.25786486225954947;-0.4657501095210518;0.4657501095210518;0.25786486225954947;1.1935483870967742;1.967741935483871;2.6451612903225805;1.6756186479083248;1072.6501211333295;21.9574546788841;16.82428617895989;16.82428617895989;14.901887240964333;…
634;13.098941261814431;-0.4737295816672693;13.098941261814431;0.2745210800369535;0.5732399888519608;399.43400000000014;377.25800000000015;399.19313454400003;152.0;0.0;0.23186693438418235;-0.37777587925400735;0.37777587925400735;0.23186693438418235;1.1379310344827587;1.896551724137931;2.586206896551724;1.5970139181576666;956.2205675891155;20.21696770287794;16.184672807167157;16.184672807167157;14.…
635;15.404176377341058;-3.1529142590454033;15.404176377341058;0.021830593348449723;0.5032947974423047;464.5020000000003;442.32600000000025;464.15544938400006;170.0;0.0;0.23207712137506423;-0.35930586597467434;0.35930586597467434;0.23207712137506423;1.1875;1.9375;2.5625;1.666609029488482;1202.565683042176;22.880104409694468;17.431920265604155;18.248416846531878;15.198310419627918;9.899566423999502…
636;15.444567533803642;-0.5395619436046022;15.444567533803642;0.03917658730158746;0.5504059025167398;429.4790000000001;404.27900000000017;429.2200982400001;164.0;0.0;0.23207712597927407;-0.359305865957251;0.359305865957251;0.23207712597927407;1.1290322580645162;1.903225806451613;2.5483870967741935;1.6514873770548124;1029.629817953976;21.957454678884094;17.654388989712526;17.654388989712526;14.885…
637;14.317047624426774;-0.1436335418941237;14.317047624426774;0.1436335418941237;0.25539161499059365;561.0850000000002;531.8530000000003;560.197903848;204.0;0.0;0.2941184003481263;-0.45060076467866267;0.45060076467866267;0.2941184003481263;0.8780487804878049;1.7073170731707317;2.5121951219512195;1.3310342318045967;1709.0439093367356;27.76057329831844;22.51634683459013;23.272275780608584;20.136162…
638;12.899770309560315;-3.51974995259457;12.899770309560315;0.012129359981438714;0.2788737905378975;558.1480000000003;521.8600000000002;557.222738692;204.0;0.0;0.2288400166385949;-0.4888217167568057;0.4888217167568057;0.2288400166385949;1.0526315789473684;1.763157894736842;2.4473684210526314;1.6602249164640774;1389.2316268517166;27.44901851044681;22.507314642507044;24.079740169453228;18.056587779…
639;9.193688524073;-0.11142783309630322;9.193688524073;0.11142783309630322;0.5809035998130423;335.3710000000001;318.2350000000001;335.149458164;126.0;0.0;0.24703786845998074;-0.3900625312998483;0.3900625312998483;0.24703786845998074;1.24;2.16;2.96;1.7099744913198849;1020.6985809183259;17.225403871315223;13.663510884389812;13.663510884389812;12.262682790722632;7.980079101718548;7.980079101718548;5…
640;4.621197877299068;0.5458646364160292;4.621197877299068;0.5458646364160292;0.5958505898763757;347.42600000000004;326.25800000000004;347.1858436720001;132.0;0.0;0.24703785592675473;-0.3227500441788469;0.3227500441788469;0.24703785592675473;1.1923076923076923;2.076923076923077;2.8846153846153846;1.6820177764106077;1044.9211736583359;18.095647359318303;15.086540776892932;15.086540776892932;12.580…
641;10.944203571724177;-0.9615383913862694;10.944203571724177;0.2271320289925991;0.5619688338280671;360.3730000000001;344.2450000000001;360.122240372;134.0;0.0;0.3351808388641063;-0.49676781821069765;0.49676781821069765;0.3351808388641063;1.0740740740740742;1.8148148148148149;2.4814814814814814;1.6631723247931258;1102.4970717455028;18.802754140504845;14.456203924013446;14.456203924013446;13.13536…
642;12.023739162001956;-3.2550494611889715;12.023739162001956;0.06579765064552823;0.5169428936983886;435.5090000000002;414.34100000000024;435.136510532;158.0;0.0;0.25283436024672007;-0.3447702620081425;0.3447702620081425;0.25283436024672007;1.0;1.6774193548387097;2.2903225806451615;1.6272172971448309;1358.805977722046;22.17299762850792;17.27270050494117;18.089197085868896;14.719365256252166;9.468…
643;12.623461384224179;-3.262346124636554;12.623461384224179;0.007186539534416614;0.47096521771947575;477.54600000000016;454.3620000000002;477.14707521600013;174.0;0.0;0.25351229427610406;-0.37777378730896155;0.37777378730896155;0.25351229427610406;1.0;1.7058823529411764;2.3823529411764706;1.3646567768719258;1441.2622171595397;23.70853153444066;18.50937592015122;19.325872501078948;16.381161298800…
644;9.237082303079646;-0.08680324125899408;9.237082303079646;0.02674179971439128;0.5467770159573324;364.4090000000001;344.249;364.16477388000004;138.0;0.0;0.24711843814250362;-0.49676781821069765;0.49676781821069765;0.24711843814250362;1.2222222222222223;2.037037037037037;2.7777777777777777;1.6476826427189004;1053.7002701191225;18.802754140504845;15.072139336546421;15.072139336546421;13.173366393…
645;5.4314291291894845;0.38426157355582047;5.4314291291894845;0.38426157355582047;0.5598524340059932;390.4470000000001;368.2710000000001;390.1804239440001;148.0;0.0;0.24711843810683992;-0.49676781821069765;0.49676781821069765;0.24711843810683992;1.1379310344827587;1.9655172413793103;2.7586206896551726;1.406538241734442;1111.8713240809375;19.631181265251037;16.15449437506997;16.15449437506997;14.2…
646;10.965606851377542;-0.958277664717232;10.965606851377542;0.23074671812926617;0.5325877933434582;376.42000000000013;356.2600000000001;376.16477388000004;142.0;0.0;0.3351808388641063;-0.4776392361893025;0.4776392361893025;0.3351808388641063;1.2142857142857142;2.0;2.7142857142857144;1.6306852278244948;1127.27699605638;19.672997628507925;15.572139336546421;15.572139336546421;13.491203638441375;8.…
647;10.973253098193261;-0.9581807770963058;10.973253098193261;0.2309635464779629;0.5400168707232976;373.4160000000001;354.2640000000001;373.15387484800004;140.0;0.0;0.3351808388641063;-0.4776392361893025;0.4776392361893025;0.3351808388641063;1.1428571428571428;1.9285714285714286;2.642857142857143;1.6890000272905208;1149.14965468528;19.672997628507925;15.49516922904954;15.49516922904954;13.5080403…
648;10.990641133064074;-0.9535210745811777;10.990641133064074;0.23617735586759658;0.533006317025778;388.43100000000015;368.27100000000013;388.16477388;146.0;0.0;0.3351808388641063;-0.4776392361893025;0.4776392361893025;0.3351808388641063;1.1379310344827587;1.9310344827586208;2.689655172413793;1.4405489412351904;1171.5847762502785;19.794317972067567;15.693459680106065;15.693459680106065;14.1698364…
649;11.007616441706048;-0.952944373312435;11.007616441706048;0.2368283975342631;0.5086141003987589;402.4580000000002;380.28200000000015;402.18042394400004;152.0;0.0;0.3351808388641063;-0.4776392361893025;0.4776392361893025;0.3351808388641063;1.1;1.9;2.6666666666666665;1.42383807448767;1188.047257779948;20.501424753254117;16.400566461292613;16.400566461292613;14.669836433395455;10.17550954939522;1…
650;10.94867259932705;-0.959267602358955;10.94867259932705;0.22959383356978802;0.5627349192780763;362.3930000000001;344.2490000000001;362.14912381600004;136.0;0.0;0.3351808388641063;-0.4776392361893025;0.4776392361893025;0.3351808388641063;1.1851851851851851;1.962962962962963;2.6296296296296298;1.6650307429320024;1110.8998809035777;18.965890847321376;14.865032555359873;14.865032555359873;13.00804…
651;5.264878672607087;0.5771379417239806;5.264878672607087;0.5771379417239806;0.534563624956255;414.5130000000001;388.3050000000001;414.216809452;158.0;0.0;0.24703598538299312;-0.4967678029320774;0.4967678029320774;0.24703598538299312;0.8709677419354839;1.6129032258064515;2.3225806451612905;1.3591283902444915;1161.1314818030803;21.208531534440663;17.823596353795732;17.823596353795732;15.191004483…
652;11.976786382003226;-3.300105510073737;11.976786382003226;0.27398798642399;0.48726808843757374;462.57900000000035;436.37100000000027;462.183795072;170.0;0.0;0.24703598540515362;-0.3689647154566507;0.3689647154566507;0.24703598540515362;0.9090909090909091;1.6363636363636365;2.3636363636363638;1.396690042737656;1390.2592013825856;23.00142475325411;18.64009293472346;19.456589515651185;15.86432454…
653;5.367823432909096;0.5719383479976015;5.367823432909096;0.5719383479976015;0.534563624956255;414.5130000000001;388.3050000000002;414.216809452;158.0;0.0;0.24703598545970873;-0.4967444833889605;0.4967444833889605;0.24703598545970873;0.9032258064516129;1.6774193548387097;2.4516129032258065;1.3741500050919047;1178.3814818030805;21.20853153444066;17.823596353795732;17.823596353795732;15.1910044834…
654;11.75352862860343;-3.2375721675733096;11.75352862860343;0.29110325115067126;0.48726808843757374;462.57900000000035;436.37100000000027;462.183795072;170.0;0.0;0.24703598538279595;-0.3689647154566507;0.3689647154566507;0.24703598538279595;0.8787878787878788;1.5757575757575757;2.242424242424242;1.3695240625859701;1373.0092013825856;23.001424753254113;18.64009293472346;19.45658951565118;15.864324…
655;4.66256141345427;0.48338598628752905;4.66256141345427;0.48338598628752905;0.568446559151034;343.434;322.2660000000001;343.1796956720001;130.0;0.0;0.2470378392124834;-0.3227500442328032;0.3227500442328032;0.2470378392124834;1.0;1.8461538461538463;2.6538461538461537;1.752126527965924;1064.8902627249704;18.0956473593183;15.13970734308572;15.13970734308572;12.59735678832402;8.757958227241083;8.75…
656;9.240614351603224;-0.10669198083297893;9.240614351603224;0.10669198083297893;0.559768768401279;359.43300000000016;338.2650000000001;359.17461029200007;136.0;0.0;0.24703785174570944;-0.3900625312998483;0.3900625312998483;0.24703785174570944;1.0740740740740742;1.9259259259259258;2.740740740740741;1.7275685724495107;1086.8320538012204;18.802754140504845;15.294027719772226;15.294027719772226;13.1…
657;4.642969576719577;0.48103868324092525;4.642969576719577;0.48103868324092525;0.568446559151034;343.4340000000001;322.2660000000001;343.179695672;130.0;0.0;0.24819945249150185;-0.3074425804854912;0.3074425804854912;0.24819945249150185;1.0;1.8461538461538463;2.6538461538461537;1.752126527965924;1064.8902627249704;18.0956473593183;15.139707343085721;15.139707343085721;12.597356788324023;8.7579582…
658;4.682969576719577;0.4893031460508426;4.682969576719577;0.4893031460508426;0.5268776067077563;342.446;320.27000000000004;342.18444670400004;130.0;0.0;0.24703612076583292;-0.32286401829135997;0.32286401829135997;0.24703612076583292;0.9230769230769231;1.7307692307692308;2.5384615384615383;1.752126527965924;1062.6310734677406;18.0956473593183;15.269844016775387;15.269844016775387;12.5973567883240…
659;5.2227841479310495;0.5477422944486439;5.2227841479310495;0.5477422944486439;0.6151588435585968;331.3790000000001;314.2430000000001;331.143310164;124.0;0.0;0.24703783920711261;-0.4967678029320774;0.4967678029320774;0.24703783920711261;1.04;1.88;2.64;1.7258513443970258;1023.6112192711316;17.225403871315226;13.970605364359956;13.970605364359956;12.224677988261847;7.926954989962815;7.926954989962…
660;11.86493048134705;-3.289728630638051;11.86493048134705;0.26641444399155434;0.5854353281083566;379.4450000000001;362.30900000000014;379.110295784;136.0;0.0;0.24703783922927305;-0.32275004423277703;0.32275004423277703;0.24703783922927305;1.037037037037037;1.8518518518518519;2.6296296296296298;1.7798941922834914;1247.9423607863946;19.018297090128673;14.787101945287683;15.603598526215409;12.89799…
661;13.073459801167544;-0.3466206088631001;13.073459801167544;0.03836883321435236;0.3687139446200178;578.666;540.3620000000003;578.274049556;224.0;0.0;0.2732055559755544;-0.5076781659593805;0.5076781659593805;0.2732055559755544;1.0238095238095237;1.7142857142857142;2.380952380952381;1.0705398553882437;1382.7656062693634;29.269009466755726;24.044529664391217;24.044529664391217;20.28242729852621;14…
662;12.604999727537225;-0.5396304173339117;12.604999727537225;0.013684196028171947;0.37629018000017656;454.4390000000003;432.26300000000026;454.148849044;172.0;0.0;0.2732055559524187;-0.5076781659593801;0.5076781659593801;0.2732055559524187;1.2121212121212122;1.9090909090909092;2.5757575757575757;1.5673765185216362;1167.9874915194875;23.53480494807372;17.724538708082303;17.724538708082303;15.7957…
663;12.65602013570049;-0.3337372271941865;12.65602013570049;0.08329333928221128;0.5216587745840847;452.51100000000025;424.28700000000026;452.205969996;174.0;0.0;0.2732055559524187;-0.5076781659593805;0.5076781659593805;0.2732055559524187;1.1515151515151516;1.8484848484848484;2.515151515151515;1.5614879047577337;1118.383301767327;23.53480494807372;18.908042127154577;18.908042127154577;15.795734091…
664;12.675397156725861;-0.3346936501973128;12.675397156725861;0.08145991146664056;0.40917362787180067;466.5380000000002;436.29800000000023;466.22162005999996;180.0;0.0;0.2732055559524187;-0.5076781659593805;0.5076781659593805;0.2732055559524187;1.1470588235294117;1.8529411764705883;2.5294117647058822;1.5400028432580513;1134.707813882674;24.241911729260273;19.538178800844246;19.538178800844246;16.…
665;13.241765717877476;-4.695887910350542;13.241765717877476;0.08537440977466182;0.2716281703724975;528.4660000000002;508.30600000000027;528.1533013800001;196.0;0.0;0.4607285833825189;-0.43788952917391716;0.4607285833825189;0.43788952917391716;1.0263157894736843;1.8421052631578947;2.6052631578947367;1.546999470950002;1454.2897609575211;27.28588180363028;19.95366037570384;19.95366037570384;18.1570…
666;6.407855052144825;0.5874678333508045;6.407855052144825;0.5874678333508045;0.3248290435485638;512.6580000000004;476.3700000000003;512.2899743920001;198.0;0.0;0.2320776142688713;-0.4922640188882471;0.4922640188882471;0.2320776142688713;0.8421052631578947;1.605263157894737;2.3947368421052633;1.2560806674977538;1312.0930058655736;25.572492565119582;21.864135029062385;21.864135029062385;18.8484692…
667;6.311808166180461;0.2380231373476145;6.311808166180461;0.2380231373476145;0.36917849601223723;442.56300000000016;412.3230000000002;442.2368762;170.0;0.0;0.2320777489167055;-0.4922640188882471;0.4922640188882471;0.2320777489167055;0.9696969696969697;1.7272727272727273;2.4545454545454546;1.4808431386542598;1196.2637045980946;22.62274509681376;19.25163101563277;19.25163101563277;16.1866731858010…
668;12.32305697825699;-0.52697839924908;12.32305697825699;0.3097518609680756;0.3289914677821238;489.40700000000027;463.1990000000002;488.14942943200003;174.0;0.0;0.324436871180875;-0.49226212404544545;0.49226212404544545;0.324436871180875;0.9696969696969697;1.6363636363636365;2.303030303030303;1.5453608237884102;1040.8221958903864;23.631181265251033;18.43864586089888;19.95050375293579;15.97789684…
669;13.86148726732556;-0.39975364515768486;13.86148726732556;0.26954303840877913;0.41079505750477435;363.77900000000017;352.69100000000014;363.057467872;126.0;0.0;0.256020203254271;-0.33737266845215363;0.33737266845215363;0.256020203254271;1.0;1.8461538461538463;2.6923076923076925;2.016828778718059;1387.0151426748978;17.83613433532446;13.30754325468891;14.063472200707366;12.631030293135238;8.0053…
670;5.906471534009829;0.16306519180786605;5.906471534009829;0.16306519180786605;0.6621176234986874;366.4210000000001;344.2450000000001;366.16919056399996;140.0;0.0;0.22143163563798898;-0.4967681832691336;0.4967681832691336;0.22143163563798898;0.8888888888888888;1.6296296296296295;2.2962962962962963;1.7104701830491753;913.6004321515765;19.225403871315223;15.306888316660862;15.306888316660862;13.08…
671;14.347994142101284;-0.3887340429999153;14.347994142101284;0.2995638070042834;0.35292063653216316;346.792;334.696;346.06730428400004;120.0;0.0;0.14252529475675227;-0.3372870862623525;0.3372870862623525;0.14252529475675227;0.76;1.4;2.12;1.9801495056451806;1180.3646005387116;16.96589084732138;13.0539955026043;13.809924448622755;12.237183443017885;7.97389554274473;8.351860015753957;5.996843242738…
672;14.360442701772065;-0.5147602775678173;14.360442701772065;0.1422397276811962;0.39405315167365496;381.7690000000002;371.6890000000002;381.04804606;132.0;0.0;0.2560202032543478;-0.3372835791368644;0.3372835791368644;0.2560202032543478;1.0;1.8518518518518519;2.6666666666666665;2.016952889109688;1418.4457880232512;18.70637782332754;13.608157458508511;14.364086404526965;13.0417138956582;8.11101886…
673;13.033792431326459;-4.569898465298099;13.033792431326459;0.1544223204233901;0.250346957879956;589.6220000000001;559.3820000000002;589.2413078600001;222.0;0.0;0.415934217535096;-0.36896471545672516;0.415934217535096;0.36896471545672516;0.7906976744186046;1.441860465116279;2.116279069767442;1.193546880521706;1601.463455185909;30.561902685569173;23.573225006166567;23.573225006166567;20.545865096…
674;12.563162093171112;-0.47727168542314025;12.563162093171112;0.008251553707903092;0.5627571815660478;364.788;351.68400000000014;364.06146995600005;128.0;0.0;0.28231450266079783;-0.45666009457656725;0.45666009457656725;0.28231450266079783;0.9230769230769231;1.6538461538461537;2.423076923076923;1.6388088595820656;1024.3002650209592;18.0956473593183;13.478126170176287;14.234055116194742;12.6310302…
675;13.49123305460526;-0.5079761136328751;13.49123305460526;0.07515704274820223;0.28477129731958617;483.50300000000016;461.3270000000003;483.1706677840001;180.0;0.0;0.2748965536163938;-0.48844069254902694;0.48844069254902694;0.2748965536163938;1.0555555555555556;1.9444444444444444;2.8333333333333335;1.2220299086205524;1528.639817518212;24.64768912319608;19.124010378425513;19.124010378425513;17.54…
676;13.49123305460526;-0.5079761136328751;13.49123305460526;0.07515704274820223;0.28477129731958617;483.50300000000016;461.3270000000003;483.1706677840001;180.0;0.0;0.2748965536163938;-0.48844069254902694;0.48844069254902694;0.2748965536163938;1.0555555555555556;1.9444444444444444;2.8333333333333335;1.2220299086205524;1528.639817518212;24.64768912319608;19.124010378425513;19.124010378425513;17.54…
677;13.5573716350457;-0.48535684537455137;13.5573716350457;0.23352990128558315;0.3027631802048035;467.50400000000013;445.32800000000026;467.1757531640001;174.0;0.0;0.27489654093595023;-0.3707213867731856;0.3707213867731856;0.27489654093595023;1.0285714285714285;1.9142857142857144;2.8;1.28527996183573;1508.2511497023638;23.940582342009534;18.71576208796165;18.71576208796165;17.063683283512805;11.4…
678;13.521685860727711;-0.46838805618767476;13.521685860727711;0.2467000550853502;0.2871464119996467;481.5310000000002;457.3390000000003;481.1914032280001;180.0;0.0;0.2748965409359017;-0.37131543509104165;0.37131543509104165;0.2748965409359017;0.9722222222222222;1.8055555555555556;2.638888888888889;1.239475370764093;1517.1707297611763;24.64768912319608;19.4228688691482;19.4228688691482;17.5636832…
679;13.42471857382121;-0.48998647500418113;13.42471857382121;0.2309257346189162;0.3161000538422678;453.47700000000015;433.31700000000023;453.16010310000013;168.0;0.0;0.27489654093599897;-0.36999299462863816;0.36999299462863816;0.27489654093599897;1.0;1.8529411764705883;2.7058823529411766;1.2674102611031002;1485.3447720073423;23.23347556082299;18.008655306775104;18.008655306775104;16.5636832835128…
680;12.59138451156766;-0.45654199218069347;12.59138451156766;0.21945448112159882;0.2958611869188334;427.4640000000001;406.29600000000016;427.1644395320001;160.0;0.0;0.27489655361638127;-0.49344963200755276;0.49344963200755276;0.27489655361638127;1.0625;1.96875;2.84375;1.3506554019931505;1320.4313208781236;21.91563831562721;17.168695636226662;17.168695636226662;15.686673185801062;10.30947197205459…
681;12.57239604734568;-0.4613793246229212;12.57239604734568;0.21325791954624895;0.40460414290248164;413.437;394.2850000000002;413.1487894680001;154.0;0.0;0.27489655361638143;-0.4916566523778962;0.4916566523778962;0.27489655361638143;1.064516129032258;1.967741935483871;2.838709677419355;1.4061511938288405;1303.767763634246;21.20853153444066;16.461588855040112;16.461588855040112;15.186673185801062;…
682;12.527081528028567;-0.45283356436512334;12.527081528028567;0.22549000644283823;0.40460414290248153;413.4370000000001;394.2850000000002;413.148789468;154.0;0.0;0.27489654003085023;-0.4917348049651659;0.4917348049651659;0.27489654003085023;1.032258064516129;1.8709677419354838;2.6774193548387095;1.3561243511353545;1286.5177636342462;21.20853153444066;16.461588855040112;16.461588855040112;15.1866…
683;12.544130598273036;-0.44897275974258055;12.544130598273036;0.23032733888506596;0.2958611869188334;427.46400000000017;406.2960000000002;427.164439532;160.0;0.0;0.27489654003085023;-0.49352778397742225;0.49352778397742225;0.27489654003085023;1.03125;1.875;2.6875;1.302726415856893;1303.1813208781236;21.91563831562721;17.168695636226662;17.168695636226662;15.686673185801062;10.309471972054595;10.…
684;12.632123756832485;-0.47361141151950936;12.632123756832485;0.19482652011421853;0.4046041429024816;413.43700000000007;394.28500000000014;413.14878946800013;154.0;0.0;0.2748982930000137;-0.48954967107584696;0.48954967107584696;0.2748982930000137;1.032258064516129;1.8709677419354838;2.7419354838709675;1.461995935855308;1303.767763634246;21.208531534440663;16.461588855040112;16.461588855040112;15…
685;13.096197832866999;-0.5243197517900808;13.096197832866999;0.20096714252686776;0.16659057289687373;471.49200000000013;449.31600000000026;471.1706677840001;176.0;0.0;0.27489654003085023;-0.493528229991159;0.493528229991159;0.27489654003085023;0.9714285714285714;1.8;2.6285714285714286;1.2175006733193807;1428.4686515245653;24.200095366003378;18.59944651373593;18.59944651373593;17.08052003591841;1…
686;13.106695984104917;-0.5466505702638982;13.106695984104917;0.19185605991428667;0.1827021346432177;457.46500000000015;437.30500000000023;457.1550177200001;170.0;0.0;0.27489654003085023;-0.49176185763594227;0.49176185763594227;0.27489654003085023;0.9705882352941176;1.7941176470588236;2.6176470588235294;1.2658515001855934;1411.6107618490978;23.492988584816832;17.89233973254938;17.89233973254938;1…
687;13.213410420177649;-0.5656192248901777;13.213410420177649;0.14924891111173566;0.1827021346432177;457.46500000000015;437.30500000000023;457.1550177200001;170.0;0.0;0.2748982930000137;-0.489576724097589;0.489576724097589;0.2748982930000137;1.0;1.8235294117647058;2.7058823529411766;1.3665734789874298;1428.8607618490978;23.492988584816832;17.892339732549384;17.892339732549384;16.59735678832402;10…
688;13.154623077280998;-0.555152039558801;13.154623077280998;0.17433650318310812;0.1827021346432177;457.46500000000015;437.30500000000023;457.15501772000005;170.0;0.0;0.27489655361638143;-0.49168370505099185;0.49168370505099185;0.27489655361638143;0.9705882352941176;1.8529411764705883;2.735294117647059;1.3135397126857198;1428.8607618490978;23.492988584816832;17.89233973254938;17.89233973254938;16…
689;13.174871699605744;-0.5543523170962861;13.174871699605744;0.18507724392384906;0.2061103061266317;471.49200000000025;449.31600000000026;471.17066778400005;176.0;0.0;0.27489655460327217;-0.49168370505099185;0.49168370505099185;0.27489655460327217;1.0285714285714285;1.8857142857142857;2.742857142857143;1.335770240992214;1476.8860756519723;24.36323207281991;18.83955332804934;18.83955332804934;16.…
690;13.341289743947666;-0.5372353728921346;13.341289743947666;0.17717600935594735;0.26779210628398653;471.49200000000013;449.3160000000002;471.17066778400005;176.0;0.0;0.27489655361638143;-0.4916740676404556;0.4916740676404556;0.27489655361638143;1.0571428571428572;1.9142857142857144;2.7714285714285714;1.3229325615002479;1462.1667510974144;24.36323207281991;18.839553328049337;18.839553328049337;1…
691;13.097997432408189;-0.5524981869184347;13.097997432408189;0.18956515019746956;0.29565640808690385;418.4280000000001;399.2760000000002;418.14411868800005;156.0;0.0;0.2748951518158637;-0.4916837050509919;0.4916837050509919;0.2748951518158637;0.9354838709677419;1.7741935483870968;2.5806451612903225;1.423050233545195;1148.3232354939669;21.63118126525103;16.39233973254938;16.39233973254938;15.0973…
692;12.961232594119931;-0.5477500413390912;12.961232594119931;0.18382440945672918;0.4026431979243499;342.33000000000004;327.2100000000001;342.11281856;128.0;0.0;0.2742244179476877;-0.4916837050594898;0.4916837050594898;0.2742244179476877;1.16;2.04;2.8;1.5076180635052963;838.1476017486748;17.6480536021256;13.082938655790878;13.082938655790878;12.09735678832402;7.523465096238953;7.523465096238953;5…
693;13.471627981275542;-0.4853716033026625;13.471627981275542;0.009757450827005743;0.27244938618172543;497.53000000000014;473.3380000000003;497.1863178480001;186.0;0.0;0.2748965536163937;-0.4902210555725463;0.4902210555725463;0.2748965536163937;1.0;1.837837837837838;2.675675675675676;1.1813627794765247;1537.6246778282698;25.354795904382627;19.831117159612063;19.831117159612063;18.046846531107196;…
694;13.59279555460526;-0.5045747530886573;13.59279555460526;0.08557370941486875;0.27244938618172543;497.53000000000014;473.3380000000003;497.1863178480001;186.0;0.0;0.2748965536163938;-0.4885112981859056;0.4885112981859056;0.2748965536163938;1.054054054054054;1.945945945945946;2.8378378378378377;1.2286768609752712;1545.62467782827;25.354795904382627;19.83111715961206;19.83111715961206;18.04684653…
695;13.35857999338077;-0.5126057432625049;13.35857999338077;0.05663852422968341;0.29559135883241744;469.47600000000017;449.31600000000026;469.1550177200001;174.0;0.0;0.27489655361639387;-0.4866510857286967;0.4866510857286967;0.27489655361639387;1.0285714285714285;1.8857142857142857;2.742857142857143;1.2076973836210834;1505.6667920869454;23.940582342009534;18.416903597238967;18.416903597238967;17.…
696;13.49123305460526;-0.5079761136328751;13.49123305460526;0.07515704274820223;0.28477129731958617;483.50300000000016;461.3270000000003;483.1706677840001;180.0;0.0;0.2748965536163938;-0.48844069254902694;0.48844069254902694;0.2748965536163938;1.0555555555555556;1.9444444444444444;2.8333333333333335;1.2220299086205524;1528.639817518212;24.64768912319608;19.124010378425513;19.124010378425513;17.54…
697;12.375441546989165;-0.259710884353741;12.375441546989165;0.259710884353741;0.5492825353832843;328.3310000000001;316.23500000000007;328.096025624;120.0;0.0;0.2764651529603941;-0.4552608189005383;0.4552608189005383;0.2764651529603941;1.0;1.84;2.72;1.7005698552087922;1162.2084983105512;16.802754140504852;12.984426463823903;12.984426463823903;12.309663088089318;7.808034618258954;7.808034618258954…
698;12.796811898402357;-0.4788537543371596;12.796811898402357;0.014519295372470209;0.506801833192398;404.85300000000007;387.71700000000016;404.092770084;144.0;0.0;0.28219762455053443;-0.4882837236490761;0.4882837236490761;0.28219762455053443;0.9310344827586207;1.6206896551724137;2.3448275862068964;1.6216239741729432;1081.7917913004894;20.216967702877945;15.339933489742085;16.09586243576054;14.114…
699;5.433318842771334;0.4819090136054427;5.433318842771334;0.4819090136054427;0.7158806560265049;356.38600000000014;336.2260000000001;356.1596885;136.0;0.0;0.23081659311307448;-0.4928675350997077;0.4928675350997077;0.23081659311307448;1.1153846153846154;1.9230769230769231;2.6923076923076925;1.681552832309431;906.6496458297361;17.93251065250177;14.651427454896117;14.651427454896117;12.779519543128…
700;12.987506270238747;-0.4797662064320407;12.987506270238747;0.3002661774586384;0.5056540380968572;353.36500000000007;337.2370000000001;353.15126973200006;132.0;0.0;0.22676386664251547;-0.34591854014854984;0.34591854014854984;0.22676386664251547;1.1923076923076923;2.0;2.730769230769231;1.6343384801898526;1037.5039558551862;18.0956473593183;14.102697930336358;14.102697930336358;12.580520035918413…
701;13.033305168310372;-0.47752102736867896;13.033305168310372;0.2999827307466201;0.5591963740169155;367.39200000000017;349.2480000000001;367.16691979600006;138.0;0.0;0.22677073293146868;-0.3443573077166661;0.3443573077166661;0.22677073293146868;1.1111111111111112;1.8888888888888888;2.5925925925925926;1.6761535665140037;1083.6837164549665;18.96589084732138;15.049911525836317;15.049911525836317;12…
702;13.114857874863079;-0.4696965706805869;13.114857874863079;0.2915856219030828;0.5182712412142317;393.4300000000002;373.27000000000015;393.18256986000006;148.0;0.0;0.2267710640177664;-0.34435730549107674;0.34435730549107674;0.2267710640177664;1.1724137931034482;1.9655172413793103;2.6551724137931036;1.5156006214331104;1160.3630767041273;19.957454678884098;16.041475357399037;16.041475357399037;14…
703;12.980561825794302;-0.4880306692419578;12.980561825794302;0.3206743407239441;0.4968439110528749;354.3530000000001;339.23300000000006;354.14651870000006;132.0;0.0;0.22681582337789297;-0.34435668778116085;0.34435668778116085;0.22681582337789297;1.1538461538461537;1.9615384615384615;2.6923076923076925;1.634338480189853;1038.2106409851656;18.0956473593183;13.97256125664669;13.97256125664669;12.58…
704;13.026360723865928;-0.48578549017859696;13.026360723865928;0.320390894011926;0.5497180235306746;368.3800000000002;351.24400000000014;368.162168764;138.0;0.0;0.22682278060537178;-0.34435659135143026;0.34435659135143026;0.22682278060537178;1.0740740740740742;1.8518518518518519;2.5555555555555554;1.6761535665140037;1084.4806288203295;18.96589084732138;14.919774852146649;14.919774852146649;12.991…
705;12.988166279421483;-0.47889843783699937;12.988166279421483;0.2965813702024023;0.5056540380968572;353.36500000000007;337.2370000000001;353.15126973200006;132.0;0.0;0.2254395493449254;-0.35683718069499226;0.35683718069499226;0.2254395493449254;1.1923076923076923;2.0;2.730769230769231;1.6343384801898526;1037.5039558551862;18.0956473593183;14.102697930336358;14.102697930336358;12.580520035918413;…
706;13.03721739665442;-0.4728102835670265;13.03721739665442;0.2873221109431432;0.5430796098195237;384.44400000000013;367.30800000000016;384.1280917640001;138.0;0.0;0.22539705298451654;-0.34440064500750917;0.34440064500750917;0.22539705298451654;1.1851851851851851;1.962962962962963;2.6666666666666665;1.6761535665140037;1088.2130414679473;18.965890847321376;14.933595951610597;15.750092532538323;12.…
707;12.88239123095704;-0.49024047776489765;12.88239123095704;0.3106705614344507;0.7317073235360804;348.773;334.66100000000006;348.1013983480001;124.0;0.0;0.22479503693309633;-0.34441863601934564;0.34441863601934564;0.22479503693309633;1.1666666666666667;1.9166666666666667;2.5833333333333335;1.7603855163454318;835.0457731900766;17.10408352775558;12.903312134155959;13.659241080174414;11.50804039084…
708;13.027141460223588;-0.47708102124685525;13.027141460223588;0.29679395523641605;0.561486116332117;364.38800000000003;347.25200000000007;364.1560207640001;136.0;0.0;0.22532935708786775;-0.34440158545968447;0.34440158545968447;0.22532935708786775;1.0740740740740742;1.8518518518518519;2.5925925925925926;1.6698900429710586;1076.3717101280495;18.80275414050485;14.75739846871561;14.75739846871561;13…
709;13.078739697151494;-0.48731501293689106;13.078739697151494;0.32500125976316485;0.5138880741414029;394.41400000000016;375.26200000000017;394.16658544800003;148.0;0.0;0.2253294094812989;-0.4967407260829395;0.4967407260829395;0.2253294094812989;1.1379310344827587;1.9310344827586208;2.6206896551724137;1.7088385552763012;1144.8754620320276;20.38010440969447;16.088296489989848;16.088296489989848;14…
710;13.086695738871272;-0.4890300683794686;13.086695738871272;0.33207585348954427;0.513888074141403;394.41400000000004;375.2620000000001;394.1665854480001;148.0;0.0;0.22533155211301642;-0.4966855044319974;0.4966855044319974;0.22533155211301642;1.1379310344827587;1.9310344827586208;2.6206896551724137;1.7115775416882366;1144.8754620320278;20.38010440969447;16.088296489989848;16.088296489989848;14.0…
711;13.01887699741367;-0.48708102124685504;13.01887699741367;0.32457173301419395;0.555800337275907;365.37600000000003;349.24800000000005;365.15126973200006;136.0;0.0;0.22683240468632643;-0.34435643925308645;0.34435643925308645;0.22683240468632643;1.1111111111111112;1.9259259259259258;2.6666666666666665;1.6698900429710584;1077.4141668397745;18.802754140504845;14.627261795025943;14.627261795025943;…
712;13.69577743841338;-0.522241551599693;13.69577743841338;0.22728174603174622;0.5418428530042607;383.3660000000001;368.2460000000001;383.14184792000015;142.0;0.0;0.226832444428019;-0.34435643912563263;0.34435643912563263;0.226832444428019;1.0;1.75;2.4642857142857144;1.6983561467939434;1127.3934155882125;19.67299762850792;14.927875998845543;14.927875998845543;13.474366886035765;8.299977134940114;…
713;13.044202989085814;-0.5013015089521915;13.044202989085814;0.2927062862181913;0.49236637674644274;399.8210000000001;384.7010000000001;399.11229738000014;142.0;0.0;0.2268333553731129;-0.3443564329630993;0.3443564329630993;0.2268333553731129;1.1071428571428572;1.8928571428571428;2.607142857142857;1.699951220118651;1129.3934155882125;19.67299762850792;14.927875998845545;15.683804944863999;13.4743…
714;13.011932552969226;-0.4953454840567726;13.011932552969226;0.30727418745275936;0.5462367346546344;366.36400000000003;351.2440000000001;366.1465187000001;136.0;0.0;0.2269463297172549;-0.3443548457282559;0.3443548457282559;0.2269463297172549;1.037037037037037;1.8148148148148149;2.5555555555555554;1.6698900429710586;1078.2110792051374;18.802754140504845;14.497125121336275;14.497125121336275;13.08…
715;13.020197015779143;-0.4853454840567728;13.020197015779143;0.3172021185017222;0.555800337275907;365.3760000000001;349.24800000000005;365.15126973200006;136.0;0.0;0.2253838366258688;-0.3444008228975955;0.3444008228975955;0.2253838366258688;1.1111111111111112;1.9259259259259258;2.6666666666666665;1.6698900429710586;1077.4141668397745;18.80275414050485;14.627261795025943;14.627261795025943;13.080…
716;13.397743453648106;-4.062792967024737;13.397743453648106;0.15476225158719759;0.2661629988923069;539.6370000000002;509.3970000000004;539.2114870400001;200.0;0.0;0.332835018280594;-0.35002215590632446;0.35002215590632446;0.332835018280594;1.0263157894736843;1.763157894736842;2.473684210526316;1.3654895984725812;1486.062673879597;26.536958659186844;20.80751922744278;21.624015808370505;18.3374510…
717;12.525301612660051;-0.10628317502367013;12.525301612660051;0.10628317502367013;0.39773130143567187;457.6060000000002;438.45400000000024;457.070087848;154.0;0.0;0.2591917666829252;-0.37638630141454976;0.37638630141454976;0.2591917666829252;1.2333333333333334;2.1333333333333333;2.966666666666667;1.2582438107414888;1198.1065510177846;20.338288046437587;15.959868029079312;18.40935777186249;14.742…
718;13.3236699571254;-0.8973305373915685;13.3236699571254;0.12437196121178817;0.49071495679587823;426.4480000000001;410.3200000000002;426.096203192;152.0;0.0;0.25825831998541293;-0.30998655892732274;0.30998655892732274;0.25825831998541293;1.1333333333333333;1.9666666666666666;2.8;1.3539260811041365;1285.483029498701;21.087211190881018;15.615223505486611;16.431720086414337;14.474366886035767;9.141…
719;13.461253175652978;-0.3687452233980013;13.461253175652978;0.22282690854119402;0.7032469234601024;269.279;257.18299999999994;269.096440224;100.0;0.0;0.25613619708252794;-0.36680218024152117;0.36680218024152117;0.25613619708252794;1.25;2.1;2.9;2.137682043818289;883.2958124259429;13.689869965382487;10.6117415364839;10.6117415364839;9.720346690612278;6.594209166994587;6.594209166994587;5.13596264…
720;13.549742693373645;-0.35590277777777746;13.549742693373645;0.24669264928193435;0.7032469234601024;269.279;257.183;269.096440224;100.0;0.0;0.25753149574412376;-0.3668056864005982;0.3668056864005982;0.25753149574412376;1.25;2.1;2.9;2.136772229081994;883.2958124259429;13.689869965382487;10.6117415364839;10.6117415364839;9.720346690612278;6.594209166994587;6.594209166994587;5.13596264180235;5.135…
721;13.942032627865961;-1.104522366045183;13.942032627865961;0.07334089191232107;0.5458630224496515;342.2800000000001;333.2080000000001;342.07284556800005;124.0;0.0;0.2561925348262877;-0.33489244504950405;0.33489244504950405;0.2561925348262877;1.04;1.8;2.56;2.0186957110154884;1166.5515251551324;17.551677284948287;12.478020784818842;12.478020784818842;12.041713895658198;7.210749973165224;7.2107499…
722;13.39662471533864;-0.5422245096640836;13.39662471533864;0.1107554117325944;0.5001739499319955;375.19000000000005;366.11800000000017;374.01374448800004;124.0;0.0;0.25619253478487297;-0.3372526496444514;0.3372526496444514;0.25619253478487297;1.12;1.88;2.64;2.0186957110154884;1169.3064126572958;17.551677284948287;12.478020784818842;13.989878676855753;12.041713895658198;7.210749973165224;7.966678…
723;12.3302087707511;-0.21956275720164542;12.3302087707511;0.21956275720164542;0.5309166243344438;358.18800000000005;349.1160000000001;357.01841526800007;118.0;0.0;0.25619253478495674;-0.33716139335223044;0.33716139335223044;0.25619253478495674;1.0;1.7916666666666667;2.5833333333333335;2.0444991147578917;1122.0137781206217;16.681433796945207;12.047269907309573;13.559127799346482;11.64786704554084…
724;12.441171106791494;-4.882173800182754;12.441171106791494;0.11606072058453054;0.41537421136159874;441.1960000000002;432.12400000000025;440.005465548;148.0;0.0;0.5725979891220901;-0.4056847587419504;0.5725979891220901;0.4056847587419504;1.103448275862069;1.8275862068965518;2.5172413793103448;1.863233276366042;1285.0027728881155;20.75878406613483;14.142198021301159;15.65405591333807;13.726165307…
725;12.939548042794865;-4.583333382569944;12.939548042794865;0.05446397077349485;0.41402570012741047;425.1970000000001;416.12500000000017;424.010550928;142.0;0.0;0.41601678931198277;-0.33725519160372536;0.41601678931198277;0.33725519160372536;1.0714285714285714;1.7857142857142858;2.4642857142857144;1.9364952858734188;1264.5326115524128;20.051677284948283;13.733949730837296;15.245807622874207;13.2…
726;14.191199294532627;-4.765399344923154;14.191199294532627;0.06444444444444475;0.4037262453398832;374.297;364.21700000000016;374.07907382;136.0;0.0;0.41801109624465277;-0.33680404856120316;0.41801109624465277;0.33680404856120316;1.0740740740740742;1.8888888888888888;2.6666666666666665;2.0160468122097197;1233.6583208931431;19.181433796945203;13.433335527017695;13.433335527017695;12.8591919109460…
727;12.432040726673964;-0.6946919245710739;12.432040726673964;0.23833601163146567;0.43757424002567363;401.2530000000001;387.14100000000013;400.04938104800004;136.0;0.0;0.25619253478487286;-0.388710389189208;0.388710389189208;0.25619253478487286;1.1851851851851851;1.9259259259259258;2.6296296296296298;1.9497403226141394;1214.5112356658403;19.12902755413791;14.1246201764992;15.63647806853611;12.952…
728;12.467451654130347;-1.0833333825699447;12.467451654130347;0.24025749923477124;0.4203811262836823;415.28000000000014;399.1520000000001;414.06503111200004;142.0;0.0;0.25619253478487286;-0.38575256017271753;0.38575256017271753;0.25619253478487286;1.1428571428571428;1.8571428571428572;2.5357142857142856;1.9364952858734186;1255.9075871827906;20.051677284948283;15.047269907309575;16.559127799346484…
729;12.506845899162702;-0.22431779920416228;12.506845899162702;0.22431779920416228;0.3582644299920672;423.26300000000015;411.1670000000002;422.04496436400007;142.0;0.0;0.25619253478487286;-0.3372549299929289;0.3372549299929289;0.25619253478487286;1.0;1.8275862068965518;2.586206896551724;1.6933877207673587;1405.6733555658232;19.9574546788841;14.701970445688826;16.213828337725737;14.11419354072963;…
730;12.786078514198902;-2.9792821724916703;12.786078514198902;0.01557022654740936;0.3985556402222;437.2330000000001;425.1370000000002;436.030537424;148.0;0.0;0.26770489207186576;-0.38241686266681896;0.38241686266681896;0.26770489207186576;1.1379310344827587;1.8620689655172413;2.5517241379310347;1.8853211724598058;1273.4208123705234;20.706377823327536;14.457899391707281;15.96975728374419;13.863081…
731;12.41465091951143;-3.9712325478987647;12.41465091951143;0.03346374506592786;0.42308707745436475;436.28000000000003;425.19200000000006;434.99596557200005;142.0;0.0;0.25619253478487286;-0.33725437863331703;0.33725437863331703;0.25619253478487286;1.1071428571428572;1.8214285714285714;2.5;1.9607853741094041;1396.7595623886784;20.051677284948283;13.90215145239083;16.230505925355466;13.253038761063…
732;13.281569664902998;-4.433957782186949;13.281569664902998;0.03317129629629645;0.7186453458014804;336.317;321.197;336.11979576000004;126.0;0.0;0.4083250930836465;-0.357938385627058;0.4083250930836465;0.357938385627058;1.2083333333333333;1.9583333333333333;2.625;2.2720623079284854;949.3441700045912;17.482763184195935;12.978020784818844;12.978020784818844;11.286712265874597;7.371433575688182;7.37…
733;14.097588183421516;-0.8614668104896277;14.097588183421516;0.11985701688082617;0.5280978767616162;358.73500000000007;349.6630000000001;358.04329502800005;124.0;0.0;0.2561925348055418;-0.33607492789616955;0.33607492789616955;0.2561925348055418;1.16;2.0;2.8;2.0186957110154884;1169.3064126572958;17.551677284948287;12.478020784818842;13.233949730837297;12.041713895658198;7.210749973165224;7.588714…
734;14.038494209478294;-1.4473446917312076;14.038494209478294;0.17177202748383325;0.37524985642330033;470.53000000000014;447.3460000000002;470.15363781599996;172.0;0.0;0.165692646643979;-0.4820525155770434;0.4820525155770434;0.165692646643979;1.2727272727272727;2.0;2.696969696969697;1.6770217895207464;1275.3842411035712;23.750347897697548;18.22821542632984;19.044712007257566;15.690709030554949;10…
735;5.9405020931451205;0.45066940665155;5.9405020931451205;0.45066940665155;0.6844694010997401;371.8240000000001;353.6800000000001;371.10366911599994;134.0;0.0;0.227223824746428;-0.4926335364441748;0.4926335364441748;0.227223824746428;0.8846153846153846;1.5384615384615385;2.1153846153846154;1.916749516240086;875.7812368086594;18.518297090128677;14.615938688917742;15.371867634936196;12.63889155063…
736;14.911932718322507;-0.653808561490439;14.911932718322507;0.19979198160745826;0.42770035781189186;488.3650000000003;467.19700000000023;487.10297409200007;170.0;0.0;0.32637689927615404;-0.3331999960712007;0.3331999960712007;0.32637689927615404;0.9393939393939394;1.6666666666666667;2.3636363636363638;1.7653154375981;1224.3119465819666;23.11215521726335;17.599006106640104;19.11086399867701;15.935…
737;12.19963813303099;-0.07598455740320809;12.19963813303099;0.07598455740320809;0.7078624748951913;287.32200000000006;274.218;287.105862036;106.0;0.0;0.2559424973177423;-0.3616631129565485;0.3616631129565485;0.2559424973177423;1.0454545454545454;2.0;2.772727272727273;1.826407156595461;864.6126311725845;14.940946820939052;11.706314847049708;11.706314847049708;10.809663088089316;7.0239399373410505…
738;12.758828254327444;-0.4159333684626796;12.758828254327444;0.27548014176847135;0.4568889179886794;411.4650000000002;390.29700000000014;411.16952491200004;154.0;0.0;0.2748965409225154;-0.3503433200636363;0.3503433200636363;0.2748965409225154;0.9354838709677419;1.7419354838709677;2.5483870967741935;1.530347615726077;1286.275476108413;21.208531534440663;16.78501121045238;16.78501121045238;15.2035…
739;4.9022848954396565;0.07972920340975875;4.9022848954396565;0.07972920340975875;0.39929298411082076;435.53500000000014;410.3350000000002;435.2171438000001;164.0;0.0;0.23752357586811276;-0.3776430647073957;0.3776430647073957;0.23752357586811276;0.9393939393939394;1.7878787878787878;2.606060606060606;1.6189465430084844;1392.4788271777754;22.785881803630286;18.843535610844143;18.843535610844143;16…
740;9.118429865401573;0.049965722642489885;9.118429865401573;0.049965722642489885;0.43620708227046323;417.47600000000017;398.3240000000002;417.1701936080001;154.0;0.0;0.23752356619429665;-0.363366677685342;0.363366677685342;0.23752356619429665;1.0;1.8125;2.59375;1.606151866099156;1416.6934376760455;21.91563831562721;17.34353561084414;17.34353561084414;15.70784123585624;10.196435158649194;10.19643…
741;4.553377267573696;0.5681126648190145;4.553377267573696;0.5681126648190145;0.6275649886686339;302.341;288.229;302.127994448;112.0;0.0;0.23690702777219924;-0.36582977660475074;0.36582977660475074;0.23690702777219924;0.9565217391304348;1.8695652173913044;2.782608695652174;1.611004210647805;931.8969672889809;15.48491689530907;12.294027719772224;12.294027719772224;11.398979485566358;7.283117689396…
742;4.603793934240363;0.11356303015033187;4.603793934240363;0.11356303015033187;0.6248584978412682;316.36800000000005;300.24000000000007;316.143644512;118.0;0.0;0.22460066595430586;-0.34764312581092555;0.34764312581092555;0.22460066595430586;1.0;1.875;2.75;1.6436971953604191;963.3445203927394;16.355160383312146;13.164271207775304;13.164271207775304;11.809663088089316;7.730711446588997;7.730711446…
743;9.28529186867654;0.04710435432973292;9.28529186867654;0.04710435432973292;0.4354100374171368;406.4490000000001;388.3050000000002;406.154209196;150.0;0.0;0.2374731781303282;-0.4719042174690281;0.4719042174690281;0.2374731781303282;1.064516129032258;1.935483870967742;2.7096774193548385;1.614511722756709;1383.1524268541584;21.208531534440663;16.727220036618416;16.727220036618416;15.2078412358562…
744;4.906228584026203;0.11619189342403624;4.906228584026203;0.11619189342403624;0.537672548672575;414.51700000000017;388.30900000000014;414.2280428320001;158.0;0.0;0.23893136342496193;-0.3633192609907636;0.3633192609907636;0.23893136342496193;1.0;1.8064516129032258;2.6129032258064515;1.5360866951696102;1164.6487651587727;21.20853153444066;17.809775254331786;17.809775254331786;15.169836433395455;1…
745;6.350813683515102;0.5384089191232053;6.350813683515102;0.5384089191232053;0.5421400995329163;420.90800000000013;399.74000000000007;420.15777035200006;152.0;0.0;0.2389430097189575;-0.35381970299799487;0.35381970299799487;0.2389430097189575;1.0333333333333334;1.8666666666666667;2.7;1.5864021957747332;1182.573769013829;20.50142475325412;16.53303918896176;17.288968134980216;14.669836433395455;9.7…
746;4.881274880322499;0.08251393200888102;4.881274880322499;0.08251393200888102;0.39929298411082076;435.5350000000002;410.3350000000002;435.21714380000014;164.0;0.0;0.2375235662262176;-0.37766089364008715;0.37766089364008715;0.2375235662262176;0.9393939393939394;1.7272727272727273;2.484848484848485;1.5913280190288328;1375.2288271777754;22.785881803630286;18.84353561084414;18.84353561084414;16.080…
747;14.168724063367822;-0.8068609478277582;14.168724063367822;0.03580404383975844;0.4996365465197188;423.4270000000002;404.2750000000002;423.161914668;158.0;0.0;0.240294261746762;-0.4325755213977767;0.4325755213977767;0.240294261746762;1.0;1.7741935483870968;2.5483870967741935;1.6012746388206782;1217.3657090047518;21.371668241257193;16.741901683245224;16.741901683245224;15.080520035918417;9.80203…
748;14.65541086238597;-4.612449319254412;14.65541086238597;0.042461628482794334;0.38729419657526015;526.5380000000001;500.3300000000004;526.210422332;198.0;0.0;0.4159881387005174;-0.3682865735308858;0.4159881387005174;0.3682865735308858;1.105263157894737;1.8157894736842106;2.5;1.643687338155436;1379.0408050745355;27.449018510446816;20.810890381143057;20.810890381143057;18.00705895648687;11.840942…
749;14.010260602200237;-0.6870557157733999;14.010260602200237;0.21277930979323378;0.15163298724569718;686.81;640.442;686.342797812;266.0;0.0;0.42529678025662443;-0.49662201927718724;0.49662201927718724;0.42529678025662443;0.84;1.52;2.16;1.397065971204488;1717.2825128913978;35.622380617884225;29.817056170948923;29.817056170948923;24.235447001159525;16.441613374013173;16.441613374013173;11.88236118…
750;13.322080739735185;-0.7598920540438403;13.322080739735185;0.003567229360880164;0.4058424794083466;466.5410000000003;440.33300000000025;466.20049069199996;176.0;0.0;0.25213344334664906;-0.37479134115424917;0.37479134115424917;0.25213344334664906;1.0571428571428572;1.7714285714285714;2.5142857142857142;1.722908301157929;1748.012574540526;23.63709924364568;19.884238585850483;19.884238585850483;1…
751;13.391055825554382;-0.041955115124306275;13.391055825554382;0.01671391776280018;0.40977992385510914;482.54800000000023;456.3400000000002;482.2178720720001;182.0;0.0;0.2702090123096853;-0.3777737710199017;0.3777737710199017;0.2702090123096853;1.1111111111111112;1.9166666666666667;2.7222222222222223;1.492716129304415;1552.830413165207;24.647689123196084;20.126271835259505;20.126271835259505;17.…
752;12.529528047776603;-0.37602918919838113;12.529528047776603;0.032587159863946;0.3885712471560338;442.4830000000001;420.3070000000002;442.1865719440001;166.0;0.0;0.2910022548440429;-0.3628180832276638;0.3628180832276638;0.2910022548440429;1.1515151515151516;1.9696969696969697;2.757575757575758;1.685739224810093;1457.9290546851303;22.949018510446816;18.35063111501336;18.35063111501336;16.0628819…
753;13.534763308547578;-0.008946853177553615;13.534763308547578;0.008785625616434478;0.399736784035033;495.5910000000003;466.35900000000026;495.24950654800017;188.0;0.0;0.27013837191718565;-0.3628180832605835;0.3628180832605835;0.27013837191718565;1.027027027027027;1.8108108108108107;2.5945945945945947;1.4726472867796185;1582.100879511834;25.51793261119916;21.1652371402956;21.1652371402956;17.991…
754;13.26430412487411;-4.078818429721433;13.26430412487411;0.010343474887818838;0.30335806248112307;552.6200000000001;528.4280000000002;552.1692076280001;200.0;0.0;0.2811882239556681;-0.36281808324925635;0.36281808324925635;0.2811882239556681;0.975;1.7;2.45;1.4655193892227347;1969.2374705712978;27.854795904382627;21.553879041889214;22.370375622816937;19.314500270642633;12.402277718405298;13.88544…
755;13.549380503221593;-0.039080195609175084;13.549380503221593;0.039080195609175084;0.3671769367524224;532.0080000000003;505.80000000000035;531.1897987520001;194.0;0.0;0.27013837364780124;-0.49668588463313185;0.49668588463313185;0.27013837364780124;1.0789473684210527;1.894736842105263;2.6842105263157894;1.5094545332048883;1670.6463702773474;26.388176099202234;21.219399096199815;21.97532804221827…
756;12.690986381109937;-3.742661022314024;12.690986381109937;0.11402748908205318;0.3705572087925976;490.5490000000001;468.3730000000002;490.1535575640001;178.0;0.0;0.2809029253366663;-0.3628180832492646;0.3628180832492646;0.2809029253366663;1.1142857142857143;1.8857142857142857;2.6285714285714286;1.6860708953357222;1675.5760529388306;24.741911729260263;19.167127695941083;19.98362427686881;16.7093…
757;9.336674550222945;0.21250109231530612;9.336674550222945;0.21250109231530612;0.7206212294021629;297.314;282.194;297.11134133999997;112.0;0.0;0.16241567020986142;-0.5079643158299423;0.5079643158299423;0.16241567020986142;0.9545454545454546;1.6363636363636365;2.3181818181818183;2.0700422172956263;803.5902467095734;15.526733258565956;12.199589251754984;12.199589251754984;10.707039898056804;6.6380…
758;9.532906909575381;0.41181636852271786;9.532906909575381;0.41181636852271786;0.36690145752174935;378.8220000000001;367.73400000000015;378.06722403200007;130.0;0.0;0.1407215097620876;-0.33734376127991794;0.33734376127991794;0.1407215097620876;0.7857142857142857;1.5;2.2142857142857144;1.975083061181172;1466.939075630326;19.25034789769755;14.493107951405362;15.249036897423817;13.707039898056808;8…
759;5.722603615520282;0.550566368522718;5.722603615520282;0.550566368522718;0.6470946160720884;209.25199999999998;198.16399999999996;209.095297352;78.0;0.0;0.15262678567357513;-0.38171195672242714;0.38171195672242714;0.15262678567357513;0.9375;1.75;2.5625;2.1930245608296923;625.9776791230807;10.957819157813608;8.64336601820659;8.64336601820659;7.84333659290053;5.134606204330316;5.134606204330316;…
760;12.152822616930663;-0.2503962407391793;12.152822616930663;0.07075821995464815;0.6786077860760824;308.38500000000005;288.225;308.16371125999996;118.0;0.0;0.2511774175253731;-0.3817116563396947;0.3817116563396947;0.2511774175253731;1.0869565217391304;1.7391304347826086;2.391304347826087;1.8843889518979058;856.8541249111405;16.612519696192862;13.474264039480829;13.474264039480829;10.832318457408…
761;15.402251473238163;-0.6618375204271165;15.402251473238163;0.02959641049284012;0.1786150334159183;629.6640000000002;596.4000000000001;629.244975596;238.0;0.0;0.262001282292494;-0.4928417284205577;0.4928417284205577;0.262001282292494;0.9347826086956522;1.7391304347826086;2.5;1.174786091845141;1894.7963361942468;32.04503034869461;25.463975478918947;25.463975478918947;22.389381786208293;14.854365…
762;14.125776634013466;-0.6212837476843609;14.125776634013466;0.019417198595589547;0.7202690042286471;368.41600000000017;347.24800000000016;368.176087512;140.0;0.0;0.253498619399925;-0.35502042729411387;0.35502042729411387;0.253498619399925;1.2222222222222223;2.0;2.6666666666666665;1.891655902178093;982.0812653234009;19.551677284948283;15.616519029800306;15.616519029800306;12.9010859031649;8.5627…
763;13.479598698138979;-1.1209396962351788;13.479598698138979;0.033413789643497394;0.2928673843426963;539.5920000000002;510.3600000000004;539.2168690279999;204.0;0.0;0.28406357648566843;-0.4966855248721297;0.4966855248721297;0.28406357648566843;1.025;1.775;2.45;1.3963228430918706;1735.4420683156184;28.440582342009538;22.58172142000693;22.58172142000693;19.14118020769823;12.626773418509293;12.6267…
764;14.730857904267202;-0.8213594466967475;14.730857904267202;0.02566239391577274;0.3526152215095378;512.9000000000003;493.7480000000003;512.106289208;184.0;0.0;0.27126544490040877;-0.49277116136824345;0.49277116136824345;0.27126544490040877;1.0833333333333333;1.8333333333333333;2.5277777777777777;1.6268569723857425;1492.8771907008877;25.819261998449893;18.79662378334511;19.552552729363565;17.278…
765;11.93797976557994;-0.15394223654331696;11.93797976557994;0.15394223654331696;0.5241872922478956;413.48100000000017;390.2970000000002;413.18517497600004;156.0;0.0;0.2596998736414875;-0.3787922904487288;0.3787922904487288;0.2596998736414875;1.032258064516129;1.8709677419354838;2.6774193548387095;1.3043074162119135;1267.1243005799895;21.04539482762413;17.04452423444622;17.04452423444622;15.24231…
766;11.911499881470224;-0.1612811196501185;11.911499881470224;0.1612811196501185;0.49548176005556066;401.47000000000014;378.2860000000002;401.185174976;152.0;0.0;0.2596998736414875;-0.4922645003579836;0.4922645003579836;0.2596998736414875;1.0666666666666667;1.9;2.6666666666666665;1.4776265527156878;1222.3161291084575;20.924074484064487;16.923203890886583;16.923203890886583;14.580520035918413;9.66…
767;5.581898148148148;0.5428703703703706;5.581898148148148;0.5428703703703706;0.7001566990233362;212.04999999999998;206.00199999999998;210.974509292;56.0;0.0;0.152666657852812;-0.381711405535971;0.381711405535971;0.152666657852812;1.4545454545454546;2.272727272727273;3.090909090909091;2.873085923423898;393.4850582454801;7.8449349826912425;5.634579145267688;7.220575684382393;5.270856947829096;3.16…
768;9.576836587259983;0.17546405527826914;9.576836587259983;0.17546405527826914;0.6738461971559413;376.21000000000004;362.0980000000001;375.021853408;118.0;0.0;0.16241567020986147;-0.5067734347428441;0.5067734347428441;0.16241567020986147;1.0434782608695652;1.7826086956521738;2.4782608695652173;2.076879271744737;870.558542088944;16.396976746569035;12.500203455574585;14.08619999468929;11.117723500…
769;12.859892354328942;-4.581669192695063;12.859892354328942;0.010607730746619914;0.4706940803212247;469.2500000000001;456.1460000000002;468.03676567599996;160.0;0.0;0.415934217535096;-0.38246089118758375;0.415934217535096;0.38246089118758375;0.9032258064516129;1.6129032258064515;2.2903225806451615;1.7959251798855604;1169.4021610747134;22.75878406613483;15.42703523337008;16.93889312540699;14.5407…
770;5.727902730536659;0.516097883597884;5.727902730536659;0.516097883597884;0.5554036624356969;199.21699999999998;190.14499999999998;199.08579528799999;74.0;0.0;0.15264932717702506;-0.3817116500273587;0.3817116500273587;0.15264932717702506;1.1333333333333333;2.066666666666667;2.8666666666666667;2.2528028690587294;593.3433901020736;10.25071237662706;7.858528806137672;7.858528806137672;7.3433365929…
771;5.768469072814311;0.5332464096749812;5.768469072814311;0.5332464096749812;0.6466336315784135;210.23999999999998;200.15999999999997;210.09054632;78.0;0.0;0.15264835825816833;-0.38171165633960974;0.38171165633960974;0.15264835825816833;1.0;1.8125;2.625;2.2184257359515724;627.8187329524246;10.957819157813608;8.513229344516922;8.513229344516922;7.84333659290053;4.984337317157971;4.984337317157971…
772;5.893317945230893;0.5470255323624178;5.893317945230893;0.5470255323624178;0.7803803938440226;308.38500000000005;288.225;308.16371126;118.0;0.0;0.15264835820238037;-0.3817116563396947;0.3817116563396947;0.15264835820238037;1.0434782608695652;1.7826086956521738;2.5652173913043477;1.548224824508572;803.5045791388816;15.6480536021256;12.957011540913525;12.957011540913525;11.29282633568371;7.92487…
773;12.340322616930663;-3.534368150037792;12.340322616930663;0.24081301965230573;0.6797928818814627;344.44000000000005;324.2800000000001;344.13069687999996;126.0;0.0;0.2405398371365234;-0.3817116563396946;0.3817116563396946;0.2405398371365234;1.0416666666666667;1.6666666666666667;2.2916666666666665;1.947322426277306;983.5976037136796;17.535169427003233;13.790760620408555;14.607257201336282;11.155…
774;11.890801819733099;-0.27384890307039345;11.890801819733099;0.2195923460191136;0.5783448648283355;323.4000000000001;302.232;323.17461029199995;124.0;0.0;0.31913623176254063;-0.3817116563396946;0.3817116563396946;0.31913623176254063;1.0833333333333333;1.75;2.4166666666666665;1.7789014889574348;874.5556659805592;17.31962647737941;13.974264039480829;13.974264039480829;11.315481705002746;7.7494139…
775;12.473725394708438;0.054982520786093;12.473725394708438;0.054982520786093;0.7579424887454415;322.368;304.224;322.142975816;122.0;0.0;0.253510432527394;-0.3817116563396947;0.3817116563396947;0.253510432527394;1.0833333333333333;1.7916666666666667;2.5416666666666665;1.5981295208599313;879.6750814593231;16.518297090128677;13.158153050190842;13.158153050190842;11.720346690612278;7.932826551058488…
776;12.510398505081046;-3.5815237622826905;12.510398505081046;0.23165509259259287;0.6797928818814627;344.4400000000001;324.2800000000001;344.13069687999996;126.0;0.0;0.24056135317225583;-0.38171165633966414;0.38171165633966414;0.24056135317225583;1.0833333333333333;1.7916666666666667;2.5;2.046956400895935;1000.8476037136799;17.535169427003233;13.790760620408555;14.607257201336282;11.1556150896096…
777;5.979925254052237;0.5174796863189721;5.979925254052237;0.5174796863189721;0.6876825194857623;243.697;233.61699999999996;243.056325;84.0;0.0;0.15264835822834916;-0.3817116563396552;0.3817116563396552;0.15264835822834916;1.0588235294117647;1.8823529411764706;2.7058823529411766;2.2022732005662005;687.9473648267207;11.828062645816686;8.943980222026193;9.699909168044648;8.237183443017882;5.2342720…
778;5.793166335978836;0.507972411186697;5.793166335978836;0.507972411186697;0.6697950122657557;228.255;216.15899999999996;228.101111004;86.0;0.0;0.15264838411148285;-0.38171165625816866;0.38171165625816866;0.15264838411148285;1.2941176470588236;2.1176470588235294;2.823529411764706;2.274422345454431;676.1641867247251;11.991199352633217;9.612076558222283;9.612076558222283;8.16470379794645;5.3342277…
779;5.868814142941126;0.4747800925925929;5.868814142941126;0.4747800925925929;0.6470429431474596;244.68499999999997;235.61299999999997;244.05157396799999;84.0;0.0;0.1526493181968767;-0.3817116500556775;0.3817116500556775;0.1526493181968767;1.1764705882352942;2.0588235294117645;2.8823529411764706;2.2022732005662005;689.7884186560646;11.828062645816686;8.813843548336525;9.569772494354979;8.23718344…
780;11.804558728041773;-3.164576483371126;11.804558728041773;0.10105050236092783;0.7779094456097883;301.37100000000004;286.25100000000003;301.08849772;108.0;0.0;0.17760605195133874;-0.3817116563396946;0.3817116563396946;0.17760605195133874;1.0952380952380953;1.7619047619047619;2.4285714285714284;2.0444610671992143;896.3183593817455;15.035169427003234;11.497867401595103;12.31436398252283;10.009168…
781;12.373326732157;-3.5685974024383413;12.373326732157;0.20942129629629647;0.6482890281550746;378.88500000000016;359.7330000000001;378.09172452800004;132.0;0.0;0.24053983713661833;-0.3817108837123099;0.3817108837123099;0.24053983713661833;1.12;1.76;2.36;1.9940148691096318;1034.9353625106196;18.40541291500631;14.091374824228156;15.663800351174338;11.566298692132577;7.642520333821752;9.50364805442…
782;12.394437843268111;-3.5425343023011666;12.394437843268111;0.24240740740740763;0.6690415530642129;358.46700000000016;336.29100000000005;358.1463469440001;132.0;0.0;0.24053983713654195;-0.3817115082569066;0.3817115082569066;0.24053983713654195;1.08;1.72;2.32;1.9940148691096322;1029.3635807859137;18.40541291500631;14.713410351218931;15.529906932146657;11.566298692132579;7.953538097317138;9.43670…
783;12.433902863844242;-3.6413125944822364;12.433902863844242;0.1250722789115648;0.6482890281550746;378.88500000000016;359.7330000000002;378.091724528;132.0;0.0;0.24059340379344643;-0.3817116563177996;0.3817116563177996;0.24059340379344643;1.16;1.88;2.52;2.0284729271572925;1052.1853625106196;18.405412915006313;14.091374824228158;15.663800351174338;11.566298692132579;7.642520333821753;9.5036480544…
784;12.042295633412849;-0.213834735516248;12.042295633412849;0.213834735516248;0.5406836414671591;381.44000000000017;358.25600000000014;381.19132297600004;146.0;0.0;0.3190607445633544;-0.37879229044855023;0.37879229044855023;0.3190607445633544;1.2857142857142858;2.142857142857143;2.9642857142857144;1.345663252300668;985.2518365698106;18.924074484064494;15.494636181681566;15.494636181681566;13.742…
785;6.168982347568656;0.508244047619048;6.168982347568656;0.508244047619048;0.6876825194857622;243.69699999999997;233.61699999999996;243.056325;84.0;0.0;0.1526483651693188;-0.38171165631779963;0.38171165631779963;0.1526483651693188;1.1176470588235294;1.9411764705882353;2.764705882352941;2.24322212874958;687.9473648267207;11.828062645816686;8.943980222026193;9.699909168044648;8.25402019542349;5.24…
786;5.780814751826656;0.5488714096749814;5.780814751826656;0.5488714096749814;0.6470946160720884;209.25199999999998;198.16399999999996;209.095297352;78.0;0.0;0.15264835820236197;-0.3817116563396948;0.3817116563396948;0.15264835820236197;0.9375;1.75;2.5625;2.218425735951573;625.9776791230807;10.957819157813608;8.643366018206592;8.643366018206592;7.84333659290053;5.134606204330316;5.134606204330316…
787;5.568612055933484;0.5486111111111114;5.568612055933484;0.5486111111111114;0.7001566990233362;212.04999999999998;206.00199999999998;210.974509292;56.0;0.0;0.15262739743566986;-0.3817119527442003;0.3817119527442003;0.15262739743566986;1.4545454545454546;2.272727272727273;3.090909090909091;2.856495951162691;393.48505824548016;7.8449349826912425;5.634579145267689;7.220575684382393;5.2708569478290…
788;15.412624765662738;-0.6110519900742786;15.412624765662738;0.013089807101801965;0.1780662280998768;610.6860000000003;575.4060000000003;610.2591484399999;232.0;0.0;0.2606062308333178;-0.4928417284205577;0.4928417284205577;0.2606062308333178;0.9333333333333333;1.7555555555555555;2.533333333333333;1.1788360528104653;1840.454626516566;31.174786860691533;25.37046805628589;25.37046805628589;21.99553…
789;12.908611522813086;-3.5219242401168827;12.908611522813086;0.18890012195667105;0.3417369623091553;614.2160000000002;573.8960000000002;613.2601868200002;226.0;0.0;0.22883990294784226;-0.494498039677397;0.494498039677397;0.22883990294784226;0.9761904761904762;1.6904761904761905;2.380952380952381;1.2835542551200507;1487.9680144756844;29.854795904382627;24.677382553753105;26.249808080699285;20.150…
790;5.811852166792643;0.5423521352985641;5.811852166792643;0.5423521352985641;0.6912797994308545;244.323;232.22699999999998;244.078267384;86.0;0.0;0.1526488574115528;-0.3817116531124992;0.3817116531124992;0.1526488574115528;1.2941176470588236;2.1176470588235294;2.823529411764706;2.233982513213529;695.6641867247251;11.991199352633217;9.612076558222283;10.428573139150009;8.14786704554084;5.32938448…
791;5.903012915595195;0.5517654695382523;5.903012915595195;0.5517654695382523;0.7636903019281523;307.40100000000007;286.233;307.179695672;118.0;0.0;0.15264835820250275;-0.3817116563396946;0.3817116563396946;0.15264835820250275;0.9565217391304348;1.6521739130434783;2.391304347826087;1.6004130955167546;813.0491570249848;15.81119030894213;13.288870064763074;13.288870064763074;11.203509938206668;7.98…
792;12.66122539470844;-3.4750857426303843;12.66122539470844;0.293567649281935;0.7437483678746225;358.4230000000001;340.2790000000001;358.10996143599994;130.0;0.0;0.24272598404056825;-0.3817116563396946;0.3817116563396946;0.24272598404056825;1.04;1.72;2.44;1.6534793957256344;1006.0539254116193;17.440946820939047;13.474649631118567;14.291146212046293;12.05368002394561;7.975127272476898;9.4151906012…
793;5.8712669347593796;0.6978781575634031;5.8712669347593796;0.6978781575634031;0.43923293945014014;481.64400000000035;446.36400000000026;481.28416074000006;186.0;0.0;0.2244754371434436;-0.4804455115492324;0.4804455115492324;0.2244754371434436;0.9722222222222222;1.7777777777777777;2.5555555555555554;1.4041670201921546;1371.3707688379473;24.647689123196088;21.55010934466271;21.55010934466271;17.60…
794;5.857396779890918;0.39217435642760323;5.857396779890918;0.39217435642760323;0.4178840975839869;393.4430000000002;370.2590000000002;393.168856216;150.0;0.0;0.16299509364145157;-0.48726952039143223;0.48726952039143223;0.16299509364145157;0.9310344827586207;1.6551724137931034;2.3448275862068964;1.956916735390815;1001.0042022970772;20.476480726871788;16.474649631118567;16.474649631118567;14.24504…
795;5.199295913205094;0.0;5.199295913205094;0.0;0.5429676525278646;386.8430000000002;367.6910000000002;386.125801528;140.0;0.0;0.23752530161227287;-0.4719042174690369;0.4719042174690369;0.23752530161227287;1.2962962962962963;2.185185185185185;2.962962962962963;2.102497964927061e-06;1017.8089539599055;17.932510652501772;14.864072052784561;15.680568633712287;12.741514740667455;8.189362257572053;8.1…
796;10.464603989742914;0.36138318386688106;10.464603989742914;0.36138318386688106;0.3707524487650564;438.65600000000023;396.3200000000002;438.324628584;176.0;0.0;0.11961417137211305;-0.5076230917335648;0.5076230917335648;0.11961417137211305;0.59375;0.9375;1.21875;2.52309463662879;822.8005404260807;23.672997628507925;20.909810246629966;20.909810246629966;15.41247712051474;12.227502184518533;12.227…
797;6.69998597197611;0.5781641051482325;6.69998597197611;0.5781641051482325;0.4505149266159881;387.91400000000016;365.7380000000001;387.150225384;140.0;0.0;0.1402337074208867;-0.37017764156721533;0.37017764156721533;0.1402337074208867;1.0714285714285714;1.8571428571428572;2.7142857142857144;1.6098929542446418;1147.4490860164358;19.087211190881025;15.874321480651595;16.630250426670052;13.703509938…
798;6.771097083087222;0.7656641051482325;6.771097083087222;0.7656641051482325;0.48159702507935837;387.9140000000002;365.7380000000002;387.15022538399995;140.0;0.0;0.13928060259366132;-0.35534024637706413;0.35534024637706413;0.13928060259366132;1.0714285714285714;1.8571428571428572;2.7142857142857144;1.609892954244642;1147.4490860164356;19.087211190881025;15.874321480651595;16.63025042667005;13.70…
799;5.826300936467332;0.8814048458889729;5.826300936467332;0.8814048458889729;0.5296627659819355;383.4950000000002;358.2950000000002;383.19976242;146.0;0.0;0.14154345771438542;-0.49583994137381543;0.49583994137381543;0.14154345771438542;1.0689655172413792;1.8620689655172413;2.689655172413793;1.630993369131128;1163.6309861339316;19.79431797206757;16.904605298106233;16.904605298106233;14.2415147406…
800;5.755189825356221;0.6939048458889729;5.755189825356221;0.6939048458889729;0.5296627659819355;383.4950000000002;358.29500000000013;383.19976242;146.0;0.0;0.22447543711362627;-0.48044551154926923;0.48044551154926923;0.22447543711362627;1.0689655172413792;1.8620689655172413;2.689655172413793;1.630993369131128;1163.6309861339316;19.79431797206757;16.904605298106233;16.904605298106233;14.241514740…
801;12.99457785700751;-0.019058117073989855;12.99457785700751;0.019058117073989855;0.5609946831975341;369.4680000000001;346.2840000000001;369.184112356;140.0;0.0;0.25914224630696675;-0.37010557030275265;0.37010557030275265;0.25914224630696675;1.0;1.7857142857142858;2.642857142857143;1.620896371997179;1203.7328365114943;19.087211190881025;15.957391702606273;15.957391702606273;13.70350993820667;9.8…
802;11.990043146888386;-0.5010019841269833;11.990043146888386;0.08238803854875254;0.4580872044365475;294.31;280.198;294.10044230799997;110.0;0.0;0.26171995195612086;-0.5042596318723944;0.5042596318723944;0.26171995195612086;1.1363636363636365;1.8636363636363635;2.5;2.0977332557854496;746.2445217028388;15.94938298937633;11.65314828085692;11.65314828085692;10.596555450524585;6.558119063093586;6.558…
803;13.12039418353812;-0.4366095574032076;13.12039418353812;0.29049125514403284;0.4774001293705332;438.49100000000027;416.3150000000002;438.180423944;164.0;0.0;0.26067561038027964;-0.3605392102164652;0.3605392102164652;0.26067561038027964;0.8181818181818182;1.5151515151515151;2.3333333333333335;1.6031999175819778;1462.326418666157;22.526368779636446;18.129930510380383;18.129930510380383;16.097356…
804;12.99226972801447;-0.40838061793495206;12.99226972801447;0.15066670340975907;0.6548736697586564;338.3500000000001;323.2300000000001;338.14037070000006;126.0;0.0;0.18265849298192458;-0.3594891027899974;0.3594891027899974;0.18265849298192458;1.24;2.08;2.72;1.8208700621057452;912.6293051382435;17.811190308942127;13.578134065646775;13.578134065646775;12.046045193307764;7.490712279530253;7.4907122…
805;13.036691215617775;-0.4078021055382577;13.036691215617775;0.1668704071134628;0.6458305052425696;352.3770000000002;335.2410000000001;352.15602076400006;132.0;0.0;0.18291651217002142;-0.3594887808604175;0.3594887808604175;0.18291651217002142;1.2307692307692308;2.0384615384615383;2.6538461538461537;1.8822730293445256;957.8844898908279;18.681433796945207;14.500783796457148;14.500783796457148;12.4…
806;5.983921642731167;0.2890077265474089;5.983921642731167;0.2890077265474089;0.7495076796010381;269.31200000000007;254.19199999999998;269.13889348;102.0;0.0;0.1661379803345743;-0.38157497566369436;0.38157497566369436;0.1661379803345743;1.25;2.1;2.9;2.1309010595062983;747.3144155382789;14.11251969619286;11.277519861827173;11.277519861827173;9.647867045540844;6.326897291163711;6.326897291163711;4.…
807;12.938347652589453;-0.2878393834888031;12.938347652589453;0.2631201184177372;0.6155112557055459;336.3300000000001;323.22600000000006;336.113487256;124.0;0.0;0.216745948900324;-0.4726977175952482;0.4726977175952482;0.216745948900324;1.12;1.96;2.8;1.6245619238341942;1030.9348391954138;17.225403871315223;13.00289021405569;13.00289021405569;12.203509938206668;7.490223730160197;7.490223730160197;5…
808;6.074983609197174;0.11419291173259394;6.074983609197174;0.11419291173259394;0.5969510857514743;331.38300000000004;314.247;331.1545435440001;124.0;0.0;0.16613798033929875;-0.3815749756636872;0.3815749756636872;0.16613798033929875;1.08;1.92;2.76;1.6861333596462076;1010.3062276342727;17.225403871315223;13.664271207775302;13.664271207775302;12.220346690612276;7.948905759091857;7.948905759091857;5…
809;12.840213490169853;-0.01041271125325971;12.840213490169853;0.01041271125325971;0.6894625927069625;408.5100000000003;380.2860000000002;408.238607516;158.0;0.0;0.22694948913235077;-0.38157497442839416;0.38157497442839416;0.22694948913235077;1.2666666666666666;2.066666666666667;2.8333333333333335;1.6268596264081865;1058.3410236647092;21.250347897697555;17.745485761220614;17.745485761220614;14.51…
810;6.049345437124707;0.375973377005123;6.049345437124707;0.375973377005123;0.5865869840611043;351.80100000000004;337.6890000000001;351.09992112800006;124.0;0.0;0.1661379803348651;-0.38157497566369397;0.38157497566369397;0.1661379803348651;1.12;1.96;2.8;1.6245619238341942;1026.7931297453376;17.225403871315223;13.094641923591826;13.85057086961028;12.203509938206668;7.600977840926726;7.978942313935…
811;13.130508677278227;-0.005574939597306372;13.130508677278227;0.005574939597306372;0.6237744859471003;422.5370000000004;392.2970000000002;422.25425758;164.0;0.0;0.22696836942468776;-0.38157497566055665;0.38157497566055665;0.22696836942468776;1.2258064516129032;2.032258064516129;2.806451612903226;1.5748146884715055;1042.921866482643;21.79431797206757;18.237049592783336;18.237049592783336;15.1177…
812;12.841134439980456;-4.426677802377936;12.841134439980456;0.0074461115986952375;0.6389368109866281;448.4530000000002;425.2690000000001;448.1946920160001;170.0;0.0;0.40551951778880474;-0.38157497566055665;0.40551951778880474;0.38157497566055665;1.3125;2.125;2.875;1.567957338086661;1115.663083934573;22.880104409694475;17.456729449437923;17.456729449437923;15.264170109986491;10.282549019805085;10…
813;12.974191215617775;-0.5189132166493693;12.974191215617775;0.1390926293356849;0.6381634411493973;353.3650000000001;337.2370000000001;353.15126973200006;132.0;0.0;0.18291750611291224;-0.3578395342143394;0.3578395342143394;0.18291750611291224;1.1923076923076923;1.9230769230769231;2.5384615384615383;1.8822730293445256;958.8420331791028;18.681433796945203;14.37064712276748;14.37064712276748;12.456…
814;12.974191215617775;-0.5189132166493693;12.974191215617775;0.1390926293356849;0.6381634411493973;353.3650000000001;337.2370000000001;353.15126973200006;132.0;0.0;0.18291750611291224;-0.3578395342143394;0.3578395342143394;0.18291750611291224;1.1923076923076923;1.9230769230769231;2.5384615384615383;1.8822730293445256;958.8420331791028;18.681433796945203;14.37064712276748;14.37064712276748;12.456…
815;12.350230899500449;-0.017704569226935973;12.350230899500449;0.017704569226935973;0.7389905481550892;366.4290000000002;344.25300000000016;366.191657324;140.0;0.0;0.22645202829766858;-0.38157497566055665;0.38157497566055665;0.22645202829766858;1.2962962962962963;2.1481481481481484;2.962962962962963;1.6645502704169295;982.4070056033092;18.965890847321383;15.408622468037144;15.408622468037144;13.…
816;12.916625576057186;-0.3599675520913308;12.916625576057186;0.131686980347695;0.6705750777429241;313.34;297.21200000000005;313.145121732;118.0;0.0;0.15309942210351885;-0.3606256481203237;0.3606256481203237;0.15309942210351885;1.1304347826086956;1.9565217391304348;2.652173913043478;1.702880491434568;784.5293063531103;16.233840039752504;12.708270739336442;12.708270739336442;11.097356788324019;7.0…
817;6.114701579718716;0.3940113180003153;6.114701579718716;0.3940113180003153;0.591223119776507;346.3980000000001;328.2540000000001;346.16544257600003;130.0;0.0;0.16613798133897859;-0.3815749756605478;0.3815749756605478;0.16613798133897859;1.1153846153846154;1.9615384615384615;2.769230769230769;1.72573996151794;1027.7427479044986;17.932510652501772;14.318211422769064;14.318211422769064;12.7583514…
818;12.971619788389338;-0.007056421078788011;12.971619788389338;0.007056421078788011;0.6666329552158785;408.51000000000033;380.28600000000023;408.238607516;158.0;0.0;0.22695892913327556;-0.38157497566055665;0.38157497566055665;0.22695892913327556;1.3;2.1666666666666665;2.966666666666667;1.5917483205718443;1032.7731989918564;21.087211190881025;17.52994281159679;17.52994281159679;14.617723500579764…
819;6.082929736709499;0.422113935080205;6.082929736709499;0.422113935080205;0.7521033995389722;311.39300000000003;290.225;311.18584367200003;120.0;0.0;0.16613798133322139;-0.38157497566055665;0.38157497566055665;0.16613798133322139;1.1304347826086956;1.9130434782608696;2.652173913043478;2.0597182678676926;789.978016813718;16.233840039752504;13.475810312883697;13.475810312883697;11.24071340286802;…
820;12.97747230846118;-4.427511135711271;12.97747230846118;0.07689055604313966;0.6005103102199395;462.48000000000013;437.28000000000014;462.21034208000003;176.0;0.0;0.4055197397873243;-0.38157497566055665;0.4055197397873243;0.38157497566055665;1.303030303030303;2.121212121212121;2.878787878787879;1.5631654348504358;1132.1404092839327;23.587211190881025;18.16383623062447;18.16383623062447;15.76417…
821;13.18978850670888;-0.2555680305031647;13.18978850670888;0.006733014193331721;0.5637934474523046;363.40000000000015;345.25600000000014;363.160771796;136.0;0.0;0.16613798033930913;-0.3815749756636872;0.3815749756636872;0.16613798033930913;1.1851851851851851;2.0;2.7777777777777777;1.676001594237487;1075.0682529441797;18.802754140504852;14.671992192781453;14.671992192781453;13.152198343190415;8.5…
822;12.92976972801447;-0.5194917290460632;12.92976972801447;0.1228889256319814;0.6453000450526282;339.33800000000014;325.2260000000001;339.135619668;126.0;0.0;0.18265948692195305;-0.35783985614558944;0.35783985614558944;0.18265948692195305;1.2;1.96;2.6;1.8208700621057452;913.4966211911349;17.811190308942127;13.447997391957108;13.447997391957108;12.046045193307764;7.350509499099248;7.3505094990992…
823;13.016283052352469;-0.5414961262282696;13.016283052352469;0.05575929600235163;0.7244095739235834;353.3610000000001;337.23300000000006;353.140036352;132.0;0.0;0.253391126178629;-0.4660155754396412;0.4660155754396412;0.253391126178629;1.3076923076923077;2.1153846153846154;2.730769230769231;1.8822730293445256;962.2330054364247;18.681433796945207;14.40903208692101;14.40903208692101;12.45672879583…
824;6.076640961816064;0.050365751238766965;6.076640961816064;0.050365751238766965;0.5735473292640851;365.8280000000001;349.70000000000005;365.11557119200006;130.0;0.0;0.16613798033929875;-0.3815749756636872;0.3815749756636872;0.16613798033929875;1.1538461538461537;1.9615384615384615;2.769230769230769;1.660811057115974;1058.7784345973964;18.0956473593183;13.964885411594905;14.72081435761336;12.614…
825;13.286939867253095;-0.2577411219619703;13.286939867253095;0.039140421600739383;0.5505025920768731;377.4270000000002;357.26700000000017;377.17642186;142.0;0.0;0.1661379803393196;-0.3815749756636872;0.3815749756636872;0.1661379803393196;1.1071428571428572;1.8928571428571428;2.642857142857143;1.6971401288739287;1105.205368620704;19.67299762850793;15.54223568078453;15.54223568078453;13.5248771432…
826;6.10948978203668;0.25771143025111276;6.10948978203668;0.25771143025111276;0.5939290175741415;343.39400000000006;326.25800000000004;343.15454354400003;128.0;0.0;0.16613798033930915;-0.3815749756636872;0.3815749756636872;0.16613798033930915;1.1153846153846154;2.0384615384615383;3.0;1.5099402998644054;1101.9519608514672;17.509860921691395;14.001134500958772;14.001134500958772;12.79282633568371;8…
827;13.036691215617775;-0.4078021055382577;13.036691215617775;0.1668704071134628;0.6458305052425696;352.3770000000002;335.2410000000001;352.15602076400006;132.0;0.0;0.18291651217002142;-0.3594887808604175;0.3594887808604175;0.18291651217002142;1.2307692307692308;2.0384615384615383;2.6538461538461537;1.8822730293445256;957.8844898908279;18.681433796945207;14.500783796457148;14.500783796457148;12.4…
828;12.818842010611561;0.0033602455878789517;12.818842010611561;0.0033602455878789517;0.6799956289937074;394.4830000000003;368.2750000000002;394.222957452;152.0;0.0;0.2270269044121939;-0.38157497566055665;0.38157497566055665;0.2270269044121939;1.3103448275862069;2.1724137931034484;2.9655172413793105;1.569543323916111;1016.6387741052491;20.38010440969448;16.82283603041024;16.82283603041024;14.1177…
829;12.931228631926754;-4.293179125047279;12.931228631926754;0.24015444493202853;0.6005103102199392;462.4800000000002;437.2800000000001;462.21034208000003;176.0;0.0;0.39030565482665963;-0.38157497566055665;0.39030565482665963;0.38157497566055665;1.303030303030303;2.121212121212121;2.878787878787879;1.5288252587400812;1132.1404092839327;23.587211190881025;18.16383623062447;18.16383623062447;15.764…
830;9.851235170019441;-0.31400086552323225;9.851235170019441;0.31400086552323225;0.7183498855647084;311.34900000000005;294.213;311.149458164;118.0;0.0;0.16613798133331864;-0.3912842473049205;0.3912842473049205;0.16613798133331864;1.2608695652173914;2.1739130434782608;3.0434782608695654;1.7704619196536686;846.7126041368521;15.81119030894213;12.50037417757328;12.50037417757328;11.220346690612276;7.…
831;12.933396409390518;-0.36910209479730205;12.933396409390518;0.15219662222097363;0.6388970894853442;329.33900000000006;313.21100000000007;329.140036352;124.0;0.0;0.21049535269310146;-0.4812370976316985;0.4812370976316985;0.21049535269310146;1.1666666666666667;2.0;2.7083333333333335;1.6891417932644934;805.5920703969934;16.94094682093905;13.116519029800305;13.116519029800305;11.635361590784806;7.…
832;6.067929736709498;0.4324020009238265;6.067929736709498;0.4324020009238265;0.7750830486589853;295.35;278.214;295.15454354400003;112.0;0.0;0.16613798133322139;-0.38157497566055665;0.38157497566055665;0.16613798133322139;1.0454545454545454;1.9090909090909092;2.772727272727273;1.7964698960436944;804.5111070535031;14.940946820939052;12.182917094070243;12.182917094070243;10.826499840494924;7.489583…
833;12.95875581585476;-0.26006160571102543;12.95875581585476;0.26006160571102543;0.5950447062764136;335.34600000000006;321.23400000000004;335.129471668;124.0;0.0;0.1661379803348651;-0.38157497566369397;0.38157497566369397;0.1661379803348651;1.12;1.96;2.8;1.6245619238341942;1026.7931297453376;17.225403871315223;13.094641923591826;13.094641923591826;12.203509938206668;7.600977840926726;7.6009778409…
834;6.047688084505816;0.39019386471045947;6.047688084505816;0.39019386471045947;0.5999800521673053;317.35600000000005;302.23600000000005;317.13889348000004;118.0;0.0;0.1661379803348651;-0.38157497566369397;0.38157497566369397;0.1661379803348651;1.0416666666666667;1.9166666666666667;2.7916666666666665;1.6563981353010788;978.5847769284177;16.355160383312146;12.794027719772226;12.794027719772226;11.…
835;12.854125576057186;-0.4710786632024424;12.854125576057186;0.24279809145880615;0.6636724933379072;314.328;299.208;314.14037070000006;118.0;0.0;0.15928975967160466;-0.3589763866321114;0.3589763866321114;0.15928975967160466;1.0869565217391304;1.826086956521739;2.5217391304347827;1.7028804914345677;785.4811808328349;16.233840039752504;12.578134065646775;12.578134065646775;11.097356788324019;6.950…
836;11.718286455056006;-0.18717347407282436;11.718286455056006;0.13228790256026945;0.6964507449540384;339.3590000000001;322.22300000000007;339.14437278400004;128.0;0.0;0.3100259785425467;-0.46874195069841806;0.46874195069841806;0.3100259785425467;1.36;2.24;3.08;1.6831065513825172;939.1328602296483;17.388540578131757;13.662550381814501;13.662550381814501;12.169035095596021;7.911252244423567;7.9112…
837;12.102314232833784;-0.14578458518393567;12.102314232833784;0.1381212358936028;0.6914178475081847;367.4130000000001;346.24500000000006;367.17567291200004;140.0;0.0;0.3102229743877924;-0.4657165576468398;0.4657165576468398;0.3102229743877924;1.3703703703703705;2.259259259259259;3.111111111111111;1.6444111483204944;971.2534721494058;18.802754140504852;15.076763944187597;15.076763944187597;13.169…
838;13.016283052352469;-0.5414961262282696;13.016283052352469;0.05575929600235163;0.7244095739235834;353.3610000000001;337.23300000000006;353.140036352;132.0;0.0;0.253391126178629;-0.4660155754396412;0.4660155754396412;0.253391126178629;1.3076923076923077;2.1153846153846154;2.730769230769231;1.8822730293445256;962.2330054364247;18.681433796945207;14.40903208692101;14.40903208692101;12.45672879583…
839;12.96104706366049;-0.3593890396946364;12.96104706366049;0.13603316326530646;0.6660384842813754;327.3670000000001;309.223;327.160771796;124.0;0.0;0.15501801038632015;-0.3606252967630689;0.3606252967630689;0.15501801038632015;1.125;1.9583333333333333;2.625;1.760385516345432;828.6972576444799;17.10408352775558;13.630920470146815;13.630920470146815;11.508040390846979;7.517105481780274;7.517105481…
840;12.99226972801447;-0.40838061793495206;12.99226972801447;0.15066670340975907;0.6548736697586564;338.3500000000001;323.2300000000001;338.14037070000006;126.0;0.0;0.18265849298192458;-0.3594891027899974;0.3594891027899974;0.18265849298192458;1.24;2.08;2.72;1.8208700621057452;912.6293051382435;17.811190308942127;13.578134065646775;13.578134065646775;12.046045193307764;7.490712279530253;7.4907122…
841;11.317006255192721;-0.22849162495856024;11.317006255192721;0.05831530709416799;0.7099835787992589;338.3750000000001;320.23100000000005;338.160357196;128.0;0.0;0.22016507213156383;-0.38157497566055665;0.38157497566055665;0.22016507213156383;1.2;2.0;2.76;1.659696987922692;928.7843446840512;17.388540578131757;13.538759141726812;13.538759141726812;12.131030293135236;8.087554943322585;8.0875549433…
842;12.977523067406665;-0.36874329850100573;12.977523067406665;0.05294278998033519;0.5953065502992576;357.3930000000001;337.2330000000001;357.17133648;136.0;0.0;0.2110336410622038;-0.4751946410418198;0.4751946410418198;0.2110336410622038;1.0769230769230769;1.8846153846153846;2.6153846153846154;1.6568358627321171;850.3275455001892;18.518297090128677;14.69386929898993;14.69386929898993;12.491203638…
843;6.037688084505815;0.37784818569811374;6.037688084505815;0.37784818569811374;0.59025141554939;318.344;304.232;318.13414244800003;118.0;0.0;0.16613798033492025;-0.3815749756636939;0.3815749756636939;0.16613798033492025;1.0416666666666667;1.9583333333333333;2.8333333333333335;1.6563981353010788;979.7231296840766;16.355160383312146;12.663891046082558;12.663891046082558;11.809663088089316;7.361109…
844;6.10948978203668;0.25771143025111276;6.10948978203668;0.25771143025111276;0.5939290175741415;343.39400000000006;326.25800000000004;343.15454354400003;128.0;0.0;0.16613798033930915;-0.3815749756636872;0.3815749756636872;0.16613798033930915;1.1153846153846154;2.0384615384615383;3.0;1.5099402998644054;1101.9519608514672;17.509860921691395;14.001134500958772;14.001134500958772;12.79282633568371;8…
845;6.047929736709499;0.40771064289913506;6.047929736709499;0.40771064289913506;0.73995689226627;297.322;282.202;297.1338081;112.0;0.0;0.16613798133339364;-0.3815749756605565;0.3815749756605565;0.16613798133339364;1.1363636363636365;2.0;2.8636363636363638;1.796469896043695;809.8114970788245;14.940946820939052;11.884058603347558;11.884058603347558;10.826499840494924;7.0669342171629275;7.0669342171…
846;6.074983609197174;0.11419291173259394;6.074983609197174;0.11419291173259394;0.5969510857514743;331.38300000000004;314.247;331.1545435440001;124.0;0.0;0.16613798033929875;-0.3815749756636872;0.3815749756636872;0.16613798033929875;1.08;1.92;2.76;1.6861333596462076;1010.3062276342727;17.225403871315223;13.664271207775302;13.664271207775302;12.220346690612276;7.948905759091857;7.948905759091857;5…
847;11.503008677278228;-0.26846977036912056;11.503008677278228;0.15659345811582526;0.7099835787992589;338.3750000000001;320.23100000000005;338.16035719600006;128.0;0.0;0.22181896355295408;-0.38157497566055665;0.38157497566055665;0.22181896355295408;1.28;2.16;3.0;1.7195649097250871;936.7843446840512;17.388540578131757;13.538759141726812;13.538759141726812;12.131030293135234;8.087554943322585;8.087…
848;13.046013940977431;-0.4034977759092533;13.046013940977431;0.1622304894179898;0.6137586343389468;364.38800000000015;347.2520000000001;364.15602076400006;136.0;0.0;0.18265849298192458;-0.3594891027899974;0.3594891027899974;0.18265849298192458;1.2592592592592593;2.111111111111111;2.814814814814815;1.5247025119712414;987.3413791531697;18.802754140504845;14.569697897209496;14.569697897209496;13.11…
849;13.036691215617775;-0.4078021055382577;13.036691215617775;0.1668704071134628;0.6458305052425696;352.3770000000002;335.2410000000001;352.15602076400006;132.0;0.0;0.18291651217002142;-0.3594887808604175;0.3594887808604175;0.18291651217002142;1.2307692307692308;2.0384615384615383;2.6538461538461537;1.8822730293445256;957.8844898908279;18.681433796945207;14.500783796457148;14.500783796457148;12.4…
850;13.309367588341532;-0.2280736994374053;13.309367588341532;0.15530402284370504;0.5916248177053046;375.4110000000002;357.26700000000017;375.160771796;140.0;0.0;0.16613798134344887;-0.3815749756605411;0.3815749756605411;0.16613798134344887;1.1071428571428572;1.9642857142857142;2.8214285714285716;1.54921705357185;1138.975414896382;19.08721119088102;15.033419350654507;15.033419350654507;13.7035099…
851;6.039423621695898;0.38019386471045924;6.039423621695898;0.38019386471045924;0.59025141554939;318.344;304.232;318.13414244800003;118.0;0.0;0.16613798033486515;-0.38157497566369397;0.38157497566369397;0.16613798033486515;1.125;2.0833333333333335;2.9583333333333335;1.6563981353010788;979.7231296840766;16.355160383312146;12.663891046082558;12.663891046082558;11.809663088089316;7.351043114726809;7…
852;13.085834425076225;-0.26265419830361814;13.085834425076225;0.057658940119257984;0.5879330505186863;349.37300000000005;333.245;349.14512173200006;130.0;0.0;0.16613798033929875;-0.3815749756636872;0.3815749756636872;0.16613798033929875;1.1538461538461537;1.9615384615384615;2.769230769230769;1.660811057115974;1058.7784345973964;18.0956473593183;13.964885411594905;13.964885411594905;12.6141935407…
853;13.154789304610734;-0.49939247921390884;13.154789304610734;0.11246031746031715;0.4892132515206992;341.3700000000001;326.25000000000006;341.11642672;126.0;0.0;0.23597955620029176;-0.5079666358054725;0.5079666358054725;0.23597955620029176;0.9615384615384616;1.7692307692307692;2.6153846153846154;1.8482079167225296;1145.6099025116082;17.67299762850793;13.730878711739292;13.730878711739292;12.7203…
854;6.1216460241631605;0.40227578081023263;6.1216460241631605;0.40227578081023263;0.5985407163579874;345.4100000000001;326.25800000000004;345.1701936080001;130.0;0.0;0.16613798133897859;-0.3815749756605478;0.3815749756605478;0.16613798133897859;1.0769230769230769;1.9230769230769231;2.730769230769231;1.7257399615179403;1026.439290720629;17.932510652501772;14.448348096458732;14.448348096458732;12.7…
855;13.271675080782952;-0.250572282203845;13.271675080782952;0.007155874695556674;0.5298375126666429;377.42700000000013;357.2670000000001;377.17642186;142.0;0.0;0.16613798033930915;-0.3815749756636872;0.3815749756636872;0.16613798033930915;1.1785714285714286;2.0;2.7857142857142856;1.6749827561124164;1091.3685268550926;19.509860921691395;15.379098973968;15.379098973968;13.652198343190415;9.0865764…
856;6.098045201117892;0.4221666614176536;6.098045201117892;0.4221666614176536;0.7657278580321136;324.3920000000001;304.232;324.18109264000003;124.0;0.0;0.16613798133328087;-0.38157497566055665;0.38157497566055665;0.16613798133328087;1.25;2.125;2.9166666666666665;1.7145479203870584;871.3948435858233;16.68143379694521;13.793267396386732;13.793267396386732;11.631030293135236;7.958706609648105;7.9587…
857;13.23106305471494;-0.5861392656098643;13.23106305471494;0.029064448000199805;0.29552865945657075;523.5490000000002;498.3490000000004;523.1855689;196.0;0.0;0.269573991073956;-0.49284204149658606;0.49284204149658606;0.269573991073956;0.8974358974358975;1.6666666666666667;2.358974358974359;1.3833265021404102;1702.269629312435;27.35479590438263;21.465786007473955;21.465786007473955;19.01590164834…
858;13.934027226631393;-0.6452344209288656;13.934027226631393;0.29421296296296284;0.49273968535896945;332.33800000000014;319.2340000000001;332.10733925600005;122.0;0.0;0.16466366010249955;-0.5048808166463429;0.5048808166463429;0.16466366010249955;1.08;1.96;2.84;1.8264225531224159;1121.570371642018;16.965890847321383;12.993107951405362;12.993107951405362;12.22034669061228;7.88496022312515;7.884960…
859;5.9225988127322555;0.257747685749129;5.9225988127322555;0.257747685749129;0.387622769913101;425.52100000000013;406.36900000000014;425.1422646080001;152.0;0.0;0.2201676142635504;-0.36777283610254163;0.36777283610254163;0.2201676142635504;1.032258064516129;1.935483870967742;2.806451612903226;1.6208144513795615;1540.5822318229127;20.949018510446816;16.539519465112303;17.35601604604003;15.2078412…
860;13.946372905643738;-0.6296094209288656;13.946372905643738;0.25421296296296303;0.4779718919912825;331.35000000000014;317.2380000000001;331.112090288;122.0;0.0;0.16466366007219982;-0.504880816646343;0.504880816646343;0.16466366007219982;1.04;1.92;2.8;1.8264225531224159;1119.0875449975356;16.965890847321383;13.12324462509503;13.12324462509503;12.22034669061228;8.025163003556155;8.025163003556155…
861;9.698556808551396;-0.14495370370370408;9.698556808551396;0.14495370370370408;0.4484460259121173;347.80500000000006;333.69300000000004;347.08253974800004;122.0;0.0;0.13771247218932092;-0.5079110069306859;0.5079110069306859;0.13771247218932092;1.0;1.88;2.76;1.845564815511746;1119.0875449975356;16.96589084732138;13.12324462509503;13.879173571113485;12.22034669061228;8.025163003556155;8.403127476…
862;9.842329956699546;-0.04421296296296262;9.842329956699546;0.04421296296296262;0.41669494818754926;392.25600000000026;378.14400000000023;391.03202416799996;122.0;0.0;0.13771246479264357;-0.5067757811731435;0.5067757811731435;0.13771246479264357;1.04;1.92;2.8;1.8264225531224159;1119.0875449975356;16.965890847321383;13.12324462509503;14.709241164209734;12.22034669061228;8.025163003556155;8.818161…
863;9.305386878950642;0.021382275132274975;9.305386878950642;0.021382275132274975;0.5160046991086024;327.38700000000006;310.25100000000003;327.137162164;122.0;0.0;0.13771246477152416;-0.3916804656085927;0.3916804656085927;0.13771246477152416;0.96;1.8;2.64;1.7787155582343857;1066.1512489594481;16.802754140504852;13.529737202461975;13.529737202461975;12.347667890550104;8.365688459245009;8.365688459…
864;9.60216791966251;-0.008379629629629681;9.60216791966251;0.008379629629629681;0.48634195694737453;313.36000000000007;298.24;313.1215121;116.0;0.0;0.1377124647717705;-0.5079666201974307;0.5079666201974307;0.1377124647717705;0.9166666666666666;1.75;2.625;1.8313325400754223;1050.1227870234898;16.095647359318303;12.822630421275429;12.822630421275429;11.80966308808932;7.919514100384875;7.9195141003…
865;14.58302768329554;-0.44752645502645483;14.58302768329554;0.08652365730242684;0.47797189199128254;331.35;317.238;331.11209028800005;122.0;0.0;0.13771247957529545;-0.5078563807032626;0.5078563807032626;0.13771247957529545;1.0;1.88;2.76;1.845564815511746;1119.0875449975356;16.96589084732138;13.12324462509503;13.12324462509503;12.22034669061228;8.025163003556155;8.025163003556155;6.15488611838741…
866;9.669093467659485;0.11696399701856097;9.669093467659485;0.11696399701856097;0.4616453410218191;346.77700000000004;335.6890000000001;346.0621386520001;120.0;0.0;0.14152076934420924;-0.5079106086408023;0.5079106086408023;0.14152076934420924;1.0;1.88;2.76;2.0577571488761137;1278.8926436616377;16.96589084732138;12.862971277715694;13.61890022373415;12.22034669061228;7.716148414840669;8.09411288784…
867;14.56740268329554;-0.4679346182917612;14.56740268329554;0.09886933631477235;0.4927396853589695;332.338;319.234;332.10733925600005;122.0;0.0;0.14119119953544693;-0.5078563807032624;0.5078563807032624;0.14119119953544693;1.04;1.92;2.8;1.845564815511746;1121.570371642018;16.96589084732138;12.993107951405362;12.993107951405362;12.22034669061228;7.88496022312515;7.88496022312515;6.018649415087429;…
868;13.35423817649474;-0.8375101310292512;13.35423817649474;0.02631661735197066;0.8411897366294981;376.40700000000015;354.2310000000001;376.171082384;144.0;0.0;0.25658098861742057;-0.3269660790007498;0.3269660790007498;0.25658098861742057;1.1851851851851851;1.7777777777777777;2.3333333333333335;1.88686607491019;908.0262488588053;20.14589989101247;15.906010306701523;15.906010306701523;12.407739299…
