# Supplementary material for: Evaluating High-Variance Leaves as Uncertainty Measure for Random Forest Regression
Source: Molecules. 2021 Oct 28;26(21):6514. doi: 10.3390/molecules26216514 (PMC8588039; doi:10.3390/molecules26216514)
Supplement: Supplementary file 1 [file molecules-26-06514-s001.zip › supplementary_materials/data_sets/cortes-ciriano/O14965/descriptors/rdkit/X.csv]

id;MaxEStateIndex;MinEStateIndex;MaxAbsEStateIndex;MinAbsEStateIndex;qed;MolWt;HeavyAtomMolWt;ExactMolWt;NumValenceElectrons;NumRadicalElectrons;MaxPartialCharge;MinPartialCharge;MaxAbsPartialCharge;MinAbsPartialCharge;FpDensityMorgan1;FpDensityMorgan2;FpDensityMorgan3;BalabanJ;BertzCT;Chi0;Chi0n;Chi0v;Chi1;Chi1n;Chi1v;Chi2n;Chi2v;Chi3n;Chi3v;Chi4n;Chi4v;HallKierAlpha;Ipc;Kappa1;Kappa2;Kappa3;Lab…
0;13.243859867322412;-0.3380928591299812;13.243859867322412;0.16997731816187422;0.3087842866419352;527.6690000000001;490.3730000000003;527.2896400440001;204.0;0.0;0.3243699907633604;-0.49160760933570297;0.49160760933570297;0.3243699907633604;0.9743589743589743;1.6923076923076923;2.41025641025641;1.3322619189000382;1433.1343290809896;27.407202147189928;23.159879306096634;23.159879306096634;18.7750…
1;13.529582231040562;-0.43856633702863834;13.529582231040562;0.26190854119425566;0.39732533538006454;295.273;285.193;295.07570477999997;108.0;0.0;0.2580686936340007;-0.41029524840859893;0.41029524840859893;0.2580686936340007;1.0;1.7727272727272727;2.590909090909091;1.9742783633176302;886.7096989957977;15.267220234572113;11.22209183880039;11.22209183880039;10.685871848001629;6.632097320388735;6.63…
2;12.882344982097749;-4.394190201510778;12.882344982097749;0.2588791815206375;0.29399072346319843;454.48100000000017;437.3450000000002;454.1187502040001;162.0;0.0;0.41598950782183036;-0.36844722945864544;0.41598950782183036;0.36844722945864544;0.96875;1.8125;2.625;1.213859278310088;1374.238342311441;22.131181265251033;16.571498750260773;17.3879953311885;15.453640943872076;9.806114411508725;10.685…
3;6.023243271950713;0.6761943029509331;6.023243271950713;0.6761943029509331;0.33202806329643986;420.9290000000001;403.7930000000002;420.09239322400015;144.0;0.0;0.2052033551371417;-0.36844722945864544;0.36844722945864544;0.2052033551371417;1.0;1.896551724137931;2.793103448275862;1.209782616406659;1277.579745727709;19.631181265251037;15.31556980424232;16.887995331188502;14.24231607846689;9.1781499…
4;14.636226162973095;-4.457574975173328;14.636226162973095;0.13888674009962476;0.259487223634953;472.4710000000001;456.34300000000025;472.10932839200007;168.0;0.0;0.4159895078218305;-0.36844721509649525;0.4159895078218305;0.36844721509649525;1.0;1.878787878787879;2.696969696969697;1.2543162418050593;1442.1585807543072;23.001424753254113;16.872112954080375;17.6886095350081;15.864324546395036;9.911…
5;4.517566928418057;0.7049057032133333;4.517566928418057;0.7049057032133333;0.3954474510553503;393.50100000000015;378.3810000000001;393.0830354800001;134.0;0.0;0.20701550314521433;-0.3684159572710412;0.3684159572710412;0.20701550314521433;1.037037037037037;2.0;2.962962962962963;1.22198487645351;1173.591926201082;18.05383099606141;14.138366678817663;15.771359840673115;13.348469228349538;8.43584600…
6;12.872818709436002;-4.396631492356942;12.872818709436002;0.30837695278820165;0.3118886578844955;461.49800000000016;447.38600000000014;461.0704201080001;158.0;0.0;0.4159881618040707;-0.3684159572710412;0.4159881618040707;0.3684159572710412;1.064516129032258;1.967741935483871;2.838709677419355;1.2285038197990084;1355.5700478273668;21.424074484064487;15.69490982865572;17.32790299051117;14.95364094…
7;4.546285512608252;0.7493916358718571;4.546285512608252;0.7493916358718571;0.3841204406541106;386.48400000000015;368.3400000000002;386.131365576;138.0;0.0;0.2052025073736426;-0.36844722945864544;0.36844722945864544;0.2052025073736426;0.9285714285714286;1.8214285714285714;2.7142857142857144;1.2073245030896396;1191.6053103139877;18.76093777724796;15.01495560042272;15.831452181350446;13.84846922834…
8;12.84234498209775;-4.456690201510777;12.84234498209775;0.14776807040952633;0.3184828775662616;455.4690000000002;439.3410000000002;455.1139991720001;162.0;0.0;0.41746941297970486;-0.36844722945864544;0.41746941297970486;0.36844722945864544;1.0;1.84375;2.65625;1.213859278310088;1375.9654625930314;22.131181265251033;16.441362076571107;17.257858657498833;15.453640943872076;9.66591163107772;10.54556…
9;5.960743271950713;0.5650831918398218;5.960743271950713;0.5650831918398218;0.35651655607598265;421.91700000000014;405.78900000000016;421.0876421920001;144.0;0.0;0.20643405921846236;-0.36844722945864544;0.36844722945864544;0.20643405921846236;1.0344827586206897;1.9310344827586208;2.8275862068965516;1.2097826164066587;1279.2381402582394;19.631181265251037;15.185433130552653;16.757858657498833;14.2…
10;5.256501524842794;0.7952970433913797;5.256501524842794;0.7952970433913797;0.45773156356973865;485.4110000000003;464.2430000000002;484.06809239200004;154.0;0.0;0.1593507156315849;-0.49676778700834673;0.49676778700834673;0.1593507156315849;1.1333333333333333;1.9333333333333333;2.6333333333333333;1.3970245079544994;1136.4905030007646;20.501424753254117;16.507514821696866;18.910007941739295;14.707…
11;5.459871563355071;0.8199037161798707;5.459871563355071;0.8199037161798707;0.3864978754543125;554.518;526.2940000000003;553.1259416160002;182.0;0.0;0.15935071553662755;-0.3787922904487288;0.3787922904487288;0.15935071553662755;0.9428571428571428;1.7142857142857142;2.4571428571428573;1.1863242569029662;1263.2149872726209;23.614308928376477;19.490262323129556;21.892755443171982;17.225479326061283…
12;12.338079929570142;-0.032939464052982315;12.338079929570142;0.032939464052982315;0.3596780377675072;555.5060000000001;528.2900000000002;554.121190584;182.0;0.0;0.23983363001370506;-0.3661441985094131;0.3661441985094131;0.23983363001370506;1.1714285714285715;1.9428571428571428;2.6285714285714286;1.291660326620268;1297.3201615496037;24.36323207281991;19.661835198383365;22.064328318425794;16.9575…
13;5.717127719227756;0.529071660570424;5.717127719227756;0.529071660570424;0.4494920656233084;482.38600000000025;458.19400000000024;481.122570488;160.0;0.0;0.15935071553662755;-0.3661442341287827;0.3661442341287827;0.15935071553662755;1.1612903225806452;1.935483870967742;2.6129032258064515;1.3765843630382093;1192.5240285814461;21.371668241257193;17.306373312419552;18.892369851534255;15.1016880859…
14;12.266948837495512;-0.031771996657527835;12.266948837495512;0.031771996657527835;0.43725942237288007;498.41000000000037;478.25000000000034;497.06334136000004;158.0;0.0;0.23983363001370506;-0.3661441985094132;0.3661441985094132;0.23983363001370506;1.1612903225806452;1.967741935483871;2.7096774193548385;1.304490127102261;1187.4026333174395;21.20853153444066;16.584865090886492;18.987358210928917;…
15;12.285792120928168;-0.056325388744815186;12.285792120928168;0.056325388744815186;0.4326482362019588;483.9850000000003;461.8090000000003;483.124421624;170.0;0.0;0.23983363001372726;-0.49676778700834673;0.49676778700834673;0.23983363001372726;1.2121212121212122;2.0;2.696969696969697;1.3047877423148238;1251.9889967448548;22.78588180363029;17.91576311216073;19.48818863910691;16.101688085973592;10.…
16;6.665091783261275;0.39204113599808144;6.665091783261275;0.39204113599808144;0.4417514270916362;461.0130000000002;431.78100000000023;460.21422260800006;170.0;0.0;0.15937716565572307;-0.37766088147750376;0.37766088147750376;0.15937716565572307;0.9696969696969697;1.6666666666666667;2.3333333333333335;1.3877949046831353;1227.1244597206794;22.949018510446823;19.293312536341094;20.049241482359545;16…
17;4.956364027870611;0.8139826473263524;4.956364027870611;0.8139826473263524;0.4514342075135985;492.4250000000002;466.21700000000016;491.1433059320001;164.0;0.0;0.15935071558679484;-0.37766088147750376;0.37766088147750376;0.15935071558679484;1.0;1.71875;2.40625;1.3759742606247687;1196.4900767459683;22.07877502244374;18.292932374648345;19.87892891376305;15.580520035918415;10.764791581670396;11.557…
18;12.444326683650313;-0.008136731337407666;12.444326683650313;0.008136731337407666;0.42412991192521154;490.0110000000003;461.7870000000002;489.2043861960001;180.0;0.0;0.23805297716516682;-0.37766088147750376;0.37766088147750376;0.23805297716516682;1.0571428571428572;1.7714285714285714;2.4571428571428573;1.290904655503864;1313.050241694302;24.36323207281991;19.831317338801874;20.58724628482033;16…
19;6.043726415296875;0.7800255403363641;6.043726415296875;0.7800255403363641;0.33805537983560874;581.9460000000001;551.7060000000001;580.13529936;192.0;0.0;0.15935071553662747;-0.3787922904487288;0.3787922904487288;0.15935071553662747;0.8378378378378378;1.4594594594594594;2.135135135135135;1.1647758561632935;1345.8675560463232;25.191659197566096;20.667465448554214;23.00939093368737;18.11932617617…
20;5.254838182218163;0.823544501133787;5.254838182218163;0.823544501133787;0.6492465280114974;442.36100000000016;418.1690000000001;441.116422488;146.0;0.0;0.15935071563156136;-0.49676778700834673;0.49676778700834673;0.15935071563156136;1.1428571428571428;1.8928571428571428;2.5714285714285716;1.429672814463118;974.3746674210876;19.08721119088102;15.988916228916514;17.57491276803122;13.707841235856…
21;5.256517544322481;0.7819629448300085;5.256517544322481;0.7819629448300085;0.4593455956001799;483.37000000000023;460.1860000000002;482.10658607600004;160.0;0.0;0.1593507156315849;-0.49676778700834673;0.49676778700834673;0.1593507156315849;1.1612903225806452;1.935483870967742;2.6129032258064515;1.3765843630382095;1194.6657380315226;21.371668241257197;17.43016455250724;19.016161091621942;15.10168…
22;5.261000495591224;0.793340355298328;5.261000495591224;0.793340355298328;0.46479812260925757;479.38200000000023;456.19800000000026;478.11167145600007;158.0;0.0;0.15935071563158482;-0.49676778700834673;0.49676778700834673;0.15935071563158482;1.064516129032258;1.8709677419354838;2.5806451612903225;1.3790149642785166;1170.1286568310773;21.208531534440663;17.25396706961225;18.839963608726954;15.207…
23;6.014399540518479;0.776051388386022;6.014399540518479;0.776051388386022;0.3894647536753748;512.8390000000003;489.6550000000003;511.07745013600004;164.0;0.0;0.15935071563158482;-0.49676778700834673;0.49676778700834673;0.15935071563158482;1.03125;1.75;2.4375;1.358632641121972;1217.8622362122055;22.078775022443743;17.684717947121523;20.02664343225468;15.601688085973594;10.509064754816212;11.68002…
24;5.459947305313929;0.8065696176184997;5.459947305313929;0.8065696176184997;0.3864894762940414;552.4770000000002;522.2370000000002;551.1644353000002;188.0;0.0;0.15935071553662755;-0.3787922904487288;0.3787922904487288;0.15935071553662755;0.9722222222222222;1.7222222222222223;2.4444444444444446;1.1750777796297858;1322.0746692913926;24.484552416379557;20.41291205393993;21.998908593054633;17.619326…
25;6.498319792210241;0.48817957581437166;6.498319792210241;0.48817957581437166;0.16703191717436347;570.7010000000002;536.4290000000004;570.285557708;216.0;0.0;0.22820192740228823;-0.4376565629833714;0.4376565629833714;0.22820192740228823;0.8604651162790697;1.697674418604651;2.558139534883721;1.1202124736123107;1827.8442035022258;29.011650153875006;24.124561262116952;24.124561262116952;21.22981062…
26;6.482087011329885;0.48414520926470805;6.482087011329885;0.48414520926470805;0.17488889101791705;556.6740000000003;524.4180000000003;556.2699076440001;210.0;0.0;0.22820192740227865;-0.4376565629833714;0.4376565629833714;0.22820192740227865;0.9047619047619048;1.7857142857142858;2.6666666666666665;1.132353804826979;1818.4485392700362;28.304543372688457;23.417454480930402;23.417454480930402;20.708…
27;6.479616727685359;0.05349514579750991;6.479616727685359;0.05349514579750991;0.16351532879884767;558.6900000000003;524.4180000000003;558.2855577080002;212.0;0.0;0.22820192740229797;-0.4376565629833714;0.4376565629833714;0.22820192740229797;0.8333333333333334;1.6428571428571428;2.4761904761904763;1.2708275888210743;1812.448539270036;29.105872759939185;24.218783868181134;24.218783868181134;20.343…
28;12.42089308941599;-0.34080032928906734;12.42089308941599;0.2662657481741171;0.38013136824893645;442.5230000000002;416.31500000000017;442.2117240720001;168.0;0.0;0.3191567146691598;-0.43765656293343047;0.43765656293343047;0.3191567146691598;0.9090909090909091;1.696969696969697;2.4545454545454546;1.6934940476026397;1299.5679812636938;23.424074484064487;19.008990328513487;19.008990328513487;15.83…
29;12.00526808941599;-0.25237685928522846;12.00526808941599;0.25237685928522846;0.42393533663993826;414.4690000000001;392.2930000000001;414.18042394400004;156.0;0.0;0.318745166501112;-0.4376565629334306;0.4376565629334306;0.318745166501112;0.967741935483871;1.8064516129032258;2.6129032258064515;1.7255903526110372;1227.5830956979405;21.631181265251037;17.216097109700033;17.216097109700033;15.19020…
30;5.19284691278033;0.8270377065968105;5.19284691278033;0.8270377065968105;0.6078831343837817;461.3680000000002;436.1680000000002;460.1334695200002;154.0;0.0;0.2047303118006544;-0.3661434405301379;0.3661434405301379;0.2047303118006544;1.103448275862069;1.896551724137931;2.6206896551724137;1.3406140923031338;987.423944563137;19.794317972067564;16.48815590553102;18.07415244464572;14.169836433395457…
31;5.462825234263287;0.8179470280868191;5.462825234263287;0.8179470280868191;0.391573391582537;548.4890000000004;518.2490000000004;547.1695206800001;186.0;0.0;0.15935071553662747;-0.3787922904487288;0.3787922904487288;0.15935071553662747;0.8611111111111112;1.6111111111111112;2.361111111111111;1.1766116227367398;1297.2137264626624;24.32141570956302;20.23671457104495;21.82271111015965;17.7254793260…
32;5.257540287978768;0.7850758924884106;5.257540287978768;0.7850758924884106;0.46827537395160657;480.3700000000004;458.19400000000036;479.106920424;158.0;0.0;0.15935071563158482;-0.49676778700834673;0.49676778700834673;0.15935071563158482;1.032258064516129;1.7741935483870968;2.4838709677419355;1.3790149642785168;1171.9213767602917;21.208531534440663;17.123830395922585;18.709826935037288;15.207841…
33;5.460557660567142;0.8096825652769015;5.460557660567142;0.8096825652769015;0.39231398728492334;549.4770000000003;520.2450000000002;548.1647696480003;186.0;0.0;0.15935071553662747;-0.3787922904487288;0.3787922904487288;0.15935071553662747;0.8333333333333334;1.5277777777777777;2.2777777777777777;1.1766116227367396;1299.035740803811;24.32141570956302;20.10657789735528;21.69257443646998;17.72547932…
34;5.621621362668143;0.3044616765035195;5.621621362668143;0.3044616765035195;0.33827714241077733;580.5310000000004;546.2590000000002;579.195735428;200.0;0.0;0.19630033258812238;-0.448384569987671;0.448384569987671;0.19630033258812238;0.9473684210526315;1.6842105263157894;2.3947368421052633;1.1509188086821545;1369.873776191225;26.061902685569176;21.990262323129553;23.576258862244256;18.53000977870…
35;5.261115134992737;0.7911648119864211;5.261115134992737;0.7911648119864211;0.4699409789519433;482.3860000000003;458.1940000000003;481.12257048800006;160.0;0.0;0.15935071563158504;-0.49676778700834673;0.49676778700834673;0.15935071563158504;1.096774193548387;1.8709677419354838;2.5483870967741935;1.384504294021796;1192.524028581446;21.371668241257193;17.54648012673296;19.132476665847662;15.118524…
36;5.462894994949931;0.8157714847749121;5.462894994949931;0.8157714847749121;0.3943350475249804;551.4930000000004;520.2450000000003;550.1804197120001;188.0;0.0;0.1593507155366277;-0.3787922904487288;0.3787922904487288;0.1593507155366277;0.9444444444444444;1.6944444444444444;2.4166666666666665;1.1801058720135238;1319.726153745796;24.48455241637955;20.529227628165653;22.115224167280356;17.636162928…
37;10.402861362022616;-0.9324224100414575;10.402861362022616;0.21118563581947436;0.7159435765757579;372.4540000000001;352.2940000000001;372.13684488;136.0;0.0;0.21944652777974208;-0.384913232961483;0.384913232961483;0.21944652777974208;1.1923076923076923;1.8846153846153846;2.5384615384615383;1.8906833686141118;928.8163627902642;18.311190308942123;14.63760635543217;15.454102936359897;12.4148348036…
38;6.592365491868107;0.517822808412481;6.592365491868107;0.517822808412481;0.4933662451928777;437.9350000000003;413.7430000000003;437.173086068;160.0;0.0;0.1593771656055366;-0.3658506976942647;0.3658506976942647;0.1593771656055366;1.1612903225806452;1.935483870967742;2.6129032258064515;1.3765843630382093;1192.5240285814461;21.371668241257193;17.306373312419552;18.062302258438006;15.10168808597359…
39;8.914421341112376;-0.011115740700144539;8.914421341112376;0.011115740700144539;0.3879551478708482;513.3960000000004;488.19600000000037;512.11715076;172.0;0.0;0.15935071563158493;-0.4912057837854589;0.4912057837854589;0.15935071563158493;1.1818181818181819;1.9696969696969697;2.6666666666666665;1.342310703129139;1230.9643480631285;22.785881803630282;18.291591710380292;19.877588249494995;16.10168…
40;12.672885894582912;-0.07590952482028346;12.672885894582912;0.07590952482028346;0.40404672746254877;520.4350000000002;494.2270000000002;519.1382205520001;174.0;0.0;0.3214633412426905;-0.37766088147750376;0.37766088147750376;0.3214633412426905;1.0294117647058822;1.7352941176470589;2.411764705882353;1.344548043066298;1296.3557208272962;23.656125291633362;19.124210557615328;20.71020709673003;16.49…
41;13.003715448626753;-3.504567123627108;13.003715448626753;0.32700044287384067;0.41192998401960185;541.4750000000003;516.2750000000004;540.09430714;176.0;0.0;0.24268918008724605;-0.37766088147750376;0.37766088147750376;0.24268918008724605;0.9705882352941176;1.6470588235294117;2.2941176470588234;1.4143472732551143;1413.387780231323;23.87166824125719;18.940707138543058;21.343200258585487;16.341373…
42;4.953725851068924;0.8151621081806871;4.953725851068924;0.8151621081806871;0.45871732485646866;477.4100000000001;452.2100000000001;476.13240690000003;158.0;0.0;0.15935072070838824;-0.37766088147750376;0.37766088147750376;0.15935072070838824;0.9032258064516129;1.5806451612903225;2.2580645161290325;1.4328915057096503;1178.1565697801257;21.371668241257193;17.71596226715147;19.30195880626617;15.097…
43;4.943950328588226;0.7025008939031719;4.943950328588226;0.7025008939031719;0.6216741449180001;457.42000000000024;428.1880000000002;456.1637070280001;154.0;0.0;0.1593507155867715;-0.37766088147750376;0.37766088147750376;0.1593507155867715;1.103448275862069;1.793103448275862;2.413793103448276;1.6262348108849072;970.8812142006178;20.543241116511002;17.613667971579513;19.199664510694216;13.91872399…
44;10.446976588360066;-0.9364733359673836;10.446976588360066;0.22738933952317808;0.7040823926894767;386.4810000000001;364.30500000000006;386.152494944;142.0;0.0;0.2197086934577769;-0.384913232961483;0.384913232961483;0.2197086934577769;1.2222222222222223;1.962962962962963;2.6296296296296298;1.9211757692730784;991.4159109779;19.181433796945207;15.560256086242545;16.37675266717027;12.82551840613481…
45;12.33332810791148;-0.07440387811381388;12.33332810791148;0.07440387811381388;0.42643063735068737;487.59300000000025;462.39300000000026;487.19027742000014;178.0;0.0;0.23983363001371263;-0.37766088147750376;0.37766088147750376;0.23983363001371263;1.2;1.9714285714285715;2.6285714285714286;1.3386258563356226;1364.7629561134484;24.363232072819912;19.52397753968755;20.340474120615276;17.012371688496…
46;12.404478989615036;-0.018698502599410416;12.404478989615036;0.018698502599410416;0.4080926847365238;489.6050000000002;462.3890000000002;489.1946941040002;180.0;0.0;0.23983363001365463;-0.49676778700834673;0.49676778700834673;0.23983363001365463;1.1714285714285715;1.9714285714285715;2.657142857142857;1.2213053549073878;1324.1210561317969;23.777445635193008;19.52936247071422;20.345859051641945;1…
47;8.907476896667932;-0.019169652600210085;8.907476896667932;0.019169652600210085;0.4256754888327755;468.9450000000004;443.7450000000003;468.16766634000004;172.0;0.0;0.159377165700494;-0.4912057837854589;0.4912057837854589;0.159377165700494;1.1818181818181819;1.9696969696969697;2.6666666666666665;1.342310703129139;1230.9643480631285;22.785881803630282;18.291591710380292;19.047520656398746;16.1016…
48;5.223425973401325;0.8135140620629441;5.223425973401325;0.8135140620629441;0.3772092907114547;551.4930000000003;520.2450000000002;550.180419712;188.0;0.0;0.15935071553662755;-0.3661442341287827;0.3661442341287827;0.15935071553662755;0.9722222222222222;1.7222222222222223;2.4444444444444446;1.1750777796297858;1319.7261537457962;24.484552416379557;20.504663763476067;22.09066030259077;17.6193261761…
49;5.208388316602686;0.8065462781633419;5.208388316602686;0.8065462781633419;0.4192491149518161;510.44000000000045;482.21600000000035;509.15387061600006;172.0;0.0;0.15935071553662755;-0.3661442341287827;0.3661442341287827;0.15935071553662755;1.121212121212121;1.878787878787879;2.5454545454545454;1.3529755856673813;1239.6766875256308;22.949018510446816;19.17623663872988;20.762233177844582;15.95753…
50;12.366776152339543;-0.05033277642198275;12.366776152339543;0.05033277642198275;0.35986341023653756;553.0920000000002;523.8600000000004;552.182270848;198.0;0.0;0.23983363001372726;-0.3787922904487288;0.3787922904487288;0.23983363001372726;1.0526315789473684;1.8421052631578947;2.5789473684210527;1.1304419411533684;1380.5260633941778;25.898765978752646;20.898510613593416;22.470936140539592;18.619…
51;12.094742751503212;-0.024830246913580156;12.094742751503212;0.024830246913580156;0.6682072062281107;422.3120000000002;406.1840000000002;421.0320412320001;130.0;0.0;0.23983363001370506;-0.3661445476284886;0.3661445476284886;0.23983363001370506;1.28;2.12;2.88;1.3856071817746793;873.2773463407265;17.225403871315226;13.275464014127987;15.677957134170418;12.203509938206668;7.847332470805815;9.51998…
52;12.322563645101562;-0.03415696453356687;12.322563645101562;0.03415696453356687;0.38496070704885055;541.4790000000002;516.2790000000002;540.10554052;176.0;0.0;0.23983363001370506;-0.37766088147750376;0.37766088147750376;0.23983363001370506;1.1764705882352942;1.9411764705882353;2.6176470588235294;1.3057292758359917;1280.5536729954476;23.656125291633366;18.954728417196822;21.35722153723925;16.474…
53;6.352531959549456;0.461943956850162;6.352531959549456;0.461943956850162;0.2968420427911929;460.50100000000026;440.34100000000024;460.17600726;170.0;0.0;0.22820192739696146;-0.43765656298338185;0.43765656298338185;0.22820192739696146;0.8285714285714286;1.7428571428571429;2.6285714285714286;1.3749526647722001;1629.6195201271933;23.614308928376477;18.727220036618416;18.727220036618416;17.28032088…
54;4.86973261526833;0.8226099668262369;4.86973261526833;0.8226099668262369;0.7070648477127897;401.3120000000002;380.1440000000002;400.10110677200004;130.0;0.0;0.159350715577379;-0.37766088147750376;0.37766088147750376;0.159350715577379;1.12;1.84;2.52;1.7666280766978024;880.4677236798931;17.388540578131753;14.38199732570338;15.967993864818085;12.131030293135234;8.409246958862541;9.202245228419894;…
55;12.430160016983649;-0.031332890459492946;12.430160016983649;0.031332890459492946;0.389857353914825;535.4500000000002;508.2340000000002;534.149119584;180.0;0.0;0.23809579002870757;-0.37766088147750376;0.37766088147750376;0.23809579002870757;1.1142857142857143;1.8857142857142857;2.5714285714285716;1.2909046555038644;1314.8167540760055;24.363232072819915;19.701180665112208;21.28717720422691;16.97…
56;12.512542859009347;-0.06270463257197556;12.512542859009347;0.06270463257197556;0.378890429682637;524.4560000000001;497.2400000000002;523.1654138440001;186.0;0.0;0.23805377830035096;-0.37766088147750376;0.37766088147750376;0.23805377830035096;1.0833333333333333;1.8333333333333333;2.5277777777777777;1.2797953599245326;1379.0790975567315;25.233475560822985;20.131931542621476;21.643789434658387;17…
57;5.199990349199015;0.8274452660703042;5.199990349199015;0.8274452660703042;0.6148814408310329;475.39500000000027;448.17900000000014;474.14911958400006;160.0;0.0;0.20473060133636686;-0.36614344053013786;0.36614344053013786;0.20473060133636686;1.0666666666666667;1.8;2.5;1.330026353256237;1017.1602071176638;20.66456146007065;17.435369501030976;19.02136604014568;14.563683283512809;10.43836252784784…
58;4.971313873549624;0.3733084971091929;4.971313873549624;0.3733084971091929;0.42242355590511094;506.45200000000017;478.2280000000002;505.158955996;170.0;0.0;0.159350715586814;-0.37766088147750376;0.37766088147750376;0.159350715586814;1.0;1.696969696969697;2.3636363636363638;1.387794904683135;1229.0977781979036;22.94901851044682;19.163175862651425;20.749172401766128;16.008040390846983;11.21923471…
59;6.6052962801154536;0.652318087856508;6.6052962801154536;0.652318087856508;0.6726164404868504;430.94400000000024;403.7280000000002;430.1996351640001;160.0;0.0;0.20473081942390012;-0.365849902986847;0.365849902986847;0.20473081942390012;1.0666666666666667;1.8;2.5;1.330026353256237;1017.1602071176638;20.66456146007065;17.435369501030976;18.19129844704943;14.563683283512809;10.438362527847845;10.8…
60;5.21939024883986;0.8165013566437884;5.21939024883986;0.8165013566437884;0.39451538592584456;541.4580000000002;512.2260000000003;540.1709176480001;184.0;0.0;0.20473062128598574;-0.36614344053013786;0.36614344053013786;0.20473062128598574;1.0285714285714285;1.8;2.5142857142857142;1.1315538901797269;1268.9530836947374;23.777445635193008;19.768954280786314;21.354950819901013;17.119326176178635;12.…
61;6.66469735914274;0.6390444196702523;6.66469735914274;0.6390444196702523;0.43038984056438373;497.0070000000003;467.7750000000002;496.22143322800014;184.0;0.0;0.20473083937351907;-0.365849902986847;0.365849902986847;0.20473083937351907;1.0285714285714285;1.8;2.5142857142857142;1.1315538901797269;1268.9530836947374;23.777445635193008;19.768954280786314;20.524883226804768;17.119326176178635;12.006…
62;12.414038328294279;-0.5542947811968375;12.414038328294279;0.02790607038397419;0.2068743138591991;338.27900000000017;328.19900000000007;338.06511942;124.0;0.0;0.2697039621289738;-0.5079401685712561;0.5079401685712561;0.2697039621289738;1.04;1.76;2.48;1.9466921331064193;1025.1802983153225;17.714813991764817;12.477700868529178;12.477700868529178;11.990402300641941;7.16616065357715;7.1661606535771…
63;12.270272268411073;-0.2856152858551848;12.270272268411073;0.2856152858551848;0.3365668168328729;422.49200000000013;400.3160000000001;422.1855093240001;158.0;0.0;0.32317843438896315;-0.34613977722356026;0.34613977722356026;0.32317843438896315;0.9375;1.6875;2.4375;1.424025547232768;1368.8763190661741;21.91563831562721;17.53989962680505;17.53989962680505;15.70784123585624;10.444488080044392;10.44…
64;11.837675896528989;-0.1570967673366661;11.837675896528989;0.1570967673366661;0.5616277615572859;374.44800000000015;352.2720000000001;374.185509324;142.0;0.0;0.3208166427979405;-0.34613977722356026;0.34613977722356026;0.3208166427979405;1.1428571428571428;1.9285714285714286;2.642857142857143;1.7536676394362738;1123.4768920757733;19.672997628507925;16.100361876356878;16.100361876356878;13.562881…
65;12.756540785318363;0.006592115496335982;12.756540785318363;0.006592115496335982;0.4216355685049064;428.56100000000015;404.36900000000026;428.167082388;156.0;0.0;0.22918516804477365;-0.3697937643107764;0.3697937643107764;0.22918516804477365;1.096774193548387;1.935483870967742;2.7096774193548385;1.4834165788972178;1205.2993855020532;21.04539482762413;17.174660908135895;17.99115748906362;15.25915…
66;12.754791486090443;-0.07073774357428331;12.754791486090443;0.07073774357428331;0.2163402639722265;587.7090000000003;558.4770000000002;587.210344168;214.0;0.0;0.22829402455785014;-0.37777781989763004;0.37777781989763004;0.22829402455785014;0.9069767441860465;1.744186046511628;2.627906976744186;1.166598604235262;1879.1838860695368;29.011650153875006;23.31130133104776;24.127797911975485;21.191805…
67;12.031133304969437;-0.16352685192042715;12.031133304969437;0.16352685192042715;0.2858381172337365;507.6420000000003;474.3780000000003;507.274658676;194.0;0.0;0.3208166427979405;-0.33920849654978646;0.33920849654978646;0.3208166427979405;0.9736842105263158;1.763157894736842;2.473684210526316;1.546072577421209;1578.26961889235;26.81082583001261;22.486733060612263;22.486733060612263;18.3169021411…
68;12.360175989399995;-0.009469864851357812;12.360175989399995;0.009469864851357812;0.4996362255280524;373.4810000000001;354.3290000000002;373.12488322800004;134.0;0.0;0.2291349857559029;-0.32550907149973574;0.32550907149973574;0.2291349857559029;1.1481481481481481;2.0;2.7777777777777777;1.5925433714559025;1095.5127830533122;18.639617433688315;14.899020187889745;15.715516768817471;13.186673185801…
69;4.570218253968254;0.9603065948601665;4.570218253968254;0.9603065948601665;0.5261615141342137;366.4680000000001;344.29200000000003;366.18444670400004;138.0;0.0;0.0927184058269362;-0.3709705483401921;0.3709705483401921;0.0927184058269362;0.8928571428571429;1.6785714285714286;2.4642857142857144;1.6233580038769144;1107.5312487333883;18.76093777724796;15.675621410711205;15.675621410711205;13.882142…
70;12.317313256343809;-0.018629209144630954;12.317313256343809;0.018629209144630954;0.5337970979230572;355.4410000000001;334.2730000000001;355.168462292;134.0;0.0;0.2282940418696373;-0.32578289695384954;0.32578289695384954;0.2282940418696373;0.8518518518518519;1.5555555555555556;2.2962962962962963;1.4683909168670335;1039.1220614773588;18.476480726871788;14.982335728988602;14.982335728988602;13.27…
71;12.389876270747102;-0.010019515267079893;12.389876270747102;0.010019515267079893;0.5205372270037452;367.4520000000001;346.2840000000001;367.168462292;138.0;0.0;0.22829404187483418;-0.32578289543373695;0.32578289543373695;0.22829404187483418;0.9642857142857143;1.7142857142857142;2.5;1.348481072246389;1118.5312487333886;18.92407448406449;15.429929486181308;15.429929486181308;13.775989583278104;9…
72;12.303327916837636;-0.036645790777283915;12.303327916837636;0.036645790777283915;0.5352225944839787;353.425;334.2730000000001;353.1528122280001;132.0;0.0;0.22829404330272104;-0.3257826942169656;0.3257826942169656;0.22829404330272104;0.9259259259259259;1.6666666666666667;2.4444444444444446;1.528169778487603;1082.5344022265074;18.476480726871788;14.722822704994758;14.722822704994758;13.275989583…
73;12.545136162711271;-0.006803347212311461;12.545136162711271;0.006803347212311461;0.3853312427141362;485.6570000000003;454.4090000000004;485.22493161200003;180.0;0.0;0.2291349857559029;-0.32550907149973574;0.32550907149973574;0.2291349857559029;1.1142857142857143;1.9714285714285715;2.7714285714285714;1.3026747951838573;1332.9033670385181;24.200095366003378;20.25163101563277;21.068127596560497;1…
74;12.392913940489048;-0.014303347212311524;12.392913940489048;0.014303347212311524;0.4092938918438246;471.6300000000003;442.3980000000002;471.20928154800004;174.0;0.0;0.2291271367399711;-0.3257567209927003;0.3257567209927003;0.2291271367399711;1.088235294117647;1.9705882352941178;2.7941176470588234;1.2718458026490522;1285.6088824540718;23.3298518780003;19.3289812848224;20.145477865750124;16.6193…
75;12.545136162711273;-0.006803347212311461;12.545136162711273;0.006803347212311461;0.3853312427141365;485.6570000000002;454.4090000000002;485.2249316120001;180.0;0.0;0.22913498716415642;-0.32550898782297016;0.32550898782297016;0.22913498716415642;1.1142857142857143;1.9714285714285715;2.7714285714285714;1.3123198955631246;1332.9033670385184;24.200095366003378;20.25163101563277;21.068127596560497;…
76;12.826959341629777;-0.13530036371757093;12.826959341629777;0.13530036371757093;0.4228791682649864;427.5040000000002;402.3040000000002;427.1895916600001;162.0;0.0;0.2284484537585989;-0.49675295535928526;0.49675295535928526;0.2284484537585989;1.03125;1.84375;2.59375;1.571626034523553;1276.4717477737454;22.501424753254113;18.307268478353606;18.307268478353606;15.567213243362943;10.297291008447782…
77;12.45555013905986;-0.029145790777284075;12.45555013905986;0.029145790777284075;0.5077902979983757;367.4520000000001;346.2840000000001;367.168462292;138.0;0.0;0.2283018923850844;-0.3255350447043494;0.3255350447043494;0.2283018923850844;1.0;1.7142857142857142;2.4642857142857144;1.5788592206166423;1128.7088610207625;19.346724214874865;15.645472435805134;15.645472435805134;13.686673185801062;9.245…
78;11.564946582831684;-0.3008101851851852;11.564946582831684;0.14366769547325098;0.5717656488543785;334.3790000000001;316.23500000000007;334.142975816;126.0;0.0;0.29286034404378647;-0.36592660433032276;0.36592660433032276;0.29286034404378647;1.12;1.88;2.6;1.7636074764561553;940.7174260602968;17.225403871315223;13.682716914880427;13.682716914880427;12.220346690612276;8.368098838128875;8.3680988381…
79;6.294390005236867;0.8288528806584364;6.294390005236867;0.8288528806584364;0.7211395439673426;304.397;284.23699999999997;304.16879664000004;116.0;0.0;0.09277349504508933;-0.3970301851345257;0.3970301851345257;0.09277349504508933;1.0434782608695652;1.826086956521739;2.608695652173913;1.6933984387658836;842.4370458023989;15.6480536021256;12.996357007642368;12.996357007642368;11.309663088089316;8.…
80;12.635648588276528;-0.07263908603307523;12.635648588276528;0.040812289884639474;0.33518861932435723;514.6550000000004;484.4150000000004;514.2150952000001;190.0;0.0;0.3214289167310829;-0.32550907149973574;0.32550907149973574;0.3214289167310829;1.054054054054054;1.8918918918918919;2.675675675675676;1.2859486052104192;1434.4155352150499;25.777445635192997;20.95277252491009;21.769269105837814;17.9…
81;12.490827916837635;-3.5061471949316902;12.490827916837635;0.07139767736025693;0.5029221814437081;389.48000000000013;370.3280000000001;389.1197978480001;140.0;0.0;0.23641671906246842;-0.28325416854788077;0.28325416854788077;0.23641671906246842;0.8928571428571429;1.6071428571428572;2.357142857142857;1.5788023648091485;1214.6339911676018;19.399130457682162;15.039319285922486;15.855815866850213;13…
82;9.288623683605211;0.69233684422676;9.288623683605211;0.69233684422676;0.760318735944394;371.48800000000017;346.2880000000001;371.21099580000003;142.0;0.0;0.09941671038920154;-0.3038256611666209;0.3038256611666209;0.09941671038920154;1.1428571428571428;1.9642857142857142;2.75;1.54018963427053;1048.5301984213718;19.509860921691395;16.44319044144958;16.44319044144958;13.635361590784807;9.69546061…
83;6.123967987361722;0.7900604472495792;6.123967987361722;0.7900604472495792;0.40184804018767384;451.6180000000001;418.3540000000002;451.27359605600003;174.0;0.0;0.0929841016684054;-0.39870319024823125;0.39870319024823125;0.0929841016684054;0.9705882352941176;1.7941176470588236;2.588235294117647;1.4122512832821776;1321.8973838948918;23.656125291633362;20.30537792270813;20.30537792270813;16.457530…
84;12.64223422729793;-3.4404325684937764;12.64223422729793;0.09052102914393378;0.4559444890964185;523.6630000000004;490.3990000000003;523.236558916;196.0;0.0;0.3214289167310829;-0.36977779564966;0.36977779564966;0.3214289167310829;1.027027027027027;1.7837837837837838;2.5135135135135136;1.3635289263007717;1419.1930345583328;25.99298858481683;21.197503946864668;22.01400052779239;17.748134695380315;…
85;12.34619064989382;-0.027486446484010774;12.34619064989382;0.027486446484010774;0.5205571142751757;371.46500000000015;354.3290000000002;371.10923316400005;132.0;0.0;0.22913498854509157;-0.32550867556896984;0.32550867556896984;0.22913498854509157;1.1481481481481481;2.0;2.7777777777777777;1.6155683849103109;1148.9615727161627;18.639617433688315;14.744319649510492;15.560816230438219;13.18667318580…
86;4.589405178355395;0.6806833724970448;4.589405178355395;0.6806833724970448;0.47751964756809107;424.55200000000013;396.3280000000002;424.23754489600003;162.0;0.0;0.09277361461412277;-0.37769286965667453;0.37769286965667453;0.09277361461412277;0.96875;1.78125;2.5625;1.4861155910449018;1191.2143410438473;21.75250160881068;18.32994178739771;18.32994178739771;15.759152830872496;11.086600399520917;11…
87;4.567059499343049;0.6946687120032176;4.567059499343049;0.6946687120032176;0.4625965808815132;395.5100000000001;370.3100000000002;395.2109958000001;150.0;0.0;0.09277361461393885;-0.3776928798676984;0.3776928798676984;0.09277361461393885;0.9666666666666667;1.8;2.6;1.4937928178304023;1142.3612771755415;20.175151339621056;16.882728191897748;16.882728191897748;14.865305980755144;10.506931271987284;…
88;11.664267916157485;-0.5215495262613763;11.664267916157485;0.311111148418147;0.7430479953428;350.3820000000002;332.2380000000001;350.149123816;132.0;0.0;0.2690123532349573;-0.49457931404997774;0.49457931404997774;0.2690123532349573;1.3076923076923077;2.1153846153846154;2.8846153846153846;1.7749138464952676;1010.9110742620974;18.25878406613483;14.483666140438412;14.483666140438412;12.57971869811…
89;11.64967349251586;-0.5176505213184159;11.64967349251586;0.3161350292180576;0.7430479953428001;350.3820000000001;332.2380000000001;350.1491238159999;132.0;0.0;0.2690123532349573;-0.4967658883837372;0.4967658883837372;0.2690123532349573;1.2692307692307692;2.0384615384615383;2.730769230769231;1.7183104893818224;993.6610742620976;18.258784066134833;14.48366614043841;14.48366614043841;12.5628819457…
90;12.038941027822773;-0.5314154903237698;12.038941027822773;0.2969295034103838;0.5643602095171111;382.427;364.2830000000001;382.15420919600007;142.0;0.0;0.2690283952471458;-0.3641908431553652;0.3641908431553652;0.2690283952471458;1.0;1.7241379310344827;2.4482758620689653;1.673772747866646;1200.9669242026443;19.79431797206757;15.539519465112305;15.539519465112305;14.20350993820667;9.3597880769010…
91;11.448732851959834;-0.5253331962950469;11.448732851959834;0.2933618541284486;0.6833253340866282;306.329;292.217;306.122909068;114.0;0.0;0.2690035110464324;-0.364191188153679;0.364191188153679;0.2690035110464324;1.2173913043478262;2.0434782608695654;2.8260869565217392;1.7433821925754136;886.8410480713464;15.81119030894213;12.205554523664215;12.205554523664215;11.220346690612278;7.27549767662812…
92;12.09040628985351;-0.46208371594735254;12.09040628985351;0.2889331753770783;0.7084611809778696;388.475;364.2830000000001;388.20115938800006;148.0;0.0;0.2690127817724931;-0.3641910613100348;0.3641910613100348;0.2690127817724931;1.103448275862069;1.896551724137931;2.6551724137931036;1.6083813347365203;1052.6644914362296;19.79431797206757;16.26565229428654;16.26565229428654;14.20350993820667;10.3…
93;11.838012155719632;-0.5202200180944871;11.838012155719632;0.31279470046383717;0.604714296816064;448.53100000000023;420.3070000000002;448.2335221360001;172.0;0.0;0.2690123532349573;-0.4945765598213161;0.4945765598213161;0.2690123532349573;1.1515151515151516;1.9393939393939394;2.6666666666666665;1.480629398058638;1213.4107296604175;23.11215521726335;19.129170186994887;19.129170186994887;15.93989…
94;11.645098784007583;-0.5068380172316858;11.645098784007583;0.3288659693547864;0.7642896145717093;334.38300000000004;316.23900000000003;334.154209196;126.0;0.0;0.2690123532349573;-0.3641910642224725;0.3641910642224725;0.2690123532349573;1.28;2.08;2.84;1.7911316746753168;991.2265251849299;17.551677284948283;14.075417849974547;14.075417849974547;12.041713895658194;8.089377938794748;8.0893779387947…
95;11.675841990231557;-0.5077754215781807;11.675841990231557;0.32777781508481363;0.6886392962707905;366.45000000000016;348.3060000000001;366.12628019600004;132.0;0.0;0.2690123532349573;-0.3641910642224725;0.3641910642224725;0.2690123532349573;1.3076923076923077;2.1153846153846154;2.8846153846153846;1.7749138464952676;1012.9110742620974;18.25878406613483;14.483666140438412;15.300162721366139;12.57…
96;11.97362976282966;-0.5558241014013368;11.97362976282966;0.2706558377355641;0.6606604705334334;378.39200000000017;360.2480000000001;378.144038436;142.0;0.0;0.3394743419745204;-0.46536163982496515;0.46536163982496515;0.3394743419745204;1.25;2.0357142857142856;2.7857142857142856;1.7611610097172794;1105.0435763993191;19.836134335324456;15.391914430902276;15.391914430902276;13.49040230064194;8.6558…
97;11.795125294241853;-0.5115334010279684;11.795125294241853;0.3235908862775052;0.5253275599871204;410.4810000000002;388.30500000000023;410.185509324;154.0;0.0;0.2690123532349573;-0.3641910642224725;0.3641910642224725;0.2690123532349573;1.096774193548387;1.8709677419354838;2.6774193548387095;1.4972445006421085;1278.7315928219655;21.371668241257193;17.169275977109226;17.169275977109226;15.09735678…
98;12.29033856251583;-0.48046654541446254;12.29033856251583;0.034067778634982115;0.30774230539834907;451.4900000000001;430.32200000000023;451.1756729120001;168.0;0.0;0.32317843438896315;-0.36806432155657376;0.36806432155657376;0.32317843438896315;0.9117647058823529;1.6470588235294117;2.3823529411764706;1.4465634022337608;1470.4929680045486;23.492988584816835;18.025498186458538;18.025498186458538;…
99;12.34949774887282;-0.3263990259708429;12.34949774887282;0.10778136022927676;0.266313950243957;479.5440000000002;454.3440000000003;479.2069730400001;180.0;0.0;0.32317843438896315;-0.3547714844789494;0.3547714844789494;0.32317843438896315;0.9166666666666666;1.6666666666666667;2.4166666666666665;1.4402984821450693;1504.484792293904;24.907202147189928;19.655254698455458;19.655254698455458;17.60168…
100;12.958877667138253;-0.32668739805866576;12.958877667138253;0.004070491622575556;0.30205132296385107;521.5810000000004;494.3650000000004;521.2175377240001;196.0;0.0;0.32317843438896315;-0.37777419372791404;0.37777419372791404;0.32317843438896315;0.8974358974358975;1.641025641025641;2.41025641025641;1.2836210578848424;1603.2374710185654;26.605872759939192;21.132036927978923;21.132036927978923;1…
101;11.932534340452882;-0.21734114520725;11.932534340452882;0.21734114520725;0.22876232034738164;549.6790000000002;514.3990000000003;549.28522336;210.0;0.0;0.318724683564036;-0.37879229044867957;0.37879229044867957;0.318724683564036;1.0;1.829268292682927;2.6097560975609757;1.3286424189019748;1648.6661315334998;28.18322302912881;23.4833016615089;23.4833016615089;20.106019383623156;14.2120854788472…
102;12.06933989600844;-0.16410040446650975;12.06933989600844;0.16410040446650975;0.27157110909938287;549.6790000000002;514.3990000000003;549.28522336;210.0;0.0;0.3208166427979405;-0.37879229044867957;0.37879229044867957;0.3208166427979405;1.024390243902439;1.829268292682927;2.5853658536585367;1.3364631253299553;1663.4628136270592;28.34635973594535;23.72340847582231;23.72340847582231;19.9786981836…
103;11.922515436729874;-0.21723964616082703;11.922515436729874;0.21723964616082703;0.22876232034738164;549.6790000000002;514.3990000000003;549.28522336;210.0;0.0;0.318724683564036;-0.3787922904487288;0.3787922904487288;0.318724683564036;0.975609756097561;1.7317073170731707;2.4634146341463414;1.296802449646811;1631.4161315334998;28.18322302912882;23.4833016615089;23.4833016615089;20.10601938362316…
104;12.05932099228543;-0.16399890542008655;12.05932099228543;0.16399890542008655;0.27157110909938287;549.6790000000002;514.3990000000003;549.28522336;210.0;0.0;0.3208166427979405;-0.3787922904487288;0.3787922904487288;0.3208166427979405;1.0;1.7317073170731707;2.4390243902439024;1.3042981619214955;1646.212813627059;28.34635973594535;23.723408475822314;23.723408475822314;19.978698183685335;14.01945…
105;12.989145754089646;-0.3171558419192684;12.989145754089646;0.1656701102735938;0.19855654829238764;578.6770000000001;544.4050000000002;578.2753869480001;220.0;0.0;0.32317843438896315;-0.3787927180120614;0.3787927180120614;0.32317843438896315;0.9534883720930233;1.697674418604651;2.441860465116279;1.2036154052708805;1706.06227927712;29.59743659150191;23.968900221162393;23.968900221162393;21.06801…
106;13.064500570028876;-0.3135112477479729;13.064500570028876;0.13778302179622726;0.16391271698255278;605.7470000000002;566.4350000000003;605.3226714880001;232.0;0.0;0.32317843438896315;-0.35072156666974064;0.35072156666974064;0.32317843438896315;0.9111111111111111;1.6444444444444444;2.3777777777777778;1.1596930035390918;1753.849832830332;31.17478686069154;25.714972307385036;25.714972307385036;21…
107;13.057664272608164;-0.3141616998179839;13.057664272608164;0.146347836611042;0.19654076258376915;591.7200000000003;554.4240000000003;591.3070214240001;226.0;0.0;0.32317843438896315;-0.34948379065740753;0.34948379065740753;0.32317843438896315;0.9090909090909091;1.6363636363636365;2.3636363636363638;1.188098438510256;1736.5072736910945;30.467680079504994;25.007865526198486;25.007865526198486;21.…
108;11.830221892020301;-0.4992683814802319;11.830221892020301;0.08638687908078224;0.7552044127379011;348.4100000000001;328.2500000000001;348.16985926;132.0;0.0;0.2690127784376368;-0.3641910613209384;0.3641910613209384;0.2690127784376368;1.2307692307692308;2.0;2.6923076923076925;1.8311667699636818;977.194467884927;18.258784066134833;14.7301183883538;14.7301183883538;12.541713895658194;8.6383971047…
109;11.645098784007583;-0.5809120913057606;11.645098784007583;0.07309467783899581;0.5292936833094086;365.3530000000001;350.2330000000001;365.1236373400001;136.0;0.0;0.29224943566409284;-0.3641910642224725;0.3641910642224725;0.29224943566409284;1.3333333333333333;2.111111111111111;2.8518518518518516;1.780659396413598;1090.126242209126;19.12902755413791;14.339128026402232;14.339128026402232;12.9523…
110;11.639522354480103;-0.5700928943152352;11.639522354480103;0.029647371294196256;0.5292936833094086;365.3530000000001;350.2330000000001;365.12363734;136.0;0.0;0.27100364408405314;-0.3641910642224725;0.3641910642224725;0.27100364408405314;1.3703703703703705;2.185185185185185;2.925925925925926;1.7398985447339341;1090.126242209126;19.12902755413791;14.33912802640223;14.33912802640223;12.9355607457…
111;11.665165078112338;-0.5573239370357881;11.665165078112338;0.2688384211454202;0.628976580171835;363.3810000000001;346.2450000000001;363.1443727840001;136.0;0.0;0.2690123532349573;-0.36553223924750383;0.36553223924750383;0.2690123532349573;1.1481481481481481;1.9259259259259258;2.6666666666666665;1.7806593964135984;1087.3093479865836;19.12902755413791;14.561016409628037;14.561016409628037;12.952…
112;11.793074207274104;-3.916029722558853;11.793074207274104;0.06152060376492163;0.5746005574852575;399.43600000000015;382.3000000000001;399.1113584040001;144.0;0.0;0.2690123532349573;-0.3641910642224725;0.3641910642224725;0.2690123532349573;1.25;2.0;2.7142857142857144;1.7946915910049184;1217.4841158552313;20.051677284948283;14.877512990555763;15.69400957148349;13.253038761063383;8.36253767775552…
113;11.779827826841021;-0.5143582793723278;11.779827826841021;0.32008764459744077;0.5501797413624054;396.4540000000002;376.29400000000015;396.16985926000007;148.0;0.0;0.2690123532349573;-0.3641910642224725;0.3641910642224725;0.2690123532349573;1.0666666666666667;1.8333333333333333;2.6333333333333333;1.5601037042758883;1262.185918681252;20.664561460070644;16.462169195922677;16.462169195922677;14.6…
114;11.78818084979741;-0.519797863837886;11.78818084979741;0.3135908862775052;0.4630655285984383;411.4690000000002;390.3010000000002;411.18075829200006;154.0;0.0;0.2690123532349573;-0.3641910642224725;0.3641910642224725;0.2690123532349573;1.0;1.7096774193548387;2.4516129032258065;1.4972445006421082;1280.5870583998853;21.371668241257193;16.96216919592268;16.96216919592268;15.097356788324023;10.000…
115;13.028722355422254;-0.5499478485333256;13.028722355422254;0.09103626018308542;0.4758836847687114;424.46400000000017;404.3040000000002;424.16477388000004;158.0;0.0;0.2690123532349573;-0.3641910642224725;0.3641910642224725;0.2690123532349573;1.03125;1.78125;2.5625;1.5285148790659169;1360.424523576914;22.24191172926027;17.37041748638654;17.37041748638654;15.52487714325259;10.204185686549634;10.2…
116;11.79281047942704;-0.5142882219646079;11.79281047942704;0.3202575529441718;0.499059077437041;428.5210000000002;408.3610000000002;428.14193026000004;154.0;0.0;0.2690123532349573;-0.3641910642224725;0.3641910642224725;0.2690123532349573;1.096774193548387;1.8709677419354838;2.6774193548387095;1.4972445006421082;1284.728767849962;21.371668241257193;16.87041748638654;17.686914067314266;15.09735678…
117;11.8878407211136;-0.2166858441537205;11.8878407211136;0.2166858441537205;0.24084687736735347;507.6420000000002;474.3780000000003;507.27465867600006;194.0;0.0;0.318724683564036;-0.33920863595814554;0.33920863595814554;0.318724683564036;0.9736842105263158;1.7105263157894737;2.3947368421052633;1.5099883997826684;1546.3415724748272;26.64768912319608;22.24662624629885;22.24662624629885;18.44422334…
118;12.36390781611024;-0.30016842900666174;12.36390781611024;0.0925592398042665;0.18751921680804212;495.5870000000002;466.35500000000025;495.2382731680001;188.0;0.0;0.32317843438896315;-0.39505425426472646;0.39505425426472646;0.32317843438896315;1.0;1.7567567567567568;2.4864864864864864;1.4106606615108175;1490.5589083059558;25.61430892837647;20.53108329667502;20.53108329667502;18.139692888434375;…
119;11.635104331518125;-0.5614958701088197;11.635104331518125;0.005015719632977422;0.5292936833094086;365.3530000000001;350.2330000000001;365.1236373400001;136.0;0.0;0.2690754624325308;-0.3641910642224725;0.3641910642224725;0.2690754624325308;1.2962962962962963;2.037037037037037;2.7037037037037037;1.7026268562040578;1072.8762422091263;19.12902755413791;14.339128026402232;14.339128026402232;12.935…
120;12.024646276669156;-0.16344510341298002;12.024646276669156;0.16344510341298002;0.2858381172337365;507.6420000000003;474.3780000000003;507.274658676;194.0;0.0;0.3208166427979405;-0.33920863595814554;0.33920863595814554;0.3208166427979405;0.9473684210526315;1.6578947368421053;2.3157894736842106;1.520298185266714;1561.0196188923503;26.81082583001261;22.486733060612263;22.486733060612263;18.31690…
121;11.894327749413883;-0.2167675926611674;11.894327749413883;0.2167675926611674;0.2408468773673534;507.6420000000002;474.37800000000027;507.2746586760001;194.0;0.0;0.318724683564036;-0.33920849654978646;0.33920849654978646;0.318724683564036;1.0;1.8157894736842106;2.5526315789473686;1.535457596039037;1563.5915724748272;26.64768912319608;22.24662624629885;22.24662624629885;18.444223341074682;12.89…
122;12.185095500734306;-0.2906999710913849;12.185095500734306;0.2906999710913849;0.33436382190028624;394.43800000000005;376.29400000000015;394.15420919600007;146.0;0.0;0.32317843438896315;-0.3461397772273216;0.3461397772273216;0.32317843438896315;0.8333333333333334;1.6;2.4;1.3749598552909899;1304.5690733569727;20.338288046437583;15.885579250118544;15.885579250118544;14.775989583278104;9.475236575…
123;11.656156818916767;-0.5193655767609939;11.656156818916767;0.3139510797176748;0.7430479953428002;350.38199999999995;332.238;350.14912381600004;132.0;0.0;0.2690123532349573;-0.4966877311017302;0.4966877311017302;0.2690123532349573;1.3461538461538463;2.1923076923076925;2.9615384615384617;1.7454941609559143;1010.9110742620974;18.25878406613483;14.48366614043841;14.48366614043841;12.56288194571337…
124;11.671212360601928;-0.5132850634514587;11.671212360601928;0.32111114841814703;0.6629294490411374;349.3980000000001;330.24600000000004;349.16510822800007;132.0;0.0;0.2690123532349573;-0.3864413379902637;0.3864413379902637;0.2690123532349573;1.2307692307692308;2.0;2.730769230769231;1.7749138464952676;1008.7693648120211;18.25878406613483;14.575417849974547;14.575417849974547;12.57971869811898;8.…
125;11.924597832516373;-0.21275781187391662;11.924597832516373;0.21275781187391662;0.21185445914668716;533.6800000000002;498.4000000000003;533.2903087400001;204.0;0.0;0.318724683564036;-0.3392084965497678;0.3392084965497678;0.318724683564036;0.975;1.8;2.575;1.3429609435374927;1627.1102811597304;27.47611624794227;23.07505337104504;23.07505337104504;19.606019383623156;14.134735209657627;14.13473520…
126;12.341782828558;-0.2886249277284627;12.341782828558;0.1723062341644801;0.29227848528011074;450.5460000000001;424.33800000000014;450.21680945200006;170.0;0.0;0.32317843438896315;-0.3461397772235392;0.3461397772235392;0.32317843438896315;0.8823529411764706;1.588235294117647;2.2941176470588234;1.4677795643297233;1442.310415985142;23.708531534440656;19.3327928456185;19.3327928456185;16.3811612988…
127;13.042399254173418;-4.5094587165546764;13.042399254173418;0.15177703476044013;0.7161585789933284;388.35300000000007;373.233;388.1259437600001;144.0;0.0;0.40754409916195256;-0.36419106259846207;0.40754409916195256;0.36419106259846207;1.2142857142857142;1.9642857142857142;2.642857142857143;1.8168048329845137;1045.4647680063285;19.888540578131753;14.493768319378402;14.493768319378402;13.31548170…
128;12.338096288267504;-0.5421055399800092;12.338096288267504;0.03665895061728386;0.5526419893266613;460.5420000000002;432.3180000000002;460.2335221360001;176.0;0.0;0.2690123532349573;-0.36890434410126954;0.36890434410126954;0.2690123532349573;1.088235294117647;1.8529411764705883;2.5588235294117645;1.5074775601174666;1290.3653501789054;23.982398705266426;19.629170186994887;19.629170186994887;16.3…
129;11.816341282543494;-0.5204804221515615;11.816341282543494;0.31244065658503684;0.6047142968160637;448.53100000000035;420.3070000000002;448.2335221360001;172.0;0.0;0.2690123532349573;-0.4944980396483798;0.4944980396483798;0.2690123532349573;1.1515151515151516;1.9393939393939394;2.6666666666666665;1.4406003936540277;1213.4107296604172;23.11215521726335;19.129170186994887;19.129170186994887;15.93…
130;13.826089603171134;-0.5564247940911902;13.826089603171134;0.26886596935478635;0.7604581535628017;338.3460000000001;323.22600000000006;338.12913732000004;126.0;0.0;0.2690123532349573;-0.3641910642224725;0.3641910642224725;0.2690123532349573;1.32;2.12;2.88;1.7911316746753163;996.7983069096357;17.551677284948283;13.453382322983774;13.453382322983774;12.041713895658196;7.77836017529936;7.77836017…
131;11.708900011270348;-0.505958004988037;11.708900011270348;0.33002299414817493;0.7433549693703534;362.4370000000001;340.2610000000001;362.185509324;138.0;0.0;0.2690123532349573;-0.3641910642224725;0.3641910642224725;0.2690123532349573;1.2592592592592593;2.037037037037037;2.7777777777777777;1.7697572463721936;1036.946357396887;19.12902755413791;15.652768119164174;15.652768119164174;12.9523974981…
132;12.06140338807193;-0.15951707113317637;12.06140338807193;0.15951707113317637;0.2512341004035768;533.6800000000003;498.4000000000004;533.29030874;204.0;0.0;0.3208166427979405;-0.3392084965497678;0.3392084965497678;0.3208166427979405;1.0;1.8;2.55;1.3512785752550867;1641.8836231396526;27.639252954758803;23.315160185358447;23.315160185358447;19.478698183685335;13.942109026627701;13.94210902662770…
133;13.09928480838481;-4.414581865314851;13.09928480838481;0.3918861914600553;0.2782118250491008;476.46200000000016;457.31000000000023;476.1572438880001;176.0;0.0;0.4075153578618282;-0.34613977722355993;0.4075153578618282;0.34613977722355993;0.9142857142857143;1.6285714285714286;2.342857142857143;1.4540528049831227;1472.9211839386967;24.415638315627206;18.17379304583273;18.17379304583273;16.85428…
134;12.288763493796239;-0.28252353076216696;12.288763493796239;0.28252353076216696;0.33656681683287293;422.49200000000013;400.31600000000014;422.18550932400007;158.0;0.0;0.3231784343888257;-0.3461397772240297;0.3461397772240297;0.3231784343888257;0.9375;1.6875;2.4375;1.4356808988170353;1368.8763190661741;21.915638315627206;17.53989962680505;17.53989962680505;15.724677988261847;10.444488080044394;…
135;12.442160917186516;-0.28895876427164136;12.442160917186516;0.28895876427164136;0.17404228565403682;564.6940000000001;528.4060000000003;564.296122392;216.0;0.0;0.32317843438896315;-0.3787927242421835;0.3787927242421835;0.32317843438896315;0.9761904761904762;1.7380952380952381;2.5;1.1783064866658686;1621.8668610775103;28.727193103498834;23.767758711885076;23.767758711885076;20.65733097863942;14…
136;12.463872805522797;-0.28531417010034543;12.463872805522797;0.28531417010034543;0.15160482755513838;591.7640000000001;550.4360000000001;591.3434069320001;228.0;0.0;0.32317843438896315;-0.34204212133971906;0.34204212133971906;0.32317843438896315;0.9318181818181818;1.6818181818181819;2.4318181818181817;1.1333522786960235;1668.4913179192383;30.304543372688457;25.51383079810772;25.51383079810772;2…
137;12.488111842698643;-0.5423659440370836;12.488111842698643;0.031057098765432167;0.5526419893266611;460.54200000000037;432.3180000000002;460.23352213600003;176.0;0.0;0.2690123532349573;-0.36894562188022323;0.36894562188022323;0.2690123532349573;1.088235294117647;1.8529411764705883;2.5588235294117645;1.4711440185164462;1290.3653501789054;23.982398705266426;19.629170186994887;19.629170186994887;1…
138;11.781236405352965;-0.5280623266478035;11.781236405352965;0.3035908862775052;0.5184178686539604;412.4530000000002;392.29300000000023;412.16477388000004;154.0;0.0;0.2690123532349573;-0.455188600630201;0.455188600630201;0.2690123532349573;1.096774193548387;1.8709677419354838;2.6774193548387095;1.4972445006421082;1282.728767849962;21.371668241257193;16.87041748638654;16.87041748638654;15.0973567…
139;12.403954326147517;-0.28838521172555875;12.403954326147517;0.28838521172555875;0.18378537817776278;522.6570000000003;488.38500000000033;522.285557708;200.0;0.0;0.32317843438896315;-0.3420421149833748;0.3420421149833748;0.32317843438896315;0.9743589743589743;1.7179487179487178;2.4358974358974357;1.3761697047613732;1536.8036629522946;27.1916591975661;22.531083296675025;22.531083296675025;18.995…
140;12.393447532034228;-3.0172377856142494;12.393447532034228;0.08561479535982253;0.18071894212751355;557.6800000000001;526.4320000000002;557.2209088520001;206.0;0.0;0.32317843438896315;-0.34204211742341806;0.34204211742341806;0.32317843438896315;0.975;1.7;2.4;1.3729284959507353;1726.8759164030912;28.11430892837647;22.30861457256665;23.125111153494377;19.286139497841102;12.952071676882895;15.0125…
141;11.631209895118694;-0.5233669428515209;11.631209895118694;0.3088659693547864;0.6213800734140994;335.3710000000001;318.23500000000007;335.14945816400007;126.0;0.0;0.2690123532349573;-0.3970455631559206;0.3970455631559206;0.2690123532349573;1.28;2.08;2.84;1.7911316746753168;992.6565974595594;17.551677284948283;13.652768119164174;13.652768119164174;12.041713895658196;7.87805307338956;7.878053073…
142;13.21666850704015;-4.510518224877443;13.21666850704015;0.018634259259259434;0.7189492732897089;388.3530000000002;373.2330000000002;388.1259437600001;144.0;0.0;0.41790339690448297;-0.3641910642224725;0.41790339690448297;0.3641910642224725;1.25;2.0;2.7142857142857144;1.7736798067394979;1089.410370189369;20.051677284948283;14.709311269002228;14.709311269002228;13.253038761063383;8.40632464830858…
143;12.318465477318568;-0.9212773198532915;12.318465477318568;0.15690444358723998;0.24578632549851548;468.5170000000002;444.3250000000003;468.190988628;176.0;0.0;0.32317843438896315;-0.3936130117164761;0.3936130117164761;0.32317843438896315;0.9714285714285714;1.7142857142857142;2.4571428571428573;1.441836829047398;1443.2836934959262;24.20009536600338;18.718783868181138;18.718783868181138;17.10168…
144;11.915284031771197;-0.21308242771789443;11.915284031771197;0.21308242771789443;0.21185445914668716;533.6800000000003;498.4000000000004;533.29030874;204.0;0.0;0.318724683564036;-0.33920863595814554;0.33920863595814554;0.318724683564036;0.95;1.7;2.425;1.313295423045444;1609.8602811597302;27.476116247942265;23.075053371045037;23.075053371045037;19.606019383623156;14.134735209657627;14.1347352096…
145;11.698694951271332;-0.5445008206287552;11.698694951271332;0.16748428036702223;0.6357329219489258;377.40800000000013;358.25600000000014;377.16002284800004;142.0;0.0;0.2690123532349573;-0.3641910642224725;0.3641910642224725;0.2690123532349573;1.1785714285714286;1.9285714285714286;2.642857142857143;1.739110468750293;1103.6567544514062;19.83613433532446;15.483666140438412;15.483666140438412;13.43…
146;12.718528509365312;-0.5421055399800097;12.718528509365312;0.01851027756781698;0.5526419893266611;460.5420000000003;432.3180000000003;460.233522136;176.0;0.0;0.2690123532349573;-0.3683157293750617;0.3683157293750617;0.2690123532349573;1.088235294117647;1.8529411764705883;2.5588235294117645;1.5198017723227657;1290.3653501789054;23.98239870526643;19.62917018699489;19.62917018699489;16.3294075958…
147;12.902555414742672;-4.441296720084356;12.902555414742672;0.1460643424036283;0.718949273289709;388.3530000000001;373.23300000000006;388.1259437600001;144.0;0.0;0.4159855174699559;-0.3641910642224725;0.4159855174699559;0.3641910642224725;1.2857142857142858;2.0714285714285716;2.7857142857142856;1.724330547731625;1089.410370189369;20.051677284948283;14.709311269002228;14.709311269002228;13.236202…
148;12.686154005426191;-4.393931308992116;12.686154005426191;0.2213063803028703;0.7189492732897089;388.3530000000002;373.2330000000001;388.1259437600001;144.0;0.0;0.4159120645550983;-0.3641910642224725;0.4159120645550983;0.3641910642224725;1.2142857142857142;1.9285714285714286;2.5714285714285716;1.6795329389158056;1072.1603701893691;20.05167728494828;14.709311269002228;14.709311269002228;13.23620…
149;12.31139091014785;-0.30596667268384414;12.31139091014785;0.10441616805996601;0.2748318773005974;452.51800000000026;428.32600000000025;452.19607400800004;170.0;0.0;0.32317843438896315;-0.39630509947028214;0.39630509947028214;0.32317843438896315;0.9411764705882353;1.7058823529411764;2.4705882352941178;1.4286298481445971;1406.5585758577222;23.3298518780003;18.401326784678105;18.401326784678105;1…
150;12.052089587326751;-0.15984168697715373;12.052089587326751;0.15984168697715373;0.2512341004035768;533.6800000000003;498.4000000000003;533.29030874;204.0;0.0;0.3208166427979405;-0.33920863595814554;0.33920863595814554;0.3208166427979405;0.975;1.7;2.4;1.3212958104297285;1624.6336231396524;27.639252954758803;23.315160185358447;23.315160185358447;19.478698183685335;13.942109026627701;13.942109026…
151;12.361590601710864;-0.28697792098155617;12.361590601710864;0.28697792098155617;0.27435717718391833;479.58800000000025;450.3560000000002;479.2433585480001;182.0;0.0;0.32317843438896315;-0.3420343242097155;0.3420343242097155;0.32317843438896315;0.9722222222222222;1.6944444444444444;2.388888888888889;1.4371095579514246;1483.926433829608;25.07033885400646;20.616869734301925;20.616869734301925;17.…
152;12.134233450347335;-0.47401144228480097;12.134233450347335;0.23101650871041168;0.6941269899272975;403.4900000000002;378.29000000000013;403.21205842000006;154.0;0.0;0.26901278183256494;-0.36419106130993983;0.36419106130993983;0.26901278183256494;1.1666666666666667;1.9333333333333333;2.6666666666666665;1.5896107585065724;1084.36554914962;20.664561460070647;17.005759108599946;17.005759108599946;…
153;12.103137542287143;-0.4785993947497371;12.103137542287143;0.37081015134857176;0.6394431632354505;417.51700000000017;390.3010000000001;417.2277084840001;160.0;0.0;0.2690125745754959;-0.3641910627462799;0.3641910627462799;0.2690125745754959;1.064516129032258;1.8709677419354838;2.6451612903225805;1.4919875789132784;1086.8044875240666;21.208531534440663;17.549729182969966;17.549729182969966;15.18…
154;12.206927296404277;-0.384731344443195;12.206927296404277;0.3274620330269542;0.7295014003228443;349.39400000000006;330.2420000000001;349.15387484800004;132.0;0.0;0.3586411873526804;-0.4612065655028317;0.4612065655028317;0.3586411873526804;1.2692307692307692;2.076923076923077;2.8461538461538463;1.7444177433600276;965.5608699665457;18.095647359318303;14.690772921624959;14.690772921624959;12.6690…
155;11.3853995186265;-1.0074165296283801;11.3853995186265;0.10586185412844884;0.7693572313398509;321.34000000000015;306.22;321.12257472000005;120.0;0.0;0.35621433870397934;-0.47645229493319785;0.47645229493319785;0.35621433870397934;1.25;2.0416666666666665;2.7916666666666665;1.7897948399083656;933.6540023657715;16.681433796945207;13.022631445474506;13.022631445474506;11.631030293135236;7.60764293…
156;12.373908121895411;-0.28610377767574713;12.373908121895411;0.21789035845035398;0.29227848528011074;450.5460000000001;424.3380000000002;450.21680945200006;170.0;0.0;0.3231784343888257;-0.34613977722400846;0.34613977722400846;0.3231784343888257;0.8823529411764706;1.588235294117647;2.2941176470588234;1.4889576836591631;1442.310415985142;23.70853153444066;19.3327928456185;19.3327928456185;16.3979…
157;12.279661650396612;-0.3115756470428186;12.279661650396612;0.004112673374617293;0.3073334384300899;438.4910000000002;416.3150000000002;438.18042394400004;164.0;0.0;0.32317843438896315;-0.394450610902229;0.394450610902229;0.32317843438896315;0.9393939393939394;1.696969696969697;2.4545454545454546;1.430870685339899;1389.7398174482607;22.622745096813755;17.69422000349156;17.69422000349156;16.2078…
158;11.827796429496328;-0.5434350481468984;11.827796429496328;0.045295519442344556;0.6861043451187961;362.39300000000014;344.2490000000001;362.149123816;136.0;0.0;0.2690123532349573;-0.3641910642224725;0.3641910642224725;0.2690123532349573;1.2222222222222223;2.0;2.740740740740741;1.780659396413598;1085.7990847071935;19.12902755413791;14.98366614043841;14.98366614043841;12.952397498181154;8.543502…
159;11.667004945149511;-0.5381922806838519;11.667004945149511;0.010632428515170433;0.6861043451187964;362.393;344.2490000000001;362.14912381600004;136.0;0.0;0.2690123532349573;-0.3641910642224725;0.3641910642224725;0.2690123532349573;1.2592592592592593;2.074074074074074;2.814814814814815;1.7398985447339332;1085.7990847071935;19.129027554137906;14.98366614043841;14.98366614043841;12.93556074577554…
160;11.659027234012457;-0.5340132794394157;11.659027234012457;0.014419494713506342;0.6861043451187961;362.39300000000014;344.2490000000002;362.149123816;136.0;0.0;0.2690123532349573;-0.3641910642224725;0.3641910642224725;0.2690123532349573;1.1851851851851851;1.9259259259259258;2.5925925925925926;1.7026268562040578;1068.5490847071937;19.12902755413791;14.98366614043841;14.98366614043841;12.9355607…
161;12.447447860310962;-0.3102303166668918;12.447447860310962;0.11807442196956286;0.16436653769648124;555.6420000000002;526.4100000000003;555.2382731680001;208.0;0.0;0.32317843438896315;-0.3392075942082447;0.3392075942082447;0.32317843438896315;0.7857142857142857;1.5238095238095237;2.261904761904762;1.3117825098916402;1889.5474338312274;29.053466517131895;23.18019872483779;23.18019872483779;20.46…
162;12.44257958983232;-0.30824543847205854;12.44257958983232;0.10639595261047496;0.16436653769648124;555.642;526.4100000000003;555.2382731680001;208.0;0.0;0.32317843438896315;-0.33920862186218603;0.33920862186218603;0.32317843438896315;0.7857142857142857;1.4285714285714286;2.0952380952380953;1.293838602147487;1872.2974338312274;29.053466517131895;23.18019872483779;23.18019872483779;20.46186143127…
163;12.463729676851525;-0.29204537043894563;12.463729676851525;0.29204537043894563;0.18152043410492427;555.6860000000003;522.4220000000004;555.274658676;210.0;0.0;0.32317843438896315;-0.33920849654978646;0.33920849654978646;0.32317843438896315;0.8571428571428571;1.619047619047619;2.357142857142857;1.3084346334630352;1835.739401234672;29.053466517131902;23.926270811060434;23.926270811060434;20.461…
164;12.484742408333005;-0.2918261716483179;12.484742408333005;0.2918261716483179;0.17446953922764666;569.7130000000002;534.4330000000003;569.29030874;216.0;0.0;0.32317843438896315;-0.3392003705526188;0.3392003705526188;0.32317843438896315;0.8837209302325582;1.627906976744186;2.3488372093023258;1.3254619029235652;1885.5846993703015;29.923710005134975;24.848920541870807;24.848920541870807;20.872545…
165;12.45724264855124;-0.2919636219314987;12.45724264855124;0.2919636219314987;0.18152043410492427;555.6860000000003;522.4220000000004;555.274658676;210.0;0.0;0.32317843438896315;-0.33920863595814554;0.33920863595814554;0.32317843438896315;0.8571428571428571;1.5476190476190477;2.238095238095238;1.2906196565542711;1818.4894012346717;29.053466517131902;23.926270811060434;23.926270811060434;20.46186…
166;12.478255380032722;-0.2917444231408708;12.478255380032722;0.2917444231408708;0.17446953922764666;569.7130000000003;534.4330000000003;569.2903087399999;216.0;0.0;0.32317843438896315;-0.3392005100888148;0.3392005100888148;0.32317843438896315;0.8837209302325582;1.627906976744186;2.3255813953488373;1.3085376530632724;1885.5846993703015;29.923710005134975;24.848920541870807;24.848920541870807;20.8…
167;12.493999759954015;-0.28803558965169507;12.493999759954015;0.28803558965169507;0.1697649297583778;581.7240000000003;546.4440000000003;581.29030874;220.0;0.0;0.32317843438896315;-0.3392084965497678;0.3392084965497678;0.32317843438896315;0.8409090909090909;1.6136363636363635;2.3863636363636362;1.1704395328708332;1900.7741717602971;29.881893641878086;24.75469793580662;24.75469793580662;21.623657…
168;12.501936267890525;-0.29261892298502845;12.501936267890525;0.29261892298502845;0.1715579593054437;597.7230000000003;562.4430000000002;597.28522336;226.0;0.0;0.32317843438896315;-0.37879229044867957;0.37879229044867957;0.32317843438896315;0.8666666666666667;1.6444444444444444;2.422222222222222;1.1612310215801138;1922.8544974992433;30.589000423064633;25.162946226270485;25.162946226270485;22.123…
169;12.491917364167515;-0.29251742393860547;12.491917364167515;0.29251742393860547;0.1715579593054437;597.7230000000002;562.4430000000002;597.28522336;226.0;0.0;0.32317843438896315;-0.3787922904487288;0.3787922904487288;0.32317843438896315;0.8666666666666667;1.5777777777777777;2.311111111111111;1.1377298330144812;1905.6044974992433;30.589000423064636;25.162946226270485;25.162946226270485;22.12365…
170;9.718114134542706;0.03870370370370391;9.718114134542706;0.03870370370370391;0.5616775215366682;196.209;188.14499999999998;196.063662876;72.0;0.0;0.22045251266674193;-0.49277781494029677;0.49277781494029677;0.22045251266674193;0.8666666666666667;1.6;2.466666666666667;2.6384478838128724;649.2405310388475;10.25071237662706;7.883092670827256;7.883092670827256;7.360173345306136;4.685318151198183;4…
171;13.938535455478997;-0.4091639503023441;13.938535455478997;0.08814144690798065;0.21274446275188008;595.9689999999999;563.7130000000001;594.139716044;198.0;0.0;0.2612560633876902;-0.328416734330479;0.328416734330479;0.2612560633876902;1.0263157894736843;1.736842105263158;2.3947368421052633;1.866574433191997;1455.3497296978417;27.23347556082299;21.902367314343888;24.244292799477044;18.2780960008…
172;9.625970422157742;-0.48547652060007773;9.625970422157742;0.395033068783069;0.5625722739755293;345.40200000000016;326.25000000000006;345.14772684800005;130.0;0.0;0.23207762074355387;-0.4368464279992275;0.4368464279992275;0.23207762074355387;0.9615384615384616;1.6153846153846154;2.269230769230769;1.9851544160660486;1011.557844549943;17.932510652501772;14.385199088425798;14.385199088425798;12.73…
173;6.240445905405322;0.5578817082388514;6.240445905405322;0.5578817082388514;0.37239674572655945;392.4620000000001;372.30200000000013;392.16371126;146.0;0.0;0.2320777647920644;-0.43684642673291835;0.43684642673291835;0.2320777647920644;0.7666666666666667;1.4333333333333333;2.1333333333333333;1.653320613488747;1279.8163065986848;20.338288046437583;16.24738656968434;16.24738656968434;14.7928263356…
174;8.818993412594464;0.011978051391901445;8.818993412594464;0.011978051391901445;0.4535960330560476;375.42800000000005;354.2600000000001;375.1582915320001;142.0;0.0;0.23207761922460904;-0.4368464280055217;0.4368464280055217;0.23207761922460904;0.8928571428571429;1.6071428571428572;2.3214285714285716;1.8083325909961516;1033.0327877758573;19.183587508058334;15.337417453259679;15.337417453259679;13…
175;6.2414680125570285;0.5722613273704547;6.2414680125570285;0.5722613273704547;0.40705274563171945;392.46200000000016;372.3020000000002;392.16371126;146.0;0.0;0.23207760892437015;-0.43684642804809903;0.43684642804809903;0.23207760892437015;0.7333333333333333;1.4666666666666666;2.2;1.595004070129615;1252.0966778015604;20.175151339621053;16.324356677181225;16.324356677181225;14.89897948556636;9.92…
176;9.470543181333607;0.271814350308079;9.470543181333607;0.271814350308079;0.36569797232296253;407.47300000000024;386.3050000000001;407.16337691200005;152.0;0.0;0.23207760889495205;-0.5079666451802656;0.5079666451802656;0.23207760889495205;0.7741935483870968;1.4516129032258065;2.161290322580645;1.5624517118896124;1297.5990728880563;21.04539482762413;16.82435667718122;16.82435667718122;15.2928263…
177;6.25309629028379;0.5719359141473142;6.25309629028379;0.5719359141473142;0.3488820998284318;406.4890000000002;384.31300000000016;406.179361324;152.0;0.0;0.23207760889495205;-0.43684642804815743;0.43684642804815743;0.23207760889495205;0.7741935483870968;1.4516129032258065;2.161290322580645;1.5624517118896124;1296.3539603902198;21.04539482762413;16.954493350870887;16.954493350870887;15.292826335…
178;9.40837782956515;-0.1325938523557577;9.40837782956515;0.009484469905195025;0.5625722739755293;345.4020000000001;326.25000000000006;345.147726848;130.0;0.0;0.2320777620288457;-0.43684642677684477;0.43684642677684477;0.2320777620288457;0.9615384615384616;1.6153846153846154;2.269230769230769;2.016596410473916;1013.5578445499431;17.932510652501772;14.385199088425798;14.385199088425798;12.77518824…
179;12.341417267578954;-0.06995272916584216;12.341417267578954;0.06995272916584216;0.3284856927640056;434.49900000000025;412.3230000000002;434.17427594400004;162.0;0.0;0.23207760898763988;-0.4368464280479736;0.4368464280479736;0.23207760898763988;0.7878787878787878;1.4242424242424243;2.121212121212121;1.4594715012411386;1367.2146692475967;22.45960838999723;17.862741641334758;17.862741641334758;16…
180;12.49500087346824;-1.0386051208050857;12.49500087346824;0.15083231695001964;0.38616389319195477;432.4360000000001;412.2760000000002;432.14336973999997;162.0;0.0;0.33702334463246025;-0.4967658883302847;0.4967658883302847;0.33702334463246025;1.0625;1.75;2.40625;1.5122245646592987;1257.891191176833;22.827698166887174;17.276359180062045;17.276359180062045;15.35057564594808;9.662453284279325;9.662…
181;12.603997753265444;-3.630569771452103;12.603997753265444;0.22590965720650757;0.20242685466630284;546.6520000000003;520.4440000000004;546.172561692;198.0;0.0;0.2613888728007365;-0.43684642804815743;0.43684642804815743;0.2613888728007365;0.7;1.325;2.0;1.2205455676886008;1839.7942262388913;27.365385783933032;21.48863929902098;22.305135879948708;19.582449463073758;12.873966083056686;14.3571293306…
182;6.25855434303351;0.5940542852943649;6.25855434303351;0.5940542852943649;0.5206234127047726;400.4820000000001;376.29000000000013;400.189926008;152.0;0.0;0.23207761406111427;-0.436846428026788;0.436846428026788;0.23207761406111427;0.8666666666666667;1.5666666666666667;2.3;1.5436158399847624;1106.2310639401112;20.175151339621053;16.751631015632775;16.751631015632775;14.89897948556636;10.32281382…
183;6.250456370245782;-0.9614523862230842;6.250456370245782;0.32544973544973543;0.4199660094359942;429.47600000000017;406.2920000000002;429.16885621599994;162.0;0.0;0.23207763701837372;-0.4368464279321483;0.4368464279321483;0.23207763701837372;0.96875;1.6875;2.34375;1.6046711275160122;1240.2842567134778;21.968044558434503;17.81743090269668;17.81743090269668;15.72740661031255;10.301824845134709;10…
184;6.33140873015873;0.39299570162214437;6.33140873015873;0.39299570162214437;0.5527021668178016;384.4830000000001;360.2910000000001;384.195011388;146.0;0.0;0.2320852755358951;-0.43684629241950146;0.43684629241950146;0.2320852755358951;0.8620689655172413;1.4827586206896552;2.1379310344827585;1.7753531796561046;1113.8067597744748;19.79431797206757;16.669656138801972;16.669656138801972;14.203509938…
185;6.224071318342152;0.5694218211976152;6.224071318342152;0.5694218211976152;0.43568346601156055;381.4390000000001;362.28700000000015;381.15896022800007;142.0;0.0;0.23207760892442525;-0.436846428048099;0.436846428048099;0.23207760892442525;0.8620689655172413;1.6206896551724137;2.3448275862068964;1.623777873087004;1214.6184993699674;19.468044558434503;15.669656138801972;15.669656138801972;14.3989…
186;11.6609042290302;-0.2446749513880644;11.6609042290302;0.2446749513880644;0.4535548857547253;387.43900000000014;366.27100000000013;387.1582915320001;146.0;0.0;0.3070598408774058;-0.4659204564540271;0.4659204564540271;0.3070598408774058;1.0;1.6896551724137931;2.3793103448275863;1.8022532739414334;1108.3931949542248;20.05383099606141;16.091345367037036;16.091345367037036;14.27518824547867;9.5543…
187;12.273168199221605;-0.28000050804482246;12.273168199221605;0.28000050804482246;0.18813811731818178;525.6120000000002;498.3960000000003;525.2164751040001;196.0;0.0;0.32317843160452675;-0.43684642804815743;0.43684642804815743;0.32317843160452675;0.675;1.275;1.95;1.1768714106346738;1718.1656755134663;27.149842834309204;21.67214271809326;21.67214271809326;19.742316078466885;13.086508604491424;13.…
188;12.416497753265444;-0.12314865619297044;12.416497753265444;0.12314865619297044;0.2220858065922154;510.59700000000026;484.38900000000035;510.205576072;190.0;0.0;0.25515762400848796;-0.43684642804815743;0.43684642804815743;0.25515762400848796;0.717948717948718;1.358974358974359;2.051282051282051;1.212922143352189;1698.0876837126223;26.442736053122662;21.17214271809326;21.17214271809326;19.25915…
189;6.24203157112248;0.5831626879146725;6.24203157112248;0.5831626879146725;0.3809805922334561;395.4660000000001;374.2980000000002;395.17461029200007;148.0;0.0;0.23207760741129999;-0.4368464280543063;0.4368464280543063;0.23207760741129999;0.9;1.6666666666666667;2.4;1.543526487506873;1231.094325308974;20.175151339621053;16.401326784678105;16.401326784678105;14.89897948556636;9.979136919436153;9.97…
190;9.894577397669444;-0.23018399721637506;9.894577397669444;0.23018399721637506;0.5737124137698626;371.4400000000001;350.2720000000001;371.16337691200005;140.0;0.0;0.23208525925232587;-0.4368462924869682;0.4368462924869682;0.23208525925232587;0.8571428571428571;1.5;2.1785714285714284;1.7639741664452462;1085.0034899835432;18.92407448406449;15.453733027485399;15.453733027485399;13.809663088089318;…
191;12.425367371637039;-0.7297833610793576;12.425367371637039;0.2776911165700853;0.19795581091247366;517.6380000000004;482.3580000000003;517.2913713600001;200.0;0.0;0.23985604730558746;-0.4964769779157704;0.4964769779157704;0.23985604730558746;1.131578947368421;1.9473684210526316;2.736842105263158;1.5388837154952086;1357.3982111667617;26.907202147189928;22.068707937443058;22.068707937443058;18.47…
192;5.465125640795025;0.5620746911150953;5.465125640795025;0.5620746911150953;0.2634743245945329;474.6130000000003;440.3410000000003;474.28555770800006;184.0;0.0;0.2311912850808447;-0.4964769779157704;0.4964769779157704;0.2311912850808447;0.9428571428571428;1.6857142857142857;2.4285714285714284;1.4312144954675363;1224.938832101173;24.45960838999722;20.712865889786492;20.712865889786492;17.1733663…
193;12.577256421822515;-0.7659824345894874;12.577256421822515;0.019872534087069793;0.16550978636735816;565.6820000000002;530.4020000000004;565.29137136;216.0;0.0;0.23985604730560145;-0.4964769779157704;0.4964769779157704;0.23985604730560145;1.0;1.7619047619047619;2.5476190476190474;1.406612617397219;1640.3766986342378;29.476116247942265;23.911489209021173;23.911489209021173;20.42305529101951;13.7…
194;12.554515445976346;-0.7892321103653182;12.554515445976346;0.19584608843537432;0.1427071188232393;574.6490000000001;544.4090000000002;574.2553202000003;216.0;0.0;0.23985604730770885;-0.4964769779157704;0.4964769779157704;0.23985604730770885;0.9302325581395349;1.744186046511628;2.627906976744186;1.2617804639712984;1890.0921125462683;29.597436591501907;23.411489209021173;23.411489209021173;21.05…
195;14.04254608720594;-0.24175457358898877;14.04254608720594;0.24175457358898877;0.21708197648816593;511.5610000000003;485.3530000000003;511.213201292;192.0;0.0;0.23333534311079454;-0.49286753509970754;0.49286753509970754;0.23333534311079454;0.7368421052631579;1.4473684210526316;2.210526315789474;1.405532166472176;1564.111040598836;26.32141570956302;20.903082497775017;20.903082497775017;18.606019…
196;12.57326747729234;-0.8239538187481916;12.57326747729234;0.14323961220290604;0.1484074287687368;576.6210000000003;548.3970000000004;576.2345847559999;216.0;0.0;0.23985604731264715;-0.49286753509970754;0.49286753509970754;0.23985604731264715;0.8604651162790697;1.558139534883721;2.3255813953488373;1.3288512294518333;1926.1657576630028;29.760573298318448;23.328173667922318;23.328173667922318;20.9…
197;5.4071494123672235;0.4559092340639963;5.4071494123672235;0.4559092340639963;0.40941770999403315;401.47400000000016;378.29000000000013;401.19640835600006;152.0;0.0;0.23332359803254443;-0.4964769779157704;0.4964769779157704;0.23332359803254443;0.9;1.7333333333333334;2.6;1.4803362539183509;1149.0889931763395;20.760937777247957;16.884818926733054;16.884818926733054;14.745846038317024;9.6636516330…
198;12.55384606583425;-0.2886420878804534;12.55384606583425;0.09470600277147945;0.6154241143960371;378.4280000000001;356.25200000000007;378.157957184;144.0;0.0;0.3056074107882435;-0.4659607473280386;0.4659607473280386;0.3056074107882435;1.2142857142857142;2.0357142857142856;2.857142857142857;1.7550990171220902;999.9608457407278;19.672997628507925;15.762385194922869;15.762385194922869;13.579718698…
199;13.729363886991504;-0.43551622422026237;13.729363886991504;0.035487895775594636;0.596352985541778;396.4180000000002;375.25000000000017;396.148535372;150.0;0.0;0.3056074107882435;-0.4659607473280386;0.4659607473280386;0.3056074107882435;1.2758620689655173;2.103448275862069;2.896551724137931;1.769207281051115;1051.321969034944;20.543241116511002;16.06299939874247;16.06299939874247;13.9735655482…
200;12.39688233126635;-0.9113272730656388;12.39688233126635;0.04519665427899566;0.7380662847238654;350.3740000000001;332.23;350.126657056;132.0;0.0;0.30317955519160894;-0.4812219246064485;0.4812219246064485;0.30317955519160894;1.1923076923076923;2.0;2.8076923076923075;1.8261735621829436;968.1859564182657;18.258784066134833;14.094243718772416;14.094243718772416;12.541713895658198;8.65489333419812;…
201;13.642928992520893;-0.9603355375284484;13.642928992520893;0.014021452716888927;0.7218884424684077;368.36400000000015;351.2280000000001;368.117235244;138.0;0.0;0.30317955519160894;-0.4812219246064485;0.4812219246064485;0.30317955519160894;1.2592592592592593;2.074074074074074;2.8518518518518516;1.8358043621033437;1019.2293160839137;19.12902755413791;14.394857922592017;14.394857922592017;12.9355…
202;13.728328441556705;-0.9646597402033457;13.728328441556705;0.027910341605777766;0.6843342650594946;396.4180000000002;375.25000000000017;396.148535372;150.0;0.0;0.30317955519165535;-0.4812219246064485;0.4812219246064485;0.30317955519165535;1.2758620689655173;2.0344827586206895;2.7586206896551726;1.852115454084263;1094.4721445047517;20.921920772951363;16.18775114140547;16.18775114140547;13.64266…
203;13.580077752851473;-0.9833478674604212;13.580077752851473;0.14417359536407126;0.5658521177605442;356.3530000000001;339.21700000000004;356.11723524399997;134.0;0.0;0.3031795551792192;-0.48122192460646424;0.48122192460646424;0.3031795551792192;1.3076923076923077;2.0384615384615383;2.6923076923076925;2.12830991697403;972.1590080584214;19.007707210578268;14.273537579032373;14.273537579032373;12.2…
204;12.46213220164609;-0.9169471077763822;12.46213220164609;0.038478547283111286;0.6441244471987905;429.2700000000003;412.13400000000024;428.037169124;138.0;0.0;0.30317955519160894;-0.4812219246064485;0.4812219246064485;0.30317955519160894;1.2592592592592593;2.074074074074074;2.8518518518518516;1.8358043621033437;1019.2293160839137;19.12902755413791;14.394857922592017;15.980854461706722;12.935560…
205;12.477438324095068;-0.9848228347430183;12.477438324095068;0.042175722689340445;0.4034887135254844;395.37100000000015;378.2350000000002;395.11173526399995;148.0;0.0;0.30317955519160894;-0.4812219246064485;0.4812219246064485;0.30317955519160894;1.2758620689655173;2.0689655172413794;2.793103448275862;1.8372951047474715;1111.6600873351435;20.706377823327532;15.280603626010475;15.280603626010475;1…
206;12.905983171837246;-0.9446904381870456;12.905983171837246;0.006829773886086077;0.3931480241251068;472.49700000000036;448.3050000000003;472.16343648799995;178.0;0.0;0.30317955519160894;-0.5042543397065073;0.5042543397065073;0.30317955519160894;1.1142857142857143;1.8857142857142857;2.657142857142857;1.5973018666721905;1415.264920008604;24.689505486452976;19.104406143115487;19.104406143115487;16…
207;12.961366551084264;-0.9348814104092675;12.961366551084264;0.018103394445420973;0.4158479677394475;486.5240000000002;460.31600000000026;486.17908655199994;184.0;0.0;0.30317955519160894;-0.49286955875154664;0.49286955875154664;0.30317955519160894;1.0277777777777777;1.7777777777777777;2.5277777777777777;1.587847120696311;1432.0318316515122;25.39661226763952;20.065440838079393;20.065440838079393;…
208;12.612295970857478;-0.9484115640660133;12.612295970857478;0.0016266954312593729;0.5665686178061585;407.42600000000016;386.25800000000015;407.148120772;154.0;0.0;0.30317955519160894;-0.4812219246064485;0.4812219246064485;0.30317955519160894;1.2333333333333334;2.033333333333333;2.7666666666666666;1.8012638275537216;1126.0330646601697;21.413484604514082;16.425141740046655;16.425141740046655;14.3…
209;12.833778047516322;-0.9541055843187551;12.833778047516322;0.004886104955167836;0.40038524155065175;469.49700000000024;446.3130000000003;469.163770836;176.0;0.0;0.30317955519160894;-0.4812219246064485;0.4812219246064485;0.30317955519160894;1.0571428571428572;1.8571428571428572;2.6285714285714286;1.5152418871780762;1401.6699420406571;24.526368779636435;18.811893085994782;18.811893085994782;16.9…
210;12.647213062694213;-3.4533981308827992;12.647213062694213;0.032279793702502335;0.5892652719110076;442.49300000000017;420.3170000000002;442.1198574239999;162.0;0.0;0.30317955519160894;-0.4812219246064485;0.4812219246064485;0.30317955519160894;1.2258064516129032;2.0;2.7096774193548385;1.845258043585558;1253.028996736051;22.336134335324456;16.94874510216093;17.765241683088657;14.707545782960556;…
211;12.687213062694212;-3.5836064642161314;12.687213062694212;0.04016934005358719;0.4350204090875977;454.5040000000002;432.3280000000002;454.119857424;166.0;0.0;0.30317955519160894;-0.4812219246064485;0.4812219246064485;0.30317955519160894;1.21875;2.0;2.71875;1.833117135779923;1299.9791895563374;23.043241116511002;17.2332021525371;18.049698733464826;15.207545782960556;10.208206130808884;11.860471…
212;13.095768171078973;-3.6685370197716884;13.095768171078973;0.03879259408892932;0.4163838090151096;504.56400000000036;480.3720000000003;504.1355074879999;184.0;0.0;0.30317955519160894;-0.4812219246064485;0.4812219246064485;0.30317955519160894;1.0555555555555556;1.8333333333333333;2.5833333333333335;1.561906184161965;1533.6399806507818;25.449018510446816;19.335496448109055;20.15199302903678;17.2…
213;13.21941846883973;-3.8038355836416806;13.21941846883973;0.004660746083455569;0.3992873438817647;522.5540000000003;499.37000000000035;522.1260856759999;190.0;0.0;0.30317955519160894;-0.4812219246064485;0.4812219246064485;0.30317955519160894;1.0810810810810811;1.837837837837838;2.5675675675675675;1.547568015403174;1585.4785283395747;26.319261998449896;19.636110651928654;20.45260723285638;17.619…
214;12.546422167632485;-3.958027760512429;12.546422167632485;0.05062613591248111;0.5292597622869941;429.4540000000001;410.30200000000013;429.099456328;156.0;0.0;0.30317955519160894;-0.4812219246064485;0.4812219246064485;0.30317955519160894;1.2333333333333334;2.0;2.7;1.8540247620556924;1239.4733387540111;21.62902755413791;15.818988590164006;16.63548517109173;14.146885611180736;9.338736675681861;10…
215;12.631588062694213;-3.7033981308827992;12.631588062694213;0.016859820157529626;0.5022116419685323;443.4810000000001;422.31300000000016;443.11510639200003;162.0;0.0;0.30317955519160894;-0.4812219246064485;0.4812219246064485;0.30317955519160894;1.2580645161290323;2.032258064516129;2.7419354838709675;1.8452580435855575;1256.1429389655539;22.336134335324456;16.74163832097438;17.558134901902108;14…
216;12.701128957755941;-3.6987685012531686;12.701128957755941;0.03872683992227599;0.569493140997668;457.5080000000002;434.3240000000002;457.13075645600003;168.0;0.0;0.30317955519160894;-0.4812219246064485;0.4812219246064485;0.30317955519160894;1.21875;1.96875;2.65625;1.8438647757343865;1286.9748409295362;23.206377823327532;17.688851916474338;18.505348497402064;15.090261284154801;10.18003579212131…
217;13.054560688085775;-3.660574056808725;13.054560688085775;0.029810008890060136;0.5406278246052535;483.5460000000004;458.3460000000003;483.14640651999997;178.0;0.0;0.30317955519160894;-0.4812219246064485;0.4812219246064485;0.30317955519160894;1.1176470588235294;1.8823529411764706;2.6176470588235294;1.588378749571635;1348.9230419839362;24.034804948073724;18.517279041220526;19.333775622148252;16.…
218;13.207338465863552;-3.6839073901420583;13.207338465863552;0.028959668754005685;0.5243683839485713;497.5730000000003;470.35700000000026;497.162056584;184.0;0.0;0.30317955519160894;-0.4812219246064485;0.4812219246064485;0.30317955519160894;1.0857142857142856;1.8571428571428572;2.6;1.5721768359735036;1365.713550068152;24.74191172926027;19.224385822407072;20.0408824033348;16.752057326703273;11.91…
219;13.151782910307997;-3.7639073901420583;13.151782910307997;0.03916375038665887;0.5158288096857265;499.54500000000047;474.3450000000003;499.14132113999995;184.0;0.0;0.30317955519160894;-0.4812219246064485;0.4812219246064485;0.30317955519160894;1.1714285714285715;1.9428571428571428;2.6857142857142855;1.5721768359735036;1367.629145345136;24.74191172926027;18.92552733168439;19.742023912612115;16.7…
220;13.61729594885675;-3.8739768345865024;13.61729594885675;0.038808838204823726;0.4141205638320732;531.5900000000003;506.3900000000003;531.1464065199999;194.0;0.0;0.30317955519160894;-0.4812219246064485;0.4812219246064485;0.30317955519160894;1.0789473684210527;1.894736842105263;2.710526315789474;1.4238876112992838;1667.3725446552066;26.60371904882607;20.412466555605935;21.22896313653366;18.23522…
221;12.680187560363649;-3.484396405853873;12.680187560363649;0.027712158863888225;0.47049496986636563;457.5080000000002;434.3240000000002;457.13075645600003;168.0;0.0;0.30317955519160894;-0.4812219246064485;0.4812219246064485;0.30317955519160894;1.25;2.03125;2.75;1.7880453382091812;1272.8198409216673;23.043241116511002;17.44874510216093;18.265241683088657;15.180672329422881;10.348816331067706;12.…
222;12.845496797516322;-3.82518344289091;12.845496797516322;0.03572479488476632;0.3590339096928006;505.5520000000002;482.3680000000003;505.130756456;184.0;0.0;0.30317955519160894;-0.4812219246064485;0.4812219246064485;0.30317955519160894;1.0833333333333333;1.8611111111111112;2.611111111111111;1.5396943849189568;1537.0556230353636;25.449018510446816;19.128389666922505;19.94488624785023;17.22518387…
223;12.86519576505717;-3.699535294742762;12.86519576505717;0.03340617911663135;0.33126632595684197;519.5790000000003;494.3790000000003;519.1464065199999;190.0;0.0;0.30317955519160894;-0.4812219246064485;0.4812219246064485;0.30317955519160894;1.0810810810810811;1.864864864864865;2.6216216216216215;1.4912752548171735;1554.1467594181818;26.156125291633366;19.835496448109055;20.65199302903678;17.6983…
224;12.950673565193089;-3.818181548773628;12.950673565193089;0.013784553607716798;0.29158706764065595;533.6060000000003;506.3900000000003;533.162056584;196.0;0.0;0.3056074107882435;-0.4659607473280386;0.4659607473280386;0.3056074107882435;1.105263157894737;1.894736842105263;2.6578947368421053;1.5143188533047844;1571.2479776454381;26.863232072819912;20.79653114307296;21.613027724000688;18.26318867…
225;13.052794777314304;-3.8126523699752206;13.052794777314304;0.05523141784723995;0.3708916170376569;558.6600000000003;528.4200000000004;558.1936910600001;206.0;0.0;0.2613892221596098;-0.358027169680606;0.358027169680606;0.2613892221596098;1.0;1.775;2.55;1.33928471070528;1650.3875524234193;27.854795904382627;21.9568167916687;22.773313372596427;19.29766351823703;13.600297695074909;15.0834609426692…
226;13.073504836485899;-3.8227435158085536;13.073504836485899;0.00408160064727503;0.3688091036745308;574.6590000000003;544.4190000000003;574.18860568;212.0;0.0;0.2613892221596098;-0.3777742140280071;0.3777742140280071;0.2613892221596098;1.048780487804878;1.829268292682927;2.6097560975609757;1.3267976886537012;1670.066608380936;28.561902685569173;22.36506508213256;23.18156166306029;19.797663518237…
227;12.92181911156591;-3.810000594603665;12.92181911156591;0.030495443210471596;0.3549098671552038;518.5950000000003;492.3870000000003;518.1623909320001;190.0;0.0;0.2613892221596098;-0.35916922755352565;0.35916922755352565;0.2613892221596098;1.0810810810810811;1.864864864864865;2.6216216216216215;1.5301410762404495;1554.8017814502352;26.156125291633362;20.18117607142255;20.997672652350275;17.7631…
228;13.759647800778485;-3.870536272299788;13.759647800778485;0.002223362384816241;0.4165927883969443;600.6970000000003;568.4410000000003;600.204255744;222.0;0.0;0.2638599561246234;-0.3777742140280071;0.3777742140280071;0.2638599561246234;1.0;1.813953488372093;2.6511627906976742;1.2406094671612724;1801.6531237411468;29.71660322394842;23.649141970815986;24.465638551743716;20.807700219369096;14.7161…
229;13.054852390483026;-3.7754989073409875;13.054852390483026;0.16265827179287018;0.3510526502339393;544.6770000000004;512.4210000000004;544.214426504;202.0;0.0;0.2613892221596098;-0.3580273421774809;0.3580273421774809;0.2613892221596098;0.9743589743589743;1.7692307692307692;2.5641025641025643;1.324539757536809;1567.6213011260572;26.984552416379547;21.755675282391383;22.57217186331911;18.88697991…
230;12.97019903878422;-3.7754157629721283;12.97019903878422;0.14896435855438694;0.38473802823891773;518.6390000000004;488.39900000000034;518.1987764400001;192.0;0.0;0.2613892221596098;-0.3580273421774999;0.3580273421774999;0.2613892221596098;1.054054054054054;1.837837837837838;2.5945945945945947;1.513574580603332;1504.3743084302507;26.15612529163336;20.927248157645195;21.74374473857292;17.7251838…
231;13.047907946038581;-3.7799433517854317;13.047907946038581;0.15635890587948964;0.30646271812666687;546.6930000000004;512.4210000000004;546.2300765680001;204.0;0.0;0.2613892221596098;-0.3580273421774809;0.3580273421774809;0.2613892221596098;1.0256410256410255;1.794871794871795;2.5384615384615383;1.4884900392798321;1536.3383868289711;27.570338854006454;22.341461720018287;23.157958300946014;18.80…
232;13.693142403480675;-3.8153967887905478;13.693142403480675;0.145849492702397;0.4326989811764379;544.6770000000004;512.4210000000003;544.214426504;202.0;0.0;0.2638599561246234;-0.35802734219280863;0.35802734219280863;0.2638599561246234;1.0512820512820513;1.8717948717948718;2.6923076923076925;1.3986451654698684;1634.2227146311407;27.310825830012618;22.21132504632862;23.027821627256348;18.7352205…
233;13.742688888741448;-3.8205340507959415;13.742688888741448;0.14884916397129921;0.34948347323614387;572.7310000000003;536.4430000000004;572.245726632;214.0;0.0;0.2638599561246234;-0.35802734219278964;0.35802734219278964;0.2638599561246234;1.024390243902439;1.829268292682927;2.6341463414634148;1.371805474161653;1666.4815316577951;28.725039392385707;23.625538608701714;24.44203518962944;19.8112301…
234;12.406104832100052;-0.46685930488586935;12.406104832100052;0.007874128928686996;0.29429986574132166;433.89500000000015;413.7350000000001;433.11931918;156.0;0.0;0.2690754603678703;-0.34276609057597585;0.34276609057597585;0.2690754603678703;1.0;1.7096774193548387;2.4193548387096775;1.4580849290934974;1231.4118720582044;21.794317972067567;16.624010378425513;17.379939324443967;14.991203638441375;…
235;12.344896830645839;-4.668851371567144;12.344896830645839;0.004198790627361948;0.30255611859010967;339.276;335.244;338.959532268;112.0;0.0;0.4459302744660915;-0.6170725607945987;0.6170725607945987;0.4459302744660915;1.4285714285714286;2.0476190476190474;2.5238095238095237;2.7441611340479115;758.7563251781733;15.9472292782632;9.709861160379655;11.342854322235107;9.598042769788446;4.999486059402…
236;12.96128813909829;-0.23346885053147481;12.96128813909829;0.06457635554283403;0.3458133751024572;502.6440000000003;472.40400000000034;502.2150952;186.0;0.0;0.2614326381850202;-0.36896615334119026;0.36896615334119026;0.2614326381850202;1.0277777777777777;1.75;2.4444444444444446;1.2568207520621402;1339.871133549554;25.070338854006458;20.45277252491009;21.269269105837814;17.51237168849655;12.2015…
237;13.15390328897093;-0.4406833427815573;13.15390328897093;0.03499966640569063;0.8622393374431375;361.4900000000001;330.24200000000013;361.24777523200004;144.0;0.0;0.22634551940789865;-0.3271789863767738;0.3271789863767738;0.22634551940789865;1.3076923076923077;1.9615384615384615;2.576923076923077;1.7487931496322833;686.1016421276184;19.06011345338556;16.55547859292614;16.55547859292614;12.19641…
238;6.327337644905979;0.5261626470848499;6.327337644905979;0.5261626470848499;0.5516645375406438;406.8770000000002;387.7250000000002;406.13088690800004;146.0;0.0;0.18116984721284726;-0.3777778199763259;0.3777778199763259;0.18116984721284726;1.0344827586206897;1.8620689655172413;2.6206896551724137;1.4784523264331182;1123.3425314069384;19.631181265251037;15.624210557615333;16.380139503633785;14.275…
239;9.67548384319647;-0.29607798449174094;9.67548384319647;0.09737799425951543;0.39698882361865123;426.5500000000002;400.3420000000002;426.195028452;158.0;0.0;0.18048314827210254;-0.39447077751990617;0.39447077751990617;0.18048314827210254;1.3333333333333333;2.1666666666666665;2.8666666666666667;1.5968042696175038;1131.3098257306133;21.30275414050485;17.546815148471346;18.36331172939907;14.407346…
240;4.458067365835223;0.70453231292517;4.458067365835223;0.70453231292517;0.607056885594351;297.34700000000004;286.259;297.079664352;104.0;0.0;0.1804634519245068;-0.3275466284458311;0.3275466284458311;0.1804634519245068;1.2857142857142858;2.238095238095238;3.0;1.8035505323762284;890.4359513495863;14.233840039752504;11.10841788310141;11.924914464029136;10.309663088089316;6.326518817457718;7.099915…
241;13.639204116652202;-5.00762428478571;13.639204116652202;0.01279051548663901;0.2026769440976434;676.7439999999999;637.4319999999999;676.3097217679999;258.0;0.0;0.5726710405805396;-0.40353589448897287;0.5726710405805396;0.40353589448897287;1.0;1.7142857142857142;2.3877551020408165;1.267946667756626;1860.305214438387;34.87130376232767;27.870362670928447;27.870362670928447;23.433205205582503;16.4…
242;5.224955715008621;0.7424501506423408;5.224955715008621;0.7424501506423408;0.4019887489789416;551.4930000000004;520.2450000000003;550.1804197120001;188.0;0.0;0.17979354986542387;-0.3689661664580507;0.3689661664580507;0.17979354986542387;0.9722222222222222;1.6944444444444444;2.388888888888889;1.1928802934273208;1333.995019615586;24.647689123196084;20.744770577789478;22.33076711690418;17.5300097…
243;14.496318394641808;-4.550826875471692;14.496318394641808;0.08978447016665725;0.40308245044985463;445.3760000000001;430.25600000000014;445.11618760000005;164.0;0.0;0.4159855244059726;-0.43687316763515766;0.43687316763515766;0.4159855244059726;1.0625;1.875;2.625;1.466013760294807;1303.0848740926235;22.880104409694468;16.44349795136077;16.44349795136077;15.202528503846562;9.192341584392276;9.192…
244;12.869413611411405;-0.2357140295948359;12.869413611411405;0.11550228146876007;0.3796974094374293;488.61700000000025;460.3930000000003;488.199445136;180.0;0.0;0.2614230698287242;-0.36896615334119026;0.36896615334119026;0.2614230698287242;1.0;1.7142857142857142;2.4285714285714284;1.248529473369254;1323.1526251567366;24.363232072819912;19.745665743723542;20.562162324651265;16.974366886035767;11.…
245;12.96128813909829;-0.23346885053147481;12.96128813909829;0.06457635554283403;0.3458133751024572;502.6440000000003;472.40400000000034;502.2150952;186.0;0.0;0.2614326381850202;-0.36896615334119026;0.36896615334119026;0.2614326381850202;1.0277777777777777;1.75;2.4444444444444446;1.2568207520621402;1339.871133549554;25.070338854006458;20.45277252491009;21.269269105837814;17.51237168849655;12.2015…
246;4.704204459561603;0.7199565381708238;4.704204459561603;0.7199565381708238;0.625967140797315;287.326;274.222;287.117095416;106.0;0.0;0.17994410294179486;-0.33709806817289356;0.33709806817289356;0.17994410294179486;0.9545454545454546;1.8636363636363635;2.6818181818181817;1.8425244360611992;900.1564976811011;14.77781011412252;11.717057612275344;11.717057612275344;10.89897948556636;6.962130646043…
247;5.428844295018408;0.7134033026790966;5.428844295018408;0.7134033026790966;0.5924052467754581;372.43200000000013;352.27200000000016;372.16985926;140.0;0.0;0.1799441030162909;-0.3777778199763259;0.3777778199763259;0.1799441030162909;1.0;1.8571428571428572;2.642857142857143;1.4492141547997237;1071.2150198267257;18.76093777724796;15.32359635379573;15.32359635379573;13.865305980755144;9.3062268475…
248;12.869413611411405;-0.2357140295948359;12.869413611411405;0.11550228146876007;0.3796974094374293;488.61700000000025;460.3930000000003;488.199445136;180.0;0.0;0.2614230698287242;-0.36896615334119026;0.36896615334119026;0.2614230698287242;1.0;1.7142857142857142;2.4285714285714284;1.248529473369254;1323.1526251567366;24.363232072819912;19.745665743723542;20.562162324651265;16.974366886035767;11.…
249;5.187367530275109;0.6865924981103554;5.187367530275109;0.6865924981103554;0.6234602753979991;317.35200000000003;302.232;317.1276601;118.0;0.0;0.17994410307407535;-0.4967658884290371;0.4967658884290371;0.17994410307407535;1.0833333333333333;1.9583333333333333;2.7083333333333335;1.7673573598000525;963.8048391836783;16.355160383312146;13.047955633549583;13.047955633549583;11.830831138144495;7.48…
250;5.930719303626118;0.6793291761148907;5.930719303626118;0.6793291761148907;0.6144997210739218;321.771;309.675;321.078123064;112.0;0.0;0.17994410299147495;-0.337096315399534;0.337096315399534;0.17994410299147495;1.0434782608695652;1.9130434782608696;2.6956521739130435;1.8113277811312212;947.8143741171752;15.6480536021256;12.017671816094946;12.773600762113402;11.29282633568371;7.061796485070694;…
251;11.12530618332896;-0.10125774705472756;11.12530618332896;0.10125774705472756;0.5918770016704596;344.37800000000004;328.25000000000006;344.138559132;128.0;0.0;0.22074742196250682;-0.3370954724232507;0.3370954724232507;0.22074742196250682;1.0769230769230769;1.8846153846153846;2.6153846153846154;1.6921355272599239;1056.5443200096743;17.93251065250177;14.047955633549583;14.047955633549583;12.6866…
252;12.326232109254885;-0.1469984877954682;12.326232109254885;0.1469984877954682;0.4385059632202944;406.4490000000002;388.3050000000002;406.154209196;150.0;0.0;0.2551576401155065;-0.33709547241398397;0.33709547241398397;0.2551576401155065;0.8709677419354839;1.6774193548387097;2.4516129032258065;1.385473130680754;1331.4128045720304;21.045394827624136;16.43470697949771;16.43470697949771;15.25915283…
253;13.375716993973574;-0.2903170962835748;13.375716993973574;0.19066861502892452;0.26075067892103493;550.6880000000003;520.4480000000003;550.2150952000001;202.0;0.0;0.26170103787584065;-0.36896615334119026;0.36896615334119026;0.26170103787584065;0.85;1.475;2.1;1.1644640148010441;1566.9365674943042;27.476116247942272;22.13241708967167;22.948913670599396;19.546846531107196;13.285551716810875;14.10…
254;5.186047511909636;0.6743702758881331;5.186047511909636;0.6743702758881331;0.6259743810736635;320.35600000000005;304.228;320.138559132;120.0;0.0;0.17994597799830078;-0.4967658884290371;0.4967658884290371;0.17994597799830078;1.0416666666666667;1.875;2.5833333333333335;1.762818601433895;985.9193439672435;16.518297090128677;13.340468690670289;13.340468690670289;11.724677988261847;7.47579971983650…
255;12.813091297361819;-0.25089921478002086;12.813091297361819;0.1186349797187205;0.38811775159358386;475.57400000000024;450.37400000000025;475.16781066;174.0;0.0;0.2614230698287242;-0.37777781997653226;0.37777781997653226;0.2614230698287242;1.0588235294117647;1.7941176470588236;2.5294117647058822;1.261705155438809;1293.3520473575438;23.492988584816835;18.706700438687445;19.52319701961517;16.5805…
256;5.903126823117631;0.676010487528345;5.903126823117631;0.676010487528345;0.5571958950316453;331.379;314.24300000000005;331.14331016400007;124.0;0.0;0.1799440885829977;-0.4967658884290371;0.4967658884290371;0.1799440885829977;1.12;1.96;2.72;1.7742037537105693;1023.6112192711319;17.225403871315223;13.67809230723925;13.67809230723925;12.224677988261847;7.834814308551993;7.834814308551993;5.611833…
257;12.669543563599298;-0.2256599846728813;12.669543563599298;0.1260446543335354;0.5983081157078064;412.5190000000002;388.32700000000017;412.168145008;152.0;0.0;0.260943131465102;-0.36896615334119026;0.36896615334119026;0.260943131465102;1.1379310344827587;1.8620689655172413;2.5517241379310347;1.455191031989986;1017.4524360000978;20.380104409694475;16.48867090977233;17.305167490700057;14.04604519…
258;12.869413611411405;-0.2357140295948359;12.869413611411405;0.11550228146876007;0.3796974094374293;488.61700000000025;460.3930000000003;488.199445136;180.0;0.0;0.2614230698287242;-0.36896615334119026;0.36896615334119026;0.2614230698287242;1.0;1.7142857142857142;2.4285714285714284;1.248529473369254;1323.1526251567366;24.363232072819912;19.745665743723542;20.562162324651265;16.974366886035767;11.…
259;11.82035055061291;-0.21339602173386463;11.82035055061291;0.0005924854689194348;0.4886957592976213;403.4420000000002;382.27400000000017;403.16443953199996;152.0;0.0;0.24985051302058614;-0.4967658884290371;0.4967658884290371;0.24985051302058614;1.1;1.9333333333333333;2.7;1.6740883194771305;1171.0904113055622;20.924074484064487;16.624345400163897;16.624345400163897;14.656529640839985;9.300740134…
260;12.984436287246437;-0.22658179818987723;12.984436287246437;0.02801623704975853;0.3845664550536859;500.6280000000003;472.40400000000034;500.199445136;184.0;0.0;0.2614331425652643;-0.36896615334119026;0.36896615334119026;0.2614331425652643;1.0277777777777777;1.8055555555555556;2.611111111111111;1.1279728900399038;1417.8253775525409;24.647689123196088;20.082529036907008;20.899025617834734;17.546…
261;13.096681185205622;-0.22542439078246979;13.096681185205622;0.01759957038309179;0.366305193706796;514.6550000000003;484.41500000000036;514.2150952000001;190.0;0.0;0.26143296344519124;-0.36896615334119026;0.36896615334119026;0.26143296344519124;1.027027027027027;1.8108108108108107;2.6216216216216215;1.13211604418891;1434.6655352150499;25.35479590438263;20.789635818093558;21.60613239902128;18.04…
262;12.403641366939441;-0.3164515772894194;12.403641366939441;0.3164515772894194;0.3043786935834436;450.5020000000001;428.32600000000025;450.18042394400004;168.0;0.0;0.3231787696598892;-0.4967658884290371;0.4967658884290371;0.3231787696598892;0.8823529411764706;1.6470588235294117;2.4411764705882355;1.406796014605452;1431.2036308056597;23.3298518780003;18.39574167446162;18.39574167446162;16.674167…
263;12.526859983089604;-0.34981561734988875;12.526859983089604;0.34981561734988875;0.2720876805644752;480.52800000000013;456.3360000000003;480.19098862799996;180.0;0.0;0.32317880265117305;-0.4967658884290371;0.4967658884290371;0.32317880265117305;0.8333333333333334;1.5;2.1944444444444446;1.3701986548731946;1496.794787630501;24.907202147189924;19.726639695735855;19.726639695735855;17.6060193836231…
264;13.357652935016656;-0.22918164912888916;13.357652935016656;0.09874302220950071;0.3006745875800413;557.7240000000004;522.4440000000004;557.25729436;208.0;0.0;0.2614785001997281;-0.36896615334119026;0.36896615334119026;0.2614785001997281;0.95;1.675;2.4;1.1296726891017261;1452.4971455848786;27.476116247942272;22.728413245156236;23.544909826083963;19.53000977870159;13.94312456820748;14.7596211491…
265;12.712532544315552;-0.22693570483749004;12.712532544315552;0.05931253334605491;0.5833750849010217;426.54600000000016;400.3380000000002;426.183795072;158.0;0.0;0.2611480919210982;-0.36896615334119026;0.36896615334119026;0.2611480919210982;1.1;1.8;2.466666666666667;1.4494337545000118;1047.3260960610057;21.250347897697555;17.35891439777541;18.175410978703137;14.401887240964333;10.041534780954583…
266;12.89328375167111;-3.781373112226253;12.89328375167111;0.13670460990056355;0.30953063765234745;501.56800000000027;478.3840000000003;501.1470752159999;182.0;0.0;0.26139384935452203;-0.4967671120214121;0.4967671120214121;0.26139384935452203;0.8611111111111112;1.5555555555555556;2.25;1.4556546303608784;1615.0646574474922;25.12274509681376;19.54313627666358;20.359632857591308;17.446152768230032;1…
267;12.694470920983282;-3.763338342762912;12.694470920983282;0.08735275804871168;0.36238699649307266;472.53000000000014;452.3700000000002;472.13175950000004;170.0;0.0;0.2629276047265347;-0.4967658884290371;0.4967658884290371;0.2629276047265347;0.9705882352941176;1.8235294117647058;2.588235294117647;1.4841841634197643;1551.2775277127103;23.545394827624126;18.082101581699675;18.8985981626274;16.514…
268;12.96128813909829;-0.23346885053147481;12.96128813909829;0.06457635554283403;0.3458133751024572;502.6440000000003;472.40400000000034;502.2150952;186.0;0.0;0.2614326381850202;-0.36896615334119026;0.36896615334119026;0.2614326381850202;1.0277777777777777;1.75;2.4444444444444446;1.2568207520621402;1339.871133549554;25.070338854006458;20.45277252491009;21.269269105837814;17.51237168849655;12.2015…
269;12.808229454243232;-0.23887538786303164;12.808229454243232;0.20132243211131384;0.42031266934885686;460.56300000000016;436.37100000000027;460.16814500800007;168.0;0.0;0.26533024263436544;-0.36896615334119026;0.36896615334119026;0.26533024263436544;0.9393939393939394;1.6666666666666667;2.393939393939394;1.2682000350771643;1273.542879801605;22.785881803630286;18.168315474533916;18.98481205546164…
270;5.438469742830668;0.7209033026790963;5.438469742830668;0.7209033026790963;0.5771019327152735;386.4590000000002;364.28300000000013;386.18550932400007;146.0;0.0;0.18017926498496742;-0.3777778199763259;0.3777778199763259;0.18017926498496742;1.0344827586206897;1.8620689655172413;2.6206896551724137;1.4784523264331182;1117.4737016752717;19.631181265251037;16.246246084606103;16.246246084606103;14.27…
271;5.434643212218423;0.6909033026790963;5.434643212218423;0.6909033026790963;0.5034494526144687;451.32800000000026;432.1760000000003;450.08037132800007;146.0;0.0;0.18088682187317792;-0.3777778199763259;0.3777778199763259;0.18088682187317792;1.0344827586206897;1.8620689655172413;2.6206896551724137;1.4784523264331182;1123.3425314069384;19.631181265251037;15.624210557615333;17.210207096730034;14.27…
272;12.826424630695152;-0.2344383094302267;12.826424630695152;0.15719922727382296;0.3974012551530528;474.59000000000026;448.3820000000003;474.183795072;174.0;0.0;0.261218925228485;-0.36896615334119026;0.36896615334119026;0.261218925228485;1.0;1.7352941176470589;2.4705882352941178;1.2332906844630251;1290.2068003298175;23.492988584816835;18.875422255720462;19.691918836648192;16.563683283512805;11.2…
273;13.007607583542734;-0.5261677752833132;13.007607583542734;0.1710881161627118;0.3657316972134653;502.64400000000023;472.40400000000034;502.2150952000001;186.0;0.0;0.26162759817205955;-0.36896615334119026;0.36896615334119026;0.26162759817205955;0.9722222222222222;1.6666666666666667;2.361111111111111;1.266308924827511;1368.546700546336;25.285881803630282;20.668315474533912;21.48481205546164;17.2…
274;5.466506567854795;0.6764961787184011;5.466506567854795;0.6764961787184011;0.4250210396056968;449.5180000000002;426.33400000000023;449.19640835600006;168.0;0.0;0.18048260125091292;-0.3777778199763259;0.3777778199763259;0.18048260125091292;0.8235294117647058;1.5588235294117647;2.264705882352941;1.401637864193577;1396.3442152985556;22.744065440373397;18.502860756864568;18.502860756864568;16.8484…
275;13.377702398497584;-0.25372057581067264;13.377702398497584;0.15954581174094273;0.3024239912994856;560.6800000000002;528.4240000000002;560.2205745040002;208.0;0.0;0.2614785002986469;-0.37879271041648915;0.37879271041648915;0.2614785002986469;0.925;1.625;2.35;1.1380681374409325;1442.4801804118474;27.312979541125742;22.097696230584;22.914192811511725;19.636162928584238;13.518155979053095;14.3346…
276;13.400862811559866;-0.2385353906254879;13.400862811559866;0.15418122840760984;0.2966689458744022;573.7230000000004;538.4430000000003;573.25220898;214.0;0.0;0.2614785002986469;-0.37879271041648915;0.37879271041648915;0.2614785002986469;0.975609756097561;1.7073170731707317;2.4390243902439024;1.127456615870832;1473.0345016489418;28.18322302912882;23.136661535620096;23.953158116547822;20.03000977…
277;12.770102316645566;-0.2496234946154119;12.770102316645566;0.16256381060715586;0.40716437818133716;461.5470000000003;438.36300000000034;461.152160596;168.0;0.0;0.261218925228485;-0.37777781997653226;0.37777781997653226;0.261218925228485;1.0303030303030303;1.7878787878787878;2.5454545454545454;1.2459643790391062;1260.5042363254029;22.622745096813755;17.83645695068437;18.652953531612095;16.16983…
278;12.813091297361819;-0.25089921478002086;12.813091297361819;0.1186349797187205;0.38811775159358386;475.57400000000024;450.37400000000025;475.16781066;174.0;0.0;0.2614230698287242;-0.37777781997653226;0.37777781997653226;0.2614230698287242;1.0588235294117647;1.7941176470588236;2.5294117647058822;1.261705155438809;1293.3520473575438;23.492988584816835;18.706700438687445;19.52319701961517;16.5805…
279;13.334492521954374;-0.2443668343140739;13.334492521954374;0.1018757204594618;0.3061015638617843;544.6810000000003;512.4250000000003;544.2256598840002;202.0;0.0;0.2614785001997281;-0.37777781997653226;0.37777781997653226;0.2614785001997281;0.9743589743589743;1.7179487179487178;2.4615384615384617;1.1408963545739914;1422.5209361813197;26.605872759939196;21.68944794012014;22.505944521047866;19.13…
280;11.283148463088938;0.020977891156462647;11.283148463088938;0.020977891156462647;0.4739050590661312;277.283;266.19499999999994;277.085126592;102.0;0.0;0.19859693622747995;-0.4940757121463;0.4940757121463;0.19859693622747995;0.8571428571428571;1.4761904761904763;2.1904761904761907;2.1348714753105047;981.6920974950622;14.396976746569035;10.921477634980787;10.921477634980787;10.292024997884276;6.…
281;5.765006898948869;0.23517201550825928;5.765006898948869;0.23517201550825928;0.495006916412614;436.5450000000001;412.35300000000007;436.17937838800015;160.0;0.0;0.18048314827210254;-0.3781968846004648;0.3781968846004648;0.18048314827210254;1.3225806451612903;2.2580645161290325;3.064516129032258;1.252427993235729;1209.6610463680877;20.83828804643758;17.336276968181437;18.152773549109163;15.2002…
282;5.823895787837758;0.24964994392029127;5.823895787837758;0.24964994392029127;0.5076331273668135;424.53400000000016;400.3420000000002;424.179378388;156.0;0.0;0.18048314827210254;-0.37290478202504435;0.37290478202504435;0.18048314827210254;1.2666666666666666;2.1;2.8666666666666667;1.374700459042672;1141.2028526900262;20.664561460070644;17.162550381814498;17.979046962742224;14.5468465311072;9.992…
283;5.935006898948869;0.39779809206843963;5.935006898948869;0.39779809206843963;0.5103225333623505;422.51800000000014;400.3420000000002;422.163728324;154.0;0.0;0.18048314827210254;-0.3723240948748688;0.3723240948748688;0.18048314827210254;1.2666666666666666;2.1333333333333333;2.933333333333333;1.2379043756012869;1171.083427855081;20.078775022443743;16.576763944187597;17.393260525115323;14.7086425…
284;5.727830973022943;0.2565480920684393;5.727830973022943;0.2565480920684393;0.5076331273668135;424.53400000000016;400.34200000000016;424.17937838800003;156.0;0.0;0.18048314827210254;-0.3755631055439416;0.3755631055439416;0.18048314827210254;1.3333333333333333;2.2333333333333334;3.066666666666667;1.3868602867167923;1151.2028526900262;20.664561460070644;17.1625503818145;17.979046962742224;14.5636…
285;5.803062454504424;-0.1112974145826533;5.803062454504424;0.1112974145826533;0.5076263744422045;424.5340000000001;400.3420000000001;424.17937838800015;156.0;0.0;0.18048314827210254;-0.37291460502840973;0.37291460502840973;0.18048314827210254;1.3333333333333333;2.2333333333333334;3.033333333333333;1.375274140498758;1163.127500995622;20.71696770287794;17.214956624621795;18.031453205549518;14.4662…
286;5.455562454504424;0.2595429905458764;5.455562454504424;0.2595429905458764;0.5219705838051822;410.50700000000006;388.33100000000013;410.16372832400003;150.0;0.0;0.18048314827670303;-0.37879191479259255;0.37879191479259255;0.18048314827670303;1.2758620689655173;2.1379310344827585;2.9310344827586206;1.4281425714116989;1112.851440639437;19.79431797206757;16.29230689381142;17.10880347473915;14.186…
287;5.5000635882912725;0.31046891647180264;5.5000635882912725;0.31046891647180264;0.4895411396169138;424.53400000000016;400.34200000000027;424.179378388;156.0;0.0;0.1804831482767114;-0.3787919113045387;0.3787919113045387;0.1804831482767114;1.3;2.1666666666666665;2.933333333333333;1.4354775368724613;1129.3098257306133;20.501424753254113;16.99941367499797;17.815910255925697;14.724677988261847;10.11…
288;5.571031558812814;-0.026382935380049988;5.571031558812814;0.026382935380049988;0.38602325575675034;473.56600000000014;450.38200000000023;473.1746273560001;172.0;0.0;0.18048314828168022;-0.37879150541996054;0.37879150541996054;0.18048314828168022;1.1470588235294117;2.0588235294117645;2.8529411764705883;1.3366761902289528;1390.882983826242;22.907202147189928;18.548921566069886;19.36541814699761…
289;11.651443373645755;-0.501498960695389;11.651443373645755;0.17035751028806612;0.6785934283834453;279.303;266.19899999999996;279.112010036;104.0;0.0;0.2504111512682344;-0.36777418423172387;0.36777418423172387;0.2504111512682344;1.1428571428571428;1.9047619047619047;2.5714285714285716;2.1543535818715527;794.8334802380061;14.819626477379408;11.07617817336004;11.07617817336004;10.147867045540844;6…
290;5.492888843393313;0.10213558313846849;5.492888843393313;0.10213558313846849;0.4518701763439264;440.5330000000002;416.34100000000024;440.17429300800006;162.0;0.0;0.18048314827678152;-0.3826403012153959;0.3826403012153959;0.18048314827678152;1.3225806451612903;2.193548387096774;2.967741935483871;1.4323854555146807;1149.5762204437638;21.208531534440663;17.407661965461834;18.22415854638956;15.224…
291;5.770745608160242;0.10671891647180232;5.770745608160242;0.10671891647180232;0.41855034932682905;454.56000000000023;428.3520000000002;454.18994307200006;168.0;0.0;0.18048314827678152;-0.3796892630539797;0.3796892630539797;0.18048314827678152;1.3125;2.1875;2.96875;1.4211594224803394;1166.12067914676;21.91563831562721;18.11476874664838;18.931265327576106;15.724677988261847;10.696653693127326;11.…
292;5.945006898948868;0.05540015060329817;5.945006898948868;0.05540015060329817;0.4782334127461743;450.5720000000002;424.36400000000015;450.19502845200014;166.0;0.0;0.18048314828135986;-0.37290405855807995;0.37290405855807995;0.18048314828135986;1.21875;2.03125;2.75;1.2957311820616972;1248.4450929907666;21.87166824125719;18.369657163001044;19.18615374392877;15.514807000555646;11.003039277790222;1…
293;5.872229121171092;0.2270429905458764;5.872229121171092;0.2270429905458764;0.4891771490834657;438.5610000000002;412.35300000000024;438.19502845200003;162.0;0.0;0.18048314827670303;-0.3729044237415695;0.3729044237415695;0.18048314827670303;1.2580645161290323;2.064516129032258;2.806451612903226;1.4029233000265924;1173.6566916282118;21.534804948073724;18.03279386981758;18.849290450745308;14.97436…
294;5.851395787837757;-0.1308807479159868;5.851395787837757;0.1308807479159868;0.4891562189996464;438.56100000000015;412.3530000000002;438.1950284520001;162.0;0.0;0.18048314827670303;-0.3729142467560324;0.3729142467560324;0.18048314827670303;1.3225806451612903;2.193548387096774;2.967741935483871;1.4034883250795478;1195.643561601753;21.587211190881018;18.085200112624875;18.901696693552598;14.89377…
295;5.872229121171091;0.2270429905458764;5.872229121171091;0.2270429905458764;0.4891771490834657;438.5610000000002;412.3530000000002;438.19502845200003;162.0;0.0;0.18048314827670303;-0.3729044237415695;0.3729044237415695;0.18048314827670303;1.2580645161290323;2.064516129032258;2.806451612903226;1.4029233000265924;1173.6566916282118;21.534804948073724;18.03279386981758;18.849290450745304;14.974366…
296;4.6425555083144365;0.7178193499622071;4.6425555083144365;0.7178193499622071;0.5529260205074162;343.44100000000003;330.33700000000005;343.0673854160001;116.0;0.0;0.18054386031187902;-0.32751377071725135;0.32751377071725135;0.18054386031187902;1.3478260869565217;2.260869565217391;2.9565217391304346;1.8637355259611383;954.9990453101689;15.81119030894213;12.439315904375647;14.0723090662311;11.241…
297;4.561536989795918;0.7207360166288739;4.561536989795918;0.7207360166288739;0.6075266507316711;311.374;298.27000000000004;311.095314416;110.0;0.0;0.1804831482469548;-0.32753857649824;0.32753857649824;0.1804831482469548;1.2272727272727273;2.1363636363636362;2.8636363636363638;1.8515081656503163;935.580829198737;15.104083527755582;12.031067613911786;12.847564194839512;10.703509938206668;6.7472685…
298;5.622506898948869;0.012949793286036959;5.622506898948869;0.012949793286036959;0.5076263744422045;424.5340000000001;400.3420000000001;424.17937838800015;156.0;0.0;0.18048314827210254;-0.3782192954417709;0.3782192954417709;0.18048314827210254;1.3333333333333333;2.2333333333333334;3.033333333333333;1.4005165243028501;1163.127500995622;20.71696770287794;17.214956624621795;18.03145320554952;14.493…
299;4.690467947790278;0.23517201550825906;4.690467947790278;0.23517201550825906;0.49590033074811235;422.56200000000007;396.3540000000001;422.2001138320001;156.0;0.0;0.18048314827210254;-0.3275376996210647;0.3275376996210647;0.18048314827210254;1.2666666666666666;2.1666666666666665;2.966666666666667;1.4005165243028501;1157.3273970150155;20.71696770287794;17.513815115344478;18.330311696272204;14.49…
300;4.66961201571997;0.7310575898301368;4.66961201571997;0.7310575898301368;0.522933074059163;409.523;386.3390000000001;409.1797127360001;150.0;0.0;0.18048314827210254;-0.32753769963065693;0.32753769963065693;0.18048314827210254;1.206896551724138;2.0689655172413794;2.8620689655172415;1.3746227701462153;1106.322115626456;19.794317972067567;16.461028710844438;17.277525291772164;14.152999680989847;9…
301;11.87422955263974;-0.23223861082497033;11.87422955263974;0.23223861082497033;0.44463218798895965;467.5590000000003;442.35900000000015;467.18519204000006;172.0;0.0;0.40933134178244857;-0.44970849687419634;0.44970849687419634;0.40933134178244857;1.2727272727272727;2.121212121212121;2.878787878787879;1.2650820933578324;1242.1421765542793;22.78588180363029;18.48463207295871;19.301128653886437;16.…
302;11.497146219306407;0.14507620398984455;11.497146219306407;0.14507620398984455;0.4932075346493155;437.53300000000013;414.34900000000016;437.17462735600014;160.0;0.0;0.21903208894325513;-0.34037392521135806;0.34037392521135806;0.21903208894325513;1.2580645161290323;2.096774193548387;2.838709677419355;1.3203590893199983;1204.931825335714;21.371668241257193;17.3692770013083;18.185773582236028;15.…
303;11.684646219306407;-3.123887035753546;11.684646219306407;0.5120539201854416;0.43363952876388856;473.5880000000002;450.4040000000002;473.1416129760001;168.0;0.0;0.21078956215341554;-0.32753769963065693;0.32753769963065693;0.21078956215341554;1.21875;2.03125;2.75;1.3084408197274389;1336.5637847017745;22.294317972067564;17.685773582236028;19.318766744091477;15.364324546395034;10.106116557031726;…
304;11.98534066375085;0.017761389175029896;11.98534066375085;0.017761389175029896;0.3993148554900497;466.57500000000033;440.3670000000002;466.2011764520001;172.0;0.0;0.31697451951785566;-0.33826536763169934;0.33826536763169934;0.31697451951785566;1.2424242424242424;2.090909090909091;2.8484848484848486;1.2650820933578326;1239.4522206183865;22.78588180363029;18.57638378249485;19.392880363422577;16.…
305;9.089916161397241;0.2236870998700624;9.089916161397241;0.2236870998700624;0.39940602697799454;439.5490000000001;414.34900000000016;439.19027742000014;162.0;0.0;0.18048314827210254;-0.395044554420694;0.395044554420694;0.18048314827210254;1.1935483870967742;2.032258064516129;2.806451612903226;1.3044171180953208;1145.046895430783;21.208531534440663;17.32245586871749;18.138952449645217;15.1910044…
306;12.207125877676127;0.13655567121198797;12.207125877676127;0.13655567121198797;0.5047727629084456;423.5060000000001;402.33800000000014;423.15897729200015;154.0;0.0;0.23663831240759156;-0.3343582157446419;0.3343582157446419;0.23663831240759156;1.3;2.2;3.0;1.3817643906470827;1196.2689119579602;20.664561460070644;16.662170220121755;17.478666801049478;14.563683283512807;9.59423091045778;10.3676275…
307;11.915369065339954;0.14714308163577705;11.915369065339954;0.14714308163577705;0.5047727629084456;423.5060000000001;402.3380000000001;423.15897729200015;154.0;0.0;0.2360463960139241;-0.3433638672839912;0.3433638672839912;0.2360463960139241;1.3;2.2;3.0;1.3693659591997596;1196.2689119579604;20.664561460070644;16.662170220121755;17.478666801049478;14.563683283512807;9.59423091045778;10.3676275725…
308;9.561363472826098;0.014985783686041199;9.561363472826098;0.014985783686041199;0.4275300547512002;426.50600000000003;404.3300000000001;426.1586429440001;156.0;0.0;0.18048314827210254;-0.3946543323788951;0.3946543323788951;0.18048314827210254;1.4;2.3333333333333335;3.1666666666666665;1.3862265701864256;1139.0377648729323;20.501424753254117;16.446627270497927;17.263123851425654;14.70784123585624…
309;12.633800690630805;-4.830093016380652;12.633800690630805;0.058925028344671615;0.6923580037124293;404.3520000000002;389.2320000000002;404.1208583800001;150.0;0.0;0.5726706693836583;-0.40356257779418764;0.5726706693836583;0.40356257779418764;1.2758620689655173;2.0344827586206895;2.7586206896551726;1.7226552524365062;1109.4612851655456;20.758784066134833;15.117559559466093;15.117559559466093;13.…
310;13.391720785165674;-0.5327816347179624;13.391720785165674;0.04444361219388249;0.6160143952734909;382.82600000000014;366.6980000000001;382.099667032;136.0;0.0;0.25381133473755974;-0.3418350888217824;0.3418350888217824;0.25381133473755974;1.2222222222222223;2.0;2.740740740740741;1.7394019716474327;1045.1450933904882;18.96589084732138;14.384893523878535;15.14082246989699;13.041713895658194;8.371…
311;13.111628192573082;-0.34451002977969014;13.111628192573082;0.23397108843537406;0.6694997384547489;348.38100000000003;331.2450000000001;348.13863938400004;130.0;0.0;0.25381053262652836;-0.3418350888218313;0.3418350888218313;0.25381053262652836;1.1153846153846154;1.8461538461538463;2.576923076923077;1.7399174145404548;976.5604874032925;18.095647359318303;14.084279320058934;14.084279320058934;12…
312;13.103458601033008;-0.1497700407323428;13.103458601033008;0.13387329931972758;0.6531875463653876;366.446;348.30200000000013;366.11504681599996;132.0;0.0;0.2538415763091174;-0.496765888382262;0.496765888382262;0.2538415763091174;1.2692307692307692;2.076923076923077;2.769230769230769;1.6869292255177808;957.8577925311508;18.095647359318303;14.368110889598183;15.18460747052591;12.669035095596021;…
313;13.065167705971279;-0.4756082573831497;13.065167705971279;0.02571373348339412;0.4692217277106426;381.4170000000001;366.2970000000001;381.08956034000005;136.0;0.0;0.26907546284386813;-0.34183413529615814;0.34183413529615814;0.26907546284386813;1.2962962962962963;2.074074074074074;2.740740740740741;1.6737664648757047;1037.4037311321936;18.96589084732138;14.223572775562003;15.04006935648973;13.0…
314;13.03984941893424;-4.419747120113732;13.03984941893424;0.2927964380196528;0.5779194278479896;404.41700000000003;389.297;404.09186676000013;144.0;0.0;0.4159120645565244;-0.3418341352961586;0.4159120645565244;0.3418341352961586;1.2142857142857142;1.9642857142857142;2.607142857142857;1.653199511198963;1036.0755991320364;19.888540578131753;14.593756018161999;15.410252599089725;13.342355158540421;…
315;13.05716230473671;-0.33495522591752813;13.05716230473671;0.20053996598639423;0.6698592842178712;350.37800000000004;332.23400000000004;350.13789043599996;132.0;0.0;0.2539337893765038;-0.496765888382262;0.496765888382262;0.2539337893765038;1.2692307692307692;2.076923076923077;2.769230769230769;1.6869292255177808;955.1029050289874;18.095647359318303;14.368110889598183;14.368110889598183;12.66903…
316;13.018871409674983;-0.4893823620663449;13.018871409674983;0.042380400150060726;0.48049616705568066;365.34900000000005;350.22900000000004;365.11240396000005;136.0;0.0;0.2690754628438683;-0.4683444576481204;0.4683444576481204;0.2690754628438683;1.2962962962962963;2.074074074074074;2.740740740740741;1.6737664648757047;1034.158618634357;18.96589084732138;14.223572775562003;14.223572775562003;13.0…
317;12.993553122637945;-4.4335212247969285;12.993553122637945;0.2587828325774757;0.6173557029717309;388.349;373.229;388.1147103800001;144.0;0.0;0.4159120645565244;-0.4683444576481204;0.4683444576481204;0.4159120645565244;1.2142857142857142;1.9642857142857142;2.607142857142857;1.653199511198963;1034.0755991320364;19.888540578131753;14.593756018161999;14.593756018161999;13.342355158540421;8.3781955…
318;13.343821132370916;-0.5454668199031472;13.343821132370916;0.06020730977576183;0.6409484556993802;372.7870000000001;358.67500000000007;372.07893158800005;132.0;0.0;0.25393458332328067;-0.4683444576481203;0.4683444576481203;0.25393458332328067;1.3846153846153846;2.230769230769231;2.9615384615384617;1.723500613980941;1010.1349113338415;18.258784066134833;13.638441275963146;14.394370221981601;12.…
319;13.063728539778324;-0.38384411480641667;13.063728539778324;0.28716836734693874;0.6811276626201825;338.34200000000004;323.22200000000004;338.11790394;126.0;0.0;0.2539337812127151;-0.4683444576481204;0.4683444576481204;0.2539337812127151;1.28;2.08;2.8;1.723753339071906;941.8836003633214;17.388540578131757;13.337827072143545;13.337827072143545;12.131030293135236;7.750231062145414;7.7502310621454…
320;13.390114244771983;-0.4426867073990095;13.390114244771983;0.21296485260770948;0.5246316386204554;400.4380000000001;380.2780000000002;400.15354049999996;150.0;0.0;0.25544003311573665;-0.4967658883822619;0.4967658883822619;0.25544003311573665;1.1333333333333333;1.9333333333333333;2.6666666666666665;1.5934148286636607;1253.6027637572627;20.664561460070647;16.547375292667017;16.547375292667017;14…
321;13.351823349710255;-0.5308348555471578;13.351823349710255;0.04563207796661839;0.3754400702141258;415.40900000000005;398.2730000000002;415.12805402400005;154.0;0.0;0.26907546284397854;-0.4667612772446151;0.4667612772446151;0.26907546284397854;1.1612903225806452;1.935483870967742;2.6451612903225805;1.5753827801295939;1336.2585205979074;21.53480494807372;16.40283717863084;16.40283717863084;15.02…
322;13.326505062673219;-4.446223303747134;13.326505062673219;0.2525750083984215;0.43837523579236465;438.40900000000005;421.27300000000025;438.130360444;162.0;0.0;0.41591206455652446;-0.4667612772446151;0.4667612772446151;0.41591206455652446;1.09375;1.84375;2.53125;1.5517817345956497;1336.0889835645698;22.45745467888409;16.773020421230836;16.773020421230836;15.325518406134815;9.794932885806945;9.7…
323;13.492314485735648;-0.5487184977197044;13.492314485735648;0.06412487345973972;0.46655919962288606;422.84700000000004;406.7190000000001;422.09458165200004;150.0;0.0;0.25544082705878596;-0.466761277244615;0.466761277244615;0.25544082705878596;1.2333333333333334;2.066666666666667;2.8333333333333335;1.6218607688378774;1310.1835782320725;20.827698166887174;15.817705679031983;16.57363462505044;14.5…
324;13.258073349710255;-0.4915755962878987;13.258073349710255;0.29959325396825376;0.5338168951324331;388.402;371.26600000000013;388.133554004;144.0;0.0;0.25544002495193546;-0.4667612772446151;0.4667612772446151;0.25544002495193546;1.1379310344827587;1.9310344827586208;2.689655172413793;1.629677704208353;1239.8118116212922;19.957454678884098;15.517091475212382;15.517091475212382;14.11419354072963;…
325;13.37925717277652;-0.39041647420285064;13.37925717277652;0.10360739862724011;0.6806744556306796;420.94000000000017;395.7400000000002;420.16045572;154.0;0.0;0.25380961782667794;-0.3617019017218066;0.3617019017218066;0.25380961782667794;1.0666666666666667;1.7333333333333334;2.4;1.7777852839358133;1066.087288895867;21.465890847321372;17.38217730820631;18.138106254224763;14.248820676844742;10.109…
326;13.357595237054113;-0.5288001532364806;13.357595237054113;0.039631178088519015;0.6068939409465035;388.85500000000013;374.7430000000001;388.05608796800004;132.0;0.0;0.25384237025624234;-0.34183413529610956;0.34183413529610956;0.25384237025624234;1.3846153846153846;2.230769230769231;2.9615384615384617;1.723500613980941;1012.1349113338415;18.258784066134833;13.638441275963146;15.210866802909328;…
327;13.176953971403375;-0.19495522591752823;13.176953971403375;0.14734268707482978;0.6594887834845281;360.41700000000014;340.2570000000002;360.15862588;136.0;0.0;0.2538105407903187;-0.496765888382262;0.496765888382262;0.2538105407903187;1.1111111111111112;1.8518518518518519;2.5555555555555554;1.704386007458422;990.5357846861225;18.802754140504852;15.11456313751357;15.11456313751357;13.16903509559…
328;13.138663076341647;-0.4769856678514688;13.138663076341647;0.02969521496487526;0.4742645262360381;375.3880000000001;358.25200000000007;375.1331394040001;140.0;0.0;0.26907546284386813;-0.341835088821831;0.341835088821831;0.26907546284386813;1.1428571428571428;1.8571428571428572;2.5357142857142856;1.691183727148786;1070.735321795544;19.67299762850792;14.970025023477392;14.970025023477392;13.5417…
329;13.11334478930461;-4.425562400404536;13.11334478930461;0.2852798511379864;0.5878760833132294;398.38800000000003;381.25200000000007;398.1354458240001;148.0;0.0;0.4159120645565244;-0.34183508882183145;0.4159120645565244;0.34183508882183145;1.0689655172413792;1.7586206896551724;2.413793103448276;1.6707667698067703;1069.3105943261337;20.595647359318296;15.340208266077388;15.340208266077388;13.842…
330;5.238348182835016;0.8294137377173094;5.238348182835016;0.8294137377173094;0.584263044048975;264.288;252.19199999999998;264.101111004;98.0;0.0;0.13456435301799352;-0.4966869809889417;0.4966869809889417;0.13456435301799352;1.1;2.05;2.95;1.9315586406625633;906.4276911607701;13.526733258565956;10.844127365791161;10.844127365791161;9.847667890550102;6.312117660856584;6.312117660856584;4.6079765382…
331;12.93887738071883;-4.641864625107678;12.93887738071883;0.06593892325417716;0.4613395020059931;464.83100000000013;448.70300000000026;464.086302712;166.0;0.0;0.41741842768680637;-0.45723690229449804;0.45723690229449804;0.41741842768680637;0.9375;1.59375;2.25;1.6244376001208207;1137.8789445127009;23.30275414050484;16.457319050824715;17.213247996843172;15.151216908830305;9.062991028319596;9.44095…
332;12.69308180026148;-0.2666136091002891;12.69308180026148;0.17311797422773756;0.4657173060978848;488.0170000000002;461.80900000000025;487.15572175200003;174.0;0.0;0.2669995457316883;-0.3950445481992146;0.3950445481992146;0.2669995457316883;1.2121212121212122;2.0;2.727272727272727;1.4315929128906488;1111.432170715536;23.37166824125719;18.50713466000412;20.0795601869503;15.92305529101951;10.65860…
333;12.035888290501386;-0.6335619803476946;12.035888290501386;0.013025793650794038;0.6611804498474478;327.1230000000001;319.059;325.986112096;108.0;0.0;0.2705707023452526;-0.5071197044152095;0.5071197044152095;0.2705707023452526;1.1904761904761905;1.9047619047619047;2.5238095238095237;2.2739967555525444;734.1063538201125;15.568549621822843;10.339202623547715;11.851060515584626;9.87991785310972;5.…
334;4.683345616024187;0.9090902935248172;4.683345616024187;0.9090902935248172;0.5171180504045825;343.4550000000001;326.3190000000001;343.114318544;122.0;0.0;0.14121235449900035;-0.3512873207434754;0.3512873207434754;0.14121235449900035;0.88;1.68;2.56;1.638872224049821;1039.3969719364422;16.639617433688322;13.722062381609268;14.538558962536994;12.39897948556636;8.493315897899327;9.372968709154222;…
335;13.078592450869237;-0.21488614890400592;13.078592450869237;0.21488614890400592;0.5210486520187604;383.45100000000014;362.28300000000013;383.16337691200005;144.0;0.0;0.25902219400499343;-0.4967658883822403;0.4967658883822403;0.25902219400499343;0.9310344827586207;1.6206896551724137;2.2758620689655173;1.7200916660908825;1115.2717358070624;20.21696770287794;16.293827540582406;16.293827540582406;…
336;12.888437106324012;-0.18311649659863938;12.888437106324012;0.18311649659863938;0.5808486275493994;339.398;322.26200000000006;339.137162164;126.0;0.0;0.2590221611097628;-0.3218796708039864;0.3218796708039864;0.2590221611097628;0.7692307692307693;1.3461538461538463;2.0;1.765977852913147;1009.2187110886769;17.76937394568524;14.040279788497797;14.040279788497797;12.809663088089316;8.3802625726427…
337;12.73660257621567;-0.19222067376333252;12.73660257621567;0.06322425883933769;0.6165755205891778;346.3460000000002;332.2340000000001;346.106590308;128.0;0.0;0.2732147298320039;-0.4928871363174151;0.4928871363174151;0.2732147298320039;1.1538461538461537;2.0;2.769230769230769;1.5391435334751704;1116.8653175549184;17.67299762850793;13.662930543507247;13.662930543507247;12.703509938206668;8.192136…
338;5.779064669664417;0.23619317943226692;5.779064669664417;0.23619317943226692;0.5733704513478545;269.312;254.19199999999998;269.13889348;102.0;0.0;0.22203500479978225;-0.38356244479910034;0.38356244479910034;0.22203500479978225;1.2;2.05;2.85;2.093118035003229;762.5007018726443;14.11251969619286;11.012849182824178;11.012849182824178;9.669035095596021;6.295035368371534;6.295035368371534;4.3961643…
339;5.8982526822457375;0.25521339863105763;5.8982526822457375;0.25521339863105763;0.6461001846978027;311.349;294.21299999999997;311.14945816400007;118.0;0.0;0.22204199635494795;-0.38356244479910034;0.38356244479910034;0.22204199635494795;1.0869565217391304;1.9130434782608696;2.739130434782609;1.7530599948518488;854.1527192519386;15.81119030894213;12.489631412347642;12.489631412347642;11.203509938…
340;5.94369863840598;0.24492493086919476;5.94369863840598;0.24492493086919476;0.6514016634607859;325.3760000000001;306.2240000000001;325.165108228;124.0;0.0;0.22204215296621393;-0.38356244479910034;0.38356244479910034;0.22204215296621393;1.25;2.125;2.9583333333333335;1.7617859182851434;891.2633530128589;16.681433796945207;13.359874900350722;13.359874900350722;11.614193540729628;7.845357478948806;…
341;12.685850117505407;-0.6324285032347807;12.685850117505407;0.14899773823926066;0.3843013201124563;430.47200000000026;408.2960000000002;430.186571944;162.0;0.0;0.25485651216738897;-0.38356244479910034;0.38356244479910034;0.25485651216738897;1.125;1.96875;2.8125;1.376684436529338;1273.6672569031057;22.078775022443743;17.154874536762712;17.154874536762712;15.563683283512807;10.17654609417926;10.1…
342;12.917520563461567;-0.14867850323478082;12.917520563461567;0.015670409316000278;0.3796188406708691;442.5270000000002;416.31900000000024;442.222957452;168.0;0.0;0.22877398837638235;-0.38356244479910034;0.38356244479910034;0.22877398837638235;1.0909090909090908;1.9090909090909092;2.727272727272727;1.4089053577494857;1302.5755501350516;22.949018510446816;18.323976515488475;18.323976515488475;15.…
343;12.238825040782181;-0.5398536171226891;12.238825040782181;0.051786024020872734;0.4874746477429441;438.53600000000006;408.29600000000016;438.2491722000001;170.0;0.0;0.407432551008321;-0.4438314940632267;0.4438314940632267;0.407432551008321;1.21875;2.0;2.75;1.5742408505276377;1136.651509130087;23.043241116511002;18.84547346000421;18.84547346000421;15.086338652831845;10.73555136097751;10.7355513…
344;12.263969126194123;-0.5415159139858787;12.263969126194123;0.058684172169020776;0.48769870438374746;438.53600000000023;408.2960000000002;438.2491722000001;170.0;0.0;0.4074327141622238;-0.44383149311936254;0.44383149311936254;0.4074327141622238;1.21875;2.0;2.75;1.5666586080173175;1136.6515091300876;23.043241116511;18.845473460004207;18.845473460004207;15.069501900426237;10.701828527711049;10.70…
345;12.788556678844376;-0.15226077622406953;12.788556678844376;0.15226077622406953;0.6084081755933647;317.3520000000001;302.2320000000001;317.12766009999996;118.0;0.0;0.2790172896984188;-0.321484759954489;0.321484759954489;0.2790172896984188;1.0;1.7083333333333333;2.4166666666666665;1.9475419427695249;1065.6643196103432;16.518297090128677;13.023391768859998;13.023391768859998;11.720346690612274;7…
346;12.784907222869261;-0.0631525921055831;12.784907222869261;0.0631525921055831;0.5878047820618159;447.391;427.2310000000002;446.07348762000004;150.0;0.0;0.25500996560516853;-0.3360335976307536;0.3360335976307536;0.25500996560516853;1.103448275862069;1.896551724137931;2.6551724137931036;1.341480046641907;988.1059909576862;20.216967702877945;15.645752642085428;17.974107115050064;14.09735678832402…
347;11.103023601265637;-0.952596906740333;11.103023601265637;0.2330174290663114;0.7389166389594971;336.39500000000004;316.23500000000007;336.15862588;128.0;0.0;0.3352567371014098;-0.47763832599459877;0.47763832599459877;0.3352567371014098;1.2;2.04;2.84;1.63947688577194;912.6830216604528;17.225403871315223;13.851438731913444;13.851438731913444;12.203509938206668;8.645302191719916;8.645302191719916…
348;13.728555454219233;-0.24105476295456407;13.728555454219233;0.24105476295456407;0.30426892890267015;478.55200000000025;452.3440000000003;478.20049069199996;180.0;0.0;0.2560783285038721;-0.4928695425606661;0.4928695425606661;0.2560783285038721;0.8611111111111112;1.6388888888888888;2.361111111111111;1.6823665579804168;1575.0738548185661;25.23347556082299;20.547375292667017;20.547375292667017;17.…
349;14.312924819942046;-4.854535990125625;14.312924819942046;0.2775095059194992;0.5829135922807228;448.42400000000015;428.26400000000024;448.16347213999995;168.0;0.0;0.4187478751290649;-0.33598875509421994;0.4187478751290649;0.33598875509421994;1.03125;1.78125;2.46875;1.3623526379406172;1078.1439665280175;22.716967702877938;16.86329662395035;16.86329662395035;15.308681653729206;9.911496774913285;…
350;6.072749980501465;0.3880839686012909;6.072749980501465;0.3880839686012909;0.24631939214682114;485.55100000000016;462.36700000000025;485.1964083560001;180.0;0.0;0.2267760784839593;-0.43837225866169033;0.43837225866169033;0.2267760784839593;0.8108108108108109;1.5945945945945945;2.3513513513513513;1.2601154823467295;1692.8134379392661;25.191659197566096;20.012057248687334;20.012057248687334;18.1…
351;12.140843943721034;-0.7751344299870768;12.140843943721034;0.22333356482849176;0.48735128255363613;456.9550000000002;435.7870000000002;456.10228921199996;160.0;0.0;0.31318278300908453;-0.3474626295428073;0.3474626295428073;0.31318278300908453;1.0;1.6774193548387097;2.3548387096774195;1.5235036549754177;1112.1987348531031;22.380104409694475;16.991186946254743;18.563612473200923;14.8125708434872…
352;13.078806457033334;0.006414971413548631;13.078806457033334;0.006414971413548631;0.4052167041968639;436.5960000000003;400.30800000000016;436.272593012;172.0;0.0;0.22262020728170032;-0.49668698097006336;0.49668698097006336;0.22262020728170032;1.15625;1.96875;2.6875;1.2577477121835705;981.947954447182;22.501424753254113;19.41461483677407;19.41461483677407;15.546045193307764;12.214615497468403;12…
353;12.593374254160375;-1.033487748239282;12.593374254160375;0.038423138718392424;0.20439240850768872;480.4810000000002;456.28900000000027;480.17573248800005;182.0;0.0;0.32931832648291665;-0.5072738463280253;0.5072738463280253;0.32931832648291665;1.1714285714285715;1.8857142857142857;2.6;1.5970411233881823;1470.876214133064;24.949018510446813;19.003990989124556;19.003990989124556;16.8674123983536…
354;10.091634482528033;-0.0861413914512199;10.091634482528033;0.0861413914512199;0.5807891290262561;347.37800000000016;330.2420000000001;347.13822478400004;130.0;0.0;0.2330016148650793;-0.4938635067421069;0.4938635067421069;0.2330016148650793;0.9230769230769231;1.6538461538461537;2.4615384615384617;1.7201931529274628;1113.7262933383656;18.095647359318303;14.392874933477584;14.392874933477584;12.6…
355;12.914133597883598;-0.8259703325774759;12.914133597883598;0.13472369602597034;0.4857795732657698;389.45500000000004;366.27100000000013;389.1739415960001;148.0;0.0;0.25353100043618004;-0.5079666451556014;0.5079666451556014;0.25353100043618004;0.9655172413793104;1.6206896551724137;2.2758620689655173;1.80592878863502;998.6364625311645;20.80275414050485;16.053720726268995;16.053720726268995;13.91…
356;12.902487309933719;-0.6349897935301427;12.902487309933719;0.09942610847012023;0.3368308891254163;478.5090000000002;452.3010000000002;478.196467932;182.0;0.0;0.32931832383165505;-0.49388743378996564;0.49388743378996564;0.32931832383165505;0.9428571428571428;1.5142857142857142;2.085714285714286;1.6607822026579446;1451.5291736349575;24.94901851044682;19.62300473589584;19.62300473589584;16.888580…
357;13.491293904741777;-0.941581701276035;13.491293904741777;0.1024038731854886;0.23273721908586673;537.6160000000002;506.3680000000004;537.226371092;204.0;0.0;0.2551825236128458;-0.5079666451556014;0.5079666451556014;0.2551825236128458;0.8;1.5;2.175;1.5588033992956227;1514.8295865846444;28.647689123196077;22.524917845575974;22.524917845575974;19.22758574365982;12.745622170382381;12.7456221703823…
358;11.886927210329086;-0.09380863147728191;11.886927210329086;0.09380863147728191;0.6302416345438319;416.34700000000015;406.2670000000001;414.91185165999997;114.0;0.0;0.2361043688326492;-0.4966845263480028;0.4966845263480028;0.2361043688326492;1.4545454545454546;2.3181818181818183;3.0454545454545454;1.618160357361256;817.8278948154946;15.526733258565956;11.33014097427351;15.365627256171393;10.63…
359;9.67548384319647;-0.29607798449174116;9.67548384319647;0.0;0.3665650668051276;463.0110000000002;435.79500000000013;462.1717061640001;166.0;0.0;0.18048314827210254;-0.39447077751990617;0.39447077751990617;0.18048314827210254;1.3225806451612903;2.129032258064516;2.806451612903226;2.7224961533056426e-06;1137.6831934843508;21.30275414050485;17.955063438935206;19.588056600790654;14.407346627969813…
360;13.060237280680717;-2.5076880190426714;13.060237280680717;0.0;0.32113690137535783;498.99100000000016;473.7910000000003;498.1528625400001;178.0;0.0;0.25065647692117754;-0.3944707410140219;0.3944707410140219;0.25065647692117754;1.3333333333333333;2.121212121212121;2.787878787878788;3.062495095049805e-06;1194.3417159256546;22.88010440969447;18.288342654143285;19.921335815998738;15.26318867562638…
361;13.081070614014049;-4.39483908124932;13.081070614014049;0.0;0.32221153484536436;516.9810000000001;492.7890000000002;516.1434407280001;184.0;0.0;0.40086775595077234;-0.3944707233006482;0.40086775595077234;0.3944707233006482;1.2647058823529411;2.0294117647058822;2.676470588235294;3.239994526509559e-06;1238.63791695483;23.802754140504845;18.58895685796289;20.22195001981834;15.553793237376539;10.…
362;4.666799802680485;0.0;4.666799802680485;0.0;0.4965863448871148;430.9690000000001;407.78500000000014;430.1454914160002;152.0;0.0;0.18048314827210254;-0.3275376996307505;0.3275376996307505;0.18048314827210254;1.206896551724138;2.0689655172413794;2.8620689655172415;2.047997400536807e-06;1081.2266864838266;18.92407448406449;16.12917018699489;17.762163348850343;13.759152830872495;9.5495052153658;1…
363;13.3237287470081;-0.6572212675472009;13.3237287470081;0.0;0.47982269924653465;448.95900000000006;426.78300000000013;448.1360696040001;158.0;0.0;0.18048314827210254;-0.3275376996307504;0.3275376996307504;0.18048314827210254;1.3;2.1333333333333333;2.9;2.177996994914357e-06;1117.1767096489925;19.794317972067567;16.377378148007196;18.01037130986265;14.152999680989847;9.584219686529519;10.35761634…
364;13.344562080341433;-2.5347001286517505;13.344562080341433;0.0;0.45621193436249985;466.9490000000001;445.7810000000002;466.1266477920001;164.0;0.0;0.2501372043477911;-0.3275376996307502;0.3275376996307502;0.2501372043477911;1.2580645161290323;2.064516129032258;2.806451612903226;2.3119965675919977e-06;1163.228807891679;20.71696770287794;16.6779923518268;18.31098551368225;14.46625961205904;9.634…
365;13.624004287483437;-0.7272019079315604;13.624004287483437;0.0;0.47982269924653465;448.9590000000001;426.78300000000013;448.13606960400006;158.0;0.0;0.18048314827210254;-0.32753769963065027;0.32753769963065027;0.18048314827210254;1.3666666666666667;2.2666666666666666;3.066666666666667;2.1779970265942522e-06;1125.1767096489925;19.79431797206757;16.377378148007196;18.01037130986265;14.1529996809…
366;13.644837620816773;-2.611297414582654;13.644837620816773;0.0;0.4562119343624998;466.9490000000001;445.78100000000023;466.1266477920001;164.0;0.0;0.260143280839742;-0.32753769963054097;0.32753769963054097;0.260143280839742;1.3225806451612903;2.193548387096774;2.967741935483871;2.311996632871778e-06;1173.228807891679;20.71696770287794;16.6779923518268;18.31098551368225;14.46625961205904;9.63457…
367;12.87157144640931;-4.09694041068241;12.87157144640931;0.0;0.40986688023583323;498.9660000000002;476.79000000000013;498.13287604400006;176.0;0.0;0.39141442917144087;-0.32753769963075047;0.39141442917144087;0.32753769963075047;1.2424242424242424;2.0303030303030303;2.727272727272727;2.5919955196880803e-06;1212.0814081590402;22.294317972067564;17.63330709402565;19.266300255881102;15.3643245463950…
368;4.654403108465608;0.0;4.654403108465608;0.0;0.5160586801525914;416.9420000000001;395.77400000000017;416.12984135200014;146.0;0.0;0.18048314827210254;-0.3275376996307505;0.3275376996307505;0.18048314827210254;1.25;2.107142857142857;2.892857142857143;1.9219977613894135e-06;1064.8401903609265;18.216967702877945;15.422063405808345;17.055056567663797;13.259152830872495;9.049505215365802;9.82290187…
369;13.364004287483437;-0.716785241264893;13.364004287483437;0.0;0.49879326183964506;434.93200000000013;414.7720000000001;434.12041954000006;152.0;0.0;0.18048314827210254;-0.32753769963065005;0.32753769963065005;0.18048314827210254;1.3793103448275863;2.2758620689655173;3.0344827586206895;2.047997410136771e-06;1108.6746881220718;19.08721119088102;15.67027136682065;17.303264528676102;13.65299968098…
370;13.364004287483437;-0.716785241264893;13.364004287483437;0.0;0.49879326183964506;434.93200000000013;414.7720000000001;434.12041954000006;152.0;0.0;0.18048314827210254;-0.32753769963065005;0.32753769963065005;0.18048314827210254;1.3793103448275863;2.2758620689655173;3.0344827586206895;2.047997410136771e-06;1108.6746881220718;19.08721119088102;15.67027136682065;17.303264528676102;13.65299968098…
371;13.384837620816771;-2.595672414582654;13.384837620816771;0.0;0.4774112875713098;452.922;433.77000000000004;452.11099772800014;158.0;0.0;0.26131014289860793;-0.3275376996305408;0.3275376996305408;0.26131014289860793;1.3333333333333333;2.2;2.933333333333333;2.1779970394642034e-06;1156.582764561812;20.009860921691395;15.97088557064025;17.6038787324957;13.96625961205904;9.134576469561576;9.907973…
372;13.41261539859455;-4.033172414582652;13.41261539859455;0.0;0.4106332316420806;488.90200000000016;471.76600000000025;488.09215410400014;170.0;0.0;0.323390790552634;-0.32753769963033075;0.32753769963033075;0.323390790552634;1.1875;1.9375;2.625;2.4499962335393318e-06;1223.3087547305945;21.80275414050485;16.51970773547216;18.15270089732761;14.71625961205904;9.262540942570801;10.035937604704776;7.…
373;12.95775428748344;-5.083333333333334;12.95775428748344;0.4912799867082738;0.3578184037577103;498.4660000000002;480.32200000000023;498.12095569600007;180.0;0.0;0.49024031830700304;-0.4745811720256028;0.49024031830700304;0.4745811720256028;1.3529411764705883;2.088235294117647;2.7058823529411766;3.4415867500434156e-07;1281.4427228826048;24.457454678884098;17.54427160016174;18.36076818108947;16.0…
374;12.978587620816771;-5.083333333333334;12.978587620816771;0.2101089021806153;0.34318304657698934;516.4560000000001;499.3200000000002;516.1115338840001;186.0;0.0;0.49024031830700304;-0.4745811720256028;0.49024031830700304;0.4745811720256028;1.3142857142857143;2.0285714285714285;2.6285714285714286;3.6371422234986345e-07;1326.96791800244;25.38010440969447;17.84488580398134;18.66138238490907;16.40…
375;12.196089858119212;-4.163172350873974;12.196089858119212;0.0;0.36090211253157645;458.9010000000001;440.75700000000023;458.10157591600006;160.0;0.0;0.38983057780966995;-0.32753770051168646;0.38983057780966995;0.32753770051168646;1.2666666666666666;2.1;2.8333333333333335;2.5599963234722386e-06;1106.3070763498429;20.43251065250177;15.694529666962971;17.327522828818424;13.88796135007418;8.7284287…
376;12.97511539859455;-5.600672350873973;12.97511539859455;0.0;0.33083799958831095;494.8810000000003;478.7530000000004;494.082732292;172.0;0.0;0.45412785525826815;-0.32753770051152964;0.45412785525826815;0.32753770051152964;1.1875;1.96875;2.65625;2.8899953380411604e-06;1187.708988104553;22.22540387131522;16.24335183179488;17.87634499365033;14.63796135007418;8.856393271618177;9.62978993375215;6.66…
377;13.561504287483437;-2.880047414582654;13.561504287483437;0.0;0.47543526364057426;454.93420355600017;433.7700000000002;454.1235512200001;158.0;0.0;0.26131014289860793;-0.3275376996305408;0.3275376996305408;0.26131014289860793;1.4;2.2666666666666666;3.0;2.4499964085388023e-06;1243.3087547305945;21.80275414050485;17.763778789453703;17.396771951309155;14.72711330032094;9.938402110701444;9.7117987…
378;12.457937794761426;0.008667109540507312;12.457937794761426;0.008667109540507312;0.3859880860633827;534.4620000000001;506.2380000000002;533.1538706160002;180.0;0.0;0.2380529771651447;-0.37766088147750376;0.37766088147750376;0.2380529771651447;1.0571428571428572;1.7714285714285714;2.4571428571428573;1.290904655503864;1313.050241694302;24.36323207281991;19.831317338801874;21.41731387791658;16.97…
379;5.2613742834505945;0.7946603736638008;5.2613742834505945;0.7946603736638008;0.46479812260925757;479.38200000000023;456.1980000000003;478.11167145600007;158.0;0.0;0.15935071563158482;-0.49676778700834673;0.49676778700834673;0.15935071563158482;1.032258064516129;1.7741935483870968;2.4838709677419355;1.3790149642785168;1170.1286568310773;21.208531534440663;17.25396706961225;18.839963608726958;15…
380;5.593620615033256;0.30435461225143357;5.593620615033256;0.30435461225143357;0.3971747533027339;511.42400000000026;484.2080000000002;510.13788620400004;172.0;0.0;0.19630033258812232;-0.49676778700834673;0.49676778700834673;0.19630033258812232;1.121212121212121;1.878787878787879;2.5454545454545454;1.335958904071105;1241.8183969757072;22.949018510446816;19.007514821696862;20.593511360811565;16.0…
381;5.463026692256953;0.8192670464522921;5.463026692256953;0.8192670464522921;0.391573391582537;548.4890000000004;518.2490000000004;547.1695206800001;186.0;0.0;0.15935071553662747;-0.3787922904487288;0.3787922904487288;0.15935071553662747;0.8333333333333334;1.5;2.2222222222222223;1.1766116227367398;1297.2137264626624;24.32141570956302;20.23671457104495;21.82271111015965;17.72547932606128;12.52634…
382;11.776798028027407;0.06173817186417763;11.776798028027407;0.06173817186417763;0.254882840786067;571.4790000000003;544.2630000000003;570.1378862040001;192.0;0.0;0.15935071554499206;-0.3661442341287827;0.3661442341287827;0.15935071554499206;1.0263157894736843;1.7894736842105263;2.5;1.2274443532278687;1616.1648519417067;26.225039392385707;21.239565629265737;22.82556216838044;18.44069338122455;12…
383;5.219644345281667;0.8100771784966412;5.219644345281667;0.8100771784966412;0.40069402252273306;537.4660000000001;508.23400000000015;536.1647696480002;182.0;0.0;0.159350715586795;-0.3689850644602883;0.3689850644602883;0.159350715586795;1.0;1.7714285714285714;2.4857142857142858;1.2057993166536833;1303.0079693203795;23.77744563519301;19.797556982289525;21.383553521404227;17.13616292858424;12.1371…
384;6.674781501938129;0.6310559790794836;6.674781501938129;0.6310559790794836;0.4391458986813293;507.0420000000005;475.7940000000003;506.2309352920001;188.0;0.0;0.15937716565570406;-0.36896616645808683;0.36896616645808683;0.15937716565570406;0.9722222222222222;1.6944444444444444;2.388888888888889;1.1928802934273208;1333.9950196155862;24.647689123196084;20.74477057778948;21.50069952380793;17.53000…
385;5.213118233500193;0.7443494383482018;5.213118233500193;0.7443494383482018;0.3490440761552588;533.4340000000003;508.2340000000004;532.1334695200001;178.0;0.0;0.1593507155366533;-0.3661442341287827;0.3661442341287827;0.1593507155366533;1.0857142857142856;1.9142857142857144;2.6285714285714286;1.2055061500049213;1432.4587324349795;23.777445635193008;19.355501041798714;20.941497580913417;17.119326…
386;6.646862734552164;0.6163857420016541;6.646862734552164;0.6163857420016541;0.38369594517916944;488.98300000000035;463.7830000000003;488.1839851000001;178.0;0.0;0.15937716560556237;-0.3658506976942647;0.3658506976942647;0.15937716560556237;1.0857142857142856;1.9142857142857144;2.6285714285714286;1.2055061500049213;1432.4587324349795;23.777445635193008;19.355501041798714;20.111429987817168;17.11…
387;4.5516939090451;0.806761639968711;4.5516939090451;0.806761639968711;0.6052054517556368;272.31100000000004;260.215;272.106196384;100.0;0.0;0.15708853719739047;-0.3226179258798993;0.3226179258798993;0.15708853719739047;0.7142857142857143;1.5238095238095237;2.2857142857142856;1.7293670676560884;846.4783655383404;14.070703332935974;11.192493747585761;11.192493747585761;10.398979485566358;6.726209…
388;12.792472495170907;-0.10813757138657909;12.792472495170907;0.10813757138657909;0.6019169587194457;331.3790000000001;314.24300000000005;331.14331016399996;124.0;0.0;0.27459178376104176;-0.3214970364730341;0.3214970364730341;0.27459178376104176;1.04;1.76;2.48;1.8303042946438337;1081.8738894019702;17.225403871315226;13.730498550046546;13.730498550046546;12.203509938206668;8.03371663374417;8.0337…
389;13.481506878334704;-0.704458727616647;13.481506878334704;0.06287611803980853;0.5789021042840833;367.35900000000004;352.23900000000015;367.12446654000007;136.0;0.0;0.27459180967178726;-0.3214970364728578;0.3214970364728578;0.27459180967178726;1.0740740740740742;1.7777777777777777;2.4444444444444446;1.8246386323219013;1178.1473080247804;18.965890847321376;14.33172695768575;14.33172695768575;12.…
390;11.619849195851181;-0.19966818363147687;11.619849195851181;0.19966818363147687;0.6369494238652837;241.25400000000002;230.16599999999997;241.096359972;90.0;0.0;0.2716808779885029;-0.32150434962253116;0.32150434962253116;0.2716808779885029;1.1111111111111112;1.8888888888888888;2.611111111111111;2.1233824065785565;758.2488003080055;12.535169427003234;9.689426827411909;9.689426827411909;8.7371834…
391;12.911775294994541;-0.1856248162845382;12.911775294994541;0.1856248162845382;0.5922194075874905;347.3780000000001;330.24200000000013;347.13822478400004;130.0;0.0;0.2790173235647993;-0.49676586621894714;0.49676586621894714;0.2790173235647993;1.0769230769230769;1.8076923076923077;2.4615384615384617;1.8960563800308605;1128.840917868396;18.095647359318303;14.354289790134235;14.354289790134235;12.…
392;12.873484399932813;-0.14980423805324583;12.873484399932813;0.14980423805324583;0.6025975642131668;331.379;314.243;331.14331016400007;124.0;0.0;0.2790172921707039;-0.32148475995447207;0.32148475995447207;0.2790172921707039;1.0;1.72;2.4;1.9305244970395607;1108.8249250971762;17.388540578131753;13.946041499670372;13.946041499670372;12.114193540729628;7.9982258774069965;7.9982258774069965;6.007893…
393;12.899856754430168;-0.1481867021499954;12.899856754430168;0.1481867021499954;0.6025975642131668;331.3790000000001;314.24300000000005;331.14331016399996;124.0;0.0;0.2790174478623243;-0.32148475994981535;0.32148475994981535;0.2790174478623243;1.0;1.8;2.52;1.9496808466804214;1126.074925097176;17.388540578131753;13.946041499670372;13.946041499670372;12.114193540729628;7.998225877406997;7.99822587…
394;13.070388335117997;-0.15012311560426594;13.070388335117997;0.046460890616544015;0.5559247365877162;373.4600000000001;350.2760000000001;373.19026035600007;142.0;0.0;0.279017292200729;-0.32148475995447207;0.32148475995447207;0.279017292200729;1.0;1.6785714285714286;2.2857142857142856;1.866071575623752;1196.2999129421808;19.888540578131753;16.446041499670372;16.446041499670372;13.325518406134815…
395;13.193173545001368;-0.37228280169072003;13.193173545001368;0.2722532176450825;0.6022383936545338;335.34200000000004;321.2300000000001;335.118238288;124.0;0.0;0.279017315157054;-0.32148475995431613;0.32148475995431613;0.279017315157054;1.08;1.8;2.48;1.9305244970395614;1114.4768978266427;17.388540578131757;13.324005972679597;13.324005972679597;12.114193540729627;7.687208113911611;7.687208113911…
396;12.819369173595364;-0.15089734504913066;12.819369173595364;0.15089734504913066;0.6084081755933648;317.35200000000003;302.23199999999997;317.12766010000007;118.0;0.0;0.27901729217068943;-0.32149350299438767;0.32149350299438767;0.27901729217068943;1.0;1.75;2.4583333333333335;1.9541896720633753;1049.164319610343;16.518297090128677;13.023391768859998;13.023391768859998;11.720346690612278;7.581559…
397;12.946815721289026;-0.1581149481397497;12.946815721289026;0.1581149481397497;0.5138820267126073;353.3850000000001;338.2650000000001;353.12766010000007;130.0;0.0;0.2790172897146662;-0.32096799208606547;0.32096799208606547;0.2790172897146662;0.7407407407407407;1.4074074074074074;2.2222222222222223;1.7385922392304654;1321.0154153774442;18.216967702877945;14.255442576428877;14.255442576428877;13.…
398;13.117348157483994;-0.3159025257794543;13.117348157483994;0.2002931836314772;0.5923256574948984;349.369;333.24100000000004;349.133888352;130.0;0.0;0.27459178385781546;-0.321497036473034;0.321497036473034;0.27459178385781546;1.1153846153846154;1.8461538461538463;2.5384615384615383;1.8072451695371619;1130.840917868396;18.095647359318303;14.031112753866147;14.031112753866147;12.597356788324019;8…
399;12.922783709162678;-3.272814676242047;12.922783709162678;0.21030037477954133;0.5243483979912846;409.4710000000002;390.31900000000013;409.120860468;148.0;0.0;0.2745917837986697;-0.3214970364730341;0.3214970364730341;0.2745917837986697;1.0689655172413792;1.7586206896551724;2.3793103448275863;1.7582837752671698;1355.1481861130683;20.5956473593183;15.87789315224851;16.694389733176234;13.808681653…
400;12.89089070504745;-0.13409590996892584;12.89089070504745;0.13409590996892584;0.5700322511413174;361.4050000000001;342.2530000000001;361.15387484800004;136.0;0.0;0.27459178389015676;-0.49676819992815185;0.49676819992815185;0.27459178389015676;1.1111111111111112;1.8518518518518519;2.5185185185185186;1.7724277531666206;1145.2160084023603;18.80275414050485;15.061396571320783;15.061396571320783;13…
401;12.91569111132107;-0.14150161144704754;12.91569111132107;0.14150161144704754;0.5700322511413174;361.4050000000001;342.25300000000004;361.15387484800004;136.0;0.0;0.27459180099033503;-0.4967567481463392;0.4967567481463392;0.27459180099033503;1.1111111111111112;1.9259259259259258;2.6666666666666665;1.799963391281024;1162.4660084023603;18.802754140504852;15.061396571320783;15.061396571320783;13.…
402;12.947892031442716;-0.17102235029814383;12.947892031442716;0.1301068827351568;0.4870242780562127;388.4310000000001;368.27100000000013;388.16477388000004;146.0;0.0;0.27459178383376387;-0.3263387337844047;0.3263387337844047;0.27459178383376387;1.103448275862069;1.8275862068965518;2.4827586206896552;1.7096795742519142;1240.2538944295377;20.38010440969447;16.06139657132078;16.06139657132078;13.99…
403;12.776847495170907;-0.12854573465188524;12.776847495170907;0.12854573465188524;0.5995783992496484;332.36700000000013;316.2390000000001;332.13855913199995;124.0;0.0;0.2745917976804177;-0.3214970364729392;0.3214970364729392;0.2745917976804177;1.12;1.88;2.6;1.8303042946438337;1083.6257276015465;17.225403871315226;13.600361876356878;13.600361876356878;12.203509938206668;7.883447746571826;7.883447…
404;12.7720643319056;-0.13591534916435677;12.7720643319056;0.13591534916435677;0.5995783992496484;332.3670000000001;316.23900000000003;332.13855913199995;124.0;0.0;0.27459267728450293;-0.3214970364467439;0.3214970364467439;0.27459267728450293;1.16;2.0;2.72;1.8303042946438337;1083.6257276015465;17.225403871315226;13.600361876356878;13.600361876356878;12.203509938206668;7.883447746571826;7.88344774…
405;12.859409223565969;-0.4602015369662995;12.859409223565969;0.0010877109646394434;0.40793751791747934;376.3760000000001;360.24800000000016;376.128388372;140.0;0.0;0.2745917840005467;-0.3214970364730338;0.3214970364730338;0.2745917840005467;1.1428571428571428;1.8571428571428572;2.5;1.760544233094621;1226.636741757481;19.672997628507925;14.916858457284604;14.916858457284604;13.50804039084698;8.53…
406;12.883133800990041;-0.32757403733098167;12.883133800990041;0.17631975938523547;0.4915659240366859;389.41500000000013;370.2630000000001;389.148789468;146.0;0.0;0.2747069270786563;-0.49676778963341695;0.49676778963341695;0.2747069270786563;1.1379310344827587;1.8620689655172413;2.5172413793103448;1.72081943950394;1241.3991414572642;20.38010440969447;15.969644861784646;15.969644861784646;14.04604…
407;12.901114470479548;-0.3327736310573608;12.901114470479548;0.18937649596875827;0.4915659240366858;389.41500000000025;370.26300000000015;389.148789468;146.0;0.0;0.27470692715235406;-0.4967436170171615;0.4967436170171615;0.27470692715235406;1.1379310344827587;1.9310344827586208;2.6551724137931036;1.7440226952132634;1258.649141457264;20.380104409694475;15.969644861784646;15.969644861784646;14.046…
408;12.839518098510702;-4.496424249093126;12.839518098510702;0.04842022315507233;0.46858052467365185;427.38600000000014;411.2580000000002;427.125609412;158.0;0.0;0.41591024744785215;-0.3214970215540897;0.41591024744785215;0.3214970215540897;1.096774193548387;1.7741935483870968;2.3870967741935485;1.6910148765411903;1323.595594985685;22.17299762850792;16.195289990348464;16.195289990348464;14.719365…
409;12.774898799025785;-0.13424868249769006;12.774898799025785;0.13424868249769006;0.5893548812474059;352.42300000000006;336.2950000000001;352.11063013200004;126.0;0.0;0.27464679263905817;-0.32149702932010493;0.32149702932010493;0.27464679263905817;1.24;2.04;2.72;1.8253443888945275;1109.729328645265;17.388540578131753;13.776559359251863;14.593055940179589;12.09735678832402;7.7987481669434295;8.67…
410;11.987904751406735;-0.11170522066851407;11.987904751406735;0.11170522066851407;0.7305700777080945;255.281;242.177;255.112010036;96.0;0.0;0.274004074684939;-0.3214973904142963;0.3214973904142963;0.274004074684939;1.263157894736842;2.0;2.6842105263157894;2.1802598166054934;802.1439457728437;13.405412915006313;10.636640422911867;10.636640422911867;9.147867045540842;5.900465470111057;5.9004654701…
411;12.429571418073403;-0.07929781326110663;12.429571418073403;0.01057762765600101;0.774658425708715;283.33500000000004;266.19899999999996;283.143310164;108.0;0.0;0.274516219772503;-0.3214970534331581;0.3214970534331581;0.274516219772503;1.2380952380952381;1.9523809523809523;2.5714285714285716;2.205886727810649;846.6364166187842;14.982763184195939;12.213990692101493;12.213990692101493;10.05855064…
412;12.52359919585118;-0.06198299844629185;12.52359919585118;0.06198299844629185;0.7761552288276623;297.362;278.21;297.15896022799996;114.0;0.0;0.2742792452548156;-0.3214972198961145;0.3214972198961145;0.2742792452548156;1.2727272727272727;2.0;2.6363636363636362;2.1445405288969415;862.3438236997724;15.689869965382487;12.921097473288041;12.921097473288041;10.541713895658194;7.3324284694710515;7.33…
413;12.893776805105267;-0.17211545729402844;12.893776805105267;0.1303260815257843;0.49818294900329085;374.4040000000001;356.2600000000001;374.14912381600004;140.0;0.0;0.2745917838337495;-0.3263387337844047;0.3263387337844047;0.2745917838337495;1.0714285714285714;1.8214285714285714;2.5;1.710353802974025;1179.7780725931425;19.5098609216914;15.138746840510409;15.138746840510409;13.597356788324023;8.…
414;12.471424162257495;-0.7295182455698337;12.471424162257495;0.07032399533887634;0.7578017111052459;348.3950000000001;324.20300000000003;348.15728848799995;136.0;0.0;0.34197606723683255;-0.5068974994747927;0.5068974994747927;0.34197606723683255;1.28;2.04;2.76;2.3313005453294107;664.1233181134199;18.39697674656903;14.527055873925864;14.527055873925864;11.9010859031649;8.38641203782327;8.386412037…
415;13.109231843667038;-4.680513284712026;13.109231843667038;0.1097866336336657;0.20400897061303128;572.975;548.7830000000002;572.1550509680001;208.0;0.0;0.41741842768680637;-0.49676819992826393;0.49676819992826393;0.41741842768680637;1.0;1.65;2.3;1.4324749670297425;1554.3519982787514;29.02636877963644;21.266339965890474;22.022268911908924;18.938910609065008;11.75292173394608;12.130886206955308;8…
416;5.70109384185773;0.25622364995380886;5.70109384185773;0.25622364995380886;0.5773115580238032;226.243;216.16299999999995;226.09669431999998;84.0;0.0;0.22001717455068606;-0.38171195667435714;0.38171195667435714;0.22001717455068606;1.1176470588235294;2.0;2.823529411764706;2.177518491956833;687.2444458553812;11.828062645816686;8.883092670827256;8.883092670827256;8.237183443017884;5.06362548732741…
417;13.757815476249664;-0.7950195089775833;13.757815476249664;0.07026158567714247;0.5782721069466515;449.8410000000002;431.69700000000023;449.09539017599997;162.0;0.0;0.28015839378473756;-0.4714445706560271;0.4714445706560271;0.28015839378473756;1.2580645161290323;2.032258064516129;2.7419354838709675;1.8798757315766552;1183.7718178975392;22.543241116511005;16.36305130480617;17.118980250824624;14.…
418;13.16823852472232;-4.889533954765875;13.16823852472232;0.038449493995129425;0.417211654666804;532.5270000000003;505.3110000000002;532.215821384;202.0;0.0;0.5726706891860993;-0.403559803633876;0.5726706891860993;0.403559803633876;1.2105263157894737;1.9736842105263157;2.6578947368421053;1.524737807616523;1352.4091372333885;27.026368779636435;20.624490763895626;20.624490763895626;18.124343455292…
419;4.666799802680485;0.738812410766776;4.666799802680485;0.738812410766776;0.5376377166677438;394.50800000000004;372.3320000000001;394.16881370400006;144.0;0.0;0.18048314827210254;-0.3275376996307505;0.3275376996307505;0.18048314827210254;1.2142857142857142;2.107142857142857;2.9285714285714284;1.4075879676283842;1074.95117544274;18.92407448406449;15.72092189653103;16.537418477458754;13.759152830…
420;5.389845737552614;0.4194641807340227;5.389845737552614;0.4194641807340227;0.46486548644557707;403.4420000000001;382.2740000000001;403.164439532;152.0;0.0;0.22863676760364482;-0.4926335364441249;0.4926335364441249;0.22863676760364482;0.7666666666666667;1.5333333333333334;2.2666666666666666;1.572142301217923;1157.2438122222445;20.92407448406449;16.839888349787724;16.839888349787724;14.694534443…
421;5.916677059186884;0.5221743085334707;5.916677059186884;0.5221743085334707;0.31113966356078404;454.57800000000015;424.33800000000025;454.24810958;174.0;0.0;0.22863253046909476;-0.4935477612477462;0.4935477612477462;0.22863253046909476;0.8529411764705882;1.7058823529411764;2.588235294117647;1.1302939160450134;1207.14159661152;23.003578464367237;19.28216015223159;19.28216015223159;16.81479572353…
422;12.38068968035342;-3.1645088101683077;12.38068968035342;0.20154690488509397;0.6276733065609681;425.5540000000002;398.33800000000014;425.17731272400005;158.0;0.0;0.2503536626045861;-0.36553160840853444;0.36553160840853444;0.2503536626045861;1.1333333333333333;1.8333333333333333;2.466666666666667;1.691931244939748;1161.1264213093355;21.302754140504845;17.09635013637096;17.912846717298684;14.403…
423;12.446875944822374;-0.5090972222222223;12.446875944822374;0.023703703703704004;0.7454216790005799;282.251;272.171;282.05282342000004;104.0;0.0;0.19429132873733096;-0.5078225493862081;0.5078225493862081;0.19429132873733096;0.8095238095238095;1.5714285714285714;2.2857142857142856;2.193407606048461;817.4122032073161;15.14589989101247;10.699589251754983;10.699589251754983;9.986071002992368;6.1384…
424;12.537376700680271;-0.8383548542873938;12.537376700680271;0.18792328042328;0.3988797950844854;314.249;304.16900000000004;314.04265266;116.0;0.0;0.20042556070090725;-0.5071545891893608;0.5071545891893608;0.20042556070090725;0.6521739130434783;1.2173913043478262;1.8695652173913044;2.2563615826878403;909.1301498634991;16.886386867018626;11.439315904375647;11.439315904375647;10.824274960443894;6.…
425;12.656265589569161;-0.8592524880322496;12.656265589569161;0.11070363021751883;0.4362666626597975;327.24800000000005;318.17600000000004;327.037901628;120.0;0.0;0.2808092234640729;-0.5041608217637471;0.5041608217637471;0.2808092234640729;0.9166666666666666;1.625;2.2916666666666665;2.251293819105468;959.1385543315585;17.593493648205172;11.885949158993041;11.885949158993041;11.324274960443894;6.6…
426;5.945338298899807;0.2460977703753675;5.945338298899807;0.2460977703753675;0.6514016634607859;325.3760000000001;306.2240000000001;325.165108228;124.0;0.0;0.2220421529228623;-0.381711956674357;0.381711956674357;0.2220421529228623;1.25;2.125;2.9583333333333335;1.7617859182851436;891.2633530128589;16.681433796945207;13.359874900350722;13.359874900350722;11.614193540729628;7.845357478948806;7.8453…
427;5.98679238053246;0.2620985554715711;5.98679238053246;0.2620985554715711;0.6653709874515636;339.40300000000013;318.23500000000007;339.180758292;130.0;0.0;0.22204215420117196;-0.381711956674357;0.381711956674357;0.22204215420117196;1.28;2.16;3.0;1.7504788801589892;907.1477959545225;17.388540578131753;14.06698168153727;14.06698168153727;12.152198343190413;8.38336228140959;8.38336228140959;6.1691…
428;6.021443741076678;0.2599254640127655;6.021443741076678;0.2599254640127655;0.6589955550272565;353.43000000000006;330.2460000000001;353.196408356;136.0;0.0;0.22204215549083267;-0.381711956674357;0.381711956674357;0.22204215549083267;1.2307692307692308;2.076923076923077;2.8846153846153846;1.7496869850839167;936.4343506288233;18.258784066134833;14.937225169540348;14.937225169540348;12.52487714325…
429;5.976588298899807;0.29582871420172974;5.976588298899807;0.29582871420172974;0.6683643241398703;323.40400000000005;302.23600000000005;323.18584367200003;124.0;0.0;0.22204213163713848;-0.381711956674357;0.381711956674357;0.22204213163713848;1.1666666666666667;2.0416666666666665;2.875;1.7617859182851436;885.7764847116032;16.681433796945207;13.658733391073406;13.658733391073406;11.614193540729628…
430;12.686363759845971;-0.6315607346397398;12.686363759845971;0.15138931987191384;0.3843013201124563;430.4720000000002;408.2960000000002;430.186571944;162.0;0.0;0.25485651216738897;-0.381711956674357;0.381711956674357;0.25485651216738897;1.125;1.96875;2.8125;1.3766844365293383;1273.6672569031057;22.078775022443743;17.154874536762712;17.154874536762712;15.563683283512807;10.17654609417926;10.17654…
431;12.811363759845971;-0.13156073463973939;12.811363759845971;0.01892301109132899;0.39168155403037513;428.5000000000003;404.3080000000002;428.207307388;162.0;0.0;0.22877357490145206;-0.381711956674357;0.381711956674357;0.22877357490145206;1.09375;1.9375;2.78125;1.3766844365293383;1269.7328275238149;22.078775022443743;17.4537330274854;17.4537330274854;15.563683283512807;10.560416989652795;10.5604…
432;12.811363759845971;-0.13156073463973939;12.811363759845971;0.01892301109132899;0.39168155403037513;428.5000000000003;404.3080000000002;428.207307388;162.0;0.0;0.22877357490145206;-0.381711956674357;0.381711956674357;0.22877357490145206;1.09375;1.9375;2.78125;1.3766844365293383;1269.7328275238149;22.078775022443743;17.4537330274854;17.4537330274854;15.563683283512807;10.560416989652795;10.5604…
433;12.910178952589735;-0.03274554189597523;12.910178952589735;0.03274554189597523;0.4950033097102083;434.5480000000003;404.30800000000016;434.25425758000006;168.0;0.0;0.2246144209886049;-0.381711956674357;0.381711956674357;0.2246144209886049;1.0625;1.90625;2.75;1.341488290664827;1120.3819192384733;22.078775022443743;18.17986585665963;18.17986585665963;15.563683283512807;11.504905102652375;11.504…
434;12.797934054630552;-0.02934418135175787;12.797934054630552;0.02934418135175787;0.5082813261029949;420.5210000000002;392.29700000000014;420.2386075160001;162.0;0.0;0.2246144209887434;-0.381711956674357;0.381711956674357;0.2246144209887434;1.096774193548387;1.935483870967742;2.774193548387097;1.364243872779148;1104.0840108486195;21.37166824125719;17.472759075473085;17.472759075473085;15.0636832…
435;12.918034205802133;-0.1478107346397397;12.918034205802133;0.01633041849873651;0.3796188406708691;442.5270000000002;416.3190000000003;442.222957452;168.0;0.0;0.22877398837638235;-0.381711956674357;0.381711956674357;0.22877398837638235;1.0909090909090908;1.9090909090909092;2.727272727272727;1.4089053577494857;1302.5755501350516;22.949018510446816;18.32397651548848;18.32397651548848;15.974366886…
436;12.918034205802133;-0.1478107346397397;12.918034205802133;0.01633041849873651;0.3796188406708691;442.5270000000002;416.31900000000024;442.222957452;168.0;0.0;0.22877398837638235;-0.381711956674357;0.381711956674357;0.22877398837638235;1.0909090909090908;1.9090909090909092;2.727272727272727;1.4089053577494857;1302.5755501350516;22.949018510446816;18.32397651548848;18.32397651548848;15.97436688…
437;12.98655272432065;-0.1276151564084469;12.98655272432065;0.03565269216128808;0.35900744446906674;456.55400000000014;428.3300000000002;456.23860751600006;174.0;0.0;0.22877398837638874;-0.381711956674357;0.381711956674357;0.22877398837638874;1.1176470588235294;1.9411764705882353;2.735294117647059;1.4320986805458815;1319.2572052816997;23.656125291633366;19.246626246298852;19.246626246298852;16.51…
438;13.016849398545896;-0.0489955418959751;13.016849398545896;0.0489955418959751;0.4803572402703643;448.57500000000016;416.3190000000002;448.269907644;174.0;0.0;0.22461483442664723;-0.381711956674357;0.381711956674357;0.22461483442664723;1.0909090909090908;1.9090909090909092;2.727272727272727;1.3739586489994429;1152.571771040947;22.949018510446816;19.05010934466271;19.05010934466271;15.9743668860…
439;13.085367917064413;-0.028799963664682737;13.085367917064413;0.028799963664682737;0.45554861792233015;462.6020000000001;428.33000000000015;462.28555770800017;180.0;0.0;0.2246148344266536;-0.381711956674357;0.381711956674357;0.2246148344266536;1.1176470588235294;1.9411764705882353;2.735294117647059;1.3978546522708861;1168.9320779280697;23.656125291633366;19.972759075473085;19.972759075473085;16…
440;12.793034205802133;-0.6478107346397397;12.793034205802133;0.002602662455656546;0.3750028958918625;444.4990000000002;420.30700000000024;444.2022220080001;168.0;0.0;0.2548570227529212;-0.381711956674357;0.381711956674357;0.2548570227529212;1.1515151515151516;1.9696969696969697;2.787878787878788;1.4089053577494857;1306.5727251630478;22.949018510446816;18.025118024765792;18.025118024765792;15.974…
441;12.949881805953304;-0.6261336749269659;12.949881805953304;0.08158981287137834;0.33593936597070434;472.5530000000002;444.3290000000003;472.2335221360001;180.0;0.0;0.2548570268758194;-0.381711956674357;0.381711956674357;0.2548570268758194;1.2;2.0285714285714285;2.8;1.4517717812044932;1340.0667540760053;24.363232072819912;19.654874536762712;19.654874536762712;17.050376490957333;11.60344544542904…
442;12.960367917064413;-0.5287999636646825;12.960367917064413;0.033143604135008164;0.4527939890075579;464.5740000000001;432.31800000000015;464.2648222640001;180.0;0.0;0.2507037466836852;-0.381711956674357;0.381711956674357;0.2507037466836852;1.2058823529411764;2.0294117647058822;2.823529411764706;1.3978546522708861;1172.9893826551302;23.65612529163337;19.673900584750402;19.673900584750402;16.5123…
443;13.048696998697068;-0.5273184821832013;13.048696998697068;0.02605743633455493;0.42465635221330095;478.6010000000002;444.3290000000003;478.280472328;186.0;0.0;0.25070375080610974;-0.381711956674357;0.381711956674357;0.25070375080610974;1.2285714285714286;2.057142857142857;2.8285714285714287;1.4182303196962214;1189.4235768850615;24.363232072819912;20.381007365936945;20.381007365936945;17.050376…
444;12.56592383230405;-0.06252466879104102;12.56592383230405;0.028161487582482936;0.3916884812660506;428.5000000000003;404.3080000000002;428.207307388;162.0;0.0;0.25105530621496963;-0.381711956674357;0.381711956674357;0.25105530621496963;1.09375;1.9375;2.78125;1.366416498145496;1269.7328275238149;22.07877502244374;17.4537330274854;17.4537330274854;15.563683283512807;10.560416989652795;10.56041698…
445;12.157706239711457;-0.5328697263441555;12.157706239711457;0.03466825542583174;0.5014046272457123;424.50900000000024;396.28500000000025;424.233522136;164.0;0.0;0.40743254799078227;-0.44383149407146916;0.44383149407146916;0.40743254799078227;1.2580645161290323;2.064516129032258;2.838709677419355;1.5353191289618315;1104.4430655759593;22.172997628507925;17.975229972001134;17.975229972001134;14.67…
446;12.157706239711457;-0.5328697263441555;12.157706239711457;0.03466825542583174;0.5014046272457123;424.50900000000024;396.28500000000025;424.233522136;164.0;0.0;0.40743254799078227;-0.44383149407146916;0.44383149407146916;0.40743254799078227;1.2580645161290323;2.064516129032258;2.838709677419355;1.5353191289618315;1104.4430655759593;22.172997628507925;17.975229972001134;17.975229972001134;14.67…
447;12.157706239711457;-0.5328697263441555;12.157706239711457;0.03466825542583174;0.5014046272457123;424.50900000000024;396.28500000000025;424.233522136;164.0;0.0;0.40743254799078227;-0.44383149407146916;0.44383149407146916;0.40743254799078227;1.2580645161290323;2.064516129032258;2.838709677419355;1.5353191289618315;1104.4430655759593;22.172997628507925;17.975229972001134;17.975229972001134;14.67…
448;12.239232600255676;-0.5395248189367483;12.239232600255676;0.050918255425831616;0.4874746477429441;438.53600000000006;408.2960000000002;438.2491722000001;170.0;0.0;0.407432551008321;-0.4438314940632267;0.4438314940632267;0.407432551008321;1.21875;2.0;2.75;1.5742408505276377;1136.651509130087;23.043241116511002;18.84547346000421;18.84547346000421;15.086338652831845;10.73555136097751;10.73555136…
449;12.688754555272759;-0.5327487549183949;12.688754555272759;0.01330510058323875;0.5311294196527759;466.59000000000026;432.31800000000027;466.2804723280001;182.0;0.0;0.4098327269810416;-0.4436883021093457;0.4436883021093457;0.4098327269810416;1.2647058823529411;2.0294117647058822;2.735294117647059;1.6246567883586152;1185.4199376172323;24.620591385700624;20.715336786314538;20.715336786314538;16.0…
450;12.854654463445394;-0.03993711579993775;12.854654463445394;0.03993711579993775;0.5558192213601865;450.59100000000024;416.31900000000024;450.285557708;176.0;0.0;0.2226464423451262;-0.381711956674357;0.381711956674357;0.2226464423451262;1.2121212121212122;1.9696969696969697;2.696969696969697;1.5958210794934464;1164.9708769871206;23.91348460451408;20.09154554622685;20.09154554622685;15.497022255…
451;5.725209068195179;0.2724273536575126;5.725209068195179;0.2724273536575126;0.59708566840848;240.26999999999998;228.17399999999998;240.11234438399998;90.0;0.0;0.22027925156163383;-0.38171195667435714;0.38171195667435714;0.22027925156163383;1.1111111111111112;1.9444444444444444;2.7222222222222223;2.1848015722256244;710.2608818856822;12.698306133819765;9.805742401637632;9.805742401637632;8.631030…
452;5.788927915301922;0.2874273536575125;5.788927915301922;0.2874273536575125;0.660807299953912;268.32399999999996;252.19599999999997;268.143644512;102.0;0.0;0.2202993827866025;-0.38171195667435714;0.38171195667435714;0.2202993827866025;1.1;1.9;2.65;2.1428417203658463;774.4302185380991;14.27565640300939;11.383092670827256;11.383092670827256;9.541713895658194;6.427750869565777;6.427750869565777;5.…
453;5.888477235029814;0.24127278071722524;5.888477235029814;0.24127278071722524;0.5275934076549694;302.34100000000007;288.22900000000004;302.127994448;112.0;0.0;0.22063375770434365;-0.3817119566743571;0.3817119566743571;0.22063375770434365;0.782608695652174;1.5217391304347827;2.3043478260869565;1.8540186434973178;990.5749000592277;15.81119030894213;12.192493747585761;12.192493747585761;11.2035099…
454;5.726737993815014;0.16534402032417939;5.726737993815014;0.16534402032417939;0.6339133922958611;256.26899999999995;244.17299999999997;256.107259004;96.0;0.0;0.22338694885599145;-0.4808484495033227;0.4808484495033227;0.22338694885599145;1.1578947368421053;2.0;2.789473684210526;2.1514534193012516;751.0594646710529;13.405412915006313;10.213990692101495;10.213990692101495;9.169035095596021;5.59674…
455;5.736737993815014;0.22784402032417939;5.736737993815014;0.22784402032417939;0.5465102561934689;255.285;242.18099999999998;255.12324341599998;96.0;0.0;0.2220348427796288;-0.381711956674357;0.381711956674357;0.2220348427796288;1.1578947368421053;2.0;2.789473684210526;2.1514534193012516;746.9177552209766;13.405412915006313;10.305742401637632;10.305742401637632;9.169035095596021;5.734375196591712…
456;5.786856864659444;0.2359921684723274;5.786856864659444;0.2359921684723274;0.5835327930849926;283.339;266.203;283.15454354400003;108.0;0.0;0.22203513301225583;-0.381711956674357;0.381711956674357;0.22203513301225583;1.1428571428571428;1.9523809523809523;2.7142857142857144;2.062095928872315;791.1169012917908;14.982763184195939;11.883092670827256;11.883092670827256;10.024877143252587;6.677750869…
457;5.88539002792475;0.2705726673385407;5.88539002792475;0.2705726673385407;0.5901296556802365;309.37700000000007;290.225;309.17019360800003;118.0;0.0;0.22203513554647236;-0.381711956674357;0.381711956674357;0.22203513554647236;1.0869565217391304;1.9130434782608696;2.739130434782609;1.6942357274655753;848.7560781860662;15.81119030894213;12.711519795573446;12.711519795573446;11.18667318580106;7.83…
458;5.864788963424876;0.20384505962878996;5.864788963424876;0.20384505962878996;0.46113479351799797;317.35600000000005;302.23600000000005;317.13889348000004;118.0;0.0;0.22204691644065033;-0.381711956674357;0.381711956674357;0.22204691644065033;0.9166666666666666;1.75;2.5833333333333335;1.736929424945483;1008.0658171297548;16.518297090128677;12.692493747585761;12.692493747585761;11.68667318580106;…
459;5.762261248635256;0.24576068699084597;5.762261248635256;0.24576068699084597;0.645542876565735;269.31199999999995;254.19199999999998;269.13889348;102.0;0.0;0.22204164766857498;-0.381711956674357;0.381711956674357;0.22204164766857498;1.1;1.9;2.65;2.1428417203658463;775.4857616609951;14.27565640300939;11.252955997137589;11.252955997137589;9.541713895658194;6.102409185341608;6.102409185341608;4.7…
460;5.892079842739565;0.2950199462501053;5.892079842739565;0.2950199462501053;0.6645305875285232;295.35;278.21399999999994;295.15454354400003;112.0;0.0;0.22204197508077417;-0.381711956674357;0.381711956674357;0.22204197508077417;1.0454545454545454;1.8636363636363635;2.6818181818181817;1.7897578817473094;833.0232872553978;15.104083527755582;12.081383121883778;12.081383121883778;10.703509938206668;…
461;5.931142342739565;0.2984213067943229;5.931142342739565;0.2984213067943229;0.6689961394764036;309.37700000000007;290.225;309.17019360800003;118.0;0.0;0.22204197508065907;-0.381711956674357;0.381711956674357;0.22204197508065907;1.0;1.826086956521739;2.652173913043478;1.7530599948518486;848.7560781860664;15.81119030894213;12.788489903070326;12.788489903070326;11.203509938206668;7.840437526375367…
462;13.566811903605423;-0.31509507806540626;13.566811903605423;0.08021792037394526;0.6569250816990932;425.5320000000002;398.3160000000002;425.210327104;162.0;0.0;0.19530255653326195;-0.37801367156319393;0.37801367156319393;0.19530255653326195;1.125;1.90625;2.59375;1.3671152637137403;1284.2091408545143;22.034804948073727;18.572366612563936;18.572366612563936;15.468694924118143;11.54347167382781;11…
463;14.011054668348201;-4.592394068368034;14.011054668348201;0.03580018418766495;0.37067279448638013;582.6270000000002;549.3630000000002;582.256623576;222.0;0.0;0.41629950014513817;-0.39504455442069414;0.41629950014513817;0.39504455442069414;1.0238095238095237;1.7380952380952381;2.4047619047619047;1.4990846820001305;1514.6478876353544;30.44058234200953;23.67765733008841;23.67765733008841;19.99375…
464;4.791351804610733;0.6618036659108091;4.791351804610733;0.6618036659108091;0.4979316350351481;374.4330000000001;360.3210000000001;374.10621344800006;132.0;0.0;0.18050725571021775;-0.32752872702762964;0.32752872702762964;0.18050725571021775;1.1851851851851851;2.1481481481481484;2.888888888888889;1.7181298737930348;1207.1312006754686;18.216967702877945;14.287682286170247;15.104178867097973;13.27…
465;4.4923644179894175;0.70952806122449;4.4923644179894175;0.70952806122449;0.6294591551253598;311.3740000000001;298.27000000000004;311.095314416;110.0;0.0;0.18046345303059141;-0.3275466284458243;0.3275466284458243;0.18046345303059141;1.2272727272727273;2.1363636363636362;2.8636363636363638;1.7934844176295042;949.0808291987369;15.104083527755582;12.05563147860137;12.872128059529096;10.70350993820…
466;4.527472442680776;0.4066295959711571;4.527472442680776;0.4066295959711571;0.6163162522659497;339.428;322.29200000000003;339.12661454400006;122.0;0.0;0.18046345303938174;-0.32754632305397524;0.32754632305397524;0.18046345303938174;1.2083333333333333;2.0833333333333335;2.7916666666666665;1.7241905980254266;994.8755380061959;16.681433796945207;13.632981747790994;14.44947832871872;11.614193540729…
467;4.657023176171806;0.5466758922674533;4.657023176171806;0.5466758922674533;0.5662936744089767;380.48100000000017;360.32100000000014;380.15316364000006;138.0;0.0;0.180463453039398;-0.32754632057553235;0.32754632057553235;0.180463453039398;1.2222222222222223;2.111111111111111;2.925925925925926;1.438638130106214;1072.1162151017272;18.21696770287794;14.961408872537186;15.777905453464912;13.2759895…
468;11.720253668882133;-3.1241905647213364;11.720253668882133;0.2612592256007864;0.4890594381511618;458.57300000000015;436.3970000000002;458.130713944;162.0;0.0;0.2107001421022486;-0.3275463205754591;0.3275463205754591;0.2107001421022486;1.1935483870967742;2.0;2.7096774193548385;1.3458528071190023;1331.893881371651;21.587211190881018;17.133367339428734;18.766360501284186;14.881161298800642;9.8814…
469;4.464586640211641;0.6470280612244901;4.464586640211641;0.6470280612244901;0.6227814486809534;312.362;300.266;312.090563384;110.0;0.0;0.207795140674502;-0.31184346781954536;0.31184346781954536;0.207795140674502;1.2272727272727273;2.1363636363636362;2.8636363636363638;1.7934844176295046;949.9295662261123;15.104083527755582;11.9254948049117;12.741991385839427;10.70350993820667;6.589512696670377;…
470;4.484994803476947;0.6870280612244901;4.484994803476947;0.6870280612244901;0.6294591551253598;311.37399999999997;298.27;311.09531441600006;110.0;0.0;0.18811106055836668;-0.3130861539069638;0.3130861539069638;0.18811106055836668;1.2272727272727273;2.1363636363636362;2.8636363636363638;1.7934844176295046;949.0808291987369;15.104083527755582;12.055631478601368;12.872128059529095;10.70350993820667…
471;4.512772581254724;0.7495280612244901;4.512772581254724;0.7495280612244901;0.6308612446508517;310.386;296.27399999999994;310.10006544800007;110.0;0.0;0.18046276376675183;-0.32882210780888893;0.32882210780888893;0.18046276376675183;1.2272727272727273;2.1363636363636362;2.8636363636363638;1.7934844176295046;947.9221486234918;15.104083527755582;12.185768152291038;13.002264733218762;10.70350993820…
472;4.548459309649786;0.7162466931216933;4.548459309649786;0.7162466931216933;0.621999527659762;333.39900000000006;314.247;333.1701936080001;126.0;0.0;0.18043970441878346;-0.37759967673947276;0.37759967673947276;0.18043970441878346;1.12;2.0;2.76;1.736955566345451;1028.775257882539;17.388540578131753;14.379433995706384;14.379433995706384;12.114193540729628;7.971395166149268;7.971395166149268;6.085…
473;12.188597022430132;-3.4609352480863254;12.188597022430132;0.23045626413994214;0.5540192969509312;397.4640000000001;378.3120000000001;397.13209384800007;144.0;0.0;0.242060503134102;-0.3371142331822831;0.3371142331822831;0.242060503134102;1.0714285714285714;1.8214285714285714;2.4642857142857144;1.6644827883620668;1240.6787742076972;19.88854057813175;15.604178867097973;16.420675448025698;13.3582…
474;11.703091466310472;-3.1223951314745073;11.703091466310472;0.2617317765541065;0.4848589789010547;444.5460000000002;424.3860000000002;444.11506388000015;156.0;0.0;0.21070014210224858;-0.3275463205754659;0.3275463205754659;0.21070014210224858;1.2333333333333334;2.066666666666667;2.8;1.3424427219207606;1270.7582072556395;20.716967702877945;16.186153743928777;17.819146905784226;14.48731444868329;9…
475;12.763546002021968;-3.5235055059725178;12.763546002021968;0.2538638359128984;0.5012567654446116;425.47400000000016;406.3220000000002;425.1270084680001;154.0;0.0;0.2427278607518424;-0.3787106619998791;0.3787106619998791;0.2427278607518424;1.0666666666666667;1.8666666666666667;2.6;1.4067530645111808;1261.4664720406715;20.55383099606141;15.89364068680807;16.710137267735796;14.626159669017044;9.3…
476;5.462760162968427;0.7260688303099019;5.462760162968427;0.7260688303099019;0.5348304859965655;396.48000000000013;376.32000000000016;396.14807826;144.0;0.0;0.18048515638111937;-0.3787922716366857;0.3787922716366857;0.18048515638111937;1.2857142857142858;2.1785714285714284;2.9285714285714284;1.5692029745129146;1080.6031481722064;18.92407448406449;15.422063405808345;16.23855998673607;13.759152830…
477;13.266811355715124;-4.591098592214663;13.266811355715124;0.007611016628873868;0.5790101091306499;365.34400000000016;355.2640000000002;365.06704898;128.0;0.0;0.43440535354241505;-0.3275339498937109;0.43440535354241505;0.3275339498937109;1.28;2.12;2.76;1.9114561151422307;1032.7450319107822;17.60408352775558;12.664961032939464;13.48145761386719;11.914834803611857;7.064215236235856;7.837611898369…
478;4.679592545351474;0.7386526832955403;4.679592545351474;0.7386526832955403;0.6018273454820405;325.4010000000001;310.28100000000006;325.11096448;116.0;0.0;0.18048349654897636;-0.3275384347615312;0.3275384347615312;0.18048349654897636;1.3478260869565217;2.260869565217391;2.9565217391304346;1.8637355259611383;951.6986552848475;15.81119030894213;12.738174395098332;13.554670976026058;11.24151474066…
479;5.71030879250486;0.5350725676072898;5.71030879250486;0.5350725676072898;0.5132569177291925;340.41600000000005;324.288;340.12186351200006;122.0;0.0;0.18048351243626282;-0.3300833885698715;0.3300833885698715;0.18048351243626282;1.375;2.2916666666666665;3.0;1.849778152047363;968.86751117328;16.518297090128677;13.022631445474506;13.839128026402232;11.741514740667455;7.5090702077791525;8.282466869…
480;4.823111063869993;0.5534690465692449;4.823111063869993;0.5534690465692449;0.595245690881727;337.4120000000001;322.2920000000001;337.11096448;120.0;0.0;0.18048385323100524;-0.32753828962107695;0.32753828962107695;0.18048385323100524;1.3333333333333333;2.25;2.9583333333333335;1.6731401551614644;1010.593951087241;16.095647359318303;13.022631445474506;13.839128026402232;11.775989583278102;7.85244…
481;9.248391728605021;0.29535383597883613;9.248391728605021;0.29535383597883613;0.5997953270538671;322.357;312.277;322.07491332;112.0;0.0;0.1805543376848995;-0.3275094230367106;0.3275094230367106;0.1805543376848995;1.391304347826087;2.3043478260869565;3.0;1.8859799458185071;1021.0969241122924;15.81119030894213;11.978281209411742;12.794777790339468;11.241514740667455;6.7208753244719945;7.494271986…
482;11.976351542160074;-1.222621138475967;11.976351542160074;0.4666501322751324;0.5417937012743783;359.4400000000001;346.3360000000001;359.06230003600007;122.0;0.0;0.2626605491403984;-0.610393418781141;0.610393418781141;0.2626605491403984;1.375;2.25;2.9166666666666665;1.8840898803332298;990.0725690973894;16.681433796945207;12.84756419483951;14.480557356694963;11.614193540729628;7.026307629084477;…
483;12.052740431048964;-3.5027024806836313;12.052740431048964;0.049553571428571086;0.5601165346762663;375.43900000000014;362.3350000000002;375.057214656;128.0;0.0;0.19383580430208247;-0.32751114179727175;0.32751114179727175;0.19383580430208247;1.32;2.16;2.8;1.9429399389366782;1159.457223265731;17.60408352775558;13.255812485303373;14.888805647158826;11.914834803611857;7.192974295751143;9.857782495…
484;4.713805508314437;0.7285600907029479;4.713805508314437;0.7285600907029479;0.529444906225973;357.46800000000013;342.3480000000001;357.0830354800001;122.0;0.0;0.1805438629109634;-0.3275137696625874;0.3275137696625874;0.1805438629109634;1.375;2.2916666666666665;3.0;1.8497781520473633;971.2160267188772;16.518297090128677;13.146422685562195;14.779415847417647;11.741514740667453;7.447174587735307;9…
485;4.8023996126228266;0.725229591836735;4.8023996126228266;0.725229591836735;0.460381646713944;400.5370000000001;380.3770000000001;400.1252346400001;140.0;0.0;0.18054386296733219;-0.32751376963973794;0.32751376963973794;0.18054386296733219;1.3333333333333333;2.2222222222222223;2.925925925925926;1.7422476804282363;1034.762837293272;18.802754140504852;15.300743062248701;16.933736224104152;13.09735…
486;4.809430508314437;0.05099928088519334;4.809430508314437;0.05099928088519334;0.5026334924766921;385.52200000000016;366.3700000000002;385.11433560800003;134.0;0.0;0.18054386817561452;-0.3275137675262816;0.3275137675262816;0.18054386817561452;1.2692307692307692;2.1153846153846154;2.769230769230769;1.8523456924796076;1041.1267042172747;18.31119030894213;14.939315904375647;16.5723090662311;12.3879…
487;13.249572965101255;-0.2661705607814353;13.249572965101255;0.2661705607814353;0.4175251085590547;423.5020000000002;409.39000000000016;423.07361366800006;144.0;0.0;0.1805442362746404;-0.3275136178414369;0.3275136178414369;0.1805442362746404;1.206896551724138;2.0689655172413794;2.793103448275862;1.6153922756463976;1276.1479704212804;19.79431797206757;15.126681454143379;16.759674615998833;14.1529…
488;12.992740431048961;-0.060390027924749345;12.992740431048961;0.060390027924749345;0.5515336993710597;394.4640000000002;376.3200000000002;394.132428196;142.0;0.0;0.2735812272736841;-0.3372633522316587;0.3372633522316587;0.2735812272736841;1.2857142857142858;2.142857142857143;2.857142857142857;1.642359715210467;1139.9819845111692;19.08721119088102;15.214956624621797;16.03145320554952;13.68667318…
489;13.695043835839378;-5.003110646092553;13.695043835839378;0.017342537491595422;0.18648920961508506;716.8089999999999;673.4649999999998;716.3410218959999;274.0;0.0;0.5726710405840992;-0.4035358934426411;0.5726710405840992;0.4035358934426411;1.0;1.75;2.4615384615384617;1.1506016976751;1966.371215657963;36.56997437507693;29.64600339117459;29.64600339117459;25.02252160305954;18.06925616384068;18.0…
490;13.70591208846587;-0.20928327488026;13.70591208846587;0.045607676958081766;0.21879600433251598;662.8389999999999;616.4710000000001;662.3692873320001;256.0;0.0;0.27598421249205374;-0.49455291995104445;0.49455291995104445;0.27598421249205374;1.0;1.7755102040816326;2.510204081632653;1.1127481655064466;1856.6735370270949;34.06997437507693;29.012109972146902;29.012109972146902;23.876074993652814;1…
491;13.695043835839378;-5.003110646092553;13.695043835839378;0.017342537491595422;0.18648920961508506;716.8089999999999;673.4649999999998;716.3410218959999;274.0;0.0;0.5726710405840992;-0.4035358934426411;0.5726710405840992;0.4035358934426411;1.0;1.75;2.4615384615384617;1.1506016976751;1966.371215657963;36.56997437507693;29.64600339117459;29.64600339117459;25.02252160305954;18.06925616384068;18.0…
492;13.669167019484458;-0.2131959484839141;13.669167019484458;0.00441247665573874;0.2552914168784688;636.8010000000002;592.4490000000001;636.353637268;246.0;0.0;0.27598421249205374;-0.4945529199568067;0.4945529199568067;0.27598421249205374;1.0425531914893618;1.7659574468085106;2.425531914893617;1.2312599576271943;1783.9064927068396;33.241547250330754;28.18368284740072;28.18368284740072;22.7142789…
493;13.658298766857964;-5.004972286486392;13.658298766857964;0.018630628898867796;0.21461731764129627;690.771;649.4429999999999;690.3253718320001;264.0;0.0;0.5726710405840897;-0.40353589344842816;0.5726710405840897;0.40353589344842816;1.04;1.74;2.38;1.2713684137308936;1892.9213170999758;35.74154725033075;28.817576266428407;28.817576266428407;23.86072556051107;16.831227822806923;16.831227822806923…
494;13.659084714957707;-0.21307933022181347;13.659084714957707;0.0019820811673905148;0.28563399248897825;622.7740000000001;580.4380000000001;622.3379872040001;240.0;0.0;0.27598421249205374;-0.49455291995675615;0.49455291995675615;0.27598421249205374;0.9782608695652174;1.7608695652173914;2.5;1.25271697146733;1759.6402437669562;32.371303762327685;27.31343935939764;27.31343935939764;22.3035953485813…
495;13.648216462331215;-5.003722286486392;13.648216462331215;0.018443170669451447;0.24168612043925886;676.7439999999999;637.4319999999999;676.3097217680001;258.0;0.0;0.5726710405840898;-0.4035358934483775;0.5726710405840898;0.4035358934483775;0.9795918367346939;1.7346938775510203;2.4489795918367347;1.2897179902786113;1868.305214438387;34.87130376232766;27.947332778425327;27.947332778425327;23.450…
496;12.78009956720378;-3.7068855711627315;12.78009956720378;0.18216336262105193;0.34390407410878765;516.6270000000004;488.4030000000003;516.194359756;190.0;0.0;0.26138921019555744;-0.36896615334119043;0.36896615334119043;0.26138921019555744;0.8918918918918919;1.6216216216216217;2.3513513513513513;1.2411009635412258;1478.0874062678224;25.8298518780003;20.385964841756284;21.20246142268401;17.870143…
497;12.740580668077389;-3.661938359073057;12.740580668077389;0.19512017720492847;0.34390407410878765;516.6270000000004;488.4030000000003;516.194359756;190.0;0.0;0.2613888755922046;-0.36896615334119043;0.36896615334119043;0.2613888755922046;0.8918918918918919;1.5675675675675675;2.2432432432432434;1.2027665487475778;1460.8374062678217;25.829851878000305;20.385964841756284;21.20246142268401;17.87014…
498;12.79463975364873;-3.813830015607176;12.79463975364873;0.06642262188031145;0.3116050908120699;551.0720000000003;523.8560000000003;550.155387404;196.0;0.0;0.2614428609963266;-0.36896615334119043;0.36896615334119043;0.2614428609963266;0.9473684210526315;1.6842105263157894;2.4210526315789473;1.2445363714402196;1547.0484713970088;26.700095366003378;20.686579045575883;22.259004572522063;18.2639900…
499;12.792865770907484;-3.782286805730632;12.792865770907484;0.10521891817660767;0.3116050908120699;551.0720000000003;523.8560000000003;550.155387404;196.0;0.0;0.26139097344804124;-0.36896615334119043;0.36896615334119043;0.26139097344804124;0.9473684210526315;1.6578947368421053;2.3684210526315788;1.2399173484799957;1529.7984713970086;26.70009536600338;20.686579045575883;22.259004572522063;18.2639…
500;12.804022469698113;-3.7293855711627315;12.804022469698113;0.19836706632475587;0.3305566590106038;530.6540000000002;500.4140000000003;530.2100098200001;196.0;0.0;0.2613992622979233;-0.36896615334119043;0.36896615334119043;0.2613992622979233;0.9210526315789473;1.6578947368421053;2.3947368421052633;1.2445363714402193;1540.8244961378095;26.700095366003378;21.308614572566654;22.12511115349438;18.2…
501;12.812553961747547;-3.7874203406260727;12.812553961747547;0.12040410336179286;0.3067514536903192;546.6530000000002;516.4130000000004;546.20492444;202.0;0.0;0.2613938493589684;-0.4967671120214121;0.4967671120214121;0.2613938493589684;0.9487179487179487;1.6666666666666667;2.358974358974359;1.2349263500196792;1543.6864340151606;27.407202147189924;21.716862863030517;22.533359443958243;18.80199481…
502;12.678428545409135;-3.3660985341256953;12.678428545409135;0.007771289734924691;0.49186485186713313;468.58300000000025;440.35900000000026;468.19435975600004;174.0;0.0;0.2563011539127396;-0.36896615334119043;0.36896615334119043;0.2563011539127396;1.0606060606060606;1.7878787878787878;2.484848484848485;1.4081562449365315;1215.003555891258;23.424074484064484;18.7063202769947;19.522816857922425;15…
503;12.706897329372424;-3.378251311903473;12.706897329372424;0.06167315470951995;0.45470992115566816;482.61000000000035;452.3700000000003;482.21000982000004;180.0;0.0;0.2563011539127396;-0.36896615334119043;0.36896615334119043;0.2563011539127396;1.0588235294117647;1.7941176470588236;2.5;1.3995609877401591;1231.6040304406883;24.13118126525103;19.413427058181245;20.22992363910897;16.325631619565748…
504;12.70917175163311;-3.4448022378293985;12.70917175163311;0.23743365160572916;0.47693935860890124;482.6100000000002;452.37000000000023;482.2100098200001;180.0;0.0;0.2563011539127396;-0.36896615334119043;0.36896615334119043;0.2563011539127396;1.0294117647058822;1.7352941176470589;2.411764705882353;1.409680301684535;1245.7225057236215;24.294317972067564;19.57656376499778;20.393060345925505;16.208…
505;12.930115121634921;-3.7092221721063887;12.930115121634921;0.18228096676147354;0.34390407410878765;516.6270000000003;488.4030000000003;516.194359756;190.0;0.0;0.26138921019555744;-0.3689467193463586;0.3689467193463586;0.26138921019555744;0.8918918918918919;1.6486486486486487;2.4324324324324325;1.2720843565039068;1495.3374062678222;25.829851878000298;20.385964841756284;21.20246142268401;17.8701…
506;12.861596603116404;-3.7110688621258974;12.861596603116404;0.17857469816600835;0.3515020597988853;503.5840000000003;478.3840000000003;503.16272527999996;184.0;0.0;0.26138921019555744;-0.3777778199544792;0.3777778199544792;0.26138921019555744;0.9166666666666666;1.6944444444444444;2.5;1.2831887719677035;1464.4599434116863;24.95960838999722;19.346999536720187;20.163496117647913;17.476296313191114…
507;12.723777253154196;-3.7085142774313273;12.723777253154196;0.1788415713006457;0.35150205979888555;503.58400000000023;478.3840000000003;503.1627252800001;184.0;0.0;0.26138921019555744;-0.37777781997653226;0.37777781997653226;0.26138921019555744;0.9166666666666666;1.6666666666666667;2.4166666666666665;1.2542114291508686;1447.209943411686;24.959608389997218;19.346999536720187;20.163496117647913;1…
508;12.721624253486315;-3.712402644480672;12.721624253486315;0.17763540762551;0.27535412331674175;531.6380000000003;502.40600000000035;531.194025408;196.0;0.0;0.26138921019555744;-0.49226400219491073;0.49226400219491073;0.26138921019555744;0.9473684210526315;1.7105263157894737;2.473684210526316;1.182287555849085;1481.1899240232613;26.37382195237031;20.761213099093283;21.57770968002101;18.45945956…
509;12.74415695462156;-3.708750154407006;12.74415695462156;0.17990640461440965;0.32581542303870037;517.6110000000003;490.3950000000004;517.1783753440001;190.0;0.0;0.26138921019555744;-0.3787922904487288;0.3787922904487288;0.26138921019555744;0.9459459459459459;1.7027027027027026;2.4594594594594597;1.2245732661926163;1464.1944330017589;25.66671517118376;20.054106317906736;20.870602898834463;17.959…
510;12.681306568821496;-3.679818131886232;12.681306568821496;0.20624630194307225;0.3500875824283461;504.6200000000003;476.39600000000036;504.205593136;186.0;0.0;0.26138921019555744;-0.35387659917712677;0.35387659917712677;0.26138921019555744;0.9166666666666666;1.6944444444444444;2.4722222222222223;1.3150698212907306;1447.9328560908957;25.122745096813752;20.140092934723455;20.95658951565118;17.353…
511;12.67126769488412;-3.6910547956693924;12.67126769488412;0.19620742800569801;0.2986366392273931;505.60400000000027;478.3880000000003;505.18960872400004;186.0;0.0;0.26138921019555744;-0.3929906616839111;0.3929906616839111;0.26138921019555744;1.0;1.7777777777777777;2.5555555555555554;1.3150698212907306;1449.5264841343292;25.122745096813752;19.71744320391308;20.533939784840804;17.353306410902857;…
512;12.70058523576175;-3.6939696953736436;12.70058523576175;0.16711088126494;0.25519862871759263;534.6460000000004;504.4060000000004;534.21615782;198.0;0.0;0.26138921019555744;-0.3950445481992146;0.3950445481992146;0.26138921019555744;0.9736842105263158;1.763157894736842;2.526315789473684;1.2834539760483406;1485.3862993411994;26.536958659186844;21.001520092596508;21.818016673524234;18.39131121336…
513;12.700464254839048;-3.6885457236972816;12.700464254839048;0.20163307885829473;0.20597354288843353;548.6730000000005;516.4170000000003;548.2318078840001;204.0;0.0;0.26138921019555744;-0.37879274035463784;0.37879274035463784;0.26138921019555744;0.9743589743589743;1.7692307692307692;2.58974358974359;1.2043086426492389;1487.9252104792256;27.08092873355686;21.722447973247;22.538944554174726;18.942…
514;13.423744189828312;-0.17352764073949123;13.423744189828312;0.17352764073949123;0.4253411051804569;452.56200000000024;424.3380000000002;452.23245951600006;172.0;0.0;0.27598421249205374;-0.3241688805083389;0.3241688805083389;0.27598421249205374;1.0;1.7352941176470589;2.4411764705882355;1.4960435578030373;1337.0505101361566;23.656125291633366;19.72168221991652;19.72168221991652;16.58404999576855…
515;12.908246583378325;-0.1408136384719174;12.908246583378325;0.1408136384719174;0.49313799649994816;424.50800000000015;400.31600000000026;424.201159388;160.0;0.0;0.27160350139801204;-0.35029951536991777;0.35029951536991777;0.27160350139801204;1.03125;1.78125;2.5625;1.373425696966054;1250.4296085601034;21.91563831562721;17.876382758295772;17.876382758295772;15.68667318580106;10.75182652124277;10.…
516;13.480390365137076;-0.18766063737248784;13.480390365137076;0.18766063737248784;0.38042375950451596;482.58800000000036;452.3480000000003;482.2430242;184.0;0.0;0.27598421249205374;-0.49457931404997774;0.49457931404997774;0.27598421249205374;1.0555555555555556;1.8055555555555556;2.5277777777777777;1.4943883912984288;1419.9782182805948;25.233475560822992;21.052580241190757;21.052580241190757;17.5…
517;13.46952211251058;-4.842644797907553;13.46952211251058;0.06685060094057382;0.3012106842876842;536.5580000000002;509.3420000000004;536.2147587640001;202.0;0.0;0.5726706693836583;-0.40356257779418764;0.5726706693836583;0.40356257779418764;1.0512820512820513;1.7692307692307692;2.4615384615384617;1.473472986090524;1524.7833535746395;27.733475560822985;21.686473660218436;21.686473660218436;18.6791…
518;13.52290696941192;-0.5439265256118351;13.52290696941192;0.22446146881617635;0.31343429621518626;525.6130000000003;494.36500000000035;525.248837852;200.0;0.0;0.27598421249205374;-0.49455292203395923;0.49455292203395923;0.27598421249205374;1.1025641025641026;1.8461538461538463;2.5128205128205128;1.4803608183464683;1569.989888511017;27.681069318015695;22.460828531654617;22.460828531654617;18.837…
519;13.512038716785428;-5.014354926403395;13.512038716785428;0.016563163718196217;0.26435834717966983;579.583;551.3590000000003;579.2205724160002;218.0;0.0;0.572671040576983;-0.4035358955364216;0.572671040576983;0.4035358955364216;1.0952380952380953;1.8095238095238095;2.4523809523809526;1.4866582210367325;1676.462378476931;30.181069318015687;23.0947219506823;23.0947219506823;19.983715462799324;13…
520;13.650072369278696;-0.21482360785791288;13.650072369278696;0.11378480225582543;0.2400453660467633;622.7739999999999;580.4380000000001;622.337987204;240.0;0.0;0.27598421249205374;-0.49455292099194437;0.49455292099194437;0.27598421249205374;1.0;1.7391304347826086;2.4347826086956523;1.230204936714231;1751.640243766956;32.37130376232768;27.23646925190076;27.23646925190076;22.286758596175776;16.07…
521;13.613222082737462;-0.21862764089048903;13.613222082737462;0.17184319227850153;0.23274329825845613;596.7360000000002;556.4160000000002;596.3223371400002;230.0;0.0;0.27598421249205374;-0.4945529209965369;0.4945529209965369;0.27598421249205374;1.0454545454545454;1.7954545454545454;2.477272727272727;1.3983407286845886;1672.532627821028;31.379739930764956;26.244905420338043;26.244905420338043;21.…
522;13.60235383011097;-5.010632045473396;13.60235383011097;0.0019762738447124395;0.20016257061407322;650.7060000000001;613.4100000000001;650.2940717040001;248.0;0.0;0.572671040580532;-0.4035358944935851;0.572671040580532;0.4035358944935851;1.0425531914893618;1.7659574468085106;2.425531914893617;1.4364318953800617;1780.3446497969105;33.87973993076495;26.87879883936573;26.87879883936573;22.37756231…
523;13.70591208846587;-0.20928327488026;13.70591208846587;0.045607676958081766;0.21879600433251598;662.8389999999999;616.4710000000001;662.3692873320001;256.0;0.0;0.27598421249205374;-0.49455291995104445;0.49455291995104445;0.27598421249205374;1.0;1.7755102040816326;2.510204081632653;1.1127481655064466;1856.6735370270949;34.06997437507693;29.012109972146902;29.012109972146902;23.876074993652814;1…
524;12.35028639892193;-0.207181261265857;12.35028639892193;0.207181261265857;0.7350038596677988;338.41500000000013;316.2390000000001;338.185509324;130.0;0.0;0.2611919149734566;-0.3815346778816283;0.3815346778816283;0.2611919149734566;1.08;1.76;2.44;1.6718509998064612;963.6352406660183;17.551677284948283;14.489631412347643;14.489631412347643;12.024877143252587;8.421675402379494;8.421675402379494;6…
525;11.95150679817296;-3.469405179475197;11.95150679817296;0.01045950967623055;0.5379603225090256;444.56100000000015;416.3370000000002;444.19435975600004;166.0;0.0;0.2318250786449662;-0.3944915413132708;0.3944915413132708;0.2318250786449662;1.1290322580645162;1.8387096774193548;2.4838709677419355;1.5486191328945855;1121.727509858738;21.84672421487486;17.6063325782111;18.42282915913882;14.95283960…
526;13.51220830564029;-3.869935543010715;13.51220830564029;0.15089993190857598;0.4357716303065281;495.56100000000026;470.3610000000003;495.1576399000001;182.0;0.0;0.30096462100096366;-0.37631157519031183;0.37631157519031183;0.30096462100096366;1.1142857142857143;1.9428571428571428;2.6857142857142855;1.4959258071687513;1564.1731761868639;24.57877502244374;19.340273941425462;20.156770522353185;16.7…
527;13.821358388866194;-0.35067897829216355;13.821358388866194;0.07994014259616744;0.6478868399221117;454.57400000000024;424.33400000000023;454.2368762;174.0;0.0;0.1953149571966653;-0.37801363492800816;0.37801363492800816;0.1953149571966653;1.1470588235294117;1.911764705882353;2.5588235294117645;1.4220444801197052;1350.9636903094558;23.612155217263346;20.071986450871186;20.071986450871186;16.4173…
528;12.50219258174565;-3.405986694025461;12.50219258174565;0.3809923941969692;0.45600559121152906;513.6680000000005;478.3880000000003;513.25220898;194.0;0.0;0.2317899301775976;-0.37879271795124775;0.37879271795124775;0.2317899301775976;1.0555555555555556;1.7777777777777777;2.4722222222222223;1.2925197999681066;1248.3984010315805;24.959608389997214;20.84300799342115;21.659504574348873;17.470477696…
529;12.521225083635295;-3.393429466659206;12.521225083635295;0.38171840428146786;0.41716944075966894;527.6950000000004;490.39900000000034;527.267859044;200.0;0.0;0.23174562208261715;-0.3787927403545266;0.3787927403545266;0.23174562208261715;1.054054054054054;1.7837837837837838;2.4864864864864864;1.2604259437529082;1265.0672158517543;25.666715171183764;21.550114774607696;22.366611355535422;17.9704…
530;12.096914961438266;-3.4306088831788997;12.096914961438266;0.06655176389806328;0.49575770466365765;458.58800000000025;428.3480000000003;458.21000982000004;172.0;0.0;0.23174622363874695;-0.3963058214785045;0.3963058214785045;0.23174622363874695;1.125;1.84375;2.5;1.532701675234807;1138.1874754555788;22.553830996061407;18.313439359397645;19.12993594032537;15.452839606072642;11.114456054820577;12.…
531;12.11414568706185;-3.3465116609566787;12.11414568706185;0.1631261687056591;0.5591606408769857;442.5890000000001;412.3490000000002;442.2150952;166.0;0.0;0.23197938464398452;-0.3241219924109353;0.3241219924109353;0.23197938464398452;1.064516129032258;1.7419354838709677;2.3548387096774195;1.563622273404843;1132.5224485797355;22.00986092169139;18.322255689527672;19.1387522704554;14.82551840613481…
532;12.007062353728516;-3.389405179475197;12.007062353728516;0.23268173189845287;0.5382375675249267;443.57700000000017;414.3450000000002;443.2103441680001;166.0;0.0;0.23178966103694085;-0.3286862149022964;0.3286862149022964;0.23178966103694085;1.1290322580645162;1.8387096774193548;2.4838709677419355;1.548619132894585;1120.3406879108252;21.84672421487486;17.73646925190077;18.55296583282849;14.9528…
533;12.461421764159358;-3.4658573714631022;12.461421764159358;0.23518173189845237;0.36924733337650995;491.6210000000002;462.3890000000003;491.2103441680001;182.0;0.0;0.23205250609053726;-0.32412199241009115;0.32412199241009115;0.23205250609053726;1.0;1.7142857142857142;2.4;1.3553665532640802;1380.6249743618575;24.25250160881067;19.708626873783054;20.52512345471078;16.970477696277683;11.9121963947…
534;12.541225083635295;-3.3687381086345165;12.541225083635295;0.3878912437876406;0.38800285592340017;525.7230000000004;486.4110000000003;525.2885944880002;200.0;0.0;0.23174562208243543;-0.324121992424342;0.324121992424342;0.23174562208243543;0.972972972972973;1.6756756756756757;2.3783783783783785;1.260425943752908;1261.6515734671725;25.666715171183764;21.84897326533038;22.6654698462581;17.9704776…
535;11.26442346483963;-3.352298697993715;11.26442346483963;0.2600559532202198;0.6307388044475171;401.49600000000004;378.3120000000001;401.1633939760001;148.0;0.0;0.23047213757764345;-0.32272817321675396;0.32272817321675396;0.23047213757764345;1.0357142857142858;1.8214285714285714;2.5;1.5478593473646172;1055.2325709349366;19.562267164498692;15.667555151148424;16.48405173207615;13.47727774755122;9.…
536;12.46219258174565;-3.468486694025461;12.46219258174565;0.3368483985651194;0.452613583763495;514.6560000000004;480.38400000000036;514.247457948;194.0;0.0;0.2329582442628569;-0.37879271795111985;0.37879271795111985;0.2329582442628569;1.0555555555555556;1.8333333333333333;2.5277777777777777;1.2925197999681064;1250.1071902130443;24.959608389997214;20.712871319731484;21.529367900659206;17.47047769…
537;12.418982705202442;-3.428122110692128;12.418982705202442;0.3761438316782797;0.468169837615286;498.65700000000044;464.3850000000003;498.25254332800006;188.0;0.0;0.23295824416363428;-0.32272817123857556;0.32272817123857556;0.23295824416363428;1.0;1.7714285714285714;2.4571428571428573;1.3054066468270942;1230.1475346247137;24.25250160881067;20.304623029267617;21.121119610195343;16.970477696277683…
538;12.226699541937133;-3.432090364660382;12.226699541937133;0.3299039541206752;0.4979979369657432;472.61900000000026;440.3630000000002;472.236893264;178.0;0.0;0.23295824102053622;-0.32272817123857556;0.32272817123857556;0.23295824102053622;1.0303030303030303;1.7878787878787878;2.4242424242424243;1.523832941904499;1168.828913763527;23.424074484064484;19.476195904521433;20.29269248544916;15.808681…
539;11.911506798172962;-3.5319051794751952;11.911506798172962;0.05204049032376967;0.5316071834045581;445.5490000000002;418.33300000000025;445.1896087240001;166.0;0.0;0.2329936204428848;-0.3944905418382244;0.3944905418382244;0.2329936204428848;1.1290322580645162;1.903225806451613;2.5483870967741935;1.548619132894585;1123.3859043892685;21.84672421487486;17.476195904521433;18.29269248544916;14.95283…
540;11.967062353728519;-3.451905179475195;11.967062353728519;0.17018173189845243;0.5315316750685496;444.56500000000017;416.34100000000024;444.20559313600006;166.0;0.0;0.23295797385461864;-0.3286852440928334;0.3286852440928334;0.23295797385461864;1.1290322580645162;1.903225806451613;2.5483870967741935;1.548619132894585;1121.7922763458353;21.84672421487486;17.606332578211102;18.422829159138825;14.9…
541;12.421421764159355;-3.5283573714631022;12.421421764159355;0.17268173189845215;0.3809656414043104;492.60900000000026;464.38500000000033;492.20559313600006;182.0;0.0;0.23322373533125365;-0.32272817122578645;0.32272817122578645;0.23322373533125365;1.0;1.7714285714285714;2.4571428571428573;1.3553665532640802;1382.3337635433209;24.252501608810675;19.578490200093388;20.394986781021114;16.9704776962…
542;11.91240957595074;-4.0329236979937155;11.91240957595074;0.08022182455755833;0.5281247016205632;479.58800000000014;454.3880000000002;479.14094428000016;172.0;0.0;0.24487204196504775;-0.3087092687599037;0.3087092687599037;0.24487204196504775;0.9375;1.625;2.21875;1.5880830674700896;1281.465035659144;22.93251065250177;17.83951361803997;19.472506779895422;15.126159669017044;10.265953551988146;13.9…
543;13.197327097505667;-3.7233149092970517;13.197327097505667;0.1393518518518524;0.5674159863495717;349.4150000000002;334.29500000000013;349.08849772;124.0;0.0;0.20978086296412693;-0.23558168648188949;0.23558168648188949;0.20978086296412693;0.92;1.56;2.24;2.083804449834161;1151.486053191662;17.44094682093905;13.494588888166975;14.311085469094701;12.070516776351216;7.78160031337463;9.2647635609690…
544;13.467314535012047;-3.787948659402032;13.467314535012047;0.12047377593012487;0.4220934720042718;411.48600000000016;394.3500000000002;411.104147784;146.0;0.0;0.20978086480215039;-0.2355680243474924;0.2355680243474924;0.20978086480215039;0.7;1.2666666666666666;1.9;1.817563045368237;1429.881710098102;20.55383099606141;15.88134023411511;16.697836815042834;14.642996421422652;9.442283915897589;10.9…
545;13.523960710320807;-3.8134883364758;13.523960710320807;0.10350084799760184;0.3876697447318354;441.51200000000017;422.3600000000002;441.11471246799994;158.0;0.0;0.20978086480215036;-0.4967678028626226;0.4967678028626226;0.20978086480215036;0.8125;1.46875;2.125;1.7642341186560437;1495.4378770128433;22.131181265251037;17.212238255389344;18.02873483631707;15.57484807400079;9.965339954116342;11.44…
546;13.490131084343748;-3.8110156933781565;13.490131084343748;0.10014455782312903;0.3635417592040422;445.93100000000015;429.8030000000003;445.065175432;152.0;0.0;0.20978086480215039;-0.23556802434738933;0.23556802434738933;0.20978086480215039;0.7741935483870968;1.4193548387096775;2.096774193548387;1.7964343043869557;1481.210216123133;21.424074484064487;16.181954437934706;17.754379964880886;15.036…
547;13.540523506100481;-3.8161043661291667;13.540523506100481;0.10371451667086595;0.3263297859687031;490.3820000000002;474.2540000000002;489.014659852;152.0;0.0;0.20978087709101584;-0.23457169611343173;0.23457169611343173;0.20978087709101584;0.7419354838709677;1.2903225806451613;1.903225806451613;1.8574673018563368;1484.2102161231333;21.424074484064487;16.181954437934706;18.58444755797714;15.0705…
548;13.091991213151928;-3.7382431027966736;13.091991213151928;0.0952777777777778;0.5746149304160845;336.3760000000001;324.2800000000001;336.06809662399996;118.0;0.0;0.2522417391462796;-0.21837455322490462;0.2522417391462796;0.21837455322490462;0.8333333333333334;1.5;2.2083333333333335;2.0680369388012303;1107.2715301512983;16.570703332935974;12.441802483666935;13.258299064594661;11.676669926233863…
549;13.132864841409814;-3.7813535761526844;13.132864841409814;0.05465041572184459;0.5527412290791547;370.82100000000014;359.7330000000002;370.029124272;124.0;0.0;0.25224173919497717;-0.21837455322480426;0.25224173919497717;0.21837455322480426;0.92;1.64;2.36;2.0498133764497037;1156.4646951479979;17.440946820939047;12.742416687486536;14.314842214432716;12.070516776351216;7.3203136627069005;9.181441…
550;13.040975051980608;-4.638888888888889;13.040975051980608;0.1535029353839963;0.21610048860345257;658.4800000000002;624.2080000000002;657.163438418;234.0;0.0;0.46647404666265296;-0.49496946082369425;0.49496946082369425;0.46647404666265296;1.0;1.558139534883721;2.0697674418604652;9.34341655915889e-07;1401.5811993958082;31.733475560822985;23.990830257633647;26.39711534067047;20.337268853392604;12…
551;12.30076894774631;0.0006781200134373666;12.30076894774631;0.0006781200134373666;0.48544079839051657;389.886;369.7260000000001;389.12948994000004;140.0;0.0;0.2242066752935058;-0.34276609057597585;0.34276609057597585;0.2242066752935058;1.0;1.75;2.5357142857142856;1.5070945566013476;1088.0034899835432;19.346724214874865;15.307513797497789;16.063442743516244;13.686673185801062;9.199607331211316;9…
552;5.433402014522343;0.4575980714801614;5.433402014522343;0.4575980714801614;0.6090071020324628;393.4950000000001;366.2790000000001;393.22770848400006;152.0;0.0;0.23080755898478364;-0.3777778199763259;0.3777778199763259;0.23080755898478364;1.0;1.793103448275862;2.586206896551724;1.3406859258646355;943.3229425972994;19.468044558434503;16.52516531828038;16.52516531828038;14.348469228349536;10.5248…
553;9.139859311046632;0.02337335879408431;9.139859311046632;0.02337335879408431;0.5790349253176059;331.3750000000001;314.23900000000003;331.13207678400005;124.0;0.0;0.23207761921995312;-0.43684642800553086;0.43684642800553086;0.23207761921995312;0.88;1.56;2.24;2.02146889918327;981.9374612221201;17.062267164498696;13.514955600422718;13.514955600422718;12.381341395361316;8.113008027114173;8.1130080…
554;12.833235753059054;-0.20528742490006935;12.833235753059054;0.05793682714794568;0.6317872887489434;444.53900000000016;416.31500000000017;444.2273741360001;170.0;0.0;0.2563710747240949;-0.3689661533411903;0.3689661533411903;0.2563710747240949;0.9696969696969697;1.696969696969697;2.4242424242424243;1.2038769915830383;1133.4636493054084;22.785881803630286;18.751250853940025;18.751250853940025;16.…
555;10.778788632051688;-0.4525916638209204;10.778788632051688;0.0;0.24597381238252883;444.70200000000006;433.61400000000015;442.95668337200004;130.0;0.0;0.2689674912949184;-0.3687034087779247;0.3687034087779247;0.2689674912949184;1.48;2.16;2.76;2.2533314213239266e-06;966.8266521703781;17.26722023457211;12.341263901191894;15.560253602162051;11.452397498181154;6.507810073463143;8.117304923948222;4.…
556;13.078541774524403;-0.22025789160935205;13.078541774524403;0.02538710769853547;0.46167091842410996;459.5940000000002;426.33000000000027;459.26342529600004;178.0;0.0;0.3220219996643821;-0.31410096757944306;0.3220219996643821;0.31410096757944306;0.9705882352941176;1.6176470588235294;2.2058823529411766;1.4443795685028835;1182.4986643629386;24.45745467888409;20.58080278100121;20.58080278100121;16…
557;13.433595227295347;-0.4277315730138598;13.433595227295347;0.23905937683715495;0.2823598220347583;419.6700000000002;409.5900000000002;417.98427419999996;134.0;0.0;0.25282021111689046;-0.6181990252516186;0.6181990252516186;0.25282021111689046;0.8888888888888888;1.6296296296296295;2.3333333333333335;2.0780969998669985;1177.1708762779267;19.129027554137913;13.588036065396949;15.855822903452312;12…
558;12.614495902559575;-0.23095343075501784;12.614495902559575;0.029772806224184434;0.726784594216821;378.4320000000001;356.2560000000001;378.1691905640001;144.0;0.0;0.289702703224035;-0.4591967047360286;0.4591967047360286;0.289702703224035;1.1428571428571428;1.8928571428571428;2.5357142857142856;1.4663843806519412;1011.1055363903691;19.88854057813175;16.074837509091985;16.074837509091985;13.3255…
559;12.040278718937213;-0.09959234172215603;12.040278718937213;0.09959234172215603;0.5326368648473259;357.3770000000001;342.2570000000002;357.1338081;132.0;0.0;0.2553139478887149;-0.32856210671369523;0.32856210671369523;0.2553139478887149;1.0740740740740742;2.0;2.8518518518518516;1.6178454443034478;1345.2116062075743;18.380104409694475;14.494789067356795;14.494789067356795;13.186673185801062;8.48…
560;12.046195878700527;-0.09264789727771161;12.046195878700527;0.09264789727771161;0.5402589254293448;353.3850000000001;338.2650000000001;353.12766010000007;130.0;0.0;0.2553139478887149;-0.32856210671369523;0.32856210671369523;0.2553139478887149;0.8518518518518519;1.7407407407407407;2.6296296296296298;1.6216604278655826;1321.0154153774442;18.216967702877945;14.332412683925755;14.332412683925755;1…
561;12.683917092322645;-0.2094247495830288;12.683917092322645;0.03548474091757159;0.6912063913866859;402.49800000000016;376.2900000000002;402.205576072;154.0;0.0;0.25636883364664836;-0.3319771174106295;0.3319771174106295;0.25636883364664836;1.0333333333333334;1.7333333333333334;2.4;1.4171997336186528;1062.835429196736;21.302754140504845;17.52839653819392;17.52839653819392;14.308681653729208;10.10…
562;13.615917199766855;-0.531082784307962;13.615917199766855;0.04534816207511616;0.5122533417477318;554.544;521.2800000000002;553.1681162760001;196.0;0.0;0.3238582336707737;-0.3395837776106986;0.3395837776106986;0.3238582336707737;1.1111111111111112;1.8333333333333333;2.5;1.7993089528231414;1129.383342709473;26.620591385700624;21.282604658251568;23.610959131216205;16.862099666344;11.7462854113921…
563;13.632316474443867;-0.30420064802118496;13.632316474443867;0.020396654803896963;0.6424289351204896;432.54300000000023;403.3110000000002;432.232539768;166.0;0.0;0.2742521486517327;-0.3504274105161093;0.3504274105161093;0.2742521486517327;1.125;2.0;2.84375;1.2932525401860435;1181.538530866851;21.87166824125719;18.4038901146751;18.4038901146751;15.521607051829186;11.694920412675138;11.6949204126…
564;10.857292296548248;-0.48654809145880606;10.857292296548248;0.18307870370370383;0.6446966186694468;203.20499999999998;194.13299999999998;203.080709908;76.0;0.0;0.24975462978899937;-0.36777418423829145;0.36777418423829145;0.24975462978899937;1.4666666666666666;2.2666666666666666;2.8666666666666667;2.4122805397232807;504.70874046656326;10.836498814253964;7.766777096601535;7.766777096601535;7.164…
565;13.018099075427024;-4.85844154734237;13.018099075427024;0.07118239271017068;0.5652946865876817;475.4750000000002;451.2830000000002;475.19435766800007;180.0;0.0;0.5726706891860992;-0.40355980363389077;0.5726706891860992;0.40355980363389077;1.1176470588235294;1.8529411764705883;2.5;1.6561408944173936;1187.4815596766798;24.45745467888409;18.633687255718392;18.633687255718392;16.086338652831845;1…
566;13.1121881893997;-4.9741318011445115;13.1121881893997;0.02059069216784737;0.4347328630593703;543.4720000000002;520.2880000000001;543.181742296;204.0;0.0;0.5726706891860992;-0.40355980363389077;0.5726706891860992;0.40355980363389077;1.0789473684210527;1.7894736842105263;2.4210526315789473;1.6856394297982134;1300.1389996521893;27.66456146007064;19.97468745593262;19.97468745593262;17.77079006469…
567;12.9723001773554;-4.857243200234933;12.9723001773554;0.06834288653733145;0.5176913808815012;461.44800000000015;439.2720000000002;461.1787076040001;174.0;0.0;0.5726706891860992;-0.40355980363389077;0.5726706891860992;0.40355980363389077;1.2121212121212122;1.9696969696969697;2.6363636363636362;1.6667377356533797;1157.0003155985487;23.587211190881014;17.68647366021844;17.68647366021844;15.692491…
568;13.07023691774344;-4.88415193592426;13.07023691774344;0.020764308809943843;0.426928930365294;505.50100000000026;479.29300000000023;505.204922352;192.0;0.0;0.5726706891860992;-0.40355980363389077;0.5726706891860992;0.40355980363389077;1.1944444444444444;1.9444444444444444;2.611111111111111;1.6697545121172959;1223.9017643147815;25.871668241257193;19.49511441359145;19.49511441359145;17.124343455…
569;13.220634826770883;-4.8837134945982275;13.220634826770883;0.05118759682477281;0.36191381580128257;589.6190000000003;555.3470000000002;589.2624372280001;226.0;0.0;0.5726706891860992;-0.40355980363389077;0.5726706891860992;0.40355980363389077;1.1666666666666667;1.9761904761904763;2.6904761904761907;1.3877913429914817;1369.7734431261224;29.691659197566093;23.270174792955036;23.270174792955036;20…
570;13.167397044450269;-4.922721873798021;13.167397044450269;0.008099066404441135;0.4566434755593169;561.5650000000002;531.3250000000003;561.2311371000001;214.0;0.0;0.5726706891860993;-0.44368727998614593;0.5726706891860993;0.44368727998614593;1.05;1.75;2.35;1.5690054922676737;1393.6649928535987;29.241911729260266;22.45018383664612;22.45018383664612;18.68147366722231;12.376597684486919;12.3765976…
571;13.09969175523399;-4.850026387812699;13.09969175523399;0.10320037582934427;0.555500274327428;501.51300000000015;475.3050000000001;501.21000773200007;190.0;0.0;0.5726706891860992;-0.40355980363389077;0.5726706891860992;0.40355980363389077;1.0833333333333333;1.8611111111111112;2.5833333333333335;1.4664328290862734;1283.1999222121397;25.449018510446816;19.89320027971224;19.89320027971224;17.1756…
572;13.462167639513076;-4.965716641614842;13.462167639513076;0.030349312025864883;0.43095203585732805;569.5100000000003;544.3100000000002;569.1973923600001;214.0;0.0;0.5726706891860992;-0.40355980363389077;0.5726706891860992;0.40355980363389077;1.05;1.8;2.5;1.5057696864599524;1397.270245776572;28.656125291633355;21.234200479926464;21.234200479926464;18.860106462176393;12.372510737164832;12.372510…
573;13.151829597550405;-4.875736776394591;13.151829597550405;0.059466595280087686;0.42733856012791227;531.5390000000002;503.3150000000002;531.2205724160001;202.0;0.0;0.5726706891860992;-0.40355980363389077;0.5726706891860992;0.40355980363389077;1.1578947368421053;1.9473684210526316;2.6842105263157894;1.4862489550817959;1320.0161023533428;26.86323207281991;20.75462743758529;20.75462743758529;18.21…
574;13.235213630984294;-4.892534680954763;13.235213630984294;0.04252959424000169;0.4412893878825449;601.6300000000002;567.3580000000003;601.2624372280002;230.0;0.0;0.5726706891860992;-0.44337167462279237;0.5726706891860992;0.44337167462279237;1.0;1.7209302325581395;2.395348837209302;1.4267206976914943;1525.1932748946438;31.10371904882606;24.656910456139915;24.656910456139915;20.181473667222313;13…
575;13.305480244565542;-0.4565281385721487;13.305480244565542;0.3766703092969548;0.293701938284084;500.5780000000004;471.34600000000034;500.233602388;190.0;0.0;0.32318004922905635;-0.49322747796003824;0.49322747796003824;0.32318004922905635;0.972972972972973;1.7297297297297298;2.5135135135135136;1.1935269424240769;1372.9808253593878;25.614308928376477;20.577189245834706;20.577189245834706;18.0131…
576;14.744020561194281;-0.31901723425093387;14.744020561194281;0.1894121184298656;0.2529857834144145;545.033;517.8170000000002;544.184145604;198.0;0.0;0.14939275979735508;-0.48734392314721997;0.48734392314721997;0.14939275979735508;1.0;1.8461538461538463;2.6153846153846154;1.296079641493396;1543.5931541685668;27.1916591975661;21.47727614419659;22.233205090215044;18.940693381224552;12.726582392043…
577;13.509189334255067;-0.3536346529352483;13.509189334255067;0.049964710334270857;0.29955723475488555;488.5270000000002;463.3270000000003;488.20845026;184.0;0.0;0.2148743195894085;-0.38301200315450035;0.38301200315450035;0.2148743195894085;1.2222222222222223;2.0;2.7222222222222223;1.4566109743916686;1436.0308268829883;25.396612267639522;19.797509688774937;19.797509688774937;17.367412398353682;11…
578;13.553844981637987;-0.35285275993113285;13.553844981637987;0.04853573637782449;0.3828915132511919;502.5540000000002;475.33800000000025;502.2241003240001;190.0;0.0;0.21953248606045148;-0.38301200315450035;0.38301200315450035;0.21953248606045148;1.162162162162162;1.9189189189189189;2.6216216216216215;1.4632431281902127;1483.970675403212;26.2668557556426;20.720159419585308;20.720159419585308;17.…
579;13.557447326586487;-0.31162609938629027;13.557447326586487;0.01807039537239863;0.3981653971724582;484.56400000000014;456.3400000000002;484.2335221360001;184.0;0.0;0.21953248596502728;-0.38301200315450035;0.38301200315450035;0.21953248596502728;1.1388888888888888;1.9166666666666667;2.638888888888889;1.465716359187956;1432.6706864578516;25.39661226763952;20.419545215765705;20.419545215765705;17…
580;12.869285241874527;-0.5233343962585035;12.869285241874527;0.1488063744016126;0.7562065095068584;363.2480000000001;347.1200000000001;362.070116492;124.0;0.0;0.26825679270576863;-0.34354418629928796;0.34354418629928796;0.26825679270576863;1.3333333333333333;2.0416666666666665;2.7083333333333335;2.0508451499357094;905.6769071053977;17.060113453385565;13.119082359797302;14.630940251834213;11.4988…
581;14.05999622012888;-1.7198367318285503;14.05999622012888;0.007574310906642845;0.03326880127071879;961.0989999999998;900.6189999999997;960.40180336;364.0;0.0;0.305481057874851;-0.48116230829777434;0.48116230829777434;0.305481057874851;0.7846153846153846;1.3384615384615384;1.8923076923076922;2.593762558028926;1777.5501372210658;48.80202518264579;35.56831843895339;37.20131160080884;30.60094741906…
582;15.049491020736669;-1.6115957033964239;15.049491020736669;0.03269026776802941;0.029117771310853004;1118.3579999999995;1046.789999999999;1117.494975472;422.0;0.0;0.24541889045299595;-0.39071689894884604;0.39071689894884604;0.24541889045299595;0.717948717948718;1.2692307692307692;1.8461538461538463;1.404756654924433;2824.3459624015727;56.63008782846245;43.649495951702335;45.28248911355779;37.19…
583;14.802264870003222;-1.2950855909429817;14.802264870003222;0.005021126746459936;0.042286446953497724;1075.3329999999999;1004.7729999999992;1074.48916182;406.0;0.0;0.2453396267459995;-0.3701604379834824;0.3701604379834824;0.2453396267459995;0.7066666666666667;1.28;1.9466666666666668;1.3580611179015443;2550.053574765373;54.18249407126975;42.193466026072365;43.82645918792781;35.89086599935467;25.…
584;12.322437956664146;-0.29038861069118993;12.322437956664146;0.25391014739229;0.7837716418246529;309.32500000000005;294.20500000000004;309.11134134;116.0;0.0;0.27368864442276847;-0.49676778646656616;0.49676778646656616;0.27368864442276847;1.173913043478261;1.9130434782608696;2.608695652173913;1.7526794887304087;782.3579829541087;16.070703332935974;12.522431266284688;12.522431266284688;11.275188…
585;12.775863567649283;0.019907407407407707;12.775863567649283;0.019907407407407707;0.6793421305093621;279.339;262.203;279.12592878400005;106.0;0.0;0.19612948669812813;-0.34072268519908167;0.34072268519908167;0.19612948669812813;1.0;1.7142857142857142;2.4285714285714284;2.1373820054203914;795.789927880518;14.723250160202095;12.271781865935457;12.271781865935457;10.109060905280623;7.55281836446640…
586;12.384278784890117;-0.2897073314682095;12.384278784890117;0.18520416162818876;0.28234586404701545;478.55600000000027;452.3480000000003;478.21172407200004;180.0;0.0;0.32317843438896315;-0.3762919842804886;0.3762919842804886;0.32317843438896315;1.0;1.8055555555555556;2.5833333333333335;1.2926540840070062;1483.8230307818476;24.32141570956302;19.646818530018184;19.646818530018184;17.7254793260612…
587;13.319164314704611;-0.46836685098223874;13.319164314704611;0.010899623265517189;0.26253023707004225;488.5480000000002;467.3800000000003;488.1430731320001;176.0;0.0;0.32318003580288523;-0.39445061446040464;0.39445061446040464;0.32318003580288523;1.0571428571428572;1.8571428571428572;2.6285714285714286;1.3874344992839356;1512.4803943919162;24.36323207281991;18.403082497775017;19.219579078702743…
588;14.37164698286722;-0.4716404478458045;14.37164698286722;0.13932062022339853;0.5447286127028786;356.78800000000007;342.6760000000001;356.08401696799996;126.0;0.0;0.17800518286133837;-0.4936053021372719;0.4936053021372719;0.17800518286133837;1.16;1.96;2.72;2.0392203186691327;1012.305821339124;17.551677284948283;13.52270604261999;14.278634988638446;12.079718698118981;7.616814907273816;7.99477938…
589;13.213483127094563;-0.46560241058978424;13.213483127094563;0.22404819643906904;0.36749176646560383;435.48400000000015;417.3400000000002;435.116524036;156.0;0.0;0.3190041925629348;-0.3823144416011858;0.3823144416011858;0.3190041925629348;0.967741935483871;1.7096774193548387;2.5161290322580645;1.403536804253857;1273.7436109953817;21.794317972067567;16.185232951362835;17.001729532290558;14.99120…
590;13.182002645267593;-0.5202398599887215;13.182002645267593;0.19815523431594917;0.4141728396542068;405.3930000000002;389.26500000000016;405.13495097199996;150.0;0.0;0.3231800492291314;-0.3818267561054635;0.3818267561054635;0.3231800492291314;0.9333333333333333;1.6333333333333333;2.3666666666666667;1.4056664865211654;1237.6325357222186;21.087211190881018;15.46430507071234;15.46430507071234;14.49…
591;12.230707450948008;-0.27468130429446846;12.230707450948008;0.20632166009195263;0.4620464100126856;411.4250000000002;394.2890000000002;411.1443727840001;152.0;0.0;0.25751716422587545;-0.43658962257884393;0.43658962257884393;0.25751716422587545;0.9354838709677419;1.7096774193548387;2.5483870967741935;1.3197835682555081;1230.324522402467;21.04539482762413;16.24066097438962;16.24066097438962;15.2…
592;12.263161845491773;-0.2824308555038415;12.263161845491773;0.19608766840191705;0.42168131203742804;441.45100000000014;422.2990000000002;441.1549374680001;164.0;0.0;0.25751716422587545;-0.49675196458566967;0.49675196458566967;0.25751716422587545;1.0606060606060606;1.878787878787879;2.6666666666666665;1.3165753847396182;1297.4568786512891;22.622745096813755;17.571558995663857;17.571558995663857;…
593;13.038474020428847;-0.44502344809643435;13.038474020428847;0.10393205615701873;0.40414749694575436;459.4410000000003;441.2970000000003;459.145515656;170.0;0.0;0.25752063896512567;-0.49662401504451736;0.49662401504451736;0.25752063896512567;1.088235294117647;1.8823529411764706;2.6470588235294117;1.3096350072222749;1348.0275107605098;23.492988584816835;17.872173199483456;17.872173199483456;16.5…
594;12.406916315621329;-0.28610633263913976;12.406916315621329;0.1874480644669836;0.3628770065596082;485.5040000000003;462.32000000000033;485.181152216;182.0;0.0;0.2575174988341357;-0.4928533677331758;0.4928533677331758;0.2575174988341357;1.0;1.7222222222222223;2.4444444444444446;1.321374735371569;1409.5892185463483;25.070338854006458;19.825106747748464;19.825106747748464;17.53353973855173;11.024…
595;12.320646663697378;-0.275466827245479;12.320646663697378;0.20540180562814214;0.34047234539353843;482.54800000000023;456.3400000000003;482.2178720720001;182.0;0.0;0.25751716422587545;-0.43650779186569266;0.43650779186569266;0.25751716422587545;1.0277777777777777;1.8055555555555556;2.5555555555555554;1.3204974900240782;1358.4904036438058;24.90720214718993;20.024737863073046;20.024737863073046;1…
596;12.263161845491773;-0.28243085550384106;12.263161845491773;0.1960876684019166;0.42168131203742804;441.45100000000025;422.2990000000003;441.154937468;164.0;0.0;0.25751716422587545;-0.49662401504451736;0.49662401504451736;0.25751716422587545;1.0606060606060606;1.878787878787879;2.6666666666666665;1.3224748057193536;1297.4568786512893;22.622745096813755;17.571558995663857;17.571558995663857;16.1…
597;12.374461921077565;-0.2783567814297674;12.374461921077565;0.19768205615701895;0.4040644423359137;455.4780000000001;434.31000000000023;455.17058753200007;170.0;0.0;0.2575174988341357;-0.49675196458566967;0.49675196458566967;0.2575174988341357;1.0588235294117647;1.8529411764705883;2.6176470588235294;1.3040946181632218;1342.0303357325133;23.492988584816835;18.49420872647423;18.49420872647423;16.…
598;13.252540151879597;0.010720175671023124;13.252540151879597;0.010720175671023124;0.3907598367442753;477.57200000000034;450.3560000000003;477.2277084840001;180.0;0.0;0.2520651933449071;-0.3478811429393958;0.3478811429393958;0.2520651933449071;1.1111111111111112;1.9444444444444444;2.75;1.5751705042140274;1694.5339493027407;24.55131280601877;20.59154554622685;20.59154554622685;17.491203638441373;…
599;13.867041660928978;-1.106107331290494;13.867041660928978;0.0627386311471585;0.20638778691009768;584.6490000000001;554.4090000000002;584.2017308800001;216.0;0.0;0.22926926987545798;-0.49284175650236756;0.49284175650236756;0.22926926987545798;1.2195121951219512;2.097560975609756;2.926829268292683;1.2217686000412469;1520.471365411847;28.769009466755726;22.40064648838308;23.217143069310808;19.944…
600;11.277998045458364;-0.48166237765895015;11.277998045458364;0.20688848389064818;0.761004260544246;299.33799999999997;282.202;299.14945816400007;114.0;0.0;0.2648933725161196;-0.36432232241996326;0.36432232241996326;0.2648933725161196;1.3636363636363635;2.1363636363636362;2.772727272727273;1.9504034792180494;846.1187469291349;15.853006672199017;12.60841788310141;12.60841788310141;10.452397498181…
601;11.407632986219678;-0.46737460233533645;11.407632986219678;0.42679589129805573;0.751502012318926;351.4140000000001;330.2460000000001;351.180758292;134.0;0.0;0.2648933725161196;-0.36432232241996326;0.36432232241996326;0.2648933725161196;1.3461538461538463;2.1923076923076925;2.8846153846153846;1.4463866408374162;1013.893349338459;17.888540578131753;14.64395178903415;14.64395178903415;12.5284071…
602;11.499702393206665;-0.46121835097116803;11.499702393206665;0.4372368383585643;0.7114574754264943;391.4790000000002;366.2790000000001;391.21205842000006;150.0;0.0;0.2648933725161196;-0.36432232241996326;0.36432232241996326;0.2648933725161196;1.1379310344827587;1.8620689655172413;2.5172413793103448;1.3378205757215378;1085.63023697434;19.697941654890254;16.453352865792652;16.453352865792652;14.0…
603;11.440841675678367;-0.4654184881633132;11.440841675678367;0.43226916358319745;0.73975550200402;365.44100000000014;342.25700000000006;365.19640835600006;140.0;0.0;0.2648933725161196;-0.36432232241996326;0.36432232241996326;0.2648933725161196;1.2592592592592593;2.1481481481481484;2.962962962962963;1.4643600169494975;1020.4119064957379;18.543241116511005;15.298652327413402;15.298652327413402;13.…
604;11.40615369627885;-0.46911071344644717;11.40615369627885;0.39901811352027794;0.7019573855890427;353.4300000000001;330.24600000000004;353.19640835600006;136.0;0.0;0.2648933725161196;-0.36432232241996326;0.36432232241996326;0.2648933725161196;1.2307692307692308;2.0;2.6923076923076925;1.6306470382255907;934.3172743143137;18.0956473593183;14.851058570220697;14.851058570220697;12.61419354072963;9.…
605;11.428256870882024;-0.4669169365273953;11.428256870882024;0.41172644685361115;0.7397238877195702;365.44100000000014;342.2570000000001;365.196408356;140.0;0.0;0.2648933725161196;-0.36432232241996326;0.36432232241996326;0.2648933725161196;1.2592592592592593;2.037037037037037;2.7037037037037037;1.4101210766693415;1020.034291889891;18.5956473593183;15.351058570220697;15.351058570220697;13.0284071…
606;11.423812426437578;-0.472018977343722;11.423812426437578;0.3717264468536112;0.7370750121668705;367.45700000000016;342.2570000000001;367.21205842000006;142.0;0.0;0.2648933725161196;-0.36432232241996326;0.36432232241996326;0.2648933725161196;1.2962962962962963;2.037037037037037;2.7037037037037037;1.603424183298237;990.8246560956552;19.181433796945207;15.936845007847602;15.936845007847602;12.821…
607;11.380064858376823;-0.4677820919255187;11.380064858376823;0.4294450895091231;0.7574116848039844;337.38700000000006;318.23500000000007;337.16510822800007;128.0;0.0;0.2648933725161196;-0.36432232241996326;0.36432232241996326;0.2648933725161196;1.28;2.08;2.8;1.4533516478510249;978.2111704485748;17.12902755413791;13.884438765040306;13.884438765040306;12.080520035918415;8.51704117215582;8.51704117…
608;11.440841675678367;-0.4654184881633132;11.440841675678367;0.43226916358319745;0.73975550200402;365.44100000000014;342.25700000000006;365.19640835600006;140.0;0.0;0.2648933725161196;-0.36432232241996326;0.36432232241996326;0.2648933725161196;1.2592592592592593;2.1481481481481484;2.962962962962963;1.4643600169494975;1020.4119064957379;18.543241116511005;15.298652327413402;15.298652327413402;13.…
609;13.296507602140995;-0.4014254884335502;13.296507602140995;0.031215217155448505;0.6254737641770817;462.55800000000045;432.31800000000027;462.24917220000003;178.0;0.0;0.27072703137736676;-0.3470318950899893;0.3470318950899893;0.27072703137736676;1.1470588235294117;1.9411764705882353;2.7058823529411766;1.2190473017218324;1267.235533041043;23.559748974456056;19.808434590063726;19.808434590063726;…
610;13.187244563592245;0.07643087103744528;13.187244563592245;0.07643087103744528;0.6197365418110603;434.54800000000023;404.30800000000016;434.2542575800001;168.0;0.0;0.27033792647327104;-0.3444512231042867;0.3444512231042867;0.27033792647327104;1.21875;2.0625;2.875;1.2212740633017432;1156.167755413485;21.819261998449893;18.66007948528645;18.66007948528645;15.601688085973594;11.696449462595984;11…
611;12.940203747265713;0.08777346363003802;12.940203747265713;0.08777346363003802;0.7184699735762878;405.50600000000026;378.2900000000002;405.227708484;156.0;0.0;0.2702831024192205;-0.34445122985608784;0.34445122985608784;0.2702831024192205;1.2;2.033333333333333;2.8;1.2484530957829614;1121.9113346616673;20.405048436076804;17.452972704099906;17.452972704099906;14.56368328351281;11.011998050728474;…
612;12.729787080599047;0.0900882784448529;12.729787080599047;0.0900882784448529;0.7390632851921973;391.4790000000001;366.2790000000001;391.2120584200001;150.0;0.0;0.2700424864806201;-0.3444513737405897;0.3444513737405897;0.2700424864806201;1.1379310344827587;1.9310344827586208;2.7241379310344827;1.2529008001536075;1083.8383212827275;19.534804948073724;16.58272921609683;16.58272921609683;14.152999…
613;13.036870413932377;-0.540314377322439;13.036870413932377;0.1980598697032956;0.6326904217008528;434.50400000000025;408.29600000000016;434.2178720720001;166.0;0.0;0.27072679097420566;-0.367881687634606;0.367881687634606;0.27072679097420566;1.1875;2.0;2.78125;1.2366896769266404;1219.971630680741;21.982398705266426;17.938571263753396;17.938571263753396;15.474366886035769;11.216122195960404;11.216…
614;12.987981525043491;-0.09124030324836507;12.987981525043491;0.005251946767584226;0.656391877662747;421.5050000000002;394.2890000000002;421.2226231040001;162.0;0.0;0.2703734014702723;-0.39423481212434114;0.39423481212434114;0.2703734014702723;1.2580645161290323;2.096774193548387;2.903225806451613;1.2373702710998578;1142.1417361474398;21.112155217263346;17.607293080786413;17.607293080786413;15.1…
615;13.49545743207297;0.12175211064439884;13.49545743207297;0.12175211064439884;0.58797863487212;474.61300000000034;440.34100000000024;474.2855577080001;184.0;0.0;0.2703380746442078;-0.34445122310033877;0.34445122310033877;0.2703380746442078;1.0857142857142856;1.9142857142857144;2.742857142857143;1.081752302290658;1247.5106344338155;23.51793261119916;20.435720205532597;20.435720205532597;17.11932…
616;13.159466785814466;0.03643087103744569;13.159466785814466;0.03643087103744569;0.6398319356072165;435.5320000000002;406.3000000000002;435.2382731680001;168.0;0.0;0.27037354709118216;-0.38255186803838026;0.38255186803838026;0.27037354709118216;1.25;2.09375;2.90625;1.2212740633017432;1158.5162709590818;21.819261998449893;18.568327775750312;18.568327775750312;15.601688085973594;11.539819497061385…
617;13.53866730861618;0.09310627731106558;13.53866730861618;0.09310627731106558;0.5679455149286425;490.61200000000036;456.34000000000026;490.2804723280001;190.0;0.0;0.27033807474224403;-0.37879271434574785;0.37879271434574785;0.27033807474224403;1.1388888888888888;1.9722222222222223;2.8055555555555554;1.0687473733340254;1268.206763836094;24.22503939238571;20.84396849599646;20.84396849599646;17.61…
618;12.987981525043491;-0.09124030324836485;12.987981525043491;0.005251946767584226;0.656391877662747;421.5050000000002;394.2890000000002;421.2226231040001;162.0;0.0;0.2703734014702723;-0.39423481212434114;0.39423481212434114;0.2703734014702723;1.2580645161290323;2.096774193548387;2.903225806451613;1.2373702710998578;1142.1417361474398;21.11215521726335;17.60729308078641;17.60729308078641;15.1016…
619;13.159466785814466;0.03643087103744547;13.159466785814466;0.03643087103744547;0.6398319356072165;435.53200000000027;406.30000000000024;435.238273168;168.0;0.0;0.27037354709118216;-0.38255186803838026;0.38255186803838026;0.27037354709118216;1.25;2.09375;2.90625;1.2212740633017432;1158.5162709590818;21.819261998449896;18.568327775750312;18.568327775750312;15.601688085973594;11.539819497061385;1…
620;13.53866730861618;0.09310627731106558;13.53866730861618;0.09310627731106558;0.5679455149286425;490.6120000000004;456.3400000000004;490.280472328;190.0;0.0;0.27033807474224403;-0.37879271434574785;0.37879271434574785;0.27033807474224403;1.1388888888888888;1.9722222222222223;2.8055555555555554;1.0687473733340254;1268.206763836094;24.22503939238571;20.843968495996464;20.843968495996464;17.619326…
621;12.48348177542622;-1.4951577328462256;12.48348177542622;0.06000341185857083;0.6475391248447111;364.3940000000001;340.20200000000006;364.1522031079999;142.0;0.0;0.34197606723703416;-0.5068974994747926;0.5068974994747926;0.34197606723703416;1.2307692307692308;1.9615384615384615;2.6538461538461537;2.3608257114959748;695.3732058607887;19.26722023457211;14.8445129574289;14.8445129574289;12.3286062…
622;13.406550427297562;-0.4580164499152153;13.406550427297562;0.2586062119598378;0.20965902030359845;580.6860000000001;547.4220000000004;580.2268027560001;216.0;0.0;0.2511783602450588;-0.49284175650236756;0.49284175650236756;0.2511783602450588;1.170731707317073;2.024390243902439;2.8048780487804876;1.1842980843947626;1476.9764394745976;28.60587275993919;22.807139065750032;23.62363564667776;20.0167…
623;13.3076288003248;-0.41255213230915744;13.3076288003248;0.10751735666463302;0.3235779615295661;483.5250000000003;461.3490000000003;483.13765340399993;176.0;0.0;0.22919079397735562;-0.49284173629372613;0.49284173629372613;0.22919079397735562;1.088235294117647;1.9705882352941178;2.764705882352941;1.475545493682289;1299.5920361497263;23.915638315627206;18.50096920890507;19.317465789832795;16.5503…
624;13.388995627599904;-0.4115812647300301;13.388995627599904;0.10698584158946711;0.2059526929544401;580.6860000000003;547.4220000000004;580.226802756;216.0;0.0;0.22919079397735562;-0.49284175650236756;0.49284175650236756;0.22919079397735562;1.170731707317073;2.024390243902439;2.8048780487804876;1.1894925083603096;1476.9764394745976;28.605872759939192;22.807139065750032;23.62363564667776;19.99986…
625;12.667658651423531;-0.4726351095993946;12.667658651423531;0.258339002267574;0.6666129759294206;378.3840000000001;360.2400000000002;378.121571676;142.0;0.0;0.2591377073934543;-0.4926919846844401;0.4926919846844401;0.2591377073934543;0.8214285714285714;1.4642857142857142;2.107142857142857;2.0044175060443203;1117.6534965842477;19.83613433532446;15.582693336646697;15.582693336646697;13.5832486579…
626;6.014666026330438;0.6188558836579219;6.014666026330438;0.6188558836579219;0.5617106788756406;415.5190000000002;390.31900000000013;415.1678106600001;154.0;0.0;0.18801982145287036;-0.49284175650236756;0.49284175650236756;0.18801982145287036;1.1724137931034482;2.0344827586206895;2.793103448275862;1.4624357813141053;958.4397074128576;20.05383099606141;16.680996088919624;17.49749266984735;14.22467…
627;6.052174527375403;0.620105883657922;6.052174527375403;0.620105883657922;0.4273866443545957;457.6000000000002;426.35200000000015;457.21476085200004;172.0;0.0;0.1880299199496712;-0.49284175650236756;0.49284175650236756;0.1880299199496712;1.125;2.0;2.8125;1.4345869584214659;1006.4605829903538;22.175151339621053;18.802316432479266;19.618813013406992;15.762682790722632;11.238906480471849;12.055403…
628;4.896393691735954;0.7147264739229027;4.896393691735954;0.7147264739229027;0.4968055621660036;422.5620000000001;396.3540000000001;422.2001138320001;156.0;0.0;0.22773694351823368;-0.36787804463482676;0.36787804463482676;0.22773694351823368;1.0666666666666667;1.9;2.7;1.5805293602910802;1032.6901405821125;20.338288046437583;17.058165351407244;17.87466193233497;14.813994385738889;10.43922864383468…
629;13.44917926714308;-0.2273848085817216;13.44917926714308;0.2273848085817216;0.16358191682377765;569.7280000000003;537.4720000000002;569.193060104;206.0;0.0;0.18887566622631816;-0.49284175650236756;0.49284175650236756;0.18887566622631816;1.1538461538461537;2.0256410256410255;2.8205128205128207;1.1960125836747864;1380.5798448690948;27.02852249074956;21.807139065750032;23.440132227605485;19.10601…
630;12.994449289770143;0.026478427926360792;12.994449289770143;0.026478427926360792;0.24950606254901114;562.6960000000001;528.4240000000003;562.2362245679999;210.0;0.0;0.23178579267685917;-0.49284175650236756;0.49284175650236756;0.23178579267685917;1.125;1.95;2.725;1.2404912756973168;1410.4338156191418;27.735629271936112;22.837422883204663;23.65391946413239;19.639692888434375;13.470708980336811;1…
631;13.366590016282275;-0.41479201721825043;13.366590016282275;0.10210244560216908;0.19652238477636444;554.6480000000001;523.4000000000003;554.211152692;206.0;0.0;0.22919079397735562;-0.49284175650236756;0.49284175650236756;0.22919079397735562;1.1538461538461537;2.0256410256410255;2.7948717948717947;1.4072816164964093;1401.972443312879;27.614308928376467;21.815575234187307;22.632071815115033;18.9…
632;10.951415705230634;-0.9365404999696418;10.951415705230634;0.18525298204681317;0.439561380409448;452.5440000000003;428.3520000000002;452.174293008;166.0;0.0;0.3248243999916254;-0.4798669977715365;0.4798669977715365;0.3248243999916254;1.21875;2.0625;2.875;1.3911245417139453;1253.9516081262677;22.078775022443743;17.730704159181354;18.547200740109076;15.5468465311072;10.59293427236019;11.36633093…
633;10.965780524035281;-0.9369926052852617;10.965780524035281;0.18633204418637517;0.4259504389845682;466.57100000000037;440.3630000000003;466.18994307199995;172.0;0.0;0.3248243999916254;-0.4798669977715365;0.4798669977715365;0.3248243999916254;1.3333333333333333;2.212121212121212;3.0303030303030303;1.3757310993373215;1292.7920068664937;22.949018510446816;18.600947647184434;19.417444228112156;15.9…
634;11.173637927452857;-0.43654049996964184;11.173637927452857;0.036969240175408924;0.4430978495433541;451.56000000000034;426.3600000000002;451.1902774200001;166.0;0.0;0.23865342376230467;-0.36806432449881793;0.36806432449881793;0.23865342376230467;1.21875;2.0625;2.875;1.3911245417139453;1251.4222831132868;22.078775022443743;17.86084083287102;18.677337413798746;15.5468465311072;10.658002609205022…
635;11.652804594119523;-0.0985775370066786;11.652804594119523;0.0985775370066786;0.43233341365064004;465.5870000000001;438.3710000000002;465.20592748400014;172.0;0.0;0.24097380119045897;-0.35756624762565337;0.35756624762565337;0.24097380119045897;1.1818181818181819;2.0303030303030303;2.8484848484848486;1.377254832601344;1268.125886414451;22.785881803630286;18.783490563681394;19.59998714460912;16.…
636;12.265543634179995;-0.037790499969641234;12.265543634179995;0.037790499969641234;0.32139724706939554;521.6950000000004;486.4150000000003;521.2685277400001;196.0;0.0;0.24123210800846365;-0.3544836633616523;0.3544836633616523;0.24123210800846365;1.162162162162162;2.0;2.810810810810811;1.2930297341185506;1349.2785478465446;25.777445635193008;21.775054395244116;22.59155097617184;17.94069338122455…
637;12.02086014967508;-0.010614574043715574;12.02086014967508;0.010614574043715574;0.43484387679181247;479.6140000000004;450.3820000000003;479.2215775480001;178.0;0.0;0.24328190786725876;-0.3472137762136248;0.3472137762136248;0.24328190786725876;1.1764705882352942;2.0;2.7941176470588234;1.3689794040052177;1299.0028510092382;23.656125291633366;19.730704159181354;20.54720074010908;16.45753013363015…
638;12.261389934466122;-0.0649092719519273;12.261389934466122;0.0649092719519273;0.318501643927839;536.7100000000002;500.42200000000025;536.2794267720002;202.0;0.0;0.24127692741093695;-0.35320707864465894;0.35320707864465894;0.24127692741093695;1.263157894736842;2.1315789473684212;2.9473684210526314;1.2868252090131997;1389.8463688505979;26.64768912319608;22.515161209557526;23.33165779048525;18.33…
639;12.620582371897303;0.04799653706739604;12.620582371897303;0.04799653706739604;0.3958142301153826;521.6510000000005;490.4030000000003;521.2321422320001;194.0;0.0;0.24395909429028317;-0.3777741937279141;0.3777741937279141;0.24395909429028317;1.1081081081081081;1.945945945945946;2.7837837837837838;1.189376696286667;1381.9798817312058;25.1916591975661;20.9673795743914;21.783876155319128;18.119326…
640;12.471737156688345;-0.09546199304036285;12.471737156688345;0.09546199304036285;0.2727897637440271;555.7120000000004;522.4480000000003;555.252877676;206.0;0.0;0.24149791288269853;-0.3504156857179242;0.3504156857179242;0.24149791288269853;1.175;2.05;2.9;1.143331398007764;1606.2900021264084;27.476116247942265;22.74759217881915;23.564088759746873;19.49633627389038;13.630964708437066;14.4043613705…
641;12.467821340361814;-0.1395851978778535;12.467821340361814;0.11415831862541626;0.2856878564112928;541.6850000000004;510.43700000000035;541.2372276120001;200.0;0.0;0.24560172499613164;-0.3275376996307338;0.3275376996307338;0.24560172499613164;1.1794871794871795;2.051282051282051;2.8974358974358974;1.1730516942410791;1589.1319606288746;26.76900946675572;22.040485397632605;22.856981978560327;18.9…
642;12.839792712243899;-0.0074990300774000485;12.839792712243899;0.0074990300774000485;0.2671238560175983;569.7390000000004;534.4590000000003;569.2685277400001;212.0;0.0;0.2438416582715289;-0.3398245821658665;0.3398245821658665;0.2438416582715289;1.1951219512195121;2.048780487804878;2.8780487804878048;1.1548104725835184;1640.1934089299998;28.34635973594535;23.694805774319107;24.511302355246833;19…
643;4.761084435091678;0.5583901780358476;4.761084435091678;0.5583901780358476;0.28573052716535485;538.6850000000004;508.4450000000004;538.2375619600001;198.0;0.0;0.18048314939138985;-0.34040206621307306;0.34040206621307306;0.18048314939138985;1.1282051282051282;2.051282051282051;2.948717948717949;1.1103373168595045;1725.545906078304;26.346359735945352;22.00210043347907;22.818597014406798;19.06881…
644;5.462610298461623;0.3701374657989922;5.462610298461623;0.3701374657989922;0.2724691467759219;552.6680000000003;524.4440000000003;552.2168265160002;202.0;0.0;0.24818921816978115;-0.3369054181026211;0.3369054181026211;0.24818921816978115;0.975;1.85;2.725;1.0926832225563805;1745.2138654880548;26.89032981031536;22.06466910062944;22.881165681557164;19.674969068844458;13.383405656218159;14.15680231…
645;12.456112156688345;-0.11587015630566921;12.456112156688345;0.11587015630566921;0.2793032668616371;556.7000000000003;524.4440000000003;556.2481266440002;206.0;0.0;0.24149792677556794;-0.35041372943756277;0.35041372943756277;0.24149792677556794;1.2;2.075;2.925;1.143331398007764;1607.8755572316022;27.476116247942265;22.61745550512948;23.433952086057204;19.49633627389038;13.480695821264725;14.254…
646;12.324167712243899;-0.1886592719519271;12.324167712243899;0.07825979254831861;0.284401984297787;546.6610000000003;516.4210000000003;546.2273912000002;202.0;0.0;0.24166414982578138;-0.4470707035684425;0.4470707035684425;0.24166414982578138;1.2564102564102564;2.1794871794871793;3.0256410256410255;1.1525296890419738;1570.6234457243756;26.769009466755723;21.87100325721409;22.687499838141814;18.99…
647;12.351945490021677;-0.14865927195192752;12.351945490021677;0.10603757032609673;0.28237010576404264;545.6730000000003;514.4250000000003;545.232142232;202.0;0.0;0.24160640723484883;-0.46747647907699535;0.46747647907699535;0.24160640723484883;1.2820512820512822;2.2051282051282053;3.051282051282051;1.1525296890419736;1569.1428717735234;26.769009466755723;22.00113993090376;22.817636511831484;18.99…
648;12.398241786317973;-0.08199260528526087;12.398241786317973;0.08199260528526087;0.2685105336403656;561.7410000000003;530.4930000000003;561.209298612;202.0;0.0;0.24152480799255324;-0.3495988626129973;0.3495988626129973;0.24152480799255324;1.2564102564102564;2.1794871794871793;3.0256410256410255;1.1525296890419736;1569.1428717735234;26.769009466755723;22.00113993090376;23.63413309275921;18.99633…
649;13.864699658890554;-0.4836295730139015;13.864699658890554;0.05198484145724436;0.28676981195713114;545.6480000000003;517.4240000000003;545.2121557360001;200.0;0.0;0.24568061688225454;-0.3275376996307437;0.3275376996307437;0.24568061688225454;1.1282051282051282;1.9743589743589745;2.8205128205128207;1.1791484345001941;1618.5381636646641;26.76900946675572;21.47085611344913;22.287352694376853;19.0…
650;13.409020207013672;-0.4086461366790719;13.409020207013672;0.008156421200252506;0.2867698119571307;545.6480000000004;517.4240000000004;545.2121557360001;200.0;0.0;0.24560331942391544;-0.3275376996307437;0.3275376996307437;0.24560331942391544;1.1282051282051282;2.0;2.8461538461538463;1.1747235727152425;1618.5381636646641;26.76900946675572;21.470856113449127;22.287352694376853;18.99633627389038;…
651;13.112826322696474;-0.35536074961067476;13.112826322696474;0.020477601853413407;0.2867698119571307;545.6480000000004;517.4240000000003;545.2121557360001;200.0;0.0;0.24560174970305232;-0.3275376996307437;0.3275376996307437;0.24560174970305232;1.1025641025641026;1.9230769230769231;2.7435897435897436;1.1704679028242544;1601.2881636646644;26.769009466755723;21.47085611344913;22.287352694376853;18…
652;13.901736695927593;-1.1039999433842722;13.901736695927593;0.17537864342247467;0.27366188494043153;563.6380000000004;536.4220000000005;563.202733924;206.0;0.0;0.24568196861279593;-0.3275376996307437;0.3275376996307437;0.24568196861279593;1.125;1.975;2.825;1.176050266780567;1671.7345387897756;27.6392529547588;21.77147031726873;22.587966898196456;19.423856628818942;12.991308883475728;13.76470554…
653;13.429853540347004;-0.7674424329753686;13.429853540347004;0.040948945909545564;0.27366188494043153;563.6380000000004;536.4220000000003;563.2027339240001;206.0;0.0;0.24560491471297416;-0.3275376996307437;0.3275376996307437;0.24560491471297416;1.05;1.85;2.65;1.1717560971460568;1651.484538789776;27.639252954758803;21.77147031726873;22.587966898196456;19.39018312400773;12.979342755188314;13.75273…
654;12.332447190701949;-0.1824092719519277;12.332447190701949;0.09102906692473578;0.29245722448381184;548.7020000000003;520.4780000000003;548.1888975160001;196.0;0.0;0.24738211994926562;-0.3275376996307338;0.3275376996307338;0.24738211994926562;1.236842105263158;2.1578947368421053;3.0;1.1804345449044837;1553.4060062369897;26.061902685569176;21.163896476027546;22.796889637882995;18.49633627389038;…
655;12.42698800702848;-0.2078722349148907;12.42698800702848;0.0733249852920832;0.34630786008806075;545.6770000000004;514.4290000000003;545.2433756120001;202.0;0.0;0.26097147526264625;-0.3275376996307338;0.3275376996307338;0.26097147526264625;1.2564102564102564;2.1794871794871793;3.0256410256410255;1.159538264056953;1533.6879620945256;26.769009466755726;21.987318831439815;22.80381541236754;18.9963…
656;12.427821340361813;-0.2020851978778535;12.427821340361813;0.07415831862541622;0.29687051182838564;542.6730000000002;512.4330000000003;542.2324765800001;200.0;0.0;0.24675392193326212;-0.3275376996307338;0.3275376996307338;0.24675392193326212;1.205128205128205;2.128205128205128;2.9743589743589745;1.173051694241079;1590.665979952181;26.769009466755723;21.910348723942935;22.726845304870658;18.996…
657;12.440043562584036;-0.17958519787785332;12.440043562584036;0.08638054084763858;0.29687051182838564;542.6730000000003;512.4330000000003;542.2324765800001;200.0;0.0;0.24564459696870136;-0.3275376996307338;0.3275376996307338;0.24564459696870136;1.2307692307692308;2.1538461538461537;3.0;1.173051694241079;1590.665979952181;26.76900946675572;21.910348723942935;22.72684530487066;18.99633627389038;13…
658;12.447413177096507;-0.16736297565563119;12.447413177096507;0.09375015536011011;0.29687051182838564;542.6730000000003;512.4330000000003;542.2324765800001;200.0;0.0;0.24560343394988407;-0.3275376996307338;0.3275376996307338;0.24560343394988407;1.205128205128205;2.076923076923077;2.923076923076923;1.173051694241079;1590.665979952181;26.76900946675572;21.910348723942935;22.726845304870658;18.9963…
659;13.371875473644177;-0.4090330614464064;13.371875473644177;0.11154859879111312;0.26378316603006335;552.6320000000004;523.4000000000004;552.195502628;204.0;0.0;0.22919079397735562;-0.49284175650236756;0.49284175650236756;0.22919079397735562;1.1538461538461537;2.0256410256410255;2.8461538461538463;1.2186480563149178;1428.6819771573973;27.028522490749562;21.483716710337763;22.30021329126549;19.06…
660;12.467821340361812;-0.24842873529281917;12.467821340361812;0.028220818625416255;0.21811001394412258;558.6720000000003;528.4320000000002;558.2273912000002;206.0;0.0;0.24560874889921547;-0.6186914333844421;0.6186914333844421;0.24560874889921547;1.25;2.1;2.925;1.163564301824162;1640.7908124079386;27.639252954758803;22.3185970144068;23.135093595334524;19.39018312400773;13.206163225913231;13.97955…
661;12.488524288207618;-0.31986297565563127;12.488524288207618;0.017916511306556693;0.2571718708116994;558.6720000000004;528.4320000000002;558.2273912000002;206.0;0.0;0.24570541525959178;-0.5043061028046207;0.5043061028046207;0.24570541525959178;1.25;2.15;3.0;1.1717849819216504;1658.0408124079383;27.6392529547588;22.280212050253265;23.096708631180988;19.407019876413337;13.163862504494823;13.93725…
662;13.81497428205479;-0.595079875357061;13.81497428205479;0.07347206686211227;0.2847750127762311;560.6630000000004;531.4310000000003;560.2230547680001;206.0;0.0;0.24568202484040338;-0.3275376996307338;0.3275376996307338;0.24568202484040338;1.25;2.15;3.0;1.1717849819216504;1660.0408124079383;27.6392529547588;22.210962927762537;23.02745950869026;19.407019876413337;13.129237943249457;13.90263460538…
663;13.309595603529093;-0.6589569129638744;13.309595603529093;0.049235483339814534;0.26639573606545847;560.6630000000004;531.4310000000003;560.2230547680001;206.0;0.0;0.24675538413198408;-0.3275376996307338;0.3275376996307338;0.24675538413198408;1.225;2.125;2.975;1.167596447807166;1660.0408124079383;27.6392529547588;22.210962927762537;23.02745950869026;19.39018312400773;13.143387092588425;13.9167…
664;13.766363170943679;-0.7339687642459507;13.766363170943679;0.02668840420440599;0.26639573606545847;560.6630000000004;531.4310000000003;560.2230547680001;206.0;0.0;0.2457245525762919;-0.3275376996307338;0.3275376996307338;0.2457245525762919;1.25;2.15;3.0;1.1717849819216504;1660.0408124079383;27.6392529547588;22.210962927762537;23.02745950869026;19.407019876413337;13.139304049990795;13.912700712…
665;12.706441122163433;-3.653943330490272;12.706441122163433;0.12974750756996523;0.46964888457367154;516.0710000000005;485.83100000000036;515.1870218800001;186.0;0.0;0.24412798984080672;-0.3377101170239123;0.3377101170239123;0.24412798984080672;1.0;1.6857142857142857;2.3714285714285714;1.4700137815337215;1261.1191958008144;25.001424753254113;20.070463650539978;21.642889177486154;16.71838382189205…
666;5.438002078772088;0.39444302135454734;5.438002078772088;0.39444302135454734;0.2724691467759219;552.6680000000003;524.4440000000003;552.2168265160002;202.0;0.0;0.25748838474770863;-0.3339259677406673;0.3339259677406673;0.25748838474770863;0.975;1.85;2.725;1.0926832225563805;1745.2138654880544;26.89032981031536;22.06466910062944;22.881165681557164;19.67496906884446;13.383405656218159;14.1568023…
667;4.757688856513626;0.5437485769101029;4.757688856513626;0.5437485769101029;0.25689063941285556;550.6960000000004;520.4560000000004;550.2375619600001;202.0;0.0;0.18048314939138985;-0.34640574154979814;0.34640574154979814;0.18048314939138985;0.975;1.85;2.725;1.0926832225563805;1738.938354446968;26.89032981031536;22.286557483855248;23.10305406478297;19.674969068844458;13.600450796590819;14.373847…
668;13.831473910717376;-0.34383132186425747;13.831473910717376;0.017576997167094488;0.27315986903870243;559.6750000000004;529.4350000000003;559.2278058000002;206.0;0.0;0.24149957415891055;-0.3503051708933441;0.3503051708933441;0.24149957415891055;1.125;1.975;2.825;1.1452940231615278;1635.771786139739;27.476116247942265;22.177962894635673;22.9944594755634;19.513173026295984;13.342766761490994;14.1…
669;13.380326322696476;-0.3287403792403045;13.380326322696476;0.046211020220760624;0.27315986903870243;559.6750000000004;529.4350000000004;559.2278058000002;206.0;0.0;0.24149792581011967;-0.35041386048859896;0.35041386048859896;0.24149792581011967;1.125;2.0;2.85;1.1413237236699725;1635.771786139739;27.476116247942265;22.177962894635673;22.994459475563396;19.49633627389038;13.336783697347288;14.11…
670;13.089481455825338;-0.3043362374688863;13.089481455825338;0.06593221888541145;0.27315986903870243;559.6750000000004;529.4350000000003;559.2278058000002;206.0;0.0;0.24149791297928339;-0.3504156573351472;0.3504156573351472;0.24149791297928339;1.1;1.925;2.75;1.1374915959088225;1618.5217861397393;27.47611624794227;22.177962894635673;22.9944594755634;19.49633627389038;13.336783697347288;14.1101803…
671;13.868510947754412;-0.9642016922346277;13.868510947754412;0.07718278174446991;0.2621173493775936;577.6650000000003;548.4330000000003;577.2183839880001;212.0;0.0;0.24149958802283322;-0.3503032143558923;0.3503032143558923;0.24149958802283322;1.1219512195121952;1.975609756097561;2.8292682926829267;1.14054311276538;1689.0751885869154;28.346359735945345;22.478577098455276;23.295073679383;19.923856…
672;13.401159656029808;-0.6875366755366008;13.401159656029808;0.010379300834499006;0.2621173493775936;577.6650000000004;548.4330000000003;577.2183839880001;212.0;0.0;0.24149793874411016;-0.3504120342239771;0.3504120342239771;0.24149793874411016;1.048780487804878;1.853658536585366;2.658536585365854;1.1366994887197974;1668.8251885869154;28.34635973594535;22.478577098455276;23.295073679383;19.890183…
673;12.980574511380894;-4.439412903056988;12.980574511380894;0.022909018648418877;0.2181234868968099;623.7090000000004;591.4530000000003;623.240262304;230.0;0.0;0.4159206262923263;-0.35041546243686306;0.4159206262923263;0.35041546243686306;1.1818181818181819;2.0454545454545454;2.8636363636363638;1.116219960526222;1776.7759394859004;30.84635973594535;24.304135328657207;25.120631909584933;21.101507…
674;12.776532112267818;-4.3980011249681725;12.776532112267818;0.0468135099208169;0.2181234868968099;623.7090000000002;591.4530000000002;623.240262304;230.0;0.0;0.41590985500387523;-0.35041568260584655;0.41590985500387523;0.35041568260584655;1.1590909090909092;1.9772727272727273;2.75;1.1041172699515327;1759.5259394859004;30.84635973594535;24.304135328657207;25.120631909584933;21.10150798941292;14.…
675;12.680121667900236;-0.10342212153620589;12.680121667900236;0.10342212153620589;0.2379460477488496;598.7810000000002;560.4770000000003;598.2950768360001;224.0;0.0;0.24149792256367836;-0.37765245113224205;0.37765245113224205;0.24149792256367836;1.186046511627907;2.0697674418604652;2.9069767441860463;1.119965756423862;1720.469580357689;29.92371000513498;25.11745550512948;25.933952086057204;20.80…
676;12.594955772838507;-0.12882603310083152;12.594955772838507;0.10927161857502599;0.24336564817313627;585.7379999999999;550.4580000000001;585.2634423600001;218.0;0.0;0.2414979300791869;-0.49675676039241445;0.49675676039241445;0.2414979300791869;1.2142857142857142;2.119047619047619;2.9761904761904763;1.1264948154437822;1691.046995605803;29.05346651713189;24.078490200093384;24.89498678102111;20.42…
677;12.570155366564887;-0.12142033162270938;12.570155366564887;0.11540871230140515;0.24336564817313627;585.7380000000003;550.4580000000002;585.2634423599999;218.0;0.0;0.24149791301156157;-0.49676820001960154;0.49676820001960154;0.24149791301156157;1.1904761904761905;2.0476190476190474;2.857142857142857;1.119741479321857;1673.796995605803;29.05346651713189;24.078490200093388;24.894986781021114;20.…
678;12.451328993423038;-0.12323977081814075;12.451328993423038;0.11948357372745733;0.27930326686163703;556.7000000000004;524.4440000000003;556.2481266440002;206.0;0.0;0.2414988030695175;-0.35035680370363637;0.35035680370363637;0.2414988030695175;1.225;2.15;3.0;1.143331398007764;1607.8755572316022;27.476116247942265;22.617455505129485;23.433952086057207;19.49633627389038;13.480695821264725;14.2540…
679;13.103639509505433;-0.43932072898190255;13.103639509505433;0.1532709947233104;0.2683861895920592;521.5530000000002;493.3290000000003;521.218680596;198.0;0.0;0.27542308959299144;-0.49284175649042633;0.49284175649042633;0.27542308959299144;1.1578947368421053;1.9736842105263157;2.763157894736842;1.2514081167170978;1390.3830430156643;26.32141570956302;20.868361638687354;20.868361638687354;18.5848…
680;13.351299341956933;-0.4350747281130729;13.351299341956933;0.07363658639407222;0.27369620754312246;536.5640000000003;507.3320000000004;536.218346248;204.0;0.0;0.3000226023360453;-0.49284175646445694;0.49284175646445694;0.3000226023360453;1.1282051282051282;2.0;2.8205128205128207;1.2186480563149178;1425.0723366829604;27.028522490749562;21.483716710337763;21.483716710337763;19.068014581162377;12…
681;13.113042801686504;-0.3718117840465569;13.113042801686504;0.3409410993522728;0.28510241562520194;538.6050000000004;511.38900000000046;538.1798525639999;198.0;0.0;0.26695089378980646;-0.49284175650236756;0.49284175650236756;0.26695089378980646;1.131578947368421;1.9473684210526316;2.736842105263158;1.2514081167170976;1394.524752465741;26.32141570956302;20.776609929151217;21.593106510078943;18.5…
682;13.39135701688887;-0.4116146994759837;13.39135701688887;0.10671934138008776;0.22016186007192093;580.6860000000003;547.4220000000004;580.226802756;216.0;0.0;0.22919079397735562;-0.49284174511857454;0.49284174511857454;0.22919079397735562;1.170731707317073;2.024390243902439;2.8048780487804876;1.2023584512385763;1476.9764394745976;28.605872759939192;22.807139065750032;23.62363564667776;19.999866…
683;12.40745279185287;-0.15341032683897637;12.40745279185287;0.15341032683897637;0.2937505312088908;513.5980000000003;482.35000000000036;513.237604472;196.0;0.0;0.2551576401155064;-0.49284175653840157;0.49284175653840157;0.2551576401155064;0.9736842105263158;1.736842105263158;2.5;1.2400931203989165;1359.0269198307765;26.158279002746486;21.352584646936673;21.352584646936673;18.69100448345063;12.68…
684;12.204586955152433;-0.2942455593348443;12.204586955152433;0.02558444127888504;0.8736764627329608;295.302;282.19800000000004;295.10692465600005;110.0;0.0;0.2563084699831654;-0.3324100666121558;0.3324100666121558;0.2563084699831654;1.3181818181818181;2.0454545454545454;2.6818181818181817;1.760822964036786;785.2544082295817;15.689869965382487;11.8817520065592;11.8817520065592;10.57971869811898;6…
685;12.342007526533799;-0.27060723022039457;12.342007526533799;0.20791604784705475;0.44372037590498903;425.4520000000002;406.30000000000024;425.160022848;158.0;0.0;0.2575174988341357;-0.43658962257884393;0.43658962257884393;0.2575174988341357;1.0;1.78125;2.59375;1.306290681594054;1274.5307099683014;21.91563831562721;17.163310705199994;17.163310705199994;15.652999680989847;9.972769710296074;9.9727…
686;13.015195360575259;0.039872905239969336;13.015195360575259;0.039872905239969336;0.35196892480254593;450.5470000000002;420.3070000000002;450.2491722000001;174.0;0.0;0.2701326926502875;-0.4108047117130659;0.4108047117130659;0.2701326926502875;1.1818181818181819;1.9393939393939394;2.6666666666666665;1.4074829538691511;1182.7506239204156;22.949018510446816;19.106912919093663;19.106912919093663;16…
687;12.988869618246769;0.04054836614270263;12.988869618246769;0.04054836614270263;0.6812054448379256;432.5320000000002;404.3080000000001;432.2386075160001;166.0;0.0;0.2701326926502875;-0.3444513626481437;0.3444513626481437;0.2701326926502875;1.15625;1.90625;2.625;1.4003219529379505;1188.758863160401;22.24191172926027;18.58234905440408;18.58234905440408;15.529208440902162;11.225460840037117;11.225…
688;12.948947637546816;0.07419467774355959;12.948947637546816;0.07419467774355959;0.7198899718454793;407.5220000000001;378.29000000000013;407.24335854800006;158.0;0.0;0.2701326926502875;-0.3444513626481437;0.3444513626481437;0.2701326926502875;1.1333333333333333;1.9;2.6666666666666665;1.3561545741899539;1054.8106693770994;20.664561460070647;17.71248572809375;17.71248572809375;14.580520035918415;1…
689;13.006490974810433;-0.4541396113245961;13.006490974810433;0.0242872703361523;0.6154226501183627;450.54700000000025;420.30700000000013;450.2491722000001;174.0;0.0;0.2701326926502875;-0.36432198343746686;0.36432198343746686;0.2701326926502875;1.0606060606060606;1.7878787878787878;2.484848484848485;1.4140998512110574;1198.733644103557;23.112155217263346;19.12073401855761;19.12073401855761;15.901…
690;13.042034325944444;0.0711459979204041;13.042034325944444;0.0711459979204041;0.6009546515414397;450.59100000000024;416.3190000000002;450.28555770800006;176.0;0.0;0.2701326926502875;-0.3444513626481437;0.3444513626481437;0.2701326926502875;1.121212121212121;1.878787878787879;2.606060606060606;1.3955240376002351;1134.9916490092282;22.949018510446816;19.84224224009067;19.84224224009067;16.0292084…
691;13.02655726891519;-0.5615945329031897;13.02655726891519;0.04787542460612482;0.6195699073602705;451.5750000000003;418.3110000000002;451.26957329600003;176.0;0.0;0.2701326926502875;-0.3871809690416775;0.3871809690416775;0.2701326926502875;1.1515151515151516;1.878787878787879;2.5757575757575757;1.4083555325886052;1151.2292143677507;23.11215521726335;19.659699323593706;19.659699323593706;15.90188…
692;12.995814062691213;-0.007867072113893148;12.995814062691213;0.007867072113893148;0.6373931179940188;437.54800000000023;406.3000000000002;437.2539232320001;170.0;0.0;0.2701326926502875;-0.39014363308623234;0.39014363308623234;0.2701326926502875;1.15625;1.90625;2.625;1.392496796239756;1121.0152999119575;22.241911729260273;18.789455835590626;18.789455835590626;15.529208440902162;11.4216351988972…
693;12.994656655283805;-0.9541396113245961;12.994656655283805;0.01039838144726346;0.6139310518958379;451.53100000000023;422.29900000000015;451.23318778800007;174.0;0.0;0.35209992341283736;-0.4765609245631841;0.4765609245631841;0.35209992341283736;1.0606060606060606;1.7878787878787878;2.484848484848485;1.4140998512110572;1200.3272721469903;23.112155217263346;18.990597344867943;18.990597344867943;1…
694;13.084953720855598;0.052619781841740876;13.084953720855598;0.052619781841740876;0.4713067832610235;474.56900000000024;444.3290000000002;474.2491722000001;182.0;0.0;0.2701326926502875;-0.4419447035361195;0.4419447035361195;0.2701326926502875;1.0857142857142856;1.8857142857142857;2.6285714285714286;1.2973964066723251;1341.4773458167256;23.940582342009534;20.145297883247192;20.145297883247192;17…
695;13.116051682722787;0.061335768236298716;13.116051682722787;0.061335768236298716;0.4641205358437787;487.6120000000002;454.34800000000024;487.28080667600017;188.0;0.0;0.2701326926502875;-0.3444513626481437;0.3444513626481437;0.2701326926502875;1.0;1.7777777777777777;2.5;1.3042678833138517;1400.1734629135701;24.81082583001261;21.18426318828329;21.18426318828329;17.45753013363016;12.7428156864710…
696;13.1193396645822;0.06106406192063618;13.1193396645822;0.06106406192063618;0.4641205358437784;487.61200000000025;454.34800000000024;487.2808066760001;188.0;0.0;0.2701326926502875;-0.3444513626481437;0.3444513626481437;0.2701326926502875;0.9722222222222222;1.75;2.4722222222222223;1.3109282505496789;1400.17346291357;24.810825830012615;21.184263188283293;21.184263188283293;17.474366886035767;12.7…
697;13.143534273392193;0.06167819646334216;13.143534273392193;0.06167819646334216;0.4483936414053053;501.6390000000004;466.35900000000026;501.2964567400001;194.0;0.0;0.2701326926502875;-0.3444513626481437;0.3444513626481437;0.2701326926502875;1.027027027027027;1.7837837837837838;2.4864864864864864;1.32015984536637;1448.1256453027902;25.681069318015695;22.106912919093663;22.106912919093663;17.8850…
698;13.190230320613132;0.06362280764356432;13.190230320613132;0.06362280764356432;0.3392094536432723;543.7200000000003;502.39200000000034;543.3434069320001;212.0;0.0;0.2701326926502875;-0.3444513626481437;0.3444513626481437;0.2701326926502875;1.05;1.825;2.575;1.278939583111556;1482.1444753162898;27.802389661575333;24.175827019846004;24.175827019846004;19.35137698374751;14.674778685831038;14.67477…
699;13.1193396645822;0.06106406192063618;13.1193396645822;0.06106406192063618;0.4641205358437784;487.61200000000025;454.34800000000024;487.2808066760001;188.0;0.0;0.2701326926502875;-0.3444513626481437;0.3444513626481437;0.2701326926502875;1.0277777777777777;1.8055555555555556;2.5277777777777777;1.3109282505496789;1400.17346291357;24.810825830012615;21.184263188283293;21.184263188283293;17.474366…
700;13.218423927446242;0.057947010318462056;13.218423927446242;0.057947010318462056;0.3022313268412138;563.7100000000002;526.4140000000003;563.3121068040001;216.0;0.0;0.2701326926502875;-0.3444513626481437;0.3444513626481437;0.2701326926502875;0.9761904761904762;1.7619047619047619;2.5476190476190474;1.1725891978252863;1702.488938938245;28.630816786321525;24.27812131541796;24.27812131541796;20.513…
701;12.57014175632755;-0.2968362527649031;12.57014175632755;0.19154898001280674;0.24716297843671445;608.4970000000001;578.2570000000001;607.1542645400002;208.0;0.0;0.2575580105417451;-0.49284175653831674;0.49284175653831674;0.2575580105417451;1.075;1.875;2.625;1.2365974451720019;1480.00490357872;27.898765978752646;22.31557523418731;23.901571773302013;19.49553493609094;12.921619093769246;13.714617…
702;12.62734956584788;-0.6138700111339077;12.62734956584788;0.07331579062154936;0.16949912987944452;591.6940000000003;558.4300000000003;591.226388156;220.0;0.0;0.2503097916604949;-0.49284175650236756;0.49284175650236756;0.2503097916604949;1.1904761904761905;2.0476190476190474;2.857142857142857;1.2226979013148296;1562.6703520590531;29.476116247942272;23.20766637120774;24.024162952135466;20.4442233…
703;12.940378716301336;-0.2237438586545728;12.940378716301336;0.2237438586545728;0.5170297505603876;373.843;357.7150000000001;373.09818981200004;132.0;0.0;0.25902217350773854;-0.32187791750810535;0.32187791750810535;0.25902217350773854;0.8518518518518519;1.4814814814814814;2.1481481481481484;1.743592137148871;1057.9353085877872;18.63961743368832;14.340893992317397;15.096822938335853;13.2035099382…
704;12.961646077412446;-0.19596608087679512;12.961646077412446;0.19596608087679512;0.4722194662408605;418.29400000000004;402.1660000000001;417.0476742320001;132.0;0.0;0.25902217046823733;-0.3218783467080494;0.3218783467080494;0.25902217046823733;0.8518518518518519;1.4814814814814814;2.1481481481481484;1.743592137148871;1057.9353085877872;18.63961743368832;14.340893992317397;15.926890531432102;13.…
705;13.011655722474174;-0.21648053665910783;13.011655722474174;0.21648053665910783;0.5496857532562061;369.42400000000015;350.2720000000001;369.14772684800005;138.0;0.0;0.25902219399433596;-0.4967658883822403;0.4967658883822403;0.25902219399433596;0.8928571428571429;1.5357142857142858;2.1785714285714284;1.7115674921327022;1072.0576408278876;19.346724214874868;15.371177809772034;15.371177809772034;…
706;13.067828561980349;-0.21278326299655648;13.067828561980349;0.21278326299655648;0.49842218439053115;383.45100000000014;362.28300000000013;383.163376912;144.0;0.0;0.25902219399436555;-0.49388743378055433;0.49388743378055433;0.25902219399436555;0.9310344827586207;1.5862068965517242;2.2413793103448274;1.6732350060500325;1088.2010479596393;20.05383099606141;16.07828459095858;16.07828459095858;14.2…
707;12.955373834719072;-0.18152210884353726;12.955373834719072;0.18152210884353726;0.5547121412649274;353.42500000000007;334.2730000000001;353.152812228;132.0;0.0;0.25902216112042026;-0.3218796708039697;0.3218796708039697;0.25902216112042026;0.8518518518518519;1.4814814814814814;2.1481481481481484;1.7699017741873366;1052.0008792084966;18.639617433688315;14.96292951930817;14.96292951930817;13.2035…
708;13.007315444696397;-0.2221494708994709;13.007315444696397;0.2221494708994709;0.4840088268937615;387.8700000000001;369.7260000000001;387.11383987600004;138.0;0.0;0.259022173518396;-0.3218779175080885;0.3218779175080885;0.259022173518396;0.9285714285714286;1.6071428571428572;2.2857142857142856;1.749794912871881;1101.0648230757788;19.50986092169139;15.263543723127771;16.019472669146225;13.597356…
709;13.028582805807508;-0.194371693121693;13.028582805807508;0.194371693121693;0.43905406770591604;432.32100000000014;414.1770000000002;431.0633242960001;138.0;0.0;0.25902217047889475;-0.32187834670803267;0.32187834670803267;0.25902217047889475;0.9285714285714286;1.6071428571428572;2.2857142857142856;1.749794912871881;1101.0648230757788;19.50986092169139;15.263543723127771;16.849540262242474;13.5…
710;13.134765290375409;-0.21118887524145435;13.134765290375409;0.21118887524145435;0.46741787211315144;397.4780000000002;374.29400000000015;397.17902697600005;150.0;0.0;0.259022194005023;-0.49388743378055433;0.49388743378055433;0.259022194005023;0.9666666666666667;1.6666666666666667;2.3333333333333335;1.6839367951785535;1131.4995130344464;20.924074484064487;17.000934321768955;17.000934321768955;1…
711;12.986855316200554;-0.20907483518098569;12.986855316200554;0.20907483518098569;0.5496857532562061;369.4240000000001;350.2720000000001;369.14772684800005;138.0;0.0;0.2590221612556009;-0.4967678028392886;0.4967678028392886;0.2590221612556009;0.8928571428571429;1.5357142857142858;2.1785714285714284;1.757724865750841;1072.0576408278878;19.346724214874865;15.371177809772034;15.371177809772034;13.7…
712;13.038796926177877;-0.2497021972369191;13.038796926177877;0.2497021972369191;0.4814557773364239;403.86900000000014;385.72500000000014;403.108754496;144.0;0.0;0.25902217365357666;-0.4967678028392886;0.4967678028392886;0.25902217365357666;0.9655172413793104;1.6551724137931034;2.310344827586207;1.740853250796639;1121.2689108350587;20.21696770287794;15.671792013591634;16.427720959610088;14.135361…
713;13.06006428728899;-0.2219244194591412;13.06006428728899;0.2219244194591412;0.4349195486987939;448.3200000000002;430.1760000000002;447.058238916;144.0;0.0;0.2590221706140754;-0.4967678028392886;0.4967678028392886;0.2590221706140754;0.9655172413793104;1.6551724137931034;2.310344827586207;1.740853250796639;1121.2689108350587;20.21696770287794;15.671792013591634;17.257788552706337;14.135361590784…
714;13.110073932350717;-0.24243887524145435;13.110073932350717;0.24243887524145435;0.5053695654705558;399.4500000000002;378.28200000000015;399.15829153199996;150.0;0.0;0.259022194140174;-0.4967678028392886;0.4967678028392886;0.259022194140174;0.8333333333333334;1.4333333333333333;2.033333333333333;1.7144975844895232;1134.8019302593434;20.92407448406449;16.702075831046272;16.702075831046272;14.673…
715;13.16624677185689;-0.23874160157890278;13.16624677185689;0.23874160157890278;0.4523120081084067;413.4770000000002;390.2930000000002;413.1739415960001;156.0;0.0;0.25902219414020367;-0.4967678028392886;0.4967678028392886;0.25902219414020367;0.9354838709677419;1.6129032258064515;2.2580645161290325;1.6815697161682257;1151.108707920229;21.631181265251037;17.40918261223282;17.40918261223282;15.1733…
716;12.929310734581899;-0.21450821995464842;12.929310734581899;0.21450821995464842;0.5170297505603874;373.84300000000013;357.71500000000015;373.098189812;132.0;0.0;0.25902216116453486;-0.32187967080390034;0.32187967080390034;0.25902216116453486;0.8518518518518519;1.4814814814814814;2.1481481481481484;1.7699017741873369;1057.9353085877872;18.63961743368832;14.340893992317397;15.096822938335851;13.…
717;12.981252344559223;-0.25513558201058184;12.981252344559223;0.25513558201058184;0.44371633012171197;408.2880000000001;393.1680000000002;407.05921746000007;138.0;0.0;0.25902217356251056;-0.32187791750801925;0.32187791750801925;0.25902217356251056;0.8214285714285714;1.4285714285714286;2.0714285714285716;1.7497949128718817;1104.9992524550696;19.509860921691395;14.641508196136998;16.15336608817390…
718;13.002519705670334;-0.22735780423280416;13.002519705670334;0.22735780423280416;0.4001319249062376;452.73900000000015;437.61900000000014;451.00870188000005;138.0;0.0;0.25902217052300935;-0.3218783467079634;0.3218783467079634;0.25902217052300935;0.9285714285714286;1.6071428571428572;2.2857142857142856;1.7497949128718817;1106.9992524550696;19.5098609216914;14.641508196136998;16.983433681270157;1…
719;13.052529350732062;-0.24787226001511709;13.052529350732062;0.24787226001511709;0.4814557773364239;403.8690000000001;385.72500000000014;403.108754496;144.0;0.0;0.259022194049108;-0.4967658883822403;0.4967658883822403;0.259022194049108;0.9655172413793104;1.6551724137931034;2.310344827586207;1.7200916660908825;1121.268910835059;20.216967702877945;15.671792013591634;16.427720959610088;14.13536159…
720;13.108702190238233;-0.2441749863525653;13.108702190238233;0.2441749863525653;0.42818157167135723;417.89600000000013;397.7360000000001;417.12440456;150.0;0.0;0.25902219404913757;-0.49388743378055433;0.49388743378055433;0.25902219404913757;1.0;1.7;2.3666666666666667;1.683936795178553;1137.5568177615069;20.924074484064487;16.37889879477818;17.134827740796638;14.635361590784807;9.590518075206566;…
721;12.955373834719072;-0.4629238578147308;12.955373834719072;0.021732302106129087;0.3988355411308782;384.3950000000001;368.2670000000001;384.1222403720001;142.0;0.0;0.2689674937476234;-0.32187967080356056;0.32187967080356056;0.2689674937476234;0.896551724137931;1.5172413793103448;2.1379310344827585;1.7634588440764842;1153.90875529561;20.21696770287794;15.226639695735855;15.226639695735855;14.114…
722;13.007315444696397;-0.4717224462836489;13.007315444696397;0.033881655601636584;0.3489714150745081;418.8400000000001;403.72000000000014;418.08326802000005;148.0;0.0;0.2689674937476234;-0.32187791750767947;0.32187791750767947;0.2689674937476234;0.9666666666666667;1.6333333333333333;2.2666666666666666;1.7481529244250402;1203.6334504879142;21.087211190881018;15.527253899555456;16.28318284557391;1…
723;13.02858280580751;-0.46477800183920426;13.02858280580751;0.025827743701570816;0.314377470632838;463.2910000000001;448.1710000000003;462.0327524400001;148.0;0.0;0.2689674937476234;-0.32187834670762355;0.32187834670762355;0.2689674937476234;0.9666666666666667;1.6333333333333333;2.2666666666666666;1.7481529244250402;1203.6334504879142;21.087211190881018;15.527253899555456;17.113250438670157;14.5…
724;13.07859245086924;-0.4686045324514496;13.07859245086924;0.03196629379616467;0.36387342686109236;414.42100000000016;396.27700000000016;414.132805056;154.0;0.0;0.2689674937476234;-0.4967658883822403;0.4967658883822403;0.2689674937476234;1.0;1.6774193548387097;2.2903225806451615;1.7235194720568532;1216.9383908906123;21.794317972067567;16.557537717010092;16.557537717010092;15.046045193307766;9.40…
725;13.134765290375409;-0.4663823102292275;13.134765290375409;0.03089675486948318;0.326136378303335;428.44800000000015;408.2880000000002;428.14845512;160.0;0.0;0.2689674937476234;-0.49388743378055433;0.49388743378055433;0.2689674937476234;1.03125;1.71875;2.34375;1.692296550956713;1233.5015757936542;22.501424753254113;17.26464449819664;17.26464449819664;15.546045193307767;9.990291008122043;9.99029…
726;15.094441125725117;-0.7039638337352081;15.094441125725117;0.03266800053232344;0.31068637044609987;528.5400000000003;503.3400000000003;528.1808981199999;198.0;0.0;0.28405176682871497;-0.4928420414965103;0.4928420414965103;0.28405176682871497;0.9230769230769231;1.641025641025641;2.3333333333333335;1.4091113609790695;1761.8805405397443;27.681069318015687;21.689049942103928;21.689049942103928;18.…
727;10.578703703703704;-5.083333333333333;10.578703703703704;0.12534675549154128;0.33740873222145257;490.4420000000001;469.2740000000002;490.1576378120001;184.0;0.0;0.49024031830700304;-0.5078199716457003;0.5078199716457003;0.49024031830700304;1.1714285714285715;1.8857142857142857;2.5714285714285716;3.637142270804738e-07;1344.713258837777;25.16456146007064;18.158251120407982;18.158251120407982;16…
728;12.672193670156272;-0.11157222855693028;12.672193670156272;0.11157222855693028;0.1937728040041942;591.7380000000003;554.4420000000002;591.2627736640001;222.0;0.0;0.2291903853355289;-0.49284175650236756;0.49284175650236756;0.2291903853355289;1.1904761904761905;2.0714285714285716;2.880952380952381;1.2090246469440726;1512.3014629806585;29.476116247942272;24.16928140705421;24.985777987981937;20.4…
729;12.299675014075092;-0.3184103268389771;12.299675014075092;0.18239601327055377;0.301067665703569;516.5620000000002;488.33800000000025;516.2233513760001;196.0;0.0;0.2576303467331915;-0.49284175653831674;0.49284175653831674;0.2576303467331915;1.0526315789473684;1.8421052631578947;2.6052631578947367;1.2400931203989165;1365.3065764922444;26.15827900274649;20.962174625867668;20.962174625867668;18.6…
730;11.377675878235332;-0.320554962438828;11.377675878235332;0.1669466135711113;0.30588027443479154;477.91200000000026;457.75200000000024;477.13161518000004;172.0;0.0;0.24320244646886208;-0.48573607307135824;0.48573607307135824;0.24320244646886208;1.2058823529411764;2.088235294117647;2.8529411764705883;1.507090969775785;1311.1789373738552;23.91563831562721;17.863737031046178;18.61966597706463;16.…
731;12.445382984234966;-0.19373880853994452;12.445382984234966;0.12515084557698164;0.6667440254251219;361.40500000000003;342.2530000000001;361.15387484800004;136.0;0.0;0.3220046782563501;-0.31400542719839464;0.3220046782563501;0.31400542719839464;0.9629629629629629;1.6666666666666667;2.4074074074074074;1.3825884175572924;953.0181232174624;18.63961743368832;14.605746807383545;14.605746807383545;13…
732;13.121653740863245;-0.47199590884971454;13.121653740863245;0.04591946400027158;0.8818922330002011;288.282;275.178;288.102253876;108.0;0.0;0.25641320268748835;-0.3324100666121556;0.3324100666121556;0.25641320268748835;1.380952380952381;2.1904761904761907;2.9047619047619047;1.7867090389004712;725.514128834721;14.982763184195939;11.31250288406847;11.31250288406847;10.041713895658194;6.4289804384…
733;12.425568186158742;-0.3503547712834212;12.425568186158742;0.16834965398609958;0.2540205818256969;548.0470000000003;517.8070000000002;547.2098655000001;202.0;0.0;0.2575707450087581;-0.49284175653831674;0.49284175653831674;0.2575707450087581;1.0256410256410255;1.8461538461538463;2.6153846153846154;1.238897242070698;1428.8653594653338;27.02852249074957;21.691783994099623;22.447712940118077;19.08…
734;12.49958469807676;-0.27927211934156326;12.49958469807676;0.06975966098780795;0.8877829838610428;342.35500000000013;324.21100000000007;342.13280505599994;130.0;0.0;0.2564503529111814;-0.4535950202513266;0.4535950202513266;0.2564503529111814;1.24;2.04;2.84;1.5005212764168943;858.3278954395208;17.551677284948283;13.958141773173516;13.958141773173516;12.024877143252588;8.085639101274163;8.0856391…
735;12.087865961199293;-0.19599537037037007;12.087865961199293;0.0030888004625382326;0.8681684514924389;270.292;256.17999999999995;270.111675688;102.0;0.0;0.2563069892736918;-0.3324100666121558;0.3324100666121558;0.2563069892736918;1.25;2.0;2.7;1.779910958557272;663.0683565210202;14.11251969619286;11.011888680248868;11.011888680248868;9.647867045540842;6.329314599456983;6.329314599456983;4.719084…
736;13.587719510857749;-4.5617035025268;13.587719510857749;0.036348086663257506;0.2760341004488985;534.5820000000002;505.35000000000036;534.224260828;202.0;0.0;0.41631318859847194;-0.485155413216743;0.485155413216743;0.41631318859847194;0.9743589743589743;1.641025641025641;2.282051282051282;1.7089981943133743;1484.7802640607047;28.319261998449893;21.78952827917589;21.78952827917589;18.43457931141…
737;12.494712754587287;-4.471481576336814;12.494712754587287;0.04655363754472952;0.4283533587924813;490.5510000000002;465.3510000000003;490.1650317000001;180.0;0.0;0.40909025639739927;-0.48579726493367276;0.48579726493367276;0.40909025639739927;1.2352941176470589;1.9705882352941178;2.6176470588235294;1.967959334479882;1205.1690091730413;25.043241116511;18.88837549288125;19.704872073808975;15.9245…
738;12.494712754587287;-4.471481576336814;12.494712754587287;0.04655363754472952;0.4283533587924813;490.5510000000002;465.3510000000003;490.1650317000001;180.0;0.0;0.40909025639739927;-0.48579726493367276;0.48579726493367276;0.40909025639739927;1.2352941176470589;1.9705882352941178;2.6176470588235294;1.967959334479882;1205.1690091730413;25.043241116511;18.88837549288125;19.704872073808975;15.9245…
739;13.574249791624325;-4.558194539299778;13.574249791624325;0.04107319536785892;0.27054062101058374;540.6110000000002;513.3950000000003;540.180681764;198.0;0.0;0.41631318859847194;-0.48515541321671507;0.48515541321671507;0.41631318859847194;1.105263157894737;1.8421052631578947;2.526315789473684;1.7184971290431927;1466.7318700751575;27.612155217263343;21.043076031260497;21.859572612188227;17.9345…
740;12.527081949071317;-0.267250084964449;12.527081949071317;0.2080958379535136;0.2674244994650083;543.6280000000002;510.3640000000004;543.259402536;208.0;0.0;0.25751750162693876;-0.49284175653831674;0.49284175653831674;0.25751750162693876;1.025;1.8;2.525;1.225961108527401;1425.2794193288737;27.735629271936112;22.722067811554258;22.722067811554258;19.622856136028766;13.37663036237779;13.376630362…
741;13.664586415001278;-0.409800866083992;13.664586415001278;0.06777300102048289;0.6925379575078745;359.40500000000003;337.2290000000001;359.175753164;138.0;0.0;0.317560298232596;-0.33796989405534594;0.33796989405534594;0.317560298232596;1.3076923076923077;2.1153846153846154;2.8846153846153846;1.5869383115314861;804.6291826816188;18.518297090128673;14.64093000881466;14.64093000881466;12.579718698…
742;11.88472131037139;-0.09206773424638426;11.88472131037139;0.09206773424638426;0.36133198759257446;495.5840000000003;462.3200000000002;495.25940253600004;192.0;0.0;0.2289617156539464;-0.49284175653831674;0.49284175653831674;0.2289617156539464;1.0833333333333333;1.8888888888888888;2.638888888888889;1.402614589157837;1137.2059318642482;25.166715171183768;20.82688029716885;20.82688029716885;17.656…
743;12.246678791887124;-0.24039068405139807;12.246678791887124;0.008860246670075567;0.8996496260205482;300.31800000000004;284.19;300.12224037199996;114.0;0.0;0.2563115830582581;-0.4967677698382725;0.4967677698382725;0.2563115830582581;1.2727272727272727;2.0;2.6363636363636362;1.743634874345311;720.888832229785;15.689869965382487;12.342786701523107;12.342786701523107;10.57971869811898;6.8523706376…
744;13.174899445140312;-0.21807413359180994;13.174899445140312;0.10360082304526719;0.5517717951681714;397.43800000000016;378.2860000000002;397.15387484800004;148.0;0.0;0.2563073238859694;-0.32804860364407645;0.32804860364407645;0.2563073238859694;1.0333333333333334;1.8333333333333333;2.6666666666666665;1.3655496002784575;1271.2529953564117;20.664561460070644;16.345853621696957;16.345853621696957;…
745;12.391354245401864;-0.2814583333333329;12.391354245401864;0.01754863449307842;0.8694510762521888;314.30100000000004;300.189;314.101504928;118.0;0.0;0.25645035291116564;-0.4535950202513266;0.4535950202513266;0.25645035291116564;1.2608695652173914;2.0869565217391304;2.9130434782608696;1.5351184753482001;813.8033655854726;15.97432701575866;12.38079150398389;12.38079150398389;11.114193540729628;7…
746;12.28591961106002;-0.37359870393648564;12.28591961106002;0.37359870393648564;0.1782999372673305;537.6710000000002;510.4550000000003;537.161679724;192.0;0.0;0.32502735601815447;-0.4934673927794848;0.4934673927794848;0.32502735601815447;1.1081081081081081;1.945945945945946;2.7837837837837838;1.1551320167605597;1343.8852510546362;25.451172221559943;20.34585905164195;21.978852213497394;18.1193261…
747;5.463642235610778;0.4545759521385977;5.463642235610778;0.4545759521385977;0.5890429456993544;407.5220000000002;378.2900000000002;407.243358548;158.0;0.0;0.2308154712124251;-0.37777781996607745;0.37777781996607745;0.2308154712124251;1.1;1.9333333333333333;2.7333333333333334;1.3785558017053126;1005.8887374459651;20.338288046437583;17.447815049090753;17.447815049090753;14.759152830872496;10.9415…
748;12.055647518266566;-0.10284722222222187;12.055647518266566;0.00885378405264814;0.895191008061035;284.31899999999996;268.19100000000003;284.127325752;108.0;0.0;0.2294414773089158;-0.33241006796864914;0.33241006796864914;0.2294414773089158;1.2857142857142858;2.0476190476190474;2.761904761904762;1.6735926376688077;678.2369938613078;14.819626477379408;11.718995461435416;11.718995461435416;10.1310…
749;12.421033038766453;-0.3553547712834215;12.421033038766453;0.1621768144799267;0.27832721985556463;550.0190000000002;521.7950000000004;549.189130056;202.0;0.0;0.2575707450087581;-0.49284175653831674;0.49284175653831674;0.2575707450087581;1.0769230769230769;1.8974358974358974;2.6666666666666665;1.2388972420706983;1431.8442222266967;27.028522490749566;21.392925503376937;22.148854449395387;19.0848…
750;12.351897236297315;-0.2334103268389769;12.351897236297315;0.2334103268389769;0.30322907443423114;515.5740000000004;486.3420000000004;515.228102408;196.0;0.0;0.25524240181166485;-0.4928417564903708;0.4928417564903708;0.25524240181166485;1.0263157894736843;1.8157894736842106;2.5789473684210527;1.2400931203989163;1363.4845621510958;26.15827900274649;21.092311299557338;21.092311299557338;18.69100…
751;12.737546972764076;-0.5691820644386614;12.737546972764076;0.2114778727849156;0.35791663391968187;496.57100000000025;468.3470000000003;496.222288756;188.0;0.0;0.4165871094783073;-0.4101071569833416;0.4165871094783073;0.4101071569833416;0.8648648648648649;1.5675675675675675;2.27027027027027;1.1573522621832737;1344.9550509843527;25.614308928376477;20.47771655129242;20.47771655129242;18.030009778…
752;12.750389708987104;-0.5250588596011705;12.750389708987104;0.2013177902271024;0.3291999835362023;510.5980000000002;480.3580000000003;510.23793882;194.0;0.0;0.4114521916328755;-0.4444389274573398;0.4444389274573398;0.4114521916328755;0.8947368421052632;1.605263157894737;2.3157894736842106;1.1316673544150342;1361.7159517016476;26.32141570956302;21.184823332478967;21.184823332478967;18.5300097787…
753;12.679071659046606;-0.5737100194342031;12.679071659046606;0.24972857905916124;0.2771394847469101;511.5820000000002;482.35000000000025;511.2219544080001;194.0;0.0;0.4165871094783073;-0.49226400219491073;0.49226400219491073;0.4165871094783073;0.868421052631579;1.605263157894737;2.3421052631578947;1.1080463629780564;1348.0060329579048;26.15827900274649;20.85296480862942;20.85296480862942;18.6193…
754;12.753511179360073;-0.5121020450172933;12.753511179360073;0.20005684357167675;0.34130629737662316;510.5980000000003;480.35800000000035;510.23793882;194.0;0.0;0.4123702412416933;-0.4103523682049475;0.4123702412416933;0.4103523682049475;0.9210526315789473;1.631578947368421;2.3421052631578947;1.1263912707912578;1361.7159517016476;26.32141570956302;21.184823332478967;21.184823332478967;18.5300097…
755;12.684686495210816;-0.43682426723951573;12.684686495210816;0.1939674527499895;0.49783817642372635;462.5540000000003;432.3140000000003;462.23793882;178.0;0.0;0.40688399466642977;-0.4498522630995919;0.4498522630995919;0.40688399466642977;1.0294117647058822;1.7352941176470589;2.411764705882353;1.3233609168961398;1102.439480676223;23.915638315627206;19.505178767717382;19.505178767717382;16.512371…
756;12.765305267712044;-0.4679788401798033;12.765305267712044;0.1984257495945072;0.31358219820210914;524.6250000000003;492.3690000000003;524.253588884;200.0;0.0;0.4072344057081066;-0.4446835633056776;0.4446835633056776;0.4072344057081066;0.8974358974358975;1.6153846153846154;2.3333333333333335;1.1020061998857478;1378.4919369657102;27.028522490749566;21.891930113665513;21.891930113665513;19.030009…
757;12.706829953994578;-0.47194481437616154;12.706829953994578;0.22452908345627343;0.24090448717539056;539.6360000000004;506.3720000000004;539.2532545360001;206.0;0.0;0.4072344057081066;-0.49226400219491073;0.49226400219491073;0.4072344057081066;0.9;1.65;2.4;1.0623098061475957;1381.5200285038934;27.572492565119582;22.26717837100251;22.26717837100251;19.61932617617863;13.481172197252068;13.4811721…
758;12.77648157156692;-0.46732838810979227;12.77648157156692;0.19266667114423175;0.29002374489865124;538.6520000000002;504.3800000000004;538.2692389480001;206.0;0.0;0.4072344057081066;-0.4446835633056776;0.4446835633056776;0.4072344057081066;0.875;1.575;2.3;1.0836693340276742;1395.2834442284395;27.735629271936112;22.599036894852055;22.599036894852055;19.513173026295984;13.421595435552232;13.42159…
759;12.727540013166175;-0.4754104728512718;12.727540013166175;0.22132908345627356;0.2500340738850776;555.6350000000002;522.3710000000004;555.2481691560001;212.0;0.0;0.4072344057081066;-0.49226397289825863;0.49226397289825863;0.4072344057081066;0.926829268292683;1.6829268292682926;2.4390243902439024;1.0550433226726135;1401.111334179903;28.279599346306128;22.675426661466375;22.675426661466375;20.11…
760;12.727331934531524;-0.4715764104508444;12.727331934531524;0.22461696172339218;0.1966127707587485;553.6630000000004;518.3830000000004;553.2689046;212.0;0.0;0.4072344057081066;-0.49354964290902753;0.49354964290902753;0.4072344057081066;0.9024390243902439;1.6585365853658536;2.4146341463414633;1.0457519119325982;1398.301060276333;28.27959934630613;22.974285152189058;22.974285152189058;20.11932617…
761;12.762218847958959;-0.49575661795758097;12.762218847958959;0.16523902852589178;0.3195631897884511;525.6130000000003;494.3650000000004;525.248837852;200.0;0.0;0.40723531326578066;-0.444623651020666;0.444623651020666;0.40723531326578066;0.9743589743589743;1.7435897435897436;2.4615384615384617;1.1020061998857476;1380.67549652519;27.02852249074957;21.761793439975843;21.761793439975843;19.03000977…
762;12.703743534241493;-0.4997225921539392;12.703743534241493;0.16202908345627365;0.2537012735447747;540.6240000000001;508.3680000000004;540.2485035040002;206.0;0.0;0.40723531326578066;-0.49226400219491073;0.49226400219491073;0.40723531326578066;0.975;1.775;2.525;1.0623098061475955;1383.9932617277411;27.57249256511958;22.137041697312842;22.137041697312842;19.61932617617863;13.330903310079723;13.3…
763;12.72445359341309;-0.5031882506290495;12.72445359341309;0.15882908345627356;0.2539290001683504;556.623;524.3670000000003;556.2434181240001;212.0;0.0;0.40723531326578066;-0.49226397289825863;0.49226397289825863;0.40723531326578066;1.0;1.8048780487804879;2.5609756097560976;1.0550433226726132;1403.5845674037505;28.279599346306124;22.545289987776705;22.545289987776705;20.11932617617863;13.4082535…
764;12.758244237054322;-0.5403862475872103;12.758244237054322;0.04371125074811433;0.31442982565964267;529.6010000000002;498.35300000000035;529.243752472;202.0;0.0;0.40729137097114254;-0.44290239887012356;0.44290239887012356;0.40729137097114254;1.0256410256410255;1.7692307692307692;2.4615384615384617;1.1009707410591048;1404.4565070290598;27.1916591975661;21.937990922870828;21.937990922870828;18.92…
765;12.699768923336855;-0.544352221783569;12.699768923336855;0.04050130567849597;0.25079920392298166;544.6120000000002;512.3560000000003;544.243418124;208.0;0.0;0.40729137097114254;-0.49226400219491073;0.49226400219491073;0.40729137097114254;1.05;1.825;2.55;1.0613940877792591;1407.4595022234794;27.735629271936116;22.313239180207827;22.313239180207827;19.513173026295984;13.258143992735699;13.25814…
766;12.720478982508453;-0.5478178802586793;12.720478982508453;0.03730130567849588;0.24972227396311092;560.6110000000002;528.3550000000004;560.238332744;214.0;0.0;0.40729137097114254;-0.49226397289825863;0.49226397289825863;0.40729137097114254;1.048780487804878;1.829268292682927;2.5609756097560976;1.0541786249180716;1426.7702350353472;28.44273605312266;22.72148747067169;22.72148747067169;20.013173…
767;12.75531039459218;-3.573906009874659;12.75531039459218;0.17359000187066265;0.32139475365987225;530.6540000000003;500.4140000000003;530.21000982;196.0;0.0;0.2563011539126842;-0.36896615334119043;0.36896615334119043;0.2563011539126842;0.9210526315789473;1.605263157894737;2.289473684210526;1.1670762986311087;1477.8581250650118;26.53695865918685;21.09307162294283;21.909568203870556;18.37014316330…
768;12.007861658806057;-0.44751340869272815;12.007861658806057;0.24294307550088567;0.3236865240767911;512.6180000000004;480.36200000000036;512.264822264;196.0;0.0;0.4072344057081066;-0.4446835633056776;0.4446835633056776;0.4072344057081066;0.9736842105263158;1.736842105263158;2.5;1.1512384956100177;1349.0484812961195;26.321415709563016;21.64605820663268;21.64605820663268;18.513173026295988;12.671…
769;11.987453495540752;-0.4752911864705063;11.987453495540752;0.18044307550088567;0.3246963154855991;513.6060000000003;482.35800000000035;513.260071232;196.0;0.0;0.40723531326578066;-0.444623651020666;0.444623651020666;0.40723531326578066;1.0526315789473684;1.868421052631579;2.6315789473684212;1.1512384956100175;1350.743131542338;26.32141570956302;21.515921532943015;21.515921532943015;18.51317302…
770;11.956274357218756;-0.5199208161001356;11.956274357218756;0.058915297723107996;0.3188230489718493;517.5940000000004;486.3460000000003;517.254985852;198.0;0.0;0.4072913709711426;-0.44290239887012356;0.44290239887012356;0.4072913709711426;1.0789473684210527;1.868421052631579;2.6052631578947367;1.1500449976121123;1374.8790645370975;26.48455241637955;21.692119015838;21.692119015838;18.40701987641…
771;12.023649429837334;-0.4555378531581098;12.023649429837334;0.18077085431765894;0.2378822439409669;542.6440000000005;508.37200000000036;542.2753869480001;208.0;0.0;0.4072344057081066;-0.4446835633056776;0.4446835633056776;0.4072344057081066;1.0;1.775;2.525;1.1389292463315868;1386.1767174884492;27.73562927193611;22.507485364505737;22.507485364505737;19.55117782875677;13.3569491231375;13.35694912…
772;12.003241266572028;-0.4833156309358879;12.003241266572028;0.1730702460918696;0.23562216937607136;543.6320000000003;510.3680000000003;543.2706359160001;208.0;0.0;0.40723531326578066;-0.444623651020666;0.444623651020666;0.40723531326578066;1.075;1.9;2.65;1.138929246331587;1387.9229035165552;27.735629271936105;22.377348690816067;22.377348690816067;19.55117782875677;13.206680235965157;13.20668023…
773;11.972062128250032;-0.5279452605655182;11.972062128250032;0.051542468314091705;0.23133151014329098;547.6200000000005;514.3560000000004;547.265550536;210.0;0.0;0.4072913709711426;-0.44290239887012356;0.44290239887012356;0.4072913709711426;1.1;1.9;2.625;1.1378592372416994;1411.6423652359858;27.898765978752646;22.553546173711055;22.553546173711055;19.445024678874123;13.133920918621133;13.1339209…
774;11.993976617254809;-0.4481332575351067;11.993976617254809;0.24282686234895823;0.2899470225231506;498.59100000000024;468.3510000000003;498.2491722000001;190.0;0.0;0.4072344057081066;-0.4446835633056776;0.4446835633056776;0.4072344057081066;1.0;1.7837837837837838;2.5675675675675675;1.1531093209711607;1318.0077641478515;25.45117222155994;20.69884461113273;20.69884461113273;18.11932617617863;12.2…
775;12.915339021148657;-0.47869953832976875;12.915339021148657;0.14117114165927824;0.39963289961379844;405.3890000000001;389.2610000000002;405.12371759199993;150.0;0.0;0.32317847256466314;-0.3803369917879338;0.3803369917879338;0.32317847256466314;0.8333333333333334;1.4;2.033333333333333;1.4047903739304044;1219.8693882194148;21.08721119088102;15.478126170176287;15.478126170176287;14.49120363844137…
776;12.652218535046508;-0.3562505587379323;12.652218535046508;0.16193238733401882;0.39753020002948697;401.42600000000016;382.27400000000017;401.148789468;150.0;0.0;0.32317845017234215;-0.3803369917879338;0.3803369917879338;0.32317845017234215;0.8333333333333334;1.4;2.033333333333333;1.4047903739304046;1214.0005584877485;21.087211190881018;16.10016169716706;16.10016169716706;14.491203638441375;9.1…
777;12.642835818997124;-0.39933445896468966;12.642835818997124;0.15462750459661012;0.3706392577197975;421.84400000000016;405.71600000000024;421.09416705199993;150.0;0.0;0.3231784602021214;-0.3803369917879338;0.3803369917879338;0.3231784602021214;0.8333333333333334;1.4;2.033333333333333;1.4047903739304044;1219.8693882194148;21.08721119088102;15.478126170176287;16.234055116194742;14.491203638441375…
778;12.742997068682183;-0.3310834813878991;12.742997068682183;0.1649344267027797;0.40279060325702465;401.4260000000001;382.27400000000017;401.148789468;150.0;0.0;0.31900259111815515;-0.3803369917879338;0.3803369917879338;0.31900259111815515;0.9;1.6666666666666667;2.5;1.4108289246862842;1203.8649409635655;20.92407448406449;15.884618747543232;15.884618747543232;14.597356788324023;9.240403078487361;…
779;12.937899592897264;-0.43457633349227875;12.937899592897264;0.14432186182388684;0.38753089909972005;419.41600000000017;401.27200000000016;419.139367656;156.0;0.0;0.3190026159180979;-0.3803369917879338;0.3803369917879338;0.3190026159180979;0.967741935483871;1.7419354838709677;2.5483870967741935;1.396485298802558;1253.7387234932182;21.794317972067567;16.185232951362835;16.185232951362835;14.9912…
780;12.766919971176515;-0.3308117750722359;12.766919971176515;0.16508310749862787;0.38720617811115227;415.45300000000015;394.2850000000002;415.164439532;156.0;0.0;0.319002593526483;-0.3803369917879338;0.3803369917879338;0.319002593526483;0.967741935483871;1.7419354838709677;2.5483870967741935;1.3964852988025578;1247.8042941139274;21.794317972067567;16.80726847835361;16.80726847835361;14.991203638…
781;12.75753725512713;-0.3552112541271992;12.75753725512713;0.15777822476121872;0.36351293110732746;435.87100000000015;417.7270000000002;435.109817116;156.0;0.0;0.3190026035559457;-0.3803369917879338;0.3803369917879338;0.3190026035559457;0.967741935483871;1.7419354838709677;2.5483870967741935;1.396485298802558;1253.7387234932182;21.794317972067567;16.185232951362835;16.94116189738129;14.991203638…
782;13.628910785389385;-0.5470838920712657;13.628910785389385;0.08629558004689852;0.38753089909972005;419.4160000000001;401.2720000000002;419.139367656;156.0;0.0;0.3190883990267716;-0.3803369917879338;0.3803369917879338;0.3190883990267716;1.0;1.8064516129032258;2.6451612903225805;1.4109428598486402;1270.9887234932182;21.794317972067564;16.185232951362835;16.185232951362835;15.008040390846983;9.34…
783;13.207716114407134;-0.4771764846638582;13.207716114407134;0.14167632485092807;0.38753089909972005;419.41600000000017;401.2720000000002;419.139367656;156.0;0.0;0.3190041925629348;-0.3803369917879338;0.3803369917879338;0.3190041925629348;0.967741935483871;1.7096774193548387;2.5161290322580645;1.403536804253857;1270.9887234932182;21.794317972067567;16.185232951362835;16.185232951362835;14.991203…
784;12.758534554509847;-4.44865393521129;12.758534554509847;0.10903628789932807;0.3275897076953169;469.42300000000023;451.2790000000003;469.1361740959999;174.0;0.0;0.4159120646067383;-0.3803369917879338;0.4159120646067383;0.3803369917879338;0.9411764705882353;1.6764705882352942;2.411764705882353;1.364228014156025;1350.2271327599535;24.294317972067567;17.44116189738129;17.44116189738129;16.2025285…
785;13.244753151444169;-1.0602848079372162;13.244753151444169;0.11536965412097255;0.3715862589799923;437.4060000000001;420.27000000000015;437.129945844;162.0;0.0;0.31900421827268777;-0.3803369917879338;0.3803369917879338;0.31900421827268777;0.9375;1.71875;2.53125;1.396003602435595;1322.1727331247462;22.664561460070647;16.485847155182434;16.485847155182434;15.401887240964335;9.445717820686214;9.44…
786;12.410512566137566;-0.2734523809523808;12.410512566137566;0.20042490761736786;0.681696283703146;282.30299999999994;268.191;282.111675688;106.0;0.0;0.2560531236841695;-0.3803369917879338;0.3803369917879338;0.2560531236841695;1.2380952380952381;2.0476190476190474;2.857142857142857;1.9511503893437774;810.2937617762398;14.819626477379408;11.166969380320866;11.166969380320866;10.185871848001629;6.…
787;12.744061151489522;-3.628634928291539;12.744061151489522;0.07849122364995376;0.43800197553525594;422.46600000000007;404.3220000000002;422.104876056;152.0;0.0;0.2560531237033447;-0.3803369917879338;0.3803369917879338;0.2560531237033447;1.0;1.7666666666666666;2.566666666666667;1.4962143654222437;1317.361192719365;21.13961743368831;15.701115328470959;16.517611909398685;14.437490172930893;9.02786…
788;13.251402281988025;-0.42964014504918047;13.251402281988025;0.06389371798101973;0.46596545579754295;404.4010000000002;387.2650000000002;404.128468624;150.0;0.0;0.2560531190818227;-0.3803369917879338;0.3803369917879338;0.2560531190818227;0.9666666666666667;1.7;2.5;1.47036232287132;1252.110198962185;21.08721119088102;15.685232951362833;15.685232951362833;14.491203638441375;9.090068917514934;9.09…
789;13.247716114407131;-0.377414437566846;13.247716114407131;0.08169678283810677;0.44263013126620787;418.4280000000002;399.27600000000024;418.144118688;156.0;0.0;0.2560531259609318;-0.3803369917879338;0.3803369917879338;0.2560531259609318;1.0;1.7741935483870968;2.6129032258064515;1.403536804253857;1268.6639345883643;21.794317972067567;16.39233973254938;16.39233973254938;14.991203638441375;9.54717…
790;12.804830850806143;-4.443509902289479;12.804830850806143;0.13210272843705395;0.3004794565914757;485.4910000000002;467.34700000000026;485.1133304759999;174.0;0.0;0.4159120646067383;-0.3823144416011858;0.4159120646067383;0.3823144416011858;0.9411764705882353;1.6764705882352942;2.411764705882353;1.364228014156025;1352.982020262117;24.294317972067567;17.44116189738129;18.257658478309015;16.202528…
791;13.250520164131597;-1.0537743912705493;13.250520164131597;0.12387305548151684;0.35020963067059274;453.4740000000001;436.33800000000014;453.107102224;162.0;0.0;0.31900421827268777;-0.3823144416011858;0.3823144416011858;0.31900421827268777;0.9375;1.71875;2.53125;1.396003602435595;1324.9276206269096;22.664561460070647;16.485847155182434;17.30234373611016;15.401887240964335;9.445717820686214;10.2…
792;13.21117632201959;-0.470232040219414;13.21117632201959;0.21738152977240244;0.337437493040334;418.43200000000013;399.2800000000002;418.15535206800007;156.0;0.0;0.3190041925629348;-0.3816907045221726;0.3816907045221726;0.3190041925629348;0.967741935483871;1.7096774193548387;2.5161290322580645;1.403536804253857;1269.8434764654917;21.794317972067567;16.276984660898968;16.276984660898968;14.991203…
793;13.248213359056626;-1.0563785579372162;13.248213359056626;0.12047169493729926;0.3242783017395805;436.4220000000001;418.27800000000013;436.14593025600004;162.0;0.0;0.31900421827268777;-0.3816907045221726;0.3816907045221726;0.31900421827268777;0.9375;1.71875;2.53125;1.396003602435595;1321.0274860970194;22.664561460070647;16.57759886471857;16.57759886471857;15.401887240964335;9.532626287369206;9…
794;13.231424944344337;-0.46873220458496223;13.231424944344337;0.21824929836744422;0.38328527125698447;432.4590000000002;411.2910000000002;432.171002132;162.0;0.0;0.3190041925629348;-0.38168368261324553;0.38168368261324553;0.3190041925629348;1.0;1.71875;2.5;1.421329925395009;1317.0930567177286;22.664561460070644;17.224198256398928;17.224198256398928;15.401887240964333;9.824190979697883;9.82419097…
795;12.902242037503044;-4.446101867908529;12.902242037503044;0.12630383036542825;0.32875887189086006;482.4660000000002;461.29800000000023;482.16780857200007;180.0;0.0;0.4159120646067383;-0.38168368261324553;0.4159120646067383;0.38168368261324553;0.9714285714285714;1.6857142857142857;2.4;1.379684604698313;1396.9043962494593;25.16456146007064;18.480127202417382;18.480127202417382;16.61321210636952;…
796;12.721244738120326;-0.35415142461457205;12.721244738120326;0.2174078543908491;0.381099452870707;435.8750000000001;417.7310000000002;435.121050496;156.0;0.0;0.3190026035559457;-0.3818267561054635;0.3818267561054635;0.3190026035559457;1.032258064516129;1.8387096774193548;2.6451612903225805;1.3902303105587737;1254.320596747082;21.794317972067564;16.17141185189889;16.927340797917342;14.9912036384…
797;12.722242037503044;-4.448026875384286;12.722242037503044;0.11718860402797993;0.35266652336373205;469.42700000000013;451.28300000000024;469.14740747600007;174.0;0.0;0.4159120646067383;-0.3818267561054635;0.4159120646067383;0.3818267561054635;1.0;1.7647058823529411;2.5;1.3589754707357797;1350.8746056614414;24.294317972067567;17.427340797917342;17.427340797917342;16.202528503846562;9.90753005852…
798;12.730627454169712;-0.3275710343314957;12.730627454169712;0.22471273712825757;0.3981510623621524;415.45700000000016;394.2890000000002;415.175672912;156.0;0.0;0.319002593526483;-0.3818267561054635;0.3818267561054635;0.319002593526483;1.032258064516129;1.8387096774193548;2.6451612903225805;1.3902303105587737;1248.4517670154153;21.794317972067567;16.793447378889663;16.793447378889663;14.99120363…
799;13.205901407723806;-0.476116655151231;13.205901407723806;0.201305954480558;0.39553986723632106;419.42000000000013;401.27600000000024;419.150601036;156.0;0.0;0.3190041925629348;-0.3818267561054635;0.3818267561054635;0.3190041925629348;1.032258064516129;1.8064516129032258;2.6129032258064515;1.3972243528395771;1271.570596747082;21.794317972067564;16.17141185189889;16.17141185189889;14.9912036384…
800;12.723416167288093;-0.3680919637932065;12.723416167288093;0.2164969267027803;0.381099452870707;435.8750000000001;417.7310000000002;435.121050496;156.0;0.0;0.3190033957893141;-0.3818267561054635;0.3818267561054635;0.3190033957893141;1.032258064516129;1.8064516129032258;2.6129032258064515;1.3972243528395771;1271.570596747082;21.794317972067564;16.17141185189889;16.927340797917342;14.99120363844…
801;12.619485706214778;-0.3535731933220554;12.619485706214778;0.22159273431594895;0.4161571711392889;401.4300000000001;382.2780000000002;401.160022848;150.0;0.0;0.32317860198696025;-0.3818267561054635;0.3818267561054635;0.32317860198696025;0.9333333333333333;1.6333333333333333;2.3666666666666667;1.4056664865211654;1231.832431741612;21.08721119088102;16.086340597703114;16.086340597703114;14.491203…
802;12.913830808584157;-0.477639708817142;12.913830808584157;0.20080077128890816;0.41417283965420687;405.39300000000014;389.26500000000016;405.13495097199996;150.0;0.0;0.32317847256466314;-0.3818267561054635;0.3818267561054635;0.32317847256466314;0.8666666666666667;1.4333333333333333;2.066666666666667;1.3981868521045593;1220.3825357222188;21.087211190881018;15.46430507071234;15.46430507071234;14.…
803;12.582109336608138;-0.3160318171753955;12.582109336608138;0.20885097109983297;0.5542049781589348;379.4240000000001;358.2560000000001;379.17567291200004;144.0;0.0;0.3189507289747068;-0.3818267561054635;0.3818267561054635;0.3189507289747068;1.0357142857142858;1.7142857142857142;2.4285714285714284;1.394831852013688;1006.7989776097364;19.509860921691395;15.182716914880427;15.182716914880427;13.59…
804;12.567479104757624;-0.34172134147020317;12.567479104757624;0.2234561602418752;0.4232152812661713;393.43200000000013;378.3120000000002;393.10079372;140.0;0.0;0.3232048024846241;-0.3818267561054635;0.3818267561054635;0.3232048024846241;0.9642857142857143;1.6785714285714286;2.392857142857143;1.4232880521700093;1136.6829168546014;19.509860921691395;14.41723861897735;15.233735199905077;13.59735678…
805;13.03662136397866;-3.6430255513043144;13.03662136397866;0.0869817031288358;0.16169640567370194;678.816;636.4800000000001;678.2948020640001;256.0;0.0;0.2575185643857707;-0.49284175653831674;0.49284175653831674;0.2575185643857707;0.9791666666666666;1.6875;2.3541666666666665;1.2031165879009273;1761.959320359108;33.93429988468537;27.51534662200544;28.331843202933165;23.3155614768688;16.0826709494…
806;5.033208223104056;0.6924274480211595;5.033208223104056;0.6924274480211595;0.3944516439700015;505.69600000000037;470.4160000000003;505.27361312000016;190.0;0.0;0.22773723914166885;-0.3678780446348267;0.3678780446348267;0.22773723914166885;0.9444444444444444;1.75;2.5277777777777777;1.3095658300351392;1187.2484516728448;24.321415709563016;20.91115634084301;21.727652921770737;17.780320880927672;1…
807;8.911563912029248;0.22985016267397662;8.911563912029248;0.22985016267397662;0.41087637095919255;413.4580000000001;398.3380000000002;413.08341234000005;146.0;0.0;0.2766866667480943;-0.45359502028952303;0.45359502028952303;0.2766866667480943;0.8333333333333334;1.5333333333333334;2.3;1.2367093564836538;1228.0405856260572;20.338288046437587;15.73970047181431;16.556197052742036;14.780320880927674;…
808;11.453792009447206;-0.3516896156862004;11.453792009447206;0.3516896156862004;0.4874590363383264;384.4130000000001;368.28500000000014;384.07799261199995;138.0;0.0;0.33734177479185035;-0.48614683023637123;0.48614683023637123;0.33734177479185035;1.0740740740740742;1.8518518518518519;2.6296296296296298;1.415901503496944;954.988793097907;18.63961743368832;14.50668916167012;15.323185742597847;13.22…
809;5.788623042204842;0.2428414391921072;5.788623042204842;0.2428414391921072;0.42531553425985363;388.44800000000015;372.32000000000016;388.08816337200005;138.0;0.0;0.2766866667480943;-0.45359502028952303;0.45359502028952303;0.2766866667480943;0.75;1.5;2.357142857142857;1.2515326167347909;1094.487182705015;18.76093777724796;14.869837145503977;15.686333726431704;13.848469228349535;8.85749779531879…
810;13.358490060376802;-0.4231531314964718;13.358490060376802;0.20981769244225212;0.3895004767117758;431.4480000000002;417.33600000000024;431.073990528;152.0;0.0;0.2766866667480944;-0.45359502028952303;0.45359502028952303;0.2766866667480944;0.9354838709677419;1.7419354838709677;2.5806451612903225;1.265007050589187;1298.417220839086;21.208531534440663;16.04031467563391;16.856811256561638;15.191004…
811;9.28504313742757;0.22679442602409483;9.28504313742757;0.22679442602409483;0.41087637095919255;413.45800000000014;398.3380000000002;413.08341233999994;146.0;0.0;0.2766866667480944;-0.45359502028952303;0.45359502028952303;0.2766866667480944;0.9;1.7;2.566666666666667;1.2636623916829497;1245.2905856260577;20.338288046437587;15.73970047181431;16.556197052742036;14.797157633333281;9.247771259735439…
812;9.297508511388788;0.44715916668339273;9.297508511388788;0.44715916668339273;0.39774608362577796;427.4850000000001;410.3490000000002;427.09906240399994;152.0;0.0;0.2766866667479339;-0.48614683023637123;0.48614683023637123;0.2766866667479339;0.8709677419354839;1.6451612903225807;2.4838709677419355;1.2598803734586541;1261.8072239048302;21.045394827624133;16.446807253000856;17.263303833928582;15.…
813;13.374740060376803;-0.42269145097938954;13.374740060376803;0.3098654079520864;0.3764280665701854;445.47500000000014;429.3470000000002;445.0896405919999;158.0;0.0;0.2766866667479339;-0.48614683023637123;0.48614683023637123;0.2766866667479339;0.90625;1.6875;2.5;1.2608519070616715;1315.0666511850402;21.91563831562721;16.747421456820458;17.563918037748184;15.691004483450634;9.847437098763011;10.8…
814;9.248871986641547;0.48922076910213796;9.248871986641547;0.48922076910213796;0.46209745665236324;370.4370000000001;356.3250000000001;370.08883206800004;130.0;0.0;0.27668666311483975;-0.4112195533924917;0.4112195533924917;0.27668666311483975;0.8888888888888888;1.6666666666666667;2.4444444444444446;1.439481312377304;1085.132037177482;18.476480726871788;14.24066097438962;15.057157555317346;13.330…
815;9.325808583426769;-0.15155389100098637;9.325808583426769;0.15155389100098637;0.3331136941878997;471.53800000000035;450.37000000000035;471.125277152;170.0;0.0;0.2766866667479507;-0.485738509410016;0.485738509410016;0.2766866667479507;1.0294117647058822;1.8529411764705883;2.676470588235294;1.2418313152034788;1330.6327061001837;23.3298518780003;18.432405812654345;19.24890239358207;16.72900928591…
816;9.325808583426769;-0.15155389100098637;9.325808583426769;0.15155389100098637;0.3331136941878997;471.53800000000035;450.37000000000035;471.125277152;170.0;0.0;0.2766866667479507;-0.485738509410016;0.485738509410016;0.2766866667479507;1.0294117647058822;1.8529411764705883;2.676470588235294;1.2418313152034788;1330.6327061001837;23.3298518780003;18.432405812654345;19.24890239358207;16.72900928591…
817;9.325808583426769;-0.15155389100098637;9.325808583426769;0.15155389100098637;0.3331136941878997;471.53800000000035;450.37000000000035;471.125277152;170.0;0.0;0.2766866667479507;-0.485738509410016;0.485738509410016;0.2766866667479507;1.0294117647058822;1.8529411764705883;2.676470588235294;1.2418313152034788;1330.6327061001837;23.3298518780003;18.432405812654345;19.24890239358207;16.72900928591…
818;11.869676138996871;-0.2701509470868233;11.869676138996871;0.05097967582094576;0.6559186277709065;404.272;386.128;403.07562029600007;130.0;0.0;0.22878496372763196;-0.36935021349647507;0.36935021349647507;0.22878496372763196;1.36;2.16;2.88;1.5652263263406123;848.7588187578116;17.551677284948283;13.555676618555731;15.141673157670436;12.008040390846977;8.034284428224527;8.827282697781879;6.464418…
819;11.097270971041576;-0.4870777854300583;11.097270971041576;0.27103257567949135;0.6836131729097096;324.3880000000002;304.22800000000007;324.16985926;124.0;0.0;0.24819769948528242;-0.3974347404158525;0.3974347404158525;0.24819769948528242;1.25;1.875;2.375;2.3354968978390023;799.5560845064701;17.905412915006313;13.844127365791163;13.844127365791163;11.191690464915057;7.351012281907041;7.351012281…
820;11.34860371000252;0.023677891156462794;11.34860371000252;0.023677891156462794;0.32444364296346856;403.17900000000014;393.0990000000002;402.98177456;108.0;0.0;0.1986258541356847;-0.4940753996476804;0.4940753996476804;0.1986258541356847;1.0;1.7727272727272727;2.590909090909091;2.1383057752541985;1032.6596662840875;15.267220234572113;11.222091838800388;13.379590129976712;10.702708600407236;6.640…
821;11.160208578431883;-0.5190928392962115;11.160208578431883;0.0015915532879815508;0.5611293669223408;319.32000000000005;306.216;319.095691276;118.0;0.0;0.33150232695485726;-0.4940747702392496;0.4940747702392496;0.33150232695485726;1.1666666666666667;1.9166666666666667;2.75;1.9434531393153114;1030.9199514576896;16.681433796945207;12.776939520944609;12.776939520944609;11.647867045540844;7.3899502…
822;13.759417517006803;-0.48832399008986305;13.759417517006803;0.13013888888888903;0.7176870317964674;280.25800000000004;271.186;280.064805748;102.0;0.0;0.21388129066631623;-0.4940731720499437;0.4940731720499437;0.21388129066631623;1.0952380952380953;1.9047619047619047;2.7142857142857144;1.9959893791536825;940.6000143068595;14.560113453385565;10.722091838800388;10.722091838800388;10.1647037979464…
823;10.327619047619047;0.08014739229024959;10.327619047619047;0.08014739229024959;0.7106976227955007;291.31;278.20599999999996;291.100776656;108.0;0.0;0.19868070604625432;-0.4940747702469688;0.4940747702469688;0.19868070604625432;1.0909090909090908;1.8636363636363635;2.727272727272727;1.992213665675785;937.9819757372703;15.104083527755582;11.868691230480746;11.868691230480746;10.792024997884276;6…
824;13.844467277651798;-0.4761357814730822;13.844467277651798;0.18565287226001548;0.4737484613061302;295.2730000000001;285.19300000000004;295.07570477999997;108.0;0.0;0.19867707217818195;-0.4940748362275378;0.4940748362275378;0.19867707217818195;1.0;1.7727272727272727;2.590909090909091;2.1383057752541985;1032.6596662840875;15.267220234572113;11.222091838800388;11.222091838800388;10.70270860040723…
825;11.324022091346826;-0.05596655328798161;11.324022091346826;0.05596655328798161;0.45145321694734236;311.72800000000007;301.648;311.04615424;108.0;0.0;0.19863757550777075;-0.4940752711741417;0.4940752711741417;0.19863757550777075;1.0;1.7727272727272727;2.590909090909091;2.1383057752541985;1032.6596662840875;15.267220234572113;11.222091838800388;11.978020784818844;10.702708600407236;6.6401372228…
826;12.86541387959495;-0.031167877303980518;12.86541387959495;0.031167877303980518;0.6128011229398508;452.5590000000003;420.3030000000003;452.253588884;176.0;0.0;0.3298623010805538;-0.4944345953762717;0.4944345953762717;0.3298623010805538;1.0909090909090908;1.8484848484848484;2.5757575757575757;1.3938399373539099;1188.8630968410955;22.949018510446816;19.581768713521512;19.581768713521512;16.02920…
827;12.508471159297052;-0.1650226757369615;12.508471159297052;0.044623960695388876;0.7037766248655237;341.16400000000004;332.0920000000001;339.98473962800006;102.0;0.0;0.21388128116762115;-0.4940737145594468;0.4940737145594468;0.21388128116762115;1.0952380952380953;1.9047619047619047;2.7142857142857144;1.9959893791536825;940.6000143068595;14.560113453385565;10.722091838800388;12.308088377915093;1…
828;4.85106444391347;0.5758066882602068;4.85106444391347;0.5758066882602068;0.7140279598056545;390.53500000000014;360.29500000000013;390.2531949600001;152.0;0.0;0.22868192826515982;-0.36896471545672505;0.36896471545672505;0.22868192826515982;0.9310344827586207;1.6896551724137931;2.4482758620689653;1.31859585262865;949.1634419359184;19.631181265251037;17.21883116169573;17.21883116169573;14.2591528…
829;12.91162136397866;-3.8652477735265367;12.91162136397866;0.03142614757328044;0.12979478062970565;680.792;640.4720000000001;680.2853;256.0;0.0;0.2782682268083797;-0.49284175653831674;0.49284175653831674;0.2782682268083797;0.9583333333333334;1.6666666666666667;2.3333333333333335;1.2031165879009278;1765.6249597270707;33.93429988468537;27.255073274626103;28.07156985555383;23.3155614768688;15.80226…
830;13.841784255395599;-1.1216411559314616;13.841784255395599;0.12101344345331189;0.17187239147665062;555.5860000000002;524.3380000000003;555.2405589119999;212.0;0.0;0.22994735311208175;-0.4928417565147463;0.4928417565147463;0.22994735311208175;1.15;2.0;2.775;1.413817845139549;1449.926972243742;28.484552416379554;22.207941147543046;22.207941147543046;19.409748498464033;12.753277674123556;12.75327…
831;13.85415946825629;-1.1211960743175482;13.85415946825629;0.12712455456442306;0.15637282151950474;569.6130000000003;536.3490000000003;569.2562089759999;218.0;0.0;0.22994735311208175;-0.4928417565147463;0.4928417565147463;0.22994735311208175;1.1219512195121952;1.975609756097561;2.7560975609756095;1.4044500876490678;1460.9072539905953;29.191659197566093;22.915047928729592;22.915047928729592;19.90…
832;13.318538711451158;-0.417459132675545;13.318538711451158;0.048045376595604594;0.20253996280129932;507.5700000000004;477.33000000000027;507.23941604;194.0;0.0;0.22986887707369355;-0.4934673818321895;0.4934673818321895;0.22986887707369355;1.162162162162162;2.054054054054054;2.864864864864865;1.3361174418479216;1330.531614113566;26.036958659186844;20.576428922449207;20.576428922449207;18.0335397…
833;13.35835956360738;-0.42520868388491784;13.35835956360738;0.028028371528094453;0.1781009853017319;537.5960000000003;505.3400000000003;537.249980724;206.0;0.0;0.22986887707369355;-0.4928417565147463;0.4928417565147463;0.22986887707369355;1.1538461538461537;2.0256410256410255;2.7948717948717947;1.4072816164964093;1397.8307338628028;27.614308928376474;21.907326943723444;21.907326943723444;18.9822…
834;13.79664607512349;-1.1127783195411525;13.79664607512349;0.11917684562661757;0.19491207002420524;525.5600000000003;496.3280000000003;525.229994228;200.0;0.0;0.22994735311208175;-0.4934673818321895;0.4934673818321895;0.22994735311208175;1.1578947368421053;2.026315789473684;2.8421052631578947;1.3450334627995806;1382.2230650103015;26.90720214718992;20.877043126268806;20.877043126268806;18.4610600…
835;10.762733645940266;-0.17227064436885842;10.762733645940266;0.03916362223901859;0.4659431624832745;403.442;382.2740000000001;403.164439532;152.0;0.0;0.238332168154714;-0.49299368000628735;0.49299368000628735;0.238332168154714;1.0333333333333334;1.9;2.8;1.6501396753444957;1301.160896554503;20.405048436076804;16.48597273722677;16.48597273722677;14.580520035918415;10.175691987718753;10.1756919877…
836;13.27675696733477;-0.40960338456370216;13.27675696733477;0.13712448675351552;0.5652361460774741;441.3140000000002;423.1700000000003;440.069447796;152.0;0.0;0.2778207280274546;-0.5070646374675671;0.5070646374675671;0.2778207280274546;1.0333333333333334;1.7;2.3333333333333335;1.7324551054148094;1112.2970657764897;21.250347897697548;16.049376324908117;17.561234216945024;14.456728795830726;9.2547…
837;4.70459372637944;0.6104166666666667;4.70459372637944;0.6104166666666667;0.7189390313571752;254.33699999999996;236.19299999999996;254.15314657599998;98.0;0.0;0.1389922191304169;-0.34609001229271474;0.34609001229271474;0.1389922191304169;1.263157894736842;2.1052631578947367;2.9473684210526314;2.0115294347680055;731.1025651946965;12.819626477379408;11.186575769191117;11.186575769191117;9.3433365…
838;13.041011683031181;-4.488787359511798;13.041011683031181;0.07792833104778718;0.31990019198217784;535.5700000000003;507.34600000000023;535.219509796;202.0;0.0;0.41598551768317366;-0.37879271801206543;0.41598551768317366;0.37879271801206543;1.0512820512820513;1.8717948717948718;2.6666666666666665;1.3001161364672464;1485.7650242534057;27.407202147189924;21.385524434660457;21.385524434660457;18.7…
839;13.865845975882822;-1.1215068506023502;13.865845975882822;0.11990233234220105;0.15113649030528034;583.6400000000001;548.3600000000002;583.27185904;224.0;0.0;0.22994735311208175;-0.4928417565147463;0.4928417565147463;0.22994735311208175;1.1428571428571428;1.9761904761904763;2.738095238095238;1.3989033468830123;1498.3717541464455;30.061902685569176;23.785291416732676;23.785291416732676;20.26559…
840;12.877152024688868;-4.4286776037200895;12.877152024688868;0.015518112698362785;0.5090306808944012;413.4030000000002;395.2590000000001;413.1463448560001;154.0;0.0;0.41598551747000334;-0.340008111320906;0.41598551747000334;0.340008111320906;0.9333333333333333;1.6333333333333333;2.3666666666666667;1.4553128264298854;1066.2575264563334;21.139617433688315;15.701635423950444;15.701635423950444;14.3…
841;12.691972854665423;-0.08058694008792511;12.691972854665423;0.030736054367955123;0.24220198907911275;559.7000000000002;526.4360000000004;559.247792296;208.0;0.0;0.23805115974553187;-0.3530918491176858;0.3530918491176858;0.23805115974553187;1.125;1.95;2.725;1.0231868595854168;1493.2249327471595;27.476116247942272;22.391169790280017;23.207666371207743;19.47949952148477;13.732975652360649;14.5494…
842;13.494469107941043;-2.800643239409516;13.494469107941043;0.09030285644926095;0.2873865492146079;581.6530000000001;552.4210000000002;581.2132986080002;214.0;0.0;0.2665379358458812;-0.3361553546305535;0.3361553546305535;0.2665379358458812;1.1951219512195121;2.024390243902439;2.7560975609756095;1.027613972293304;1572.5237620125586;28.561902685569176;22.309855281422255;23.12635186234998;19.703443…
843;13.38076517492501;-0.42199793139669706;13.38076517492501;0.03291176751539315;0.18917463556509237;563.6340000000002;529.3620000000003;563.2656307880002;216.0;0.0;0.22986887707369355;-0.4928417565147463;0.4928417565147463;0.22986887707369355;1.170731707317073;2.024390243902439;2.8048780487804876;1.1894925083603096;1472.8347300245211;28.60587275993919;22.89889077528617;22.89889077528617;19.99986…
844;14.055166823547193;-0.5892249931806204;14.055166823547193;0.01847636070038705;0.47987713842230706;382.7900000000002;370.6940000000002;382.08574828400003;134.0;0.0;0.2288384804136418;-0.33639455859301653;0.33639455859301653;0.2288384804136418;1.0;1.8148148148148149;2.5555555555555554;1.5337891068421103;1052.9886871385618;18.63961743368832;13.688149346224879;14.444078292243335;13.18667318580106…
845;12.004031223444727;-0.14741929253986585;12.004031223444727;0.14741929253986585;0.4978979590272687;397.8660000000001;377.70600000000013;397.13055256000007;144.0;0.0;0.25086088527864236;-0.38286056968801385;0.38286056968801385;0.25086088527864236;1.0714285714285714;1.8571428571428572;2.607142857142857;1.6372197996952813;933.8889888053925;19.76937394568524;15.276604499206226;16.03253344522468;13…
846;11.484073740451532;-3.219362513287096;11.484073740451532;0.25750483035246896;0.7012588687181116;374.8530000000001;359.73300000000006;374.06042440000004;128.0;0.0;0.22863250688908268;-0.3388541823881425;0.3388541823881425;0.22863250688908268;0.96;1.68;2.36;1.767419542569677;991.5395027712975;17.86359655174942;13.270639227296993;14.843064754243173;11.914834803611855;7.33443323069453;9.603809241…
847;11.153244186407692;-0.12561373698431044;11.153244186407692;0.12561373698431044;0.6255381148032414;353.81300000000005;337.68500000000006;353.10433781200004;126.0;0.0;0.22863368845074822;-0.3388541823880888;0.3388541823880888;0.22863368845074822;1.0;1.8;2.6;1.757758860814288;899.8947192316213;17.648053602125596;13.454142646369267;14.21007159238772;12.097356788324023;7.592851606897334;7.97081607…
848;11.328981147858936;-0.24135447772505136;11.328981147858936;0.24135447772505136;0.44768896465127567;352.7850000000001;339.6810000000001;352.08393671600004;124.0;0.0;0.32330810645973856;-0.3388541823880887;0.3388541823880887;0.32330810645973856;0.96;1.8;2.68;1.5776667769232304;1103.4475093262522;17.225403871315223;12.87679237717964;13.632721323198096;12.169836433395457;7.509518273564001;7.88748…
849;11.151851518229307;-1.0596415147620883;11.151851518229307;0.0769492747969136;0.5939841933681541;370.7960000000001;355.676;370.08326802;132.0;0.0;0.3389800375925358;-0.49577447607594316;0.49577447607594316;0.3389800375925358;1.1538461538461537;1.9615384615384615;2.6923076923076925;1.8075115784445237;949.2242610013433;18.518297090128677;13.732254263143462;14.488183209161917;12.562881945713375;7…
850;6.189215091730455;0.5196074787939868;6.189215091730455;0.5196074787939868;0.680241793098802;381.8670000000001;361.70700000000005;381.1356379400001;138.0;0.0;0.22863251572170581;-0.3777778199763259;0.3777778199763259;0.22863251572170581;0.9259259259259259;1.7037037037037037;2.4814814814814814;1.4394937486846062;896.8837370873027;18.476480726871785;14.729783366615417;15.48571231263387;13.275989…
851;11.261851518229308;-3.719362513287096;11.261851518229308;0.03528260813024664;0.6308975569565377;375.8410000000001;361.7290000000001;375.05567336800004;128.0;0.0;0.23754770438026707;-0.3388541823881425;0.3388541823881425;0.23754770438026707;0.96;1.68;2.36;1.767419542569677;993.4167305981165;17.86359655174942;12.847989496486619;14.420415023432799;11.914834803611855;7.161887200626183;9.086171151…
852;14.110483776685076;-0.5619119623885693;14.110483776685076;0.051423041311208895;0.653774956116792;399.857;380.70500000000015;399.1262161280001;144.0;0.0;0.22883849370733267;-0.3777778199763259;0.3777778199763259;0.22883849370733267;1.0;1.75;2.5;1.4795529057988248;947.5810130369583;19.346724214874865;15.030397570435017;15.786326516453471;13.686673185801062;8.927788963809961;9.30575343681919;6.2…
853;14.129372243917699;-0.558954832937933;14.129372243917699;0.05512738421426966;0.616000615914144;413.88400000000007;392.7160000000002;413.14186619200007;150.0;0.0;0.22883847762673953;-0.3787922904487286;0.3787922904487286;0.22883847762673953;1.0344827586206897;1.793103448275862;2.5517241379310347;1.4285956686464807;963.5402068295796;20.05383099606141;15.737504351621565;16.493433297640017;14.169…
854;11.832545962673752;-0.23816003328060664;11.832545962673752;0.09594496522058304;0.49912454578940274;383.8390000000001;365.6950000000001;383.11490249600007;138.0;0.0;0.25086074090647553;-0.39454399553186914;0.39454399553186914;0.25086074090647553;1.037037037037037;1.8148148148148149;2.5555555555555554;1.672913456244175;917.9833933259492;19.06226716449869;14.31556980424232;15.071498750260776;13.…
855;13.957800781469611;-0.6161610201166472;13.957800781469611;0.014485071806499938;0.644469381672002;357.776;344.672;357.0792659360001;126.0;0.0;0.24819769952918064;-0.36559949413981335;0.36559949413981335;0.24819769952918064;1.08;1.8;2.48;1.8126580129795578;917.1667024639128;17.811190308942127;12.832107119378493;13.588036065396947;12.024877143252587;7.237175644663426;7.615140117672654;5.06160083…
856;13.970943573021493;-3.7745691248573423;13.970943573021493;0.023935498865637728;0.6123671472286993;393.831;380.7270000000001;393.04625155600013;134.0;0.0;0.23754770438026707;-0.3363945585930165;0.3363945585930165;0.23754770438026707;1.0384615384615385;1.7307692307692308;2.3846153846153846;1.8231772772252617;1044.7606821424272;18.733840039752497;13.14860370030622;14.721029227252401;12.325518406…
857;6.162711890166298;0.46864399617871855;6.162711890166298;0.46864399617871855;0.4943713010660628;364.8000000000001;351.69600000000014;364.09517009600006;128.0;0.0;0.2286325024280116;-0.3388541823881425;0.3388541823881425;0.2286325024280116;0.9230769230769231;1.7692307692307692;2.5384615384615383;1.4924518238441473;1001.4737185719383;17.769373945685242;13.387535142405278;14.143464088423732;12.77…
858;14.07928204988464;-0.6375146022341178;14.07928204988464;0.04242925154451127;0.40130130879185083;398.7890000000001;386.6930000000001;398.080662904;140.0;0.0;0.2288405962311618;-0.5071066166129615;0.5071066166129615;0.2288405962311618;1.1071428571428572;1.9642857142857142;2.7142857142857144;1.5703795913964587;1122.1078100137793;19.509860921691395;14.058012672535211;14.813941618553667;13.5973567…
859;6.198669231842562;0.3829972290416013;6.198669231842562;0.3829972290416013;0.45543715609523905;399.24500000000006;387.14900000000017;398.0561977440001;134.0;0.0;0.22873642900452512;-0.3376017313449421;0.3376017313449421;0.22873642900452512;0.8888888888888888;1.7037037037037037;2.4444444444444446;1.5337891068421103;1050.988687138562;18.63961743368832;13.688149346224879;15.200007238261788;13.186…
860;13.943911892580722;-1.0177701495952702;13.943911892580722;0.034485071806499956;0.6240699505420249;358.76000000000005;346.66400000000004;358.0632815240001;126.0;0.0;0.33518083886401184;-0.47763923618930254;0.47763923618930254;0.33518083886401184;1.08;1.8;2.48;1.8126580129795578;918.7763429383496;17.811190308942127;12.701970445688826;13.45789939170728;12.024877143252587;7.172107307818592;7.5500…
861;13.867403628117913;-0.5569153649113965;13.867403628117913;0.05697326152683302;0.7289143504246572;314.75100000000003;302.65500000000003;314.073452284;110.0;0.0;0.228838475167341;-0.33639455859301653;0.33639455859301653;0.228838475167341;0.9090909090909091;1.6363636363636365;2.409090909090909;1.8553748459208346;780.1093989226242;15.363596551749426;11.42385882891463;12.179787774933086;10.7203466…
862;11.273960727462434;-1.0500090678852538;11.273960727462434;0.12016740968400419;0.5332690830328435;350.3340000000001;336.2220000000001;350.10150492800005;130.0;0.0;0.3373104789887227;-0.47763832599459877;0.47763832599459877;0.3373104789887227;0.8846153846153846;1.6923076923076923;2.4615384615384617;1.8205910231483637;974.6647344715408;18.518297090128677;13.37885365482382;13.37885365482382;12.52…
863;14.056407197533641;-1.1700015093062677;14.056407197533641;0.008560090702947942;0.521020888451182;368.32400000000007;355.22;368.0920831160001;136.0;0.0;0.3373104898523102;-0.47763832599459877;0.47763832599459877;0.3373104898523102;0.9629629629629629;1.7407407407407407;2.4814814814814814;1.8813378777437837;1025.7483913584733;19.38854057813175;13.67946785864342;13.67946785864342;12.9355607457755…
864;11.361428640048121;-1.1145886762648132;11.361428640048121;0.02188299455074394;0.4252597108426343;419.22400000000005;407.12800000000004;418.023560224;142.0;0.0;0.33731048446030654;-0.47763923618930254;0.47763923618930254;0.33731048446030654;0.8571428571428571;1.5357142857142858;2.1785714285714284;1.9062618474305986;1057.9512902346835;20.25878406613483;13.98008206246302;15.491939954499932;13.34…
865;11.320555011790235;-1.0831969529088037;11.320555011790235;0.07495141463700672;0.5020202790039027;384.7790000000002;371.6750000000002;384.062532576;136.0;0.0;0.33731048443829886;-0.47763923618930254;0.47763923618930254;0.33731048443829886;0.9259259259259259;1.6296296296296295;2.2962962962962963;1.8434679766299173;1008.4983913584738;19.388540578131753;13.67946785864342;14.435396804661876;12.935…
866;11.322291122901344;-1.0809293792126582;11.322291122901344;0.07803783439009337;0.44385204987086696;365.34900000000005;350.22900000000016;365.11240396;136.0;0.0;0.33731048711910194;-0.47763923618930254;0.47763923618930254;0.33731048711910194;0.9259259259259259;1.6296296296296295;2.2962962962962963;1.8434679766299173;1004.8887508840367;19.388540578131753;13.87885365482382;13.87885365482382;12.93…
867;11.310858772183282;-1.0722252030977681;11.310858772183282;0.09115952751178669;0.44385204987086696;365.34900000000016;350.22900000000016;365.11240396000005;136.0;0.0;0.33731047902051925;-0.47763923618930254;0.47763923618930254;0.33731047902051925;0.8888888888888888;1.5925925925925926;2.259259259259259;1.8431974400785383;1004.8887508840367;19.388540578131753;13.87885365482382;13.87885365482382;…
868;13.656231576093347;-0.9917730619897898;13.656231576093347;0.19114680566111097;0.6615168638387949;324.315;311.21099999999996;324.1022538760001;120.0;0.0;0.33518083886401184;-0.47763923618930254;0.47763923618930254;0.33518083886401184;1.0;1.75;2.4583333333333335;1.7538172368815679;868.4743264376492;16.94094682093905;12.401356241869227;12.401356241869227;11.614193540729628;7.066458404647313;7.06…
869;13.032800567476515;-4.44271599168695;13.032800567476515;0.060776748971193006;0.7079918511962293;330.31300000000005;317.209;330.10923107600007;122.0;0.0;0.41790264604393584;-0.3395747398958845;0.41790264604393584;0.3395747398958845;0.7916666666666666;1.5;2.25;1.8332610578089383;819.319570251503;16.993353063746348;12.379173571113483;12.379173571113483;11.520987953494503;7.106008332151671;7.1060…
870;13.08641741343999;-0.9952093530084987;13.08641741343999;0.1878124399183203;0.624069950542025;358.76000000000005;346.66400000000004;358.06328152400005;126.0;0.0;0.33518083886401184;-0.47763923618930254;0.47763923618930254;0.33518083886401184;1.08;1.84;2.52;1.7553976914954412;918.7763429383496;17.811190308942123;12.701970445688827;13.457899391707281;12.00804039084698;7.166124243674886;7.5440887…
871;12.522477504142937;-4.821145010027066;12.522477504142937;0.07896862139917782;0.5676979246370516;390.32100000000014;377.21700000000016;390.093974936;144.0;0.0;0.5726706637910329;-0.47763923618930254;0.5726706637910329;0.47763923618930254;1.0;1.7142857142857142;2.392857142857143;1.7616561168411893;978.3098860148646;20.148053602125593;14.065533478351544;14.065533478351544;13.298644952597138;7.85…
872;10.877469432061506;-0.9668465233269872;10.877469432061506;0.22042441907333976;0.6317062411668279;336.3510000000001;320.223;336.122240372;126.0;0.0;0.33518083886401184;-0.4945800966118119;0.4945800966118119;0.33518083886401184;1.04;1.8;2.52;1.7585634159916348;881.4994722038946;17.648053602125596;13.43164005932386;13.43164005932386;12.152198343190413;7.489848603838495;7.489848603838495;5.098274…
873;5.321901103429332;0.5334240362811793;5.321901103429332;0.5334240362811793;0.7447729811758445;292.342;276.21399999999994;292.132411132;110.0;0.0;0.22863250521938575;-0.4945800966118119;0.4945800966118119;0.22863250521938575;0.8636363636363636;1.6363636363636365;2.4545454545454546;1.7921924353653251;746.4074629120358;15.200459844932896;12.153528442549664;12.153528442549664;10.8476678905501;6.90…
874;9.110781916488502;0.4913321995464852;9.110781916488502;0.4913321995464852;0.7623999337357802;287.326;274.222;287.11709541600004;106.0;0.0;0.22863249641461295;-0.33899014583222054;0.33899014583222054;0.22863249641461295;0.8636363636363636;1.6363636363636365;2.4545454545454546;1.8111834132429738;808.5332128719425;15.200459844932896;11.69249374758576;11.69249374758576;10.8476678905501;6.76266842…
875;13.08041921256769;-4.496438088678279;13.08041921256769;0.12457304526748914;0.6010638136511326;374.32200000000006;361.2180000000002;374.099060316;138.0;0.0;0.41790264604393595;-0.47763923618930254;0.47763923618930254;0.41790264604393595;0.9629629629629629;1.6666666666666667;2.3333333333333335;1.7946636772987345;959.3206018517957;19.440946820939043;13.65728518788768;13.65728518788768;12.8255184…
876;10.859073740451528;-0.9607079732323933;10.859073740451528;0.22760513899444423;0.602678347933213;385.22100000000006;372.11700000000013;384.02218775600005;120.0;0.0;0.33518083886401184;-0.47763923618930254;0.47763923618930254;0.33518083886401184;1.0;1.75;2.4583333333333335;1.7538172368815679;868.4743264376492;16.94094682093905;12.401356241869227;13.98735278098393;11.614193540729628;7.0664584046…
877;10.704132471195843;-0.8588973706411818;10.704132471195843;0.005932395092748566;0.6132446052760215;354.79700000000014;339.67700000000013;354.08835339999996;126.0;0.0;0.3073147798475335;-0.4809861732683899;0.4809861732683899;0.3073147798475335;1.04;1.8;2.52;1.7113051987379055;884.254359706058;17.6480536021256;13.108463023055773;13.864391969074227;12.097356788324023;7.523565185833861;7.901529658…
878;10.912962629340418;-1.2025581814287547;10.912962629340418;0.17999516964753082;0.5464519775719066;356.76900000000006;343.6650000000001;356.06761795600005;126.0;0.0;0.3389718182219141;-0.5069717427067401;0.5069717427067401;0.3389718182219141;1.08;1.88;2.6;1.7907448307486176;933.2714554361856;17.811190308942127;12.771219568179557;13.527148514198013;12.024877143252588;7.206731869063959;7.58469634…
879;13.601135293661898;-0.32529555327895854;13.601135293661898;0.32529555327895854;0.7549981290947186;280.30600000000004;267.20199999999994;280.112424636;104.0;0.0;0.2286325020167519;-0.33768151551906306;0.33768151551906306;0.2286325020167519;0.8095238095238095;1.5714285714285714;2.380952380952381;1.7887545714482371;731.1065235006686;14.493353063746348;11.12324462509503;11.12324462509503;10.30966…
880;10.862288026165814;-0.9569801625815055;10.862288026165814;0.23198013899444425;0.5225740705793291;432.22100000000006;419.1170000000002;432.0083236560001;120.0;0.0;0.33518083886401184;-0.47763923618930254;0.47763923618930254;0.33518083886401184;1.0;1.75;2.4583333333333335;1.7538172368815679;868.4743264376492;16.94094682093905;12.401356241869227;14.558854533045547;11.614193540729628;7.0664584046…
881;10.864793695100056;-0.9813375268289797;10.864793695100056;0.20370022446452984;0.6554432113928204;331.3350000000001;318.23100000000005;331.10692465600005;122.0;0.0;0.33518083886401184;-0.47763923618930254;0.47763923618930254;0.33518083886401184;1.04;1.8;2.52;1.7729497935389726;948.1802910654768;17.648053602125596;12.970605364359955;12.970605364359955;12.152198343190413;7.3510829658926795;7.351…
882;11.013287026189401;-0.9919396140919752;11.013287026189401;0.18550645016959977;0.6409946882736537;340.77000000000004;327.66600000000005;340.0727033360001;120.0;0.0;0.3352567371014098;-0.47763832599459877;0.47763832599459877;0.3352567371014098;1.0416666666666667;1.875;2.6666666666666665;1.7947625928424007;885.7243264376492;16.94094682093905;12.401356241869225;13.15728518788768;11.61419354072962…
883;11.074351518229308;-0.46876188513245887;11.074351518229308;0.4156283068783071;0.6584585948298202;339.78600000000006;325.67400000000004;339.088687748;120.0;0.0;0.24819769952918064;-0.36559949413981335;0.36559949413981335;0.24819769952918064;1.0;1.75;2.4583333333333335;1.7538172368815683;866.8646859632124;16.94094682093905;12.531492915558893;13.287421861577347;11.614193540729628;7.1315267414921…
884;10.96540893384261;-0.9619641236626506;10.96540893384261;0.22630067194135095;0.4177972233686816;382.42300000000006;364.2790000000001;382.142975816;142.0;0.0;0.33518083886401184;-0.47763923618930254;0.47763923618930254;0.33518083886401184;0.7931034482758621;1.5172413793103448;2.2758620689655173;1.5507989815856207;1128.950098684359;20.053830996061407;15.410143114808129;15.410143114808129;14.1866…
885;10.890983749634266;-0.9665167060690976;10.890983749634266;0.22099248467345656;0.7092376560143338;354.7970000000001;339.6770000000001;354.0883534;126.0;0.0;0.33518083886401184;-0.47763923618930254;0.47763923618930254;0.33518083886401184;1.12;1.84;2.52;1.8156207972981422;899.5877316194795;17.811190308942127;13.348569837369185;14.104498783387639;12.041713895658193;7.460885595647229;7.83885006865…
886;10.924041770673055;-0.9646992894789548;10.924041770673055;0.22323766373681764;0.6544747424228048;368.82400000000007;351.68800000000016;368.104003464;132.0;0.0;0.33518083886401184;-0.47763923618930254;0.47763923618930254;0.33518083886401184;1.1538461538461537;1.8846153846153846;2.5384615384615383;1.8514071917402861;915.422503913641;18.518297090128677;14.055676618555731;14.811605564574187;12.57…
887;13.959645576218449;-1.0511577210878607;13.959645576218449;0.05556558117073962;0.624069950542025;358.76000000000005;346.66400000000004;358.063281524;126.0;0.0;0.33525673710140996;-0.47763832599459877;0.47763832599459877;0.33525673710140996;1.12;1.92;2.68;1.8538517512297412;936.0263429383491;17.81119030894213;12.701970445688826;13.457899391707281;12.024877143252587;7.172107307818592;7.550071780…
888;12.38323174624644;-0.09074388626624574;12.38323174624644;0.09074388626624574;0.479843968062172;452.9460000000003;427.74600000000027;452.17275172;166.0;0.0;0.25082564702590504;-0.3787927180120615;0.3787927180120615;0.25082564702590504;1.03125;1.8125;2.59375;1.3013671523400074;1040.6664211842428;22.17515133962105;17.552245219452374;18.308174165470827;15.669836433395455;10.472438564730746;10.850…
889;12.147738706437924;-0.09667855179912532;12.147738706437924;0.09667855179912532;0.5219931237549388;410.90900000000016;387.72500000000014;410.1621870360001;150.0;0.0;0.2508256438474338;-0.35075320599184173;0.35075320599184173;0.2508256438474338;1.0344827586206897;1.793103448275862;2.5172413793103448;1.614102613704464;961.3949598018527;20.639617433688315;16.31556980424232;17.071498750260776;14.0…
890;11.26861340181291;-1.0425695908528703;11.26861340181291;0.12951931587157461;0.5332690830328435;350.3340000000001;336.22200000000015;350.101504928;130.0;0.0;0.3373104789887227;-0.47763923618930254;0.47763923618930254;0.3373104789887227;0.8461538461538461;1.5769230769230769;2.269230769230769;1.7830330430446542;957.4147344715407;18.518297090128673;13.37885365482382;13.37885365482382;12.524877143…
891;11.494854442133207;-1.0454720851839363;11.494854442133207;0.1247180507750496;0.5380274433071106;349.35;334.2300000000001;349.11748934;130.0;0.0;0.3373104789887227;-0.47758333648171525;0.47758333648171525;0.3373104789887227;0.8846153846153846;1.5;2.1538461538461537;1.8617329510564187;899.5502064949403;18.518297090128677;13.508990328513487;13.508990328513487;12.541713895658196;7.626258512113152…
892;11.280694704163942;-1.0715137518506028;11.280694704163942;0.08859728842052128;0.5332690830328436;350.33400000000006;336.22200000000004;350.10150492800005;130.0;0.0;0.33731124023773695;-0.47758333648171525;0.47758333648171525;0.33731124023773695;0.7692307692307693;1.3076923076923077;1.8846153846153846;1.8617329510564187;899.9147344715406;18.518297090128677;13.378853654823818;13.378853654823818…
893;11.889533540701798;-0.4433330073305728;11.889533540701798;0.353117808851936;0.6281126625696883;378.3880000000001;360.2440000000001;378.132805056;142.0;0.0;0.33947358073076117;-0.4654175087997563;0.4654175087997563;0.33947358073076117;0.8571428571428571;1.5714285714285714;2.2857142857142856;1.763204191600303;989.5056765049237;19.932510652501765;15.30092304475163;15.30092304475163;13.6008867481…
894;11.499724512924022;-0.5323655092202169;11.499724512924022;0.3457232615268333;0.5387491037011102;348.3660000000001;332.2380000000001;348.133473752;130.0;0.0;0.25030916499706796;-0.36559949413981335;0.36559949413981335;0.25030916499706796;0.8461538461538461;1.5769230769230769;2.269230769230769;1.7830330430446537;955.9049594672138;18.518297090128673;13.639127002203155;13.639127002203155;12.52487…
895;10.83541768039437;-0.9566125316369518;10.83541768039437;0.23237346620595312;0.6665323383519828;306.325;292.21299999999997;306.111675688;114.0;0.0;0.33518083886401184;-0.47763923618930254;0.47763923618930254;0.33518083886401184;0.8695652173913043;1.565217391304348;2.260869565217391;1.731683776604974;804.3370577299969;16.070703332935974;12.100742038049624;12.100742038049624;11.203509938206668;6…
896;10.86527391902407;-0.992672268031509;10.86527391902407;0.19138288983076168;0.5332690830328435;350.3340000000002;336.2220000000001;350.101504928;130.0;0.0;0.33518083886401184;-0.47763923618935883;0.47763923618935883;0.33518083886401184;0.7307692307692307;1.2307692307692308;1.7307692307692308;1.7103231345441774;865.4147344715407;18.518297090128673;13.378853654823818;13.378853654823818;12.508040…
897;11.353541122901344;-1.0401130526820455;11.353541122901344;0.13359338994564918;0.5221112456073022;364.36100000000005;348.2330000000001;364.117154992;136.0;0.0;0.3373104800439841;-0.47763923618930254;0.47763923618930254;0.3373104800439841;0.9259259259259259;1.6296296296296295;2.2962962962962963;1.8434679766299173;1002.8464186290071;19.388540578131753;14.301503385634193;14.301503385634193;12.935…
898;11.335550130207974;-1.0409752030977681;11.335550130207974;0.13197585404239898;0.522111245607302;364.36100000000016;348.2330000000001;364.11715499200005;136.0;0.0;0.337310478992849;-0.47763923618930254;0.47763923618930254;0.337310478992849;0.8888888888888888;1.5925925925925926;2.259259259259259;1.8431974400785383;1002.8464186290071;19.388540578131753;14.301503385634193;14.301503385634193;12.91…
899;10.852129296007085;-0.9687618851324589;10.852129296007085;0.2181529785006171;0.6409946882736538;340.77000000000004;327.66600000000005;340.0727033360001;120.0;0.0;0.33518083886401184;-0.47763923618930254;0.47763923618930254;0.33518083886401184;1.0;1.75;2.4583333333333335;1.7538172368815679;868.4743264376492;16.94094682093905;12.401356241869227;13.15728518788768;11.614193540729628;7.06645840464…
900;14.040673513895916;-1.1625620322738828;14.040673513895916;0.033073276721017786;0.521020888451182;368.3240000000002;355.22000000000014;368.092083116;136.0;0.0;0.3373104898523102;-0.47763923618930254;0.47763923618930254;0.3373104898523102;0.9259259259259259;1.6296296296296295;2.2962962962962963;1.8434679766299173;1008.4983913584738;19.388540578131753;13.67946785864342;13.67946785864342;12.93556…
901;13.04524269314213;-0.22682939374310251;13.04524269314213;0.06256645677757566;0.6139998458895685;458.5660000000002;428.32600000000025;458.24302420000004;176.0;0.0;0.256371074724103;-0.3689661533411903;0.3689661533411903;0.256371074724103;0.9705882352941176;1.6764705882352942;2.3823529411764706;1.2211261972737468;1165.7613390251706;23.656125291633362;19.621494341943105;19.621494341943105;16.491…
902;13.369721409858165;-0.42480574575642494;13.369721409858165;0.028215265457779637;0.16213817184099863;551.6230000000003;517.3510000000003;551.265630788;212.0;0.0;0.22986887707369355;-0.4928417565147463;0.4928417565147463;0.22986887707369355;1.125;2.0;2.775;1.3977328832280609;1408.6944161543586;28.321415709563013;22.61443372490999;22.61443372490999;19.48222814353547;13.14164570680857;13.14164570…
903;6.646059552281443;0.5388996780281301;6.646059552281443;0.5388996780281301;0.4949693662337037;452.9500000000003;427.7500000000002;452.18398510000003;166.0;0.0;0.1593787519933547;-0.3658506976294308;0.3658506976294308;0.1593787519933547;1.21875;2.03125;2.75;1.2734026115853354;1278.572113425501;21.819261998449893;18.175856477037133;18.93178542305559;15.546846531107201;11.025497203645008;11.40346…
904;5.471447076802518;0.7805509259665225;5.471447076802518;0.7805509259665225;0.4104877467383206;538.45;510.22600000000017;537.1487852360001;182.0;0.0;0.159350715586795;-0.3777778199765324;0.3777778199765324;0.159350715586795;1.0;1.7714285714285714;2.4857142857142858;1.2057993166536833;1305.3564848659764;23.77744563519301;19.705805272753388;21.29180181186809;17.13616292858424;12.007410874549754;1…
905;11.624449606756219;0.14630151228764654;11.624449606756219;0.14630151228764654;0.38282282670618706;579.5029999999999;548.2550000000001;578.175334332;198.0;0.0;0.21906664142055035;-0.3679809896183056;0.3679809896183056;0.21906664142055035;1.0263157894736843;1.736842105263158;2.3947368421052633;1.1686223699814475;1433.3158689589973;26.225039392385714;21.65301886825334;23.239015407368043;18.44069…
906;6.685250251938129;0.6321255180061653;6.685250251938129;0.6321255180061653;0.40783685378001416;521.0690000000003;487.8050000000003;520.246585356;194.0;0.0;0.15937716565570406;-0.3689657417240207;0.3689657417240207;0.15937716565570406;0.9459459459459459;1.6486486486486487;2.324324324324324;1.176922189929692;1350.753608025902;25.35479590438263;21.451877358976027;22.20780630499448;18.068014581162…
907;5.232165890745582;0.790762199022179;5.232165890745582;0.790762199022179;0.32712714720278363;595.5459999999999;560.2660000000002;594.2066344599999;206.0;0.0;0.159350715586795;-0.3833603039203598;0.3833603039203598;0.159350715586795;0.9743589743589743;1.6923076923076923;2.3846153846153846;1.1389306362865759;1388.5861117708414;26.769009466755726;22.567232430626436;24.153228969741136;19.068014581…
908;6.674604933831159;0.49668967628119043;6.674604933831159;0.49668967628119043;0.42338160054160734;507.0420000000004;475.7940000000003;506.2309352920001;188.0;0.0;0.15937716565570406;-0.3687080003650966;0.3687080003650966;0.15937716565570406;1.0833333333333333;1.8888888888888888;2.611111111111111;1.2003850351515983;1341.995019615586;24.647689123196088;20.6678004702926;21.423729416311055;17.53000…
909;15.144507189606584;-0.24337775195060818;15.144507189606584;0.24337775195060818;0.4222644511997292;525.0320000000004;494.7920000000003;524.2215134800001;194.0;0.0;0.15937717600108325;-0.3666045538523125;0.3666045538523125;0.15937717600108325;1.027027027027027;1.7837837837837838;2.4864864864864864;1.2177242243022481;1405.0948174072657;25.51793261119916;21.04538478160908;21.801313727627534;17.94…
910;15.282628289337701;-0.3057052749690663;15.282628289337701;0.3057052749690663;0.4222644511997292;525.0320000000004;494.79200000000037;524.2215134800001;194.0;0.0;0.15937851023884836;-0.3688818859765382;0.3688818859765382;0.15937851023884836;1.027027027027027;1.7837837837837838;2.4864864864864864;1.221751313652554;1405.0948174072657;25.51793261119916;21.04538478160908;21.801313727627534;17.9406…
911;6.650653338930374;0.60823659480579;6.650653338930374;0.60823659480579;0.39437001178064063;496.01500000000044;465.77500000000026;495.21495088;184.0;0.0;0.1593771793573176;-0.49224013709431086;0.49224013709431086;0.1593771793573176;1.1714285714285715;2.0;2.742857142857143;1.3338374132728528;1294.2100997704576;24.36323207281991;20.29159171038029;21.047520656398742;16.957530133630158;11.777452512…
912;6.643675647294423;0.6273004884792404;6.643675647294423;0.6273004884792404;0.4614612084457408;465.9890000000004;437.76500000000027;465.20438619600003;172.0;0.0;0.1593771666254624;-0.36585069769425493;0.36585069769425493;0.1593771666254624;1.1515151515151516;1.9696969696969697;2.696969696969697;1.3787786644305096;1256.926687525631;22.949018510446813;19.17623663872988;19.932165584748336;15.95753…
913;6.6846387287794835;0.627031639871231;6.6846387287794835;0.627031639871231;0.4222750072350416;508.0260000000003;477.78600000000023;507.21495088000006;188.0;0.0;0.15937716662546242;-0.37879229044867957;0.37879229044867957;0.15937716662546242;1.0;1.8055555555555556;2.5833333333333335;1.2069407075686438;1339.3246692913929;24.484552416379557;20.41291205393993;21.168840999958384;17.61932617617863;1…
914;6.694594510593406;0.6317715770470655;6.694594510593406;0.6317715770470655;0.4391458986813293;507.04200000000037;475.7940000000003;506.2309352920001;188.0;0.0;0.159377173344043;-0.3689475689648982;0.3689475689648982;0.159377173344043;1.0;1.7777777777777777;2.5277777777777777;1.2260933501460685;1351.245019615586;24.647689123196084;20.74477057778948;21.500699523807935;17.53000977870159;12.509729…
915;12.452949095156889;-3.65254485281767;12.452949095156889;0.10720295834383142;0.7414814883691502;346.41600000000005;328.27200000000005;346.12119481600007;126.0;0.0;0.2420968916311673;-0.36647608402159193;0.36647608402159193;0.2420968916311673;1.1666666666666667;1.9166666666666667;2.625;2.028297961443107;1004.2213380764808;17.53516942700323;13.555051137718804;14.37154771864653;11.13877833720401;…
916;6.580707632409321;0.6050502855463178;6.580707632409321;0.6050502855463178;0.5287231476798783;427.90000000000015;405.7240000000001;427.16358400400003;156.0;0.0;0.15937874972657387;-0.36585069754284943;0.36585069754284943;0.15937874972657387;1.1333333333333333;1.9333333333333333;2.6;1.4089967663234186;1202.2591369536333;20.827698166887178;17.05415597178475;17.810084917803202;14.491203638441375;…
917;6.558191562620523;0.6019227135298568;6.558191562620523;0.6019227135298568;0.5414435529592677;413.8730000000002;393.71300000000014;413.14793394000003;150.0;0.0;0.21334797570726216;-0.36585067848295166;0.36585067848295166;0.21334797570726216;1.206896551724138;2.0344827586206895;2.7241379310344827;1.4242014932155418;1141.9732830371115;19.9574546788841;16.131506240974375;16.88743518699283;14.0805…
918;6.575606877384324;0.5905414251903702;6.575606877384324;0.5905414251903702;0.528723147679878;427.90000000000026;405.7240000000002;427.16358400400003;156.0;0.0;0.22306740687576943;-0.36585067848293124;0.36585067848293124;0.22306740687576943;1.1666666666666667;1.9666666666666666;2.6333333333333333;1.4003804269331368;1202.2591369536333;20.82769816688718;17.05415597178475;17.810084917803202;14.474…
919;6.5852487506625605;0.6141678925932177;6.5852487506625605;0.6141678925932177;0.5307770964753433;426.9160000000003;403.7320000000002;426.1795684160001;156.0;0.0;0.16403632741630367;-0.3658506785409874;0.3658506785409874;0.16403632741630367;1.0666666666666667;1.8666666666666667;2.533333333333333;1.4003804269331368;1197.5691810177404;20.827698166887178;17.170471546010464;17.92640049202892;14.4743…
920;6.607563565477376;0.6246387629125727;6.607563565477376;0.6246387629125727;0.4963597884396802;456.3810000000001;433.1970000000002;455.13919909600014;160.0;0.0;0.1593787497265738;-0.3658507162214195;0.3658507162214195;0.1593787497265738;1.064516129032258;1.8064516129032258;2.4838709677419355;1.379658695399638;1220.8721476755072;21.534804948073724;17.4388460400887;18.950703932125606;14.974366886…
921;6.588719825042726;0.6188592506179089;6.588719825042726;0.6188592506179089;0.5385349963965083;423.9120000000002;401.73600000000016;423.16866938400005;154.0;0.0;0.1593787497265738;-0.3658507160821831;0.3658507160821831;0.1593787497265738;1.1;1.8666666666666667;2.566666666666667;1.4030375096992358;1175.935711729624;20.664561460070644;16.87795848888976;17.633887434908214;14.580520035918415;9.8428…
922;6.586984287852644;0.6165135716055632;6.586984287852644;0.6165135716055632;0.5385349963965083;423.9120000000002;401.73600000000016;423.16866938400005;154.0;0.0;0.15937874972657387;-0.36585069771110706;0.36585069771110706;0.15937874972657387;1.1;1.9333333333333333;2.6333333333333333;1.4030375096992356;1175.935711729624;20.664561460070644;16.87795848888976;17.633887434908214;14.580520035918415;9…
923;5.183588786329553;0.7702666207639709;5.183588786329553;0.7702666207639709;0.50399933003119;457.3360000000001;436.16800000000006;456.10216939200006;150.0;0.0;0.15939486187996071;-0.36614422627748566;0.36614422627748566;0.15939486187996071;1.206896551724138;2.0344827586206895;2.7241379310344827;1.3923424480842412;1154.350635320626;19.9574546788841;16.26164291466404;17.84763945377874;14.08052003…
924;6.5560081119522255;0.6073762469226038;6.5560081119522255;0.6073762469226038;0.5504057852449964;412.8850000000002;391.71700000000016;412.15268497200003;150.0;0.0;0.17562568762400604;-0.36585068300349227;0.36585068300349227;0.17562568762400604;1.206896551724138;2.0344827586206895;2.7241379310344827;1.3923424480842412;1154.350635320626;19.9574546788841;16.26164291466404;17.017571860682494;14.080…
925;6.527051493296533;0.6095552435212432;6.527051493296533;0.6095552435212432;0.5625462600684947;398.85400000000016;379.70200000000017;398.12580152800007;144.0;0.0;0.15937865836419748;-0.4718425106342688;0.4718425106342688;0.15937865836419748;1.25;2.107142857142857;2.8214285714285716;1.3787752067681034;1095.237429347192;19.087211190881025;15.352814283317613;16.10874322933607;13.669836433395457;9.…
926;5.568821614822776;0.6210621433490755;5.568821614822776;0.6210621433490755;0.4810658844862996;472.3470000000002;450.17100000000016;471.101835044;156.0;0.0;0.1914474156219854;-0.44553793444600615;0.44553793444600615;0.1914474156219854;1.1333333333333333;1.9333333333333333;2.6;1.4003804269331368;1203.4090383698917;20.827698166887178;17.067977071248695;18.653973610363398;14.474366886035767;9.8580…
927;6.5366528307450915;0.5902401872518219;6.5366528307450915;0.5902401872518219;0.5440313052181573;413.8690000000003;393.70900000000023;413.13670056;150.0;0.0;0.161585370381777;-0.36585068975751045;0.36585068975751045;0.161585370381777;1.0689655172413792;1.8275862068965518;2.5172413793103448;1.3828891413162885;1156.6991508662227;19.9574546788841;16.14532734043832;16.901256286456775;14.06368328351…
928;5.1725608195873;0.6904055096528596;5.1725608195873;0.6904055096528596;0.4955041219648618;461.3490000000002;444.2130000000002;460.042940264;144.0;0.0;0.1608493156362332;-0.36614422621752374;0.36614422621752374;0.1608493156362332;1.2857142857142858;2.142857142857143;2.857142857142857;1.3787752067681032;1099.9709588056908;19.087211190881025;15.092540935938278;17.495034055980707;13.66983643339545…
929;6.551056122926163;0.6084693539184887;6.551056122926163;0.6084693539184887;0.5504057852449964;412.8850000000002;391.71700000000016;412.15268497200003;150.0;0.0;0.15989019487561038;-0.36585068978710805;0.36585068978710805;0.15989019487561038;1.2413793103448276;2.0689655172413794;2.7586206896551726;1.3828891413162885;1154.350635320626;19.9574546788841;16.26164291466404;17.017571860682494;14.0636…
930;6.55928743293988;0.6121594101879098;6.55928743293988;0.6121594101879098;0.5504057852449964;412.8850000000002;391.71700000000016;412.15268497200003;150.0;0.0;0.15942132358397204;-0.36585068983088886;0.36585068983088886;0.15942132358397204;1.2413793103448276;2.0689655172413794;2.7586206896551726;1.3923424480842412;1154.350635320626;19.9574546788841;16.26164291466404;17.017571860682494;14.080520…
931;6.554335443913817;0.6132525171837946;6.554335443913817;0.6132525171837946;0.5504057852449964;412.8850000000002;391.71700000000016;412.15268497200003;150.0;0.0;0.15937861502314488;-0.3658506976350306;0.3658506976350306;0.15937861502314488;1.206896551724138;2.0344827586206895;2.7241379310344827;1.3828891413162885;1154.350635320626;19.9574546788841;16.26164291466404;17.017571860682494;14.0636832…
932;6.576782643179198;0.616092023356634;6.576782643179198;0.616092023356634;0.5237441814954078;426.91200000000015;403.7280000000001;426.16833503600003;156.0;0.0;0.15937861502822862;-0.3658506976350306;0.3658506976350306;0.15937861502822862;1.2;2.033333333333333;2.7333333333333334;1.3776671493874146;1170.8726134934589;20.664561460070647;16.968749695850587;17.724678641869044;14.601688085973594;10.0…
933;6.595896509111245;0.2904802274842073;6.595896509111245;0.2904802274842073;0.5056945982133588;440.93900000000025;415.73900000000026;440.18398510000003;162.0;0.0;0.15937861503335407;-0.36585069763503053;0.36585069763503053;0.15937861503335407;1.1935483870967742;2.0;2.6774193548387095;1.3778533192263511;1201.3886740995895;21.53480494807372;17.838993183853663;18.59492212987212;14.974366886035769;…
934;12.627589508837579;-2.4745569411594497;12.627589508837579;0.46454166554512133;0.4694085195490992;462.89200000000034;441.7240000000003;462.14949141200003;168.0;0.0;0.257416801578822;-0.3658506976350306;0.3658506976350306;0.257416801578822;1.21875;2.03125;2.75;1.3584837195929402;1227.6261772245382;22.24191172926027;17.302028911058667;18.05795785707712;15.457530133630161;10.207290956167192;10.58…
935;6.585606877384324;0.6148469049388967;6.585606877384324;0.6148469049388967;0.5359230889518846;426.91200000000015;403.7280000000001;426.16833503600003;156.0;0.0;0.15937874972657387;-0.3658506976294527;0.3658506976294527;0.15937874972657387;1.2;2.0;2.6666666666666665;1.4003804269331368;1201.060522824295;20.82769816688718;17.184292645474414;17.940221591492868;14.474366886035767;9.920325488122469;…
936;12.828377243931447;-0.47443041645670636;12.828377243931447;0.19464988322897825;0.6980013703508101;348.45000000000016;324.25800000000004;348.195011388;134.0;0.0;0.2366500826736213;-0.3530198358567348;0.3530198358567348;0.2366500826736213;1.1923076923076923;1.9615384615384615;2.730769230769231;1.8000347100098932;1069.5512174015144;18.214813991764814;15.785803144589224;15.785803144589224;12.4298…
937;13.78261100634852;-0.5153420781893001;13.78261100634852;0.13539899614574935;0.40985641687656865;375.4070000000001;357.26300000000015;375.149538416;140.0;0.0;0.32326440049127014;-0.3816932467303221;0.3816932467303221;0.32326440049127014;1.0714285714285714;1.8571428571428572;2.642857142857143;1.5242046044083264;1167.3584609865861;19.672997628507925;15.084279320058936;15.084279320058936;13.50804…
938;11.586705089443186;0.011857520786092701;11.586705089443186;0.011857520786092701;0.7511080462384992;213.23999999999995;202.15199999999996;213.090211972;80.0;0.0;0.2526387632692277;-0.3576759981277053;0.3576759981277053;0.2526387632692277;1.25;2.0625;2.8125;2.0791627434736752;530.4518307675357;10.957819157813608;8.656426794285046;8.656426794285046;7.84333659290053;5.24899591095872;5.24899591095…
939;12.611948223733938;-0.6031691704459563;12.611948223733938;0.04032123960695366;0.24881678268709892;296.242;288.178;296.054554736;108.0;0.0;0.3582989375901889;-0.7098298118242989;0.7098298118242989;0.3582989375901889;1.0;1.7727272727272727;2.5454545454545454;2.268533465006826;1086.7249662586541;15.430356941388641;11.016085832682709;11.016085832682709;10.57538740046941;6.41371487299233;6.4137148…
940;12.908331211170314;-0.2243694030770147;12.908331211170314;0.19900616259439374;0.41179169806938765;505.45000000000033;475.21000000000026;504.18072956000015;182.0;0.0;0.25611758082477937;-0.3665100728070829;0.3665100728070829;0.25611758082477937;1.1764705882352942;2.0;2.764705882352941;1.3949033483186812;1028.5179194153745;23.915638315627202;19.07899225244621;20.590850144483113;16.4912036384413…
941;12.883639853145624;-0.30099383740560626;12.883639853145624;0.2556194030770147;0.41124625138508647;507.4220000000003;479.1980000000003;506.1599941160001;182.0;0.0;0.4094378959488097;-0.44752373765548953;0.44752373765548953;0.4094378959488097;1.2352941176470589;2.0588235294117645;2.823529411764706;1.3949033483186817;1031.7602069412073;23.9156383156272;18.78013376172352;20.29199165376043;16.4912…
942;13.081533531086652;-0.1006216558146571;13.081533531086652;0.1006216558146571;0.5825594118988938;438.5760000000002;404.3040000000002;438.27432432800003;172.0;0.0;0.2563327251845073;-0.4964065147255565;0.4964065147255565;0.2563327251845073;1.125;1.875;2.625;1.4814448789261239;907.1124907242223;22.338288046437583;19.06355028243391;19.06355028243391;15.6185248383792;11.608660607474523;11.60866060…
943;13.064577353145625;-0.12084663285781572;13.064577353145625;0.12084663285781572;0.5420612886537584;477.44000000000034;447.2000000000002;476.18581494;172.0;0.0;0.2563327251845071;-0.36651007182594053;0.36651007182594053;0.2563327251845071;1.125;1.875;2.625;1.4863840547559277;942.0790086331692;22.501424753254113;18.33388066879888;19.845738560835784;15.474366886035767;11.284936247310913;12.040865…
944;13.250537193553065;-0.13761059670781917;13.250537193553065;0.13761059670781917;0.49080068986644737;520.5090000000004;485.2290000000003;519.2280141;190.0;0.0;0.2563327285087472;-0.36650782470758747;0.36650782470758747;0.2563327285087472;1.0;1.6571428571428573;2.2857142857142856;1.5242981147845442;998.6200742287999;24.949018510446816;20.651337752301906;22.163195644338817;16.762060586270472;12.2…
945;13.035710078261486;-0.6963852314979666;13.035710078261486;0.09570204033046714;0.49838921015638116;481.3840000000002;455.1760000000002;480.144344052;172.0;0.0;0.25633275412294193;-0.3884799862909331;0.3884799862909331;0.25633275412294193;1.1875;1.90625;2.5625;1.5569615674583024;950.2963231274938;22.66456146007064;17.64537248039268;19.157230372429588;15.36821373615312;10.49072889425078;11.24665…
946;6.117604642066128;0.33549309229864754;6.117604642066128;0.33549309229864754;0.48215219052484565;461.39700000000016;435.18900000000025;460.154514812;164.0;0.0;0.22866931070827753;-0.3665592357402527;0.3665592357402527;0.22866931070827753;1.032258064516129;1.7419354838709677;2.3548387096774195;1.591713019870458;1025.9804342503567;21.957454678884094;17.822910627555725;19.334768519592632;14.86821…
947;4.657777777777778;0.6127314814814813;4.657777777777778;0.6127314814814813;0.7092711733137157;240.31;224.18199999999996;240.13749651199998;92.0;0.0;0.15393434813299156;-0.34485289430252886;0.34485289430252886;0.15393434813299156;1.1111111111111112;1.9444444444444444;2.8333333333333335;1.9581571194553142;688.0212629491165;11.949382989376328;10.263926038380744;10.263926038380744;8.93265299037757…
948;4.569814814814815;0.6185185185185182;4.569814814814815;0.6185185185185182;0.6837168568152397;240.31;224.18199999999996;240.13749651199998;92.0;0.0;0.13754744181301734;-0.34613674444938275;0.34613674444938275;0.13754744181301734;1.1666666666666667;2.0555555555555554;2.9444444444444446;1.9581571194553145;688.0212629491165;11.949382989376328;10.239362173691159;10.239362173691159;8.93265299037757…
949;4.8059259259259255;0.6231018518518517;4.8059259259259255;0.6231018518518517;0.7221277948279571;254.337;236.19299999999998;254.15314657599998;98.0;0.0;0.137547776532404;-0.3461367422790028;0.3461367422790028;0.137547776532404;1.263157894736842;2.1052631578947367;2.9473684210526314;2.002826214377543;731.1025651946966;12.819626477379408;11.186575769191117;11.186575769191117;9.343336592900531;7.1…
950;5.4533626228269085;0.5560185185185184;5.4533626228269085;0.5560185185185184;0.7054685455911968;241.294;226.17399999999995;241.1215121;92.0;0.0;0.18566628117651948;-0.3543177517156145;0.3543177517156145;0.18566628117651948;1.2222222222222223;2.111111111111111;3.0;1.9581571194553145;691.2663754469531;11.949382989376328;10.147610464155022;10.147610464155022;8.932652990377571;6.646641268954418;6.…
951;4.510149281934996;0.6150462962962959;4.510149281934996;0.6150462962962959;0.7080687441193351;240.30999999999997;224.182;240.13749651199998;92.0;0.0;0.1389920812411405;-0.34609001318901533;0.34609001318901533;0.1389920812411405;1.1666666666666667;2.0555555555555554;2.9444444444444446;1.9581571194553147;688.0212629491166;11.949382989376328;10.263926038380742;10.263926038380742;8.932652990377571…
952;13.456038359788359;-4.4592285525321245;13.456038359788359;0.14270833333333388;0.7222859932864554;308.30699999999996;293.18699999999995;308.12488114000007;116.0;0.0;0.44929586808632194;-0.3460900121781254;0.44929586808632194;0.3460900121781254;1.1818181818181819;1.9545454545454546;2.6818181818181817;2.0496087384781307;824.3989189624255;15.319626477379408;11.820469188218798;11.820469188218798;1…
953;4.551849489795918;0.7576851851851849;4.551849489795918;0.7576851851851849;0.8431828921670486;255.36499999999995;234.19699999999995;255.17354767199998;100.0;0.0;0.13882494425251446;-0.36767620879605556;0.36767620879605556;0.13882494425251446;1.1578947368421053;2.0526315789473686;2.9473684210526314;1.8088840379026505;580.6916127627449;12.656489770562876;11.360682517250801;11.360682517250801;9.4…
954;4.407777777777778;0.5502314814814813;4.407777777777778;0.5502314814814813;0.7121493951553206;241.298;226.17799999999997;241.13274547999998;92.0;0.0;0.17947141427744348;-0.34485119661572894;0.34485119661572894;0.17947141427744348;1.1666666666666667;2.0555555555555554;2.9444444444444446;1.9581571194553145;689.6088750476521;11.949382989376328;10.133789364691076;10.133789364691076;8.9326529903775…
955;4.510149281934996;0.6613425925925922;4.510149281934996;0.6613425925925922;0.7092711733137157;240.31;224.18199999999996;240.13749651199998;92.0;0.0;0.15562455976337244;-0.3448519265250666;0.3448519265250666;0.15562455976337244;1.1111111111111112;2.0;2.888888888888889;1.9581571194553142;688.0212629491166;11.949382989376328;10.263926038380744;10.263926038380744;8.932652990377571;6.72763735547934…
956;4.4514328231292515;0.7238425925925924;4.4514328231292515;0.7238425925925924;0.6868350320310468;239.32199999999997;222.18599999999995;239.14224754399999;92.0;0.0;0.1538882047786543;-0.3448535169594904;0.3448535169594904;0.1538882047786543;1.1111111111111112;2.0;2.888888888888889;1.9581571194553145;685.9659854216317;11.949382989376328;10.39406271207041;10.39406271207041;8.932652990377571;6.8678…
957;12.937087222464417;-4.63215419671655;12.937087222464417;0.053639826247287914;0.3841837936995399;448.79200000000026;436.6960000000003;448.066235964;158.0;0.0;0.41741842768680637;-0.43812621367060817;0.43812621367060817;0.41741842768680637;1.032258064516129;1.7419354838709677;2.4838709677419355;1.4106240834219126;1243.6108895618615;22.00986092169139;15.366147682171144;16.122076628189596;14.7918…
958;14.684480572675263;-3.7358481886600683;14.684480572675263;0.0046418313456833005;0.6506391929352348;455.5110000000002;433.33500000000015;455.131505404;166.0;0.0;0.2541505691597338;-0.49138940588513874;0.49138940588513874;0.2541505691597338;1.15625;1.90625;2.59375;1.6578018412423683;1307.5619537873597;23.043241116511005;17.63110588259473;18.44760246352246;15.146885611180736;9.909784184414615;11…
959;12.523638653042529;-0.2601997553179005;12.523638653042529;0.00923548632370852;0.48453594412807643;431.45600000000024;410.28800000000024;431.170587532;162.0;0.0;0.27342864344091333;-0.43751003807588473;0.43751003807588473;0.27342864344091333;1.09375;1.9375;2.6875;1.2941285310095785;1336.5564187989535;22.241911729260273;17.57117883397111;17.57117883397111;15.440693381224554;10.216797779550575;1…
960;4.525824829931973;0.8233204732510291;4.525824829931973;0.8233204732510291;0.7462020272774367;238.29399999999998;224.18199999999996;238.12184644799999;90.0;0.0;0.1570885372391145;-0.3776608814775039;0.3776608814775039;0.1570885372391145;1.0555555555555556;1.8333333333333333;2.5;2.030183701448299;634.5816689827813;12.535169427003234;10.383092670827256;10.383092670827256;8.737183443017882;5.8237…
961;4.546834845049131;0.8219964096749812;4.546834845049131;0.8219964096749812;0.7462020272774367;238.29399999999998;224.18199999999996;238.12184644799999;90.0;0.0;0.15708854492691302;-0.3776422851896282;0.3776422851896282;0.15708854492691302;1.1111111111111112;2.0;2.7777777777777777;2.107190936819572;651.8316689827813;12.535169427003234;10.383092670827256;10.383092670827256;8.737183443017882;5.82…
962;5.121021195515243;0.8039981995884775;5.121021195515243;0.8039981995884775;0.7289770901063997;225.251;214.16299999999995;225.090211972;84.0;0.0;0.157088537283902;-0.49676778700834684;0.49676778700834684;0.157088537283902;1.1176470588235294;1.9411764705882353;2.6470588235294117;2.069509725278097;610.0782743621693;11.664925939000156;9.344127365791161;9.344127365791161;8.364504642955708;5.3181007…
963;5.193116969009826;0.7965924981103555;5.193116969009826;0.7965924981103555;0.7289770901063997;225.251;214.16299999999995;225.090211972;84.0;0.0;0.15708855093977894;-0.4967434632071466;0.4967434632071466;0.15708855093977894;1.1764705882352942;2.1176470588235294;2.9411764705882355;2.13036203546335;627.3282743621692;11.664925939000156;9.344127365791161;9.344127365791161;8.364504642955708;5.318100…
964;5.470396240132754;0.6855382159439911;5.470396240132754;0.6855382159439911;0.6572460583734407;378.47600000000017;352.2680000000001;378.205576072;146.0;0.0;0.16241566872489438;-0.492842070365072;0.492842070365072;0.16241566872489438;0.8928571428571429;1.6071428571428572;2.3214285714285716;1.4598116042254878;924.4730001703447;19.346724214874865;16.466793803563853;16.466793803563853;13.7795195431…
965;12.395095330935185;0.2595067566969278;12.395095330935185;0.2595067566969278;0.7702256211418201;385.4680000000001;358.25200000000007;385.21138972400007;150.0;0.0;0.23624903882770654;-0.492842070365072;0.492842070365072;0.23624903882770654;0.9642857142857143;1.6428571428571428;2.3214285714285716;1.465721763132599;845.0951994198526;19.50986092169139;16.556824687139187;16.556824687139187;13.69020…
966;12.693247258372827;0.0870067566969277;12.693247258372827;0.0870067566969277;0.6053715564098294;421.5010000000002;394.28500000000014;421.21138972400007;162.0;0.0;0.24039804557039643;-0.492842070365072;0.492842070365072;0.24039804557039643;1.0;1.6774193548387097;2.3548387096774195;1.4396596541042281;1051.7662285759595;21.794317972067564;18.115148908341126;18.115148908341126;15.100886748174158;1…
967;13.084510319107697;-0.19790047269028332;13.084510319107697;0.19790047269028332;0.6759172860569016;382.4390000000001;359.25500000000005;382.180504196;146.0;0.0;0.16241566872489438;-0.492842070365072;0.492842070365072;0.16241566872489438;0.9285714285714286;1.6071428571428572;2.2857142857142856;1.5083571466563386;956.5268525098902;19.509860921691395;16.060301226196906;16.060301226196906;13.67336…
968;5.823588719049058;0.673967942823237;5.823588719049058;0.673967942823237;0.610636665669792;394.4750000000002;368.2670000000001;394.20049069199996;152.0;0.0;0.16241566872489438;-0.492842070365072;0.492842070365072;0.16241566872489438;0.896551724137931;1.6206896551724137;2.3448275862068964;1.3960836822795732;943.4451706725798;20.05383099606141;16.875042094027716;16.875042094027716;14.27951954312…
969;5.476864314506672;0.41189681073429263;5.476864314506672;0.41189681073429263;0.6769860298534934;378.4760000000001;352.26800000000014;378.205576072;146.0;0.0;0.16241566872489438;-0.492842070365072;0.492842070365072;0.16241566872489438;0.8928571428571429;1.5714285714285714;2.25;1.5526287705252293;939.9245471336565;19.50986092169139;16.629930510380383;16.629930510380383;13.707039898056806;9.61648…
970;5.907654465299366;0.5912089900239252;5.907654465299366;0.5912089900239252;0.7780922795273401;272.739;259.635;272.082874096;96.0;0.0;0.15719462328242398;-0.3776608814775039;0.3776608814775039;0.15719462328242398;1.1578947368421053;1.894736842105263;2.5789473684210527;2.033062580954633;715.8940982214865;13.405412915006313;10.683706874646857;11.439635820665313;9.131030293135234;5.923428117081965…
971;12.117985638699924;-0.4352777777777781;12.117985638699924;0.13390088288401802;0.5822508719763826;292.36;276.23199999999997;292.088163372;106.0;0.0;0.33773271048441905;-0.507954781848604;0.507954781848604;0.33773271048441905;1.5;2.25;2.9;2.444614111268485;583.5366774375368;14.698306133819765;11.265816594026225;12.082313174953951;9.524075805453151;6.269153758057492;6.677402048521355;4.385606276…
972;5.3153302154195;0.7742129629629633;5.3153302154195;0.7742129629629633;0.7289770901063997;225.251;214.16299999999998;225.090211972;84.0;0.0;0.15709031467805495;-0.49599253481386607;0.49599253481386607;0.15709031467805495;1.1176470588235294;2.0;2.823529411764706;2.2005993545212634;627.3282743621693;11.664925939000156;9.344127365791161;9.344127365791161;8.381341395361316;5.324083789144;5.3240837…
973;4.57848686696901;0.8389994855967079;4.57848686696901;0.8389994855967079;0.7725813709272642;264.332;248.20399999999998;264.137496512;100.0;0.0;0.15708853723911453;-0.37153480295494434;0.37153480295494434;0.15708853723911453;1.0;1.8;2.55;1.6722961626422101;690.5765038306798;13.363596551749426;11.211519795573448;11.211519795573448;9.898979485566358;7.061790619088152;7.061790619088152;5.197573769…
974;4.59146730914588;0.5047591752750481;4.59146730914588;0.5047591752750481;0.7547049750441378;278.359;260.215;278.153146576;106.0;0.0;0.15708853718896454;-0.32261792835113157;0.32261792835113157;0.15708853718896454;1.0476190476190477;1.9523809523809523;2.7142857142857144;1.6283312265270333;705.8309133465598;14.070703332935974;11.841656469263116;11.841656469263116;10.398979485566358;7.54488023955…
975;12.682969113595362;-4.4229540632827975;12.682969113595362;0.19584362139917721;0.784752704218507;306.291;293.187;306.10923107600007;114.0;0.0;0.41746940519397285;-0.3776608814775039;0.41746940519397285;0.3776608814775039;1.0909090909090908;1.7727272727272727;2.3636363636363638;2.0100392409601877;803.7607783449342;15.905412915006313;11.939635820665313;11.939635820665313;10.342355158540421;6.551…
976;4.586658163265306;0.830820473251029;4.586658163265306;0.830820473251029;0.7622117661465047;252.32100000000003;236.19299999999996;252.13749651199998;96.0;0.0;0.15710838087875126;-0.3776608814775039;0.3776608814775039;0.15710838087875126;1.105263157894737;1.8421052631578947;2.526315789473684;2.033062580954633;710.5937081961652;13.405412915006313;11.305742401637632;11.305742401637632;9.131030293…
977;9.65617146315018;0.2373108192335842;9.65617146315018;0.2373108192335842;0.5943187871488054;330.3910000000001;312.24700000000007;330.148061196;124.0;0.0;0.15713250940770923;-0.5079438891105302;0.5079438891105302;0.15713250940770923;0.92;1.72;2.44;1.7275418703516923;1035.197075917049;17.388540578131757;14.062357073896091;14.062357073896091;12.09735678832402;8.029419883373249;8.029419883373249;6…
978;6.095453488421862;0.6087145166708661;6.095453488421862;0.6087145166708661;0.7780922795273401;272.73900000000003;259.635;272.082874096;96.0;0.0;0.1586553960513955;-0.3776608814775039;0.3776608814775039;0.1586553960513955;1.105263157894737;1.8421052631578947;2.473684210526316;2.061962651042816;715.8940982214864;13.405412915006313;10.683706874646857;11.439635820665313;9.147867045540842;5.9294111…
979;6.132490525458898;0.4029373850856537;6.132490525458898;0.4029373850856537;0.7781180674311714;307.184;295.088;306.043901744;102.0;0.0;0.1587633165620442;-0.3776608814775039;0.3776608814775039;0.1587633165620442;1.1;1.8;2.45;2.078769770953623;762.689993542426;14.27565640300939;10.984321078466458;12.496178970503369;9.5585506480638;6.035060084396952;6.790989030415407;4.644043764386301;5.429208364…
980;13.814815447538574;-0.5711851815022249;13.814815447538574;0.014974584663957957;0.34572754230069963;424.4350000000001;407.2990000000001;424.13355400400013;156.0;0.0;0.25813372335732626;-0.3548607972750461;0.3548607972750461;0.25813372335732626;0.84375;1.53125;2.3125;1.4394528061978549;1527.3933582550956;22.07877502244374;16.724578418091674;16.724578418091674;15.597356788324024;9.92711242581893…
981;13.225795718778016;-4.63543767609125;13.225795718778016;0.23153609291516508;0.2752066218834488;474.44200000000006;457.30600000000015;474.1303604440001;174.0;0.0;0.4166858625006782;-0.3548607972750462;0.4166858625006782;0.3548607972750462;0.8285714285714286;1.4857142857142858;2.2285714285714286;1.417655096036953;1626.7317973453148;24.578775022443736;17.98050736411013;17.98050736411013;16.80868…
982;13.344592015074312;-0.46236649562027243;13.344592015074312;0.1841279768909776;0.34572754230069963;424.43500000000006;407.2990000000001;424.13355400400013;156.0;0.0;0.25696513228437046;-0.35486079727504627;0.35486079727504627;0.25696513228437046;0.875;1.625;2.40625;1.4313256481457175;1527.3933582550958;22.07877502244374;16.724578418091674;16.724578418091674;15.580520035918417;9.921129361675225…
983;12.437062601837376;-0.16072119424327802;12.437062601837376;0.1516100543717367;0.34074140409056725;420.4720000000001;400.3120000000002;420.15862588000005;156.0;0.0;0.25696513228437046;-0.35486079727504627;0.35486079727504627;0.25696513228437046;0.84375;1.53125;2.28125;1.4235961744331636;1504.0283303277952;22.078775022443736;17.34661394508245;17.34661394508245;15.580520035918417;10.232147125170…
984;13.043819775237772;-0.39123406316177767;13.043819775237772;0.18148243991801838;0.34572754230069963;424.43500000000006;407.29900000000015;424.13355400400013;156.0;0.0;0.25696513228437046;-0.35486079727504627;0.35486079727504627;0.25696513228437046;0.84375;1.53125;2.28125;1.4235961744331636;1510.1433582550958;22.07877502244374;16.724578418091674;16.724578418091674;15.580520035918417;9.921129361…
985;12.716859968946821;-4.458758969719159;12.716859968946821;0.11511800792863491;0.2752066218834488;474.4420000000001;457.3060000000002;474.1303604440001;174.0;0.0;0.415910266510398;-0.35486079727504627;0.415910266510398;0.35486079727504627;0.8285714285714286;1.4857142857142858;2.1714285714285713;1.368201814626306;1609.4817973453148;24.578775022443732;17.98050736411013;17.98050736411013;16.791844…
[truncated: 665 more rows]
