# Supplementary material for: Evaluating High-Variance Leaves as Uncertainty Measure for Random Forest Regression
Source: Molecules. 2021 Oct 28;26(21):6514. doi: 10.3390/molecules26216514 (PMC8588039; doi:10.3390/molecules26216514)
Supplement: Supplementary file 1 [file molecules-26-06514-s001.zip › supplementary_materials/data_sets/cortes-ciriano/P16581/descriptors/rdkit/X.csv]

id;MaxEStateIndex;MinEStateIndex;MaxAbsEStateIndex;MinAbsEStateIndex;qed;MolWt;HeavyAtomMolWt;ExactMolWt;NumValenceElectrons;NumRadicalElectrons;MaxPartialCharge;MinPartialCharge;MaxAbsPartialCharge;MinAbsPartialCharge;FpDensityMorgan1;FpDensityMorgan2;FpDensityMorgan3;BalabanJ;BertzCT;Chi0;Chi0n;Chi0v;Chi1;Chi1n;Chi1v;Chi2n;Chi2v;Chi3n;Chi3v;Chi4n;Chi4v;HallKierAlpha;Ipc;Kappa1;Kappa2;Kappa3;Lab…
0;14.437528833283253;-3.151592721285823;14.437528833283253;0.06805447119661534;0.36015550281830977;480.53300000000024;454.3250000000003;480.15304937199994;178.0;0.0;0.29556892074580177;-0.45506590179189105;0.45506590179189105;0.29556892074580177;1.0606060606060606;1.7575757575757576;2.4545454545454546;1.5630151495923101;1043.0127169457514;23.683587508058327;18.43672485574826;19.253221436675982;15…
1;11.288525883621482;-0.4538671436588102;11.288525883621482;0.4538671436588102;0.7885830015076515;318.78500000000014;307.69700000000006;318.022976272;106.0;0.0;0.2583130186646945;-0.45478441385518414;0.45478441385518414;0.2583130186646945;1.2857142857142858;2.0952380952380953;2.8095238095238093;2.0553716677727487;844.8059419781346;14.982763184195939;11.091374824228156;12.663800351174338;10.041713…
2;11.297264360018689;-0.9128265749468853;11.297264360018689;0.3390582423441577;0.6649350400361943;330.36500000000007;316.2530000000001;330.067427928;118.0;0.0;0.2583130186646788;-0.4550659351170154;0.4550659351170154;0.2583130186646788;1.3043478260869565;2.0434782608695654;2.6956521739130435;1.9025407242702055;844.9124501426329;16.396976746569035;11.969644861784646;12.786141442712372;11.079718698…
3;12.734219327283;-4.453226053372833;12.734219327283;0.028657407407407964;0.7779887163354969;338.31;329.23800000000006;338.03368318800005;118.0;0.0;0.41604507552014597;-0.45504984753046857;0.45504984753046857;0.41604507552014597;1.2173913043478262;2.0;2.6956521739130435;2.0014915746599518;889.8045285008111;16.612519696192862;11.424654039436236;12.241150620363962;10.842355158540423;6.3687080931878…
4;11.862966860611298;-0.10707035056699254;11.862966860611298;0.10707035056699254;0.549752470230472;360.43800000000016;344.3100000000001;360.09324875199997;128.0;0.0;0.26063628534211486;-0.4550655606839192;0.4550655606839192;0.26063628534211486;1.0;1.7307692307692308;2.4615384615384617;1.6271235822004642;1056.5260518910752;17.932510652501772;14.10016169716706;14.916658278094786;12.741514740667453;…
5;12.853015623579296;-0.48709982824881837;12.853015623579296;0.33311884954471505;0.8035981557568098;288.303;279.23099999999994;288.03687674800005;100.0;0.0;0.2583130186646788;-0.45506270080737715;0.45506270080737715;0.2583130186646788;1.25;2.0;2.7;2.022195356027533;783.4731692677506;14.11251969619286;10.168725093417782;10.985221674345508;9.631030293135236;5.740743620178578;6.557240201106304;4.080…
6;11.279066304666953;-0.45417835765058023;11.279066304666953;0.45417835765058023;0.7885830015076516;318.785;307.69700000000006;318.022976272;106.0;0.0;0.2583130186646788;-0.45505404331923766;0.45505404331923766;0.2583130186646788;1.3333333333333333;2.142857142857143;2.857142857142857;2.031661094950641;844.8059419781343;14.982763184195939;11.091374824228156;12.663800351174338;10.041713895658196;6.…
7;11.970738975697936;-0.1106245951449989;11.970738975697936;0.09840727871417676;0.36939558842559206;470.59100000000035;440.3510000000002;470.18754305999994;176.0;0.0;0.26063628534211486;-0.45506595633654534;0.45506595633654534;0.26063628534211486;1.0606060606060606;1.7878787878787878;2.484848484848485;1.3232982644629014;1062.3494492940215;23.09780107043142;19.095009472102895;19.91150605303062;16.…
8;11.737627199763395;-0.1255104496139845;11.737627199763395;0.00254187764316538;0.7764836829718498;314.36600000000004;300.254;314.07251330799994;112.0;0.0;0.26063628534211486;-0.4550659382646156;0.4550659382646156;0.26063628534211486;1.3181818181818181;2.090909090909091;2.772727272727273;1.9518454103086644;811.873912283389;15.526733258565956;11.867730727905435;12.684227308833162;10.70703989805680…
9;11.730682755318952;-0.13377491242390205;11.730682755318952;0.13377491242390205;0.8050252175088864;309.3500000000001;298.262;309.0571975920001;108.0;0.0;0.26063628534211486;-0.4550647737739833;0.4550647737739833;0.26063628534211486;1.3181818181818181;2.090909090909091;2.772727272727273;1.9731257213177753;878.5374645715074;15.526733258565956;11.660623946718887;12.477120527646614;10.70703989805680…
10;11.276279599228733;-0.45784226949630935;11.276279599228733;0.45784226949630935;0.7885830015076516;318.7850000000001;307.69700000000006;318.022976272;106.0;0.0;0.258313018664679;-0.45501020756535143;0.45501020756535143;0.258313018664679;1.3333333333333333;2.142857142857143;2.857142857142857;2.0316610949506413;844.8059419781343;14.982763184195939;11.091374824228156;12.663800351174338;10.04171389…
11;13.13815103163498;-1.6912239551340387;13.13815103163498;0.023604094214421778;0.12693128987628888;536.5310000000004;500.24300000000034;536.2217392119999;212.0;0.0;0.33085550943678643;-0.48123023432770134;0.48123023432770134;0.33085550943678643;1.027027027027027;1.6756756756756757;2.27027027027027;2.172468969996209;826.3965863377322;28.024215068523315;20.797269799575748;20.797269799575748;17.292…
12;13.087734364968313;-1.6378780849219787;13.087734364968313;0.015130116116560677;0.15585356127954836;520.5320000000003;484.2440000000003;520.2268245919998;206.0;0.0;0.33085549762431327;-0.4812302343277014;0.4812302343277014;0.33085549762431327;1.0833333333333333;1.75;2.361111111111111;2.1156427439223644;794.9902544332491;27.15397158052024;20.47981271607271;20.47981271607271;16.86518751830265;11.…
13;13.087734364968313;-1.6378780849219792;13.087734364968313;0.015130116116560455;0.1558535612795484;520.5320000000003;484.24400000000037;520.226824592;206.0;0.0;0.33085549762431327;-0.4812302343277014;0.4812302343277014;0.33085549762431327;1.0833333333333333;1.75;2.361111111111111;2.115642743922364;794.9902544332491;27.153971580520235;20.47981271607271;20.47981271607271;16.86518751830265;11.8828…
14;11.24386281777786;-0.44371139849675223;11.24386281777786;0.44371139849675223;0.7786657316123767;349.209;340.13699999999994;347.9568106280001;100.0;0.0;0.2583130186646788;-0.4550649424022527;0.4550649424022527;0.2583130186646788;1.25;2.0;2.7;2.022195356027533;783.4731692677506;14.11251969619286;10.168725093417782;12.571218213460213;9.631030293135236;5.740743620178578;7.350238470663656;4.0803301…
15;12.539981247757291;-4.398962102428462;12.539981247757291;0.235300925925926;0.7779887163354968;338.31000000000006;329.23800000000006;338.03368318800005;118.0;0.0;0.4159140605082642;-0.45506587161895373;0.45506587161895373;0.4159140605082642;1.173913043478261;1.8695652173913044;2.4782608695652173;1.934513703085784;872.554528500811;16.612519696192862;11.424654039436236;12.241150620363962;10.84235…
16;11.24823781777786;-0.4385047869265042;11.24823781777786;0.4385047869265042;0.6855598907919698;396.209;387.13699999999994;395.94294652800005;100.0;0.0;0.2583130186646788;-0.45506502888154166;0.45506502888154166;0.2583130186646788;1.25;2.0;2.7;2.022195356027533;783.4731692677506;14.11251969619286;10.168725093417782;13.142719965521831;9.631030293135236;5.740743620178578;7.635989346694465;4.080330…
17;11.640267907399803;-0.48524123594941737;11.640267907399803;0.32450809630033195;0.7178647458998612;342.3760000000001;328.2640000000001;342.067427928;122.0;0.0;0.33761175985637004;-0.4623913003326049;0.4623913003326049;0.33761175985637004;1.2083333333333333;1.9583333333333333;2.625;1.8676626461550339;902.5994713875644;17.10408352775558;12.81436398252283;13.630860563450556;11.57971869811898;7.205…
18;11.77411621187054;-0.15137147831592235;11.77411621187054;0.09872907383056906;0.33123139090829384;342.3800000000001;328.2680000000001;342.078661308;122.0;0.0;0.26063628534211486;-0.45506552920080773;0.45506552920080773;0.26063628534211486;1.2916666666666667;2.0416666666666665;2.7083333333333335;1.9061062500733932;905.3314521866569;17.10408352775558;12.660623946718887;13.477120527646614;11.61772…
19;12.579041844991483;-4.700346398565096;12.579041844991483;0.17990962938612465;0.5222559362230011;420.3720000000001;409.28400000000016;420.05039587199997;148.0;0.0;0.471182229278739;-0.4550655290439423;0.471182229278739;0.4550655290439423;1.206896551724138;1.9655172413793103;2.6206896551724137;1.583733136204228;1185.2550170983443;20.5956473593183;14.649979251710391;15.466475832638118;13.84668645…
20;12.043547815452838;-0.22647795011025518;12.043547815452838;0.0035027067494042274;0.28940096015915395;484.57800000000026;456.35400000000027;484.178040996;180.0;0.0;0.26063628534211486;-0.45506556655419556;0.45506556655419556;0.26063628534211486;1.1176470588235294;1.8529411764705883;2.5294117647058822;1.5588693412114976;1124.098663357365;24.33828804643758;18.8606406536812;19.677137234608928;16.5…
21;11.865004579709456;-0.10461662852036335;11.865004579709456;0.10461662852036335;0.7645816320929367;369.44600000000014;350.29400000000015;369.11471246800005;134.0;0.0;0.26063628534211486;-0.4550636266500172;0.4550636266500172;0.26063628534211486;1.2307692307692308;2.0;2.730769230769231;1.5641823472833307;917.4289748515961;17.93251065250177;14.397299361928942;15.213795942856668;12.741514740667453…
22;11.251516088652284;-0.47173787538686507;11.251516088652284;0.46081336712830256;0.8037801309373136;295.32300000000004;286.25100000000003;295.041547528;102.0;0.0;0.2583130186646788;-0.4550647737780075;0.4550647737780075;0.2583130186646788;1.2857142857142858;2.0476190476190474;2.7142857142857144;1.9932996746565537;862.7512693898539;14.819626477379408;10.737974215908514;11.55447079683624;10.169035…
23;11.876799384475133;-0.11981500753382823;11.876799384475133;0.11981500753382823;0.4810964425982901;416.4990000000002;392.3070000000002;416.14059286799994;154.0;0.0;0.26063628534211486;-0.455065938255354;0.455065938255354;0.26063628534211486;1.0689655172413792;1.8275862068965518;2.586206896551724;1.556568033650425;926.4710824455917;20.476480726871788;16.473689128543256;17.290185709470983;14.2070…
24;11.927710209721543;-0.10166654222315108;11.927710209721543;0.10166654222315108;0.5238128216316142;439.5850000000002;410.3530000000002;439.2041961680001;164.0;0.0;0.26063628534211486;-0.45506362853774485;0.45506362853774485;0.26063628534211486;1.1612903225806452;1.935483870967742;2.6774193548387095;1.303351668445683;1012.4836671601997;21.631181265251037;18.05758501052468;18.874081591452406;15.1…
25;14.018918514218079;-1.621171141065006;14.018918514218079;0.1717675438071362;0.0313765927712085;828.1859999999998;742.5060000000001;827.6234959200001;340.0;0.0;0.30293567266724547;-0.4812292624504767;0.4812292624504767;0.30293567266724547;0.5517241379310345;0.9655172413793104;1.3793103448275863;2.9304328397742663;1053.2938686888922;42.96983379061809;36.863242932709866;36.863242932709866;27.9580…
26;12.48790679628869;-0.47858516359279535;12.48790679628869;0.0161548353909462;0.7473532791112071;383.42900000000014;366.2930000000001;383.09397702399997;138.0;0.0;0.2583130186646788;-0.4550655120392929;0.4550655120392929;0.2583130186646788;1.1481481481481481;1.8888888888888888;2.5925925925925926;1.5387805213021197;993.8623394451189;18.80275414050485;14.38289792158243;15.199394502510156;13.114193…
27;12.522292740015294;-0.14062220062983188;12.522292740015294;0.007710555312050671;0.7321721934551279;397.4560000000002;378.3040000000002;397.1096270879999;144.0;0.0;0.26063628534211486;-0.4550655120352687;0.4550655120352687;0.26063628534211486;1.1785714285714286;1.9285714285714286;2.642857142857143;1.5339662840564876;1009.967635419657;19.509860921691395;15.305547652392805;16.12204423332053;13.65…
28;11.249071151111194;-0.43751305138931396;11.249071151111194;0.43751305138931396;0.8002040600930358;284.34000000000003;272.24399999999997;284.061948624;100.0;0.0;0.2583130186646788;-0.45506596525201237;0.45506596525201237;0.2583130186646788;1.25;2.0;2.7;2.022195356027533;778.1727792424294;14.11251969619286;10.790760620408555;11.607257201336282;9.631030293135236;6.051761383673964;6.86825796460169…
29;11.83697093956043;-0.10986917719823674;11.83697093956043;0.10986917719823674;0.7570290405181604;352.41900000000015;336.2910000000001;352.09939675199996;126.0;0.0;0.26063628534211486;-0.4550655292755421;0.4550655292755421;0.26063628534211486;1.28;2.12;2.84;1.6143563620296282;962.8714477892636;17.225403871315223;13.574837509091983;14.39133409001971;12.241514740667453;7.906474203439243;8.72297078…
30;11.343036880894232;-0.43825914872632077;11.343036880894232;0.1010378975715378;0.7711998048775836;326.42100000000005;308.27700000000004;326.10889881599996;118.0;0.0;0.2583130186646788;-0.45506595646788933;0.45506595646788933;0.2583130186646788;1.173913043478261;1.8695652173913044;2.4782608695652173;1.9345137030857842;860.8541249111406;16.612519696192862;13.290760620408557;14.107257201336283;10.…
31;11.356732014501539;-0.4537259995173788;11.356732014501539;0.4537259995173788;0.6244024179377502;358.41900000000015;340.27500000000015;358.09872805599997;130.0;0.0;0.2583130186646788;-0.45506593825937824;0.45506593825937824;0.2583130186646788;1.2;2.0;2.72;1.715696919461429;861.1434982869222;17.648053602125596;13.728577544895925;14.545074125823652;12.169035095596023;7.67958846851554;8.4960850494…
32;13.610158465474886;-0.495315706686031;13.610158465474886;0.08103103680533263;0.4133598314525561;520.6550000000004;488.39900000000034;520.214426504;194.0;0.0;0.3243453209825149;-0.45506551202553985;0.45506551202553985;0.3243453209825149;0.9459459459459459;1.6216216216216217;2.2972972972972974;1.3337041092683706;1277.0790826623765;25.777445635193008;20.780239147080966;21.596735728008692;17.99120…
33;11.397632717808467;-0.4577779704967917;11.397632717808467;0.4577779704967917;0.4944737832081302;402.4720000000002;380.29600000000016;402.12494280399994;148.0;0.0;0.2583130186646788;-0.45506593825937824;0.45506593825937824;0.2583130186646788;1.0714285714285714;1.8214285714285714;2.5714285714285716;1.5441896441677736;910.6049751169414;19.769373945685235;15.551039397732884;16.36753597866061;13.66…
34;11.841730831682963;-0.1042122628874762;11.841730831682963;0.1042122628874762;0.5415303531597759;366.4670000000001;352.3550000000002;366.049669688;124.0;0.0;0.26063628534211486;-0.4550655528122864;0.4550655528122864;0.26063628534211486;1.16;2.0;2.72;1.6380208554914164;1021.4625176876023;17.225403871315223;13.35370944925167;14.986702611107123;12.241514740667453;7.658254455968078;9.3544038481507;…
35;11.235182262222304;-0.4540419770091486;11.235182262222304;0.4540419770091486;0.7237456246463643;285.32800000000003;274.23999999999995;285.0571975920001;100.0;0.0;0.2583130186646788;-0.4550636304247395;0.4550636304247395;0.2583130186646788;1.2;1.95;2.65;2.022195356027533;780.7182817655872;14.11251969619286;10.368110889598182;11.184607470525908;9.631030293135236;5.840436518268778;6.6569330991965…
36;11.25846053309673;-0.46347341257694796;11.25846053309673;0.00999996442817519;0.7753926987937232;300.33900000000006;288.243;300.056863244;106.0;0.0;0.2583130186646788;-0.45506593826863984;0.45506593826863984;0.2583130186646788;1.2857142857142858;2.0476190476190474;2.7142857142857144;1.9697790600341698;796.2888742740762;14.819626477379408;10.945080997095062;11.761577578022788;10.169035095596021;…
37;11.831868898744107;-0.11578633696155016;11.831868898744107;0.11578633696155016;0.578886751906043;350.3990000000001;336.2870000000001;350.072513308;124.0;0.0;0.26063628534211486;-0.46437544154313526;0.46437544154313526;0.26063628534211486;1.2;2.04;2.76;1.6380208554914164;1020.7076301854388;17.225403871315223;13.35370944925167;14.170206030179397;12.241514740667453;7.658254455968078;8.47475103689…
38;11.713577323950698;-0.11699728769173157;11.713577323950698;0.11699728769173157;0.7906072033806537;318.7850000000001;307.697;318.022976272;106.0;0.0;0.26063628534211486;-0.45506449808944555;0.45506449808944555;0.26063628534211486;1.2857142857142858;2.0476190476190474;2.761904761904762;1.9971554406704348;799.0437617762396;14.819626477379408;11.091374824228156;12.663800351174338;10.16903509559602…
39;11.836181328022194;-0.11552054473771634;11.836181328022194;0.045761083362059196;0.735870545912219;354.4310000000002;336.28700000000015;354.103813436;128.0;0.0;0.26063628534211486;-0.4550659563365629;0.4550659563365629;0.26063628534211486;1.32;2.08;2.72;1.6186739684826463;929.4971304174455;17.440946820939047;13.781944290278531;14.598440871206257;12.148126913967577;8.139974186875811;8.9564707678…
40;11.404164888999375;-0.45051079309046194;11.404164888999375;0.10055933423541585;0.6874612116685441;384.4570000000002;364.29700000000014;384.11437811999997;140.0;0.0;0.2583130186646788;-0.4550659382591441;0.4550659382591441;0.2583130186646788;1.2592592592592593;2.111111111111111;2.8518518518518516;1.4344942816296218;932.8096365913353;18.639617433688315;14.720141376458647;15.536637957386374;13.18…
41;11.979009403998443;-0.999583145681562;11.979009403998443;0.04007523703300153;0.4821831893135198;387.4170000000001;370.2810000000002;387.088891644;140.0;0.0;0.2583130186646788;-0.45506551204696843;0.45506551204696843;0.2583130186646788;1.2592592592592593;2.0;2.6666666666666665;1.7403394868305568;970.7924776267087;19.38854057813175;14.084999933435057;14.901496514362783;12.973565548236332;8.00036…
42;11.760138431409242;-0.13614711934156354;11.760138431409242;0.007752407650912341;0.7431207604324488;326.3770000000001;312.26500000000004;326.072513308;116.0;0.0;0.26063628534211486;-0.4550655319726011;0.4550655319726011;0.26063628534211486;1.173913043478261;1.9130434782608696;2.5652173913043477;1.943171257099241;884.4948006538692;16.396976746569035;12.621658641682792;13.438155222610519;11.07971…
43;12.166781689159693;-4.745222090623027;12.166781689159693;0.2214792996256667;0.7439331500755902;368.3360000000001;357.2480000000001;368.044247872;130.0;0.0;0.5725963323057103;-0.455061537029165;0.5725963323057103;0.455061537029165;1.16;1.84;2.48;1.8499457383295455;907.1240944072267;18.026733258565955;12.755552060710473;13.5720486416382;11.853486507463531;6.988281249056855;7.804777829984581;4.86…
44;11.86895853058298;-0.9783451611352285;11.86895853058298;0.01761332119726955;0.4078429417579515;427.48200000000014;406.3140000000002;427.1201917719999;156.0;0.0;0.26063628534211486;-0.45506556655419556;0.45506556655419556;0.26063628534211486;1.2666666666666666;2.033333333333333;2.7333333333333334;1.671662361965262;1062.1940125872989;21.509860921691395;16.162350202624683;16.978846783552406;14.49…
45;11.234410657284034;-0.45496025065469525;11.234410657284034;0.45496025065469525;0.7991839666595926;304.75800000000004;295.6859999999999;304.00732620800005;100.0;0.0;0.2583130186646788;-0.4550644980934697;0.4550644980934697;0.2583130186646788;1.25;2.0;2.7;2.022195356027533;783.4731692677506;14.11251969619286;10.168725093417782;11.741150620363964;9.631030293135236;5.740743620178578;6.935204674115…
46;13.419103241235277;-0.5718106733434112;13.419103241235277;0.018733002307136593;0.7928317016642455;322.74800000000005;314.68399999999997;321.997904396;106.0;0.0;0.258313018664679;-0.4549539191148501;0.4549539191148501;0.258313018664679;1.3333333333333333;2.142857142857143;2.857142857142857;2.031661094950641;850.1063320034559;14.982763184195939;10.469339297237383;12.041764824183565;10.0417138956…
47;11.832512663810949;-0.1150689356759671;11.832512663810949;0.1150689356759671;0.610081816671405;350.4030000000001;336.2910000000001;350.08374668799996;124.0;0.0;0.26063628534211486;-0.4550636030897035;0.4550636030897035;0.26063628534211486;1.24;2.08;2.8;1.638020855491416;1023.1144904170687;17.225403871315223;13.339888349787724;14.15638493071545;12.241514740667453;7.61975749299012;8.436254073917…
48;11.9448273239507;-0.08227506546950947;11.9448273239507;0.08227506546950947;0.7653562608896858;332.8120000000001;319.70799999999997;332.03862633600005;112.0;0.0;0.2608850853739468;-0.4550644980894344;0.4550644980894344;0.2608850853739468;1.3181818181818181;2.090909090909091;2.8181818181818183;1.9539456905665462;814.6287997855525;15.526733258565956;11.798481605414704;13.370907132360886;10.669035…
49;11.298763636586646;-0.4480846880536078;11.298763636586646;0.4480846880536078;0.7835531116157397;314.36600000000004;300.254;314.072513308;112.0;0.0;0.2583130186646788;-0.4550659382594077;0.4550659382594077;0.2583130186646788;1.2727272727272727;2.0454545454545454;2.727272727272727;1.9088944297674288;811.873912283389;15.526733258565956;11.906115692058966;12.722612272986693;10.669035095596021;6.60…
50;13.170964957080631;-1.439603849418635;13.170964957080631;0.14463371288136817;0.139171105154258;652.754;624.5300000000002;652.145026616;232.0;0.0;0.26063628534211486;-0.4550659321263929;0.4550659321263929;0.26063628534211486;0.7391304347826086;1.1956521739130435;1.6521739130434783;1.115172302721036;2085.3326234271753;32.423710005134964;24.989389369588228;26.622382531443677;22.14453007098769;14.…
51;12.384228523587982;-0.14246723995849986;12.384228523587982;0.11422959348287454;0.5865597542051318;440.52500000000026;416.3330000000002;440.1518262479999;162.0;0.0;0.26063628534211486;-0.4550655120429444;0.4550655120429444;0.26063628534211486;1.1612903225806452;1.935483870967742;2.6774193548387095;1.3729199593209727;1061.06307858597;21.631181265251033;17.2197612147659;18.036257795693626;15.1353…
52;12.579469232300221;-4.392983305584281;12.579469232300221;0.22529618576335708;0.7567583941350294;352.33700000000005;341.2490000000001;352.049333252;124.0;0.0;0.4159140605082642;-0.45506587161492945;0.45506587161492945;0.4159140605082642;1.2083333333333333;1.9166666666666667;2.5416666666666665;1.9220925974967797;888.4690689787944;17.31962647737941;12.347303770246612;13.163800351174338;11.3803599…
53;12.017349898786172;-0.4907665704163604;12.017349898786172;0.0008864935974766119;0.2950563280394368;470.55100000000033;444.3430000000003;470.162390932;174.0;0.0;0.2583130186646788;-0.4550655665582197;0.4550655665582197;0.2583130186646788;1.121212121212121;1.8484848484848484;2.515151515151515;1.54896716832409;1107.742172205029;23.63118126525103;17.937990922870828;18.754487503798554;15.9947335982…
54;11.992605101728477;-0.2243583988028428;11.992605101728477;0.09412845907684408;0.7403061756914543;348.81100000000004;335.707;348.033540956;118.0;0.0;0.260974781934658;-0.4550644980894342;0.4550644980894342;0.260974781934658;1.3043478260869565;2.0869565217391304;2.8260869565217392;1.8997195797274102;832.9625600232196;16.233840039752504;11.95280198210121;13.525227509047392;11.169035095596021;6.87…
55;11.268240283261095;-0.45222456041900494;11.268240283261095;0.45222456041900494;0.8026030815047387;300.339;288.243;300.056863244;106.0;0.0;0.2583130186646788;-0.4967638004397458;0.4967638004397458;0.2583130186646788;1.1904761904761905;1.9047619047619047;2.5714285714285716;1.96977906003417;796.2888742740762;14.819626477379408;11.19900891087242;12.015505491800145;10.169035095596021;6.164133819369…
56;11.281025883621481;-0.4631264029180693;11.281025883621481;0.4631264029180693;0.7183780012288269;383.6540000000001;375.59000000000015;381.917838276;106.0;0.0;0.2583130186647393;-0.45387192498951745;0.45387192498951745;0.2583130186647393;1.2857142857142858;2.0952380952380953;2.8095238095238093;2.0553716677727483;850.1063320034559;14.982763184195939;10.469339297237383;13.62776136329827;10.0417138…
57;11.827410622994623;-0.12098609543928074;11.827410622994623;0.12098609543928074;0.6110480170441024;351.39100000000013;338.28700000000015;351.078995656;124.0;0.0;0.26063628534211486;-0.4550636030180947;0.4550636030180947;0.26063628534211486;1.2;2.04;2.76;1.6380208554914166;1025.0766316673376;17.225403871315223;13.209751676098056;14.026248257025783;12.241514740667453;7.469488605817776;8.285985186…
58;11.963861890156792;-0.1638957505637697;11.963861890156792;0.1403115024091579;0.35808537021449466;447.5200000000002;426.35200000000026;447.13651053200005;162.0;0.0;0.26063628534211486;-0.45506556655419556;0.45506556655419556;0.26063628534211486;1.21875;2.0625;2.8125;1.362524894765113;1246.6314054067016;22.338288046437583;17.29248687631435;18.108983457242076;15.6185248383792;9.932831869302168;10…
59;11.282129172149984;-0.4356956347991703;11.282129172149984;0.4356956347991703;0.7974170280008844;298.367;284.255;298.07759868799997;106.0;0.0;0.2583130186646788;-0.4550659623491642;0.4550659623491642;0.2583130186646788;1.2857142857142858;2.0476190476190474;2.7142857142857144;1.96977906003417;793.6471207103675;14.819626477379408;11.497867401595103;12.31436398252283;10.169035095596021;6.612421555…
60;11.272739790164447;-0.44677231064857303;11.272739790164447;0.44677231064857303;0.7953592723628884;296.35100000000006;284.255;296.061948624;104.0;0.0;0.2583130186646788;-0.45506556658018477;0.45506556658018477;0.2583130186646788;1.2857142857142858;2.0476190476190474;2.7142857142857144;1.9873200214575066;821.9141884144258;14.819626477379408;11.07521767078473;11.891714251712456;10.169035095596021…
61;11.250051408227815;-0.4448096707818927;11.250051408227815;0.4448096707818927;0.7786657316123765;349.2090000000002;340.1370000000001;347.95681062799997;100.0;0.0;0.258313018664679;-0.4550241655854397;0.4550241655854397;0.258313018664679;1.3;2.15;2.9;2.047568618162613;800.7231692677507;14.11251969619286;10.168725093417782;12.571218213460213;9.631030293135236;5.740743620178578;7.3502384706636565;…
62;14.018918514218079;-1.621171141065007;14.018918514218079;0.171767543807136;0.0313765927712085;828.1859999999998;742.5060000000001;827.62349592;340.0;0.0;0.30293567266724547;-0.4812292624504767;0.4812292624504767;0.30293567266724547;0.5517241379310345;0.9655172413793104;1.3793103448275863;2.9304328397742663;1053.2938686888922;42.96983379061809;36.86324293270986;36.86324293270986;27.958033875629…
63;11.408934661988834;-0.42944720205522;11.408934661988834;0.42944720205522;0.4314445501236271;382.52900000000017;356.3210000000002;382.171499072;142.0;0.0;0.2583130186646788;-0.4550659623381363;0.4550659623381363;0.2583130186646788;1.0740740740740742;1.8148148148148149;2.5555555555555554;1.5976469507807625;886.9690984163702;19.06226716449869;15.74050808871439;16.557004669642115;13.16903509559602…
64;12.002057262222305;-0.21310954664489978;12.002057262222305;0.08718401463239966;0.6954179110558911;393.26200000000006;380.158;391.983025376;118.0;0.0;0.260974781934658;-0.45506494239821726;0.45506494239821726;0.260974781934658;1.3043478260869565;2.0869565217391304;2.8260869565217392;1.8997195797274102;832.9625600232196;16.233840039752504;11.95280198210121;14.355295102143641;11.169035095596021;6…
65;11.368597338864848;-0.8552972051998038;11.368597338864848;0.27009044049718645;0.6347615151014318;344.39200000000005;328.26400000000007;344.08307799199997;124.0;0.0;0.2583130186646945;-0.4547732612481796;0.4547732612481796;0.2583130186646945;1.2916666666666667;2.0833333333333335;2.8333333333333335;1.9694363016124052;877.9079752845676;17.10408352775558;12.676751642971194;13.49324822389892;11.579…
66;12.337709278155707;-3.9408819916855626;12.337709278155707;0.0025462962962965463;0.8961806328700335;297.33200000000005;282.212;297.06709358;108.0;0.0;0.2640102072538128;-0.49674197320669217;0.49674197320669217;0.2640102072538128;1.3;1.95;2.45;2.7600898959311513;703.4717425355997;15.076985790260121;11.336241088731308;12.152737669659034;9.284929493715053;5.9293141550390205;7.412477402633413;4.554…
67;12.261320389266817;-1.597894620811288;12.261320389266817;0.011067649281935266;0.872288106104048;281.333;266.21299999999997;281.07217896000003;102.0;0.0;0.3052259028862106;-0.5895065201049674;0.5895065201049674;0.3052259028862106;1.4210526315789473;2.1052631578947367;2.6315789473684212;2.7682615997734286;633.0951920114999;14.154336059449747;10.927992798267447;11.744489379195173;8.95159616038171…
68;11.484337207105064;-0.4778675359032494;11.484337207105064;0.02120275888133083;0.9242326176378751;265.33399999999995;250.21399999999994;265.07726434;96.0;0.0;0.26214531441866684;-0.49525438592972104;0.49525438592972104;0.26214531441866684;1.3888888888888888;2.111111111111111;2.6666666666666665;2.7072128766200785;589.1790361952808;13.284092571446669;10.519744507803582;11.336241088731308;8.540912…
69;14.010240828267666;-1.516171141065007;14.010240828267666;0.17110753462439976;0.03118357562821669;828.1859999999998;742.5060000000001;827.6234959200001;340.0;0.0;0.30293567266724547;-0.4812292624504767;0.4812292624504767;0.30293567266724547;0.5862068965517241;1.0;1.3793103448275863;2.924192289538587;1051.2938686888924;42.96983379061809;36.86324293270986;36.86324293270986;27.958033875629823;23.3…
70;13.97891851421808;-1.880188659093901;13.97891851421808;0.2048253950468053;0.03322923202451578;830.1579999999999;746.4940000000001;829.6027604760002;340.0;0.0;0.30293567266724547;-0.4812292624504767;0.4812292624504767;0.30293567266724547;0.5344827586206896;0.9482758620689655;1.3620689655172413;2.9304328397742663;1055.3777999475499;42.96983379061809;36.310456528209826;36.310456528209826;27.95803…
71;13.97891851421808;-1.880188659093901;13.97891851421808;0.20482539504680575;0.03322923202451578;830.1579999999999;746.494;829.6027604760002;340.0;0.0;0.30293567266724547;-0.4812292624504767;0.4812292624504767;0.30293567266724547;0.5344827586206896;0.9482758620689655;1.3620689655172413;2.9304328397742663;1055.3777999475499;42.96983379061809;36.310456528209826;36.310456528209826;27.95803387562982…
72;12.400699637497075;-0.8886537230816878;12.400699637497075;0.040117229837639545;0.3442360047683897;427.4780000000002;406.3100000000002;427.108958392;156.0;0.0;0.30815561513139006;-0.5041545066097609;0.5041545066097609;0.30815561513139006;0.9666666666666667;1.6666666666666667;2.3666666666666667;1.6186670143498367;1051.9897604457858;21.67299762850792;15.960828531654622;16.777325112582346;14.32940…
73;11.969694035021416;-0.9689627849002853;11.969694035021416;0.13436689027462867;0.5331726181313189;317.297;302.177;317.08993720000007;120.0;0.0;0.3073160885444947;-0.5041543607285541;0.5041543607285541;0.3073160885444947;0.9130434782608695;1.565217391304348;2.1739130434782608;2.063318588845289;732.9808346294155;16.98276318419594;11.98366614043841;11.98366614043841;10.846244348298505;6.6929567872…
74;11.870801366843033;-1.086904961771033;11.870801366843033;0.05650226757369614;0.537227130750658;317.2970000000001;302.177;317.0899372;120.0;0.0;0.3352567360509123;-0.5041545055465634;0.5041545055465634;0.3352567360509123;1.0;1.6521739130434783;2.260869565217391;1.977816973616774;732.9808346294158;16.98276318419594;11.98366614043841;11.98366614043841;10.863081100704113;6.735850006075497;6.735850…
75;12.317429554772627;-0.9086618546857437;12.317429554772627;0.06458451217816852;0.3100403870370028;411.4350000000002;394.29900000000015;411.077658264;148.0;0.0;0.30815561513139006;-0.5041608259200011;0.5041608259200011;0.30815561513139006;0.9655172413793104;1.7241379310344827;2.4827586206896552;1.7875192938592754;1102.3008193218068;20.965890847321376;14.99420872647423;15.810705307401957;13.84624…
76;11.95425673973293;-0.9533128309314274;11.95425673973293;0.09009267132779009;0.5152573521695619;331.32399999999996;314.18800000000005;331.105587264;126.0;0.0;0.30731608854448383;-0.5041545055465634;0.5041545055465634;0.30731608854448383;0.9583333333333334;1.625;2.25;1.9508329387107495;748.4212386079627;17.689869965382485;12.690772921624959;12.690772921624959;11.346244348298507;7.192956787262046…
77;12.023023589065257;-1.0828308876969583;12.023023589065257;0.05594671201814072;0.5353401667427591;331.324;314.18800000000005;331.10558726400006;126.0;0.0;0.33525708101016966;-0.5041545055465634;0.5041545055465634;0.33525708101016966;1.0416666666666667;1.6666666666666667;2.25;2.0388512418018303;776.6580435062555;17.853006672199015;12.906315871248784;12.906315871248784;11.273764703227075;7.152516…
78;12.396995408892053;-0.8969517453182918;12.396995408892053;0.050086065637597654;0.37570686371324163;413.4510000000002;394.29900000000015;413.093308328;150.0;0.0;0.30815561513139006;-0.5041545055465634;0.5041545055465634;0.30815561513139006;0.9655172413793104;1.6551724137931034;2.3448275862068964;1.6961902599268361;1035.8249257015136;20.965890847321376;15.253721750468074;16.0702183313958;13.8294…
79;12.851155770452758;-0.8865929325658446;12.851155770452758;0.0359186602054018;0.25496651360620165;461.49500000000023;442.34300000000025;461.09330832800003;166.0;0.0;0.3081556150884399;-0.5041608218632553;0.5041608218632553;0.3081556150884399;0.8181818181818182;1.5757575757575757;2.3636363636363638;1.5535786563608376;1360.771791636835;23.53480494807372;17.148909264853483;17.96540584578121;15.812…
80;12.023023589065255;-1.0707012580673296;12.023023589065255;0.0559467120181405;0.5353401667427591;331.324;314.18800000000005;331.10558726400006;126.0;0.0;0.33552925653207677;-0.5041545055465634;0.5041545055465634;0.33552925653207677;1.0833333333333333;1.7083333333333333;2.2916666666666665;2.0442124949109224;776.6580435062555;17.853006672199015;12.906315871248784;12.906315871248784;11.29060145563…
81;12.47075973869805;-0.926721282648862;12.47075973869805;0.10098739430116432;0.4091374908292302;393.39500000000015;374.24300000000017;393.121237328;148.0;0.0;0.30731513127455834;-0.5041543607285541;0.5041543607285541;0.30731513127455834;0.7931034482758621;1.4827586206896552;2.1724137931034484;1.8240760572348493;1053.397683951067;20.965890847321376;15.293067217196915;15.293067217196915;13.8294075…
82;11.950406431090954;-0.7918331552706548;11.950406431090954;0.04140959624590601;0.5301003033149254;309.31800000000004;290.166;309.12123732800006;120.0;0.0;0.3059899057943086;-0.5041543607330189;0.5041543607330189;0.3059899057943086;1.0454545454545454;1.5909090909090908;2.090909090909091;1.8751117863368043;554.3905586179983;16.27565640300939;11.9502859456188;11.9502859456188;10.363081100704111;7.…
83;11.822041341227848;-1.0083438313597044;11.822041341227848;0.13577850739061104;0.5132345857493814;331.32400000000007;314.18800000000005;331.10558726399995;126.0;0.0;0.3351785928081368;-0.5041545055465716;0.5041545055465716;0.3351785928081368;0.9166666666666666;1.5;2.0416666666666665;1.8407368960111252;731.1712386079627;17.689869965382485;12.690772921624959;12.690772921624959;11.363081100704113;…
84;11.886238662131518;-1.1069646405649285;11.886238662131518;0.03955769819406241;0.5468342001306016;303.2700000000001;290.166;303.07428713600007;114.0;0.0;0.3352567360567749;-0.5041543607285541;0.5041543607285541;0.3352567360567749;1.0;1.6363636363636365;2.227272727272727;2.102853996415782;717.5576855864623;16.27565640300939;11.276559359251863;11.276559359251863;10.363081100704111;6.2358500060754…
85;12.310189853336498;-0.9060839767232503;12.310189853336498;0.061258905143770415;0.3100403870370028;411.4350000000002;394.29900000000015;411.077658264;148.0;0.0;0.30815561513139006;-0.5041467067467245;0.5041467067467245;0.30815561513139006;1.0;1.6896551724137931;2.3793103448275863;1.7762048516387756;1079.0508193218068;20.96589084732138;14.99420872647423;15.810705307401957;13.829407595892901;8.47…
86;12.853965202599761;-0.8988240856609606;12.853965202599761;0.05565321776390619;0.25496651360620165;461.4950000000002;442.34300000000025;461.093308328;166.0;0.0;0.30815561513139006;-0.5041608218632834;0.5041608218632834;0.30815561513139006;0.7878787878787878;1.5151515151515151;2.242424242424242;1.5550044038554456;1343.5217916368351;23.534804948073717;17.148909264853483;17.96540584578121;15.82940…
87;14.032182977027997;-1.7308007706946358;14.032182977027997;0.19888531240217722;0.0327803752398227;844.1849999999998;758.505;843.6184105400001;346.0;0.0;0.30293567266724547;-0.4812292624504767;0.4812292624504767;0.30293567266724547;0.559322033898305;0.9830508474576272;1.3898305084745763;2.9660529681746595;1069.3904608739285;43.67694057180464;37.017563309396365;37.017563309396365;28.4960386780906…
88;14.032182977027997;-1.7308007706946367;14.032182977027997;0.19888531240217744;0.032780375239822676;844.185;758.5050000000001;843.6184105400001;346.0;0.0;0.30293567266724547;-0.4812292624504767;0.4812292624504767;0.30293567266724547;0.559322033898305;0.9830508474576272;1.3898305084745763;2.9660529681746595;1069.3904608739285;43.67694057180464;37.017563309396365;37.017563309396365;28.49603867809…
89;12.052402520772883;-1.5675048566386056;12.052402520772883;0.17084629899655157;0.17327824219450916;578.6520000000004;532.2840000000004;578.293841532;232.0;0.0;0.3323400770462029;-0.47932017739582083;0.47932017739582083;0.3323400770462029;0.775;1.35;1.925;1.4346967816034897;794.389444901247;28.97396253682914;22.94106327298967;22.94106327298967;19.09946320592256;14.615739198721197;14.615739198721…
90;8.91764429261179;0.6273017634255011;8.91764429261179;0.6273017634255011;0.4222926769383457;314.43500000000006;300.323;314.054755068;106.0;0.0;0.09362702668562652;-0.41060973655600475;0.41060973655600475;0.09362702668562652;1.2380952380952381;2.0;2.7142857142857144;2.017996887618207;806.7599700538858;14.819626477379408;11.699589251754983;13.332582413610435;10.169035095596021;6.482568901597198;8…
91;11.233262034382165;-0.40742026748971205;11.233262034382165;0.40742026748971205;0.8038121256696253;287.369;278.29699999999997;287.018703908;94.0;0.0;0.25831131321564405;-0.36489974007647513;0.36489974007647513;0.25831131321564405;1.3157894736842106;2.210526315789474;2.9473684210526314;2.059057993866203;739.9879608503629;13.242276208189782;9.737974215908514;11.370967377763966;9.237183443017884;5…
92;11.302253888703273;-0.40592826412270866;11.302253888703273;0.40592826412270866;0.799100888515637;316.407;304.311;316.03401962400005;106.0;0.0;0.2583113131873881;-0.49676717825797806;0.49676717825797806;0.2583113131873881;1.2857142857142858;2.0476190476190474;2.7142857142857144;1.96977906003417;797.0437617762396;14.819626477379408;11.19900891087242;12.832002072727871;10.169035095596021;6.164133…
93;4.428099489795918;0.9486689814814814;4.428099489795918;0.9486689814814814;0.5197224684330076;286.425;272.313;286.059840448;96.0;0.0;0.1275787082497887;-0.22928485553503214;0.22928485553503214;0.1275787082497887;1.1578947368421053;2.0;2.789473684210526;1.8610175083089897;676.9332516869265;13.079139501373252;10.66658921862812;12.299582380483573;9.364504642955708;6.266906379370568;8.0690015199517…
94;4.363755353993449;1.0912549882977371;4.363755353993449;1.0912549882977371;0.6458070072346953;285.437;270.317;285.06459148000005;96.0;0.0;0.053992474394715335;-0.2620299794329812;0.2620299794329812;0.053992474394715335;1.1578947368421053;1.9473684210526316;2.6842105263157894;1.9974734658064388;698.3457199516104;13.242276208189782;11.012268841941614;12.645262003797066;9.25835149307306;6.36962227…
95;11.277876423220036;-0.39741510220045595;11.277876423220036;0.39741510220045595;0.7526067755156439;365.27700000000004;356.205;363.9339670080001;100.0;0.0;0.2583113131873881;-0.36489974007651943;0.36489974007651943;0.2583113131873881;1.25;2.0;2.7;2.022195356027533;783.4731692677506;14.11251969619286;10.168725093417782;13.38771479438794;9.631030293135236;5.740743620178578;8.166735051591381;4.0803…
96;7.6304494439342925;0.3032276893514265;7.6304494439342925;0.3032276893514265;0.4046476856360544;316.47600000000006;304.3800000000001;316.016261384;100.0;0.0;0.1012809276470452;-0.29282151131923445;0.29282151131923445;0.1012809276470452;1.25;2.0;2.7;2.022195356027533;775.417891740266;14.11251969619286;10.752375656255026;13.279796009110393;9.631030293135236;6.032568901597198;8.112775658952607;4.4…
97;11.967529200997813;-0.4328834217596842;11.967529200997813;0.23626391621615106;0.5630041284126264;342.44900000000007;328.33700000000005;342.06090306799996;116.0;0.0;0.2897727394268743;-0.3697483141677575;0.3697483141677575;0.2897727394268743;1.2173913043478262;1.9565217391304348;2.652173913043478;1.979011874023548;896.0891646608237;16.396976746569035;12.31532448509814;13.948317646953592;11.0248…
98;4.2883471907281425;1.2292620937263796;4.2883471907281425;1.2292620937263796;0.6564327386957926;257.383;246.295;257.033291352;84.0;0.0;0.05369699269903474;-0.2620301619669355;0.2620301619669355;0.05369699269903474;1.0588235294117647;1.8823529411764706;2.7058823529411766;1.9921379838406577;640.6359092913606;11.664925939000156;9.382512329944692;11.015505491800145;8.326499840494924;5.3851984177493…
99;11.505306978775593;0.10878324490698255;11.505306978775593;0.10878324490698255;0.6403146183761659;299.4200000000001;286.31600000000003;299.043856036;100.0;0.0;0.16925450391605765;-0.29360467871802226;0.29360467871802226;0.16925450391605765;1.2;1.95;2.65;2.022195356027533;774.7761381765572;14.11251969619286;11.21341035121893;12.846403513074382;9.631030293135236;6.2630862490791515;7.8960794109346…
100;11.283084756553372;-0.3912167550930177;11.283084756553372;0.3912167550930177;0.7989038498919613;300.408;288.31199999999995;300.039105004;100.0;0.0;0.25831132473445495;-0.3648997399733846;0.3648997399733846;0.25831132473445495;1.25;2.0;2.7;2.022195356027534;778.1727792424294;14.11251969619286;10.790760620408557;12.423753782264008;9.631030293135236;6.061827490415302;7.694820652270755;4.41793156…
101;4.368316326530612;0.9599522864701437;4.368316326530612;0.9599522864701437;0.680354145030616;273.386;262.29799999999994;273.03943935200004;90.0;0.0;0.12759173218679443;-0.2495438646339071;0.2495438646339071;0.12759173218679443;1.2222222222222223;2.1666666666666665;2.9444444444444446;2.0347459326793658;664.3128984191871;12.372032720186704;9.829345763751904;11.462338925607357;8.864504642955708;5…
102;11.32774040393629;-0.3904348620889022;11.32774040393629;0.3904348620889022;0.7893525071312836;314.4350000000001;300.32300000000004;314.054755068;106.0;0.0;0.2583113131873881;-0.36489974007651943;0.36489974007651943;0.2583113131873881;1.1904761904761905;2.0;2.7142857142857144;2.0316610949506413;839.4093009122621;14.982763184195939;11.71341035121893;13.346403513074382;10.041713895658196;6.46842…
103;4.35646447467876;0.9275448790627364;4.35646447467876;0.9275448790627364;0.6912370564783605;294.43;284.35;294.00675932;92.0;0.0;0.18007602525085908;-0.22884756282875887;0.22884756282875887;0.18007602525085908;1.2222222222222223;2.111111111111111;2.8333333333333335;2.0263399003288054;688.4727314085114;12.535169427003234;9.875406572957221;12.3248963157404;8.75835149307306;5.473580282855275;7.923…
104;11.24560771339451;-0.3917952674897116;11.24560771339451;0.3917952674897116;0.8007974050241079;286.38100000000003;276.301;286.02345494;94.0;0.0;0.2583113131873881;-0.36489974007651943;0.36489974007651943;0.2583113131873881;1.2105263157894737;2.0;2.736842105263158;2.059057993866203;737.5455957795541;13.242276208189782;9.868110889598182;11.501104051453634;9.237183443017884;5.641077781151005;7.27…
105;11.28308475655337;-0.39121675509301723;11.28308475655337;0.39121675509301723;0.7989038498919613;300.4080000000001;288.312;300.039105004;100.0;0.0;0.2583113131873881;-0.36489974007651943;0.36489974007651943;0.2583113131873881;1.25;2.0;2.7;2.022195356027533;778.1727792424294;14.11251969619286;10.790760620408555;12.423753782264008;9.631030293135236;6.051761383673964;7.684754545529416;4.439462545…
106;11.275715142040898;-0.4034389773152396;11.275715142040898;0.4034389773152396;0.7989038498919613;300.408;288.31199999999995;300.039105004;100.0;0.0;0.25836911657003114;-0.3648989202395637;0.3648989202395637;0.25836911657003114;1.25;2.0;2.7;2.022195356027534;778.1727792424293;14.11251969619286;10.790760620408557;12.423753782264008;9.631030293135236;6.061827490415302;7.694820652270755;4.41793156…
107;11.243400625682371;-0.4058873456790122;11.243400625682371;0.4058873456790122;0.8018085447608403;290.369;280.28900000000004;290.01836956;96.0;0.0;0.25831131318750705;-0.46843560910065063;0.46843560910065063;0.25831131318750705;1.4210526315789473;2.263157894736842;2.9473684210526314;2.0817106849482414;760.9374077727456;13.405412915006313;10.044308372493166;11.677301534348619;9.147867045540844;5…
108;11.22865298088422;-0.4130465534979424;11.22865298088422;0.4130465534979424;0.8041866061077998;308.413;300.349;307.986023876;96.0;0.0;0.2583113132302932;-0.36489974007645215;0.36489974007645215;0.2583113132302932;1.3157894736842106;2.1578947368421053;2.8421052631578947;2.0509692314257433;764.2344888014061;13.405412915006313;9.78403502511383;12.23352476789701;9.131030293135236;5.285856064591866…
109;11.277293957145147;-0.3520218673889304;11.277293957145147;0.3520218673889304;0.9352822925331653;292.42900000000003;276.301;292.070405132;100.0;0.0;0.2583113115783931;-0.36489974008171466;0.36489974008171466;0.2583113115783931;1.3157894736842106;2.1052631578947367;2.8421052631578947;1.911472818870629;602.5118134060575;13.242276208189782;10.594243718772415;12.227236880627867;9.237183443017884;6…
110;9.233001668145066;0.09125498829773693;9.233001668145066;0.09125498829773693;0.7815388647302314;287.409;274.30499999999995;287.043856036;96.0;0.0;0.07744050842432626;-0.39084111703212704;0.39084111703212704;0.07744050842432626;1.2105263157894737;2.0;2.736842105263158;1.997473465806439;703.7423610174825;13.242276208189782;10.459482437441572;12.092475599297025;9.258351493073063;5.978743260457331…
111;11.26842426272621;-0.408663954358399;11.26842426272621;0.408663954358399;0.7865026829428856;320.826;311.754;319.98448258800005;100.0;0.0;0.2583113131873881;-0.36489974007651943;0.36489974007651943;0.2583113131873881;1.25;2.0;2.7;2.022195356027533;783.4731692677506;14.11251969619286;10.168725093417782;12.55764720129169;9.631030293135236;5.740743620178578;7.751701255043257;4.080330166447327;6.7…
112;11.017865646258503;-0.512847222222222;11.017865646258503;0.43918556311413504;0.7932310176394095;253.30799999999996;246.25199999999998;252.997968464;82.0;0.0;0.2808587916384752;-0.3648997400763821;0.3648997400763821;0.2808587916384752;1.3125;2.0625;2.6875;2.578000612532476;579.1378274973105;11.706742302257043;7.966958103303541;9.599951265158992;7.575387400469408;4.223193458454789;5.85618662031…
113;5.882898715041572;0.5518055555555559;5.882898715041572;0.5518055555555559;0.6589419876474157;198.67800000000003;191.62199999999999;198.001846904;62.0;0.0;0.14064993062345058;-0.22534984801351923;0.22534984801351923;0.14064993062345058;1.5;2.3333333333333335;3.0;2.7411086893177443;410.3501069254241;8.55204176387779;6.542447274038805;8.114872800984985;5.808861750289881;3.698852342932204;4.89331…
114;11.868501423220035;-0.2407537921300542;11.868501423220035;0.2407537921300542;0.7333985900435775;330.43400000000014;316.3220000000001;330.049669688;112.0;0.0;0.2844256046974464;-0.2766933339460424;0.2844256046974464;0.2766933339460424;1.2727272727272727;2.0454545454545454;2.772727272727273;1.9539456905665458;812.6287997855525;15.526733258565956;12.121658641682792;13.754651803538245;10.66903509…
115;4.292081128747796;0.7608782123960697;4.292081128747796;0.7608782123960697;0.7963863299184191;277.37800000000004;266.29;277.04558735200004;92.0;0.0;0.2107570064415663;-0.3141248053765988;0.3141248053765988;0.2107570064415663;1.2222222222222223;2.111111111111111;2.8333333333333335;2.0263399003288054;687.6179784362381;12.535169427003234;9.967158282493358;11.60015144434881;8.75835149307306;5.5653…
116;11.29026336077743;-0.39101337448559703;11.29026336077743;0.39101337448559703;0.7989038498919613;300.408;288.312;300.039105004;100.0;0.0;0.2583113131873881;-0.36489974007651943;0.36489974007651943;0.2583113131873881;1.3;2.15;2.9;2.0475686181626136;795.4227792424293;14.11251969619286;10.790760620408555;12.423753782264008;9.631030293135236;6.051761383673964;7.684754545529416;4.44291686909491;6.6…
117;11.286052079517537;-0.39828588225413664;11.286052079517537;0.39828588225413664;0.7218947105852189;334.85300000000007;323.765;334.00013265200005;106.0;0.0;0.2583113115787176;-0.36489974008171416;0.36489974008171416;0.2583113115787176;1.2857142857142858;2.0476190476190474;2.761904761904762;1.860300235784374;799.0437617762396;14.819626477379408;10.87583187460433;13.264753982478238;10.13103029313…
118;11.637251423220036;-0.275476014352277;11.637251423220036;0.275476014352277;0.44166704601250834;315.42300000000006;302.3190000000001;315.050004036;106.0;0.0;0.2747769697324829;-0.2894385979244673;0.2894385979244673;0.2747769697324829;1.2857142857142858;2.0476190476190474;2.761904761904762;1.9971554406704348;796.2888742740762;14.819626477379408;11.290760620408555;12.923753782264008;10.169035095…
119;12.259322168860058;-0.9742551786920999;12.259322168860058;0.059008077984211926;0.08595646217688781;583.8170000000001;534.4250000000004;583.3773924279999;230.0;0.0;0.32782118470561306;-0.4780736044659317;0.4780736044659317;0.32782118470561306;0.6976744186046512;1.186046511627907;1.7209302325581395;1.3054895242133162;1273.1967934759934;30.539112370299957;25.823078989190982;25.823078989190982;21…
120;12.5322809996021;-1.0489962522841487;12.5322809996021;0.10077422053216822;0.04081663494834687;772.9869999999995;716.539;772.419985512;300.0;0.0;0.3476900054187893;-0.4784188545507821;0.4784188545507821;0.3476900054187893;0.6842105263157895;1.1929824561403508;1.736842105263158;1.1439081940226086;1977.4156449689956;40.24585467255699;33.050510619063665;33.050510619063665;27.800065388731255;20.54…
121;14.010240828267666;-1.5161711410650056;14.010240828267666;0.05122732426303833;0.014492179426299079;986.3909999999992;886.5989999999996;985.7402569879999;404.0;0.0;0.30293567266724547;-0.4812292624504767;0.4812292624504767;0.30293567266724547;0.6666666666666666;1.1159420289855073;1.5072463768115942;3.7026939375507002e-06;1318.9723922643147;51.66006823493006;43.20221264349187;43.20221264349187;…
122;11.800176330837406;-0.4940199667666645;11.800176330837406;0.3035154538009668;0.7178647458998612;342.37600000000015;328.26400000000007;342.067427928;122.0;0.0;0.33774712577237564;-0.4623896809103032;0.4623896809103032;0.33774712577237564;1.25;2.0833333333333335;2.8333333333333335;1.9372539745079913;919.8494713875646;17.10408352775558;12.81436398252283;13.630860563450556;11.579718698118981;7.20…
123;12.081632879506255;-0.02903432472876899;12.081632879506255;0.02903432472876899;0.711550849896666;332.8120000000001;319.7080000000001;332.038626336;112.0;0.0;0.2629472712182831;-0.45506449808541116;0.45506449808541116;0.2629472712182831;1.2272727272727273;1.9545454545454546;2.6363636363636362;1.990290108713484;827.7830181460924;15.689869965382487;12.038588419728116;13.611013946674296;10.541713…
124;11.31287237837396;-0.43663303914566565;11.31287237837396;0.43663303914566565;0.7803171681221568;312.394;296.266;312.09324875199997;112.0;0.0;0.2583130186646788;-0.4550659594211309;0.4550659594211309;0.2583130186646788;1.2272727272727273;1.9545454545454546;2.590909090909091;1.9426741646150638;822.2961498448367;15.689869965382487;12.368110889598182;13.184607470525908;10.541713895658194;6.995137…
125;13.426691454522445;-3.295761083362059;13.426691454522445;0.20579832251549401;0.7265254185945558;364.37300000000016;350.26100000000014;364.069319748;130.0;0.0;0.2952927041531634;-0.4550659017919109;0.4550659017919109;0.2952927041531634;1.32;2.04;2.68;1.9006147968780198;909.9018886124613;18.02673325856595;13.12365967392389;13.940156254851615;11.941020132781029;7.31083187869849;8.127328459626217…
126;12.062066333971355;-0.13572027412006404;12.062066333971355;0.11970711677692147;0.4961802003106674;466.5630000000002;440.3550000000002;466.1674763119999;172.0;0.0;0.26063628534211486;-0.45506556655419556;0.45506556655419556;0.26063628534211486;1.2121212121212122;2.0;2.757575757575758;1.3201960226514924;1137.0766585431102;23.045394827624126;18.37446175314515;19.190958334072878;16.11852483837919…
127;11.833327782757934;-0.11404165099483632;11.833327782757934;0.11404165099483632;0.610081816671405;350.40300000000013;336.2910000000001;350.08374668799996;124.0;0.0;0.26063628534211486;-0.45506362000293066;0.45506362000293066;0.26063628534211486;1.2;2.04;2.76;1.6380208554914166;1023.1144904170686;17.225403871315223;13.339888349787724;14.15638493071545;12.241514740667453;7.602821939151109;8.4193…
128;11.339809426117146;-0.4451782343638404;11.339809426117146;0.4451782343638404;0.7264443657128739;310.37800000000004;296.2660000000001;310.077598688;110.0;0.0;0.2583130186646945;-0.45476287467104526;0.45476287467104526;0.2583130186646945;1.3181818181818181;2.1363636363636362;2.909090909090909;2.038673130210738;854.7411524620866;15.526733258565956;11.782324451971277;12.598821032899004;10.6858718…
129;11.821257257637958;-0.12813429882874283;11.821257257637958;0.12813429882874283;0.5847569513163496;352.37900000000013;340.2830000000001;352.074244624;124.0;0.0;0.26063628534211486;-0.455065529033991;0.455065529033991;0.26063628534211486;1.24;2.08;2.8;1.6380208554914168;1026.6633654387033;17.225403871315223;13.055051137718804;13.87154771864653;12.241514740667453;7.357513440079068;8.174010021006…
130;12.03586841730469;-0.47368323708302706;12.03586841730469;0.1258786965199301;0.5091091917695459;452.53600000000023;428.3440000000002;452.151826248;166.0;0.0;0.2583130186646788;-0.4550655665582197;0.4550655665582197;0.2583130186646788;1.21875;2.0;2.75;1.3140573669794544;1120.7317422572867;22.33828804643758;17.451812022334778;18.268308603262504;15.580520035918415;10.296156089262269;11.1126526701…
131;11.23880255606987;-0.4584207818930037;11.23880255606987;0.4584207818930037;0.7991839666595926;304.75800000000004;295.68600000000004;304.007326208;100.0;0.0;0.258313018664679;-0.4550105621707992;0.4550105621707992;0.258313018664679;1.3;2.15;2.9;2.047568618162613;800.7231692677507;14.11251969619286;10.168725093417782;11.741150620363964;9.631030293135236;5.740743620178578;6.935204674115531;4.083…
132;11.354161116091268;-0.45200461395779956;11.354161116091268;0.45200461395779956;0.6191555383506081;336.37600000000003;324.28000000000003;336.068096624;118.0;0.0;0.2583130186646788;-0.4550636200069548;0.4550636200069548;0.2583130186646788;1.1666666666666667;2.0;2.7083333333333335;1.6522286633218686;1006.9461068367515;16.518297090128677;12.41723861897735;13.233735199905077;11.703509938206668;7.1…
133;11.723029484444528;-0.10574843553378854;11.723029484444528;0.10574843553378854;0.7585011724802729;363.23600000000005;352.14799999999997;361.97246069199997;106.0;0.0;0.26063628534211486;-0.4550649423982286;0.4550649423982286;0.26063628534211486;1.2857142857142858;2.0476190476190474;2.761904761904762;1.9971554406704348;799.0437617762396;14.819626477379408;11.091374824228156;13.493867944270587;1…
134;12.349842579861377;-0.48043020292146443;12.349842579861377;0.12267387356177006;0.6001617714956219;426.4980000000003;404.32200000000023;426.13617618399996;156.0;0.0;0.2583130186646788;-0.4550655120469685;0.4550655120469685;0.2583130186646788;1.2;1.9666666666666666;2.7;1.3684418135948022;1044.8459111668726;20.924074484064487;16.297111483955526;17.113608064883252;14.59735678832402;9.635472486739…
135;11.891202496376124;-0.09844504877735494;11.891202496376124;0.09844504877735494;0.7509598049792119;382.48900000000015;360.31300000000016;382.146346944;140.0;0.0;0.26063628534211486;-0.45506362665015765;0.45506362665015765;0.26063628534211486;1.1481481481481481;1.8888888888888888;2.5925925925925926;1.5346356802421677;946.2750447320232;18.80275414050485;15.436264666965037;16.252761247892764;13.1…
136;11.777930303253314;-0.11012172509064477;11.777930303253314;0.11012172509064477;0.7773019638478579;328.39300000000014;312.26500000000004;328.088163372;118.0;0.0;0.26063628534211486;-0.4550659382553835;0.4550659382553835;0.26063628534211486;1.2608695652173914;2.0434782608695654;2.739130434782609;1.8976684659591105;827.4756917219639;16.233840039752504;12.82876542286934;13.645262003797066;11.2070…
137;11.861152801654383;-0.11325921664596872;11.861152801654383;0.11325921664596872;0.597144361963431;364.4300000000001;348.30200000000013;364.099396752;130.0;0.0;0.26063628534211486;-0.45506554523664144;0.45506554523664144;0.26063628534211486;1.1538461538461537;1.9615384615384615;2.6538461538461537;1.6367900834380638;1082.5736446291933;18.0956473593183;14.262538080598098;15.079034661525824;12.652…
138;11.300905402718175;-0.43652777777777785;11.300905402718175;0.43652777777777785;0.7993988280739913;298.367;284.255;298.077598688;106.0;0.0;0.2583130186646789;-0.4550454124879772;0.4550454124879772;0.2583130186646789;1.1428571428571428;1.8571428571428572;2.5238095238095237;2.0533845068072574;819.1593009122621;14.982763184195939;11.713410351218931;12.529906932146657;10.024877143252587;6.46244498…
139;11.835898681168203;-0.11576303655441489;11.835898681168203;0.11576303655441489;0.6118596591841751;372.4460000000002;352.2860000000001;372.11437811999997;136.0;0.0;0.26063628534211486;-0.455065938255354;0.455065938255354;0.26063628534211486;1.1923076923076923;2.0;2.730769230769231;1.7198159955030126;876.8814348683584;18.355160383312146;14.6512272757063;15.467723856634025;12.707039898056806;8.1…
140;11.211594107952333;-0.4380915637860079;11.211594107952333;0.4380915637860079;0.7944778984898124;270.313;260.23299999999995;270.04629856;94.0;0.0;0.2583130186646788;-0.45506631310938356;0.45506631310938356;0.2583130186646788;1.2105263157894737;2.0;2.736842105263158;2.059057993866203;737.5455957795541;13.242276208189782;9.868110889598182;10.684607470525908;9.237183443017884;5.641077781151005;6.…
141;11.347952097505669;-0.5126483371126225;11.347952097505669;0.06180650037792934;0.8798384501228016;251.307;238.20299999999997;251.061614276;90.0;0.0;0.26214309317969714;-0.5079400865559892;0.5079400865559892;0.26214309317969714;1.4705882352941178;2.176470588235294;2.764705882352941;2.680234250904534;574.3795833007297;12.576985790260121;9.558709812839677;10.375206393767403;7.986071002992366;5.20…
142;12.94687164063156;-1.0110169031866258;12.94687164063156;0.1998045643486317;0.2693600313886438;447.4680000000002;430.3320000000003;447.0776582639999;160.0;0.0;0.34537873974806305;-0.5041608218632553;0.5041608218632553;0.34537873974806305;0.78125;1.5625;2.3125;1.6422576741881507;1344.0813021520325;22.827698166887174;16.441802483666933;17.25829906459466;15.346244348298507;9.431008451209106;10.24…
143;8.870925925925926;-0.46703703703703714;8.870925925925926;0.29398148148148096;0.4729070861644429;140.13799999999998;132.07399999999998;140.047344116;54.0;0.0;0.19977142130423314;-0.5041546255768561;0.5041546255768561;0.19977142130423314;1.0;1.4;1.8;3.310532874722407;232.0232864199901;7.723614639131599;5.4963413248791255;5.4963413248791255;4.6090609052806215;2.825520931629189;2.825520931629189;…
144;12.823648403340568;-3.1627331343071496;12.823648403340568;0.07928987727052528;0.0570807298286832;820.7480000000005;768.3320000000002;820.2960859240001;324.0;0.0;0.36406849735037466;-0.4772555857516737;0.4772555857516737;0.36406849735037466;0.8214285714285714;1.4107142857142858;1.9285714285714286;2.0616748027756016;1315.902665162384;42.39409407759687;30.271692154676785;30.271692154676785;26.17…
145;12.747997744522468;-0.872263978708683;12.747997744522468;0.014477136889519349;0.25496651360620165;461.4950000000002;442.34300000000025;461.093308328;166.0;0.0;0.30815561508836226;-0.5041608218632553;0.5041608218632553;0.30815561508836226;0.8181818181818182;1.5757575757575757;2.303030303030303;1.4977977410346526;1343.521791636835;23.53480494807372;17.148909264853483;17.96540584578121;15.812570…
146;11.93496913580247;-0.7761832013017973;11.93496913580247;0.0002561518434534005;0.5225294794332658;323.345;302.177;323.13688739200006;126.0;0.0;0.30598990579428575;-0.5041545055465716;0.5041545055465716;0.30598990579428575;1.0434782608695652;1.608695652173913;2.130434782608696;1.7873974413256584;569.2284112388447;16.98276318419594;12.65739272680535;12.65739272680535;10.863081100704111;7.6248262…
147;12.41243270418054;-0.907045356722936;12.41243270418054;0.062468875782645705;0.4046892767746659;399.42400000000015;382.2880000000001;399.077658264;144.0;0.0;0.30815561513139006;-0.5041543607285541;0.5041543607285541;0.30815561513139006;0.9285714285714286;1.6071428571428572;2.2857142857142856;1.7860996312321493;1019.6752201582497;20.258784066134826;14.546614969281526;15.363111550209252;13.32940…
148;11.927909659234064;-0.12887329931972746;11.927909659234064;0.006858465608465147;0.9353694796500325;279.361;262.22499999999997;279.092914404;102.0;0.0;0.2644661913646264;-0.4967416646044937;0.4967416646044937;0.2644661913646264;1.368421052631579;2.1052631578947367;2.6842105263157894;2.633088834825134;604.0020384017305;13.991199352633217;11.442394238613957;12.258890819541682;9.062080607913938;6…
149;12.173932633732;-0.4722995799713352;12.173932633732;0.019359658349106246;0.6537574121017433;409.46700000000016;390.31500000000017;409.109627088;148.0;0.0;0.2583130186646788;-0.4550655665582197;0.4550655665582197;0.2583130186646788;1.1724137931034482;1.9310344827586208;2.6551724137931036;1.4566649689563143;1069.2246630758707;20.21696770287794;15.537598459961684;16.35409504088941;14.09735678832…
150;11.665035241441752;-0.9814778593851894;11.665035241441752;0.02174259239104126;0.4150545033616645;413.45500000000004;394.30300000000017;413.104541708;150.0;0.0;0.2583130186646788;-0.4550655665582197;0.4550655665582197;0.2583130186646788;1.2758620689655173;2.0344827586206895;2.7241379310344827;1.6654552890890502;1045.956218161323;20.802754140504845;15.23970047181431;16.056197052742036;13.956728…
151;11.837478636516334;-1.0208044587553962;11.837478636516334;0.08868105421180816;0.5298940853569731;317.2970000000001;302.177;317.08993720000007;120.0;0.0;0.3351785928081368;-0.5041543607330188;0.5041543607330188;0.3351785928081368;0.9130434782608695;1.4782608695652173;2.0;1.9348867819323694;715.7308346294155;16.98276318419594;11.98366614043841;11.98366614043841;10.863081100704111;6.692956787262…
152;12.455322443409564;-0.9166276712442178;12.455322443409564;0.08860458415611627;0.3804288603000597;407.4220000000002;386.2540000000002;407.13688739199995;154.0;0.0;0.30731513127455834;-0.5041545055465634;0.5041545055465634;0.30731513127455834;0.8333333333333334;1.5333333333333334;2.2333333333333334;1.7334375949190297;1069.5514813926125;21.67299762850792;16.000173998383463;16.000173998383463;14.…
153;12.221131808707566;-0.9512510450718772;12.221131808707566;0.02063705011097894;0.6180114687257002;374.487;356.3430000000001;374.07588443599997;130.0;0.0;0.2609847845229904;-0.39361470425370687;0.39361470425370687;0.2609847845229904;1.32;2.08;2.8;1.8238488935852981;877.6634921683609;17.811190308942127;13.599401373781568;15.23239453563702;12.062881945713373;7.75756287636415;9.390556038219604;5.6…
154;11.302667318374944;-0.4751758547863829;11.302667318374944;0.1343606485808726;0.7693808807970647;327.365;314.2610000000001;327.06776227600005;116.0;0.0;0.2583130186646788;-0.45506362517263743;0.45506362517263743;0.2583130186646788;1.2173913043478262;1.9565217391304348;2.608695652173913;1.8864751257948424;887.2267814529615;16.396976746569035;12.199008910872418;13.015505491800145;11.024877143252…
155;14.45587160964094;-1.6540830770438817;14.45587160964094;0.11527266047538731;0.03368381778801098;873.292;784.5879999999999;872.615968016;352.0;0.0;0.3028970025299837;-0.48122973330002045;0.48122973330002045;0.3028970025299837;0.75;1.2333333333333334;1.7;2.068606896178096;1074.3850243623776;43.798260915364274;37.793204029642524;38.60970061057024;29.119829918178297;24.469640742126735;25.51839553…
156;14.032182977027997;-1.7308007706946358;14.032182977027997;0.19888531240217722;0.0327803752398227;844.1849999999998;758.505;843.6184105400001;346.0;0.0;0.30293567266724547;-0.4812292624504767;0.4812292624504767;0.30293567266724547;0.559322033898305;0.9830508474576272;1.3898305084745763;2.9660529681746595;1069.3904608739285;43.67694057180464;37.017563309396365;37.017563309396365;28.496038678090…
157;9.335614134542706;0.07958333333333356;9.335614134542706;0.07958333333333356;0.7292664619421896;180.23200000000003;172.16799999999998;180.035733876;62.0;0.0;0.22236085677467882;-0.492730303591201;0.492730303591201;0.22236085677467882;1.5;2.3333333333333335;3.0;2.7411086893177443;410.3501069254241;8.55204176387779;6.611696396529537;7.428192977457263;5.808861750289881;3.7334769041775693;4.549973…
158;5.571415704405423;0.4744128191400019;5.571415704405423;0.4744128191400019;0.7486190961626973;295.418;286.346;295.00200828800007;92.0;0.0;0.20338486786633522;-0.37365024103392064;0.37365024103392064;0.20338486786633522;1.2777777777777777;2.1666666666666665;2.888888888888889;2.0263399003288054;689.6975577902114;12.535169427003234;9.452756842146847;11.902246584930026;8.75835149307306;5.262255417…
159;11.448742992567396;-0.4668362622826907;11.448742992567396;0.021202758881330608;0.9242326176378751;265.334;250.21399999999994;265.07726434;96.0;0.0;0.2621430931836507;-0.4967416646045015;0.4967416646045015;0.2621430931836507;1.3888888888888888;2.111111111111111;2.6666666666666665;2.6547391770318653;589.1790361952807;13.284092571446669;10.519744507803583;11.33624108873131;8.524075805453151;5.59…
160;5.398288417148377;0.7242068589245719;5.398288417148377;0.7242068589245719;0.30852303557456223;376.5060000000001;360.37800000000016;376.070405132;128.0;0.0;0.1574595392829214;-0.35698379421318044;0.35698379421318044;0.1574595392829214;1.0384615384615385;1.8461538461538463;2.6538461538461537;1.5566535629798186;1040.7547907015708;17.769373945685242;14.124725561856645;15.757718723712097;12.775989…
161;10.851010015117158;-0.43308641975308615;10.851010015117158;0.43308641975308615;0.7867452295476717;212.661;207.62099999999998;211.98111146;66.0;0.0;0.2583115250048513;-0.36489973866397274;0.36489973866397274;0.2583115250048513;1.5384615384615385;2.3076923076923075;2.923076923076923;2.7523739300535333;479.948804331286;9.422285251880869;6.451075726195414;8.023501253141596;6.1815405503520555;3.51…
162;8.630607255574754;0.9178297430083145;8.630607255574754;0.9178297430083145;0.4378234318118456;300.4080000000001;288.312;300.039105004;100.0;0.0;0.08335308200546734;-0.41082550754337444;0.41082550754337444;0.08335308200546734;1.25;2.05;2.8;1.9992176322625352;763.1444910192682;13.94938298937633;10.776939520944609;12.409932682800061;9.758351493073063;6.055836128189193;7.688829290044646;4.35789943…
163;10.60567883322429;-0.5514122292937913;10.60567883322429;0.2247257967773566;0.5400775275468681;357.4600000000001;342.3400000000001;357.06056872000005;122.0;0.0;0.2577035037990734;-0.38563906259624653;0.38563906259624653;0.2577035037990734;1.375;2.1666666666666665;2.9166666666666665;1.814375602379411;888.4919756818655;16.94094682093905;12.93067955674855;14.563672718604003;11.61419354072963;7.17…
164;11.334919008160352;-0.39023148148148157;11.334919008160352;0.39023148148148157;0.7893525071312837;314.435;300.32300000000004;314.054755068;106.0;0.0;0.2583113131873881;-0.36489974007651943;0.36489974007651943;0.2583113131873881;1.1428571428571428;1.8571428571428572;2.5238095238095237;2.0533845068072574;819.1593009122621;14.982763184195939;11.713410351218931;13.346403513074383;10.0248771432525…
165;11.299722939731957;-0.39070216049382656;11.299722939731957;0.39070216049382656;0.7989038498919613;300.4080000000001;288.312;300.039105004;100.0;0.0;0.2583113131873976;-0.36489974007651943;0.36489974007651943;0.2583113131873976;1.25;2.05;2.8;2.075505807633265;795.4227792424293;14.11251969619286;10.790760620408555;12.423753782264008;9.647867045540844;6.057744447817671;7.690737609673124;4.391907…
166;12.52952208921151;-1.1878851411730376;12.52952208921151;0.10388074806965397;0.03563706990285035;770.9709999999995;716.5389999999999;770.404335448;298.0;0.0;0.37423642910726496;-0.4780736044659317;0.4780736044659317;0.37423642910726496;0.6491228070175439;1.1578947368421053;1.7017543859649122;1.1537942987742429;2075.3176586066484;40.24585467255698;32.843403837877126;32.843403837877126;27.800065…
167;10.38345661100207;-1.0514122292937913;10.38345661100207;0.4469480189995789;0.5282771882480808;358.4440000000001;344.3320000000001;358.04458430799997;122.0;0.0;0.34408868968611783;-0.478646380280505;0.478646380280505;0.34408868968611783;1.375;2.1666666666666665;2.9166666666666665;1.814375602379411;888.4919756818655;16.94094682093905;12.800542883058883;14.433536044914336;11.61419354072963;7.108…
168;12.710259353741497;-1.3374735449735453;12.710259353741497;0.44458900226757425;0.7545720152334889;316.407;304.311;316.034019624;106.0;0.0;0.25831392876479453;-0.6064116002130497;0.6064116002130497;0.25831392876479453;1.2857142857142858;2.0;2.6666666666666665;2.104847828111445;812.156611119758;14.982763184195939;11.199008910872418;12.832002072727871;10.058550648063802;6.21842805034063;8.1847545…
169;5.41199212085208;0.4705519810004213;5.41199212085208;0.4705519810004213;0.285850323142112;390.5330000000001;372.3890000000002;390.086055196;134.0;0.0;0.14182843175446244;-0.3908977010217612;0.3908977010217612;0.14182843175446244;1.0740740740740742;1.8888888888888888;2.7037037037037037;1.4820850981730984;1056.827752046154;18.476480726871788;14.831832343043192;16.464825504898645;13.275989583278…
170;11.651140312108925;-0.3032537921300542;11.651140312108925;0.3032537921300542;0.6650828245403879;315.41900000000004;302.315;315.038770656;106.0;0.0;0.3475651071698431;-0.4648287161148864;0.4648287161148864;0.3475651071698431;1.2380952380952381;2.0;2.7142857142857144;1.9971554406704348;793.6471207103674;14.819626477379408;11.621658641682792;13.254651803538245;10.169035095596021;6.37545868477494…
171;11.060862534331148;-0.8912167550930172;11.060862534331148;0.3460704837490558;0.7759716394717083;301.39200000000005;290.30400000000003;301.023120592;100.0;0.0;0.34540284879285127;-0.47704932723602755;0.47704932723602755;0.34540284879285127;1.25;2.0;2.7;2.022195356027533;778.1727792424294;14.11251969619286;10.660623946718887;12.29361710857434;9.631030293135236;5.98669304682913;7.619686208684582…
172;12.706232904701519;0.06304250416624191;12.706232904701519;0.06304250416624191;0.4183984341322781;361.4910000000001;346.3710000000001;361.0595061;122.0;0.0;0.20248352424267088;-0.28769949585754;0.28769949585754;0.20248352424267088;1.0;1.76;2.52;1.710917235596327;1036.6397627742706;17.225403871315226;13.60016169716706;15.233154859022513;12.203509938206668;7.923769851602109;9.556763013457562;5.7…
173;10.866418089886704;0.7442186318972034;10.866418089886704;0.7442186318972034;0.6603050164798502;285.39300000000003;274.305;285.028205972;94.0;0.0;0.15953992954608093;-0.2969903996141809;0.2969903996141809;0.15953992954608093;1.2105263157894737;2.0;2.736842105263158;2.019751361376554;731.4903182520694;13.242276208189782;10.290760620408555;11.923753782264008;9.258351493073063;5.833339498837548;7…
174;12.614844960635002;-0.13443670974154354;12.614844960635002;0.13443670974154354;0.40853658889640143;410.9510000000002;395.8310000000001;410.03143278000005;134.0;0.0;0.2652705023930134;-0.3212971553301395;0.3212971553301395;0.2652705023930134;1.0740740740740742;1.8148148148148149;2.5555555555555554;1.6046337895903848;1105.4518552670595;18.80275414050485;14.40077590098666;16.78969800886057;13.08…
175;4.3540254157218445;0.7820023148148147;4.3540254157218445;0.7820023148148147;0.7810744587510061;269.373;254.25299999999996;269.09866848;96.0;0.0;0.13795143145849167;-0.36535324182470236;0.36535324182470236;0.13795143145849167;1.1578947368421053;2.0;2.789473684210526;1.8610175083089897;676.178364184763;13.079139501373252;10.758340928164257;11.574837509091983;9.364504642955708;6.377660490137099;…
176;11.303492919818677;-0.36343897731523955;11.303492919818677;0.36343897731523955;0.7756088104272177;299.42;286.3159999999999;299.043856036;100.0;0.0;0.25831031653996406;-0.3648997467365487;0.3648997467365487;0.25831031653996406;1.15;1.9;2.6;2.0221953560275336;774.7761381765571;14.11251969619286;10.920897294098225;12.553890455953676;9.631030293135236;6.202030270846309;7.835023432701761;4.5579758…
177;12.236556978775592;-0.15279082916709164;12.236556978775592;0.15279082916709164;0.6584382276678251;344.4610000000001;328.33300000000014;344.065319752;118.0;0.0;0.2867397302555639;-0.27425564265557895;0.2867397302555639;0.27425564265557895;1.2608695652173914;2.0;2.6956521739130435;1.962866834428563;843.4255818413772;16.396976746569035;13.068872237182752;14.701865399038203;11.07971869811898;7.02…
178;4.430744047619047;1.0461139455782316;4.430744047619047;1.0461139455782316;0.6518777274448277;286.42500000000007;272.313;286.059840448;96.0;0.0;0.1275908187400635;-0.22893235269587672;0.22893235269587672;0.1275908187400635;1.1578947368421053;1.9473684210526316;2.6842105263157894;1.9974734658064381;701.7423610174825;13.242276208189782;10.882132168251946;12.515125330107399;9.25835149307306;6.239…
179;11.41781379938681;-0.39873701723365884;11.41781379938681;0.39873701723365884;0.5418048228987927;362.4790000000001;348.36700000000013;362.054755068;122.0;0.0;0.2583113131873881;-0.36489974007651943;0.36489974007651943;0.2583113131873881;0.96;1.68;2.4;1.6398260431732952;1040.4398667548771;17.225403871315223;13.177511966356686;14.810505128212139;12.20350993820667;7.712444986196923;9.345438148052…
180;12.57399485319947;-4.3526658061321655;12.57399485319947;0.41876791258284807;0.7497779038605704;354.3780000000001;345.3060000000001;354.01083956800005;118.0;0.0;0.4159108316934602;-0.36489974007651943;0.4159108316934602;0.36489974007651943;1.173913043478261;1.8695652173913044;2.4782608695652173;1.934513703085784;872.554528500811;16.612519696192862;11.424654039436236;13.057647201291688;10.84235…
181;11.295632710843748;-0.4289931724653948;11.295632710843748;0.4289931724653948;0.7304418225021488;355.2710000000001;347.207;353.94551023599996;106.0;0.0;0.2583113131873881;-0.36489974007651943;0.36489974007651943;0.2583113131873881;1.1904761904761905;2.0;2.7142857142857144;2.031661094950641;848.1063320034559;14.982763184195939;10.469339297237383;13.614190351129745;10.041713895658194;5.846392523…
182;12.61099748646015;-0.0004968529346229822;12.61099748646015;0.0004968529346229822;0.5726940004718025;427.595;402.3950000000001;427.13881904000004;152.0;0.0;0.26089373679095706;-0.3787927403546377;0.3787927403546377;0.26089373679095706;1.2413793103448276;2.0344827586206895;2.8275862068965516;1.3723638811077352;965.8527588173725;20.053830996061407;16.518619705488586;18.15161286734404;14.18667318…
183;11.33719998289082;-0.3901236480971326;11.33719998289082;0.3901236480971326;0.7893525071312837;314.435;300.323;314.054755068;106.0;0.0;0.2583113131873976;-0.36489974007651943;0.36489974007651943;0.2583113131873976;1.1904761904761905;2.0;2.7142857142857144;2.0553716677727483;839.4093009122621;14.982763184195939;11.71341035121893;13.346403513074382;10.041713895658194;6.468428050340631;8.10142121…
