# Supplementary material for: Evaluating High-Variance Leaves as Uncertainty Measure for Random Forest Regression
Source: Molecules. 2021 Oct 28;26(21):6514. doi: 10.3390/molecules26216514 (PMC8588039; doi:10.3390/molecules26216514)
Supplement: Supplementary file 1 [file molecules-26-06514-s001.zip › supplementary_materials/data_sets/cortes-ciriano/P28482/descriptors/rdkit/X.csv]

id;MaxEStateIndex;MinEStateIndex;MaxAbsEStateIndex;MinAbsEStateIndex;qed;MolWt;HeavyAtomMolWt;ExactMolWt;NumValenceElectrons;NumRadicalElectrons;MaxPartialCharge;MinPartialCharge;MaxAbsPartialCharge;MinAbsPartialCharge;FpDensityMorgan1;FpDensityMorgan2;FpDensityMorgan3;BalabanJ;BertzCT;Chi0;Chi0n;Chi0v;Chi1;Chi1n;Chi1v;Chi2n;Chi2v;Chi3n;Chi3v;Chi4n;Chi4v;HallKierAlpha;Ipc;Kappa1;Kappa2;Kappa3;Lab…
0;13.285777102764282;-0.36586470425353723;13.285777102764282;0.36586470425353723;0.3950781407955757;512.6100000000004;480.3540000000003;512.242355504;196.0;0.0;0.2591391624224622;-0.3782689682620883;0.3782689682620883;0.2591391624224622;0.6842105263157895;1.131578947368421;1.605263157894737;1.508820992014282;1434.4187371637597;26.061902685569176;21.612097670930517;21.612097670930517;18.6521983431…
1;13.243859867322412;-0.3380928591299812;13.243859867322412;0.16997731816187422;0.3087842866419352;527.6690000000001;490.3730000000003;527.2896400440001;204.0;0.0;0.3243699907633604;-0.49160760933570297;0.49160760933570297;0.3243699907633604;0.9743589743589743;1.6923076923076923;2.41025641025641;1.3322619189000382;1433.1343290809896;27.407202147189928;23.159879306096634;23.159879306096634;18.7750…
2;12.606817552335748;-0.1636029326280044;12.606817552335748;0.1636029326280044;0.6947180886473493;418.4570000000002;396.2810000000002;418.175338564;158.0;0.0;0.3214633653336367;-0.49284207036503425;0.49284207036503425;0.3214633653336367;1.032258064516129;1.7096774193548387;2.3548387096774195;1.4608847546903783;1134.4316721436442;21.794317972067564;17.330691857964954;17.330691857964954;15.12205479…
3;12.449592886537332;-1.5464077328462256;12.449592886537332;0.024197688334593126;0.6503733780680295;362.37800000000016;340.20200000000006;362.1365530439999;140.0;0.0;0.3423114540032061;-0.5068849522035686;0.5068849522035686;0.3423114540032061;1.1153846153846154;1.8076923076923077;2.5;2.4523170000005696;735.6483383279112;19.26722023457211;14.584999933435057;14.584999933435057;12.328606258093464;8.…
4;13.19176812634133;-3.565904992783565;13.19176812634133;0.2748907707115822;0.39145485601870805;512.6390000000002;484.4150000000003;512.199445136;188.0;0.0;0.24267648525148192;-0.36116594469844754;0.36116594469844754;0.24267648525148192;1.0810810810810811;1.8918918918918919;2.675675675675676;1.4464271727389808;1626.1821472804104;25.99298858481683;20.77022960841312;21.586726189340848;17.8625417742…
5;13.245883352678781;-3.5740711450469402;13.245883352678781;0.27648515846668453;0.3702444589881012;526.6660000000004;496.42600000000033;526.2150952000002;194.0;0.0;0.2426764852514916;-0.36116594469844754;0.36116594469844754;0.2426764852514916;1.0789473684210527;1.868421052631579;2.6315789473684212;1.4832378134375945;1675.2043567057594;26.863232072819905;21.692879339223495;22.50937592015122;18.273…
6;6.24342268903446;0.5172210674393218;6.24342268903446;0.5172210674393218;0.7494747608748556;340.6370000000001;328.5410000000001;338.998447044;108.0;0.0;0.13726925741293833;-0.4951883181347318;0.4951883181347318;0.13726925741293833;1.0;1.8095238095238095;2.5238095238095237;2.1205985504652665;740.5422147889236;14.982763184195939;11.290320213312727;13.558107051368092;10.096555450524585;6.4654415096…
7;10.18335327309941;0.20933333580254398;10.18335327309941;0.20933333580254398;0.4064128067965057;474.56800000000027;448.3600000000003;474.216809452;178.0;0.0;0.1636913462229717;-0.5079438669823635;0.5079438669823635;0.1636913462229717;0.8333333333333334;1.6666666666666667;2.388888888888889;1.3417878243154222;1560.57874232073;24.22503939238571;19.989419819093367;19.989419819093367;17.6529996809898…
8;6.2393074626970115;0.5998870937263796;6.2393074626970115;0.5998870937263796;0.8058313963035492;306.19200000000006;293.0880000000001;305.037419396;102.0;0.0;0.1372692574129382;-0.4951883181347318;0.4951883181347318;0.1372692574129382;1.15;2.0;2.75;2.128549276933375;694.8713823028047;14.11251969619286;10.989706009493126;12.501563901530035;9.685871848001627;6.359792606490283;7.115721552508738;4.63…
9;12.98846142863474;-4.5259889331354985;12.98846142863474;0.08277912481743344;0.3726603584184331;459.43100000000015;443.3030000000002;459.13069479200004;168.0;0.0;0.415934217535096;-0.32197525774060737;0.415934217535096;0.32197525774060737;0.8529411764705882;1.6470588235294117;2.4411764705882355;1.4574566753229448;1495.7619473846669;23.70853153444066;17.491250129335764;17.491250129335764;16.38116…
10;12.754791486090443;-0.07073774357428331;12.754791486090443;0.07073774357428331;0.2163402639722265;587.7090000000003;558.4770000000002;587.210344168;214.0;0.0;0.22829402455785014;-0.37777781989763004;0.37777781989763004;0.22829402455785014;0.9069767441860465;1.744186046511628;2.627906976744186;1.166598604235262;1879.1838860695368;29.011650153875006;23.31130133104776;24.127797911975485;21.191805…
11;12.993646593645842;-0.36696523150437277;12.993646593645842;0.02034737050345692;0.3810111694363559;640.789;596.4370000000001;640.3485518880001;248.0;0.0;0.3231784397543058;-0.38140214092655067;0.38140214092655067;0.3231784397543058;0.7659574468085106;1.3829787234042554;2.0;0.9972015242013919;1536.7487428672055;32.32948739907078;27.229759339369277;27.229759339369277;22.90701987641334;16.92691077…
12;12.866844164011837;-0.38075191244223583;12.866844164011837;0.11639746030402698;0.3981862361254799;455.47000000000025;434.30200000000025;455.14812077200014;170.0;0.0;0.2508588792544245;-0.5070348187275744;0.5070348187275744;0.2508588792544245;1.1764705882352942;1.9705882352941178;2.7058823529411766;1.565172108489115;1468.0752219986884;23.8192619984499;18.278665776850403;18.278665776850403;16.47…
13;11.838012155719632;-0.5202200180944871;11.838012155719632;0.31279470046383717;0.604714296816064;448.53100000000023;420.3070000000002;448.2335221360001;172.0;0.0;0.2690123532349573;-0.4945765598213161;0.4945765598213161;0.2690123532349573;1.1515151515151516;1.9393939393939394;2.6666666666666665;1.480629398058638;1213.4107296604175;23.11215521726335;19.129170186994887;19.129170186994887;15.93989…
14;11.853633083204622;-0.28116766750195765;11.853633083204622;0.15288249559082834;0.6215757311064052;437.50400000000025;410.28800000000024;437.217537724;168.0;0.0;0.40897511530095804;-0.45273560946552355;0.45273560946552355;0.40897511530095804;1.09375;1.8125;2.5;1.5406186600948266;1100.6599766611976;22.07877502244374;18.106332578211102;18.106332578211102;15.635361590784807;10.905617333092147;10.9…
15;12.500508083204625;-0.5025443757997357;12.500508083204625;0.136938618039808;0.5684802858812582;479.58500000000026;446.32100000000025;479.264487916;186.0;0.0;0.40978023939197594;-0.44368881340974564;0.44368881340974564;0.40978023939197594;1.0571428571428572;1.7428571428571429;2.4;1.4594433288636286;1188.2310877944315;24.578775022443736;20.606332578211102;20.606332578211102;16.78180820019153;12.…
16;12.153791414714032;-0.02659438775510159;12.153791414714032;0.02659438775510159;0.7709944880652141;291.35400000000004;274.218;291.137162164;110.0;0.0;0.22943329296757448;-0.31078992372292885;0.31078992372292885;0.22943329296757448;1.1363636363636365;1.9545454545454546;2.772727272727273;1.4486434799538506;832.9743681201305;14.940946820939052;12.172934652230099;12.172934652230099;10.7759895832781…
17;12.662703387268943;-0.5636693465446563;12.662703387268943;0.05006560890177214;0.24587782350744164;499.5950000000003;468.3470000000004;499.2457638519999;191.0;1.0;0.21337284971510728;-0.5078861404778691;0.5078861404778691;0.21337284971510728;1.027027027027027;1.7567567567567568;2.4864864864864864;1.4281169121606847;1457.8163049113352;26.371668241257197;21.381160251612176;21.381160251612176;17.5…
18;13.89882954324395;-0.6866052922546426;13.89882954324395;0.21769698245077085;0.42614436881836343;436.2700000000001;427.19800000000015;434.9811447080001;140.0;0.0;0.2808708680402897;-0.26661057398346033;0.2808708680402897;0.26661057398346033;0.9642857142857143;1.7142857142857142;2.4285714285714284;1.8426152821692667;1259.7364896786053;19.836134335324456;13.866147682171144;16.19450215513578;13.43…
19;12.745535497884884;-0.5698675869184535;12.745535497884884;0.0683619629955845;0.29235676951522827;663.0800000000002;648.9680000000002;661.852179048;152.0;0.0;0.25900360274825185;-0.5060008092821509;0.5060008092821509;0.25900360274825185;1.1333333333333333;1.8;2.433333333333333;1.9402256061221341;1175.2355472715938;21.99927104214099;15.510685796207321;21.337540270596875;14.205616355805212;8.6540…
20;13.15390328897093;-0.4406833427815573;13.15390328897093;0.03499966640569063;0.8622393374431375;361.4900000000001;330.24200000000013;361.24777523200004;144.0;0.0;0.22634551940789865;-0.3271789863767738;0.3271789863767738;0.22634551940789865;1.3076923076923077;1.9615384615384615;2.576923076923077;1.7487931496322833;686.1016421276184;19.06011345338556;16.55547859292614;16.55547859292614;12.196414…
21;9.882991252383352;-1.0988570839901113;9.882991252383352;0.23508719717098137;0.37989969616339336;385.4680000000001;358.2520000000002;385.21138972399996;150.0;0.0;0.1626423678394241;-0.39413601034963114;0.39413601034963114;0.1626423678394241;1.1071428571428572;1.8571428571428572;2.5;1.9541668123570788;897.4974794112426;20.0956473593183;16.078104608455654;16.078104608455654;13.528407103102726;9.3…
22;13.334492521954374;-0.2443668343140739;13.334492521954374;0.1018757204594618;0.3061015638617843;544.6810000000003;512.4250000000003;544.2256598840002;202.0;0.0;0.2614785001997281;-0.37777781997653226;0.37777781997653226;0.2614785001997281;0.9743589743589743;1.7179487179487178;2.4615384615384617;1.1408963545739914;1422.5209361813197;26.605872759939196;21.68944794012014;22.505944521047866;19.136…
23;11.651443373645755;-0.501498960695389;11.651443373645755;0.17035751028806612;0.6785934283834453;279.303;266.19899999999996;279.112010036;104.0;0.0;0.2504111512682344;-0.36777418423172387;0.36777418423172387;0.2504111512682344;1.1428571428571428;1.9047619047619047;2.5714285714285716;2.1543535818715527;794.8334802380061;14.819626477379408;11.07617817336004;11.07617817336004;10.147867045540844;6.…
24;5.872229121171092;0.2270429905458764;5.872229121171092;0.2270429905458764;0.4891771490834657;438.5610000000002;412.35300000000024;438.19502845200003;162.0;0.0;0.18048314827670303;-0.3729044237415695;0.3729044237415695;0.18048314827670303;1.2580645161290323;2.064516129032258;2.806451612903226;1.4029233000265924;1173.6566916282118;21.534804948073724;18.03279386981758;18.849290450745308;14.974366…
25;4.6425555083144365;0.7178193499622071;4.6425555083144365;0.7178193499622071;0.5529260205074162;343.44100000000003;330.33700000000005;343.0673854160001;116.0;0.0;0.18054386031187902;-0.32751377071725135;0.32751377071725135;0.18054386031187902;1.3478260869565217;2.260869565217391;2.9565217391304346;1.8637355259611383;954.9990453101689;15.81119030894213;12.439315904375647;14.0723090662311;11.2415…
26;6.335028610583133;0.22419221436562364;6.335028610583133;0.22419221436562364;0.5900490021628676;440.98300000000006;411.7510000000002;440.22037060800005;164.0;0.0;0.22839547772853247;-0.37017131258592484;0.37017131258592484;0.22839547772853247;1.1612903225806452;1.935483870967742;2.5806451612903225;1.4602498717121306;1006.6053030137085;21.957454678884098;18.43112505508255;19.187054001101004;14.9…
27;13.563647135860585;-4.57696852566905;13.563647135860585;0.05797781893061549;0.536628895301327;474.5350000000002;445.30300000000017;474.24672758800006;182.0;0.0;0.43297359783700284;-0.37017131258592484;0.43297359783700284;0.37017131258592484;1.1176470588235294;1.8529411764705883;2.4411764705882355;1.515520162917342;1100.148181450004;24.457454678884094;19.687054001101004;19.687054001101004;16.13…
28;12.281763983371127;-0.6048973106485731;12.281763983371127;0.05441641471403402;0.7253540171363383;309.32500000000005;294.20500000000004;309.11134134;116.0;0.0;0.3602505952539638;-0.4641827265156508;0.4641827265156508;0.3602505952539638;1.173913043478261;1.9565217391304348;2.782608695652174;1.7967582887539881;864.9059127544076;16.233840039752504;12.497867401595103;12.497867401595103;11.185871848…
29;12.64087307765012;-4.610826486784436;12.64087307765012;0.11217868165784828;0.7045240180769681;382.3670000000001;369.2630000000001;382.07113131600005;136.0;0.0;0.4505725108938213;-0.49676821553527867;0.49676821553527867;0.4505725108938213;1.2692307692307692;2.0;2.6153846153846154;1.7167261568636345;902.8631736703289;18.733840039752497;13.424273877743492;14.240770458671218;12.3635232085956;7.368…
30;12.211985386747292;-0.1126625094482232;12.211985386747292;0.1126625094482232;0.6658132350885292;329.3850000000001;314.2650000000001;329.09464572;118.0;0.0;0.22833469859795308;-0.49676821553527867;0.49676821553527867;0.22833469859795308;1.3478260869565217;2.130434782608696;2.782608695652174;1.6942262738975784;809.398900546903;16.233840039752504;12.367730727905435;13.184227308833162;11.152198343…
31;12.259689074703957;-0.050233371126228166;12.259689074703957;0.050233371126228166;0.7817840550437813;327.40900000000005;310.273;327.104147784;118.0;0.0;0.22833396141656573;-0.49676821553527867;0.49676821553527867;0.22833396141656573;1.3043478260869565;2.0869565217391304;2.739130434782609;1.694226273897579;805.3701441520483;16.233840039752504;12.945080997095062;13.761577578022788;11.152198343190…
32;12.257084908037289;-0.0536347316704453;12.257084908037289;0.0536347316704453;0.7516866574786153;327.4090000000001;310.2730000000001;327.104147784;118.0;0.0;0.2283339614187994;-0.49676821553527867;0.49676821553527867;0.2283339614187994;1.3043478260869565;2.0869565217391304;2.739130434782609;1.6942262738975786;805.3701441520483;16.233840039752504;12.920517132405477;13.737013713333203;11.15219834…
33;12.244064074703957;-0.07064153439153409;12.244064074703957;0.07064153439153409;0.7807387801152639;325.3930000000001;310.273;325.08849771999996;116.0;0.0;0.22833396142097556;-0.49676821553527867;0.49676821553527867;0.22833396142097556;1.2173913043478262;2.0434782608695654;2.739130434782609;1.6978261478602965;785.1128704562725;16.070703332935974;12.522431266284688;13.338927847212414;11.258351493…
34;12.472192932728648;-0.0782237339380194;12.472192932728648;0.0782237339380194;0.5994317038216079;335.39200000000005;322.28800000000007;335.08408103600004;118.0;0.0;0.22835881291408608;-0.3268018658937075;0.3268018658937075;0.22835881291408608;1.2083333333333333;2.1666666666666665;3.0416666666666665;1.565147171152777;987.8292535014606;16.355160383312146;12.561396571320783;13.37789315224851;11.80…
35;12.505409344293273;-0.03315570672713508;12.505409344293273;0.03315570672713508;0.5844285626809468;351.4560000000001;338.3520000000001;351.0500040360001;118.0;0.0;0.22835708933949808;-0.3244512221561153;0.3244512221561153;0.22835708933949808;1.2083333333333333;2.1666666666666665;3.0416666666666665;1.565147171152777;987.112224749028;16.355160383312146;12.599781535474314;14.232774697329766;11.809…
36;12.286694538926682;-0.5714951067918237;12.286694538926682;0.1184904887881082;0.7451234775422906;327.36500000000007;314.2610000000001;327.06776227600005;116.0;0.0;0.3592602829862429;-0.4642089824116627;0.4642089824116627;0.3592602829862429;1.3043478260869565;2.1739130434782608;3.0;1.7967582887539884;870.3927810556634;16.233840039752504;12.275979018369299;13.092475599297025;11.185871848001629;6.…
37;12.44884377362056;-0.11078892668178364;12.44884377362056;0.11078892668178364;0.5970668337232512;336.3800000000001;324.28400000000005;336.079330004;118.0;0.0;0.22898082535618153;-0.31546262277815523;0.31546262277815523;0.22898082535618153;1.25;2.2083333333333335;3.0833333333333335;1.5651471711527774;989.4159872728261;16.355160383312146;12.431259897631115;13.247756478558841;11.809663088089318;7.…
38;12.539564436885865;-0.10001795162509453;12.539564436885865;0.10001795162509453;0.611463374385865;350.407;336.2950000000001;350.094980068;124.0;0.0;0.2289808171731136;-0.3154637721282288;0.3154637721282288;0.2289808171731136;1.28;2.2;3.04;1.5753494143187428;1048.6764971374475;17.225403871315223;13.378473493131073;14.1949700740588;12.220346690612278;7.6147863079108795;8.494439119165774;5.4762442…
39;12.523167831947593;-0.0984235638699924;12.523167831947593;0.0984235638699924;0.6123173859590201;347.40300000000013;334.29900000000015;347.08408103600004;122.0;0.0;0.22898006117530154;-0.31551358491775583;0.31551358491775583;0.22898006117530154;1.04;1.96;2.84;1.5652152939715898;1026.5229670049252;17.062267164498696;13.085960436010367;13.902457016938094;12.309663088089318;7.62417327233625;8.5038…
40;12.479668603552533;-0.0694057067271352;12.479668603552533;0.0694057067271352;0.6027673279813458;352.4440000000001;340.34800000000007;352.04525300399996;118.0;0.0;0.22898005826906684;-0.31551399070359265;0.31551399070359265;0.22898005826906684;1.1666666666666667;2.125;3.0;1.5651471711527774;989.4388939758973;16.355160383312146;12.469644861784646;14.102638023640099;11.809663088089318;7.245846680…
41;12.312435279667422;-0.45228214382886045;12.312435279667422;0.18253212396069518;0.7472640663169545;326.37700000000007;312.26500000000004;326.072513308;116.0;0.0;0.3496908784986685;-0.4647722263161035;0.4647722263161035;0.3496908784986685;1.2608695652173914;2.130434782608696;2.9565217391304346;1.7967582887539884;867.6608002565711;16.233840039752504;12.406115692058966;13.222612272986693;11.185871…
42;11.788998015873016;-0.43386702674897104;11.788998015873016;0.1379601284958425;0.8767211896126246;281.35800000000006;270.27;281.01803521200003;94.0;0.0;0.3496908785112763;-0.4647722263160872;0.4647722263160872;0.3496908785112763;1.2777777777777777;2.111111111111111;2.7777777777777777;2.030916481143797;545.4333230619799;12.957819157813608;9.635099579453993;11.268092741309445;8.702708600407234;5.…
43;13.663573906136968;-3.2702272508202337;13.663573906136968;0.1878543209703023;0.8794895125490501;372.41700000000014;355.28100000000006;372.083158244;134.0;0.0;0.30734864008733426;-0.4809857797763111;0.4809857797763111;0.30734864008733426;1.1153846153846154;1.7692307692307692;2.3461538461538463;2.106469936483513;1061.4900715415738;19.06011345338556;14.284080165068193;15.10057674599592;12.1637223…
44;12.035888290501386;-0.6335619803476946;12.035888290501386;0.013025793650794038;0.6611804498474478;327.1230000000001;319.059;325.986112096;108.0;0.0;0.2705707023452526;-0.5071197044152095;0.5071197044152095;0.2705707023452526;1.1904761904761905;1.9047619047619047;2.5238095238095237;2.2739967555525444;734.1063538201125;15.568549621822843;10.339202623547715;11.851060515584626;9.87991785310972;5.6…
45;12.203608434114386;-0.7748531326110693;12.203608434114386;0.11427673847316688;0.5459100356936089;336.29900000000004;324.2030000000001;336.063388104;124.0;0.0;0.34306558340325544;-0.5066035421273949;0.5066035421273949;0.34306558340325544;0.68;1.08;1.52;1.9454274018179332;1135.0684424393062;17.551677284948283;12.853329287558925;12.853329287558925;12.058550648063804;7.533765786457347;7.5337657864…
46;9.47354680793891;-0.07884743686781981;9.47354680793891;0.03583021364090966;0.5756719627819336;354.4580000000001;328.2500000000001;354.216809452;138.0;0.0;0.226584694111752;-0.3942429776457718;0.3942429776457718;0.226584694111752;1.1538461538461537;1.9230769230769231;2.576923076923077;1.9582850725998515;841.8615600652349;18.518297090128677;15.476190474576443;15.476190474576443;12.61772350057976…
47;12.016208191609977;-0.10425217309145851;12.016208191609977;0.013356481481481053;0.6014438200816826;389.0510000000001;377.96300000000014;386.933034172;100.0;0.0;0.2675786326056696;-0.3693934607494594;0.3693934607494594;0.2675786326056696;1.4210526315789473;2.210526315789474;2.8947368421052633;2.1635355533453553;647.5513715647605;13.568549621822843;9.757655201924248;12.929648280153659;9.07538740…
48;12.62253117913832;-0.23827003023431592;12.62253117913832;0.01127078609221499;0.7417387838444867;367.43400000000014;350.2980000000001;367.11029578400013;132.0;0.0;0.24455834903894394;-0.31551929894963365;0.31551929894963365;0.24455834903894394;1.3461538461538463;2.1923076923076925;3.0;1.549378978871984;963.8841003140215;18.0956473593183;14.151807616588863;14.96830419751659;12.631030293135238;8.…
49;13.696282321991646;-0.22066213915420252;13.696282321991646;0.22066213915420252;0.3919907575777038;478.55600000000015;452.3480000000003;478.21172407200004;180.0;0.0;0.35072372242642647;-0.3812897983130049;0.3812897983130049;0.35072372242642647;0.8888888888888888;1.7222222222222223;2.5555555555555554;1.4456076561739741;1553.6804168971062;24.32141570956302;19.748352502204646;19.748352502204646;17…
50;12.179148085159989;-0.2619505857898714;12.179148085159989;0.2619505857898714;0.6166136436851095;288.31000000000006;276.214;288.101111004;106.0;0.0;0.34772310348770324;-0.264687989892999;0.34772310348770324;0.264687989892999;0.9090909090909091;1.6818181818181819;2.5;1.9503490501995335;1001.7856971768708;14.940946820939052;11.600742038049624;11.600742038049624;10.826499840494925;6.89795699023465…
51;12.565325689338586;-0.25566382577926583;12.565325689338586;0.25566382577926583;0.5415041594160128;385.471;362.2870000000001;385.19026035600007;146.0;0.0;0.34772311167970155;-0.36732741947683195;0.36732741947683195;0.34772311167970155;0.9655172413793104;1.793103448275862;2.6551724137931036;1.5207432238625105;1203.1003550725552;19.631181265251037;16.136275943982362;16.136275943982362;14.27598958…
52;12.548796763718752;-0.27566382577926585;12.548796763718752;0.24385612997573936;0.5608473646563016;387.44300000000004;366.2750000000001;387.1695249120001;146.0;0.0;0.34772311167970155;-0.3793217225214297;0.3793217225214297;0.34772311167970155;1.103448275862069;2.0;2.8620689655172415;1.5207432238625105;1207.034784451846;19.631181265251037;15.837417453259677;15.837417453259677;14.275989583278104;…
53;12.551436800449697;-0.2721927513991005;12.551436800449697;0.2721927513991005;0.5608473646563016;387.44300000000004;366.2750000000001;387.1695249120001;146.0;0.0;0.34772311167970155;-0.3812897983130049;0.3812897983130049;0.34772311167970155;1.0344827586206897;1.8620689655172413;2.7241379310344827;1.5207432238625105;1207.034784451846;19.631181265251037;15.837417453259677;15.837417453259677;14.27…
54;12.527131244894141;-0.25704123624758535;12.527131244894141;0.25704123624758535;0.5655109530926796;371.444;350.27600000000007;371.17461029200007;140.0;0.0;0.34772311167970155;-0.3673274193932415;0.3673274193932415;0.34772311167970155;1.0;1.8214285714285714;2.6785714285714284;1.5538799449449998;1186.7341854337142;18.92407448406449;15.429169162795816;15.429169162795816;13.775989583278102;9.673878…
55;12.481676699439596;-0.25870790291425205;12.481676699439596;0.25870790291425205;0.5833255044086129;357.41700000000003;338.26500000000004;357.15896022800007;134.0;0.0;0.34772311167970155;-0.36732739754604166;0.36732739754604166;0.34772311167970155;1.037037037037037;1.8888888888888888;2.7037037037037037;1.5796510003988358;1172.384485727387;18.216967702877945;14.722062381609268;14.722062381609268;…
56;12.43622215398505;-0.26037456958091876;12.43622215398505;0.26037456958091876;0.5957434742676125;343.39000000000004;326.254;343.14331016400007;128.0;0.0;0.34772311167970155;-0.36732467893201437;0.36732467893201437;0.34772311167970155;1.0384615384615385;1.8846153846153846;2.730769230769231;1.617513305916115;1156.0503660177783;17.509860921691395;14.01495560042272;14.01495560042272;12.775989583278…
57;12.539473777968997;-0.2873500695299036;12.539473777968997;0.2873500695299036;0.4813830381158648;379.4230000000001;362.28700000000015;379.143310164;140.0;0.0;0.3477231116844711;-0.3402221117141025;0.3477231116844711;0.3402221117141025;0.8275862068965517;1.6206896551724137;2.4827586206896552;1.5746945179069218;1354.6017023622965;19.63118126525104;15.410143114808129;15.410143114808129;14.27598958…
58;12.529473777968997;-0.2996957485422491;12.529473777968997;0.2996957485422491;0.4933995241820592;380.4110000000001;364.28300000000013;380.138559132;140.0;0.0;0.347723111684502;-0.3249395965576617;0.347723111684502;0.3249395965576617;0.7931034482758621;1.6206896551724137;2.4827586206896552;1.5746945179069218;1356.635997211697;19.631181265251037;15.28000644111846;15.28000644111846;14.275989583278…
59;12.53120931515908;-0.2973500695299036;12.53120931515908;0.2973500695299036;0.4933995241820592;380.4110000000001;364.28300000000013;380.13855913200007;140.0;0.0;0.3477231116844711;-0.33896309242214184;0.3477231116844711;0.33896309242214184;0.896551724137931;1.793103448275862;2.6551724137931036;1.5746945179069223;1356.6359972116973;19.631181265251037;15.280006441118461;15.280006441118461;14.2759…
60;12.496418222413443;-0.29488331443688565;12.496418222413443;0.29488331443688565;0.48777086657113805;386.44000000000005;372.32800000000015;386.09498006800004;136.0;0.0;0.34772311168451825;-0.3162102025616722;0.34772311168451825;0.3162102025616722;0.9642857142857143;1.8571428571428572;2.7142857142857144;1.593387446889218;1322.0618813935675;18.92407448406449;14.53355419320307;15.350050774130796;13…
61;12.611230358678572;-0.2830961456105754;12.611230358678572;0.0887172410868502;0.43227090833954823;407.4770000000001;386.30900000000014;407.17461029200007;152.0;0.0;0.34772311167970776;-0.3635354671897018;0.3635354671897018;0.34772311167970776;0.9032258064516129;1.6774193548387097;2.5161290322580645;1.514207603108358;1404.4110143635883;21.208531534440663;16.987493383997755;16.987493383997755;15.…
62;12.3721069276476;-0.33965697698832575;12.3721069276476;0.21889127592954982;0.5969975835833334;345.36200000000014;330.2420000000001;345.12257472000005;128.0;0.0;0.3477231116845283;-0.31093265126694664;0.3477231116845283;0.31093265126694664;1.0769230769230769;1.8846153846153846;2.6923076923076925;1.8501850749217672;1175.7419989635673;18.095647359318303;13.931640059323861;13.931640059323861;12.61…
63;12.469682685223361;-0.3280931909800955;12.469682685223361;0.015187572225846324;0.576392778804967;371.4000000000001;354.2640000000002;371.13822478400004;138.0;0.0;0.3477231116845283;-0.3104462240511415;0.3477231116845283;0.3104462240511415;1.0714285714285714;1.8928571428571428;2.7142857142857144;1.5625033382302598;1252.8834054205045;19.08721119088102;14.923203890886581;14.923203890886581;13.686…
64;12.55711513234112;-0.3500328740056371;12.55711513234112;0.2646320166702907;0.4704683293538537;407.4330000000001;390.29700000000014;407.13822478400004;150.0;0.0;0.3477231116845349;-0.3065470257264593;0.3477231116845349;0.3065470257264593;0.8709677419354839;1.6451612903225807;2.4838709677419355;1.5217925056386432;1453.871202004155;21.20853153444066;16.318391405271992;16.318391405271992;15.186673…
65;13.476975748361276;-0.34517371847728984;13.476975748361276;0.2937403779429717;0.5428451088413404;405.43300000000005;385.27300000000014;405.1601031000001;152.0;0.0;0.3477231116799609;-0.3812897983130049;0.3812897983130049;0.3477231116799609;1.0666666666666667;1.8666666666666667;2.7333333333333334;1.5187800542865764;1259.8604682373173;20.501424753254113;16.13803165707928;16.13803165707928;14.669…
66;12.585552026787145;-0.2957910024279067;12.585552026787145;0.2957910024279067;0.45276103693538367;402.45800000000014;380.28200000000015;402.180423944;152.0;0.0;0.3477231116798967;-0.3987108798667198;0.3987108798667198;0.3477231116798967;1.0666666666666667;1.8666666666666667;2.7333333333333334;1.5187800542865764;1255.9603337074268;20.501424753254117;16.337417453259675;16.337417453259675;14.66983…
67;12.598052026787146;-0.28035890366247496;12.598052026787146;0.28035890366247496;0.472720803472654;466.3390000000002;446.17900000000026;465.08003698000005;152.0;0.0;0.3477231116797996;-0.3812897983130049;0.3812897983130049;0.3477231116797996;1.0666666666666667;1.8666666666666667;2.7333333333333334;1.5187800542865764;1259.8604682373173;20.501424753254113;16.13803165707928;17.72402819619398;14.669…
68;14.271157183214811;-0.39218519282011344;14.271157183214811;0.29753687683830443;0.5428451088413404;405.43300000000005;385.2730000000001;405.1601031000001;152.0;0.0;0.34772312445811726;-0.3812897983130049;0.3812897983130049;0.34772312445811726;1.1333333333333333;2.0;2.8666666666666667;1.5380429041639279;1259.860468237317;20.501424753254113;16.138031657079278;16.138031657079278;14.686673185801064…
69;12.605114521538134;-0.31055253975888863;12.605114521538134;0.31055253975888863;0.4527610369353836;402.4580000000002;380.2820000000001;402.18042394400004;152.0;0.0;0.34772312124286087;-0.3982248130328715;0.3982248130328715;0.34772312124286087;1.1333333333333333;2.0;2.8666666666666667;1.5380429041639279;1255.960333707427;20.501424753254117;16.33741745325968;16.33741745325968;14.686673185801064;9…
70;13.776030763034733;-0.10613434732121618;13.776030763034733;0.10613434732121618;0.39638449693261574;483.6160000000003;450.35200000000026;483.26342529600004;186.0;0.0;0.3503543591013667;-0.38142827732335693;0.38142827732335693;0.3503543591013667;0.9166666666666666;1.7222222222222223;2.5555555555555554;1.408676831362063;1396.3143514011335;24.32141570956302;20.604622005068542;20.604622005068542;17…
71;13.792032038544935;-0.11038604800148799;13.792032038544935;0.040164706442213705;0.4267796983037969;469.5890000000002;438.3410000000003;469.24777523200004;180.0;0.0;0.3506157458786451;-0.3812866071349363;0.3812866071349363;0.3506157458786451;0.8857142857142857;1.6857142857142857;2.5142857142857142;1.4456915514452169;1379.6291544297403;23.614308928376474;19.897515223881996;19.897515223881996;17.…
72;13.65115902267192;-0.15598904769539668;13.65115902267192;0.060529738002230715;0.4908818939068421;457.5340000000002;430.3180000000002;457.21138972400007;174.0;0.0;0.35069787272205927;-0.3812897983130049;0.3812897983130049;0.35069787272205927;0.9117647058823529;1.7352941176470589;2.5588235294117645;1.449314192848474;1366.3763827920714;22.90720214718993;18.891549951972767;18.891549951972767;16.75…
73;13.680144283442896;-0.28728534399169314;13.680144283442896;0.28728534399169314;0.41905773971068694;464.52900000000017;440.3370000000002;464.1960740080001;174.0;0.0;0.35659705176930495;-0.3812897983130049;0.3812897983130049;0.35659705176930495;0.8571428571428571;1.6857142857142857;2.5142857142857142;1.4883020852836288;1536.667449787545;23.614308928376474;19.0412457210181;19.0412457210181;17.259…
74;13.722323988658314;-0.1845413767996742;13.722323988658314;0.1845413767996742;0.35324608042678474;476.5840000000001;448.36000000000024;476.23245951600006;180.0;0.0;0.3506689479972609;-0.36732741947324915;0.36732741947324915;0.3506689479972609;0.8611111111111112;1.6666666666666667;2.5;1.445607656173974;1549.4049058560195;24.32141570956302;20.04721099292733;20.04721099292733;17.742316078466885;12…
75;13.798551312921353;-0.09913719584354497;13.798551312921353;0.08877581755332487;0.46195986408132633;470.57700000000017;440.3370000000002;470.24302420000015;180.0;0.0;0.35061450177371156;-0.3812897983130049;0.3812897983130049;0.35061450177371156;0.9428571428571428;1.7428571428571429;2.5714285714285716;1.4456915514452169;1381.9529951590496;23.614308928376474;19.69040844269545;19.69040844269545;17…
76;13.985298604430547;-0.3430349267036801;13.985298604430547;0.12450555054947232;0.41319893517101225;528.6130000000003;496.35700000000026;528.2485035040002;202.0;0.0;0.4089751154163786;-0.45273560946537256;0.45273560946537256;0.4089751154163786;1.0;1.7692307692307692;2.5384615384615383;1.3956764973744191;1532.3201692603225;26.769009466755726;21.954118619123133;21.954118619123133;19.10168808597359…
77;9.67548384319647;-0.29607798449174116;9.67548384319647;0.0;0.3665650668051276;463.0110000000002;435.79500000000013;462.1717061640001;166.0;0.0;0.18048314827210254;-0.39447077751990617;0.39447077751990617;0.18048314827210254;1.3225806451612903;2.129032258064516;2.806451612903226;2.7224961533056426e-06;1137.6831934843508;21.30275414050485;17.955063438935206;19.588056600790654;14.407346627969813;…
78;13.384837620816771;-2.595672414582654;13.384837620816771;0.0;0.4774112875713098;452.922;433.77000000000004;452.11099772800014;158.0;0.0;0.26131014289860793;-0.3275376996305408;0.3275376996305408;0.26131014289860793;1.3333333333333333;2.2;2.933333333333333;2.1779970394642034e-06;1156.582764561812;20.009860921691395;15.97088557064025;17.6038787324957;13.96625961205904;9.134576469561576;9.9079731…
79;13.561504287483437;-2.880047414582654;13.561504287483437;0.0;0.47543526364057426;454.93420355600017;433.7700000000002;454.1235512200001;158.0;0.0;0.26131014289860793;-0.3275376996305408;0.3275376996305408;0.26131014289860793;1.4;2.2666666666666666;3.0;2.4499964085388023e-06;1243.3087547305945;21.80275414050485;17.763778789453703;17.396771951309155;14.72711330032094;9.938402110701444;9.71179877…
80;12.471424162257495;-0.7295182455698337;12.471424162257495;0.07032399533887634;0.7578017111052459;348.3950000000001;324.20300000000003;348.15728848799995;136.0;0.0;0.34197606723683255;-0.5068974994747927;0.5068974994747927;0.34197606723683255;1.28;2.04;2.76;2.3313005453294107;664.1233181134199;18.39697674656903;14.527055873925864;14.527055873925864;11.9010859031649;8.38641203782327;8.3864120378…
81;12.471424162257495;-0.7295182455698337;12.471424162257495;0.07032399533887634;0.7578017111052459;348.3950000000001;324.20300000000003;348.15728848799995;136.0;0.0;0.34197606723683255;-0.5068974994747927;0.5068974994747927;0.34197606723683255;1.28;2.04;2.76;2.3313005453294107;664.1233181134199;18.39697674656903;14.527055873925864;14.527055873925864;11.9010859031649;8.38641203782327;8.3864120378…
82;12.456474316578483;-0.5468157123960695;12.456474316578483;0.102129438322621;0.7958766180779837;332.396;308.20400000000006;332.162373868;130.0;0.0;0.34197606718418194;-0.5068974994748943;0.5068974994748943;0.34197606718418194;1.1666666666666667;1.9166666666666667;2.6666666666666665;2.2989110681496374;632.8894724738093;17.52673325856595;14.20959879042283;14.20959879042283;11.507239053047547;8.31…
83;12.449592886537332;-1.5464077328462256;12.449592886537332;0.024197688334593126;0.6503733780680295;362.37800000000016;340.20200000000006;362.1365530439999;140.0;0.0;0.3423114540032061;-0.5068849522035686;0.5068849522035686;0.3423114540032061;1.1153846153846154;1.8076923076923077;2.5;2.4523170000005696;735.6483383279112;19.26722023457211;14.584999933435057;14.584999933435057;12.328606258093464;8…
84;12.422585427689594;-0.5980657123960695;12.422585427689594;0.06824054943373214;0.7956255554402636;330.38000000000005;308.20400000000006;330.146723804;128.0;0.0;0.3423114539515996;-0.5068849522036676;0.5068849522036676;0.3423114539515996;1.2083333333333333;2.0;2.75;2.3791130939152545;672.5798748540824;17.52673325856595;13.950085766428984;13.950085766428984;11.507239053047547;7.988419934947117;7.…
85;12.456474316578483;-0.5468157123960695;12.456474316578483;0.102129438322621;0.7958766180779837;332.396;308.20400000000006;332.162373868;130.0;0.0;0.34197606718418194;-0.5068974994748943;0.5068974994748943;0.34197606718418194;1.1666666666666667;1.9166666666666667;2.6666666666666665;2.2989110681496374;632.8894724738093;17.52673325856595;14.20959879042283;14.20959879042283;11.507239053047547;8.31…
86;12.575837518662194;-0.05926078147308278;12.575837518662194;0.05926078147308278;0.5300684799379907;389.48400000000015;370.33200000000016;389.13103122800004;140.0;0.0;0.2289146079178064;-0.31680031460384844;0.31680031460384844;0.2289146079178064;1.0714285714285714;1.7857142857142858;2.4642857142857144;1.4686863722749768;1099.5485893164087;19.5098609216914;15.561396571320781;16.377893152248507;13…
87;12.63941069703089;-0.05598412768052152;12.63941069703089;0.05598412768052152;0.4633017353603494;453.61200000000025;422.3640000000002;453.21984623200007;170.0;0.0;0.22891463884361152;-0.4935500886560439;0.4935500886560439;0.22891463884361152;1.1875;1.96875;2.6875;1.2528106266067929;1021.4465175404505;22.338288046437583;18.817098034518523;19.63359461544625;15.580520035918415;11.297009440563832;1…
88;12.624688995968757;-0.10880527210884328;12.624688995968757;0.10880527210884328;0.5792027929663499;364.4340000000001;348.30600000000015;364.11063013200004;130.0;0.0;0.22899849517145957;-0.3167991238222457;0.3167991238222457;0.22899849517145957;1.2307692307692308;2.076923076923077;2.8846153846153846;1.594668873961027;1094.7158423543328;18.0956473593183;14.276559359251863;15.093055940179589;12.61…
89;12.652466773746536;-0.06880527210884324;12.652466773746536;0.06880527210884324;0.5762576016408575;363.44600000000014;346.31000000000006;363.115381164;130.0;0.0;0.22893876027202234;-0.3167999798998762;0.3167999798998762;0.22893876027202234;1.2307692307692308;2.1153846153846154;2.923076923076923;1.594668873961027;1092.9640041547564;18.0956473593183;14.40669603294153;15.223192613869257;12.6141935…
90;12.585530045351474;-0.07039965986394559;12.585530045351474;0.07039965986394559;0.5898348425530873;349.4190000000001;334.2990000000001;349.09973110000004;124.0;0.0;0.22893876026697527;-0.31679998137526866;0.31679998137526866;0.22893876026697527;1.24;2.16;3.0;1.5929712451026123;1033.5048499426318;17.225403871315223;13.484046302131157;14.300542883058883;12.220346690612278;7.784508266249934;8.6641…
91;12.689467907533384;-0.2366756424792138;12.689467907533384;0.012235292265054154;0.7265764905715912;381.4610000000001;362.3090000000002;381.125945848;138.0;0.0;0.24455834904399196;-0.31551929747422736;0.31551929747422736;0.24455834904399196;1.2962962962962963;2.111111111111111;2.888888888888889;1.5535375134322187;1022.7889405145202;18.96589084732138;15.074457347399237;15.890953928326963;13.02487…
92;12.607225056689341;-0.2591033635676494;12.607225056689341;0.026576908541194433;0.662646379353898;432.30300000000017;418.1910000000001;431.005157788;132.0;0.0;0.24455872590793445;-0.31549349389913045;0.31549349389913045;0.24455872590793445;1.3461538461538463;2.1923076923076925;3.0;1.549378978871984;969.4558820387273;18.095647359318303;13.52977208959809;15.932265209640521;12.631030293135238;7.94…
93;12.579447278911564;-0.29691200554295816;12.579447278911564;0.054354686318972334;0.7191722920976419;387.8520000000002;373.74000000000007;387.055673368;132.0;0.0;0.24455888959910638;-0.31548241874742805;0.31548241874742805;0.24455888959910638;1.3461538461538463;2.1923076923076925;3.0;1.549378978871984;969.4558820387273;18.095647359318303;13.52977208959809;15.102197616544272;12.631030293135238;7.…
94;12.62795209750567;-0.3405942932728647;12.62795209750567;0.0803689531368097;0.7229257882894676;378.41700000000014;364.3050000000001;378.0898946880001;134.0;0.0;0.2445587880494623;-0.3154887542295621;0.3154887542295621;0.2445587880494623;1.3703703703703705;2.2222222222222223;3.0;1.572602263072115;1050.2438215979766;18.802754140504845;14.099021212088822;14.915517793016548;13.169035095596023;8.225…
95;12.575007086167801;-0.08386337868480731;12.575007086167801;0.08386337868480731;0.5284257768376053;414.288;402.19200000000006;412.99459310400005;124.0;0.0;0.2289381462108008;-0.31677418299336885;0.31677418299336885;0.2289381462108008;1.32;2.24;3.08;1.5929712451026123;1039.0766316673378;17.225403871315223;12.862010775140384;15.264503895182814;12.220346690612278;7.463424396013208;9.13607547682545…
96;12.547229308390023;-0.12167202066011606;12.547229308390023;0.12167202066011606;0.5707822517184411;369.83700000000005;357.74100000000004;369.04510868399996;124.0;0.0;0.22893830989068453;-0.3167631078131803;0.3167631078131803;0.22893830989068453;1.32;2.24;3.08;1.5929712451026123;1039.0766316673378;17.225403871315223;12.862010775140384;14.434436302086565;12.220346690612278;7.463424396013208;8.721…
97;12.595734126984127;-0.1653543083900224;12.595734126984127;0.1653543083900224;0.581226713957777;360.40200000000004;348.3060000000001;360.07933000400004;126.0;0.0;0.22893820834750062;-0.31676944331929796;0.31676944331929796;0.22893820834750062;1.3461538461538463;2.269230769230769;3.076923076923077;1.615830476023685;1121.0075152800578;17.93251065250177;13.431259897631115;14.247756478558841;12.758…
98;12.570223922902494;-0.09123299319727884;12.570223922902494;0.09123299319727884;0.5284257768376053;414.28800000000007;402.19200000000006;412.99459310400005;124.0;0.0;0.22893913710966327;-0.31677417626281834;0.31677417626281834;0.22893913710966327;1.24;2.16;3.0;1.5929712451026123;1039.0766316673378;17.225403871315223;12.862010775140384;15.264503895182814;12.220346690612278;7.473490502754547;9.14…
99;12.542446145124718;-0.1290416351725876;12.542446145124718;0.1290416351725876;0.5707822517184411;369.83700000000005;357.74100000000004;369.04510868399996;124.0;0.0;0.2289393007895463;-0.3167631010826297;0.3167631010826297;0.2289393007895463;1.24;2.16;3.0;1.5929712451026123;1039.0766316673378;17.225403871315223;12.862010775140384;14.434436302086565;12.220346690612278;7.473490502754547;8.73110778…
100;12.590950963718821;-0.1727239229024944;12.590950963718821;0.1727239229024944;0.581226713957777;360.40200000000004;348.3060000000001;360.07933000400004;126.0;0.0;0.22893919924636283;-0.31676943658874746;0.31676943658874746;0.22893919924636283;1.2692307692307692;2.1923076923076925;3.0;1.615830476023685;1121.0075152800578;17.93251065250177;13.431259897631115;14.247756478558841;12.758351493073063…
101;13.109231843667038;-4.680513284712026;13.109231843667038;0.1097866336336657;0.20400897061303128;572.975;548.7830000000002;572.1550509680001;208.0;0.0;0.41741842768680637;-0.49676819992826393;0.49676819992826393;0.41741842768680637;1.0;1.65;2.3;1.4324749670297425;1554.3519982787514;29.02636877963644;21.266339965890474;22.022268911908924;18.938910609065008;11.75292173394608;12.130886206955308;8…
102;13.757815476249664;-0.7950195089775833;13.757815476249664;0.07026158567714247;0.5782721069466515;449.8410000000002;431.69700000000023;449.09539017599997;162.0;0.0;0.28015839378473756;-0.4714445706560271;0.4714445706560271;0.28015839378473756;1.2580645161290323;2.032258064516129;2.7419354838709675;1.8798757315766552;1183.7718178975392;22.543241116511005;16.36305130480617;17.118980250824624;14.…
103;13.16823852472232;-4.889533954765875;13.16823852472232;0.038449493995129425;0.417211654666804;532.5270000000003;505.3110000000002;532.215821384;202.0;0.0;0.5726706891860993;-0.403559803633876;0.5726706891860993;0.403559803633876;1.2105263157894737;1.9736842105263157;2.6578947368421053;1.524737807616523;1352.4091372333885;27.026368779636435;20.624490763895626;20.624490763895626;18.124343455292…
104;12.586816893424036;-0.2868811413454271;12.586816893424036;0.06657690854119425;0.6585636446527057;433.29100000000017;420.1870000000001;432.0004067560001;132.0;0.0;0.24455988390436623;-0.31549348607594807;0.31549348607594807;0.24455988390436623;1.3846153846153846;2.269230769230769;3.076923076923077;1.549378978871984;971.0426158100929;18.095647359318303;13.399635415908422;15.802128535950853;12.6…
105;13.646612892315696;-1.095323012992565;13.646612892315696;0.12904462711010356;0.48161355470592876;466.26700000000005;456.18700000000007;464.9706641;142.0;0.0;0.2509956338719217;-0.31549331471745123;0.31549331471745123;0.2509956338719217;1.2857142857142858;2.0714285714285716;2.8214285714285716;1.6655344536332595;1252.651920096106;19.83613433532446;13.871487473243448;16.273980593285877;13.435560…
106;12.956930235583423;-4.503771516085972;12.956930235583423;0.20689076157194886;0.4399049936079868;498.2840000000001;487.1960000000002;496.976892352;154.0;0.0;0.41593345196954545;-0.3154933147742934;0.41593345196954545;0.3154933147742934;1.2666666666666666;2.066666666666667;2.7666666666666666;1.6443352886927431;1297.6358512392871;21.465890847321376;14.826802215442301;17.229295335484732;14.236202…
107;12.653895975056688;-0.3527083070882673;12.653895975056688;0.15928831254724152;0.4906529371695195;455.29700000000014;444.2090000000002;453.98475669199996;138.0;0.0;0.2509940054349852;-0.31549331477422754;0.31549331477422754;0.2509940054349852;1.3571428571428572;2.2142857142857144;2.9642857142857144;1.6476981707026215;1285.889824160918;19.672997628507932;14.140122391914579;16.54261551195701;13.…
108;13.040975051980608;-4.638888888888889;13.040975051980608;0.1535029353839963;0.21610048860345257;658.4800000000002;624.2080000000002;657.163438418;234.0;0.0;0.46647404666265296;-0.49496946082369425;0.49496946082369425;0.46647404666265296;1.0;1.558139534883721;2.0697674418604652;9.34341655915889e-07;1401.5811993958082;31.733475560822985;23.990830257633647;26.39711534067047;20.337268853392604;12…
109;13.6453738458696;-0.9119122849119241;13.6453738458696;0.10611189672787802;0.7623990741829976;340.41900000000004;323.2830000000001;340.093329004;122.0;0.0;0.30734864008733426;-0.4809857797763111;0.4809857797763111;0.30734864008733426;1.1666666666666667;1.875;2.5;2.1091975284226256;863.7076290075009;17.26722023457211;13.467583584140467;14.284080165068193;11.490402300641938;7.572943742316996;8.7…
110;11.151980273696614;-1.223259109684074;11.151980273696614;0.4180407008482405;0.9103234511517707;310.39300000000003;288.217;310.15689456399997;120.0;0.0;0.3469527260260394;-0.47830431383737004;0.47830431383737004;0.3469527260260394;1.1304347826086956;1.826086956521739;2.5217391304347827;1.8244831963024788;701.08165487132;16.44938298937633;13.581182942693962;13.581182942693962;10.971163677742108…
111;13.433595227295347;-0.4277315730138598;13.433595227295347;0.23905937683715495;0.2823598220347583;419.6700000000002;409.5900000000002;417.98427419999996;134.0;0.0;0.25282021111689046;-0.6181990252516186;0.6181990252516186;0.25282021111689046;0.8888888888888888;1.6296296296296295;2.3333333333333335;2.0780969998669985;1177.1708762779267;19.129027554137913;13.588036065396949;15.855822903452312;12…
112;9.951393456240103;-0.5053385654715925;9.951393456240103;0.12360052328757298;0.5609738333846452;369.47300000000007;342.2570000000001;369.22770848400006;144.0;0.0;0.22659491731121312;-0.39128217740383575;0.39128217740383575;0.22659491731121312;1.1481481481481481;1.962962962962963;2.5925925925925926;1.9645750772024155;876.4004803007002;19.388540578131753;16.216297288889855;16.216297288889855;12.…
113;9.952713474605575;-0.5036030282815098;9.952713474605575;0.12125484427522726;0.5609738333846451;369.4730000000001;342.25700000000006;369.22770848400006;144.0;0.0;0.2265949104529288;-0.39128217740383575;0.39128217740383575;0.2265949104529288;1.2222222222222223;2.037037037037037;2.6666666666666665;1.964575077202416;876.4004803007002;19.388540578131753;16.216297288889855;16.216297288889855;12.990…
114;10.25826903016113;-0.4526771023555838;10.25826903016113;0.1073659553863382;0.52060265473847;383.5000000000001;354.2680000000001;383.243358548;150.0;0.0;0.22659508340535817;-0.39100333424960765;0.39100333424960765;0.22659508340535817;1.1785714285714286;2.0;2.642857142857143;1.9541668123570788;894.2105229334396;20.095647359318303;16.9234040700764;16.9234040700764;13.528407103102726;9.8493769916…
115;10.78604680793891;-0.5383252505037321;10.78604680793891;0.16292151094189378;0.5146689261295989;411.5540000000002;378.29000000000013;411.27465867600006;162.0;0.0;0.22659543361214754;-0.39044224032495295;0.39044224032495295;0.22659543361214754;1.2;1.9666666666666666;2.566666666666667;1.9604660479694085;962.771655870362;21.88854057813175;18.71629728888985;18.71629728888985;14.201727166047128;10.…
116;10.417991252383352;-0.8941874178377605;10.417991252383352;0.17449558501596774;0.5480508116875934;383.50000000000006;354.2680000000001;383.2433585480001;150.0;0.0;0.2266051917340654;-0.38833162381220154;0.38833162381220154;0.2266051917340654;1.25;2.0357142857142856;2.642857142857143;1.979080045028977;915.4440564008187;20.311190308942123;17.138947019700225;17.138947019700225;13.291043563524168;…
117;9.95965791905002;-0.4953385654715923;9.95965791905002;0.11125484427522703;0.563091078001193;368.48500000000007;340.2610000000001;368.23245951600006;144.0;0.0;0.22659491042688967;-0.39128217740383575;0.39128217740383575;0.22659491042688967;1.1111111111111112;1.8518518518518519;2.4814814814814814;1.964575077202416;874.8142506084574;19.388540578131753;16.34643396257952;16.34643396257952;12.99040…
118;9.951393456240103;-0.5053385654715925;9.951393456240103;0.12360052328757298;0.5609738333846452;369.47300000000007;342.2570000000001;369.22770848400006;144.0;0.0;0.22659491731121312;-0.39128217740383575;0.39128217740383575;0.22659491731121312;1.1481481481481481;1.962962962962963;2.5925925925925926;1.9645750772024155;876.4004803007002;19.388540578131753;16.216297288889855;16.216297288889855;12.…
119;10.256949011795658;-0.45441263954566624;10.256949011795658;0.1097116343986837;0.52060265473847;383.5000000000001;354.2680000000001;383.243358548;150.0;0.0;0.22659509026364255;-0.39100333424960765;0.39100333424960765;0.22659509026364255;1.1071428571428572;1.9285714285714286;2.5714285714285716;1.9541668123570788;894.2105229334396;20.095647359318303;16.9234040700764;16.9234040700764;13.528407103…
120;9.952713474605575;-0.5036030282815098;9.952713474605575;0.12125484427522726;0.5609738333846451;369.4730000000001;342.25700000000006;369.22770848400006;144.0;0.0;0.2265949104529288;-0.39128217740383575;0.39128217740383575;0.2265949104529288;1.2222222222222223;2.037037037037037;2.6666666666666665;1.964575077202416;876.4004803007002;19.388540578131753;16.216297288889855;16.216297288889855;12.990…
121;10.25826903016113;-0.4526771023555838;10.25826903016113;0.1073659553863382;0.52060265473847;383.5000000000001;354.2680000000001;383.243358548;150.0;0.0;0.22659508340535817;-0.39100333424960765;0.39100333424960765;0.22659508340535817;1.1785714285714286;2.0;2.642857142857143;1.9541668123570788;894.2105229334396;20.095647359318303;16.9234040700764;16.9234040700764;13.528407103102726;9.8493769916…
122;10.52678754867965;-0.4850845097629912;10.52678754867965;0.13051410353448634;0.5067954394255265;397.52700000000004;366.2790000000001;397.25900861200006;156.0;0.0;0.22659525779192471;-0.39072334757606;0.39072334757606;0.22659525779192471;1.1724137931034482;1.9655172413793103;2.586206896551724;1.9532681302698378;923.4292384656255;20.965890847321376;17.793647558079478;17.793647558079478;13.901085…
123;10.78604680793891;-0.5383252505037321;10.78604680793891;0.16292151094189378;0.5146689261295989;411.5540000000002;378.29000000000013;411.27465867600006;162.0;0.0;0.22659543361214754;-0.39044224032495295;0.39044224032495295;0.22659543361214754;1.2;1.9666666666666666;2.566666666666667;1.9604660479694085;962.771655870362;21.88854057813175;18.71629728888985;18.71629728888985;14.201727166047128;10.…
124;10.417991252383352;-0.8941874178377605;10.417991252383352;0.17449558501596774;0.5480508116875934;383.50000000000006;354.2680000000001;383.2433585480001;150.0;0.0;0.2266051917340654;-0.38833162381220154;0.38833162381220154;0.2266051917340654;1.25;2.0357142857142856;2.642857142857143;1.979080045028977;915.4440564008187;20.311190308942123;17.138947019700225;17.138947019700225;13.291043563524168;…
125;9.95965791905002;-0.4953385654715923;9.95965791905002;0.11125484427522703;0.563091078001193;368.48500000000007;340.2610000000001;368.23245951600006;144.0;0.0;0.22659491042688967;-0.39128217740383575;0.39128217740383575;0.22659491042688967;1.1111111111111112;1.8518518518518519;2.4814814814814814;1.964575077202416;874.8142506084574;19.388540578131753;16.34643396257952;16.34643396257952;12.99040…
126;10.265213474605577;-0.44441263954566645;10.265213474605577;0.09736595538633797;0.5187471168437773;382.5120000000001;352.27200000000016;382.24810957999995;150.0;0.0;0.22659508337931902;-0.39100333424960765;0.39100333424960765;0.22659508337931902;1.0714285714285714;1.8214285714285714;2.4642857142857144;1.9541668123570792;892.5521284029091;20.095647359318303;17.053540743766067;17.053540743766067…
127;10.533731993124094;-0.4768200469530739;10.533731993124094;0.12051410353448633;0.5016921543634967;396.53900000000004;364.2830000000001;396.26375964400006;156.0;0.0;0.22659525776588554;-0.39072334757606;0.39072334757606;0.22659525776588554;1.0689655172413792;1.793103448275862;2.413793103448276;1.9532681302698378;921.7021181840353;20.965890847321376;17.923784231769144;17.923784231769144;13.90108…
128;10.424935696827797;-0.8859229550278429;10.424935696827797;0.16449558501596773;0.5460974427601639;382.51200000000006;352.27200000000005;382.24810958000006;150.0;0.0;0.22660519170802634;-0.38833162381220154;0.38833162381220154;0.22660519170802634;1.1428571428571428;1.8571428571428572;2.4642857142857144;1.979080045028977;913.7856618702882;20.311190308942123;17.26908369338989;17.26908369338989;13…
129;13.615917199766855;-0.531082784307962;13.615917199766855;0.04534816207511616;0.5122533417477318;554.544;521.2800000000002;553.1681162760001;196.0;0.0;0.3238582336707737;-0.3395837776106986;0.3395837776106986;0.3238582336707737;1.1111111111111112;1.8333333333333333;2.5;1.7993089528231414;1129.383342709473;26.620591385700624;21.282604658251568;23.610959131216205;16.862099666344;11.7462854113921…
130;13.632316474443867;-0.30420064802118496;13.632316474443867;0.020396654803896963;0.6424289351204896;432.54300000000023;403.3110000000002;432.232539768;166.0;0.0;0.2742521486517327;-0.3504274105161093;0.3504274105161093;0.2742521486517327;1.125;2.0;2.84375;1.2932525401860435;1181.538530866851;21.87166824125719;18.4038901146751;18.4038901146751;15.521607051829186;11.694920412675138;11.6949204126…
131;13.018099075427024;-4.85844154734237;13.018099075427024;0.07118239271017068;0.5652946865876817;475.4750000000002;451.2830000000002;475.19435766800007;180.0;0.0;0.5726706891860992;-0.40355980363389077;0.5726706891860992;0.40355980363389077;1.1176470588235294;1.8529411764705883;2.5;1.6561408944173936;1187.4815596766798;24.45745467888409;18.633687255718392;18.633687255718392;16.086338652831845;1…
132;13.09969175523399;-4.850026387812699;13.09969175523399;0.10320037582934427;0.555500274327428;501.51300000000015;475.3050000000001;501.21000773200007;190.0;0.0;0.5726706891860992;-0.40355980363389077;0.5726706891860992;0.40355980363389077;1.0833333333333333;1.8611111111111112;2.5833333333333335;1.4664328290862734;1283.1999222121397;25.449018510446816;19.89320027971224;19.89320027971224;17.1756…
133;12.869285241874527;-0.5233343962585035;12.869285241874527;0.1488063744016126;0.7562065095068584;363.2480000000001;347.1200000000001;362.070116492;124.0;0.0;0.26825679270576863;-0.34354418629928796;0.34354418629928796;0.26825679270576863;1.3333333333333333;2.0416666666666665;2.7083333333333335;2.0508451499357094;905.6769071053977;17.060113453385565;13.119082359797302;14.630940251834213;11.4988…
134;13.66461053211459;-0.40614408901250587;13.66461053211459;0.11409848198538697;0.6324189284908861;431.49600000000027;406.2960000000002;431.19573966;164.0;0.0;0.3302333543406927;-0.4967658864036733;0.4967658864036733;0.3302333543406927;1.09375;1.875;2.5625;1.5130046350541877;1106.3773646840239;22.07877502244374;17.809194913449222;17.809194913449222;15.618524838379203;10.729841095048316;10.729841…
135;13.182002645267593;-0.5202398599887215;13.182002645267593;0.19815523431594917;0.4141728396542068;405.3930000000002;389.26500000000016;405.13495097199996;150.0;0.0;0.3231800492291314;-0.3818267561054635;0.3818267561054635;0.3231800492291314;0.9333333333333333;1.6333333333333333;2.3666666666666667;1.4056664865211654;1237.6325357222186;21.087211190881018;15.46430507071234;15.46430507071234;14.49…
136;6.136542468073853;0.421976883345931;6.136542468073853;0.421976883345931;0.4907251912852706;367.4160000000001;350.28000000000014;367.15454354400003;136.0;0.0;0.18246513540846235;-0.38165194770251626;0.38165194770251626;0.18246513540846235;1.0;1.8214285714285714;2.642857142857143;1.7912159470319735;1315.119239679612;19.08721119088102;15.025698365648356;15.025698365648356;13.75835149307306;8.897…
137;12.48348177542622;-1.4951577328462256;12.48348177542622;0.06000341185857083;0.6475391248447111;364.3940000000001;340.20200000000006;364.1522031079999;142.0;0.0;0.34197606723703416;-0.5068974994747926;0.5068974994747926;0.34197606723703416;1.2307692307692308;1.9615384615384615;2.6538461538461537;2.3608257114959748;695.3732058607887;19.26722023457211;14.8445129574289;14.8445129574289;12.3286062…
138;12.528765117157974;0.10190381708238871;12.528765117157974;0.10190381708238871;0.7973842385537518;294.37899999999996;280.267;294.082684068;104.0;0.0;0.18632718408917195;-0.2892741385534612;0.2892741385534612;0.18632718408917195;0.8571428571428571;1.380952380952381;1.8095238095238095;1.8759011858888925;633.7447518633446;14.493353063746348;11.398640026196997;12.215136607124723;10.326499840494924…
139;14.43247611704391;-0.5588883212990703;14.43247611704391;0.016925882340814935;0.5858651475751575;458.9250000000002;434.7330000000002;458.163329908;168.0;0.0;0.23562187550214947;-0.4963427715021924;0.4963427715021924;0.23562187550214947;1.34375;2.15625;2.90625;1.7213388172954591;1160.7143628945853;22.827698166887174;17.808509187209214;18.564438133227668;15.367412398353686;10.116265402728013;10.…
140;13.248962899974803;-0.649324333900227;13.248962899974803;0.12892845412599896;0.755606776682846;427.5490000000002;394.28500000000025;427.258339916;168.0;0.0;0.41100316580800667;-0.4398083966142408;0.4398083966142408;0.41100316580800667;1.2580645161290323;1.903225806451613;2.4838709677419355;1.8057058271112933;943.8667045254169;22.974327015758654;19.444700835402315;19.444700835402315;14.4077392…
141;14.404822452027606;-0.5534437124890774;14.404822452027606;0.021585142494580767;0.5974172561378708;443.91000000000014;420.72600000000017;443.152430876;162.0;0.0;0.2342901837178105;-0.49634277155971956;0.49634277155971956;0.2342901837178105;1.3548387096774193;2.193548387096774;2.967741935483871;1.7312955850017915;1126.496725567615;21.957454678884098;17.0684023728958;17.824331318914258;14.973565…
142;13.472127365805633;-0.48944155007147594;13.472127365805633;0.02059894920069527;0.6211938715039393;429.8830000000002;408.7150000000002;429.136780812;156.0;0.0;0.2342910518067003;-0.49634277155971956;0.49634277155971956;0.2342910518067003;1.3666666666666667;2.2;2.933333333333333;1.7127848606242606;1110.1920512748404;21.25034789769755;16.361295591709254;17.117224537727708;14.456728795830726;9.53…
143;14.310420290567503;-0.5483919373411481;14.310420290567503;0.025470783992610047;0.6422273242684073;415.8560000000002;396.7040000000002;415.121130748;150.0;0.0;0.22262341856899762;-0.49634277487727435;0.49634277487727435;0.22262341856899762;1.3793103448275863;2.1724137931034484;2.896551724137931;1.6741990537528633;1087.8997737586046;20.543241116511002;15.654188810522708;16.410117756541162;13.95…
144;14.497119375882974;-0.7453743102753292;14.497119375882974;0.015945647864076706;0.5267313862822908;486.9790000000002;458.75500000000017;486.194630036;180.0;0.0;0.2375530136699088;-0.49634277187423453;0.49634277187423453;0.2375530136699088;1.3235294117647058;2.0588235294117645;2.735294117647059;1.7167443263955704;1215.5325980184937;24.457454678884094;19.438265699206134;20.19419464522459;16.2460…
145;12.390154320987655;-0.16814814814814794;12.390154320987655;0.16814814814814794;0.6319521093831415;263.68399999999997;253.60399999999996;263.04615424;92.0;0.0;0.20055564573093124;-0.42632234610144604;0.42632234610144604;0.20055564573093124;1.3888888888888888;2.111111111111111;2.8333333333333335;2.720444007347351;848.0018755807703;13.024579547452825;9.8071179530418;10.563046899060256;8.50290775…
146;14.42475778480635;-0.5679275774974173;14.42475778480635;0.009207550103252249;0.5586634053141551;459.9090000000002;436.7250000000003;459.147345496;168.0;0.0;0.234395425391904;-0.49634277149670625;0.49634277149670625;0.234395425391904;1.34375;2.15625;2.875;1.7230034739205828;1161.8596099223118;22.827698166887174;17.639787370176194;18.39571631619465;15.40541720081447;9.997043406981485;10.3750078…
147;14.32122202467718;-0.5559785303648039;14.32122202467718;0.01944154179328783;0.6416210070738552;415.85600000000017;396.7040000000002;415.121130748;150.0;0.0;0.23434126142156408;-0.496342771559587;0.496342771559587;0.23434126142156408;1.4137931034482758;2.2413793103448274;2.9310344827586206;1.7268314903832902;1093.8997737586046;20.543241116511005;15.654188810522708;16.410117756541162;13.9735655…
148;12.990551128887768;-4.807617394179895;12.990551128887768;0.049652305366591376;0.6485892731446846;317.65400000000005;310.59800000000007;317.01788880400005;110.0;0.0;0.43549813834624446;-0.4263222980626402;0.43549813834624446;0.4263222980626402;1.3333333333333333;2.0;2.619047619047619;2.6470377306446675;942.9418814468481;15.524579547452825;10.441011372069482;11.196940318087936;9.714232620803163…
149;14.405177182073896;-0.5723699294622466;14.405177182073896;0.0054602807041346235;0.47598834671345036;461.9250000000003;436.72500000000025;461.16299556000007;170.0;0.0;0.23437109806393053;-0.49634277333058063;0.49634277333058063;0.23437109806393053;1.3125;2.09375;2.78125;1.9872765399920154;1114.361616172755;23.250347897697548;18.06243710098657;18.818366047005025;15.349774308148644;9.86450552973…
150;6.373689078601249;-0.15450460225667717;6.373689078601249;0.15450460225667717;0.39172121442936875;418.50000000000017;396.3240000000002;418.179361324;156.0;0.0;0.13788058951472548;-0.49032409564418067;0.49032409564418067;0.13788058951472548;1.0625;1.96875;2.875;1.3427782492163984;1447.3341294435568;21.915638315627206;17.454493350870894;17.454493350870894;15.707841235856241;10.45250460266659;10.…
151;14.36636091356607;-0.5546011198964844;14.36636091356607;0.02059894920069527;0.6211938715039393;429.88300000000015;408.71500000000026;429.136780812;156.0;0.0;0.2342910518067003;-0.4963427715597194;0.4963427715597194;0.2342910518067003;1.4;2.2333333333333334;3.0;1.7359889526481642;1110.1920512748404;21.250347897697548;16.361295591709254;17.117224537727708;14.473565548236333;9.536596275194379;9.…
152;14.392988132500982;-0.5673326013779658;14.392988132500982;0.00975082296795371;0.6009733301700418;445.8820000000002;424.7140000000003;445.131695432;162.0;0.0;0.236686596665495;-0.4963427714578391;0.4963427714578391;0.236686596665495;1.4193548387096775;2.2580645161290325;3.032258064516129;1.7312955850017915;1129.6106677971181;21.957454678884098;16.769543882173117;17.52547282819157;14.9735655482…
153;14.313617571049999;-0.5651107617697619;14.313617571049999;0.011837088166106957;0.6109318063179581;417.87200000000024;396.70400000000024;417.136780812;152.0;0.0;0.23399302955013387;-0.4963427733361604;0.4963427733361604;0.23399302955013387;1.3793103448275863;2.1379310344827585;2.8275862068965516;2.040284467313058;1062.4661584811035;21.12902755413791;16.239975248149612;16.995904194168066;13.811…
154;14.429032590873112;-0.7431520880531071;14.429032590873112;0.013482356170016141;0.5615443097632323;458.9250000000003;434.7330000000002;458.16332990800004;168.0;0.0;0.24012430817583172;-0.49634277182182396;0.49634277182182396;0.24012430817583172;1.375;2.125;2.78125;1.7242894391245074;1184.5399382441717;23.043241116511002;18.024052136833042;18.779981082851496;15.24605647032509;9.972842496341821;…
155;14.498811870844905;-0.7997082105020867;14.498811870844905;0.008459256448101415;0.435764230568712;502.97800000000024;474.75400000000025;502.18954465600007;186.0;0.0;0.24012478397785147;-0.4963427718218239;0.4963427718218239;0.24012478397785147;1.3142857142857143;2.085714285714286;2.7714285714285714;1.649303198452483;1237.3501683829797;25.16456146007064;19.846513989669997;20.60244293568845;16.7…
156;14.402460546256613;-0.5639537369763736;14.402460546256613;0.012717100409755488;0.5377760963023307;445.9260000000002;420.7260000000002;445.16808094;164.0;0.0;0.2340125252777939;-0.4963427698834291;0.4963427698834291;0.2340125252777939;1.2903225806451613;2.032258064516129;2.6774193548387095;2.072890701699556;1108.6965892969113;22.706377823327532;17.817325517339235;18.57325446335769;14.722453108…
157;14.313617571049999;-0.5651107617697619;14.313617571049999;0.011837088166106957;0.6109318063179581;417.87200000000024;396.70400000000024;417.136780812;152.0;0.0;0.23399302955013387;-0.4963427733361604;0.4963427733361604;0.23399302955013387;1.3793103448275863;2.1379310344827585;2.8275862068965516;2.040284467313058;1062.4661584811035;21.12902755413791;16.239975248149612;16.995904194168066;13.811…
158;14.328924112798848;-0.8513163646618735;14.328924112798848;0.010331715252696716;0.4996198529105883;433.8710000000002;412.70300000000026;433.131695432;158.0;0.0;0.23666463537012852;-0.4963427732845657;0.4963427732845657;0.23666463537012852;1.4;2.1666666666666665;2.8333333333333335;2.0342025046305316;1081.736448909459;21.836134335324452;16.394295624836115;17.150224570854572;14.349774308148644;8.…
159;14.36636091356607;-0.5546011198964844;14.36636091356607;0.02059894920069527;0.6211938715039393;429.88300000000015;408.71500000000026;429.136780812;156.0;0.0;0.2342910518067003;-0.4963427715597194;0.4963427715597194;0.2342910518067003;1.4;2.2333333333333334;3.0;1.7359889526481642;1110.1920512748404;21.250347897697548;16.361295591709254;17.117224537727708;14.473565548236333;9.536596275194379;9.…
160;6.3522770415642125;-0.12592004356073638;6.3522770415642125;0.12592004356073638;0.3877539534917046;409.4930000000001;386.30900000000014;409.19026035600007;154.0;0.0;0.13777917833774264;-0.4903258522889579;0.4903258522889579;0.13777917833774264;0.9354838709677419;1.8387096774193548;2.774193548387097;1.289554667982213;1360.671120229021;21.20853153444066;16.95449335087089;16.95449335087089;15.152…
161;14.353105555592927;-0.5566664816908664;14.353105555592927;0.019012147538968405;0.5929145157702056;431.8990000000002;408.7150000000002;431.1524308760001;158.0;0.0;0.23631384699596983;-0.4963427733361534;0.4963427733361534;0.23631384699596983;1.3333333333333333;2.1;2.8;2.014084337306739;1078.6912324310158;21.836134335324452;17.162624978959986;17.91855392497844;14.349774308148644;9.2980089488084…
162;13.357924690932897;-1.41958959484212;13.357924690932897;0.0002207967768275143;0.11690172594745143;548.6330000000002;508.3130000000004;548.27338086;216.0;0.0;0.3324484880149327;-0.5049264598010224;0.5049264598010224;0.3324484880149327;1.0769230769230769;1.7692307692307692;2.41025641025641;2.334071958447637;1026.2861503355184;29.112155217263343;23.2293432982264;23.2293432982264;18.4925087182404…
163;14.186333186881527;-0.6936054421768698;14.186333186881527;0.17597029320987656;0.526701347906211;354.36000000000007;338.23200000000014;354.129217572;132.0;0.0;0.1815365815093002;-0.4427589865789316;0.4427589865789316;0.1815365815093002;1.0384615384615385;1.8461538461538463;2.576923076923077;1.8823613652191578;1108.3754896205564;18.474327015758657;14.494483502809532;14.494483502809532;12.342355…
164;14.199666520214858;-1.2620154032942634;14.199666520214858;0.07975292894935793;0.4759421337945198;372.3500000000001;357.2300000000001;372.11979576000004;138.0;0.0;0.1815365948424479;-0.44275897129691677;0.44275897129691677;0.1815365948424479;0.9629629629629629;1.7037037037037037;2.4444444444444446;1.8941037421962634;1157.6791283073583;19.344570503761734;14.795097706629132;14.795097706629132;12…
165;14.149246410022021;-1.2603892937136083;14.149246410022021;0.08326058201058206;0.502694569792767;358.32300000000004;345.21900000000005;358.10414569600005;132.0;0.0;0.1815365948424328;-0.4427589713026323;0.4427589713026323;0.1815365948424328;1.0;1.7692307692307692;2.5384615384615383;1.8875492413784454;1117.027462350023;18.421920772951363;13.872447975818758;13.872447975818758;12.452397498181156;…
166;13.139783292254883;-0.2870498498759122;13.139783292254883;0.2870498498759122;0.6210343718851136;323.3310000000001;309.21900000000005;323.11823828800004;120.0;0.0;0.22856648034738392;-0.44276092984121596;0.44276092984121596;0.22856648034738392;1.0833333333333333;1.875;2.6666666666666665;1.8188519675991355;989.8194784971337;16.518297090128677;12.900976080176479;12.900976080176479;11.75835149307…
167;14.156190854466466;-0.5250046191316027;14.156190854466466;0.1149871399176956;0.6087974432313029;339.34900000000016;324.22900000000004;339.12955192000004;126.0;0.0;0.16029777418384988;-0.2855917034682151;0.2855917034682151;0.16029777418384988;1.04;1.88;2.68;1.8914648540911267;1064.4619320622703;17.551677284948287;13.663585481535295;13.663585481535295;12.041713895658196;7.885922700250312;7.8859…
168;13.326206166795888;-0.3969633677876818;13.326206166795888;0.2277679807766384;0.519873935279732;356.7880000000001;342.6760000000001;356.084016968;126.0;0.0;0.1815357280471123;-0.4427599580753759;0.4427599580753759;0.1815357280471123;1.16;2.0;2.76;1.8748883918171146;1070.071572536707;17.551677284948287;13.571833771999158;14.327762718017611;12.041713895658196;7.782990928685314;8.160955401694542;…
169;10.762733645940266;-0.17227064436885842;10.762733645940266;0.03916362223901859;0.4659431624832745;403.442;382.2740000000001;403.164439532;152.0;0.0;0.238332168154714;-0.49299368000628735;0.49299368000628735;0.238332168154714;1.0333333333333334;1.9;2.8;1.6501396753444957;1301.160896554503;20.405048436076804;16.48597273722677;16.48597273722677;14.580520035918415;10.175691987718753;10.1756919877…
170;4.920234574928839;0.3998458039064654;4.920234574928839;0.3998458039064654;0.40381989680739283;468.60900000000015;436.3530000000002;468.27499302400014;180.0;0.0;0.22879491462690263;-0.36896471545672505;0.36896471545672505;0.22879491462690263;0.8;1.5142857142857142;2.257142857142857;1.2607013063406385;1270.0425872481906;23.61430892837647;20.190988783578014;20.190988783578014;17.22547932606128;1…
171;12.452949095156889;-3.65254485281767;12.452949095156889;0.10720295834383142;0.7414814883691502;346.41600000000005;328.27200000000005;346.12119481600007;126.0;0.0;0.2420968916311673;-0.36647608402159193;0.36647608402159193;0.2420968916311673;1.1666666666666667;1.9166666666666667;2.625;2.028297961443107;1004.2213380764808;17.53516942700323;13.555051137718804;14.37154771864653;11.13877833720401;…
172;11.586705089443186;0.011857520786092701;11.586705089443186;0.011857520786092701;0.7511080462384992;213.23999999999995;202.15199999999996;213.090211972;80.0;0.0;0.2526387632692277;-0.3576759981277053;0.3576759981277053;0.2526387632692277;1.25;2.0625;2.8125;2.0791627434736752;530.4518307675357;10.957819157813608;8.656426794285046;8.656426794285046;7.84333659290053;5.24899591095872;5.24899591095…
173;11.991333091375616;-0.01226038128774265;11.991333091375616;0.01226038128774265;0.5858439252332434;340.386;324.25800000000004;340.132411132;126.0;0.0;0.25263876328083623;-0.3576756950266088;0.3576756950266088;0.25263876328083623;0.9615384615384616;1.8846153846153846;2.8076923076923075;1.5714083449635532;1145.682290224234;17.5098609216914;13.990391735733136;13.990391735733136;12.775989583278104…
174;13.945667760587042;-0.3034185773074658;13.945667760587042;0.058209805399559666;0.763786075129538;307.328;293.216;307.112090288;114.0;0.0;0.25263876328083623;-0.35767569500660334;0.35767569500660334;0.25263876328083623;1.0869565217391304;1.9565217391304348;2.782608695652174;1.7783546562662316;900.7872855475483;15.81119030894213;12.266442074863152;12.266442074863152;11.220346690612278;7.4360781…
175;12.968592010997106;-0.20358955333387074;12.968592010997106;0.20358955333387074;0.35170616627822093;510.6390000000003;472.33500000000026;510.295453696;200.0;0.0;0.2561175808157864;-0.49286997864251525;0.49286997864251525;0.2561175808157864;1.1081081081081081;1.9189189189189189;2.6486486486486487;1.3473000816104155;1072.857030392051;26.036958659186844;21.84666666854202;21.84666666854202;18.0672…
176;12.925287389111343;-0.20414442603385585;12.925287389111343;0.20414442603385585;0.43653038370283676;466.5860000000003;432.31400000000014;466.26923894800007;182.0;0.0;0.25611758082477953;-0.4964065147255565;0.4964065147255565;0.25611758082477953;1.2058823529411764;2.0294117647058822;2.7941176470588234;1.390937334229874;992.3663154388604;23.752501608810675;19.80866186608124;19.80866186608124;16.…
177;12.908331211170314;-0.2243694030770147;12.908331211170314;0.19900616259439374;0.41179169806938765;505.45000000000033;475.21000000000026;504.18072956000015;182.0;0.0;0.25611758082477937;-0.3665100728070829;0.3665100728070829;0.25611758082477937;1.1764705882352942;2.0;2.764705882352941;1.3949033483186812;1028.5179194153745;23.915638315627202;19.07899225244621;20.590850144483113;16.4912036384413…
178;12.883639853145624;-0.30099383740560626;12.883639853145624;0.2556194030770147;0.41124625138508647;507.4220000000003;479.1980000000003;506.1599941160001;182.0;0.0;0.4094378959488097;-0.44752373765548953;0.44752373765548953;0.4094378959488097;1.2352941176470589;2.0588235294117645;2.823529411764706;1.3949033483186817;1031.7602069412073;23.9156383156272;18.78013376172352;20.29199165376043;16.4912…
179;13.081533531086652;-0.1006216558146571;13.081533531086652;0.1006216558146571;0.5825594118988938;438.5760000000002;404.3040000000002;438.27432432800003;172.0;0.0;0.2563327251845073;-0.4964065147255565;0.4964065147255565;0.2563327251845073;1.125;1.875;2.625;1.4814448789261239;907.1124907242223;22.338288046437583;19.06355028243391;19.06355028243391;15.6185248383792;11.608660607474523;11.60866060…
180;13.064577353145625;-0.12084663285781572;13.064577353145625;0.12084663285781572;0.5420612886537584;477.44000000000034;447.2000000000002;476.18581494;172.0;0.0;0.2563327251845071;-0.36651007182594053;0.36651007182594053;0.2563327251845071;1.125;1.875;2.625;1.4863840547559277;942.0790086331692;22.501424753254113;18.33388066879888;19.845738560835784;15.474366886035767;11.284936247310913;12.040865…
181;13.250537193553065;-0.13761059670781917;13.250537193553065;0.13761059670781917;0.49080068986644737;520.5090000000004;485.2290000000003;519.2280141;190.0;0.0;0.2563327285087472;-0.36650782470758747;0.36650782470758747;0.2563327285087472;1.0;1.6571428571428573;2.2857142857142856;1.5242981147845442;998.6200742287999;24.949018510446816;20.651337752301906;22.163195644338817;16.762060586270472;12.2…
182;13.035710078261486;-0.6963852314979666;13.035710078261486;0.09570204033046714;0.49838921015638116;481.3840000000002;455.1760000000002;480.144344052;172.0;0.0;0.25633275412294193;-0.3884799862909331;0.3884799862909331;0.25633275412294193;1.1875;1.90625;2.5625;1.5569615674583024;950.2963231274938;22.66456146007064;17.64537248039268;19.157230372429588;15.36821373615312;10.49072889425078;11.24665…
183;6.117604642066128;0.33549309229864754;6.117604642066128;0.33549309229864754;0.48215219052484565;461.39700000000016;435.18900000000025;460.154514812;164.0;0.0;0.22866931070827753;-0.3665592357402527;0.3665592357402527;0.22866931070827753;1.032258064516129;1.7419354838709677;2.3548387096774195;1.591713019870458;1025.9804342503567;21.957454678884094;17.822910627555725;19.334768519592632;14.86821…
184;13.134066204295522;-0.22096205558007664;13.134066204295522;0.1708074756121849;0.5795021505001955;472.6140000000004;444.39000000000027;472.19329713599996;174.0;0.0;0.2564281310862214;-0.33716967365687506;0.33716967365687506;0.2564281310862214;1.0294117647058822;1.8235294117647058;2.6470588235294117;1.2961240345034786;1264.1109892182;23.492988584816835;19.178905354084325;19.99540193501205;16.63…
185;13.0190005442923;-0.23385441805535612;13.0190005442923;0.06842463358648598;0.703894566685634;418.5220000000002;396.3460000000002;418.14634694399996;152.0;0.0;0.2564281310862214;-0.33609764453163815;0.33609764453163815;0.2564281310862214;1.2;1.9666666666666666;2.7333333333333334;1.603137995981582;1170.400093910973;21.25034789769755;16.936264666965037;17.752761247892764;14.473565548236332;9.738…
186;13.048290763836398;-0.23892001553707942;13.048290763836398;0.12713892637406565;0.690416838776171;401.4910000000002;382.33900000000017;401.1197978480001;144.0;0.0;0.2564288855949601;-0.31238202128226183;0.31238202128226183;0.2564288855949601;1.1379310344827587;1.9310344827586208;2.7241379310344827;1.5082070555445442;1181.291377295453;19.957454678884098;15.773508121841253;16.59000470276898;14.1…
187;13.102687934193165;-0.2804863735617704;13.102687934193165;0.22234284107480318;0.5076273374770077;427.4890000000003;410.35300000000024;427.110295784;152.0;0.0;0.2788720418363778;-0.31238202024496237;0.31238202024496237;0.2788720418363778;1.1612903225806452;2.0;2.806451612903226;1.5144515780200456;1345.059428712126;21.371668241257193;16.383858424157744;17.20035500508547;15.169035095596024;9.836…
188;14.684480572675263;-3.7358481886600683;14.684480572675263;0.0046418313456833005;0.6506391929352348;455.5110000000002;433.33500000000015;455.131505404;166.0;0.0;0.2541505691597338;-0.49138940588513874;0.49138940588513874;0.2541505691597338;1.15625;1.90625;2.59375;1.6578018412423683;1307.5619537873597;23.043241116511005;17.63110588259473;18.44760246352246;15.146885611180736;9.909784184414615;11…
189;13.311310763800009;-3.7748950347024848;13.311310763800009;0.2000913002531528;0.4428942648332794;473.57900000000035;454.42700000000025;473.08678346799996;164.0;0.0;0.2644521348590063;-0.31238175057578105;0.31238175057578105;0.2644521348590063;1.0;1.7272727272727273;2.515151515151515;1.5461966486012082;1514.5408759151942;23.001424753254117;17.48519221715439;19.11818537900984;16.002368428929355;…
190;12.660987339380195;0.07815381708238878;12.660987339380195;0.07815381708238878;0.7974254204996204;291.35400000000004;274.218;291.137162164;110.0;0.0;0.18725525730992534;-0.2975683544846152;0.2975683544846152;0.18725525730992534;0.9090909090909091;1.4090909090909092;1.8181818181818181;1.9228053378801597;659.0121927349807;15.363596551749426;12.437605331233094;12.437605331233094;10.72034669061227…
191;12.729274376417234;-0.03832199546485282;12.729274376417234;0.03832199546485282;0.8142386325659543;293.37000000000006;274.218;293.152812228;112.0;0.0;0.16448296995156078;-0.30123798033104315;0.30123798033104315;0.16448296995156078;1.1818181818181819;1.9545454545454546;2.6363636363636362;1.8103623195706446;667.2463284956069;15.363596551749426;12.644712112419642;12.644712112419642;10.72034669061…
192;12.729274376417234;-0.03832199546485282;12.729274376417234;0.03832199546485282;0.8142386325659543;293.37000000000006;274.218;293.152812228;112.0;0.0;0.16448296995156078;-0.30123798033104315;0.30123798033104315;0.16448296995156078;1.1818181818181819;1.9545454545454546;2.6363636363636362;1.8103623195706446;667.2463284956069;15.363596551749426;12.644712112419642;12.644712112419642;10.72034669061…
193;12.915024605725362;-0.33082058582284035;12.915024605725362;0.14494282923922697;0.6156275596664318;450.52400000000017;428.3480000000002;450.14740956400004;164.0;0.0;0.27481607531928315;-0.4967419760705023;0.4967419760705023;0.27481607531928315;1.25;2.09375;2.90625;1.326716938604586;1173.9777774965999;22.078775022443743;17.498833334115407;18.315329915043133;15.635361590784806;10.291614978692015…
194;11.824604935408507;-0.553012907974127;11.824604935408507;0.27425768321282473;0.6399756954258854;384.8710000000001;363.7030000000001;384.1465369720001;140.0;0.0;0.26684535763637385;-0.3642613102941963;0.3642613102941963;0.26684535763637385;1.1851851851851851;1.8888888888888888;2.5555555555555554;1.7436399128465871;975.7786007549239;18.965890847321376;14.729783366615417;15.485712312633872;13.00…
195;14.317047624426774;-0.1436335418941237;14.317047624426774;0.1436335418941237;0.25539161499059365;561.0850000000002;531.8530000000003;560.197903848;204.0;0.0;0.2941184003481263;-0.45060076467866267;0.45060076467866267;0.2941184003481263;0.8780487804878049;1.7073170731707317;2.5121951219512195;1.3310342318045967;1709.0439093367356;27.76057329831844;22.51634683459013;23.272275780608584;20.136162…
196;12.091028123345042;-0.30999964428175075;12.091028123345042;0.30999964428175075;0.518767292283526;358.4050000000001;340.2610000000001;358.15420919600007;134.0;0.0;0.3201728006107778;-0.33375452550013873;0.33375452550013873;0.3201728006107778;1.1111111111111112;1.962962962962963;2.7777777777777777;1.4823305089697076;1090.0411485481332;18.639617433688315;14.730498550046546;14.730498550046546;13.…
197;12.30144479001171;-0.31231445909656563;12.30144479001171;0.11239078892873033;0.4999002884307768;372.4320000000001;352.27200000000005;372.16985926;140.0;0.0;0.32037864557717904;-0.3313125846338096;0.3313125846338096;0.32037864557717904;1.1071428571428572;1.9285714285714286;2.7142857142857144;1.5008603274953989;1122.1709430240953;19.509860921691395;15.600742038049624;15.600742038049624;13.59735…
198;14.365213741113973;-0.33178745817273936;14.365213741113973;0.06117007842230571;0.37353088810538965;489.5550000000001;461.33100000000024;489.228851356;186.0;0.0;0.32016640000656676;-0.49631472088704115;0.49631472088704115;0.32016640000656676;1.2777777777777777;2.1666666666666665;3.0;1.2137167203131234;1389.9878772658435;25.070338854006458;20.215001764576158;20.215001764576158;17.49553493609094…
199;4.448246882086168;0.38141947751322747;4.448246882086168;0.38141947751322747;0.8223445615683325;272.35599999999994;252.19599999999997;272.17494464;106.0;0.0;0.16229048304433863;-0.354517638588591;0.354517638588591;0.16229048304433863;1.05;1.95;2.75;1.5518901430740792;590.4848650462131;13.416002794556722;11.600409169871465;11.600409169871465;9.863703305156273;7.504368089242984;7.504368089242984…
200;4.453030045351474;0.5203083664021163;4.453030045351474;0.5203083664021163;0.8191892314038428;272.356;252.19599999999997;272.17494464;106.0;0.0;0.16229048299111368;-0.35461622014661376;0.35461622014661376;0.16229048299111368;1.1;2.0;2.8;1.5518901430740792;590.4848650462131;13.416002794556722;11.600409169871467;11.600409169871467;9.863703305156273;7.461474870429532;7.461474870429532;6.064404039…
201;11.465439883227303;-0.5229024494324819;11.465439883227303;0.1432084703716201;0.5745005797290426;321.34000000000003;306.22;321.12257472000005;120.0;0.0;0.25030916499706796;-0.5078861343593273;0.5078861343593273;0.25030916499706796;1.0416666666666667;1.875;2.6666666666666665;1.8233299845861155;882.1146859632124;16.94094682093905;12.600742038049624;12.600742038049624;11.614193540729628;7.1661513…
202;12.724185418655232;-0.09412876421022798;12.724185418655232;0.09412876421022798;0.3249956399832094;458.52100000000013;436.34500000000025;458.174275944;170.0;0.0;0.25105547904248093;-0.5079662449309227;0.5079662449309227;0.25105547904248093;0.8857142857142857;1.5714285714285714;2.3142857142857145;1.2104191910505633;1522.0259058104912;23.777445635193008;18.824356677181225;18.824356677181225;17.1…
203;4.704541251770793;0.9209279632394367;4.704541251770793;0.9209279632394367;0.423180514238739;421.54800000000023;394.33200000000016;421.2266458640001;160.0;0.0;0.1373957140471902;-0.36117570914541375;0.36117570914541375;0.1373957140471902;0.84375;1.65625;2.5;1.2801101108454995;1370.5037197041556;21.492988584816835;18.305377922708125;18.305377922708125;15.725479326061281;11.277171855930089;11.27…
204;13.073459801167544;-0.3466206088631001;13.073459801167544;0.03836883321435236;0.3687139446200178;578.666;540.3620000000003;578.274049556;224.0;0.0;0.2732055559755544;-0.5076781659593805;0.5076781659593805;0.2732055559755544;1.0238095238095237;1.7142857142857142;2.380952380952381;1.0705398553882437;1382.7656062693634;29.269009466755726;24.044529664391217;24.044529664391217;20.28242729852621;14…
205;12.604999727537225;-0.5396304173339117;12.604999727537225;0.013684196028171947;0.37629018000017656;454.4390000000003;432.26300000000026;454.148849044;172.0;0.0;0.2732055559524187;-0.5076781659593801;0.5076781659593801;0.2732055559524187;1.2121212121212122;1.9090909090909092;2.5757575757575757;1.5673765185216362;1167.9874915194875;23.53480494807372;17.724538708082303;17.724538708082303;15.7957…
206;12.65602013570049;-0.3337372271941865;12.65602013570049;0.08329333928221128;0.5216587745840847;452.51100000000025;424.28700000000026;452.205969996;174.0;0.0;0.2732055559524187;-0.5076781659593805;0.5076781659593805;0.2732055559524187;1.1515151515151516;1.8484848484848484;2.515151515151515;1.5614879047577337;1118.383301767327;23.53480494807372;18.908042127154577;18.908042127154577;15.795734091…
207;12.675397156725861;-0.3346936501973128;12.675397156725861;0.08145991146664056;0.40917362787180067;466.5380000000002;436.29800000000023;466.22162005999996;180.0;0.0;0.2732055559524187;-0.5076781659593805;0.5076781659593805;0.2732055559524187;1.1470588235294117;1.8529411764705883;2.5294117647058822;1.5400028432580513;1134.707813882674;24.241911729260273;19.538178800844246;19.538178800844246;16.…
208;12.779694542570628;-0.3206666923477888;12.779694542570628;0.13011594700858198;0.4675617065312798;440.5290000000001;416.3370000000002;440.16305962800004;162.0;0.0;0.27038499529620036;-0.3502820274603995;0.3502820274603995;0.27038499529620036;1.2903225806451613;2.096774193548387;2.870967741935484;1.4918084589939011;1165.286437639945;22.120591385700624;17.535492042363142;18.351988623290868;14.82…
209;12.808276149386499;-0.31754150104077916;12.808276149386499;0.12906703263982067;0.40891454877681516;454.55600000000027;428.3480000000003;454.178709692;168.0;0.0;0.2703407532396105;-0.3506252289069943;0.3506252289069943;0.2703407532396105;1.28125;2.09375;2.875;1.4483081877013029;1181.7582368234685;22.827698166887174;18.24259882354969;19.059095404477414;15.3294075958929;10.468156875582205;11.347…
210;12.692054505839678;-0.6655158422701033;12.692054505839678;0.07550325846592099;0.40988433610546143;426.45800000000014;408.3140000000002;426.11102405599996;154.0;0.0;0.2707737112956828;-0.36814042605080594;0.36814042605080594;0.2707737112956828;1.3;2.1;2.8666666666666667;1.5427466648032955;1197.0687505815617;21.41348460451408;15.866770225330127;16.68326680625785;14.3294075958929;9.1038545889854…
211;13.153912309551563;-3.7308841225500062;13.153912309551563;0.11268873622734632;0.4418252979435264;462.4380000000001;446.3100000000002;462.092180432;166.0;0.0;0.5857883189800617;-0.39528189348189896;0.5857883189800617;0.39528189348189896;1.09375;1.90625;2.65625;1.3742013607826837;1154.9746122413756;22.716967702877938;16.440156254851615;17.25665283577934;15.325631619565746;9.15064651503945;10.03…
212;13.465111289143397;-4.880343786529874;13.465111289143397;0.00145775594188291;0.3748328640650235;509.42000000000024;490.2680000000003;509.14346496800005;190.0;0.0;0.5072901803373774;-0.42103492839025564;0.5072901803373774;0.42103492839025564;1.0;1.7222222222222223;2.388888888888889;1.4395719427158222;1297.9176383171944;26.08721119088101;18.735050505906162;18.735050505906162;16.986315222088702;…
213;12.700999919997278;-4.377442967543559;12.700999919997278;0.022577467476357693;0.3806368457691346;479.48800000000017;459.3280000000002;479.13512854000004;174.0;0.0;0.4459223492468881;-0.36548659034714187;0.4459223492468881;0.36548659034714187;1.0606060606060606;1.7878787878787878;2.393939393939394;1.6282895194433094;1116.1822209025945;24.009860921691388;17.5261880116227;18.342684592550427;15.6…
214;13.168767751728431;-3.7313740809987603;13.168767751728431;0.11206888738496712;0.4078303925297101;476.4650000000002;458.3210000000002;476.107830496;172.0;0.0;0.5857883189800617;-0.39528189348189896;0.5857883189800617;0.39528189348189896;1.0909090909090908;1.9090909090909092;2.6666666666666665;1.3549156005944891;1171.6166046498656;23.424074484064487;17.147263036038165;17.96375961696589;15.82563…
215;12.099786824452003;-0.3733125472411183;12.099786824452003;0.08535955740320822;0.6824612195113207;449.92400000000015;441.8600000000002;446.81051479599995;98.0;0.0;0.2590002662477688;-0.5059265065700257;0.5059265065700257;0.2590002662477688;1.0;1.631578947368421;2.263157894736842;2.2738749441989676;626.5306103651783;13.991199352633217;9.453456920129259;14.211446537473371;8.969234250586759;5.220…
216;11.7468998015873;-0.3296305744520027;11.7468998015873;0.08622071050642521;0.4533486672651193;245.242;234.15399999999997;245.091274592;92.0;0.0;0.27650569611834125;-0.36929384987606534;0.36929384987606534;0.27650569611834125;1.2777777777777777;2.111111111111111;2.8333333333333335;2.194703415150619;610.7046887812774;12.698306133819765;9.409974546369657;9.409974546369657;8.66470379794645;5.51192…
217;13.144461227648804;-0.28898259586938924;13.144461227648804;0.07057554419459966;0.4427057874497674;548.7130000000003;512.4250000000003;548.256960012;206.0;0.0;0.2705561121298644;-0.348391165553686;0.348391165553686;0.2705561121298644;1.1538461538461537;1.9230769230769231;2.6153846153846154;1.106579029405079;1438.7950954024486;27.363232072819905;22.80269659417201;23.619193175099735;18.599905313…
218;5.929328749252992;0.4063750314940793;5.929328749252992;0.4063750314940793;0.519330999398628;327.3510000000001;314.24700000000007;327.12324341600004;120.0;0.0;0.17956014974015366;-0.3816593293508101;0.3816593293508101;0.17956014974015366;0.96;1.8;2.68;1.8524447014795837;1204.2865660812517;16.802754140504852;13.086920938585676;13.086920938585676;12.30966308808932;7.815223817149247;7.81522381714…
219;5.906471534009829;0.16306519180786605;5.906471534009829;0.16306519180786605;0.6621176234986874;366.4210000000001;344.2450000000001;366.16919056399996;140.0;0.0;0.22143163563798898;-0.4967681832691336;0.4967681832691336;0.22143163563798898;0.8888888888888888;1.6296296296296295;2.2962962962962963;1.7104701830491753;913.6004321515765;19.225403871315223;15.306888316660862;15.306888316660862;13.08…
220;13.305129731746796;-0.26910360562957947;13.305129731746796;0.2227934723272027;0.7671598820564707;338.39;319.23800000000006;338.165522828;128.0;0.0;0.2200724032629791;-0.3677741748347938;0.3677741748347938;0.2200724032629791;1.08;1.84;2.56;1.8629033871698173;867.5277330107048;17.225403871315223;13.691398402461886;13.691398402461886;12.220346690612276;8.345465953926306;8.345465953926306;6.13719…
221;8.925547836745494;0.027342559319922355;8.925547836745494;0.027342559319922355;0.6370330930554226;298.35;280.20599999999996;298.154209196;114.0;0.0;0.22636583155932258;-0.39454403524175874;0.39454403524175874;0.22636583155932258;1.1363636363636365;1.9545454545454546;2.727272727272727;1.8888113192921558;755.3185899388639;15.363596551749426;12.32148993619719;12.32148993619719;10.775188245478668;…
222;9.853784328546233;-0.11892164273116634;9.853784328546233;0.11892164273116612;0.7079213197705981;356.0570000000001;350.0090000000001;353.88426115199997;100.0;0.0;0.1476798382751913;-0.5051938869665639;0.5051938869665639;0.1476798382751913;0.6842105263157895;1.0526315789473684;1.4210526315789473;2.4729202264566297;590.611889190195;14.154336059449747;9.123934450259192;12.964146815260737;8.879917…
223;12.071118354749307;-0.5645471151423529;12.071118354749307;0.0029735834663078275;0.7757257779528132;351.0160000000001;343.96000000000004;348.923089184;104.0;0.0;0.25902837112641186;-0.5055446215125275;0.5055446215125275;0.25902837112641186;0.95;1.65;2.3;2.303596744135614;688.3116405882266;14.861442840636295;9.75407112394886;12.77778690802268;9.37991785310972;5.326394299092202;6.838252191129112…
224;12.098382345993953;0.02506991685563098;12.098382345993953;0.02506991685563098;0.6416609516725438;327.181;316.09299999999996;326.005475072;98.0;0.0;0.22841763820986125;-0.35421797938501537;0.35421797938501537;0.22841763820986125;1.1;1.95;2.85;2.10179962165031;850.8041995489056;13.689869965382487;10.53477142898702;12.120767968101724;9.720346690612276;6.415597303825304;7.208595573382655;4.938995…
225;9.9805078420257;0.19595710506424835;9.9805078420257;0.19595710506424835;0.644739512621921;305.13500000000005;296.06300000000005;303.995973008;90.0;0.0;0.22001843046252673;-0.5072256170110534;0.5072256170110534;0.22001843046252673;1.2777777777777777;2.111111111111111;2.888888888888889;2.3387786210971155;738.0206568900091;12.698306133819765;9.183706874646857;10.769703413761562;8.66470379794645;…
226;11.537535430839002;-0.445837112622826;11.537535430839002;0.19667811805670454;0.5031075138837579;284.311;268.18299999999994;284.104858992;108.0;0.0;0.33027228204677955;-0.504259631901577;0.504259631901577;0.33027228204677955;1.0476190476190477;1.8095238095238095;2.5238095238095237;1.809229733906097;632.4932971348597;15.079139501373252;11.398640026196997;11.398640026196997;10.147867045540842;6.…
227;12.590565623323403;-0.1009966401109974;12.590565623323403;0.1009966401109974;0.6232111070898465;472.34300000000025;450.1670000000003;471.090601664;156.0;0.0;0.3214633642452932;-0.49284207036503425;0.49284207036503425;0.3214633642452932;1.0;1.6666666666666667;2.3333333333333335;1.4759485733204545;1052.4412324310158;21.08721119088102;16.761442735474223;18.347439274588925;14.584049995768552;9.51…
228;12.239800878684807;-0.21833569538926656;12.239800878684807;0.09899990551776217;0.6324008444714241;295.3019999999999;282.198;295.10692465600005;110.0;0.0;0.27007386220610496;-0.4929816195742235;0.4929816195742235;0.27007386220610496;1.2727272727272727;2.090909090909091;2.8636363636363638;2.023740385399115;862.567803052779;15.267220234572113;11.550853985284963;11.550853985284963;10.647867045540…
229;12.106557146006551;-0.0934537981859409;12.106557146006551;0.0934537981859409;0.7246123513065331;267.284;254.17999999999995;267.08954327600003;100.0;0.0;0.19281761580343992;-0.4945753068099953;0.4945753068099953;0.19281761580343992;1.1;1.9;2.7;2.2782750599062496;836.4898633986473;14.11251969619286;10.920897294098223;10.920897294098223;9.702708600407234;6.162137480221947;6.162137480221947;4.392…
230;10.515787037037036;-0.466296296296296;10.515787037037036;0.38773148148148184;0.7985980426084437;267.908;263.876;265.86903694800003;54.0;0.0;0.26468383164893783;-0.3643286290932979;0.3643286290932979;0.26468383164893783;1.6;2.2;2.4;3.096647576664211;249.11170901882662;7.723614639131599;4.818877774861569;7.9908708530909776;4.6090609052806215;2.4481140220255977;4.034110561140301;1.70918333917567…
231;11.299953703703704;-0.1936574074074069;11.299953703703704;0.01814814814814869;0.5800794129891738;164.16399999999996;156.09999999999997;164.058577496;62.0;0.0;0.2679656351687701;-0.3566099069203668;0.3566099069203668;0.2679656351687701;1.3333333333333333;2.1666666666666665;3.0;2.5248380247415403;310.0819889170287;8.55204176387779;6.385410681680074;6.385410681680074;5.787693700234703;3.77603867…
232;11.87828869047619;-0.3424801587301587;11.87828869047619;0.07609634826152734;0.5064707611697352;324.13800000000003;314.05800000000005;323.00178666;98.0;0.0;0.27650570178288203;-0.3692938498760349;0.3692938498760349;0.27650570178288203;1.3157894736842106;2.1052631578947367;2.789473684210526;2.221096123756201;658.0428640797971;13.568549621822843;9.710588750189258;11.296585289303962;9.05855064806…
233;11.880680272108844;-0.41192460317460333;11.880680272108844;0.07609634826152711;0.5057919708796222;324.1380000000001;314.05800000000005;323.00178666;98.0;0.0;0.29649315994445263;-0.3692819604106293;0.3692819604106293;0.29649315994445263;1.368421052631579;2.1578947368421053;2.8421052631578947;2.1742970368749774;658.042864079797;13.568549621822843;9.71058875018926;11.296585289303962;9.0585506480…
234;9.213200773803575;-0.049747147938713265;9.213200773803575;0.049747147938713265;0.50223043920257;371.40400000000017;354.26800000000014;371.149458164;138.0;0.0;0.18224595928184661;-0.3944489691112777;0.3944489691112777;0.18224595928184661;0.9642857142857143;1.7857142857142858;2.607142857142857;1.7802472601024557;1290.4166762647858;19.08721119088102;14.89556169195869;14.89556169195869;13.7583514…
235;6.040578749252991;0.4410972537163016;6.040578749252991;0.4410972537163016;0.5333172174781973;341.3780000000001;326.2580000000001;341.13889348000004;126.0;0.0;0.1818975991553038;-0.3816522997924771;0.3816522997924771;0.1818975991553038;0.9230769230769231;1.7307692307692308;2.576923076923077;1.8460524345335076;1251.3608807393362;17.67299762850793;14.034134534085636;14.034134534085636;12.7203466…
236;14.459616139719648;-0.5649929392917998;14.459616139719648;0.011752979846483935;0.4644259004529301;474.96800000000025;446.74400000000026;474.194630036;176.0;0.0;0.23400395303903868;-0.4963427715337594;0.4963427715337594;0.23400395303903868;1.2727272727272727;2.0303030303030303;2.696969696969697;2.025539662452099;1143.3798683354619;24.120591385700628;19.10140240602266;19.857331352041115;15.7056…
237;14.400918071406192;-0.5453478602061617;14.400918071406192;0.028005601868337004;0.5726168592330347;443.91000000000014;420.72600000000017;443.152430876;162.0;0.0;0.2184917335046569;-0.49634277320678627;0.49634277320678627;0.2184917335046569;1.3870967741935485;2.225806451612903;3.0;1.7008816685698656;1126.496725567615;21.957454678884098;17.0684023728958;17.824331318914258;14.956728795830726;10.0…
238;14.36442707137873;-0.5494044562907299;14.36442707137873;0.025171243327185122;0.6240608668605483;429.88300000000015;408.71500000000026;429.136780812;156.0;0.0;0.23693066091020204;-0.4963427733305921;0.4963427733305921;0.23693066091020204;1.3666666666666667;2.2;2.933333333333333;1.7145237664939608;1110.1920512748402;21.250347897697548;16.576838541333082;17.332767487351536;14.473565548236333;9.4…
239;6.387766685238866;-0.14675640266819956;6.387766685238866;0.14675640266819956;0.3557854783657385;428.9230000000002;407.7550000000002;428.140388972;154.0;0.0;0.13790021940270825;-0.49032375472535955;0.49032375472535955;0.13790021940270825;1.032258064516129;1.935483870967742;2.870967741935484;1.3141508120841368;1364.2807607034579;21.20853153444066;16.755107554690493;17.511036500708947;15.1698364…
240;14.270573493915013;-0.5640226074997898;14.270573493915013;0.01277449251260232;0.6292912775222083;403.8450000000002;384.6930000000002;403.121130748;146.0;0.0;0.2311007794373152;-0.49634277477536054;0.49634277477536054;0.2311007794373152;1.3571428571428572;2.142857142857143;2.857142857142857;2.029643093350985;1030.6217729803427;20.25878406613483;15.369731760146534;16.125660706164986;13.38424915…
241;13.728098634553813;-0.37684548189237943;13.728098634553813;0.1849480347694632;0.858639694499956;311.331;296.211;311.11217054;116.0;0.0;0.18712936907935512;-0.3083276919651778;0.3083276919651778;0.18712936907935512;0.782608695652174;1.2173913043478262;1.6521739130434783;1.9306007847910138;743.0218412986338;16.233840039752504;12.351893490751673;12.351893490751673;11.147867045540844;7.3057032573…
242;14.374329257105092;-0.6152052535507626;14.374329257105092;0.0027605038834788154;0.5191485235923676;447.8980000000002;424.7140000000002;447.147345496;164.0;0.0;0.23667465167550567;-0.49634277328455706;0.49634277328455706;0.23667465167550567;1.3225806451612903;2.096774193548387;2.774193548387097;2.015424813801553;1098.0434190391281;22.543241116511;17.35533031980002;18.111259265818475;14.8497743…
243;5.66567791005291;0.2949720075766249;5.66567791005291;0.2949720075766249;0.5696410597308675;304.353;288.225;304.132411132;114.0;0.0;0.1815348660213697;-0.44276093935829425;0.44276093935829425;0.1815348660213697;0.9565217391304348;1.7826086956521738;2.5652173913043477;1.8742455313675146;953.4939290027511;15.81119030894213;12.970605364359955;12.970605364359955;11.237183443017884;7.57767618648646…
244;10.53400526792031;-0.9123243957616529;10.53400526792031;0.2596884943843366;0.5295731957656133;300.442;272.21799999999996;300.208930136;120.0;0.0;0.32806880570998265;-0.47806674460562104;0.47806674460562104;0.32806880570998265;1.1818181818181819;1.8636363636363635;2.4545454545454546;2.7915849583616437;566.514664398947;16.75071237662706;14.440883844661222;14.440883844661222;10.220051237716591;7…
245;14.386676380372545;-0.5551666460564151;14.386676380372545;0.004052356843524674;0.5904765920439075;445.9260000000002;420.7260000000002;445.16808094000004;164.0;0.0;0.2386223924552914;-0.4963427733361464;0.4963427733361464;0.2386223924552914;1.2580645161290323;2.0;2.6774193548387095;1.9989352430406784;1108.6965892969113;22.706377823327532;18.109838574459943;18.865767520478396;14.72245310821082;…
246;14.259030794190496;-0.5679502679426014;14.259030794190496;0.009591909102745877;0.5597791164628212;403.8450000000002;384.6930000000002;403.121130748;146.0;0.0;0.23377977724532137;-0.49634291135454106;0.49634291135454106;0.23377977724532137;1.3571428571428572;2.142857142857143;2.857142857142857;2.0060585735202037;1030.6217729803425;20.25878406613483;15.292761652649654;16.048690598668106;13.4010…
247;14.355559179456392;-0.5470145268728286;14.355559179456392;0.026628191400017265;0.6227210657884539;429.8830000000002;408.71500000000026;429.136780812;156.0;0.0;0.22137277393333116;-0.49634277489139683;0.49634277489139683;0.22137277393333116;1.4;2.2333333333333334;2.966666666666667;1.6860127215569636;1110.1920512748404;21.250347897697548;16.361295591709258;17.117224537727708;14.456728795830726;…
248;14.413817241648022;-0.5672381183551607;14.413817241648022;0.009935563256340263;0.5062586559946664;460.94100000000026;434.7330000000002;460.178979972;170.0;0.0;0.2356106601093066;-0.49634277330462756;0.49634277330462756;0.2356106601093066;1.28125;2.03125;2.6875;2.006106131108404;1127.0165054157317;23.413484604514082;18.394295624836115;19.150224570854572;15.205616355805212;9.878237061694254;10.…
249;12.884809177730423;-0.3162919388298875;12.884809177730423;0.0942053155365532;0.5387301928733059;405.5020000000002;378.2860000000001;405.21647510400004;156.0;0.0;0.3175602982326041;-0.33796989405534594;0.33796989405534594;0.3175602982326041;1.1666666666666667;1.9666666666666666;2.7666666666666666;1.4185827085467304;1074.395640978505;21.087211190881018;17.36525983137739;17.36525983137739;14.562…
250;13.472127365805633;-0.48944155007147594;13.472127365805633;0.02059894920069527;0.6211938715039393;429.8830000000002;408.7150000000002;429.136780812;156.0;0.0;0.2342910518067003;-0.49634277155971956;0.49634277155971956;0.2342910518067003;1.3666666666666667;2.2;2.933333333333333;1.7127848606242606;1110.1920512748404;21.25034789769755;16.361295591709254;17.117224537727708;14.456728795830726;9.53…
251;14.439419722888616;-0.5446570041831371;14.439419722888616;0.029031908183104527;0.5970634662227956;457.9370000000001;432.73700000000025;457.16808094000004;168.0;0.0;0.23892038913209795;-0.49634277155970535;0.49634277155970535;0.23892038913209795;1.34375;2.15625;2.90625;1.708873470803898;1156.6800680451847;22.827698166887174;18.231158918019585;18.987087864038042;15.384249150759294;10.3659551293…
252;14.42012815517672;-0.5734372193706954;14.42012815517672;0.004577920473622044;0.47598834671345036;461.9250000000003;436.72500000000014;461.16299556000007;170.0;0.0;0.23400457508968797;-0.4963427715095064;0.4963427715095064;0.23400457508968797;1.3125;2.09375;2.78125;2.0334436558187243;1114.3616161727548;23.250347897697544;18.062437100986564;18.818366047005018;15.349774308148644;9.90262167897881…
253;12.54843965770019;-0.09609274889172004;12.54843965770019;0.08627903337412568;0.6118857142665696;410.5220000000002;380.28200000000015;410.2430242;160.0;0.0;0.317560298232596;-0.3715351304331961;0.3715351304331961;0.317560298232596;1.1333333333333333;1.9;2.6333333333333333;1.3054713192863336;885.5327614481491;20.924074484064487;17.538606256051583;17.538606256051583;14.635361590784807;10.8638274…
254;14.546957338845935;-0.7603743102753291;14.546957338845935;0.016304444160373466;0.4613978451996816;515.0330000000002;482.7770000000003;514.225930164;192.0;0.0;0.23755302058800254;-0.49634277187423453;0.49634277187423453;0.23755302058800254;1.3055555555555556;2.0277777777777777;2.6666666666666665;1.6828934870911474;1262.6581424984558;26.034804948073724;21.015615968395764;21.771544914414218;17.1…
255;6.349962226749398;-0.11015634597885726;6.349962226749398;0.11015634597885726;0.4365759404347881;394.4780000000001;372.30200000000013;394.179361324;148.0;0.0;0.13777917833766945;-0.490325852288958;0.490325852288958;0.13777917833766945;0.9;1.8333333333333333;2.8;1.2809057275146927;1310.8141830643365;20.338288046437583;16.45449335087089;16.45449335087089;14.759152830872496;9.987096694663773;9.98…
256;6.297307714454734;-0.10164528105906179;6.297307714454734;0.10164528105906179;0.5139011502670128;370.45600000000013;348.2800000000001;370.179361324;140.0;0.0;0.13775733540942453;-0.49032623378378776;0.49032623378378776;0.13775733540942453;1.0;1.8214285714285714;2.7142857142857144;1.3589866685205738;1072.122185428226;19.183587508058334;15.45449335087089;15.45449335087089;13.775989583278102;9.24…
257;14.405848898109;-0.5461568398175889;14.405848898109;0.013311616102783752;0.6014651748298878;443.91000000000025;420.7260000000003;443.15243087600004;162.0;0.0;0.23661185641588908;-0.4963427715597124;0.4963427715597124;0.23661185641588908;1.3548387096774193;2.193548387096774;2.967741935483871;1.718370621006845;1126.496725567615;21.957454678884094;17.283945322519628;18.03987426853808;15.01157035…
258;12.933560090702947;-0.12203703703703672;12.933560090702947;0.07344135802469154;0.568938382393165;424.0880000000001;411.9920000000001;421.9153184439999;112.0;0.0;0.19675527215248917;-0.5055807816002578;0.5055807816002578;0.19675527215248917;1.1818181818181819;1.8181818181818181;2.4545454545454546;2.207612444438483;857.7365897543922;15.853006672199017;11.690847518770443;14.862840596999852;10.52…
259;13.322080739735185;-0.7598920540438403;13.322080739735185;0.003567229360880164;0.4058424794083466;466.5410000000003;440.33300000000025;466.20049069199996;176.0;0.0;0.25213344334664906;-0.37479134115424917;0.37479134115424917;0.25213344334664906;1.0571428571428572;1.7714285714285714;2.5142857142857142;1.722908301157929;1748.012574540526;23.63709924364568;19.884238585850483;19.884238585850483;1…
260;13.481252109730335;-0.8718517549001472;13.481252109730335;0.14691291526837924;0.20749280156104566;577.6850000000001;542.4050000000003;577.2689046;220.0;0.0;0.25733046960809486;-0.49457830891198484;0.49457830891198484;0.25733046960809486;0.8837209302325582;1.6046511627906976;2.3488372093023258;1.2116485364463516;1694.0261729890474;30.139252954758796;24.491537650756364;24.491537650756364;20.722…
261;13.217967628610284;-3.243122290839334;13.217967628610284;0.2362864247349905;0.3964333591622581;501.6330000000003;478.4490000000003;501.1180835960001;176.0;0.0;0.25642888436489825;-0.35878769993952375;0.35878769993952375;0.25642888436489825;1.0857142857142856;1.8285714285714285;2.5714285714285716;1.435376174064084;1577.2112885802032;24.578775022443732;19.114948729151305;20.747941891006757;16.8…
262;13.145882091677095;-0.18916082160851322;13.145882091677095;0.18916082160851322;0.4779457213901117;424.52900000000017;404.3690000000002;424.13578226000004;152.0;0.0;0.2564288843648983;-0.35872885170584407;0.35872885170584407;0.2564288843648983;1.1612903225806452;2.032258064516129;2.870967741935484;1.4766358789564238;1301.103779296854;21.208531534440663;16.83741745325968;17.653914034187405;15.2…
263;13.100359464869669;-0.2271796787402962;13.100359464869669;0.13533884119430506;0.24206850813048186;549.6310000000004;518.3830000000004;549.237604472;208.0;0.0;0.2573304675173033;-0.49457830891198484;0.49457830891198484;0.2573304675173033;0.9024390243902439;1.6585365853658536;2.4390243902439024;1.153262033847017;1613.4205200271826;28.34635973594535;22.698644431942913;22.698644431942913;19.96186…
264;11.209814657344419;-0.8523415585369947;11.209814657344419;0.6461621315192747;0.7493884825846551;246.26599999999996;232.15399999999997;246.100442308;94.0;0.0;0.32640322559690066;-0.49674296657570677;0.49674296657570677;0.32640322559690066;1.5;2.3333333333333335;3.0555555555555554;2.20723876254911;617.9690364992942;12.698306133819765;9.987324815559283;9.987324815559283;8.702708600407234;5.85126…
265;12.522589049508692;-0.6440894062903995;12.522589049508692;0.11138288809555075;0.5608441441451423;369.406;354.28600000000006;369.0895603400001;132.0;0.0;0.26775954251138345;-0.3642320950097295;0.3642320950097295;0.26775954251138345;1.3846153846153846;2.1923076923076925;2.923076923076923;1.67981255773048;1067.72296796708;18.421920772951363;13.751415153679714;14.56791173460744;12.435560745775547…
266;11.767599967456118;-0.18039388594944095;11.767599967456118;0.18039388594944095;0.6459512743248242;389.05100000000016;377.96300000000014;386.93303417200013;100.0;0.0;0.2675107982687145;-0.3693880788022284;0.3693880788022284;0.2675107982687145;1.4736842105263157;2.263157894736842;2.8421052631578947;1.8536547442290574;596.8841837752335;13.828062645816686;9.705248959116952;12.877242037346363;9.05…
267;13.097501249751048;-3.6356719113451628;13.097501249751048;0.17663265479643564;0.4621829941515505;473.5790000000003;454.4270000000002;473.086783468;164.0;0.0;0.2564281293401593;-0.3124330175495764;0.3124330175495764;0.2564281293401593;1.0;1.7272727272727273;2.515151515151515;1.4502967172586778;1514.5408759151942;23.001424753254117;17.48519221715439;19.11818537900984;15.985531676523749;10.37762…
268;13.15149269314213;-0.6759034678171767;13.15149269314213;0.12493354322242411;0.5706345117127315;474.56500000000017;444.3250000000002;474.23793882;182.0;0.0;0.2564773412554499;-0.3689661533411903;0.3689661533411903;0.2564773412554499;1.0;1.7142857142857142;2.4;1.231227252970968;1185.5560091344685;24.363232072819912;20.029742632406965;20.029742632406965;17.02920844090216;11.807714081869197;11.80…
269;5.88422335600907;0.8216666666666667;5.88422335600907;0.8216666666666667;0.5409722084683142;234.258;224.17799999999994;234.07931294;86.0;0.0;0.18066744666493298;-0.45199609288475284;0.45199609288475284;0.18066744666493298;0.8888888888888888;1.6666666666666667;2.5555555555555554;2.0835192596480403;827.3368849554159;11.94938298937633;9.551614308670455;9.551614308670455;8.932652990377573;5.843495…
270;11.73595180336839;-0.46704236966570134;11.73595180336839;0.2295689834639596;0.7166041254699326;441.5490000000002;414.33300000000025;441.160993964;164.0;0.0;0.2859456866612067;-0.507381417919438;0.507381417919438;0.2859456866612067;1.1612903225806452;1.8709677419354838;2.5161290322580645;1.4050354429726284;1049.170563552442;22.336134335324452;18.203633518513595;19.020130099441317;14.6653228962…
271;12.34101011860863;-3.7949323481369386;12.34101011860863;0.02305549916119931;0.5405882217196541;398.4000000000001;384.2880000000001;398.068490548;142.0;0.0;0.3390510901299124;-0.5070501087087479;0.5070501087087479;0.3390510901299124;0.9642857142857143;1.6428571428571428;2.2857142857142856;1.7658464964858713;1130.397370484095;20.148053602125593;14.21991410044113;15.036410681368857;13.3481737754…
272;14.485767284750661;-0.7614854213864404;14.485767284750661;0.013920753751270887;0.5022016590299158;486.9790000000003;458.75500000000034;486.194630036;180.0;0.0;0.24012517502564976;-0.4963427718218239;0.4963427718218239;0.24012517502564976;1.3529411764705883;2.088235294117647;2.735294117647059;1.6934148427682014;1231.553886894581;24.620591385700628;19.601402406022665;20.35733135204112;16.156740…
273;14.2914162227997;-0.5030270458224104;14.2914162227997;0.06458643025111344;0.6840425660545398;386.8580000000001;366.6980000000002;386.13096716;140.0;0.0;0.16472367877746166;-0.49634277490544976;0.49634277490544976;0.16472367877746166;1.2222222222222223;2.037037037037037;2.814814814814815;1.7503075171734888;975.5980937291342;18.802754140504845;15.005453544052688;15.761382490071142;13.1521983431…
274;12.465207624716552;-0.20114441609977285;12.465207624716552;0.09660975283134365;0.6782115393161179;320.35200000000015;304.22400000000005;320.127325752;120.0;0.0;0.2675519372713684;-0.35028202746050197;0.35028202746050197;0.2675519372713684;1.3333333333333333;2.2083333333333335;3.0;1.7415111586624759;946.3120940627032;16.681433796945207;13.08961911113124;13.08961911113124;11.631030293135236;7.7…
275;12.853736155616682;-0.23242639690834777;12.853736155616682;0.048223624376516616;0.29839594975968947;465.5530000000003;438.33700000000033;465.20524172399996;176.0;0.0;0.2510039108162;-0.5079662449309227;0.5079662449309227;0.2510039108162;0.8857142857142857;1.542857142857143;2.257142857142857;1.203272054936268;1381.9516500283858;23.940582342009538;19.290976482361614;19.290976482361614;17.046846…
276;11.431342592592593;-0.21615740740740685;11.431342592592593;0.004351851851851274;0.7160239688323669;243.05999999999995;236.00399999999996;241.969089564;68.0;0.0;0.2679971935796058;-0.35029253848452246;0.35029253848452246;0.2679971935796058;1.3846153846153846;2.1538461538461537;2.923076923076923;2.55738836888272;349.99578759372247;9.422285251880869;6.686024885499675;8.27202142461438;6.181540550…
277;11.540210606641953;-0.45408679186907874;11.540210606641953;0.4124666349296582;0.5802356493372928;345.4270000000001;330.307;345.0935831;122.0;0.0;0.2583124130812254;-0.38250775101409284;0.38250775101409284;0.2583124130812254;0.92;1.64;2.4;1.9051654165358456;1086.7555907340877;17.388540578131753;13.269263675892823;14.08576025682055;12.131030293135236;7.769604603735878;8.586101184663605;5.721644…
278;9.46528234512899;-0.09119311588016554;9.46528234512899;0.02583021364090987;0.5707747542753838;355.44600000000014;330.2460000000001;355.21205842;138.0;0.0;0.22658470099607553;-0.3942429776457718;0.3942429776457718;0.22658470099607553;1.1923076923076923;2.0384615384615383;2.6923076923076925;1.9582850725998515;843.3718233446252;18.518297090128677;15.346053800886775;15.346053800886775;12.61772350…
279;9.466602363494465;-0.08884743686781982;9.466602363494465;0.027565750830992553;0.5707747542753838;355.44600000000014;330.24600000000004;355.21205842000006;138.0;0.0;0.2265846941377911;-0.3942429776457718;0.3942429776457718;0.2265846941377911;1.2692307692307692;2.1153846153846154;2.769230769230769;1.9582850725998515;843.3718233446252;18.518297090128677;15.346053800886775;15.346053800886775;12.6…
280;9.467629648175595;-0.08711189967773714;9.467629648175595;0.02888576919646546;0.5707747542753838;355.44600000000014;330.2460000000001;355.21205842;138.0;0.0;0.22658469411184592;-0.3942429776457718;0.3942429776457718;0.22658469411184592;1.1923076923076923;1.9615384615384615;2.6153846153846154;1.9582850725998515;843.3718233446252;18.518297090128677;15.346053800886775;15.346053800886775;12.617723…
281;11.93797976557994;-0.15394223654331696;11.93797976557994;0.15394223654331696;0.5241872922478956;413.48100000000017;390.2970000000002;413.18517497600004;156.0;0.0;0.2596998736414875;-0.3787922904487288;0.3787922904487288;0.2596998736414875;1.032258064516129;1.8709677419354838;2.6774193548387095;1.3043074162119135;1267.1243005799895;21.04539482762413;17.04452423444622;17.04452423444622;15.24231…
282;11.911499881470224;-0.1612811196501185;11.911499881470224;0.1612811196501185;0.49548176005556066;401.47000000000014;378.2860000000002;401.185174976;152.0;0.0;0.2596998736414875;-0.4922645003579836;0.4922645003579836;0.2596998736414875;1.0666666666666667;1.9;2.6666666666666665;1.4776265527156878;1222.3161291084575;20.924074484064487;16.923203890886583;16.923203890886583;14.580520035918413;9.66…
283;11.806728080120937;-0.500394515831023;11.806728080120937;0.06713886789283596;0.7075092343077907;293.326;278.20599999999996;293.11642672000005;110.0;0.0;0.2530771000537272;-0.3734236104505687;0.3734236104505687;0.2530771000537272;0.9090909090909091;1.5454545454545454;2.227272727272727;1.8202107488571069;837.4139503295257;15.526733258565956;12.037212868323945;12.037212868323945;10.6647037979464…
284;11.877211829176115;-0.9097314604854285;11.877211829176115;0.045801209372637874;0.5847024834605214;322.32400000000007;308.212;322.106590308;120.0;0.0;0.2530774622462688;-0.3675815606050629;0.3675815606050629;0.2530774622462688;0.9583333333333334;1.5833333333333333;2.2083333333333335;1.898482629358864;931.6285273523131;17.10408352775558;12.522811427977434;12.522811427977434;11.575387400469408;7…
285;14.048399877983558;-0.586096676324851;14.048399877983558;0.1467910930059202;0.47999967731984866;387.4140000000001;369.2700000000001;387.138305036;144.0;0.0;0.25307710227077224;-0.37342361044368183;0.37342361044368183;0.25307710227077224;0.896551724137931;1.5862068965517242;2.3448275862068964;1.5927257130071473;1230.7489935146698;20.380104409694475;15.64722814890205;15.64722814890205;14.041713…
286;12.334925264001466;0.050377406724012364;12.334925264001466;0.050377406724012364;0.4308003006043404;427.53300000000013;406.3650000000002;427.1466812920001;154.0;0.0;0.24609990046037206;-0.36116594469844754;0.36116594469844754;0.24609990046037206;1.2903225806451613;2.129032258064516;2.935483870967742;1.5109765693469346;1368.1384376427181;21.37166824125719;17.1053666456908;17.921863226618527;15.…
287;12.084052658100276;-0.5077247627446038;12.084052658100276;0.08902096750852184;0.4911526680485165;375.45300000000003;358.31700000000006;375.1041477840001;134.0;0.0;0.2530771022707184;-0.3734236104436819;0.3734236104436819;0.2530771022707184;1.0;1.7777777777777777;2.5185185185185186;1.5747167388050978;1130.2812072206998;18.80275414050485;14.60016169716706;15.416658278094785;13.131030293135236;8…
288;12.455887940856375;-0.36632399243239777;12.455887940856375;0.08337508164167606;0.46790527728259784;409.4490000000001;390.29700000000014;409.15387484800004;152.0;0.0;0.2575594831832468;-0.29074708593808096;0.29074708593808096;0.2575594831832468;0.7741935483870968;1.3870967741935485;2.064516129032258;1.5715241071944774;1202.7302358664183;21.468044558434503;16.473091943651244;16.473091943651244;…
289;13.737701728904764;-0.3274860765413956;13.737701728904764;0.013223681447888103;0.4762605104720795;390.41400000000004;371.26200000000017;390.13797068800005;146.0;0.0;0.12931407273563375;-0.5071054107265813;0.5071054107265813;0.12931407273563375;0.9655172413793104;1.7586206896551724;2.5517241379310347;1.6128230242846806;1140.438447983309;20.21696770287794;15.72419825639893;15.72419825639893;14.…
290;12.614722930839001;-0.11028250188964472;12.614722930839001;0.06136712539802547;0.6661632084066283;357.45600000000013;342.3360000000001;357.04933534;122.0;0.0;0.26599813008057827;-0.5042543435393919;0.5042543435393919;0.26599813008057827;1.25;2.0;2.7083333333333335;1.828816839078416;818.2685152969085;17.10408352775558;12.93067955674855;14.563672718604003;11.579718698118981;7.24553830990874;8.4…
291;12.57099612301813;-0.3363448310147443;12.57099612301813;0.08895166708658797;0.5489813296125402;383.41100000000006;366.27500000000015;383.13822478400004;142.0;0.0;0.2575594831832562;-0.290227637756364;0.290227637756364;0.2575594831832562;0.6551724137931034;1.1379310344827587;1.6896551724137931;1.6400774897911152;1125.8583622464032;20.05383099606141;15.31839140527199;15.31839140527199;14.203509…
292;12.377393830249169;-0.4763731231958148;12.377393830249169;0.062454648526077516;0.5583958011944316;373.3720000000001;358.25200000000007;373.1174893400001;138.0;0.0;0.2932088054475803;-0.4591896124937932;0.4591896124937932;0.2932088054475803;0.8214285714285714;1.5357142857142858;2.2142857142857144;1.6397332844617643;1089.6035807991782;19.346724214874865;14.571939157356601;14.571939157356601;13.…
293;10.018814562862183;-0.25219324766943774;10.018814562862183;0.030682634164777456;0.5506929908667566;406.9070000000002;400.8590000000002;403.849895512;112.0;0.0;0.13879471824822281;-0.5060328164669213;0.5060328164669213;0.13879471824822281;0.6190476190476191;0.9523809523809523;1.2857142857142858;2.6414500203855744;615.5770288071316;15.894823035455904;10.024021348621078;14.559595024731808;9.7349…
294;12.655881440539178;-0.07372359746367652;12.655881440539178;0.07372359746367652;0.5807350208949584;381.4780000000001;366.3580000000001;381.04933533999997;130.0;0.0;0.26597595274340996;-0.45359547488790664;0.45359547488790664;0.26597595274340996;1.1153846153846154;1.9230769230769231;2.769230769230769;1.4672894567975534;921.9084669028922;17.932510652501772;13.753521571278256;15.386514733133708;1…
295;11.142787383471909;-1.0111130007558582;11.142787383471909;0.16309208868732705;0.8594044841056042;296.1530000000001;285.065;295.01668395200005;98.0;0.0;0.33730975579289907;-0.4775833404924006;0.4775833404924006;0.33730975579289907;1.1578947368421053;1.8421052631578947;2.526315789473684;2.479225751658112;641.3382452943695;13.991199352633217;10.075492447120032;11.587350339156941;9.00290775539797…
296;11.894765841521792;-1.075564793818762;11.894765841521792;0.033374905517762565;0.487482554371565;338.3230000000001;324.211;338.101504928;126.0;0.0;0.25307746224647376;-0.5079547565254018;0.5079547565254018;0.25307746224647376;1.08;1.76;2.4;1.913253686598647;993.5770026247567;17.974327015758657;12.892674754287766;12.892674754287766;11.96923425058676;7.322461692221559;7.322461692221559;5.3438427…
297;12.06386747291509;-0.5332198759133282;12.06386747291509;0.10539837797684126;0.5087665330223383;359.3850000000001;342.2490000000001;359.1269914040001;134.0;0.0;0.2530771023161424;-0.4627278141348142;0.4627278141348142;0.2530771023161424;0.9629629629629629;1.7407407407407407;2.4814814814814814;1.5747167388050978;1127.5263197185363;18.80275414050485;14.60016169716706;14.60016169716706;13.1310302…
298;10.534202975956223;0.1395252267573701;10.534202975956223;0.1395252267573701;0.5075550095515554;356.42500000000007;336.26500000000004;356.15247787999994;134.0;0.0;0.12825903637075303;-0.50710541080456;0.50710541080456;0.12825903637075303;0.9259259259259259;1.7037037037037037;2.4444444444444446;1.5607370280148758;1037.6836304505064;18.639617433688315;15.015335762115466;15.015335762115466;13.203…
299;12.49150431468884;-0.07691846182917628;12.49150431468884;0.07691846182917628;0.687639629584423;327.43000000000006;314.3260000000001;327.038770656;110.0;0.0;0.2659981116247536;-0.5079662507389789;0.5079662507389789;0.2659981116247536;1.0909090909090908;1.7727272727272727;2.4545454545454546;1.80336699141492;739.0140717114929;15.526733258565956;11.599781535474312;13.232774697329765;10.6310302931…
300;12.58775538574781;-0.4218396741412609;12.58775538574781;0.04107945956160308;0.7847525287877285;275.287;261.17499999999995;275.118238288;104.0;0.0;0.2526607158172512;-0.36777418423519237;0.36777418423519237;0.2526607158172512;1.5;2.35;3.1;2.0356524067665305;653.9611145915261;14.11251969619286;10.68871164398078;10.68871164398078;9.685871848001627;6.347163647969853;6.347163647969853;4.6950487627…
301;10.53400526792031;-0.9123243957616529;10.53400526792031;0.2596884943843366;0.5295731957656133;300.442;272.21799999999996;300.208930136;120.0;0.0;0.32806880570998265;-0.47806674460562104;0.47806674460562104;0.32806880570998265;1.1818181818181819;1.8636363636363635;2.4545454545454546;2.7915849583616437;566.514664398947;16.750712376627064;14.440883844661222;14.440883844661222;10.220051237716591;…
302;11.908675908613652;-0.5303964843385558;11.908675908613652;0.10678475333049886;0.5816604848662174;495.54000000000036;466.30800000000033;495.223017028;190.0;0.0;0.4108341653113853;-0.4527356094655235;0.4527356094655235;0.4108341653113853;1.0;1.7222222222222223;2.388888888888889;1.4989371715485076;1231.631286592916;25.070338854006458;20.3454788899492;20.3454788899492;17.567213243362943;11.933438…
303;12.526639551679176;-0.2541349161904003;12.526639551679176;0.17942612922226897;0.6183384741740715;460.58600000000024;428.3300000000002;460.26990764400006;178.0;0.0;0.27135670343803964;-0.36896471545672516;0.36896471545672516;0.27135670343803964;1.0588235294117647;1.7647058823529411;2.4411764705882355;1.430338164326329;1222.4578067998837;24.034804948073724;20.51381511534448;20.51381511534448;16…
304;11.740996945074325;-0.45225487108423645;11.740996945074325;0.27380710926345864;0.6390992122944981;276.295;264.19899999999996;276.089877624;102.0;0.0;0.3633236916748572;-0.4027062418236774;0.4027062418236774;0.3633236916748572;0.9523809523809523;1.7619047619047619;2.5238095238095237;1.7966971466095414;731.9001294819896;14.493353063746348;11.139127002203155;11.139127002203155;10.309663088089318…
305;14.53453336739953;-0.9771436163862137;14.53453336739953;0.09542447332820103;0.2386790484828784;531.9470000000002;507.75500000000034;531.1484883680001;194.0;0.0;0.24679236270041088;-0.48892365344158567;0.48892365344158567;0.24679236270041088;1.2432432432432432;2.054054054054054;2.810810810810811;1.7112067429382747;1356.396852413317;26.52636877963644;19.89261993882968;20.648548884848132;17.8329…
306;14.513700034066195;-0.6359283838522665;14.513700034066195;0.03209954429283668;0.32427766550334114;513.9570000000002;488.75700000000035;513.15791018;188.0;0.0;0.24679236270041088;-0.48892365344158567;0.48892365344158567;0.24679236270041088;1.2777777777777777;2.111111111111111;2.888888888888889;1.7048387818516129;1304.9248650347654;25.656125291633362;19.592005735010076;20.34793468102853;17.4222…
307;12.502098450491307;0.060237150415722196;12.502098450491307;0.060237150415722196;0.8542728795704322;277.32699999999994;262.20699999999994;277.1215121;104.0;0.0;0.18723926296149082;-0.30832572915624595;0.30832572915624595;0.18723926296149082;0.8571428571428571;1.380952380952381;1.8095238095238095;1.8759011858888925;630.9898643611812;14.493353063746348;11.490391735733134;11.490391735733134;10.32…
308;5.9225988127322555;0.257747685749129;5.9225988127322555;0.257747685749129;0.387622769913101;425.52100000000013;406.36900000000014;425.1422646080001;152.0;0.0;0.2201676142635504;-0.36777283610254163;0.36777283610254163;0.2201676142635504;1.032258064516129;1.935483870967742;2.806451612903226;1.6208144513795615;1540.5822318229127;20.949018510446816;16.539519465112303;17.35601604604003;15.2078412…
309;12.568074080164767;-0.5319898027244501;12.568074080164767;0.36656227485637705;0.37789774764385986;483.57200000000034;454.3400000000003;483.22703978799996;184.0;0.0;0.2542580347241612;-0.4922519393995219;0.4922519393995219;0.2542580347241612;1.0277777777777777;1.75;2.4722222222222223;1.3977006133323653;1364.2080485314045;25.070338854006458;20.40036628210279;20.40036628210279;17.474366886035767…
310;13.031565418140355;-3.200011055528154;13.031565418140355;0.11179619162174825;0.5660853190229568;530.6550000000003;496.3830000000004;530.2423725680002;200.0;0.0;0.27133440703782663;-0.3537057379865126;0.3537057379865126;0.27133440703782663;1.054054054054054;1.7567567567567568;2.4054054054054053;1.2064063069789537;1308.2415640609393;26.319261998449893;21.527641644753416;22.34413822568114;17.651…
311;11.675597088012381;-0.5139484051068652;11.675597088012381;0.11803060582461788;0.8129684626051045;369.4290000000001;346.2450000000001;369.1913229760001;142.0;0.0;0.26901235323494516;-0.3641910642224725;0.3641910642224725;0.26901235323494516;1.2592592592592593;2.0;2.6666666666666665;1.58282367757676;912.674227331853;19.12902755413791;15.527256053115682;15.527256053115682;12.935560745775545;9.17…
312;12.663555804572706;-0.5189682570018712;12.663555804572706;0.07228986508387747;0.650078655407745;431.5000000000002;406.3000000000002;431.2069730400001;164.0;0.0;0.26901235323494516;-0.3641910642224725;0.3641910642224725;0.26901235323494516;1.125;1.875;2.59375;1.2962610296317094;1180.5556256506131;22.241911729260273;17.914007399063813;17.914007399063813;15.50804039084698;10.838069462666201;10.8…
313;12.901305712217525;-4.039914890524529;12.901305712217525;0.022130758936269812;0.2786932991732298;575.6870000000004;542.4230000000003;575.209006776;214.0;0.0;0.4113908629035278;-0.4964394078508563;0.4964394078508563;0.4113908629035278;1.0;1.7560975609756098;2.4878048780487805;1.3506887919896555;1721.201688480479;29.147689123196077;23.268688764955247;24.085185345882973;19.640198773338124;13.496…
314;13.35423817649474;-0.8375101310292512;13.35423817649474;0.02631661735197066;0.8411897366294981;376.40700000000015;354.2310000000001;376.171082384;144.0;0.0;0.25658098861742057;-0.3269660790007498;0.3269660790007498;0.25658098861742057;1.1851851851851851;1.7777777777777777;2.3333333333333335;1.88686607491019;908.0262488588053;20.14589989101247;15.906010306701523;15.906010306701523;12.407739299…
315;9.617897579496155;0.30152579118966893;9.617897579496155;0.30152579118966893;0.5730679573765224;400.53000000000014;372.30600000000015;400.23754489600003;154.0;0.0;0.1029769360137981;-0.36116594469844754;0.36116594469844754;0.1029769360137981;1.3666666666666667;2.2666666666666666;3.1;1.5236018891396932;1090.759488678941;20.924074484064487;17.357784165515422;17.357784165515422;14.652198343190415…
316;13.660420908606785;-0.44327700595311526;13.660420908606785;0.16586156738483604;0.6059670571519667;449.48600000000033;425.29400000000027;449.18631784799993;170.0;0.0;0.3302333543406927;-0.4967658864036733;0.4967658864036733;0.3302333543406927;1.121212121212121;1.878787878787879;2.5454545454545454;1.501616864510047;1155.766213609638;22.94901851044682;18.10980911726882;18.10980911726882;16.01237…
317;9.419206519040124;0.27427713214915617;9.419206519040124;0.27427713214915617;0.7577317478081562;267.332;250.19599999999997;267.137162164;102.0;0.0;0.15626803133734016;-0.507966229595772;0.507966229595772;0.15626803133734016;1.1;1.85;2.6;2.148658288866618;716.1701187704487;13.94938298937633;11.427062745197274;11.427062745197274;9.792024997884276;6.902578882903334;6.902578882903334;4.88253568777…
318;5.76569743638196;0.25888888888888895;5.76569743638196;0.25888888888888895;0.8246703368370212;260.34499999999997;240.18499999999997;260.17494464;102.0;0.0;0.2236129034640028;-0.36766685661264475;0.36766685661264475;0.2236129034640028;1.4210526315789473;2.1578947368421053;2.789473684210526;2.4077263518365783;606.8661217265972;13.991199352633217;11.805362239944884;11.805362239944884;8.9860710029…
319;9.709351851851853;0.2746444444444447;9.709351851851853;0.2746444444444447;0.6937765865040759;396.95300000000003;391.91300000000007;396.84605978;66.0;0.0;0.15472553565912686;-0.5045911122666519;0.5045911122666519;0.15472553565912686;1.2307692307692308;2.0;2.769230769230769;2.9668729339241464;470.3665095200525;9.422285251880869;6.459757213776873;10.774753796129518;6.198377302757662;3.6160690287…
320;11.689977289269617;-1.2012876482217212;11.689977289269617;0.07090773809523832;0.769662113823562;354.1890000000002;341.08500000000015;353.022163256;120.0;0.0;0.34134370624569926;-0.4787217657456807;0.4787217657456807;0.34134370624569926;1.0434782608695652;1.6956521739130435;2.347826086956522;2.1753707068699124;713.5202167690672;16.819626477379405;11.883552859610479;13.39541075164739;10.9692342…
321;12.602284373323403;-0.4788386662583748;12.602284373323403;0.02505448423952461;0.47646934753521347;438.4440000000002;416.2680000000002;438.1651678040001;166.0;0.0;0.32146341605478174;-0.49284207036503425;0.49284207036503425;0.32146341605478174;1.03125;1.6875;2.3125;1.4449834769021292;1145.3754382853715;22.66456146007064;17.647188438892677;17.647188438892677;15.494733598291512;9.91942796403037;…
