# Supplementary material for: Evaluating High-Variance Leaves as Uncertainty Measure for Random Forest Regression
Source: Molecules. 2021 Oct 28;26(21):6514. doi: 10.3390/molecules26216514 (PMC8588039; doi:10.3390/molecules26216514)
Supplement: Supplementary file 1 [file molecules-26-06514-s001.zip › supplementary_materials/data_sets/cortes-ciriano/P21554/descriptors/rdkit/X.csv]

id;MaxEStateIndex;MinEStateIndex;MaxAbsEStateIndex;MinAbsEStateIndex;qed;MolWt;HeavyAtomMolWt;ExactMolWt;NumValenceElectrons;NumRadicalElectrons;MaxPartialCharge;MinPartialCharge;MaxAbsPartialCharge;MinAbsPartialCharge;FpDensityMorgan1;FpDensityMorgan2;FpDensityMorgan3;BalabanJ;BertzCT;Chi0;Chi0n;Chi0v;Chi1;Chi1n;Chi1v;Chi2n;Chi2v;Chi3n;Chi3v;Chi4n;Chi4v;HallKierAlpha;Ipc;Kappa1;Kappa2;Kappa3;Lab…
0;10.95564777204117;-0.899978292727662;10.95564777204117;0.10427543934240324;0.7968347529245803;310.43700000000007;284.229;310.193280072;122.0;0.0;0.1303358784852834;-0.4967576087280766;0.4967576087280766;0.1303358784852834;1.2608695652173914;2.0869565217391304;2.8260869565217392;1.6961562138560808;672.9094096754335;16.242276208189782;14.13955445741049;14.13955445741049;11.021116816255832;8.89211…
1;13.261278895817586;-0.35477357275427157;13.261278895817586;0.0828094293272863;0.3357888653579165;394.51800000000014;372.3420000000001;394.102099184;140.0;0.0;0.3156020425851887;-0.46837873436253075;0.46837873436253075;0.3156020425851887;1.5;2.230769230769231;2.8846153846153846;2.1467690307292844;942.7946692298485;19.06011345338556;15.379450839715833;17.012444001571286;12.214345834234091;8.24644…
2;11.56975612322561;-0.3543577407844072;11.56975612322561;0.12339081046151756;0.10204224092158293;394.5960000000003;352.2600000000001;394.30830982399993;162.0;0.0;0.31009238550720397;-0.4615132995705255;0.4615132995705255;0.31009238550720397;0.7857142857142857;1.3214285714285714;1.8928571428571428;3.3876964323206797;439.88610217898815;20.874186431299826;18.308508980406014;18.308508980406014;13.55…
3;12.787142022274711;-3.69360794036684;12.787142022274711;0.02794843360770516;0.17591523570529952;491.63800000000026;466.4380000000002;491.13373366;174.0;0.0;0.2431405664309556;-0.4927829955065254;0.4927829955065254;0.2431405664309556;0.8823529411764706;1.4411764705882353;2.0;1.7541161161765817;1289.6615270406298;24.55383099606141;18.44949401148196;20.1604177834096;16.34490368403045;10.3805391574…
4;12.688401393513224;-0.7935554400483458;12.688401393513224;0.221418272228457;0.39337953624862626;487.8180000000001;466.65000000000026;486.07809433200003;164.0;0.0;0.27253458188005586;-0.3366730594092358;0.3366730594092358;0.27253458188005586;1.0625;1.71875;2.34375;1.9804696886000193;1258.9938816189463;23.20637782332753;17.864011807381477;20.13179864543684;15.145102839021193;9.978443862698693;11.…
5;12.317943506909955;-0.29204008146468574;12.317943506909955;0.10659465020576131;0.40459997237843215;384.5040000000001;364.3440000000001;384.12963426;138.0;0.0;0.16694404838756613;-0.3323646923525695;0.3323646923525695;0.16694404838756613;0.8214285714285714;1.3571428571428572;1.9285714285714286;1.7597296360875827;1002.7374544440261;19.34672421487486;15.501314483461702;16.317811064389428;13.720346…
6;13.540794333165364;-0.24697301657288362;13.540794333165364;0.0073379367178971755;0.4920865490829703;481.3830000000003;459.2070000000002;480.11198130400004;168.0;0.0;0.274214899235263;-0.3371982378398598;0.3371982378398598;0.274214899235263;1.0909090909090908;1.7575757575757576;2.3636363636363638;1.8415901221678137;1236.2831075477818;23.534804948073724;18.092966237585383;19.604824129622294;15.90…
7;13.118534557796522;-0.40407778655794524;13.118534557796522;0.12141801773084837;0.300291870326544;500.8130000000003;480.6530000000002;499.06210992;168.0;0.0;0.26443805083113886;-0.3763122905824739;0.3763122905824739;0.26443805083113886;0.9393939393939394;1.5757575757575757;2.1515151515151514;2.212377476192169;1475.7406254319176;24.02421506852332;18.410832939972288;20.678619778027656;15.595131908…
8;13.071353907758727;-0.5695407495209082;13.071353907758727;0.05746906581562694;0.17977917277388758;514.7960000000002;496.65200000000027;513.041374476;172.0;0.0;0.2645295852963977;-0.49653794851199645;0.49653794851199645;0.2645295852963977;0.9705882352941176;1.6176470588235294;2.2058823529411766;2.225777764673714;1554.453390311964;24.731321849709865;18.358046535472244;20.62583337352761;16.0782951…
9;13.097182989391381;-0.7738252569276063;13.097182989391381;0.08461426751770595;0.1867193364191015;530.7950000000002;512.6510000000003;529.036289096;178.0;0.0;0.26452959954418803;-0.4946894447347723;0.4946894447347723;0.26452959954418803;1.0285714285714285;1.6857142857142857;2.2857142857142856;2.2203213813445126;1578.4253568968654;25.438428630896407;18.51236691215875;20.780153750214115;16.6162999…
10;13.607048352203174;-0.5198185272986857;13.607048352203174;0.0731228828980155;0.14745581492266946;556.8770000000001;532.6850000000002;555.0883246679998;190.0;0.0;0.2648017875920378;-0.49653794851198335;0.49653794851198335;0.2648017875920378;1.0;1.6486486486486487;2.2162162162162162;2.259135014013878;1620.528063193389;27.01577890008604;20.64250358584842;22.910290423903785;17.472142005984733;11.5…
11;13.803760370343763;-0.5505592680394271;13.803760370343763;0.05792305296604283;0.14248989777380155;584.8870000000002;560.6950000000003;583.083239288;200.0;0.0;0.26488419032502797;-0.49653794851198324;0.49653794851198324;0.26488419032502797;1.0769230769230769;1.794871794871795;2.41025641025641;1.9437055433718629;1687.5746118031227;27.84420602483222;21.17207221987193;23.439859057927293;18.6339380…
12;13.350381685536506;-0.6769018606320196;13.350381685536506;0.0063366787044034645;0.16387889487440543;544.8220000000001;524.6620000000003;543.05193916;184.0;0.0;0.26487362618300997;-0.49653794851198324;0.49653794851198324;0.26487362618300997;1.0;1.6666666666666667;2.25;2.2519888983865406;1591.5928553377641;26.145535412082957;19.2194736933453;21.487260531400665;17.116299958328167;10.8096494622093…
13;13.875921651522901;-0.5659731002389725;13.875921651522901;0.049331730634641024;0.12196549714023816;590.8940000000001;568.7180000000002;589.0726746040001;200.0;0.0;0.26511078484341255;-0.4965379485119694;0.4965379485119694;0.26511078484341255;0.9;1.575;2.2;1.9756418032580039;1861.68787943402;28.55131280601877;21.451904662606925;23.719691500662286;19.133938048533206;12.257658689308759;13.3915521…
14;12.840756780018744;-0.3774111198912784;12.840756780018744;0.16308468439751533;0.3109243270652943;471.7710000000001;454.63500000000016;470.035560824;156.0;0.0;0.2625805998955998;-0.29518611611000983;0.29518611611000983;0.2625805998955998;0.9354838709677419;1.5806451612903225;2.193548387096774;2.1678508810057373;1424.1968894381869;22.446864799333696;16.96361934447233;19.231406182527696;14.684448…
15;12.760756780018744;-0.5024111198912784;12.760756780018744;0.05913753782470699;0.37022442563410607;472.75900000000007;456.6310000000002;471.030809792;156.0;0.0;0.26442345840241865;-0.3973765909443838;0.3973765909443838;0.26442345840241865;0.967741935483871;1.6129032258064515;2.225806451612903;2.1678508810057373;1427.4391769640195;22.446864799333692;16.540969613661957;18.808756451717322;14.68444…
16;12.253681908653046;-0.5325037124838714;12.253681908653046;0.07080239914896036;0.17237166899749604;500.76900000000023;484.64100000000036;499.02572441199993;166.0;0.0;0.2257420593286316;-0.4965379485291821;0.4965379485291821;0.2257420593286316;0.9090909090909091;1.5757575757575757;2.1818181818181817;2.161892213224579;1447.546257302717;23.861078361706785;17.397011840508345;19.664798678563706;15.6…
17;12.741114929252902;-0.28013024667065034;12.741114929252902;0.16484429687573843;0.5489058335173913;423.94400000000024;397.7360000000001;423.17135475199996;156.0;0.0;0.26800400576872874;-0.3715374605111403;0.3715374605111403;0.26800400576872874;1.0666666666666667;1.8;2.5;1.401260119939713;1065.9946104443095;21.08721119088102;17.13287400207013;17.888802948088586;14.524877143252588;10.469800714697…
18;11.78300473335931;-0.40304788415726756;11.78300473335931;0.005493471131652106;0.33081391228575757;471.94800000000026;449.7720000000002;471.1462026239999;170.0;0.0;0.32002689846997;-0.47883430916219805;0.47883430916219805;0.32002689846997;0.9705882352941176;1.6764705882352942;2.323529411764706;1.8910496734512625;1583.7317328311913;24.197941654890254;19.165646759179474;19.921575705197927;16.1468…
19;11.822780645213907;-0.2688719759321607;11.822780645213907;0.08695294784580532;0.35786611102468296;431.7060000000002;418.60200000000026;430.0042606960001;140.0;0.0;0.22917559093134268;-0.43233027880044334;0.43233027880044334;0.22917559093134268;0.9642857142857143;1.6428571428571428;2.2857142857142856;2.0640416886488557;1230.8635861367184;19.999271042140986;14.593756018162;16.861542856217362;13.…
20;12.84977618495524;-4.443644913919703;12.84977618495524;0.025093530856586943;0.6209676845016469;495.35000000000025;476.19800000000026;494.044553488;168.0;0.0;0.41590984290214067;-0.3395320939119853;0.41590984290214067;0.3395320939119853;0.967741935483871;1.4838709677419355;1.967741935483871;1.6630622144627805;1047.8179132937403;22.974327015758654;16.364471996164703;18.692826469129336;14.3909025…
21;12.828743823950354;-3.7020936263879087;12.828743823950354;0.0037481103552539086;0.7490489558621424;427.3530000000001;407.19300000000015;426.05716885999993;144.0;0.0;0.24279632877739676;-0.3395320939212285;0.3395320939212285;0.24279632877739676;0.9629629629629629;1.5185185185185186;2.074074074074074;1.6838633926723494;906.9758788174872;19.60408352775558;14.807928846326648;17.136283319291284;12.…
22;13.37287281571643;-3.872595873225834;13.37287281571643;0.028118977950327473;0.3639644559881329;507.87000000000023;486.70200000000017;506.038931952;166.0;0.0;0.24268345904682898;-0.20687519924360062;0.24268345904682898;0.20687519924360062;0.9375;1.5625;2.15625;2.018927974622822;1234.7311121556536;23.465890847321376;17.46572576207087;20.550009181053962;15.111429334209976;9.801943292746886;12.375…
23;11.984786395963344;-3.322549576929538;11.984786395963344;0.08870323129251712;0.7694842904098648;376.90900000000016;355.74100000000016;376.101226592;132.0;0.0;0.2107113574964228;-0.2125053956677221;0.2125053956677221;0.2107113574964228;1.2;1.84;2.4;2.4278805729452104;873.0422602326336;18.61251969619286;14.47774600848354;16.050171535429723;11.718563918452732;7.896052157400712;10.12232824967444;6…
24;13.058997587709708;-3.7173200294491333;13.058997587709708;0.012455593348449812;0.7254465497156714;441.3800000000003;419.2040000000001;440.07281892399993;150.0;0.0;0.24279632878826157;-0.3392979849812131;0.3392979849812131;0.24279632878826157;0.9285714285714286;1.4642857142857142;2.0;1.7253587638003687;949.950249493314;20.526733258565955;15.730578577137022;18.058933050101658;13.11906416484782;8…
25;9.674430779513452;-0.2005837631812415;9.674430779513452;0.2005837631812415;0.4309196126038539;405.32800000000015;387.1840000000002;404.084703936;138.0;0.0;0.13121488288622318;-0.23720252809710124;0.23720252809710124;0.13121488288622318;0.9285714285714286;1.6071428571428572;2.2142857142857144;2.3196074763914925;1122.482573447715;20.311190308942127;15.846508559725006;17.358366451761917;13.281006…
26;12.70337276438037;-0.42094158366243906;12.70337276438037;0.13468386213020067;0.43046884781242317;493.43800000000016;467.23000000000025;492.148366812;174.0;0.0;0.22756936502062303;-0.3519493829455419;0.3519493829455419;0.22756936502062303;0.9705882352941176;1.6176470588235294;2.2058823529411766;1.7705703252686966;1251.1022112127323;24.457454678884094;19.477611165934974;20.98946905797188;16.1848…
27;12.499683461802569;-0.6870070873318381;12.499683461802569;0.17699555233616104;0.46658527623981405;458.77600000000024;440.6320000000003;457.051545236;152.0;0.0;0.25254181530258585;-0.3379703900022884;0.3379703900022884;0.25254181530258585;0.9666666666666667;1.6;2.1666666666666665;2.370171012457527;1230.5188845998637;22.051677284948283;16.555371054008468;18.823157892063833;14.095574016164479;9.0…
28;13.554508951284541;-4.909317878017812;13.554508951284541;0.01475830192167682;0.261804881894326;606.5850000000002;578.3610000000002;606.162312316;224.0;0.0;0.41608893339811115;-0.4260810789523625;0.4260810789523625;0.41608893339811115;0.8292682926829268;1.3902439024390243;1.9024390243902438;1.4385881617701013;1424.0625513888353;30.543241116511;22.343390100477826;23.159886681405553;18.7798787730…
29;12.84361397854724;-0.649481560824003;12.84361397854724;0.10778628117913858;0.3066049281386061;473.78700000000015;454.63500000000016;472.051210888;158.0;0.0;0.22917648347827718;-0.4322943064367364;0.4322943064367364;0.22917648347827718;0.9354838709677419;1.5806451612903225;2.193548387096774;2.0304954206494914;1319.6499138190043;22.499271042140986;17.093756018162;19.361542856217365;14.5575692137…
30;12.820797429215538;-0.6323675546001486;12.820797429215538;0.12811549928613464;0.340720376017321;439.3420000000002;419.1820000000002;438.09018324;152.0;0.0;0.22917648342866878;-0.43229430643683425;0.43229430643683425;0.22917648342866878;1.0;1.6666666666666667;2.3;2.0295119378256334;1269.0959107941985;21.62902755413791;16.7931418143424;18.30499970637931;14.163722363586341;9.452293382224964;10.20…
31;13.157223638588174;-0.7802011950007537;13.157223638588174;0.047810426639791404;0.17166636471278138;497.3780000000002;475.2020000000003;496.095662544;174.0;0.0;0.22928449515340446;-0.49468819167794253;0.49468819167794253;0.22928449515340446;1.0588235294117647;1.7352941176470589;2.3529411764705883;2.10027308874968;1417.5075729997864;24.62059138570063;18.7645391128392;20.276397004876102;16.095574…
32;13.081026864449484;-0.7686461296206069;13.081026864449484;0.35989961262282644;0.6398988083914282;385.46800000000025;358.2520000000001;385.211389724;150.0;0.0;0.33690716879494614;-0.4800883029961502;0.4800883029961502;0.33690716879494614;1.25;1.8928571428571428;2.5;1.9811024445416656;954.847190468048;20.311190308942127;16.62917018699489;16.62917018699489;13.32471706833538;9.498139288615155;9.49…
33;13.101435027714789;-0.5186461296206071;13.101435027714789;0.21033472894965555;0.5931571032299364;390.48400000000015;360.24400000000014;390.22670543999993;154.0;0.0;0.33690671730443034;-0.4801122603873939;0.4801122603873939;0.33690671730443034;1.1785714285714286;1.8214285714285714;2.4285714285714284;1.966099762615491;887.7232333500776;20.311190308942127;16.83627696818144;16.83627696818144;13.32…
34;13.411132316256776;-4.12026222378044;13.411132316256776;0.02157935692387336;0.2396586043298548;586.5450000000002;557.3130000000002;585.1368161480001;204.0;0.0;0.2637044838729115;-0.4951924553665801;0.4951924553665801;0.2637044838729115;1.0256410256410255;1.5897435897435896;2.128205128205128;1.8324911141834808;1501.4982544319182;28.371668241257186;21.636889018440815;23.96524349140545;18.3471923…
35;12.866375661375661;-1.1322293740026872;12.866375661375661;0.03288245622322972;0.49185985776572394;362.4300000000001;336.2220000000001;362.195405312;142.0;0.0;0.3369629765933474;-0.49519172679500406;0.49519172679500406;0.3369629765933474;1.1538461538461537;1.6923076923076923;2.1538461538461537;2.701342744762505;909.8847490019319;19.861442840636293;15.68538799059829;15.68538799059829;11.82620438…
36;13.170525163769211;-1.0051276111020886;13.170525163769211;0.2724657895565632;0.4371872363799118;418.49400000000026;388.25400000000013;418.22162006;164.0;0.0;0.33686297937759985;-0.49519172679500406;0.49519172679500406;0.33686297937759985;1.2333333333333334;1.8333333333333333;2.4;2.020581716336524;1008.5536995899579;22.104083527755577;17.62917018699489;17.62917018699489;14.03331116878579;10.083…
37;13.129283667170572;-0.9677202036946817;13.129283667170572;0.40477867535903234;0.5203906575894034;403.4830000000001;374.25100000000015;403.221954408;158.0;0.0;0.3369068793566054;-0.49519172679500406;0.49519172679500406;0.3369068793566054;1.1724137931034482;1.793103448275862;2.3793103448275863;1.9969871764993237;963.3873640156252;21.181433796945203;17.12917018699489;17.12917018699489;13.69739586…
38;10.295849285070029;-0.38515876511514535;10.295849285070029;0.1289341984507928;0.2910660363429003;426.51600000000025;400.3080000000002;426.19434269199996;162.0;0.0;0.23083484279858055;-0.4959629813637534;0.4959629813637534;0.23083484279858055;1.0;1.84375;2.6875;1.4730487040640616;1328.4867406602323;22.294317972067567;18.500554160076206;18.500554160076206;15.381161298800643;10.73343227755362;10.…
39;10.280224285070029;-0.4007837651151456;10.280224285070029;0.10852603518548687;0.31489135076985353;427.5040000000002;402.3040000000002;427.18959166;162.0;0.0;0.23083484279858055;-0.49596298132778144;0.49596298132778144;0.23083484279858055;1.0625;1.90625;2.75;1.4730487040640614;1331.9023830448139;22.294317972067567;18.37041748638654;18.37041748638654;15.381161298800643;10.593229497122614;10.5932…
40;10.270224285070029;-0.4107837651151456;10.270224285070029;0.09618035617314136;0.3423615273863027;428.4920000000002;404.30000000000024;428.18484062799996;162.0;0.0;0.23083635290076912;-0.49596298132778144;0.49596298132778144;0.23083635290076912;1.09375;1.9375;2.78125;1.473048704064062;1334.7722984742777;22.294317972067564;18.24028081269687;18.24028081269687;15.381161298800643;10.463092823432945…
41;12.92782143207077;-0.2264100094430186;12.92782143207077;0.04129365429299314;0.43869968207173865;426.3430000000002;405.1750000000001;425.094934272;148.0;0.0;0.22482404928707284;-0.472778321588265;0.472778321588265;0.22482404928707284;0.9655172413793104;1.6551724137931034;2.310344827586207;1.9407365145552207;1085.025066263839;20.758784066134826;16.500248595528948;18.012106487565855;13.7362020086…
42;12.374725056689343;-0.07358796296296277;12.374725056689343;0.07358796296296277;0.9324901603550226;271.36400000000003;250.19599999999997;271.168462292;106.0;0.0;0.2716655387705417;-0.35010470572051805;0.35010470572051805;0.2716655387705417;1.4;2.15;2.8;1.9265336951495742;647.2760041518363;14.328062645816686;12.310747170971554;12.310747170971554;9.455308359696609;7.207703857282908;7.207703857282…
43;9.987585226477423;0.1237519684370576;9.987585226477423;0.1237519684370576;0.4421153514012578;465.4280000000003;439.2200000000002;464.15345219200003;164.0;0.0;0.14687639316680967;-0.3529333182169256;0.3529333182169256;0.14687639316680967;0.90625;1.5625;2.15625;1.825606268974585;1151.9248923416906;22.88010440969447;18.569362875471114;20.08122076750802;15.27420681111856;10.736977269251641;11.4929…
44;10.374226931411275;-0.29291464977717974;10.374226931411275;0.07467383944318429;0.4798828469410022;464.83500000000015;437.61900000000026;463.10260226400004;150.0;0.0;0.28488762169698945;-0.4807000349434174;0.4807000349434174;0.28488762169698945;1.0357142857142858;1.6428571428571428;2.2142857142857144;1.8399589341560028;824.4206640884904;20.311190308942123;16.56936287547111;18.91128836060427;13.…
45;10.38371875622507;-0.3180825679010999;10.38371875622507;0.05341258030990237;0.45194656597322874;454.8290000000002;428.6210000000002;453.114145492;156.0;0.0;0.28488762169698967;-0.4807000349434174;0.4807000349434174;0.28488762169698967;0.9655172413793104;1.5862068965517242;2.1724137931034484;1.8771840195160423;869.8614941279658;21.181433796945203;16.869977079290713;19.137763917346078;13.6536856…
46;10.36477477091745;-0.3009685616772453;10.36477477091745;0.036865197467875754;0.5329919051300953;420.3840000000001;393.16800000000023;419.153117844;150.0;0.0;0.28488762169698945;-0.4807000349434174;0.4807000349434174;0.28488762169698945;0.9642857142857143;1.5714285714285714;2.142857142857143;1.8399589341560028;822.4206640884904;20.311190308942127;16.56936287547111;18.08122076750802;13.243002059…
47;13.12437853039517;-3.6300380530931577;13.12437853039517;0.1515684348553219;0.4791438792916151;454.6170000000002;428.4090000000002;454.1384846919999;162.0;0.0;0.24186650945603524;-0.3248223942455544;0.3248223942455544;0.24186650945603524;0.8387096774193549;1.3870967741935485;1.935483870967742;1.785205086196483;1108.9958212694025;22.484916895309063;17.70149549016371;19.334488652019157;14.6387783…
48;6.610658519214915;-0.23254946612908678;6.610658519214915;0.1822591612849105;0.32197911142866337;479.4550000000002;451.2310000000002;478.1691022560001;170.0;0.0;0.1651602034688337;-0.3647989037532782;0.3647989037532782;0.1651602034688337;0.7575757575757576;1.4242424242424243;2.0303030303030303;2.0912032881281957;1317.2659409287337;23.965890847321376;19.793722155224962;21.30558004726187;15.42065…
49;13.401621766006865;-0.5925586994927701;13.401621766006865;0.007107847092515884;0.3961304832692072;489.93500000000023;464.7350000000003;489.15791018;180.0;0.0;0.4097784278202338;-0.49314096893106973;0.49314096893106973;0.4097784278202338;1.2647058823529411;1.9705882352941178;2.6176470588235294;1.5676909926924225;1262.2143501790572;24.620591385700628;18.99544943532983;19.751378381348285;16.01385…
50;11.163346508356428;-0.35431297416085816;11.163346508356428;0.0964124919515128;0.29484233013169264;505.87700000000035;478.66100000000034;504.12504452400003;174.0;0.0;0.2563323924499357;-0.4906875952220008;0.4906875952220008;0.2563323924499357;0.9393939393939394;1.5757575757575757;2.1818181818181817;1.9875387650890266;1173.5980862801346;23.75034789769755;18.946947186787586;21.214734024842954;15.…
51;4.806138825900731;0.10987269299363445;4.806138825900731;0.10987269299363445;0.3640244270186105;392.50600000000003;368.31400000000014;392.20009676800004;148.0;0.0;0.1567520469002107;-0.33664229193991946;0.33664229193991946;0.1567520469002107;0.7333333333333333;1.4333333333333333;2.1333333333333333;1.711945030948787;1269.9344025361174;20.716967702877938;17.399980690465057;17.399980690465057;14.5…
52;6.532020625122476;-0.2669433118216342;6.532020625122476;0.2669433118216342;0.3454957808489043;457.7920000000002;438.6400000000002;456.06752964800006;152.0;0.0;0.1651523608257303;-0.38302113410732724;0.38302113410732724;0.1651523608257303;0.7666666666666667;1.4333333333333333;2.066666666666667;2.0670131549283606;1262.413329789732;21.629027554137902;16.67168662823419;18.939473466289552;14.130048…
53;6.511187291789143;-0.2466310987821485;6.511187291789143;0.2466310987821485;0.3973511408995298;423.3470000000001;403.1870000000002;422.10650200000003;146.0;0.0;0.1651523607630726;-0.38302113410732724;0.38302113410732724;0.1651523607630726;0.8275862068965517;1.5172413793103448;2.1724137931034484;2.0678955959449654;1212.1987103428562;20.758784066134822;16.37107242441459;17.882930316451496;13.7362…
54;10.627547100421982;-0.3469433118216343;10.627547100421982;0.10982260085103968;0.3416291044241823;458.7760000000001;440.6320000000002;457.05154523600004;152.0;0.0;0.22344180204521458;-0.4927032880577224;0.4927032880577224;0.22344180204521458;0.7666666666666667;1.4333333333333333;2.066666666666667;2.0670131549283606;1265.6584422875685;21.629027554137902;16.54154995454452;18.809336792599883;14.13…
55;10.60860311511436;-0.32663109878214835;10.60860311511436;0.08949338274404384;0.3905401676460391;424.3310000000001;405.1790000000002;423.090517588;146.0;0.0;0.22344180204521444;-0.4927032880577224;0.4927032880577224;0.22344180204521444;0.8275862068965517;1.5172413793103448;2.1724137931034484;2.0678955959449654;1215.4438228406927;20.758784066134822;16.240935750724923;17.752793642761826;13.736202…
56;10.420558126701843;-0.4215450106278784;10.420558126701843;0.23464705818872456;0.3175503015789074;489.36600000000027;471.2220000000003;488.091914556;168.0;0.0;0.32002689846996996;-0.47883430916219805;0.47883430916219805;0.32002689846996996;0.9411764705882353;1.6764705882352942;2.323529411764706;1.911809933449236;1628.9134658709136;24.197941654890254;18.50522626803517;20.017084160072077;16.16805…
57;10.410848220575854;-0.4091713937067025;10.410848220575854;0.22567537751249866;0.3758412662726111;454.92100000000016;435.76900000000023;454.13088690800004;162.0;0.0;0.32002689846996984;-0.47883430916219805;0.47883430916219805;0.32002689846996984;0.9696969696969697;1.696969696969697;2.393939393939394;1.9393672651079772;1575.9281205605919;23.327698166887174;18.204612064215564;18.96054101023402;15…
58;10.40872152432037;-0.39847989160850505;10.40872152432037;0.2227514411794711;0.3758412662726111;454.92100000000016;435.76900000000023;454.130886908;162.0;0.0;0.32002689846996996;-0.47883430916219805;0.47883430916219805;0.32002689846996996;0.9696969696969697;1.696969696969697;2.3636363636363638;1.913624424743549;1575.9281205605919;23.327698166887174;18.204612064215567;18.960541010234024;15.77420…
59;13.158704930274542;-4.4541485802976934;13.158704930274542;0.3142727145189266;0.294138864942115;497.9080000000002;478.75600000000026;497.1230225680001;178.0;0.0;0.41591021986883797;-0.47883430916219805;0.47883430916219805;0.41591021986883797;0.8857142857142857;1.5714285714285714;2.2;1.8704570210229183;1588.1332672425635;25.120591385700624;18.891291887743293;19.647220833761743;16.447526874062962…
60;13.712973787054983;-0.31542042701344064;13.712973787054983;0.3017217171915074;0.2475674034372796;502.4200000000002;480.24400000000026;501.11748128400006;174.0;0.0;0.16364104160246312;-0.2315310727525861;0.2315310727525861;0.16364104160246312;0.6857142857142857;1.3428571428571427;2.0;1.8896691601560296;1540.3662908691595;24.74191172926027;19.481087704992692;20.992945597029603;16.70252850384656;…
61;6.642448004981675;-0.2102553193036898;6.642448004981675;0.2102553193036898;0.3601482244677877;492.45400000000024;465.2380000000001;491.1643512240001;174.0;0.0;0.16516750697918997;-0.3533945754465161;0.3533945754465161;0.16516750697918997;0.8529411764705882;1.5588235294117647;2.235294117647059;1.8331199610139017;1339.9783528460757;23.87166824125719;19.569362875471114;21.08122076750802;16.308681…
62;13.886343264723097;-3.3163576829632486;13.886343264723097;0.2096964320707715;0.2882193762010516;517.407;493.2150000000002;516.129523188;182.0;0.0;0.2870239294905121;-0.3900460268133007;0.3900460268133007;0.2870239294905121;0.9142857142857143;1.6;2.2285714285714286;2.018208554709268;1372.6406865658082;25.380104409694468;19.411078259116476;20.922936151153383;16.481313592305106;10.950525413740158…
63;10.397533252715432;-0.3815616543377036;10.397533252715432;0.20597381644730106;0.3311047731001136;464.3560000000003;445.2040000000003;463.096665588;160.0;0.0;0.32002689846996996;-0.47883430916219805;0.47883430916219805;0.32002689846996996;0.875;1.59375;2.28125;1.9282605602903757;1487.1200975226861;22.62059138570063;17.635362941724836;19.147220833761747;15.236202008657777;10.040100193934185;10.7…
64;6.568100872036057;-0.21239498767103737;6.568100872036057;0.21239498767103737;0.3049574927729187;448.35700000000014;429.20500000000015;447.1017509680001;154.0;0.0;0.17266711786231542;-0.26803623300173807;0.26803623300173807;0.17266711786231542;0.8709677419354839;1.6129032258064515;2.3225806451612905;1.9084501176690276;1432.8876621278919;21.750347897697548;17.26549961541451;18.777357507451416;14…
65;10.400605133135796;-0.3847598611533347;10.400605133135796;0.2094343476856102;0.3311047731001136;464.35600000000017;445.2040000000003;463.096665588;160.0;0.0;0.32002689846997007;-0.47883430916219805;0.47883430916219805;0.32002689846997007;0.875;1.65625;2.375;1.9427682543963687;1504.3700975226861;22.62059138570063;17.63536294172484;19.147220833761747;15.236202008657777;10.040100193934185;10.7960…
66;10.410776374165623;-0.4220886201235081;10.410776374165623;0.24986387443458136;0.40111069355718937;455.9090000000002;437.7650000000002;455.12613587600003;162.0;0.0;0.32002689847004173;-0.47883430916219805;0.47883430916219805;0.32002689847004173;1.0303030303030303;1.8181818181818181;2.5454545454545454;1.9691882414051856;1595.0937158375757;23.327698166887178;18.074475390525897;18.830404336544355;…
67;10.721005083591107;-0.869225188816674;10.721005083591107;0.11896745230078554;0.2576412899916857;533.8830000000003;506.66700000000037;532.1087257639999;184.0;0.0;0.21940033060250475;-0.49613682300031736;0.49613682300031736;0.21940033060250475;1.0571428571428572;1.7142857142857142;2.342857142857143;1.9695227791813086;1287.5741355767916;25.543241116511002;19.941362076571107;22.20914891462647;16.3…
68;10.317099285070029;-0.7979365428929239;10.317099285070029;0.09868925833933018;0.3201841677478561;443.50300000000027;418.3030000000003;443.18450628000005;168.0;0.0;0.23083635290076912;-0.4958944116169082;0.4958944116169082;0.23083635290076912;1.0909090909090908;1.9393939393939394;2.787878787878788;1.462595370405327;1356.9183098926776;23.00142475325411;18.524737863073046;18.524737863073046;15.94…
69;12.945582054323786;-0.4295992091038534;12.945582054323786;0.03887857869910505;0.5993902679581977;430.33500000000026;409.16700000000014;429.10108227200004;150.0;0.0;0.26747510077094216;-0.3957498016231526;0.3957498016231526;0.26747510077094216;1.1724137931034482;1.8620689655172413;2.4827586206896552;2.0385320731485757;1092.9282474678098;21.1814337969452;16.168590250869215;17.680448142906126;13.…
70;12.944959619254803;-4.808510710653119;12.944959619254803;0.1077416383219949;0.5705165656642994;445.44100000000014;423.2650000000002;445.16132622400005;168.0;0.0;0.5725964682259443;-0.40578810354601025;0.5725964682259443;0.40578810354601025;1.1875;1.9375;2.59375;1.9906662456087492;1176.6689385318998;23.51829709012867;17.532153283531933;17.532153283531933;15.009281693633824;9.783559978814475;9.7…
71;11.08083522471329;-0.8235075962240819;11.08083522471329;0.0668458711580402;0.2596349861387594;533.8830000000002;506.66700000000037;532.1087257639999;184.0;0.0;0.21800394192378392;-0.4961398137941962;0.4961398137941962;0.21800394192378392;1.0571428571428572;1.7142857142857142;2.342857142857143;1.978399549445599;1287.5741355767918;25.543241116511005;19.941362076571107;22.20914891462647;16.387779…
72;13.265806824949141;-4.101528285760788;13.265806824949141;0.025748385646473082;0.2756696396636931;558.4910000000001;533.2910000000003;557.1055160200001;192.0;0.0;0.26370461619195845;-0.4950157646141207;0.4950157646141207;0.26370461619195845;1.027027027027027;1.5945945945945945;2.1621621621621623;1.801769391644186;1456.311596801376;26.794317972067564;20.059538749251185;22.387893222215823;17.4591…
73;12.838547467419527;-4.499800833662218;12.838547467419527;0.058092287742463444;0.21386259670473254;583.8760000000002;556.6600000000002;582.0896525439999;192.0;0.0;0.417393545761302;-0.4937261494763163;0.4937261494763163;0.417393545761302;1.0555555555555556;1.7222222222222223;2.2777777777777777;1.905756478787275;1210.9384578853426;26.725403871315216;20.275021453471933;22.616946938605093;16.67048…
74;9.913688573475177;-1.2005837631812404;9.913688573475177;0.28912801643291086;0.5533651394499488;407.3000000000002;391.17200000000025;406.06396849199996;138.0;0.0;0.13130115888398955;-0.3781909263961542;0.3781909263961542;0.13130115888398955;1.0;1.6785714285714286;2.2857142857142856;2.3196074763914925;1128.4797484757114;20.311190308942127;15.293722155224962;16.805580047261873;13.281006862392099;…
75;12.930040187919875;-1.7973152012246083;12.930040187919875;0.014648141149463889;0.14500436490624605;533.7950000000004;514.6430000000004;532.035954748;180.0;0.0;0.2306996965238159;-0.4946881916438332;0.4946881916438332;0.2306996965238159;1.0285714285714285;1.6857142857142857;2.2857142857142856;2.102379715497628;1471.4767564100607;25.490834873703704;18.512366912158754;20.780153750214115;16.489420…
76;12.570797429215538;-1.6323675546001484;12.570797429215538;0.12188450071386514;0.3791178800536879;441.3140000000002;423.1700000000002;440.069447796;152.0;0.0;0.23059037911632357;-0.4321914485037764;0.4321914485037764;0.23059037911632357;1.0666666666666667;1.7333333333333334;2.3666666666666667;2.0295119378256334;1272.3381983200316;21.629027554137906;16.24035540984236;17.75221330187927;14.1637223…
77;12.907223638588174;-1.7802011950007532;12.907223638588174;0.04603986450547293;0.1702183194805481;499.3500000000003;479.1900000000003;498.07492709999997;174.0;0.0;0.2306996965238159;-0.4946881916438332;0.4946881916438332;0.2306996965238159;1.088235294117647;1.7647058823529411;2.3823529411764706;2.10027308874968;1420.0129604526496;24.62059138570063;18.21175270833915;19.723610600376063;16.0955740…
78;10.439755083591109;-1.4664474110388954;10.439755083591109;0.3481341189674516;0.2733771473059929;519.8560000000003;494.6560000000003;518.0930757;178.0;0.0;0.21940034377488604;-0.4945319660000553;0.4945319660000553;0.21940034377488604;1.0294117647058822;1.6764705882352942;2.2941176470588234;1.9818618030062882;1265.517853597314;24.836134335324456;19.23425529538456;21.50204213343992;15.83715563996…
79;10.642852130266451;-1.4423233307964547;10.642852130266451;0.2967289657292367;0.26758436000074415;525.4760000000003;495.2360000000004;524.16334818;188.0;0.0;0.21942077075720845;-0.4945319659923927;0.4945319659923927;0.21942077075720845;1.0277777777777777;1.7222222222222223;2.388888888888889;1.7351355922761114;1292.8616940299719;25.50142475325411;20.469174997497692;21.9810328895346;17.1504155710…
80;10.124946507292252;-1.0231891656155025;10.124946507292252;0.08403171705834356;0.3146600029675688;443.50300000000027;418.3030000000003;443.18450628000005;168.0;0.0;0.23083635290076912;-0.4962640676141892;0.4962640676141892;0.23083635290076912;1.0909090909090908;1.9393939393939394;2.787878787878788;1.4376962515509615;1351.4085348883507;23.00142475325411;18.524737863073046;18.524737863073046;15.8…
81;12.86820791857453;-4.80754485340292;12.86820791857453;0.10982516849332269;0.5661331643906891;445.4410000000002;423.2650000000002;445.16132622400005;168.0;0.0;0.5725964682259443;-0.40578810354601025;0.5725964682259443;0.40578810354601025;1.1875;1.9375;2.59375;1.9543886770778618;1171.1591635275731;23.51829709012867;17.532153283531933;17.532153283531933;14.948621521854003;9.837385619954341;9.8373…
82;13.009579062547257;-1.1719939713461285;13.009579062547257;0.08074920466605162;0.5896288907908908;434.8740000000002;413.7060000000002;434.132110032;158.0;0.0;0.30028423524633757;-0.432729876295554;0.432729876295554;0.30028423524633757;1.1666666666666667;1.9;2.566666666666667;1.936114968391089;1079.599853001406;21.72540387131522;16.493768319378404;17.249697265396858;14.257370058712953;9.20884801…
83;13.430155564096331;-4.828851726279337;13.430155564096331;0.019451020894022175;0.5395362324386553;564.5480000000001;538.3400000000001;564.151747632;208.0;0.0;0.41596512192788837;-0.385753453010761;0.41596512192788837;0.385753453010761;0.8421052631578947;1.368421052631579;1.868421052631579;1.4325653582428999;1277.084417344792;28.25878406613483;20.47410711505006;21.290603695977786;17.386031922918…
84;13.26950846071517;-4.486749447818626;13.26950846071517;0.03948114539755565;0.43138709469302344;488.9370000000002;464.7450000000002;488.14784034800005;178.0;0.0;0.4173935457613022;-0.4615088557143604;0.4615088557143604;0.4173935457613022;1.0294117647058822;1.6764705882352942;2.235294117647059;1.4869115284964118;1141.4181789528557;24.562267164498685;18.772305237799706;19.52823418381816;15.983748…
85;13.48950846071517;-4.488815563521105;13.48950846071517;0.03607978485333785;0.39566611118154005;502.9640000000002;476.7560000000002;502.16349041200004;184.0;0.0;0.4173935457613022;-0.46150886080096365;0.46150886080096365;0.4173935457613022;1.0571428571428572;1.7428571428571429;2.342857142857143;1.5329770556024838;1165.785688030214;25.26937394568523;19.479412018986253;20.235340965004706;16.48374…
86;13.642286238492947;-4.490551674632216;13.642286238492947;0.03347561818667133;0.3652889369619921;516.9910000000003;488.7670000000002;516.179140476;190.0;0.0;0.4173935457613022;-0.4615088608201815;0.4615088608201815;0.4173935457613022;1.0555555555555556;1.75;2.361111111111111;1.5645868316279428;1182.1715919961987;25.976480726871777;20.1865188001728;20.942447746191256;16.983748904364198;11.801792…
87;12.789229680667301;-4.494423767546516;12.789229680667301;0.054938943071262125;0.22216452323314093;569.8490000000002;544.6490000000001;568.07400248;186.0;0.0;0.417393545761302;-0.4937400122891059;0.4937400122891059;0.417393545761302;1.0285714285714285;1.7142857142857142;2.2857142857142856;1.8366806316298332;1182.4513304147958;25.855160383312136;19.404777965468856;21.746703450602016;16.282460740…
88;11.59977381000972;-0.11763525600782065;11.59977381000972;0.11763525600782065;0.8352498489536133;281.355;262.203;281.14157884800005;108.0;0.0;0.24779233769041112;-0.4889147365522999;0.4889147365522999;0.24779233769041112;1.0476190476190477;1.7142857142857142;2.3333333333333335;1.8995789042650886;611.4264029123176;15.079139501373252;12.297106054010534;12.297106054010534;10.131030293135234;6.8598…
89;12.52185471928798;-0.2557611745851287;12.52185471928798;0.11936035525321276;0.31991097139066227;459.7600000000001;442.6240000000002;458.035560824;152.0;0.0;0.22917618360171704;-0.4323063770252486;0.4323063770252486;0.22917618360171704;0.9666666666666667;1.6333333333333333;2.2666666666666666;2.0328136551046336;1278.093085822195;21.576621311330612;16.171106287351627;18.43889312540699;14.25692795…
90;12.499038169956279;-0.2392258720649778;12.499038169956279;0.1396895733602086;0.36164627367816904;425.31500000000017;407.17100000000016;424.074533176;146.0;0.0;0.22917618355210867;-0.4323063770253465;0.4323063770253465;0.22917618355210867;1.0344827586206897;1.7241379310344827;2.3793103448275863;2.0333076885112726;1227.8456130711747;20.706377823327536;15.870492083532024;17.382349975568935;13.863…
91;12.835464379328917;-0.6833737142954317;12.835464379328917;0.036236352565717445;0.17694842718417486;483.3510000000003;463.1910000000002;482.08001248;168.0;0.0;0.22928419511315393;-0.4946881916820058;0.4946881916820058;0.22928419511315393;1.0909090909090908;1.7878787878787878;2.4242424242424243;2.0915733630938385;1375.438428323177;23.697941654890258;17.84188938202882;19.353747274065732;15.794932…
92;13.331306635984667;-4.100468195057839;13.331306635984667;0.01807170386264878;0.24901513123380206;572.5180000000001;545.3020000000002;571.121166084;198.0;0.0;0.2637044827831651;-0.49520004630459824;0.49520004630459824;0.2637044827831651;1.0263157894736843;1.605263157894737;2.1578947368421053;1.807341845884994;1458.8125378972159;27.449018510446813;20.71423928763044;23.04259376059508;18.046551078…
93;13.560642205484378;-4.1804626967165275;13.560642205484378;0.049400692401232904;0.1657428691589199;643.5970000000001;611.3410000000001;642.158279864;226.0;0.0;0.2637044827860876;-0.4952151937844788;0.4952151937844788;0.2637044827860876;0.9534883720930233;1.5348837209302326;2.0930232558139537;1.8485727954691045;1644.097851958737;31.310825830012607;23.68601674781998;26.014371220784614;20.35108153…
94;13.508584592315653;-4.169692377786487;13.508584592315653;0.048124972236624375;0.17828845932160614;629.57;599.33;628.1426298;220.0;0.0;0.26370448278607955;-0.4954138199203191;0.4954138199203191;0.26370448278607955;1.0238095238095237;1.619047619047619;2.1904761904761907;1.8333509867180273;1610.0185760804038;30.440582342009527;22.815773259816904;25.14412773278154;19.940397928328867;12.97112027425…
95;11.583965802832594;-1.1718695780441217;11.583965802832594;0.01696271101033009;0.3576482488053538;471.34400000000016;451.18400000000025;470.09124586;164.0;0.0;0.32834019851483476;-0.4919130639606461;0.4919130639606461;0.32834019851483476;1.15625;1.8125;2.375;2.3288503572770844;1210.9697183018025;23.413484604514075;17.328068282564875;18.839926174601782;15.239289860616426;9.738068353967662;10.493…
96;13.034946998962333;-4.423184417253482;13.034946998962333;0.009900773581037026;0.3193008023004297;503.9560000000003;478.7560000000003;503.16997276000006;184.0;0.0;0.4159102347210202;-0.4964056267503593;0.4964056267503593;0.4159102347210202;1.0857142857142856;1.7714285714285714;2.3714285714285714;1.6650450377924864;1206.4693151318306;25.16456146007064;19.297069281679107;20.052998227697564;16.630…
97;12.785599209848549;-0.17316926870227767;12.785599209848549;0.04941865429299308;0.47987325093287675;412.31600000000014;393.16400000000016;411.079284208;142.0;0.0;0.2248138918315721;-0.47306479694092474;0.47306479694092474;0.2248138918315721;1.0;1.7142857142857142;2.392857142857143;1.9461430259253363;1044.9680152713338;19.836134335324452;15.577598864718574;17.089456756755485;13.435560745775547;9…
98;10.444167545117221;0.06462705761316889;10.444167545117221;0.06462705761316889;0.32626045521016916;401.5350000000002;378.35100000000017;401.156183356;146.0;0.0;0.21314896757236254;-0.49308825083956176;0.49308825083956176;0.21314896757236254;1.0344827586206897;1.8620689655172413;2.6551724137931036;1.7788667533966434;1074.4936998615506;20.21696770287794;16.539519465112303;17.356016046040033;14.11…
99;10.380450924503052;0.05479552469135851;10.380450924503052;0.05479552469135851;0.2818551587320185;426.9940000000002;407.84200000000027;426.06273290800004;142.0;0.0;0.2131586140873887;-0.4930881376388486;0.4930881376388486;0.2131586140873887;1.1071428571428572;1.9285714285714286;2.6785714285714284;1.8375563249503124;1085.6457371204544;19.672997628507925;15.516711313519638;17.905633421393542;13.5…
100;10.411451162573996;0.04885802469135836;10.411451162573996;0.04885802469135836;0.28694628251668264;420.9650000000002;399.7970000000002;420.106311972;146.0;0.0;0.21315861406935455;-0.49308813763887077;0.49308813763887077;0.21315861406935455;1.0344827586206897;1.8620689655172413;2.6551724137931036;1.855831653066041;1121.3684540171605;20.38010440969447;16.263163561435025;17.835589088381205;14.008…
101;9.656951862326743;0.37356894317091505;9.656951862326743;0.37356894317091505;0.48945391887778045;430.7660000000003;412.62200000000024;429.056630616;142.0;0.0;0.14312456585010133;-0.3383858573812145;0.3383858573812145;0.14312456585010133;0.9642857142857143;1.6428571428571428;2.25;2.3214373795680188;1107.3513900921566;20.258784066134833;15.431579813920779;17.699366651976145;13.384249150759292;8.…
102;12.960484272944289;-0.7052763462287273;12.960484272944289;0.0991079491206106;0.4836496221419877;479.3670000000002;459.2070000000003;478.09633124;166.0;0.0;0.3172763199309346;-0.33021644589557314;0.33021644589557314;0.3172763199309346;0.9696969696969697;1.6666666666666667;2.303030303030303;1.9138193628041311;1282.5546812387556;23.69794165489025;18.048996163215367;19.56085405525228;15.811769505…
103;10.209018598077943;0.08160220878474811;10.209018598077943;0.08160220878474811;0.5181611767796914;450.80800000000016;425.60800000000023;449.08695220000004;144.0;0.0;0.28461513119227966;-0.480707217920601;0.480707217920601;0.28461513119227966;1.037037037037037;1.6666666666666667;2.259259259259259;1.84779820117192;786.2686584789168;19.388540578131753;15.646713144660739;17.988638629793897;12.9523…
104;13.748431094428916;-4.453094109268203;13.748431094428916;0.02464389263000344;0.5126094355349565;439.9090000000003;414.70900000000023;439.16382476;162.0;0.0;0.4162461370717377;-0.480707217920601;0.480707217920601;0.4162461370717377;1.0;1.6;2.1666666666666665;1.9457692875844201;875.9416506396852;21.88854057813175;16.90264209067919;17.658571036697644;14.163722363586341;9.838826464634485;10.21679…
105;10.199566437584116;0.04379356680943958;10.199566437584116;0.04379356680943958;0.5723877172333345;406.35700000000014;381.1570000000002;405.13746778;144.0;0.0;0.28461513119227966;-0.480707217920601;0.480707217920601;0.28461513119227966;0.9629629629629629;1.5925925925925926;2.185185185185185;1.84779820117192;784.2686584789169;19.388540578131753;15.646713144660739;17.158571036697648;12.9523974981…
106;13.090294469639709;-0.20745937263794367;13.090294469639709;0.10172430083144324;0.4242268121370729;365.4370000000001;342.2530000000001;365.18517497600004;140.0;0.0;0.2668288942590125;-0.4929868762356711;0.4929868762356711;0.2668288942590125;1.3333333333333333;2.074074074074074;2.7777777777777777;2.137158358253533;1166.652636596515;19.129027554137913;15.514195277037228;15.514195277037228;12.969…
107;13.742283384594543;-1.001338044761219;13.742283384594543;0.0014938516558891113;0.24656256099701176;561.8430000000002;540.6750000000003;560.0636673920001;190.0;0.0;0.25649058374631184;-0.47220855398214095;0.47220855398214095;0.25649058374631184;0.8918918918918919;1.5945945945945945;2.2432432432432434;1.89145862833948;1461.0000089278815;26.689505486452965;19.78884255293588;22.056629390991244;17…
108;13.870683839805274;-1.0977448954695668;13.870683839805274;0.03482136176580619;0.2629419882448867;547.8160000000001;528.6640000000002;546.0480173279999;184.0;0.0;0.2565061509775861;-0.4380433672931483;0.4380433672931483;0.2565061509775861;0.8611111111111112;1.5555555555555556;2.1944444444444446;1.9750496241588928;1444.1303243564346;25.98239870526642;19.08173577174933;21.349522609804694;17.1171…
109;12.1760309111636;-3.568607940366841;12.1760309111636;0.042174501100817885;0.2797724312137215;453.58900000000017;430.4050000000002;453.118083596;160.0;0.0;0.24029676261948865;-0.4927829955065254;0.4927829955065254;0.24029676261948865;0.9032258064516129;1.4838709677419355;2.064516129032258;1.7409480695431099;1187.0788127790706;22.43251065250177;17.09650302204619;18.807426793973825;14.7420206255…
110;6.592377986616201;-0.219558158494922;6.592377986616201;0.21124497873325399;0.33433030163792626;465.4280000000003;439.22000000000014;464.15345219200003;164.0;0.0;0.16516006308945214;-0.36722291874719953;0.36722291874719953;0.16516006308945214;0.84375;1.53125;2.15625;2.0831162522804814;1275.7379473975645;23.043241116511002;18.87107242441459;20.3829303164515;15.13004885877513;10.639048675908336;…
111;14.354627865570777;-4.9021631022509675;14.354627865570777;0.008499807985686392;0.6597773687640919;429.45800000000025;402.24200000000025;429.203939984;166.0;0.0;0.41874788697705;-0.3768746425768747;0.41874788697705;0.3768746425768747;1.2;1.8333333333333333;2.3666666666666667;2.554215533409322;979.6035216818872;22.85300667219901;17.970960167785734;17.970960167785734;13.730087938848664;9.5683667…
112;13.405495700150754;-4.778167674880999;13.405495700150754;0.04425361863064814;0.4557364304141914;564.548;538.3400000000001;564.151747632;208.0;0.0;0.4160885349306666;-0.4909594032954722;0.4909594032954722;0.4160885349306666;0.8947368421052632;1.4736842105263157;2.0;1.4142228006053055;1284.4121618774668;28.043241116511;20.512492079203593;21.328988660131316;17.568553907631;11.921692230549446;13.…
113;13.066795337765758;-3.701209671311132;13.066795337765758;0.10499706055261648;0.43653093480131583;460.5770000000001;436.3850000000002;460.11266386799997;164.0;0.0;0.24280923826727704;-0.49225231633576316;0.49225231633576316;0.24280923826727704;1.1612903225806452;1.903225806451613;2.6129032258064515;1.743479387619829;1178.6192421515254;22.00986092169139;17.31571007673588;18.948703238591328;14.8…
114;13.112812512607233;-3.687404297692447;13.112812512607233;0.12022787723139516;0.6327070387994305;478.63600000000025;448.39600000000024;478.1596140599999;174.0;0.0;0.26534790744331216;-0.48883141546410896;0.48883141546410896;0.26534790744331216;1.125;1.875;2.625;1.6184882094775512;1048.5510555266078;22.71696770287794;18.555664005374055;20.188657167229508;15.341373724180315;11.159227767414873;13…
115;13.10327024456624;-3.741491286750542;13.10327024456624;0.07287022981828195;0.6439703571150069;487.5780000000003;458.3460000000003;487.177706648;182.0;0.0;0.25526372243009043;-0.48883141868238406;0.48883141868238406;0.25526372243009043;1.0588235294117647;1.7647058823529411;2.3823529411764706;1.5780714309211747;1157.7308004712263;24.294317972067564;19.320714846069798;20.137211426997524;16.25205…
116;9.564608702840726;-0.12544293125371775;9.564608702840726;0.12544293125371775;0.457286714161773;417.72300000000007;402.603;416.02499614;136.0;0.0;0.23204440623733968;-0.47399267635649533;0.47399267635649533;0.23204440623733968;0.9259259259259259;1.5925925925925926;2.185185185185185;2.296790606705266;1024.83209284496;19.551677284948287;14.632721323198094;16.900508161253462;12.884249150759292;8.…
117;6.489047374093669;0.14648610176989196;6.489047374093669;0.14648610176989196;0.4269730049832792;409.3200000000001;391.17600000000016;408.09085193600004;140.0;0.0;0.1651392963043687;-0.3830213184945286;0.3830213184945286;0.1651392963043687;0.8571428571428571;1.5714285714285714;2.25;2.0637075661450157;1171.2356928291797;19.836134335324452;15.448422693604217;16.960280585641126;13.435560745775547;…
118;10.494158670669915;-0.0813683827440439;10.494158670669915;0.06648610176989189;0.41918350691562795;410.3040000000001;393.1680000000002;409.074867524;140.0;0.0;0.2234313287189689;-0.4927034082718029;0.4927034082718029;0.2234313287189689;0.8571428571428571;1.5714285714285714;2.25;2.0637075661450157;1174.4808053270162;19.836134335324452;15.318286019914549;16.830143911951456;13.435560745775547;8.8…
119;13.681985264270315;-0.2297017160773771;13.681985264270315;0.03656850896329056;0.2997775174644724;492.3660000000002;473.2140000000002;491.09158020800004;170.0;0.0;0.2629818457923226;-0.3427285453842954;0.3427285453842954;0.2629818457923226;1.0;1.7647058823529411;2.4411764705882355;1.825258022529923;1544.936746046502;23.819261998449896;18.366453246718407;19.878311138755315;16.41872399336994;10.…
120;6.573073267478537;0.06799099385018104;6.573073267478537;0.06799099385018104;0.25910823701744995;492.36600000000027;473.2140000000003;491.0915802080001;170.0;0.0;0.22637538869326562;-0.46871626744106143;0.46871626744106143;0.22637538869326562;0.9411764705882353;1.7352941176470589;2.4411764705882355;1.7513418299081138;1454.9526607554496;23.656125291633362;18.366453246718404;19.87831113875531;16…
121;10.647389258185164;-0.34683878180901995;10.647389258185164;0.07971272402903296;0.3182307212721506;449.51900000000023;422.30300000000017;449.2287711040001;172.0;0.0;0.2605943991793882;-0.490582889308226;0.490582889308226;0.2605943991793882;1.2424242424242424;2.0;2.696969696969697;1.5832833010047294;1155.757185161087;23.20853153444066;18.664856978602852;18.664856978602852;16.00804039084698;10.8…
122;13.213203839310442;-4.035653144037431;13.213203839310442;0.007648460746404906;0.26937111293684746;558.4910000000001;533.2910000000003;557.1055160200001;192.0;0.0;0.2637041846661042;-0.4965036413909041;0.4965036413909041;0.2637041846661042;1.0810810810810811;1.6756756756756757;2.27027027027027;1.7419024662907354;1427.298606433365;26.578775022443732;19.84399579962736;22.172350272592;17.63586747…
123;11.837437248047367;-0.3488482226488667;11.837437248047367;0.07262949315528644;0.4666256357603678;311.38100000000003;290.213;311.152143532;120.0;0.0;0.18097824200151208;-0.4965796334252394;0.4965796334252394;0.18097824200151208;1.173913043478261;1.9130434782608696;2.652173913043478;1.9311839217441846;734.2270742817808;16.656489770562878;13.144712112419642;13.144712112419642;11.07971869811898;7…
124;11.891520849080372;-0.31157326428756416;11.891520849080372;0.011241862769223898;0.4387636218349997;325.4080000000001;302.22400000000005;325.167793596;126.0;0.0;0.18052845498765926;-0.49658903416550576;0.49658903416550576;0.18052845498765926;1.1666666666666667;1.9166666666666667;2.6666666666666665;1.8454099381463132;749.3873010425311;17.363596551749424;13.85181889360619;13.85181889360619;11.57…
125;13.161451193807796;-4.07476902650153;13.161451193807796;0.02126047937285258;0.2971986954149929;544.4640000000002;521.2800000000002;543.089865956;186.0;0.0;0.2637044806321334;-0.4952150716830344;0.4952150716830344;0.2637044806321334;1.0555555555555556;1.6388888888888888;2.2222222222222223;1.7649888634647668;1410.3134538272893;25.87166824125719;19.13688901844081;21.46524349140545;17.13586747568…
126;13.130201193807796;-4.115585353032142;13.130201193807796;0.0525104793728528;0.3474526545456933;545.4480000000002;523.2720000000003;544.0738815440001;186.0;0.0;0.3277761980365919;-0.47966261158044254;0.47966261158044254;0.3277761980365919;1.0277777777777777;1.6111111111111112;2.1944444444444446;1.7649888634647668;1410.6779818038895;25.87166824125719;19.045137308904675;21.373491781869312;17.135…
127;13.404051226117423;-4.199424021987378;13.404051226117423;0.08340214008774582;0.17341925766843408;631.5420000000001;603.3180000000001;630.121894356;220.0;0.0;0.26370448063505003;-0.4951439640263453;0.4951439640263453;0.26370448063505003;1.0238095238095237;1.619047619047619;2.1904761904761907;1.7927300728643807;1614.6844466470536;30.440582342009534;22.26298685531686;24.591341328281494;19.978402…
128;13.338729150138782;-4.1439932092301754;13.338729150138782;0.0513137477468284;0.2114427223327707;601.5160000000003;575.308;600.111329672;208.0;0.0;0.2637044806350418;-0.49541381992869804;0.49541381992869804;0.2637044806350418;1.05;1.65;2.25;1.7766761896601038;1560.76663054097;28.86323207281991;21.238422990627278;23.566777463591915;19.02971432580591;12.060436671733129;14.299528865345978;8.84673…
129;13.122902440973327;-4.127238162303997;13.122902440973327;0.07625614931815639;0.28322149981172895;526.0180000000003;501.82600000000036;525.1237529279999;186.0;0.0;0.2637073546235211;-0.5079655389274276;0.5079655389274276;0.2637073546235211;1.1111111111111112;1.75;2.361111111111111;1.7649888634647666;1409.0683413294528;25.871668241257193;19.206138140931543;20.778563667877723;17.135867475688556;…
130;11.07351323740393;-0.9980995177761955;11.07351323740393;0.08555874387095286;0.19931955878519386;513.0410000000003;483.80900000000037;512.197903848;188.0;0.0;0.20885884747253305;-0.49486181233759574;0.49486181233759574;0.20885884747253305;1.054054054054054;1.7837837837837838;2.4864864864864864;1.6290072242598523;1478.2626509579798;26.415638315627202;21.019778233693486;21.775707179711944;17.746…
131;11.01634851888031;-0.9691348068918417;11.01634851888031;0.07369768664276344;0.29136625434685987;493.05100000000033;459.7870000000003;492.22920397600006;184.0;0.0;0.20885884573433583;-0.49486181234200444;0.49486181234200444;0.20885884573433583;1.1142857142857143;1.8;2.4;1.9428971887004247;1287.726858931147;25.802754140504838;21.13302688774536;21.888955833763813;16.385197143554528;11.6547085029…
132;10.787178899643727;-0.9365497728782368;10.787178899643727;0.062117320693710454;0.39382628226440886;436.9430000000002;411.7430000000003;436.16660372000007;160.0;0.0;0.20885884417740813;-0.4948618123459536;0.4948618123459536;0.20885884417740813;1.2258064516129032;1.967741935483871;2.6129032258064515;1.9498915180144185;1136.3224512497677;22.432510652501765;17.71037715693498;18.466306102953435;14…
133;10.862211338545212;-0.6251018325910105;10.862211338545212;0.003549544307571484;0.27774446965601035;455.04600000000033;419.76600000000025;454.2499394200001;172.0;0.0;0.20092770489542744;-0.49527686682683536;0.49527686682683536;0.20092770489542744;1.21875;1.90625;2.53125;2.245225723222342;931.5882188406699;23.725403871315216;19.768748671651508;20.524677617669962;15.118229385483515;11.0361046953…
134;13.080390937700068;-4.512885527034716;13.080390937700068;0.038274376877474925;0.24609645434347316;514.9790000000002;488.77100000000024;514.1747237920001;188.0;0.0;0.41609876724569766;-0.4949206890903401;0.4949206890903401;0.41609876724569766;1.1388888888888888;1.8333333333333333;2.4722222222222223;1.8960780532002435;1267.0006621643076;26.509860921691384;20.013372554688427;20.769301500706884;1…
135;11.110928742173328;-0.8442048418502699;11.110928742173328;0.011571738263206122;0.19757013095243278;497.0420000000002;467.8100000000004;496.20298922800004;182.0;0.0;0.2065362895969646;-0.49492068908746567;0.49492068908746567;0.2065362895969646;1.0555555555555556;1.7777777777777777;2.5;1.6066156320336684;1423.0958110301492;25.708531534440656;20.611529943229623;21.36745888924808;17.2463519232207…
136;12.824497236508918;-4.484101618499226;12.824497236508918;0.16836914164104333;0.24609645434347316;514.9790000000002;488.7710000000003;514.174723792;188.0;0.0;0.4173915122576774;-0.49492068909318504;0.49492068909318504;0.4173915122576774;1.1388888888888888;1.8333333333333333;2.4166666666666665;1.863979976501337;1249.7506621643076;26.509860921691388;20.013372554688427;20.769301500706888;16.88519…
137;10.897652255652797;-0.8036331062115694;10.897652255652797;0.0062991045183504735;0.3199892793154812;446.9820000000002;419.76600000000025;446.18733916400004;164.0;0.0;0.2065362873197427;-0.4949206890931962;0.4949206890931962;0.2065362873197427;1.15625;1.90625;2.5625;1.898041761738934;1104.67572772804;23.13961743368831;18.45682940485037;19.212758350868828;15.280025428031989;10.492377169860411;10…
138;10.882027255652797;-0.8314108839893479;10.882027255652797;0.02670726778365662;0.34772616219060587;447.9700000000002;421.7620000000003;447.18258813200003;164.0;0.0;0.20653630024660172;-0.49492068906051573;0.49492068906051573;0.20653630024660172;1.21875;1.96875;2.625;1.898041761738934;1107.1811151809036;23.13961743368831;18.3266927311607;19.08262167717916;15.280025428031989;10.342108282688066;1…
139;10.924154523226495;-0.7902997728782362;10.924154523226495;0.0034665795330481863;0.3505028475625375;449.98600000000016;421.7620000000002;449.19823819600003;166.0;0.0;0.2065361362353233;-0.49492068991544597;0.49492068991544597;0.2065361362353233;1.25;1.96875;2.59375;1.906203214634412;1127.7340772801624;23.302754140504845;18.749342461971075;19.505271407989525;15.190709030554947;10.47292409869370…
140;11.154155782989658;-0.8584120177761956;11.154155782989658;0.014259233014193295;0.2094435286539903;500.04600000000016;469.80600000000027;499.21388826000003;184.0;0.0;0.20658375957214034;-0.4949201643078235;0.4949201643078235;0.20658375957214034;1.1388888888888888;1.8611111111111112;2.5555555555555554;1.628326658232546;1432.3293543649054;25.87166824125719;20.904043000350327;21.65997194636878;17…
141;12.945855261200277;-4.577712729610337;12.945855261200277;0.01990246329722778;0.22163383204113005;549.424;524.2240000000002;548.1357514400001;194.0;0.0;0.4174441772257684;-0.4949206854019812;0.4949206854019812;0.4174441772257684;1.135135135135135;1.8108108108108107;2.4054054054054053;1.895575728519506;1318.4619157422017;27.380104409694468;20.31398675850803;21.825844650544937;17.295880746077486…
142;10.973988216992066;-0.9463749807391588;10.973988216992066;0.09225872910892718;0.24062832846714355;515.8720000000002;490.67200000000025;514.1093944600001;176.0;0.0;0.206536991529795;-0.49492068540192286;0.49492068540192286;0.206536991529795;1.1176470588235294;1.8235294117647058;2.4705882352941178;1.9080358528290018;1219.4605368205123;24.88010440969447;19.058057812489576;21.32584465054494;16.08…
143;13.09279499980228;-4.570833092040152;13.09279499980228;0.03985614260561787;0.16239018919074133;543.561;514.3290000000003;543.214504668;206.0;0.0;0.4161606188645971;-0.49373316050005567;0.49373316050005567;0.4161606188645971;1.1025641025641026;1.8205128205128205;2.4615384615384617;1.8744866095601367;1318.3433414492724;28.63118126525103;21.74408269798925;21.74408269798925;18.42320194601531;12.1…
144;13.03029499980228;-4.681944203151263;13.03029499980228;0.043316350218074895;0.17415968071954968;544.5490000000002;516.3250000000003;544.2097536360001;206.0;0.0;0.43310170511247537;-0.49373316045939797;0.49373316045939797;0.43310170511247537;1.1025641025641026;1.8205128205128205;2.4615384615384617;1.8744866095601371;1321.3737399925228;28.63118126525103;21.61394602429958;21.61394602429958;18.42…
145;13.51889229687211;-1.2817426741128042;13.51889229687211;0.025299361572914014;0.28808154259580365;457.94800000000026;431.74000000000024;457.16201319199996;168.0;0.0;0.22567455287387292;-0.49373392901429336;0.49373392901429336;0.22567455287387292;1.0;1.59375;2.1875;1.8505544544685075;1048.694805850654;23.302754140504845;18.22657945033277;18.982508396351225;15.135867475688555;10.35586951853749;1…
146;12.404729109220785;-1.176706472545582;12.404729109220785;0.003763516166299885;0.26691242878991733;500.57400000000024;471.3420000000003;500.222369008;190.0;0.0;0.2257434806800274;-0.49373316050400307;0.49373316050400307;0.2257434806800274;1.0810810810810811;1.8108108108108107;2.4324324324324325;1.85788759147979;1292.4673169440796;26.838288046437576;21.057402874461523;21.057402874461523;17.7498…
147;12.832273757802286;-4.498955447987287;12.832273757802286;0.057112034530067524;0.21471784496465193;583.8760000000001;556.6600000000002;582.0896525439999;192.0;0.0;0.417393545761302;-0.4937330425998063;0.4937330425998063;0.417393545761302;1.0555555555555556;1.7222222222222223;2.2777777777777777;1.9035024713925717;1214.9384578853426;26.725403871315212;20.275021453471936;22.616946938605093;16.703…
148;12.796192095518702;-4.494435819888114;12.796192095518702;0.05360438146884294;0.2205880442103431;569.8490000000004;544.6490000000003;568.0740024800001;186.0;0.0;0.417393545761302;-0.493733160504049;0.493733160504049;0.417393545761302;1.1142857142857143;1.8;2.3714285714285714;1.8382232026077834;1166.4644604412547;25.802754140504845;19.352371722661566;21.694297207794722;16.347192341093745;10.843…
149;12.804089073243613;-4.511879396277003;12.804089073243613;0.08163085835895667;0.2549540455766816;515.9630000000002;490.7630000000003;515.1587393799999;188.0;0.0;0.417393545761302;-0.4937331605040463;0.4937331605040463;0.417393545761302;1.1388888888888888;1.8333333333333333;2.4166666666666665;1.863979976501337;1250.9957746621442;26.509860921691388;19.92162084515229;20.677549791170748;16.8851971…
150;12.774202801537218;-4.4894698334935565;12.774202801537218;0.04798454675809949;0.2663845318615512;490.9530000000002;464.7450000000001;490.16349041199993;180.0;0.0;0.417393545761302;-0.4937331605040729;0.4937331605040729;0.417393545761302;1.0294117647058822;1.6764705882352942;2.235294117647059;1.8086707962644941;1099.6445768283886;24.93251065250177;19.051757518841963;19.80768646486042;15.953345…
151;14.363842138077693;-4.556403270400065;14.363842138077693;0.07631377363198766;0.1549437595313544;561.5510000000003;533.3270000000003;561.205082856;212.0;0.0;0.417393545761302;-0.4937331605039831;0.4937331605039831;0.417393545761302;1.1;1.8;2.375;1.8835528047122463;1351.312924551428;29.501424753254106;22.04469690180885;22.04469690180885;18.817048796132664;12.298999896623203;12.298999896623203;9…
152;12.840230758814482;-4.5281039506721745;12.840230758814482;0.033929705679738076;0.16239018919074133;543.5610000000001;514.3290000000003;543.214504668;206.0;0.0;0.417393545761302;-0.4937331605040463;0.4937331605040463;0.417393545761302;1.1025641025641026;1.8205128205128205;2.41025641025641;1.8467932405150929;1301.0933414492727;28.63118126525103;21.744082697989253;21.744082697989253;18.423201946…
153;14.325380599616157;-4.55753381056627;14.325380599616157;0.11031159975085836;0.16870670267172308;547.5240000000002;521.3160000000004;547.1894327919999;206.0;0.0;0.417393545761302;-0.4937331605039831;0.4937331605039831;0.417393545761302;1.1025641025641026;1.794871794871795;2.358974358974359;1.8954164801225324;1334.535006340384;28.79431797206756;21.337590120622306;21.337590120622306;18.317048796…
154;12.942460678046512;-4.378566073293104;12.942460678046512;0.17461237989737266;0.2580060015203113;489.96500000000026;462.7490000000003;489.168241444;180.0;0.0;0.41590983689362715;-0.4937339291331586;0.4937339291331586;0.41590983689362715;0.9411764705882353;1.5294117647058822;2.088235294117647;1.8375663017608537;1095.474046941643;24.93251065250176;19.181894192531626;19.93782313855008;15.95334549…
155;10.86604388802591;-1.0070359889696108;10.86604388802591;0.015670436933063137;0.2553825693529965;490.85800000000023;464.6500000000003;489.1029121119999;168.0;0.0;0.22567450655801846;-0.49373392913315856;0.49373392913315856;0.22567450655801846;0.84375;1.3125;1.84375;1.8515044086803873;1045.9399183484904;23.302754140504845;18.22657945033277;20.494366288388136;15.135867475688555;10.35586951853749…
156;13.513825865878204;-1.0459248778584995;13.513825865878204;0.09235425442496159;0.2690222912216086;474.40300000000025;448.1950000000003;473.13246265199996;168.0;0.0;0.22567450655811053;-0.4937339291331585;0.4937339291331585;0.22567450655811053;0.9375;1.46875;2.03125;1.8515044086803871;1048.694805850654;23.30275414050484;18.22657945033277;19.738437342369682;15.135867475688555;10.35586951853749;1…
157;13.973030711849603;-1.060665104195948;13.973030711849603;0.14124149659863927;0.26902229122160876;474.4030000000002;448.1950000000003;473.13246265199996;168.0;0.0;0.22567450660904445;-0.4937339291330953;0.4937339291330953;0.22567450660904445;1.0;1.59375;2.1875;1.8623436845477137;1065.9448058506537;23.30275414050484;18.226579450332775;19.73843734236968;15.135867475688555;10.35586951853749;11.11…
158;10.843039772799575;-0.9825401041959481;10.843039772799575;0.049085884353741394;0.28133297704610527;456.4130000000002;429.19700000000023;455.14188446399993;162.0;0.0;0.22567450655792606;-0.4937339291331586;0.4937339291331586;0.22567450655792606;0.9032258064516129;1.4516129032258065;2.032258064516129;1.8302414090934573;999.8416616303691;22.432510652501765;17.925965246513176;19.437823138550083;1…
159;14.690825656781175;-1.081206133107513;14.690825656781175;0.1690783257747539;0.26902229122160876;474.4030000000002;448.1950000000003;473.13246265199996;168.0;0.0;0.2256745202387555;-0.49373392909809855;0.49373392909809855;0.2256745202387555;0.96875;1.53125;2.125;1.8741804836563272;1065.9448058506534;23.30275414050484;18.22657945033277;19.73843734236968;15.152704228094162;10.361852582681198;11.…
160;13.333732202288733;-1.0146796817900712;13.333732202288733;0.00013251806181058257;0.30273859737267456;439.9580000000002;412.74200000000025;439.171435004;162.0;0.0;0.22567450655792615;-0.4937339291331586;0.4937339291331586;0.22567450655792615;1.0;1.6129032258064515;2.225806451612903;1.8302414090934573;1001.8416616303691;22.432510652501765;17.925965246513176;18.68189419253163;14.742020625571202;…
161;10.824095787491952;-0.9622278911564628;10.824095787491952;0.028756666246745333;0.31822738301393544;421.96800000000025;393.7440000000002;421.18085681599996;156.0;0.0;0.22567450655792598;-0.4937339291331586;0.4937339291331586;0.22567450655792598;0.9333333333333333;1.5;2.1;1.8235918193216853;953.3433607859722;21.56226716449869;17.62535104269357;18.381279988712027;14.34817377545385;10.15653784048…
162;10.852623736737494;-0.9923419172195631;10.852623736737494;0.036649902793481015;0.28133297704610527;456.41300000000024;429.19700000000034;455.141884464;162.0;0.0;0.22567450658412566;-0.49373392913312614;0.49373392913312614;0.22567450658412566;0.9354838709677419;1.5483870967741935;2.193548387096774;1.852531650512132;1017.091661630369;22.43251065250177;17.925965246513172;19.43782313855008;14.758…
163;10.815261995021796;-1.0450401041959485;10.815261995021796;0.06387259742688989;0.2952004141332983;457.4010000000001;431.1930000000002;456.1371334319999;162.0;0.0;0.22574348066733047;-0.4937331605040187;0.4937331605040187;0.22574348066733047;1.0;1.6451612903225807;2.2580645161290325;1.8302414090934571;1003.9566895576694;22.432510652501765;17.795828572823503;19.307686464860414;14.742020625571202…
164;12.396166184050717;-1.135367541139686;12.396166184050717;0.011256324969768361;0.23578047600271934;510.0090000000002;480.7770000000003;509.188147688;188.0;0.0;0.22574348068883607;-0.49373316050399213;0.49373316050399213;0.22574348068883607;1.1944444444444444;1.9444444444444444;2.5833333333333335;1.861102445083205;1207.9595951239796;26.13118126525103;20.488153751970792;21.24408269798925;17.2118…
165;10.850828433531355;-0.9995513160881129;10.850828433531355;0.05832152305366578;0.28133297704610527;456.4130000000002;429.1970000000002;455.141884464;162.0;0.0;0.2256745181048469;-0.49373392910346436;0.49373392910346436;0.2256745181048469;0.9354838709677419;1.6129032258064515;2.2580645161290325;1.8407243038708527;1017.0916616303693;22.43251065250177;17.925965246513172;19.43782313855008;14.74202…
166;13.498058963538778;-1.1075760074461374;13.498058963538778;0.03656966490299829;0.3027385973726744;439.95800000000025;412.74200000000025;439.171435004;162.0;0.0;0.22567452966701548;-0.49373392907379293;0.49373392907379293;0.22567452966701548;1.032258064516129;1.7096774193548387;2.3548387096774195;1.8407243038708527;1019.0916616303692;22.43251065250177;17.925965246513172;18.681894192531626;14.74…
167;10.814511823554032;-0.933409340779471;10.814511823554032;0.017694160997732356;0.31822738301393544;421.96800000000013;393.7440000000002;421.18085681599996;156.0;0.0;0.22567450647108137;-0.493733929133266;0.493733929133266;0.22567450647108137;0.9333333333333333;1.5;2.1;1.8372700330218696;953.3433607859721;21.56226716449869;17.625351042693573;18.381279988712027;14.348173775453851;10.156537840482…
168;10.862319835647757;-1.0270204518905817;10.862319835647757;0.07003588575347841;0.2813329770461054;456.4130000000001;429.1970000000002;455.141884464;162.0;0.0;0.22567599713579578;-0.49373392118125287;0.49373392118125287;0.22567599713579578;0.9354838709677419;1.5483870967741935;2.193548387096774;1.8518700621850315;1017.0916616303693;22.432510652501772;17.925965246513172;19.437823138550083;14.758…
169;10.786734045776253;-0.995909340779471;10.786734045776253;0.05769416099773217;0.3437871108719673;422.9560000000002;395.7400000000002;422.176105784;156.0;0.0;0.2257434806124158;-0.49373316050408655;0.49373316050408655;0.2257434806124158;1.0333333333333334;1.7;2.3333333333333335;1.8372700330218699;957.4583887132724;21.56226716449869;17.4952143690039;18.251143315022357;14.348173775453851;10.01633…
170;12.385520600794331;-1.086236777723208;12.385520600794331;0.0181619073431194;0.2784286935435822;475.5640000000002;445.3240000000003;475.22712003999993;182.0;0.0;0.22574348063392138;-0.49373316050406;0.49373316050406;0.22574348063392138;1.1428571428571428;1.9142857142857144;2.5714285714285716;1.8646139659245349;1158.0699552953104;25.260937777247957;20.187539548151193;20.187539548151193;16.81803…
171;10.794103660288727;-0.9734093407794706;10.794103660288727;0.045471938775510035;0.3437871108719673;422.9560000000002;395.7400000000002;422.176105784;156.0;0.0;0.22567609609107345;-0.49373392061473426;0.49373392061473426;0.22567609609107345;1.0666666666666667;1.7666666666666666;2.4;1.8372700330218699;957.4583887132725;21.56226716449869;17.495214369003904;18.251143315022357;14.348173775453851;10…
172;10.798886823554032;-0.9611871185572483;10.798886823554032;0.03810232426303828;0.3437871108719673;422.9560000000002;395.7400000000002;422.176105784;156.0;0.0;0.2256745313997349;-0.4937339290692687;0.4937339290692687;0.2256745313997349;1.0333333333333334;1.6666666666666667;2.3;1.8372700330218699;957.4583887132725;21.56226716449869;17.495214369003904;18.25114331502236;14.348173775453851;10.00626…
173;13.040390937700067;-4.575385527034717;13.040390937700067;0.1493854879885863;0.2549540455766816;515.9630000000003;490.7630000000003;515.15873938;188.0;0.0;0.41752458666448816;-0.49373392060851506;0.49373392060851506;0.41752458666448816;1.1388888888888888;1.8333333333333333;2.4722222222222223;1.8960780532002435;1268.2457746621442;26.509860921691384;19.92162084515229;20.677549791170748;16.885197…
174;13.390786763307506;-4.154763528160216;13.390786763307506;0.05258946791143737;0.19770090106624594;615.5430000000001;587.3190000000001;614.126979736;214.0;0.0;0.26370448063505003;-0.4952151937928951;0.4952151937928951;0.26370448063505003;0.9512195121951219;1.5365853658536586;2.1219512195121952;1.7894194884616474;1594.7354496588662;29.733475560822985;22.108666478630354;24.43702095159499;19.44039…
175;10.460152255652797;-0.14778307928109524;10.460152255652797;0.02625073486184548;0.33553528211636025;416.9520000000001;391.7520000000002;416.1655411;152.0;0.0;0.1807916650506672;-0.4965817440289953;0.4965817440289953;0.1807916650506672;1.0;1.7333333333333334;2.433333333333333;1.8010699283339526;1022.9041751417828;21.34672421487486;17.001179640913136;17.75710858693159;14.546045193307764;10.08968…
176;10.452269602591572;-0.16358040438397592;10.452269602591572;0.016110061308473478;0.3816353339257382;402.9250000000001;379.74100000000016;402.149891036;146.0;0.0;0.18501287133880354;-0.49635201015513375;0.49635201015513375;0.18501287133880354;1.0;1.7241379310344827;2.413793103448276;1.8699627915712969;1006.998277790049;20.639617433688315;16.29407285972659;17.050001805745044;14.046045193307764;9…
177;10.662951764345163;-0.3176292831947596;10.662951764345163;0.09454743008314481;0.31315688975433953;457.78800000000024;438.63600000000025;456.056296268;152.0;0.0;0.21644036631579278;-0.4930075563805728;0.4930075563805728;0.21644036631579278;1.0;1.6333333333333333;2.2666666666666666;1.9951310153873105;1083.9290605202261;21.672997628507925;16.188194486179242;18.45598132423461;14.38424915075929;9.…
178;10.601778924838989;-0.2848351284958428;10.601778924838989;0.0728873771730918;0.31315688975433953;457.7880000000001;438.6360000000002;456.056296268;152.0;0.0;0.2134667083803979;-0.49308075919087824;0.49308075919087824;0.2134667083803979;0.9666666666666667;1.6333333333333333;2.2666666666666666;1.9680347543368615;1083.9290605202261;21.67299762850792;16.188194486179242;18.455981324234607;14.35057…
179;10.470173986567385;-0.18997496220710475;10.470173986567385;0.00031273620559302273;0.41982996369279857;388.89800000000014;367.73000000000013;388.134240972;140.0;0.0;0.21335884635026744;-0.4930819593885102;0.4930819593885102;0.21335884635026744;1.0357142857142858;1.75;2.4285714285714284;1.94370003921523;991.1186639642448;19.932510652501772;15.58696607854004;16.342895024558494;13.562881945713372…
180;13.171023953722823;-0.4370720555465333;13.171023953722823;0.334528359016917;0.5167733895550246;412.46500000000015;387.26500000000016;412.19106888000005;158.0;0.0;0.33690685750370025;-0.48010540397356744;0.48010540397356744;0.33690685750370025;1.1;1.7666666666666666;2.466666666666667;1.6516209913426392;1097.7632914816925;21.08721119088102;16.869322141262664;16.869322141262664;14.54171389565819…
181;13.467259951396924;-2.632306663119028;13.467259951396924;0.05433735329658873;0.9077602135898184;365.4280000000001;340.22800000000007;365.20271686000007;142.0;0.0;0.2874684203662739;-0.3543056278386094;0.3543056278386094;0.2874684203662739;1.3076923076923077;1.9615384615384615;2.576923076923077;1.9169220645138418;801.5046229027702;19.11251969619286;15.590859819986845;15.590859819986845;12.0831…
182;13.222237562354806;-0.9558315486688502;13.222237562354806;0.007665225352434968;0.3020333421017514;513.0410000000003;483.80900000000037;512.197903848;188.0;0.0;0.2669336137426198;-0.379901194321727;0.379901194321727;0.2669336137426198;1.0810810810810811;1.8108108108108107;2.5135135135135136;1.5641923425187563;1463.7146556598634;26.415638315627202;21.033599333157433;21.78952827917589;17.7463519…
183;12.794469981007953;-4.504468445785695;12.794469981007953;0.03938548798858621;0.2503991820681617;514.9790000000003;488.7710000000003;514.174723792;188.0;0.0;0.4173915371518679;-0.4949896242113124;0.4949896242113124;0.4173915371518679;1.1388888888888888;1.8333333333333333;2.4166666666666665;1.8538856287323262;1249.7506621643076;26.509860921691388;20.01337255468843;20.769301500706888;16.88519714…
184;12.637564173741122;-3.5007903176702775;12.637564173741122;0.1281476757369615;0.761551526215087;404.9630000000002;379.76300000000015;404.13252672;144.0;0.0;0.2162946029370049;-0.21186741120918992;0.2162946029370049;0.21186741120918992;1.1481481481481481;1.7777777777777777;2.3333333333333335;2.3901361333549382;925.8893479465502;20.24227620818978;16.030532412983582;17.602957939929766;12.53100686…
185;12.70254858417196;-3.6633852723188043;12.70254858417196;0.17187426513815418;0.49101724710248384;450.9910000000001;427.80700000000024;450.11687665599993;158.0;0.0;0.23349026869249043;-0.20824008152741794;0.23349026869249043;0.20824008152741794;1.032258064516129;1.7419354838709677;2.4193548387096775;1.8537224206842853;1184.1965762737846;22.26937394568524;17.071984297310966;18.644409824257146;14…
186;12.789354139727516;-3.482829716763249;12.789354139727516;0.021084810952235244;0.4912619150554044;453.0070000000002;427.8070000000003;452.13252672;160.0;0.0;0.21168344481691223;-0.21241385694398413;0.21241385694398413;0.21168344481691223;0.967741935483871;1.6774193548387097;2.3548387096774195;1.7942633249831021;1140.1444434018013;22.269373945685235;17.33149732130481;18.90392284825099;14.859305…
187;12.83737993337831;-3.5936219503233384;12.83737993337831;0.13848309028233308;0.4564252132790147;473.4250000000002;451.24900000000036;472.07790430399996;160.0;0.0;0.21554224999695848;-0.21207148248112187;0.21554224999695848;0.21207148248112187;0.9354838709677419;1.5161290322580645;2.096774193548387;1.8492526318887714;1171.451215366574;22.432510652501765;16.925004743937862;19.253359216902496;14.…
188;12.853654498760017;-3.6130897003863267;12.853654498760017;0.1628966705292465;0.4564252132790148;473.42500000000007;451.24900000000025;472.07790430399996;160.0;0.0;0.21554313482296697;-0.21207147541723148;0.21554313482296697;0.21207147541723148;0.9354838709677419;1.6451612903225807;2.3225806451612905;1.8599160440203095;1188.701215366574;22.432510652501765;16.925004743937862;19.253359216902496;…
189;12.785438323400985;-3.537688465818428;12.785438323400985;0.0792855594181352;0.5347895251459186;438.9800000000002;415.7960000000003;438.116876656;154.0;0.0;0.21554223599239347;-0.21207148253419736;0.21554223599239347;0.21207148253419736;0.9666666666666667;1.6666666666666667;2.3333333333333335;1.8586989687260251;1123.8724535156653;21.56226716449869;16.62439054011826;18.196816067064443;14.359305…
190;12.879018570314564;-3.6446329102628705;12.879018570314564;0.18472610649197985;0.4564252132790146;473.4250000000003;451.24900000000025;472.07790430399996;160.0;0.0;0.21559642623853786;-0.21207056472211516;0.21559642623853786;0.21207056472211516;1.0;1.7096774193548387;2.3870967741935485;1.8712449965221776;1188.701215366574;22.43251065250177;16.925004743937862;19.253359216902496;14.7699887268999…
191;13.090434544111492;-3.988568095448055;13.090434544111492;0.049008441454329255;0.4250862175316014;493.84300000000013;474.6910000000002;492.023281888;160.0;0.0;0.24330316125267112;-0.20763196851183585;0.24330316125267112;0.20763196851183585;0.967741935483871;1.5806451612903225;2.193548387096774;1.974921734411313;1202.0641502725803;22.5956473593183;16.518512166570915;19.602795585554006;14.707545…
192;13.260086966463646;-5.202382253775062;13.260086966463646;0.13970778745393053;0.3181704390817201;560.9470000000002;541.7950000000001;560.0759958479999;196.0;0.0;0.4159688407499766;-0.20772593997263922;0.4159688407499766;0.20772593997263922;0.918918918918919;1.4864864864864864;2.0;2.0304440854254615;1382.57004689905;27.5956473593183;19.03037005860783;20.60279558555401;17.096522008959717;10.6626…
193;13.115842077495216;-4.00829803371966;13.115842077495216;0.027936002990115227;0.34076013934651933;528.2880000000001;510.14400000000006;525.984309536;166.0;0.0;0.2418663833104403;-0.20767844828348073;0.2418663833104403;0.20767844828348073;0.9375;1.59375;2.25;1.9705292889434702;1272.1441550549835;23.465890847321376;16.819126370390514;20.659338735392062;15.101392633077909;9.518387868806439;12.513…
194;13.004817260160875;-3.877225502855462;13.004817260160875;0.006603244271894848;0.4250862175316014;493.84300000000013;474.69100000000026;492.023281888;160.0;0.0;0.24043162055708173;-0.2077247640107461;0.24043162055708173;0.2077247640107461;0.9354838709677419;1.5806451612903225;2.193548387096774;1.9497950738207706;1202.06415027258;22.595647359318296;16.518512166570915;19.602795585554006;14.67387…
195;13.047625902136183;-3.93289679915176;13.047625902136183;0.07913410846942548;0.42508621753160114;493.8430000000002;474.6910000000002;492.023281888;160.0;0.0;0.24186454644569774;-0.20767846090367384;0.24186454644569774;0.20767846090367384;0.967741935483871;1.6451612903225807;2.3225806451612905;1.9619293072853357;1222.31415027258;22.5956473593183;16.518512166570915;19.602795585554006;14.69070903…
196;13.549187943115127;-4.188336613966574;13.549187943115127;0.3586512660619807;0.5275686717606948;460.9330000000002;441.7810000000003;460.082382968;160.0;0.0;0.2405368639575389;-0.207723224362718;0.2405368639575389;0.207723224362718;1.032258064516129;1.6774193548387097;2.2903225806451615;1.94979507382077;1204.8190377747437;22.595647359318296;16.518512166570915;18.090937693517095;14.6738722781493…
197;13.265466353131398;-3.7622829533047786;13.265466353131398;0.19181251461915272;0.297117955337236;501.0510000000003;475.85100000000034;500.13252672;176.0;0.0;0.24032522767062006;-0.20772631354480475;0.24032522767062006;0.20772631354480475;0.8571428571428571;1.5142857142857142;2.1714285714285713;1.5971297636085051;1429.0193021363605;24.83828804643758;19.226684835690218;20.799110362636398;16.8525…
198;12.885872941692746;-3.7387378485344755;12.885872941692746;0.14793379276514207;0.5031569350133216;459.3980000000002;439.23800000000034;458.06225423999996;154.0;0.0;0.2403262580610466;-0.20772630646449272;0.2403262580610466;0.20772630646449272;0.9666666666666667;1.5666666666666667;2.1666666666666665;1.9229813041377413;1155.0575378744982;21.725403871315216;16.217897962751312;18.54625243571595;14…
199;13.022261830581634;-3.901353589275216;13.022261830581634;0.04033781217312926;0.42508621753160114;493.84300000000025;474.6910000000002;492.023281888;160.0;0.0;0.24181252052444407;-0.20767922985200324;0.24181252052444407;0.20767922985200324;0.967741935483871;1.6451612903225807;2.2903225806451615;1.9505843365553392;1222.31415027258;22.595647359318296;16.518512166570915;19.602795585554006;14.6907…
200;13.261344880468258;-3.754797309355841;13.261344880468258;0.1854565591668773;0.3537081961734133;475.0130000000002;451.82900000000035;474.116876656;166.0;0.0;0.24034710578940907;-0.20772599387344498;0.24034710578940907;0.20772599387344498;0.9090909090909091;1.6363636363636365;2.3636363636363638;1.6583801076176463;1426.7327197745922;23.424074484064487;18.071984297310966;19.64440982425715;15.8525…
201;13.401198275529987;-3.793833236226589;13.401198275529987;0.19763286770682154;0.297117955337236;501.0510000000003;475.85100000000034;500.13252672;176.0;0.0;0.24034674374539208;-0.20772599636711658;0.24034674374539208;0.20772599636711658;0.8571428571428571;1.542857142857143;2.257142857142857;1.6408993911043361;1446.2693021363607;24.838288046437576;19.226684835690218;20.799110362636398;16.852505…
202;12.911237013247295;-3.7702810584110185;12.911237013247295;0.10913749646884563;0.5031569350133216;459.3980000000002;439.23800000000034;458.06225423999996;154.0;0.0;0.24037805057634345;-0.20772554138661548;0.24037805057634345;0.20772554138661548;0.9666666666666667;1.6666666666666667;2.3333333333333335;1.9352724939588328;1172.3075378744982;21.725403871315216;16.217897962751312;18.54625243571595;…
203;13.047625902136183;-3.932896799151759;13.047625902136183;0.023522422743201377;0.42508621753160114;493.8430000000002;474.6910000000002;492.023281888;160.0;0.0;0.2418662497129618;-0.20767843561523994;0.2418662497129618;0.20767843561523994;1.0;1.6774193548387097;2.3548387096774195;1.9627095937839787;1222.31415027258;22.595647359318296;16.518512166570915;19.602795585554006;14.707545782960555;9.41…
204;13.43164202710469;-3.7899338361887973;13.43164202710469;0.19053062274292487;0.35370819617341337;475.0130000000002;451.82900000000035;474.116876656;166.0;0.0;0.24094453728147613;-0.20770676152564382;0.24094453728147613;0.20770676152564382;0.9393939393939394;1.6363636363636365;2.393939393939394;1.6974147986250503;1421.482719774592;23.424074484064487;18.071984297310966;19.64440982425715;15.86934…
205;12.817656766333714;-3.663336613966574;12.817656766333714;0.16392337490551823;0.5856511308942273;424.95300000000015;403.78500000000025;424.101226592;148.0;0.0;0.24032449804377629;-0.20772631855005994;0.24032449804377629;0.20772631855005994;1.0;1.6896551724137931;2.3448275862068964;1.9271854978582565;1107.6197112285097;20.855160383312143;15.917283758931713;17.489709285877893;13.886178577914636;…
206;12.954045655222604;-3.8259523547073155;12.954045655222604;0.03660663227131522;0.5031569350133215;459.39800000000025;439.2380000000003;458.06225423999996;154.0;0.0;0.24181071818415442;-0.2076792422346851;0.24181071818415442;0.2076792422346851;1.0;1.7;2.3666666666666667;1.9484607703339327;1172.307537874498;21.72540387131522;16.217897962751316;18.54625243571595;14.296862180437596;9.3130731266075…
207;11.616730840407786;-3.327179206559166;11.616730840407786;0.10259212018140662;0.8547751354620098;362.88200000000006;343.7300000000001;362.085576528;126.0;0.0;0.20845975118982102;-0.21272028405368285;0.21272028405368285;0.20845975118982102;1.2083333333333333;1.875;2.4583333333333335;2.360336748986882;842.0676367383433;17.74227620818978;13.530532412983582;15.102957939929764;11.281006862392095;7.…
208;13.350315647410238;-5.132931652533214;13.350315647410238;0.11188763002225;0.24341910617154938;573.8260000000001;551.6500000000003;572.0648102640001;196.0;0.0;0.42545810311801163;-0.4942746352360181;0.4942746352360181;0.42545810311801163;1.027027027027027;1.6486486486486487;2.2432432432432434;1.9637126372689826;1373.960344443509;27.336134335324452;19.86814871441224;22.135935552467604;17.087155…
209;9.856421750257777;-0.49358514335358694;9.856421750257777;0.019921436588103303;0.308662205677761;475.8030000000002;454.6350000000001;474.066860952;160.0;0.0;0.21940032586671734;-0.49678022834016805;0.49678022834016805;0.21940032586671734;1.032258064516129;1.7096774193548387;2.3548387096774195;1.997540002778984;1170.1870856223711;22.336134335324456;17.2870416998846;19.55482853793996;14.62583077…
210;10.05951879693312;-0.2902698141354798;10.05951879693312;0.07132658982631956;0.3028760066590974;481.42300000000034;455.21500000000026;480.137133432;170.0;0.0;0.21942075284895435;-0.49678022833259095;0.49678022833259095;0.21942075284895435;1.0303030303030303;1.7575757575757576;2.4545454545454546;1.731316062648329;1197.2432731423037;23.001424753254113;18.521961401997736;20.033819294034647;15.939…
211;12.859270574425397;-0.5788000087801677;12.859270574425397;0.04820980655636786;0.25149736632809955;497.76900000000023;482.6490000000003;496.02605876000007;164.0;0.0;0.27160182414968337;-0.49653771282661796;0.49653771282661796;0.27160182414968337;1.0606060606060606;1.7272727272727273;2.3333333333333335;2.2143883608703026;1548.0019643753421;23.861078361706785;17.397011840508345;19.66479867856370…
212;12.850520574425396;-0.2524111198912782;12.850520574425396;0.15229795116699885;0.24698004024236822;486.7860000000003;468.6420000000002;485.046459856;162.0;0.0;0.2565264242039268;-0.4965380833635009;0.4965380833635009;0.2565264242039268;1.0;1.65625;2.28125;2.187927899085102;1454.8167770249527;23.153971580520235;17.449798245008385;19.717585083063746;15.167611553344427;9.670283380443713;10.804176…
213;13.292187241092062;-0.22000371248387096;13.292187241092062;0.11984436762665518;0.22177244421984788;514.8400000000003;492.6640000000002;513.0777599840001;174.0;0.0;0.25707918406070657;-0.49653808152977036;0.49653808152977036;0.25707918406070657;1.0;1.6470588235294117;2.235294117647059;2.2141288819714195;1503.2429186849897;24.731321849709868;19.027148514198014;21.294935352253376;16.078295155867…
214;13.250520574425396;-0.29407778655794514;13.250520574425396;0.17081646968551722;0.23693253656332827;515.8280000000003;494.6600000000002;514.073008952;174.0;0.0;0.277229562696986;-0.4965373564630972;0.4965373564630972;0.277229562696986;1.0;1.6470588235294117;2.235294117647059;2.2141288819714195;1506.1128341144536;24.731321849709868;18.897011840508345;21.164798678563706;16.078295155867384;10.288…
215;13.131394556955524;-0.7161865266334064;13.131394556955524;0.05255994373057926;0.1807030307759249;481.37900000000036;459.20300000000026;480.10074792399996;168.0;0.0;0.22928448086298728;-0.4965367065850217;0.4965367065850217;0.22928448086298728;1.0303030303030303;1.696969696969697;2.303030303030303;2.100711257681562;1393.8222062217346;23.913484604514082;18.61021873615269;20.1220766281896;15.557…
216;12.881394556955524;-1.7161865266334067;12.881394556955524;0.08846958021891882;0.1805213429632165;483.35100000000034;463.19100000000026;482.08001247999994;168.0;0.0;0.23069968172842775;-0.4965367065512298;0.4965367065512298;0.23069968172842775;1.0606060606060606;1.7272727272727273;2.3333333333333335;2.100711257681562;1396.6921216511982;23.913484604514082;18.057432331652645;19.569290223689556;1…
217;12.50098353738836;-0.29870741618757424;12.50098353738836;0.1597979511669987;0.2621864437295972;472.7590000000002;456.63100000000026;471.030809792;156.0;0.0;0.25358637448504107;-0.49653819150365053;0.49653819150365053;0.25358637448504107;0.967741935483871;1.6451612903225807;2.2903225806451615;2.151733472218361;1406.7558183235865;22.28372809251716;16.52714851419801;18.794935352253372;14.7400911…
218;13.268806635984667;-4.182100848119064;13.268806635984667;0.08057170386264878;0.24463663794112972;574.4900000000001;549.2900000000002;573.10043064;198.0;0.0;0.26370449187788286;-0.49513582836886894;0.49513582836886894;0.26370449187788286;1.0526315789473684;1.631578947368421;2.1842105263157894;1.807341845884994;1461.7379552861246;27.44901851044681;20.161452883130398;22.489807356095035;18.046551…
219;13.511406668294294;-4.306755843604913;13.511406668294294;0.10608082430503041;0.14087085976545313;661.5680000000001;631.328;660.13245904;232.0;0.0;0.26370449188083156;-0.495143963981912;0.495143963981912;0.26370449188083156;1.0227272727272727;1.6136363636363635;2.159090909090909;1.8541330851964084;1666.610127098988;32.01793261119916;23.28755072000645;25.61590519297108;20.88908633331261;13.2535…
220;10.18049582433185;-1.0738434686379803;10.18049582433185;0.33193041526374856;0.2877164512802101;505.8290000000003;482.64500000000027;504.07742563600004;172.0;0.0;0.21940034209156584;-0.4947330619760218;0.4947330619760218;0.21940034209156584;1.0606060606060606;1.7272727272727273;2.3636363636363638;1.9803450400245297;1224.3119465819666;23.91348460451408;18.311605564574187;20.579392402629548;15.5…
221;10.383592871007194;-1.046579511791453;10.383592871007194;0.28052526202553296;0.2796563419485426;511.44900000000035;483.2250000000003;510.14769811599996;182.0;0.0;0.21942076907388025;-0.4947330619683663;0.4947330619683663;0.21942076907388025;1.0571428571428572;1.7714285714285714;2.4571428571428573;1.7294106373339981;1251.5572720115247;24.57877502244374;19.546525266687322;21.05838315872423;16.8…
222;13.303897638907106;-4.807984908616327;13.303897638907106;0.11979796548248878;0.4857638933460772;485.5060000000003;459.2980000000003;485.19262635200005;184.0;0.0;0.5725964682259443;-0.40578810354601025;0.5725964682259443;0.40578810354601025;1.2285714285714286;1.9714285714285715;2.6285714285714286;1.664778194172315;1268.30825058469;25.216967702877934;19.2308238962812;19.2308238962812;16.5991039…
223;12.763852287433185;-4.804211419437618;12.763852287433185;0.1146959246661623;0.5929228946566637;431.41400000000016;411.2540000000002;431.14567616000005;162.0;0.0;0.5725964682259443;-0.40578810354601025;0.5725964682259443;0.40578810354601025;1.2580645161290323;2.032258064516129;2.7096774193548385;1.9659394869485276;1130.4571572412633;22.595647359318296;16.60950355272156;16.60950355272156;14.658…
224;10.858926211107848;-1.0119812237400205;10.858926211107848;0.11244772300989214;0.27929999287619306;518.8720000000004;492.6640000000003;517.1090601120001;178.0;0.0;0.19073742546018227;-0.49609259072220346;0.49609259072220346;0.19073742546018227;1.0588235294117647;1.7058823529411764;2.323529411764706;2.0328529247897835;1256.8908331625798;24.78372809251716;19.35057086961028;21.61835770766565;15.9…
225;12.848458819817186;-3.629380496940436;12.848458819817186;0.10813981971389341;0.3002263576818658;498.05100000000016;477.8910000000002;497.0304468;164.0;0.0;0.2428044860626606;-0.49554245872921215;0.49554245872921215;0.2428044860626606;1.2903225806451613;2.064516129032258;2.838709677419355;1.5089601238019792;1223.3880413339084;22.009860921691388;16.563537876055438;19.76895656485707;14.824536971…
226;13.331166581034005;0.07052385325112609;13.331166581034005;0.07052385325112609;0.7653444484990591;354.494;324.2540000000001;354.2307282;140.0;0.0;0.16870591384047826;-0.3787927179818683;0.3787927179818683;0.16870591384047826;1.0769230769230769;1.7307692307692308;2.3846153846153846;1.6095690597733894;813.7798687597245;18.526733258565958;16.417666074184687;16.417666074184687;12.337353528756823;9…
227;12.713571546854975;-0.6111777359461796;12.713571546854975;0.0025153621119231584;0.4325427777423876;432.73400000000015;416.60600000000017;431.024661792;142.0;0.0;0.22506420064397745;-0.4706274268401491;0.4706274268401491;0.22506420064397745;0.8928571428571429;1.5714285714285714;2.25;1.9910276442086265;1091.6811596300392;20.051677284948283;15.22351253015892;17.491299368214282;13.231983924439135…
228;12.686363098737438;-0.5866818511725171;12.686363098737438;0.022844580218918997;0.4969365222706736;398.28900000000016;381.1530000000002;397.06363414400005;136.0;0.0;0.22506420059433477;-0.47062742684021036;0.47062742684021036;0.22506420059433477;0.9629629629629629;1.6666666666666667;2.3703703703703702;1.991456474312547;1042.6784693914253;19.181433796945203;14.92289832633932;16.43475621837623;1…
229;10.061738002491069;-0.5808073655758095;10.061738002491069;0.38312981159542026;0.31229138532179906;461.77600000000007;442.6240000000001;460.05121088800007;154.0;0.0;0.21800380139455833;-0.49630132464029714;0.49630132464029714;0.21800380139455833;1.0333333333333334;1.7;2.3333333333333335;2.0058975584871805;1143.930317731575;21.629027554137906;16.339828104384644;18.60761494244001;14.142667526962…
230;11.14553321153309;-1.0758140869516533;11.14553321153309;0.40738907085467946;0.45261585774166213;448.7770000000002;428.61700000000025;447.05596191999996;150.0;0.0;0.22014158099775874;-0.4712250073441881;0.4712250073441881;0.22014158099775874;0.896551724137931;1.5517241379310345;2.206896551724138;2.012334482060614;1092.0222412918351;20.974327015758657;16.262477835195018;18.530264673250382;13.55…
231;6.505524319552923;-0.3866406989091429;6.505524319552923;0.16014819713893846;0.47606404746718206;433.76600000000013;414.6140000000002;432.05629626800004;144.0;0.0;0.21879681843728302;-0.471312647837394;0.471312647837394;0.21879681843728302;0.9642857142857143;1.6428571428571428;2.3214285714285716;1.9772690722647432;1048.3926696462977;20.051677284948283;15.469964778074312;17.737751616129678;13.2…
232;13.898888331771943;-3.8692251888166727;13.898888331771943;0.1748564744827974;0.25810056269287557;541.8090000000002;520.6410000000003;540.058582012;184.0;0.0;0.34328437639855874;-0.4922051359646911;0.4922051359646911;0.34328437639855874;1.0857142857142856;1.7428571428571429;2.3714285714285714;1.9695227791813086;1297.859693390837;25.543241116511002;18.69729102258956;20.965077860644925;16.397815…
233;10.502255083591109;-1.2164474110388959;10.502255083591109;0.2370230078563409;0.27812007783568626;517.8400000000003;494.6560000000003;516.0774256359999;176.0;0.0;0.21940034378754786;-0.4945165585007075;0.4945165585007075;0.21940034378754786;1.0;1.6764705882352942;2.323529411764706;1.7272961918164669;1301.3881467675913;24.250347897697548;18.648468857757656;20.916255695813017;16.044262421148222;…
234;13.238892061141392;-6.12731926542432;13.238892061141392;0.024597496920578665;0.1655379909340892;641.8230000000002;620.6550000000002;640.0521948920001;220.0;0.0;0.4262980097770615;-0.4964973855876517;0.4964973855876517;0.4262980097770615;0.9512195121951219;1.5365853658536586;2.097560975609756;1.8971299416432168;1477.337454655255;30.543241116511;21.209148914626475;23.47693575268184;18.810282186…
235;12.807757801882133;-4.882527598757653;12.807757801882133;0.20175930737521353;0.23804615633789342;573.8260000000001;551.6500000000003;572.0648102639999;196.0;0.0;0.41435586116388695;-0.4965095440026458;0.4965095440026458;0.41435586116388695;1.0810810810810811;1.7297297297297298;2.3513513513513513;1.8849988858432838;1345.3740384861478;27.120591385700624;19.652605764788415;21.92039260284378;17.2…
236;10.19322730581333;-0.5590170452810248;10.19322730581333;0.08636441616385326;0.2813329160621541;505.8290000000002;482.64500000000015;504.0774256360001;172.0;0.0;0.2194003274690155;-0.4965214635612841;0.4965214635612841;0.2194003274690155;1.0606060606060606;1.7575757575757576;2.4242424242424243;1.9598266474744488;1210.264168449859;23.750347897697548;18.148468857757656;20.416255695813017;15.6638…
237;9.91197730581333;-0.5766350299749023;9.91197730581333;0.3365600448933781;0.3064845462281835;491.80200000000013;470.6340000000002;490.06177557200004;166.0;0.0;0.2194003404216411;-0.49493349170065354;0.49493349170065354;0.2194003404216411;1.0625;1.75;2.40625;1.9852377640730539;1193.8389824717553;23.043241116511002;17.44136207657111;19.70914891462647;15.163835577017274;9.984830398934971;11.11872…
238;9.898485633667812;-0.5521391452012399;9.898485633667812;0.32233955718804186;0.35760534326800125;457.3570000000001;435.1810000000002;456.100747924;160.0;0.0;0.2194003403720008;-0.49493349170065354;0.49493349170065354;0.2194003403720008;1.1290322580645162;1.8387096774193548;2.5161290322580645;1.9804087590231603;1144.0613979594798;22.17299762850792;17.140747872751508;18.652605764788415;14.769988…
239;11.090926663334116;-0.5775705878400241;11.090926663334116;0.0651711560044892;0.16502989987037997;577.8990000000001;554.7150000000003;576.088659016;196.0;0.0;0.21940054546619445;-0.4930738202591723;0.4930738202591723;0.21940054546619445;0.9743589743589743;1.7435897435897436;2.5128205128205128;1.5257298598505942;1745.750122611811;27.31082583001261;21.04365637214306;23.311443210198423;18.6646369…
240;10.925403231739256;-0.5838009171631113;10.925403231739256;0.1346156004489334;0.15090323138856757;552.8890000000001;528.6970000000002;551.0934100480001;188.0;0.0;0.21940054550943522;-0.4930203188239961;0.4930203188239961;0.21940054550943522;0.972972972972973;1.6756756756756757;2.3783783783783785;1.7244907950588695;1517.8268872742774;26.319261998449896;20.17379304583273;22.441579883888096;17.60…
241;10.845403231739256;-0.6150509171631113;10.845403231739256;0.05277815555964449;0.1957399907868729;553.8730000000002;530.6890000000002;552.077425636;188.0;0.0;0.21940054554300467;-0.5071237843383475;0.5071237843383475;0.21940054554300467;0.9459459459459459;1.6486486486486487;2.3513513513513513;1.72449079505887;1517.8268872742774;26.319261998449896;20.043656372143065;22.31144321019843;17.6089940…
242;10.653458787294811;-0.5618131289922872;10.653458787294811;0.10623597081930392;0.21025675527431748;527.8390000000002;506.6710000000002;526.073008952;178.0;0.0;0.2194005455283175;-0.4929949874074334;0.4929949874074334;0.2194005455283175;1.0571428571428572;1.8;2.4857142857142858;1.7289678120830672;1417.54499147418;24.74191172926027;18.888955833763813;21.156742671819174;16.69831041962792;10.91288…
243;13.544428318328029;-0.580907398644593;13.544428318328029;0.20044893378226702;0.2251907975484388;577.8990000000001;554.7150000000004;576.0886590160001;196.0;0.0;0.2520125922070994;-0.4712790281653248;0.4712790281653248;0.2520125922070994;1.0;1.7692307692307692;2.5384615384615383;1.493136188269633;1730.8478825386103;27.31082583001261;21.05747747160701;23.325264309662376;18.68147366722231;12.366…
244;13.412483873883584;-0.5611921051197757;13.412483873883584;0.19822671156004446;0.2657946732815214;567.9040000000002;542.7040000000004;566.1043090800001;194.0;0.0;0.27205496278539065;-0.471279028112157;0.471279028112157;0.27205496278539065;1.0263157894736843;1.7894736842105263;2.5526315789473686;1.4767074461008813;1563.0392100923957;26.60371904882607;20.869396738408152;23.137183576463514;18.181…
245;13.466746912432338;-0.5888502841321213;13.466746912432338;0.278735970819304;0.2251907975484388;577.8990000000001;554.7150000000004;576.0886590160001;196.0;0.0;0.2724083139250447;-0.4712790281121365;0.4712790281121365;0.2724083139250447;0.9743589743589743;1.7179487179487178;2.4871794871794872;1.4866133714771406;1730.8478825386103;27.310825830012607;21.05747747160701;23.325264309662376;18.68147…
246;10.680255433755313;-0.6601481971389385;10.680255433755313;0.41896314492875364;0.4733056019768603;434.75000000000017;416.60600000000017;433.04031185599996;144.0;0.0;0.2198549608368978;-0.47124446002904746;0.47124446002904746;0.2198549608368978;0.9642857142857143;1.6428571428571428;2.3214285714285716;1.9772690722647432;1048.3926696462977;20.051677284948283;15.339828104384644;17.60761494244001;1…
247;13.489664516479994;-3.6382947793314835;13.489664516479994;0.10115657450614113;0.7618537266396209;414.57100000000025;384.3310000000002;414.19771382;156.0;0.0;0.24332928916908805;-0.33468971974516654;0.33468971974516654;0.24332928916908805;0.9655172413793104;1.6551724137931034;2.3793103448275863;1.5858567590403658;1004.4598337682996;20.64805360212559;17.30307675586476;18.119573336792484;13.8044…
248;12.929354086300474;-0.5687031973153662;12.929354086300474;0.09002562914817336;0.6014507783842346;443.5510000000003;414.3190000000002;443.2321251680001;170.0;0.0;0.4107982825012133;-0.44079114427592486;0.44079114427592486;0.4107982825012133;0.9696969696969697;1.6666666666666667;2.3636363636363638;1.3453770398433373;1127.9338951561717;23.001424753254113;19.016681856328514;19.016681856328514;15.…
249;12.481154765404103;-0.19168778722079627;12.481154765404103;0.03441865429299318;0.5378774520603413;384.2620000000001;369.1420000000001;383.04798408000005;130.0;0.0;0.2247937847893153;-0.47363431202447326;0.47363431202447326;0.2247937847893153;1.0;1.7307692307692308;2.4615384615384617;1.988287247839118;999.3929581171725;18.25878406613483;14.000248595528946;15.512106487565855;12.524877143252588;…
250;11.001799309229863;-0.12887021989865843;11.001799309229863;0.06072301454847118;0.33146409105800756;467.4000000000002;443.2080000000002;466.13271674800006;164.0;0.0;0.23487059902197047;-0.4919239407645959;0.4919239407645959;0.23487059902197047;1.125;1.8125;2.46875;1.888059132792488;1169.6428553456324;22.664561460070644;17.801033521347243;19.312891413384154;15.473565548236332;10.74397183572343;…
251;13.412303405368881;-3.6164429274796324;13.412303405368881;0.12701305598762258;0.7903303209722462;400.5440000000002;372.3200000000002;400.182063756;150.0;0.0;0.24355411457485673;-0.33953815338933124;0.33953815338933124;0.24355411457485673;0.9642857142857143;1.6785714285714286;2.4285714285714284;1.5430638343315959;961.4106271316737;19.725403871315223;16.380427025054388;17.19692360598211;13.4812…
252;13.492997849813328;-3.6330864459981522;13.492997849813328;0.10636490783947461;0.7619005595175427;414.5710000000002;384.3310000000002;414.19771382;156.0;0.0;0.2433291922542431;-0.3343974577997279;0.3343974577997279;0.2433291922542431;0.896551724137931;1.5172413793103448;2.206896551724138;1.5840016623837145;980.8549623916083;20.595647359318296;17.250670513057464;18.06716709398519;13.89188398139…
253;13.347442294257771;-3.6001697793314844;13.347442294257771;0.103770418661292;0.7903303209722461;400.5440000000002;372.32000000000016;400.182063756;150.0;0.0;0.24331920078172;-0.3371053226817851;0.3371053226817851;0.24331920078172;0.9642857142857143;1.6785714285714286;2.4285714285714284;1.5365270047507873;961.4106271316734;19.72540387131522;16.380427025054384;17.196923605982114;13.4812003788741…
254;14.078675024353686;-1.0325340136054422;14.078675024353686;0.030111961451246838;0.506415253833349;390.245;376.1330000000001;389.0497956480001;132.0;0.0;0.21767514549540043;-0.4944638612731927;0.4944638612731927;0.21767514549540043;1.2692307692307692;2.076923076923077;2.8846153846153846;1.8746567372614373;1123.6599916375346;18.214813991764814;13.6995290063519;15.211386898388811;12.3967211639504…
255;14.27930001103222;-0.5994857597027821;14.27930001103222;0.012284648172094403;0.18941108026025588;720.955;664.5070000000002;720.425070892;282.0;0.0;0.31504669120097534;-0.49643979306396885;0.49643979306396885;0.31504669120097534;1.0566037735849056;1.8867924528301887;2.6226415094339623;1.1988227970017182;1969.6156587280761;36.7580551082758;32.16737065472184;32.16737065472184;25.7894537766616;20…
256;9.434149251063898;-0.885091408728865;9.434149251063898;0.04251536095511543;0.30322388752314827;263.38100000000003;238.18099999999995;263.18852904;106.0;0.0;0.20530716417305936;-0.49351970359228026;0.49351970359228026;0.20530716417305936;1.0526315789473684;1.6842105263157894;2.3157894736842106;3.8484254716090938;368.70039680764353;14.5626316434282;12.081763283576526;12.081763283576526;8.954507…
257;9.489704806619454;-1.2878691865066427;9.489704806619454;0.03242346749724767;0.2628505637306986;279.38000000000005;254.17999999999995;279.18344366;112.0;0.0;0.20530885366192578;-0.49351969453398714;0.49351969453398714;0.20530885366192578;1.1;1.75;2.4;3.9230851958572033;390.5261654172963;15.269738424614747;12.236083660263033;12.236083660263033;9.515167193676996;6.692904691182327;6.6929046911823…
258;9.455482652424857;-0.8974599940646883;9.455482652424857;0.07334545729345376;0.2877253440921855;289.41900000000004;262.203;289.20417910400005;116.0;0.0;0.2056325321488468;-0.4935118476629212;0.4935118476629212;0.2056325321488468;0.9523809523809523;1.5238095238095237;2.0952380952380953;3.8794788558284488;432.62490436148124;15.976845205801295;13.236463821955779;13.236463821955779;9.9545070218971…
259;9.446583270968157;0.09477954270654632;9.446583270968157;0.09477954270654632;0.26682566324775425;273.42;246.20399999999995;273.209264484;110.0;0.0;0.2055368177321097;-0.49351294112385596;0.49351294112385596;0.2055368177321097;0.95;1.55;2.15;3.7828477131363853;395.641284943041;15.054195474990921;12.866600495645447;12.866600495645447;9.663902460147016;7.175578841738744;7.175578841738744;4.796189…
260;11.276306724480424;-0.08112628075921702;11.276306724480424;0.020611352565717445;0.3500447104620247;298.382;276.20599999999996;298.15689456399997;116.0;0.0;0.15402999786347724;-0.5072937437976888;0.5072937437976888;0.15402999786347724;1.0909090909090908;1.7727272727272727;2.3636363636363638;3.217110288841173;643.1344089790724;16.535169427003233;13.205934685356961;13.205934685356961;10.50643771…
261;11.05082226854368;-0.06470954469857149;11.05082226854368;0.06470954469857149;0.2339145925923975;513.4940000000004;487.28600000000034;512.1204378120001;176.0;0.0;0.2562999039409657;-0.49068798091876825;0.49068798091876825;0.2562999039409657;1.2058823529411764;1.9705882352941178;2.676470588235294;1.5797687336652813;1304.0352983644937;23.819261998449893;19.184337785428774;21.512692258393407;16.4…
262;10.879413774590542;-0.08607386820575202;10.879413774590542;0.08607386820575202;0.25370023146205295;487.4560000000003;463.26400000000024;486.104787748;166.0;0.0;0.25629950244151767;-0.4906879830869812;0.4906879830869812;0.25629950244151767;1.1875;1.96875;2.6875;1.843349459729545;1212.5477404833607;22.664561460070647;18.029637247049525;20.357991720014155;15.473565548236333;10.646079930272029;12…
263;10.97125050928442;-0.08144423857612249;10.97125050928442;0.08144423857612249;0.2363189489759573;501.48300000000035;475.27500000000026;500.120437812;172.0;0.0;0.2562995024413751;-0.4906879830869812;0.4906879830869812;0.2562995024413751;1.1515151515151516;1.9090909090909092;2.606060606060606;1.8290922978672532;1226.995676250711;23.371668241257193;18.73674402823607;21.065098501200705;15.97356554…
264;13.402454553136394;-4.890982418834138;13.402454553136394;0.008993839111758772;0.2826552280105435;578.5310000000002;554.3390000000002;578.131012188;212.0;0.0;0.41608893338626424;-0.4264746431581593;0.4264746431581593;0.41608893338626424;0.8974358974358975;1.4871794871794872;2.0256410256410255;1.4219794773986991;1350.4886311057414;28.750347897697548;20.550496881664376;21.366993462592102;18.1065…
265;12.19083620076946;-0.18090901296919748;12.19083620076946;0.12167517006802742;0.33459389383212484;445.73300000000023;430.6130000000002;444.0199107600001;146.0;0.0;0.22917588608536754;-0.4323183679473071;0.4323183679473071;0.22917588608536754;1.0;1.6896551724137931;2.3448275862068964;2.0434813652210173;1247.385064697871;20.706377823327532;15.300862799348549;17.568649637403908;13.884249150759294…
266;12.168019651437762;-0.16404032610051078;12.168019651437762;0.14200438817502326;0.3821886511712381;411.2880000000002;395.1600000000002;410.05888311200005;140.0;0.0;0.2291758860357592;-0.432318367947405;0.432318367947405;0.2291758860357592;1.0714285714285714;1.7857142857142858;2.4642857142857144;2.0462623113259504;1197.3640263830328;19.836134335324456;15.000248595528948;16.512106487565855;13.49…
267;13.12107733663943;-3.583672312352418;13.12107733663943;0.14720252595415673;0.4339387566576537;454.61700000000013;428.40900000000016;454.138484692;162.0;0.0;0.24186650945603522;-0.32482239424557513;0.32482239424557513;0.24186650945603522;0.9032258064516129;1.4838709677419355;2.064516129032258;1.7690199952133547;1086.6879210087209;22.269373945685235;17.48595254053988;19.118945702395333;14.88617…
268;10.816283436213993;-0.1713267580694826;10.816283436213993;0.023721429895973367;0.340330223814136;441.3620000000002;419.1860000000002;440.11706668400006;154.0;0.0;0.23487025647062432;-0.4919239426055044;0.4919239426055044;0.23487025647062432;1.1333333333333333;1.8;2.4;2.3186136407089855;1093.381162715748;21.672997628507925;16.809469689784525;18.321327581821432;14.493932260492077;9.764338547979…
269;9.757571211612218;-0.617250429847908;9.757571211612218;0.3868608276643992;0.4793583470075008;434.3700000000002;413.2020000000003;433.111253032;150.0;0.0;0.13126448751951836;-0.31515942956629156;0.31515942956629156;0.13126448751951836;1.0;1.6666666666666667;2.2666666666666666;2.2888301088899956;1161.7237331064603;21.72540387131522;16.838072391287724;18.349930283324635;14.40232720595174;9.68484…
270;13.004140876515216;-0.5033485178391839;13.004140876515216;0.05867791355225238;0.44124487238978743;426.3430000000003;405.17500000000024;425.09493427200005;148.0;0.0;0.22508430272077548;-0.47005811854481644;0.47005811854481644;0.22508430272077548;0.9655172413793104;1.6551724137931034;2.310344827586207;1.9646822633149092;1072.7388123593869;20.5956473593183;16.337111888712418;17.84896978074932;13…
271;13.453191452506928;-0.6438871173469392;13.453191452506928;0.020098733938020086;0.8266866293627426;382.4600000000001;356.2520000000001;382.189257312;148.0;0.0;0.31897001031842975;-0.4967429526739519;0.4967429526739519;0.31897001031842975;1.3928571428571428;2.25;3.0;1.6839723732403469;984.3172222431925;19.206377823327536;16.52743603561861;16.52743603561861;13.616888721215462;10.316851514593731;…
272;13.478229245401863;-0.8234704506802726;13.478229245401863;0.14707611594020342;0.7729898267001702;398.45900000000006;372.25100000000015;398.18417193199997;154.0;0.0;0.31897177698802825;-0.4967429526161372;0.4967429526161372;0.31897177698802825;1.4137931034482758;2.2413793103448274;2.9655172413793105;1.7082098000423058;1018.0414350651688;20.076621311330616;16.844893119121647;16.844893119121647;…
273;13.005606667306148;-3.672188419144588;13.005606667306148;0.12663114776570805;0.7068210685590757;464.6090000000002;436.3850000000001;464.143963996;168.0;0.0;0.26534790546806536;-0.4945777874614028;0.4945777874614028;0.26534790546806536;1.2903225806451613;2.064516129032258;2.774193548387097;1.5710916059294378;1057.8487134039267;22.00986092169139;17.848557224187513;19.481550386042965;14.91738332…
274;9.45976377663925;-0.8925482891830314;9.45976377663925;0.06538687741179672;0.20433824394682615;291.4350000000001;262.203;291.21982916800005;118.0;0.0;0.2056325321488468;-0.4935118476629212;0.4935118476629212;0.2056325321488468;1.0;1.6666666666666667;2.3333333333333335;3.805208573317176;395.9316139193208;15.976845205801295;13.495976845949622;13.495976845949622;9.954507021897173;7.54429158462739…
275;11.077963129819157;-0.06289212810842759;11.077963129819157;0.06289212810842759;0.21495363305374335;527.5210000000002;499.2970000000003;526.136087876;182.0;0.0;0.2562999039409657;-0.49068798091876825;0.49068798091876825;0.2562999039409657;1.2;1.9714285714285715;2.6857142857142855;1.5604190455529587;1320.631987714633;24.52636877963644;19.89144456661532;22.219799039579957;16.939892043425118;12.1…
276;10.90655463586602;-0.08425645161560813;10.90655463586602;0.08425645161560813;0.2311027197425163;501.4830000000003;475.27500000000026;500.120437812;172.0;0.0;0.25629950244151767;-0.4906879830869812;0.4906879830869812;0.25629950244151767;1.1818181818181819;1.9696969696969697;2.696969696969697;1.8165806892379144;1228.995676250711;23.37166824125719;18.73674402823607;21.06509850120071;15.973565548…
277;10.998391370559897;-0.07962682198597837;10.998391370559897;0.07962682198597837;0.2179962673366575;515.5100000000002;487.2860000000003;514.136087876;178.0;0.0;0.2562995024413751;-0.4906879830869812;0.4906879830869812;0.2562995024413751;1.1470588235294117;1.911764705882353;2.6176470588235294;1.8056606532308113;1243.4596702329343;24.078775022443736;19.443850809422617;21.772205282387254;16.473565…
278;11.03766574697713;-0.06633978494894133;11.03766574697713;0.06633978494894133;0.21253677091633255;515.5100000000002;487.2860000000003;514.136087876;178.0;0.0;0.25631056934311175;-0.4906878538857735;0.4906878538857735;0.25631056934311175;1.1470588235294117;1.9411764705882353;2.6470588235294117;1.857033203982903;1245.4596702329343;24.078775022443732;19.443850809422617;21.772205282387254;16.51157…
279;11.129502481671008;-0.06171015531931179;11.129502481671008;0.06171015531931179;0.20212117581130706;529.5370000000001;499.2970000000003;528.15173794;184.0;0.0;0.2563105693429693;-0.49068785388577363;0.49068785388577363;0.2563105693429693;1.1142857142857143;1.8857142857142857;2.5714285714285716;1.8464489067696745;1259.9403473990292;24.785881803630282;20.150957590609167;22.4793120635738;17.01157…
280;12.974623939005252;-0.17972953584726037;12.974623939005252;0.14149222359419555;0.3576110890518405;475.8470000000001;450.64700000000016;474.10324646000004;162.0;0.0;0.2696158731227934;-0.34797214293294565;0.34797214293294565;0.2696158731227934;0.8709677419354839;1.4838709677419355;2.096774193548387;2.055681150166049;1045.1327958184936;22.380104409694468;17.591285121633952;19.859071959689317;14…
281;11.871900545442852;-0.2739395635357307;11.871900545442852;0.016416622982731166;0.4469982991284573;451.59200000000027;422.3600000000002;451.19296278800005;168.0;0.0;0.4092427741744034;-0.4930811730766888;0.4930811730766888;0.4092427741744034;1.1875;1.96875;2.71875;1.533708745365244;1042.4776932914665;22.50142475325411;18.58214887521426;19.398645456141985;15.58404999576855;11.26350780084958;12.…
282;11.08913596932533;-0.04890678860225495;11.08913596932533;0.04890678860225495;0.24940786026084852;529.5370000000003;499.2970000000003;528.1517379400001;184.0;0.0;0.2562999039284807;-0.4906879809187838;0.4906879809187838;0.2562999039284807;1.2;1.9714285714285715;2.6857142857142855;1.5517653221726755;1266.2050099055193;24.52636877963644;20.046145104994572;22.37449957795921;16.939892043425118;12.…
283;10.917727475372192;-0.07027111210943549;10.917727475372192;0.07027111210943549;0.2651253990123294;503.49900000000025;475.27500000000026;502.136087876;174.0;0.0;0.2562995024290327;-0.4906879830869967;0.4906879830869967;0.2562995024290327;1.1818181818181819;1.9696969696969697;2.696969696969697;1.8051930252224206;1175.2829385332298;23.37166824125719;18.891444566615323;21.21979903957996;15.973565…
284;10.971588045679647;-0.008682541907083063;10.971588045679647;0.008682541907083063;0.15542960581799264;514.5220000000003;485.2900000000003;513.140838908;178.0;0.0;0.2348211636529826;-0.49192449494991497;0.49192449494991497;0.2348211636529826;1.2058823529411764;2.0;2.735294117647059;1.7826403213185675;1242.5342528440256;24.078775022443732;19.573987483112283;21.90234195607692;16.473565548236333;1…
285;10.645967297380327;-0.05817328264782362;10.645967297380327;0.05817328264782362;0.1518565658018059;488.4840000000003;461.26800000000026;487.1251888440001;168.0;0.0;0.23454178440539064;-0.4919316012065429;0.4919316012065429;0.23454178440539064;1.15625;1.9375;2.65625;2.0984965250226817;1167.798382585747;23.087211190881018;18.582423651549565;20.9107781245142;15.455927458031292;10.836958945441738;…
286;10.775866595062363;-0.04609136654805046;10.775866595062363;0.04609136654805046;0.12689175824802157;516.5380000000004;485.2900000000003;515.156488972;180.0;0.0;0.23454178574020293;-0.4919316012030946;0.4919316012030946;0.23454178574020293;1.088235294117647;1.8823529411764706;2.6176470588235294;2.021926707180029;1200.4138655751187;24.501424753254113;19.99663721392266;22.324991686887294;16.45592…
287;11.101329872966119;-0.061392292473976706;11.101329872966119;0.061392292473976706;0.15055344070119872;541.5480000000001;511.30800000000033;540.1517379400001;188.0;0.0;0.2562999039409657;-0.49068798091876825;0.49068798091876825;0.2562999039409657;1.1944444444444444;1.9722222222222223;2.6944444444444446;1.5351320350328066;1337.2447457518413;25.23347556082299;20.59855134780187;22.926905820766503;…
288;10.929921379012981;-0.08275661598115702;10.929921379012981;0.08275661598115702;0.16045195935695128;515.5100000000002;487.2860000000003;514.136087876;178.0;0.0;0.25629950244151767;-0.4906879830869812;0.4906879830869812;0.25629950244151767;1.1764705882352942;1.9705882352941178;2.7058823529411766;1.7826403213185675;1245.4596702329343;24.078775022443732;19.443850809422617;21.772205282387254;16.47…
289;11.02175811370686;-0.07812698635152748;11.02175811370686;0.07812698635152748;0.15312589350330683;529.5370000000003;499.2970000000003;528.15173794;184.0;0.0;0.2562995024413751;-0.4906879830869812;0.4906879830869812;0.2562995024413751;1.1428571428571428;1.9142857142857144;2.6285714285714286;1.7750915845625879;1259.940347399029;24.78588180363028;20.150957590609163;22.4793120635738;16.97356554823…
290;14.179063051146384;-1.3986608323885101;14.179063051146384;0.04381755479969773;0.2382902471657599;473.5290000000002;446.3130000000003;473.19507096399997;180.0;0.0;0.3106760228873087;-0.49013568856575696;0.49013568856575696;0.3106760228873087;0.8857142857142857;1.4285714285714286;1.8857142857142857;1.8545753522718742;1172.5788422087753;25.00142475325411;19.716862863030517;19.716862863030517;16.…
291;14.080644841269843;-1.3502829743008316;14.080644841269843;0.05938202261569803;0.26832984459591985;443.5030000000002;418.3030000000002;443.18450628000005;168.0;0.0;0.2691987133170501;-0.27133258578341174;0.27133258578341174;0.2691987133170501;0.8181818181818182;1.3636363636363635;1.8484848484848484;1.8503027652961355;1106.9241107956636;23.424074484064487;18.38596484175628;18.38596484175628;15.…
292;10.815026388654637;-0.2829077033464835;10.815026388654637;0.06162685626362574;0.4619230927790697;376.5810000000002;336.2610000000001;376.29774513999996;154.0;0.0;0.1188538953191553;-0.5076536960852168;0.5076536960852168;0.1188538953191553;1.0740740740740742;1.8518518518518519;2.5185185185185186;2.1333668053671233;564.7447549806537;19.863596551749417;17.583916994689655;17.583916994689655;12.88…
293;9.474203497724664;-0.8801705929254648;9.474203497724664;0.0437970842784432;0.2311120097590041;295.46700000000004;262.203;295.25112929600004;122.0;0.0;0.20563253214337257;-0.49351184766292794;0.49351184766292794;0.20563253214337257;1.0;1.619047619047619;2.238095238095238;3.6015521448529855;324.60025272572335;15.976845205801295;14.015002893937309;14.015002893937309;9.954507021897173;8.244631756…
294;12.07747028296358;-0.24738869635889849;12.07747028296358;0.060596390999286154;0.23693630478699115;383.6170000000002;338.2570000000001;383.33994429999996;160.0;0.0;0.22252938869981814;-0.3941410074376644;0.3941410074376644;0.22252938869981814;0.9259259259259259;1.4444444444444444;1.962962962962963;3.481148148966233;357.53262327196205;20.16707965011328;18.25668307848128;18.25668307848128;13.167…
295;10.586717940054129;-0.12688420326978478;10.586717940054129;0.12688420326978478;0.14652737847079783;496.2650000000003;474.0890000000002;494.04862404399995;162.0;0.0;0.2162697030414724;-0.49301123221769444;0.49301123221769444;0.2162697030414724;0.8709677419354839;1.5806451612903225;2.2580645161290325;2.0836767328901886;1081.682561620517;22.38010440969447;17.007834737986528;20.031550522060346;14…
296;10.49032905116524;-0.01114346252904408;10.49032905116524;0.01114346252904408;0.20832013628644985;461.82000000000033;438.6360000000002;460.0875963960001;156.0;0.0;0.21468112920183624;-0.4930496855097449;0.4930496855097449;0.21468112920183624;0.9;1.6333333333333333;2.3333333333333335;2.0121985157277327;1033.1210765223384;21.50986092169139;16.70722053416693;18.97500737222229;14.49040230064194;9.…
297;12.647258654928658;-0.19399021234007985;12.647258654928658;0.19399021234007985;0.34933333810823547;461.8200000000003;438.6360000000003;460.08759639600004;156.0;0.0;0.26940129058493134;-0.3507020851793909;0.3507020851793909;0.26940129058493134;0.8666666666666667;1.5666666666666667;2.2666666666666666;1.9586225050158073;1019.4596690105606;21.509860921691388;16.721041633630875;18.98882847168624;1…
298;12.797955745569833;-0.1671985841661765;12.797955745569833;0.1671985841661765;0.4222502823383847;430.37900000000013;405.17900000000014;429.13746778;152.0;0.0;0.2868198899923597;-0.3493724883833041;0.3493724883833041;0.2868198899923597;0.9310344827586207;1.5172413793103448;2.103448275862069;1.9576404167115793;963.0380693402384;20.802754140504845;16.712940486931977;18.224798378968888;14.00723905…
299;13.477028171809536;0.04860721751459507;13.477028171809536;0.04860721751459507;0.2381549443760208;382.50300000000016;356.29500000000013;382.19328007199994;146.0;0.0;0.1937756220382558;-0.4929465987375884;0.4929465987375884;0.1937756220382558;0.6896551724137931;1.3793103448275863;2.206896551724138;1.6931280837117608;1138.2731156901234;20.05383099606141;16.857583986325604;16.857583986325604;14.2…
300;10.190229468376188;0.362807819467285;10.190229468376188;0.362807819467285;0.13352332522901922;431.66100000000034;386.30100000000016;431.3399443;176.0;0.0;0.18017096964635565;-0.5075321994392753;0.5075321994392753;0.18017096964635565;0.9354838709677419;1.6129032258064515;2.2903225806451615;1.3993188329550599;624.9076029351604;22.15020731323872;19.787212215080096;19.787212215080096;15.185871848…
301;10.22165089801131;-0.13045865590771366;10.22165089801131;0.12901260899159817;0.06212113918409844;513.7190000000004;466.34300000000036;513.345423604;206.0;0.0;0.18017213792359693;-0.5075321994392753;0.5075321994392753;0.18017213792359693;0.7027027027027027;1.4054054054054055;2.108108108108108;1.4246738906700607;927.8095327647595;26.71912141399106;22.629233163272716;22.629233163272716;17.990402…
302;10.226326065219027;0.08388830244410395;10.226326065219027;0.08388830244410395;0.09410339098952909;513.7190000000004;466.34300000000036;513.345423604;206.0;0.0;0.18049730289608626;-0.5075321994392753;0.5075321994392753;0.18049730289608626;0.7837837837837838;1.4864864864864864;2.1621621621621623;1.4504471698203396;927.8095327647594;26.719121413991058;22.883161077050072;22.883161077050072;18.028…
303;10.190864490563168;0.3734106502437906;10.190864490563168;0.3734106502437906;0.13280310444723203;431.66100000000034;386.30100000000016;431.3399443;176.0;0.0;0.18044014193413568;-0.5075321994392753;0.5075321994392753;0.18044014193413568;0.9032258064516129;1.5483870967741935;2.193548387096774;1.3884110091679736;624.9076029351604;22.15020731323872;19.787212215080096;19.787212215080096;15.18587184…
304;10.179152810046086;-0.007811988060572261;10.179152810046086;0.007811988060572261;0.12022581410394399;435.64900000000034;390.2890000000002;435.33485892;178.0;0.0;0.18024499631928728;-0.5075321994392753;0.5075321994392753;0.18024499631928728;0.8709677419354839;1.5161290322580645;2.161290322580645;1.9630216218470429;588.7697373989206;22.57285704404909;19.65707554139043;19.65707554139043;15.16823…
305;13.464378314036052;0.07456757870222863;13.464378314036052;0.07456757870222863;0.28651550064493075;367.4920000000001;342.2920000000001;367.1936144200001;140.0;0.0;0.1937735915472468;-0.38454436616314835;0.38454436616314835;0.1937735915472468;0.7142857142857143;1.3928571428571428;2.2142857142857144;1.7555458087191416;1124.243486230186;19.346724214874865;16.24222891467519;16.24222891467519;13.79…
306;13.443970150770745;0.04678980092445095;13.443970150770745;0.04678980092445095;0.264975566275753;368.4760000000001;344.2840000000001;368.177630008;140.0;0.0;0.1937756220382558;-0.4929466002168046;0.4929466002168046;0.1937756220382558;0.7142857142857143;1.3928571428571428;2.2142857142857144;1.7555458087191416;1122.243486230186;19.346724214874865;16.150477205139055;16.150477205139055;13.79202499…
307;10.191691886656713;0.21282123960695398;10.191691886656713;0.21282123960695398;0.4288242824892194;316.48500000000007;284.229;316.240230264;128.0;0.0;0.12255703370650733;-0.5075088127278822;0.5075088127278822;0.12255703370650733;1.0;1.6521739130434783;2.217391304347826;2.674497262299112;525.9551515505051;17.242276208189782;15.153575736064255;15.153575736064255;10.934759407976113;8.7635279369629…
308;10.308407156207897;0.21348247471624093;10.308407156207897;0.21348247471624093;0.2850106976517915;384.60400000000016;344.2840000000001;384.30283052;156.0;0.0;0.12255703370650733;-0.5075088127278822;0.5075088127278822;0.12255703370650733;0.8214285714285714;1.3928571428571428;1.9642857142857142;2.5450952657987624;665.3795211792992;20.940946820939043;18.645139567626973;18.645139567626973;13.32860…
309;10.679840718694885;-0.17723359945830186;10.679840718694885;0.17723359945830186;0.5673159936374235;314.46900000000005;284.229;314.2245802;126.0;0.0;0.12741135544006305;-0.5074970062918116;0.5074970062918116;0.12741135544006305;1.2608695652173914;2.0434782608695654;2.782608695652174;1.9891758863693303;612.5127389825383;16.612519696192862;14.984853919031238;14.984853919031238;10.919852082725852;…
310;11.1003088088315;-0.03492144909608186;11.1003088088315;0.03492144909608186;0.18264971330473764;531.5530000000002;499.2970000000003;530.167388004;186.0;0.0;0.25629990392204965;-0.4906879809187918;0.4906879809187918;0.25629990392204965;1.1428571428571428;1.9142857142857144;2.6285714285714286;1.5267025751413008;1221.9944460418192;24.52636877963644;20.305658128988412;22.63401260195305;16.93989204…
311;10.928900314878362;-0.05628577260326262;10.928900314878362;0.05628577260326262;0.19432754317547724;505.5150000000003;475.2750000000003;504.15173794;176.0;0.0;0.2562995024226017;-0.49068798308700473;0.49068798308700473;0.2562995024226017;1.121212121212121;1.9090909090909092;2.6363636363636362;1.7723012199162493;1131.628089330758;23.37166824125719;19.150957590609163;21.479312063573797;15.973565…
312;12.811027527300073;-0.7231387733816788;12.811027527300073;0.16655432665022585;0.36462273148124846;503.8610000000003;478.66100000000034;502.10939446000003;172.0;0.0;0.27252037727524964;-0.34038587618192323;0.34038587618192323;0.27252037727524964;1.0;1.6666666666666667;2.303030303030303;1.9451439178476784;1245.2831075477816;23.913484604514082;18.993768319378397;21.26155515743376;15.645102839021…
313;10.255782423978673;0.048416383783897565;10.255782423978673;0.048416383783897565;0.38569568124210213;420.3840000000002;393.16800000000023;419.15311784400006;150.0;0.0;0.2843536684518422;-0.4807142400195203;0.4807142400195203;0.2843536684518422;1.0714285714285714;1.7857142857142858;2.4285714285714284;1.7844529376714346;789.6238040064497;19.93251065250177;16.190683219030756;17.702541111067667;13…
314;10.405067031633589;0.04564674523007928;10.405067031633589;0.04564674523007928;0.19011944606540906;455.4100000000002;435.2500000000001;454.06733962000004;152.0;0.0;0.21314879852876223;-0.4930882517497446;0.4930882517497446;0.21314879852876223;1.0;1.8333333333333333;2.6333333333333333;1.8418591610318822;1157.6929177079055;21.087211190881018;16.400641058438097;18.72899553140273;14.56288194571337…
315;10.38612304632597;0.06597596333707512;10.38612304632597;0.06597596333707512;0.21279302502010877;420.96500000000015;399.797;420.1063119720001;146.0;0.0;0.21314879852876217;-0.4930882517497446;0.4930882517497446;0.21314879852876217;1.0344827586206897;1.8275862068965518;2.6206896551724137;1.8206126825579934;1090.2897287703292;20.21696770287794;16.100026854618495;17.672452381564675;14.15219834319…
316;13.733344923825172;-0.4646312197130473;13.733344923825172;0.013507167635956163;0.20293106464070215;438.95500000000015;418.79500000000013;438.09689016000004;152.0;0.0;0.21314879852876223;-0.4930882517497446;0.4930882517497446;0.21314879852876223;1.1;1.9333333333333333;2.7333333333333334;1.8418591610318822;1159.6929177079055;21.087211190881018;16.400641058438097;17.973066585384277;14.5628819457…
317;10.39325505666505;0.057874657064472146;10.39325505666505;0.057874657064472146;0.21279302502010886;420.96500000000015;399.79700000000014;420.106311972;146.0;0.0;0.21314879852882196;-0.4930882517497446;0.4930882517497446;0.21314879852882196;1.0;1.7586206896551724;2.5517241379310347;1.8493761754588107;1107.5397287703292;20.21696770287794;16.100026854618495;17.672452381564675;14.169035095596021;9…
318;12.093963031561636;-0.4204109977324262;12.093963031561636;0.13181362153915055;0.28791672018833786;473.1870000000003;456.0510000000002;471.00748750400004;152.0;0.0;0.3291567860977187;-0.4642645534901606;0.4642645534901606;0.3291567860977187;0.9310344827586207;1.4482758620689655;1.896551724137931;2.026485450658787;967.5609374561977;20.965890847321376;15.462523999348456;18.486239783422274;13.884…
319;13.405115697143566;0.04454462186109054;13.405115697143566;0.04454462186109054;0.2955832187958947;354.449;332.2730000000001;354.161979944;134.0;0.0;0.1937756220382558;-0.4929467849909827;0.4929467849909827;0.1937756220382558;0.7407407407407407;1.4074074074074074;2.2222222222222223;1.8167877213851007;1106.241511938874;18.63961743368832;15.443370423952508;15.443370423952508;13.292024997884278;9.…
320;12.568274006542556;-0.2796619810475629;12.568274006542556;0.2653057375213461;0.3870778269125641;463.7920000000002;442.6240000000003;462.066860952;156.0;0.0;0.2560365397911816;-0.4770847929056788;0.4770847929056788;0.2560365397911816;1.0;1.7;2.3333333333333335;2.2576855737576316;1053.0590203176496;21.67299762850792;16.637726092532017;18.905512930587378;14.439090705625684;9.554941857207151;10.6…
321;12.958412895431444;-0.22702309215867422;12.958412895431444;0.22702309215867422;0.3120209037179533;491.84600000000034;466.64600000000024;490.09816108;168.0;0.0;0.2562948034983157;-0.4770847918871294;0.4770847918871294;0.2562948034983157;0.9375;1.65625;2.3125;2.2249966739232256;1085.2902837693;23.087211190881018;18.051939654905112;20.319726492960474;15.439090705625684;10.615602028986972;11.7494…
322;12.457162895431445;-0.5296619810475625;12.457162895431445;0.20280573752134612;0.270932348211622;464.77600000000024;444.61600000000027;463.05087654;156.0;0.0;0.3429056011000075;-0.4770393182797891;0.4770393182797891;0.3429056011000075;0.9666666666666667;1.6666666666666667;2.3;2.2576855737576316;1052.304132815486;21.67299762850792;16.54597438299588;18.81376122105124;14.439090705625684;9.4173142…
323;12.089107339875888;-0.6176249440105253;12.089107339875888;0.18488907085467954;0.410393478791659;449.76500000000027;430.61300000000034;448.051210888;150.0;0.0;0.253712321985695;-0.47708487963259927;0.47708487963259927;0.253712321985695;1.0;1.6896551724137931;2.310344827586207;2.24533577575458;1036.972524417906;20.965890847321372;15.715076361721644;17.982863199777004;13.9010859031649;9.09361699…
324;12.374925284852232;-3.3467856880406477;12.374925284852232;0.10103977702192046;0.6609843098994831;404.96300000000014;379.76300000000015;404.13252672;144.0;0.0;0.21135419434584737;-0.21242612161703664;0.21242612161703664;0.21135419434584737;1.1851851851851851;1.8888888888888888;2.5185185185185186;2.3014050155081986;889.142781012978;19.86359655174942;15.651852756543226;17.224278283489408;12.8416…
325;13.25698971718317;-1.2497086404006041;13.25698971718317;0.1033564814814818;0.7569326701465494;402.5350000000002;368.26300000000015;402.251857568;160.0;0.0;0.328920907944656;-0.479503621950216;0.479503621950216;0.328920907944656;1.0689655172413792;1.7241379310344827;2.3793103448275863;1.9869544196941518;805.8312408137632;20.855160383312143;17.5960172681928;17.5960172681928;13.981999573769532;1…
326;10.64854152155965;-0.3583485554715715;10.64854152155965;0.07070037835002063;0.2567490439024593;451.5350000000002;422.3030000000002;451.24442116800003;174.0;0.0;0.26059439917933697;-0.4905828893082261;0.4905828893082261;0.26059439917933697;1.1818181818181819;1.9090909090909092;2.5454545454545454;1.8951522645132917;1110.1023359586154;23.631181265251033;19.087506709413233;19.087506709413233;16.0…
327;10.596965151801461;-0.37845272213823766;10.596965151801461;0.06330612018653148;0.25918705307701323;441.49600000000015;414.28000000000026;441.223685724;170.0;0.0;0.2605943992440027;-0.49058288930814525;0.49058288930814525;0.2605943992440027;1.28125;2.0625;2.6875;1.90175990167671;1073.9441310009647;22.924074484064487;18.341054461497844;18.341054461497844;15.528407103102724;10.304913841952182;10…
328;10.699473891408417;-0.36545026035105344;10.699473891408417;0.06853550918839812;0.18878231302699763;450.5070000000002;424.2990000000002;450.22402007200014;172.0;0.0;0.26059463034836305;-0.4905828881133444;0.4905828881133444;0.26059463034836305;1.2424242424242424;2.0303030303030303;2.757575757575758;1.6638763718196266;1263.0596477123886;23.208531534440656;18.510156440223604;18.510156440223604;1…
329;12.722698445667419;-0.7223054400483457;12.722698445667419;0.17364049445067886;0.40629604605919706;489.83400000000023;466.6500000000002;488.09374439600003;166.0;0.0;0.2725203754669409;-0.34039623512156353;0.34039623512156353;0.2725203754669409;1.0;1.65625;2.28125;1.9707405652179442;1228.7864874222691;23.206377823327532;18.286661538191854;20.554448376247215;15.145102839021193;10.369054062957513…
330;10.36129710042198;-0.14970686011029888;10.36129710042198;0.1352622756921702;0.24355680818861536;454.1840000000002;438.0560000000002;452.001673852;144.0;0.0;0.21626953410063812;-0.4930112331239719;0.4930112331239719;0.21626953410063812;0.9285714285714286;1.6071428571428572;2.25;2.258816297560254;1033.3207306106494;20.25878406613483;14.886514394426886;17.910230178500704;13.4010859031649;8.56044…
331;13.418568042957922;-0.17485713498362299;13.418568042957922;0.05436009280255294;0.8076897596286161;388.5330000000002;360.30900000000014;388.18206375599993;146.0;0.0;0.2540808288300246;-0.3755784940131264;0.3755784940131264;0.2540808288300246;1.2222222222222223;2.0;2.740740740740741;1.4374704692617946;772.6348262009399;18.595647359318303;15.936111781289808;16.752608362217533;13.103322060233253;…
332;13.176825830049735;-0.2065178221494357;13.176825830049735;0.2065178221494357;0.3169838648466877;531.9110000000003;502.67900000000037;530.1294612080001;184.0;0.0;0.256294805032199;-0.47678915738351624;0.47678915738351624;0.256294805032199;0.9714285714285714;1.6857142857142857;2.3714285714285714;1.837247284425645;1175.5650677931467;24.785881803630282;19.75061026765438;22.018397105709745;16.9567…
333;13.738214488261665;-0.9984324739011023;13.738214488261665;0.011172612048935049;0.2350672680498972;561.8430000000003;540.6750000000001;560.063667392;190.0;0.0;0.2562950200263564;-0.4722085547773389;0.4722085547773389;0.2562950200263564;0.8918918918918919;1.6216216216216217;2.2972972972972974;1.8755826180784807;1446.5388235735832;26.52636877963644;19.62570584611935;21.893492684174714;17.7612592…
334;13.137052429948955;-0.2579830841801738;13.137052429948955;0.22332066571484588;0.25277811262184324;525.8630000000003;502.67900000000037;524.0825110159999;178.0;0.0;0.2562950200262547;-0.4722104286524611;0.4722104286524611;0.2562950200262547;0.8857142857142857;1.6;2.2857142857142856;1.8883247918558983;1326.366054040634;24.78588180363029;19.024477438480147;21.292264276535512;16.956728795830724;1…
335;13.358793383093978;0.04170511568825086;13.358793383093978;0.04170511568825086;0.41568397251121897;340.422;320.26200000000006;340.14632988;128.0;0.0;0.19377562203825574;-0.49295754382893653;0.49295754382893653;0.19377562203825574;0.7307692307692307;1.3846153846153846;2.1923076923076925;1.8740677659837917;1090.2672315552497;17.93251065250177;14.73626364276596;14.73626364276596;12.79202499788427…
336;13.047429775361323;-0.4112784226780475;13.047429775361323;0.021479078648090066;0.5466544401040617;419.52500000000015;390.2930000000002;419.22089178799996;162.0;0.0;0.26747510078796044;-0.4936009636397401;0.4936009636397401;0.26747510078796044;1.2258064516129032;2.032258064516129;2.7419354838709675;1.9705896584661602;1108.8879750967556;22.432510652501765;18.312473426877347;18.312473426877347;1…
337;12.933653800086049;-3.6708068587857547;12.933653800086049;0.11530755833605766;0.7170470502026361;438.57100000000025;412.3630000000001;438.128313932;158.0;0.0;0.26534772244315646;-0.4945777874614028;0.4945777874614028;0.26534772244315646;1.2758620689655173;2.0;2.6551724137931036;1.871371209451069;978.7529286936453;21.01829709012867;16.856993392624787;18.48998655448024;13.861740436436058;9.5306…
338;12.955090046821198;-0.5960597757621566;12.955090046821198;0.15125166218750885;0.5388550180270297;423.9440000000002;397.73600000000016;423.171354752;156.0;0.0;0.22216079130961178;-0.49634452305825655;0.49634452305825655;0.22216079130961178;1.1666666666666667;1.9;2.566666666666667;1.912945297785611;1056.5679310428256;21.302754140504845;17.56068138788965;18.31661033390811;14.561245828549634;10.3…
339;13.129757209347757;-0.23002090856918866;13.129757209347757;0.08956629182639286;0.29204814122998934;508.4530000000002;481.23700000000025;507.159265844;180.0;0.0;0.29128989046938425;-0.36721024477108233;0.36721024477108233;0.29128989046938425;0.9428571428571428;1.6285714285714286;2.257142857142857;2.036136449528566;1368.3702912089527;25.112155217263346;20.140747872751508;21.65260576478841;16.81…
340;13.831145754598136;-3.6531624919693093;13.831145754598136;0.0806198559670781;0.5791408350402416;498.6930000000003;460.3890000000003;498.266462076;190.0;0.0;0.25562664511675454;-0.37086903311010183;0.37086903311010183;0.25562664511675454;0.8857142857142857;1.5142857142857142;2.1142857142857143;1.6197176971369127;1102.5012233619573;25.001424753254113;21.189067778427393;22.005564359355116;16.844…
341;13.76681319286974;-3.6443867718047014;13.76681319286974;0.07881288317796264;0.6001005406258213;484.6660000000002;448.3780000000002;484.2508120119999;184.0;0.0;0.2556266451063134;-0.3708898903087159;0.3708898903087159;0.2556266451063134;0.8235294117647058;1.4705882352941178;2.088235294117647;1.6176686925539445;1072.479504698496;24.131181265251037;20.318824290424317;21.135320871352043;16.451056…
342;13.228943562024597;-3.5513020346890305;13.228943562024597;0.19900346092397125;0.41274655813021244;459.57100000000025;434.37100000000027;459.16166266;168.0;0.0;0.25592769732806475;-0.32197613501487315;0.32197613501487315;0.25592769732806475;0.8787878787878788;1.5151515151515151;2.1818181818181817;1.657291241364181;1381.7505559710462;23.42407448406449;18.524537683883228;19.341034264810954;15.93…
343;13.170616527507086;-3.544617416397268;13.170616527507086;0.20235325798006198;0.40446562947668896;465.6000000000002;442.4160000000003;465.118083596;164.0;0.0;0.2559282054701921;-0.32197613159179583;0.32197613159179583;0.2559282054701921;1.0;1.71875;2.375;1.6464634075992346;1345.285614613572;22.716967702877938;17.77808543596784;19.41107859782329;15.43422008150749;10.28927444985308;12.6089905899…
344;6.622995270566819;-0.21113223256899638;6.622995270566819;0.21113223256899638;0.2927929059297464;479.4550000000003;451.2310000000002;478.16910225600003;170.0;0.0;0.1651674908905135;-0.35650093819219747;0.35650093819219747;0.1651674908905135;0.8181818181818182;1.4848484848484849;2.090909090909091;2.1144627546734878;1290.2520249744412;23.75034789769755;19.655149313098015;21.167007205134926;15.72…
345;12.606768740452;-0.7235554400483457;12.606768740452;0.1843812351914198;0.45154610599122885;475.8070000000002;454.6390000000002;474.07809433200003;160.0;0.0;0.27252014945437547;-0.3406628989652291;0.3406628989652291;0.27252014945437547;1.0;1.6451612903225807;2.2580645161290325;1.9835974284100082;1212.3046914259594;22.499271042140986;17.579554757005305;19.84734159506067;14.645102839021192;9.869…
346;13.687131519274377;-1.0059490740740746;13.687131519274377;0.03001889644746747;0.7589752258212366;345.39800000000014;326.2460000000001;345.136493468;130.0;0.0;0.24621244282878774;-0.5079666296441634;0.5079666296441634;0.24621244282878774;0.8076923076923077;1.3076923076923077;1.8076923076923077;2.0816354791190768;915.9373501445424;18.311190308942127;14.385199088425798;14.385199088425798;12.5845…
347;13.025961907911313;-0.20565239984882822;13.025961907911313;0.1087396069538924;0.43113262357481513;351.4100000000001;330.242;351.16952491200004;134.0;0.0;0.26682889425308115;-0.49299383228813587;0.49299383228813587;0.26682889425308115;1.3846153846153846;2.1538461538461537;2.8846153846153846;2.159868944943967;1136.3138522590814;18.25878406613483;14.64395178903415;14.64395178903415;12.6133922029…
348;13.699239307459559;-1.000249890491246;13.699239307459559;0.004086444248481591;0.25513034775059806;547.8160000000001;528.6640000000002;546.0480173279999;184.0;0.0;0.2562855937490438;-0.47220855478112256;0.47220855478112256;0.2562855937490438;0.8888888888888888;1.6111111111111112;2.2777777777777777;1.8834082293400116;1429.695370182379;25.819261998449893;18.9185990649328;21.186385902988167;17.26…
349;12.978163541060065;-0.2758997508468404;12.978163541060065;0.21623449791439242;0.2764107202727796;511.83600000000035;490.66800000000035;510.06686095199996;172.0;0.0;0.25628559374894205;-0.47221042865624474;0.47221042865624474;0.25628559374894205;0.8823529411764706;1.588235294117647;2.264705882352941;1.9018195497297703;1309.7665075356674;24.078775022443743;18.3173706572936;20.585157495348962;16…
350;12.979174680051894;-4.438022607032745;12.979174680051894;0.23788321743859298;0.2735092778502081;476.8900000000001;456.73000000000025;476.13392159999995;172.0;0.0;0.4159102347210201;-0.49531781727672924;0.49531781727672924;0.4159102347210201;1.1515151515151516;1.8484848484848484;2.4242424242424243;1.735085640022306;1179.4938353421671;23.802754140504845;17.488048366613352;18.243977312631806;15.…
351;13.158014363409281;-0.5912028562700458;13.158014363409281;0.052762572557846665;0.16669976035326262;430.54800000000023;400.3080000000002;430.22564281999996;166.0;0.0;0.34165721801441606;-0.4622890160567361;0.4622890160567361;0.34165721801441606;0.9375;1.65625;2.40625;1.6875965946168259;1108.391704688184;22.338288046437583;18.626879272969774;18.626879272969774;15.669035095596023;11.458930378538…
352;13.146180043882653;-0.6050917451589346;13.146180043882653;0.03623364693801201;0.178152056780177;432.5200000000002;404.2960000000002;432.204907376;166.0;0.0;0.34165721801441606;-0.4622890160567361;0.4622890160567361;0.34165721801441606;1.0;1.71875;2.46875;1.6875965946168257;1111.3171220770928;22.338288046437583;18.328020782247087;18.328020782247087;15.669035095596023;11.036280647728297;11.0362…
353;11.880493232416935;-0.5031699116390118;11.880493232416935;0.09751850450668997;0.3440894730037887;339.3910000000001;318.223;339.147058152;130.0;0.0;0.3273147316877519;-0.4965769507028064;0.4965769507028064;0.3273147316877519;1.12;1.88;2.64;1.8490856159242095;808.2032535120132;18.07070333293597;14.143751609844331;14.143751609844331;12.07971869811898;8.158323628198943;8.158323628198943;5.4437108…
354;11.930307441860021;-0.4782918966448799;11.930307441860021;0.017267292591967465;0.3184692395216999;353.4180000000002;330.2340000000001;353.16270821600006;136.0;0.0;0.32731472994379385;-0.4965863517261291;0.4965863517261291;0.32731472994379385;1.1153846153846154;1.8846153846153846;2.6538461538461537;1.775496558380315;823.6258137198428;18.777810114122516;14.85085839103088;14.85085839103088;12.57…
355;12.314842687074831;-0.3115249433106573;12.314842687074831;0.04961699263038555;0.7783559390469803;334.4850000000001;308.27700000000004;334.17149907199996;126.0;0.0;0.4153919955799213;-0.4494152676130936;0.4494152676130936;0.4153919955799213;1.391304347826087;2.0869565217391304;2.739130434782609;2.3661991276066616;596.439311221537;17.035169427003233;14.627243751899279;15.443740332827005;10.8373…
356;13.140918664068014;-3.98743961943006;13.140918664068014;0.003490271236032516;0.3488195568256095;540.0450000000001;513.8370000000002;539.1394029920002;192.0;0.0;0.41110181746025926;-0.44960763205776444;0.44960763205776444;0.41110181746025926;1.0810810810810811;1.7567567567567568;2.3783783783783785;1.5703517464092007;1409.5857878785002;26.415638315627206;20.257964042856276;21.830389569802456;17…
357;13.973031327889283;-4.006174795088936;13.973031327889283;0.014540291425211294;0.20997281662084702;532.5750000000004;504.35100000000034;532.162784856;198.0;0.0;0.380955448009338;-0.46622548611465015;0.46622548611465015;0.380955448009338;1.2162162162162162;1.9189189189189189;2.5675675675675675;2.3930268199093376;1529.9715387712538;27.327698166887174;20.80898448144115;21.625481062368877;17.56611…
358;13.032905565003778;-0.6307682455698325;13.032905565003778;0.03982945956160222;0.43859356683246614;374.4000000000002;356.2560000000001;374.13789043599996;140.0;0.0;0.34141890135849584;-0.4622925347997076;0.4622925347997076;0.34141890135849584;1.1428571428571428;1.8928571428571428;2.642857142857143;2.07835052359104;1306.5315372982511;19.672997628507925;15.25410191216082;15.25410191216082;13.596…
359;13.107648677430875;-3.994893519971758;13.107648677430875;0.0162878792216814;0.2944657053651138;525.0300000000002;499.8300000000002;524.12850396;186.0;0.0;0.33760854212219543;-0.4623913183292748;0.4623913183292748;0.33760854212219543;1.0833333333333333;1.75;2.361111111111111;1.6064000368562013;1390.1214195170367;25.70853153444066;19.757964042856276;21.330389569802456;17.318030230492774;11.2578…
360;10.916032490124092;-0.09928554160099168;10.916032490124092;0.09928554160099168;0.1802281652513505;517.4820000000003;491.2740000000003;516.115352432;178.0;0.0;0.25629950244151767;-0.4906879830869812;0.4906879830869812;0.25629950244151767;1.2058823529411764;2.0;2.735294117647059;1.7826403213185675;1249.5746981602344;24.078775022443732;19.14499231869993;21.473346791664568;16.473565548236333;11.2…
361;14.31158378843579;-4.898882639835889;14.31158378843579;0.22124055177626634;0.5463132119097102;415.4310000000003;390.2310000000002;415.18828992;160.0;0.0;0.41874788697705;-0.37981590285409944;0.41874788697705;0.37981590285409944;1.206896551724138;1.8620689655172413;2.413793103448276;2.571954543377562;950.1017463151435;21.98276318419593;17.100716679782657;17.100716679782657;13.374245891192095;9…
362;12.924824062988748;-4.50732528386881;12.924824062988748;0.08838432749643022;0.649869627222692;414.4930000000001;389.2930000000002;414.15888370000005;154.0;0.0;0.4159342277586336;-0.37988382288497474;0.4159342277586336;0.37988382288497474;1.25;1.9285714285714286;2.5;2.499414036325845;905.3953376628527;21.112519696192855;16.683786901737335;17.50028348266506;12.946725536263529;8.995798357648482;…
363;10.380308628093621;0.14093673889308822;10.380308628093621;0.14093673889308822;0.739124907768517;324.38;304.21999999999997;324.1473925;124.0;0.0;0.12825889717887862;-0.507105411922764;0.507105411922764;0.12825889717887862;1.0833333333333333;1.7916666666666667;2.4166666666666665;2.0646188002699417;838.318280339569;17.10408352775558;13.959482437441572;13.959482437441572;11.634560252985372;7.7924…
364;10.318135550516503;0.16169548374905562;10.318135550516503;0.16169548374905562;0.7594182691533893;294.354;276.21;294.136827816;112.0;0.0;0.12825889717861258;-0.5071054119227644;0.5071054119227644;0.12825889717861258;1.1363636363636365;1.9090909090909092;2.590909090909091;2.1045180690494325;779.0361828342255;15.526733258565956;12.628584416167335;12.628584416167335;10.702708600407234;7.269443928…
365;12.669386642797157;-0.4509096860954378;12.669386642797157;0.06181636079640862;0.6265257002917052;407.4700000000002;382.27000000000015;407.18450628;156.0;0.0;0.43714955348036644;-0.4938897611834328;0.4938897611834328;0.43714955348036644;1.1;1.8;2.466666666666667;1.350613177305116;1032.315106070822;20.924074484064487;16.990777327370875;16.990777327370875;14.635361590784806;10.283531626654943;10…
366;13.12435107491114;-4.858335328000056;13.12435107491114;0.005889786470143044;0.45781556916279526;489.4940000000002;463.2860000000002;489.187540972;186.0;0.0;0.5725965026398857;-0.493522864975344;0.5725965026398857;0.493522864975344;1.1714285714285715;1.9142857142857144;2.5428571428571427;2.0816679522676043;1259.3011298803453;25.80275414050484;19.570158085992716;19.570158085992716;16.4579700986…
367;13.038937682837844;-3.7279655639614258;13.038937682837844;0.0750433212770878;0.6624935563972251;473.5510000000003;446.33500000000026;473.16205658399997;176.0;0.0;0.2552637206998615;-0.49169926709811446;0.49169926709811446;0.2552637206998615;1.0909090909090908;1.8181818181818181;2.4545454545454546;1.5587362913740694;1127.3857802020827;23.424074484064487;18.45047135806672;19.266967938994448;15.…
368;13.686534426672413;-3.6370434514497396;13.686534426672413;0.11532457273032648;0.599327853553572;486.6380000000004;452.36600000000027;486.2300765679999;184.0;0.0;0.25562664522107625;-0.4917077266063516;0.4917077266063516;0.25562664522107625;0.9117647058823529;1.5588235294117647;2.2058823529411766;1.5762353286294835;1121.4856121854405;24.294317972067567;20.235508749325454;21.05200533025318;16.3…
369;11.062491793437792;-0.06727718929543713;11.062491793437792;0.06727718929543713;0.2035666086968823;529.5370000000004;499.29700000000037;528.1517379400001;184.0;0.0;0.25631056934311175;-0.4906878538857735;0.4906878538857735;0.25631056934311175;1.1714285714285715;1.9428571428571428;2.6285714285714286;1.8386468416566824;1276.0698287282112;24.949018510446816;20.314094297425697;22.642448770390327;1…
370;13.238739700868337;-1.3324476833892418;13.238739700868337;0.07128690056269371;0.7581104579905168;414.4770000000002;387.2610000000002;414.195485564;160.0;0.0;0.32892090794465695;-0.479503621950216;0.479503621950216;0.32892090794465695;1.1666666666666667;1.8;2.3666666666666667;1.9929421288904197;1005.0985519200086;21.88854057813175;17.333635349654696;17.333635349654696;14.269693274004238;10.308…
371;12.304958933195765;-0.7753198958306582;12.304958933195765;0.22993395627985547;0.5406229353659214;461.78000000000014;442.62800000000016;460.06244426800004;154.0;0.0;0.2722979313147349;-0.3543102797612886;0.3543102797612886;0.2722979313147349;1.0333333333333334;1.7;2.2666666666666666;1.9906408308005097;1179.8384823482356;21.62902755413791;16.632341161505348;18.900127999560713;14.207545782960556…
372;12.545661093689592;-0.7224043770060482;12.545661093689592;0.18396288189969012;0.41388690428765007;520.2580000000003;499.0900000000003;518.0275787520001;160.0;0.0;0.272506749058778;-0.34344510577906734;0.34344510577906734;0.272506749058778;1.096774193548387;1.7741935483870968;2.3225806451612905;2.0169321793649897;1215.0595789281228;22.49927104214099;17.579554757005305;20.67740918815692;14.6451…
373;12.536208933195766;-0.7336532291639914;12.536208933195766;0.19521173405763315;0.4607414118899492;475.8070000000002;454.63900000000024;474.07809433200003;160.0;0.0;0.272506749058778;-0.3434451057790673;0.3434451057790673;0.272506749058778;1.0;1.6451612903225807;2.193548387096774;2.0169321793649897;1212.3046914259594;22.49927104214099;17.579554757005305;19.84734159506067;14.645102839021192;9.85…
374;12.587458933195766;-0.5530976736084363;12.587458933195766;0.10840617850207734;0.5160496006518823;473.7910000000003;454.6390000000002;472.06244426800004;158.0;0.0;0.27287748793432653;-0.3538638184353795;0.3538638184353795;0.27287748793432653;1.064516129032258;1.7741935483870968;2.3548387096774195;1.7245939818536176;1226.3637480722587;21.75034789769755;16.75366150506499;19.02144834312035;14.914…
375;12.807458933195766;-0.580875451386214;12.807458933195766;0.0979895118354106;0.47294322314011517;487.8180000000003;466.65000000000015;486.07809433200003;164.0;0.0;0.27287745825975807;-0.353863841168712;0.353863841168712;0.27287745825975807;1.03125;1.71875;2.375;1.713160630642713;1240.8754063360127;22.4574546788841;17.460768286251536;19.7285551243069;15.414652564147104;10.666272873220542;11.800…
376;12.960236710973543;-0.596500451386214;12.960236710973543;0.091322845168744;0.4357162107858647;501.84500000000037;478.66100000000023;500.093744396;170.0;0.0;0.2728774581467087;-0.3538638412552882;0.3538638412552882;0.2728774581467087;1.0;1.696969696969697;2.3636363636363638;1.690932077143825;1257.401582830715;23.164561460070647;18.167875067438086;20.435661905493447;15.914652564147104;11.166272…
377;6.582488837098625;-0.3632828587936212;6.582488837098625;0.3632828587936212;0.37376885286576716;491.87500000000017;470.7070000000002;490.05525071200003;160.0;0.0;0.15821309423244848;-0.34613921309277995;0.34613921309277995;0.15821309423244848;1.0;1.6451612903225807;2.193548387096774;2.0169321793649897;1212.3046914259594;22.49927104214099;17.579554757005305;20.663838175988396;14.645102839021192…
378;12.697320044306876;-0.836083784719547;12.697320044306876;0.0725265488724478;0.46040811078691274;475.8070000000002;454.63900000000024;474.0780943320001;160.0;0.0;0.254847681307229;-0.2962437317439433;0.2962437317439433;0.254847681307229;1.0;1.6451612903225807;2.193548387096774;2.0272933780582054;1212.3046914259594;22.499271042140986;17.579554757005305;19.84734159506067;14.635066137889122;9.853…
379;12.519472754411428;-0.32029247501469715;12.519472754411428;0.32029247501469715;0.6307206735903625;370.88;347.6960000000001;370.144805656;136.0;0.0;0.35456888009714443;-0.46066545641995427;0.46066545641995427;0.35456888009714443;1.1538461538461537;1.8846153846153846;2.5384615384615383;1.6726674207924987;913.6558192308339;18.681433796945203;15.304446877323937;16.06037582334239;12.49040230064194…
380;12.636670484808459;-0.30638024667065045;12.636670484808459;0.30638024667065045;0.5241559178084803;410.9450000000002;383.72900000000016;410.176105784;152.0;0.0;0.35456888009714443;-0.4606654564199542;0.4606654564199542;0.35456888009714443;1.103448275862069;1.8620689655172413;2.586206896551724;1.3681291385082348;988.0333484835253;20.21696770287794;16.839980783256674;17.59590972927513;14.1521983…
381;12.436828126312253;-0.44618689753475094;12.436828126312253;0.037100707092105;0.3860757247599916;372.808;355.6720000000001;372.087684704;134.0;0.0;0.354568880097463;-0.46066545622744925;0.46066545622744925;0.354568880097463;1.2307692307692308;1.9615384615384615;2.6153846153846154;1.6814221917036627;963.579615484934;18.681433796945203;14.120943458251663;14.876872404270118;12.49040230064194;8.19…
382;13.120913579099003;-0.568502156455124;13.120913579099003;0.2616063411896745;0.2644431694917622;555.8930000000004;530.6930000000002;554.10430908;190.0;0.0;0.2717652485524668;-0.47127902811217537;0.47127902811217537;0.2717652485524668;1.054054054054054;1.7837837837837838;2.4594594594594597;1.6440326927220956;1481.5331157057087;26.319261998449896;20.53253344522468;22.800320283280044;17.630162072…
383;12.900595779047258;-3.6674159420425663;12.900595779047258;0.11306237927269702;0.770759166287759;424.54400000000015;400.35200000000015;424.1126638679999;152.0;0.0;0.26534772099410614;-0.4945777874614028;0.4945777874614028;0.26534772099410614;1.2857142857142858;2.0;2.607142857142857;1.891323414886962;962.6987602320924;20.311190308942123;16.14988661143824;17.782879773293693;13.361740436436058;9.…
384;12.900595779047258;-3.667415942042567;12.900595779047258;0.11306237927269724;0.770759166287759;424.54400000000015;400.3520000000001;424.112663868;152.0;0.0;0.2653477177514983;-0.4945777874614028;0.4945777874614028;0.2653477177514983;1.2857142857142858;2.0;2.607142857142857;1.891323414886962;962.6987602320925;20.311190308942123;16.14988661143824;17.782879773293693;13.361740436436058;9.03062664…
385;13.244314793818761;-0.15250045491447572;13.244314793818761;0.15250045491447572;0.421013007552708;476.8350000000003;452.64300000000014;475.098495428;162.0;0.0;0.28704488206949225;-0.34664205892624633;0.34664205892624633;0.28704488206949225;1.032258064516129;1.7096774193548387;2.3548387096774195;1.839336484774004;1086.1941344439833;21.957454678884098;17.298011741127752;19.565798579183117;14.973…
386;13.453481460485428;-0.08245415861817951;13.453481460485428;0.08245415861817951;0.40189270097741103;476.83500000000026;452.6430000000002;475.098495428;162.0;0.0;0.2893775898710392;-0.3360640324454382;0.3360640324454382;0.2893775898710392;1.0;1.6451612903225807;2.2903225806451615;1.8339479825909648;1102.0024679393257;22.120591385700628;17.538118555441166;19.80590539349653;14.863081100704115;10.…
387;13.283990457294028;-0.828831314805792;13.283990457294028;0.23319017583444102;0.5707478493467014;431.5370000000002;398.27300000000014;431.253254536;170.0;0.0;0.3369068794091084;-0.48010298696115533;0.48010298696115533;0.3369068794091084;1.1612903225806452;1.7741935483870968;2.3548387096774195;2.0083162958069725;1009.0582376120287;22.758784066134833;19.037418477458754;19.037418477458754;14.6080…
388;12.115505100850552;0.1229591393845193;12.115505100850552;0.1229591393845193;0.6196030386120396;412.9460000000002;391.7780000000002;412.11245997199995;144.0;0.0;0.2253028812541657;-0.3485638214884763;0.3485638214884763;0.2253028812541657;1.1785714285714286;1.9285714285714286;2.5714285714285716;1.5394732157136573;998.2499849409946;19.836134335324456;15.963924909019594;17.536350435965776;13.4355…
389;13.468716127210467;-4.912905250466791;13.468716127210467;0.018126070516718107;0.47954161646392096;593.5460000000002;568.3460000000002;593.1419112200001;218.0;0.0;0.41608894323671636;-0.41016009335727915;0.41608894323671636;0.41016009335727915;0.875;1.45;1.975;1.428925031281413;1385.1352713666442;29.620591385700624;21.290603695977783;22.10710027690551;18.479237510153958;12.057571710988439;13.4…
390;12.499196546854977;-0.23938278603622476;12.499196546854977;0.1041020338176426;0.42344362937942503;440.1570000000001;426.0450000000001;437.98602378799995;138.0;0.0;0.2559873207223898;-0.3446732245470244;0.3446732245470244;0.2559873207223898;0.8518518518518519;1.4814814814814814;2.074074074074074;2.2975671737811423;1017.2354518202792;19.714813991764814;14.433335527017695;17.45705131109151;12.77…
391;13.11496909661562;-0.2226590101060999;13.11496909661562;0.2226590101060999;0.26680364979714555;511.83600000000024;490.66800000000023;510.066860952;172.0;0.0;0.25834869252602066;-0.4722103427766837;0.4722103427766837;0.25834869252602066;0.8529411764705882;1.5294117647058822;2.176470588235294;1.9216938872691667;1324.038860309271;24.24191172926027;18.55747747160701;20.825264309662376;16.32940759…
392;13.287644556955524;-0.7396240266334064;13.287644556955524;0.03404142521206066;0.17215308350374892;510.4210000000004;485.2210000000003;509.12729702;180.0;0.0;0.2891840304453846;-0.48046034162574636;0.48046034162574636;0.2891840304453846;1.0285714285714285;1.6857142857142857;2.2857142857142856;2.1054026060516913;1449.3007487288467;25.490834873703708;20.05743233165265;21.569290223689556;16.46825…
393;13.187133363586735;-0.24199446754010245;13.187133363586735;0.13056577247774936;0.4339763673680143;416.52500000000003;388.30100000000016;416.221226136;160.0;0.0;0.25585250092879075;-0.4919309275260418;0.4919309275260418;0.25585250092879075;1.1290322580645162;1.903225806451613;2.6129032258064515;1.612838797686259;1119.460018272223;21.79431797206756;18.006139270292696;18.006139270292696;15.02487…
394;13.864017173138606;-1.105975348144464;13.864017173138606;0.04835105750118984;0.2514751638625125;548.8040000000002;530.6600000000002;547.0432662960001;184.0;0.0;0.2705826864614579;-0.4380423891428897;0.4380423891428897;0.2705826864614579;0.8611111111111112;1.5555555555555556;2.1944444444444446;1.9750496241588928;1447.5459667410164;25.98239870526642;18.951599098059663;21.219385936115028;17.1171…
395;12.971959754210836;-3.6871117533617173;12.971959754210836;0.0044128128087919105;0.5094885529760717;452.9200000000002;431.7520000000002;452.0921184520001;160.0;0.0;0.26907526866325276;-0.36797441363199906;0.36797441363199906;0.26907526866325276;1.0666666666666667;1.6666666666666667;2.2;1.7297592120170466;1064.832394216539;22.051677284948283;16.48618760686581;18.058613133811992;14.1070980365604…
396;13.586449550129204;-3.6705084685292673;13.586449550129204;0.04126307534087292;0.45484523922322895;487.5820000000002;458.35000000000025;487.18894002800005;182.0;0.0;0.26907526866325276;-0.3708875626993049;0.3708875626993049;0.26907526866325276;0.9117647058823529;1.5294117647058822;2.088235294117647;1.5500709957217147;1168.7370508603094;24.45745467888409;19.383863854102728;20.200360435030454;16…
397;13.57479801797262;-3.6294667934766047;13.57479801797262;0.11717573346210886;0.6629277139546934;477.0300000000002;447.7980000000003;476.164889468;172.0;0.0;0.2556266450951968;-0.3708875626993049;0.3708875626993049;0.2556266450951968;0.90625;1.59375;2.21875;1.589187516506036;1092.170388276178;22.88010440969447;18.498118150684274;20.070543677630457;15.268894079108879;10.885153303246248;12.703181…
398;13.541793902746283;-3.612879570158612;13.541793902746283;0.09220574032081963;0.7120210135919659;442.58500000000015;412.34500000000025;442.20386181999993;166.0;0.0;0.2556266450951111;-0.3708875626993049;0.3708875626993049;0.2556266450951111;0.8387096774193549;1.4838709677419355;2.096774193548387;1.5975299400273857;1026.0420415613657;22.009860921691395;18.19750394686467;19.014000527792398;14.87…
399;10.459531024649102;-0.375776900155514;10.459531024649102;0.19315624681154997;0.3609945825862993;472.9800000000002;447.78000000000026;472.1778371000001;172.0;0.0;0.32002689846997;-0.47883430916219805;0.47883430916219805;0.32002689846997;0.9117647058823529;1.6176470588235294;2.264705882352941;1.882122722185266;1533.815848589712;24.19794165489025;19.704612064215567;20.46054101023402;16.146885611…
400;6.578100872036057;-0.20829776544881473;6.578100872036057;0.20829776544881473;0.3354277100544849;451.4010000000002;427.2090000000002;450.13780212800003;158.0;0.0;0.16516713298878155;-0.3620675614888953;0.3620675614888953;0.16516713298878155;0.8064516129032258;1.4838709677419355;2.096774193548387;2.109000947155843;1259.241992792739;22.336134335324456;18.240935750724915;19.75279364276183;14.6468…
401;13.49134878642815;-0.365192498810224;13.49134878642815;0.03385522015662712;0.31576194661844953;493.36900000000014;474.2170000000003;492.091994808;170.0;0.0;0.2742575301721317;-0.33597656196046;0.33597656196046;0.2742575301721317;1.0588235294117647;1.7352941176470589;2.3823529411764706;1.8510408670637244;1375.678683976007;24.24191172926027;18.17341288413998;19.685270776176893;16.38424915075929…
402;12.33657977597732;-0.7247359956039015;12.33657977597732;0.20637197593216072;0.5327572568383516;447.75300000000027;430.61700000000025;446.0467942040001;148.0;0.0;0.27250657347252744;-0.3434539407029592;0.3434539407029592;0.27250657347252744;0.9310344827586207;1.5862068965517242;2.1724137931034484;1.911991797755464;1149.2329435891295;20.92192077295136;15.949798245008386;18.21758508306375;13.679…
403;12.432573729114132;-0.7530693289372348;12.432573729114132;0.22313123519141986;0.40489243983784734;526.6490000000002;510.52100000000036;523.957306272;154.0;0.0;0.27250725963713796;-0.343418913553836;0.343418913553836;0.27250725963713796;1.0;1.6333333333333333;2.2;1.979652568230687;1201.7057007008013;21.79216426095444;16.250412448827987;20.104195825998055;14.107098036560407;8.9819153477587;10.9…
404;12.633360293739981;-0.7239215587180357;12.633360293739981;0.17697666225113284;0.4292410811767225;487.8180000000002;466.65000000000026;486.0780943320001;164.0;0.0;0.27250675054335205;-0.3434449461166507;0.3434449461166507;0.27250675054335205;1.0;1.65625;2.21875;1.8054766528851278;1273.1416135763934;22.783728092517162;17.86401180738148;20.131798645436845;15.17957768163184;10.398104826776626;11.…
405;13.31412005542958;-0.844792558998908;13.31412005542958;0.09194638657932286;0.8702428009880133;370.49300000000005;340.2530000000001;370.22564282;146.0;0.0;0.22724699021050396;-0.384724449181386;0.384724449181386;0.22724699021050396;1.1481481481481481;1.8888888888888888;2.6296296296296298;1.5660137824141613;706.7692579860745;19.018297090128673;16.140900551623538;16.140900551623538;13.0038557481…
406;13.165971907281431;-0.7821485260770973;13.165971907281431;0.1486061770387166;0.8984442503340087;342.4830000000002;312.24300000000005;342.23072819999993;136.0;0.0;0.22678588259221583;-0.3847244491814273;0.3847244491814273;0.22678588259221583;1.12;1.88;2.6;1.5891481244256653;619.5818812440855;17.440946820939047;15.232652261159677;15.232652261159677;12.093172145670254;9.863347281524167;9.8633472…
407;13.28801272360796;-0.7818360260770976;13.28801272360796;0.16908719660703775;0.8858414486471579;356.51000000000016;324.2540000000001;356.24637826399993;142.0;0.0;0.22554066372616305;-0.3847244491815346;0.3847244491815346;0.22554066372616305;1.0384615384615385;1.7307692307692308;2.4615384615384617;1.5578237542624453;626.2892352545048;18.148053602125596;15.939759042346225;15.939759042346225;12.5…
408;13.212084470619523;-0.46911240672807253;13.212084470619523;0.08261593320455818;0.46679139301376543;453.36900000000026;431.19300000000027;452.105833304;158.0;0.0;0.22508628196952832;-0.4699309062649459;0.4699309062649459;0.22508628196952832;0.967741935483871;1.6774193548387097;2.3870967741935485;1.670286095688142;1152.6836290401786;21.587211190881018;17.198539046585473;18.71039693862238;14.939…
409;13.36861079617032;-0.7900860182035778;13.36861079617032;0.03633765852019799;0.8852293312216051;356.51000000000016;324.2540000000001;356.246378264;142.0;0.0;0.23967869935893205;-0.3847244491237158;0.3847244491237158;0.23967869935893205;1.0384615384615385;1.7692307692307692;2.5384615384615383;1.594209390015056;634.2892352545048;18.148053602125596;15.939759042346225;15.939759042346225;12.6100088…
410;13.374665624212648;-0.46324381330396136;13.374665624212648;0.06820868291761117;0.21578560872949099;503.3400000000004;481.1640000000004;503.07058956400004;150.0;0.0;0.26974059895685465;-0.34513895602984784;0.34513895602984784;0.26974059895685465;1.206896551724138;2.0;2.7586206896551726;1.7567444028508874;1092.0960583398771;20.543241116511002;16.176036459540065;18.333534750716385;13.95239749818…
411;13.288610796170321;-0.8213360182035778;13.288610796170321;0.11681949168556272;0.8785578044822878;358.48200000000014;328.2420000000001;358.22564281999996;142.0;0.0;0.2420746702852808;-0.38472444912352005;0.38472444912352005;0.2420746702852808;1.1923076923076923;1.9615384615384615;2.730769230769231;1.594209390015056;637.4031774840079;18.1480536021256;15.64090055162354;15.64090055162354;12.61000…
412;10.688509544441182;-0.48227102412337275;10.688509544441182;0.11013290819507704;0.2968261163020389;504.8450000000002;480.65300000000025;503.093410048;172.0;0.0;0.1905080848678802;-0.4960983402550653;0.4960983402550653;0.1905080848678802;1.0606060606060606;1.7272727272727273;2.3636363636363638;2.037851477467593;1226.3119465819666;23.91348460451408;18.4803273816072;20.748114219662565;15.61822938…
413;13.017718121875317;-4.031423371109744;13.017718121875317;0.04821521303994869;0.20989811958178772;511.99100000000027;489.8150000000004;511.10810286399993;180.0;0.0;0.274134736115156;-0.28835020844273745;0.28835020844273745;0.274134736115156;1.0571428571428572;1.7142857142857142;2.3142857142857145;1.628426068357433;1375.676594140566;25.00142475325411;18.589822566705823;20.162248093652003;16.818…
414;12.950684942862974;-4.023424859204982;12.950684942862974;0.008533127857761169;0.41190677191336805;496.9760000000002;475.8080000000004;496.097203832;174.0;0.0;0.33517964994241173;-0.4776392429967806;0.4776392429967806;0.33517964994241173;1.0588235294117647;1.7058823529411764;2.2941176470588234;1.6456709348214544;1356.3465977797573;24.294317972067564;18.089822566705823;19.662248093652003;16.280…
415;12.981934942862974;-3.98260853267437;12.981934942862974;0.02836979532145456;0.4171295317453038;495.99200000000025;473.8160000000004;495.1131882439999;174.0;0.0;0.26370306409745436;-0.3655995024140762;0.3655995024140762;0.26370306409745436;1.0588235294117647;1.7058823529411764;2.2941176470588234;1.6456709348214549;1355.982069803157;24.294317972067564;18.219959240395493;19.792384767341673;16.28…
416;12.885173321547779;-3.863434937310297;12.885173321547779;0.07485047513546816;0.42610650996928096;487.4120000000002;467.25200000000035;486.06840223999995;164.0;0.0;0.26370404893264304;-0.25418154283371014;0.26370404893264304;0.25418154283371014;0.96875;1.5625;2.15625;1.6683866207379032;1259.6132428604174;22.716967702877934;17.11232515375123;19.440679626715866;15.36934182550903;9.79282442384144…
417;13.06525646591664;-3.94423102889508;13.06525646591664;0.036021739070080105;0.3831773922969114;510.0190000000003;485.82700000000045;509.1288383079999;180.0;0.0;0.2637049183959792;-0.49653845113754413;0.49653845113754413;0.2637049183959792;1.0571428571428572;1.7142857142857142;2.3142857142857145;1.6284582207229983;1383.2795250088873;25.001424753254113;19.12878787174192;20.701213398688097;16.763…
418;12.97576997687658;-3.868568472205736;12.97576997687658;0.07442959971459251;0.43778442183667793;482.99300000000017;459.8090000000003;482.11793927599996;170.0;0.0;0.2637069248432478;-0.49676711202123514;0.49676711202123514;0.2637069248432478;1.0606060606060606;1.7272727272727273;2.3333333333333335;1.6502363983831083;1275.5493347068468;23.424074484064484;18.142608971205867;19.715034498152047;15.…
419;13.079426098275754;-3.9832518648529205;13.079426098275754;0.00390220272886177;0.3169011429513021;526.0180000000003;501.8260000000004;525.123752928;186.0;0.0;0.26370692488126085;-0.4942983228960141;0.4942983228960141;0.26370692488126085;1.1388888888888888;1.8055555555555556;2.4166666666666665;1.5838249998526588;1392.6268069699004;25.708531534440663;19.296929347892373;20.869354874838553;17.2631…
420;13.059426098275754;-4.0079432228776115;13.059426098275754;0.03515220272886177;0.3584669392250849;527.0020000000002;503.81800000000044;526.107768516;186.0;0.0;0.3412221183808521;-0.48191777131872277;0.48191777131872277;0.3412221183808521;1.1111111111111112;1.7777777777777777;2.388888888888889;1.5838249998526588;1392.6268069699004;25.708531534440663;19.205177638356236;20.777603165302416;17.2631…
421;12.956421012849585;-0.2396244855967078;12.956421012849585;0.10895219198790596;0.42605649455087347;337.383;318.231;337.1538748480001;128.0;0.0;0.26682889424719797;-0.4930007462656947;0.4930007462656947;0.26682889424719797;1.36;2.12;2.84;2.1972048285048422;1119.9498322173274;17.551677284948283;13.936845007847602;13.936845007847602;12.113392202930195;8.389111886938208;8.389111886938208;6.3451930…
422;12.786686941160845;-0.2591567110383248;12.786686941160845;0.2591567110383248;0.37487363057450984;503.8570000000003;478.6570000000003;502.09816107999995;172.0;0.0;0.25603654132506204;-0.4767891584020681;0.4767891584020681;0.25603654132506204;0.9696969696969697;1.6666666666666667;2.3333333333333335;1.8460804016409318;1143.0190981197918;23.37166824125719;18.336396705281285;20.60418354333665;15.9…
423;13.653440409387933;-1.0024950695546073;13.653440409387933;0.006654296492259348;0.27770649164769007;533.7890000000002;516.6530000000002;532.032367264;178.0;0.0;0.256036756319109;-0.4722085557959831;0.4722085557959831;0.256036756319109;0.8857142857142857;1.6;2.257142857142857;1.8793588476567133;1412.8650232762143;25.11215521726335;18.211492283746253;20.479279121801618;16.761259248471035;10.3173…
424;12.746913541060064;-0.3106219730690625;12.746913541060064;0.2054937571736517;0.30362879449371616;497.8090000000002;478.65700000000027;496.05121088799996;166.0;0.0;0.25603675631900724;-0.4722104296711052;0.4722104296711052;0.25603675631900724;0.8787878787878788;1.5757575757575757;2.242424242424242;1.9026841812383724;1293.183967921172;23.371668241257193;17.61026387610705;19.87805071416242;15.95…
425;13.273639533649906;-0.7347729542600125;13.273639533649906;0.04260907449399576;0.15929906732012064;510.4210000000004;485.2210000000003;509.12729702;180.0;0.0;0.22928448959295233;-0.49542156103948015;0.49542156103948015;0.22928448959295233;1.0857142857142856;1.7714285714285714;2.4;2.084011124609162;1434.8265366721253;25.327698166887178;19.817325517339235;21.329183409376146;16.59557401616448;11.…
426;13.875603235785276;-1.105117580654752;13.875603235785276;0.0463363844415432;0.2514751638625125;548.8040000000002;530.6600000000003;547.0432662960001;184.0;0.0;0.27271514021210685;-0.43804224982465956;0.43804224982465956;0.27271514021210685;0.8888888888888888;1.5833333333333333;2.2222222222222223;1.994003351119021;1449.5459667410164;25.98239870526642;18.951599098059663;21.219385936115028;17.17…
427;10.12681042325613;0.01774764844209309;10.12681042325613;0.01774764844209309;0.47991660299538663;327.8150000000001;309.67100000000005;327.113839876;118.0;0.0;0.2301205171295285;-0.49204231374429536;0.49204231374429536;0.2301205171295285;1.173913043478261;1.9565217391304348;2.6956521739130435;1.6771729242019064;837.0989126145078;16.233840039752504;12.805407379899247;13.561336325917702;11.152198…
428;12.537144657707877;-1.0214992076737517;12.537144657707877;0.0633189510372052;0.17013354752631446;533.4150000000002;511.23900000000026;532.106895924;186.0;0.0;0.3305806964789463;-0.4919130517488068;0.4919130517488068;0.3305806964789463;1.0810810810810811;1.7567567567567568;2.4054054054054053;1.9030913735022736;1475.8056607061792;26.36323207281991;19.805610835473832;21.31746872751074;17.9222539…
429;12.174243580610373;-0.9357584669330101;12.174243580610373;0.06756432665658862;0.27390654108880313;485.3710000000002;463.1950000000002;484.10689592399996;170.0;0.0;0.3304999459146372;-0.49191306352460107;0.49191306352460107;0.3304999459146372;1.2121212121212122;1.878787878787879;2.4545454545454546;2.313370851793917;1227.4966058589346;24.120591385700628;18.28910297752878;19.800960869565692;15.7…
430;14.305731817418325;-1.6643749999999993;14.305731817418325;0.010393518518518219;0.8608842078035656;326.302;314.206;326.086684064;120.0;0.0;0.3377129092147125;-0.465536892914542;0.465536892914542;0.3377129092147125;1.2083333333333333;1.875;2.4583333333333335;2.42906018638161;913.60627111599;17.48276318419594;12.638441275963146;12.638441275963146;11.46759813342302;7.022127127183957;7.02212712718…
431;14.301616591080876;-1.490208333333333;14.301616591080876;0.04740740740740734;0.8648188183833422;308.31200000000007;295.208;308.0961058760001;114.0;0.0;0.3377129091022434;-0.4655368929146858;0.4655368929146858;0.3377129091022434;1.2173913043478262;1.9130434782608696;2.5217391304347827;2.4497852153350324;868.335478349127;16.61251969619286;12.337827072143545;12.337827072143545;11.073751283305668…
432;12.329644746787604;-1.2410416666666673;12.329644746787604;0.1850925925925926;0.8613371872403236;290.32200000000006;276.21;290.105527688;108.0;0.0;0.33771103264414515;-0.4655369031748957;0.4655369031748957;0.33771103264414515;1.1363636363636365;1.7727272727272727;2.409090909090909;2.4074362786757595;818.4808424692837;15.742276208189782;12.037212868323945;12.037212868323945;10.66306768078271;6.…
433;12.675575830049734;-0.5091567110383239;12.675575830049734;0.24180894991741542;0.31797714004096134;504.84100000000035;480.6490000000004;503.082176668;172.0;0.0;0.34290560264464587;-0.4767436837443539;0.4767436837443539;0.34290560264464587;0.9393939393939394;1.6363636363636365;2.303030303030303;1.8460804016409318;1142.2642106176284;23.37166824125719;18.244644995745148;20.512431833800512;15.9567…
434;13.643440409387935;-1.0148407485669526;13.643440409387935;0.035990366311133615;0.23505355160465619;534.7730000000003;518.6450000000003;533.0163828519999;178.0;0.0;0.3429058191736269;-0.4721630785854088;0.4721630785854088;0.3429058191736269;0.8571428571428571;1.5714285714285714;2.2285714285714286;1.8793588476567133;1412.1101357740508;25.11215521726335;18.119740574210116;20.38752741226548;16.76…
435;12.635802429948955;-0.5606219730690631;12.635802429948955;0.1429937571736517;0.2550680402281088;498.79300000000023;480.64900000000034;497.03522647599993;166.0;0.0;0.34290581917352453;-0.47216495246077056;0.47216495246077056;0.34290581917352453;0.8484848484848485;1.5454545454545454;2.212121212121212;1.9026841812383724;1292.4290804190086;23.371668241257193;17.518512166570915;19.78629900462628;1…
436;13.284655337608147;-4.918928782259143;13.284655337608147;0.08182701089695121;0.4294699684093141;538.4660000000001;518.3060000000003;538.09971206;196.0;0.0;0.4159791152119511;-0.46541687062824916;0.46541687062824916;0.4159791152119511;0.8611111111111112;1.4166666666666667;1.9166666666666667;1.7176696985429583;1235.0555063326542;26.888540578131746;18.688689562098574;19.5051861430263;16.62339546…
437;13.939750392070916;-0.3656549258886159;13.939750392070916;0.007484738664218726;0.23917730516408756;573.4800000000005;547.2720000000004;572.138196052;202.0;0.0;0.3376353478924153;-0.46541006151245146;0.46541006151245146;0.3376353478924153;1.0;1.675;2.35;1.5027990998804006;1599.8122013253294;28.225039392385703;21.81061560480775;23.32247349684466;19.42225395322007;12.887420960086713;13.643349906…
438;6.532808270170207;-0.38539069890914224;6.532808270170207;0.10922227121301264;0.4126305649909674;448.77700000000016;428.6170000000001;447.05596191999996;150.0;0.0;0.2198648027587837;-0.47124418068372215;0.47124418068372215;0.2198648027587837;0.9655172413793104;1.6551724137931034;2.310344827586207;1.982384986193087;1064.4632545717764;20.75878406613483;16.300862799348547;18.56864963740391;13.769…
439;10.89266574697713;-0.10078537723544256;10.89266574697713;0.10078537723544256;0.2668511909185924;503.45500000000027;479.26300000000026;502.099702368;172.0;0.0;0.25629950244151767;-0.4906879830869812;0.4906879830869812;0.25629950244151767;1.2121212121212122;2.0;2.727272727272727;1.816580689237914;1233.0529809777715;23.37166824125719;18.437885537513385;20.76624001047802;15.973565548236333;10.635…
440;13.197973884453111;-0.5982751599517473;13.197973884453111;0.006126473223034612;0.166280348989953;544.8220000000002;524.6620000000003;543.05193916;184.0;0.0;0.2645295995491932;-0.49468277693585005;0.49468277693585005;0.2645295995491932;1.0555555555555556;1.7222222222222223;2.3333333333333335;2.198665832472146;1595.5928553377644;26.145535412082957;19.473401607122657;21.741188445178018;17.116299…
441;13.150782589474417;-0.22471424372218007;13.150782589474417;0.08731818524522317;0.28958786582425294;395.4630000000002;370.26300000000015;395.19573966;152.0;0.0;0.26682889425309186;-0.49299370959766964;0.49299370959766964;0.26682889425309186;1.3793103448275863;2.1724137931034484;2.9310344827586206;1.9636927975763396;1188.5916855928256;20.38010440969447;16.466413641871107;16.466413641871107;14.1…
442;12.907987012336308;-0.881995464852608;12.907987012336308;0.030001049802637292;0.2963419520142686;418.4460000000002;392.23800000000017;418.17400117200003;162.0;0.0;0.33650582946275304;-0.45980471186544175;0.45980471186544175;0.33650582946275304;1.1333333333333333;1.7666666666666666;2.3333333333333335;2.6027073459669166;902.3708831618354;22.421920772951363;17.683266806257855;17.683266806257855;…
443;13.521866946307483;-0.5861611198912782;13.521866946307483;0.03947539612552875;0.14767627314844;558.8490000000002;536.6730000000003;557.067589224;190.0;0.0;0.2648737726181534;-0.49653794851198324;0.49653794851198324;0.2648737726181534;1.027027027027027;1.7027027027027026;2.2972972972972974;2.23688440802126;1608.768952010777;26.852642193269507;20.180508388309203;22.448295226364568;17.6162999583…
444;12.891253238209128;-4.506359636268547;12.891253238209128;0.09122383366926967;0.7550868552395561;400.4660000000001;377.28200000000015;400.14323363600005;148.0;0.0;0.4159342277586336;-0.3828348552967608;0.4159342277586336;0.3828348552967608;1.2592592592592593;1.9259259259259258;2.4814814814814814;2.529225992701631;889.5804414820824;20.405412915006305;15.976680120550787;16.79317670147851;12.4467…
445;13.101967468525007;-0.2673983791047283;13.101967468525007;0.1406476518778106;0.44088471199001805;403.4820000000001;378.2820000000002;403.1895916600001;154.0;0.0;0.2558525110505325;-0.4919309275260418;0.4919309275260418;0.2558525110505325;1.1666666666666667;1.9666666666666666;2.7;1.6124100445464604;1090.0012576103234;20.924074484064487;16.967173965256602;16.967173965256602;14.669035095596021;1…
446;13.534738142811754;-2.6759555598781297;13.534738142811754;0.07553441078077339;0.2849802590975487;506.38000000000034;483.1960000000003;505.11353877600004;178.0;0.0;0.2478634257565794;-0.49193022286926263;0.49193022286926263;0.2478634257565794;0.9705882352941176;1.4705882352941178;1.9705882352941178;1.825116976934077;1176.0151893515335;24.29431797206756;18.440646893139977;19.952504785176885;16.…
447;13.578140920589531;-2.6192662174745016;13.578140920589531;0.17622957936734407;0.2070180246662597;522.4480000000003;499.2640000000003;521.090695156;178.0;0.0;0.2478633981997836;-0.3783082272057565;0.3783082272057565;0.2478633981997836;0.9705882352941176;1.4705882352941178;1.9705882352941178;1.825116976934077;1178.0151893515335;24.29431797206756;18.440646893139977;20.846931976176798;16.25315197…
448;12.956770574425395;-0.43991111989127885;12.956770574425395;0.0004338341210032848;0.2446220558596967;502.78500000000014;484.64100000000025;501.04137447599993;168.0;0.0;0.29607565317191636;-0.49653670734700994;0.49653670734700994;0.29607565317191636;1.0303030303030303;1.696969696969697;2.303030303030303;2.198361811561009;1475.0430426568148;23.861078361706788;17.858046535472248;20.12583337352761…
449;13.204390257973882;-4.7660739485015595;13.204390257973882;0.0460231659557504;0.5328470089969056;536.4940000000001;514.3180000000002;536.120447504;196.0;0.0;0.41608853018503333;-0.49670564719582755;0.49670564719582755;0.41608853018503333;0.8888888888888888;1.4722222222222223;2.0;1.3978616359797877;1236.7307174278005;26.465890847321376;18.935141810013963;19.75163839094169;16.712711859974434;10.…
450;13.637145012880428;-0.4064239117988193;13.637145012880428;0.11136799100134409;0.26091319878911284;444.5500000000002;415.3180000000002;444.221306388;170.0;0.0;0.19096947116238544;-0.49600372537369625;0.49600372537369625;0.19096947116238544;1.0606060606060606;1.8484848484848484;2.5757575757575757;1.7126627503503213;1346.0140297424061;23.750347897697548;19.6858132922454;19.6858132922454;15.65121…
451;13.624639792927521;-0.8192016895765972;13.624639792927521;0.11625546578877932;0.2779301045337051;461.53700000000026;433.3130000000002;461.211469976;176.0;0.0;0.19361189761137682;-0.4959433553942229;0.4959433553942229;0.19361189761137682;1.1470588235294117;1.9411764705882353;2.676470588235294;1.704420285620357;1375.0606058775995;24.457454678884098;19.709996995242232;19.709996995242232;16.21187…
452;13.62004282801819;-1.0421806943144007;13.62004282801819;0.06571844151664497;0.2721800793482754;461.53700000000026;433.3130000000002;461.211469976;176.0;0.0;0.18829893339730908;-0.49626407226883884;0.49626407226883884;0.18829893339730908;1.1470588235294117;1.9411764705882353;2.676470588235294;1.6760143820715137;1369.5508308732726;24.457454678884098;19.709996995242236;19.709996995242236;16.1243…
453;13.59830872096721;-0.40396737362799495;13.59830872096721;0.10731706507541783;0.27015906563622377;430.52300000000014;403.30700000000024;430.20565632399996;164.0;0.0;0.19097034569689628;-0.49600372534319304;0.49600372534319304;0.19097034569689628;1.03125;1.84375;2.59375;1.6726902060337543;1298.753019148626;22.880104409694464;18.76316356143503;18.76316356143503;15.240533306307347;10.543205325956…
454;13.585803501014308;-0.8167451514057729;13.585803501014308;0.12030639171470514;0.2893598233021138;447.51000000000016;421.3020000000002;447.19581991200005;170.0;0.0;0.19361277214031578;-0.49594335535562023;0.49594335535562023;0.19361277214031578;1.121212121212121;1.9393939393939394;2.696969696969697;1.6637427366369066;1327.6187841842263;23.587211190881014;18.787347264431865;18.787347264431865;1…
455;13.581206536104979;-1.0398890276477335;13.581206536104979;0.06508855993438267;0.28347202519100867;447.51000000000016;421.3020000000002;447.19581991200005;170.0;0.0;0.18829980789855152;-0.4962640676141892;0.4962640676141892;0.18829980789855152;1.121212121212121;1.9393939393939394;2.696969696969697;1.6352765778805225;1322.1090091798997;23.587211190881014;18.78734726443186;18.78734726443186;15.7…
456;13.591364276522768;-0.4195923736279954;13.591364276522768;0.0869089018101119;0.2885056577020527;431.5110000000002;405.3030000000002;431.20090529199996;164.0;0.0;0.1909703599370062;-0.496003725343193;0.496003725343193;0.1909703599370062;1.09375;1.90625;2.65625;1.6726902060337543;1302.168661533208;22.88010440969447;18.63302688774536;18.63302688774536;15.240533306307347;10.403002545525828;10.403…
457;13.570956113257463;-0.4295923736279956;13.570956113257463;0.07456322279776617;0.313417664152417;432.49900000000025;407.2990000000002;432.19615426;164.0;0.0;0.1909703599370542;-0.49596298132778144;0.49596298132778144;0.1909703599370542;1.125;1.9375;2.6875;1.6726902060337543;1305.0385769626719;22.880104409694468;18.50289021405569;18.50289021405569;15.240533306307347;10.272865871836158;10.272865…
458;12.404499139161837;-0.36525958119873425;12.404499139161837;0.20068216175359055;0.7072841421335032;357.7930000000001;341.6650000000001;357.0767856719999;128.0;0.0;0.29088929624206433;-0.49654391008594795;0.49654391008594795;0.29088929624206433;0.96;1.6;2.2;1.7901781020800023;864.4446800753022;17.811190308942127;13.707110057571313;14.463039003589769;12.084049995768549;7.490201158729754;7.868165…
459;10.625922395205405;-0.28703194549424715;10.625922395205405;0.00825769197266113;0.1942900348750991;434.51700000000005;412.3410000000001;434.13002818399997;158.0;0.0;0.19916912988757143;-0.4965384511378325;0.4965384511378325;0.19916912988757143;0.967741935483871;1.7096774193548387;2.4193548387096775;1.6023894289623315;1288.4323329919814;21.957454678884094;17.364452214477307;18.180948795405033;1…
460;10.238767321743513;0.03482793734777889;10.238767321743513;0.03482793734777889;0.2693424583192476;363.4380000000001;346.3020000000001;363.09291440400006;130.0;0.0;0.19621904343376456;-0.49573704339950153;0.49573704339950153;0.19621904343376456;1.0;1.7692307692307692;2.576923076923077;1.669171649391238;1086.5177053595648;17.93251065250177;14.17713180466394;14.993628385591666;12.741514740667455;…
461;13.363514791719158;-4.683978804484757;13.363514791719158;0.004637188208616472;0.6620472133884898;350.29600000000005;337.192;350.087826936;130.0;0.0;0.4353018566611068;-0.5078225333728749;0.5078225333728749;0.4353018566611068;1.04;1.72;2.28;2.241640313038631;902.4918081593808;18.18986996538249;12.925234380318802;12.925234380318802;11.807880315929774;7.133147412968055;7.133147412968055;5.249926…
462;10.674784977862178;0.13901313303099028;10.674784977862178;0.13901313303099028;0.6220159762874157;409.4860000000003;382.2700000000002;409.20015634400005;158.0;0.0;0.1282589102614672;-0.50710541187054;0.50710541187054;0.1282589102614672;1.1;1.8333333333333333;2.533333333333333;1.5015777551589458;978.6133383497943;20.924074484064487;17.350478229338133;17.350478229338133;14.652198343190415;10.111…
463;12.481709477540173;-0.7323938238867291;12.481709477540173;0.19956221162239673;0.5432262073298246;457.3610000000002;435.1850000000003;456.111981304;160.0;0.0;0.27250674759804044;-0.49676780292122913;0.49676780292122913;0.27250674759804044;1.064516129032258;1.7419354838709677;2.2903225806451615;1.9624511182434685;1213.0595789281224;22.49927104214099;17.902731793273393;19.414589685310304;14.6451…
464;13.842980214864234;0.22013505710926373;13.842980214864234;0.22013505710926373;0.5030835046020599;428.5760000000002;396.3200000000002;428.24637826399993;166.0;0.0;0.25575228349229245;-0.4967678029855422;0.4967678029855422;0.25575228349229245;0.9375;1.65625;2.34375;1.6841317775070106;1136.9842227911713;22.24191172926027;19.35682366294011;19.35682366294011;15.596555450524589;11.854117873448185;1…
465;9.832558341263248;0.32435263920382984;9.832558341263248;0.32435263920382984;0.3594705330063027;435.5270000000002;410.3270000000002;435.19467704000004;164.0;0.0;0.23212564930794538;-0.496767818271245;0.496767818271245;0.23212564930794538;0.8787878787878788;1.5454545454545454;2.1515151515151514;1.8048112382378503;1259.7845752730639;23.20853153444066;18.948147917268912;18.948147917268912;16.0840…
466;13.329042913879968;-3.8857775696947;13.329042913879968;0.008430496037819424;0.323084003739434;511.56300000000016;490.39500000000027;511.131425152;184.0;0.0;0.2637234006227928;-0.49676780293227824;0.49676780293227824;0.2637234006227928;0.8648648648648649;1.5675675675675675;2.27027027027027;1.4117164182012114;1674.767394088455;25.8298518780003;19.620486545853204;20.43698312678093;17.92498471817…
467;13.366022558814159;-3.9036942363613645;13.366022558814159;0.01398605159337496;0.28307665811284644;528.5900000000003;504.39800000000037;528.146740868;192.0;0.0;0.2637539818864685;-0.49676780293227824;0.49676780293227824;0.2637539818864685;0.9473684210526315;1.6578947368421053;2.3157894736842106;1.4082456636535081;1745.162877886452;26.86323207281991;20.849470433248236;21.66596701417596;18.24635…
468;10.42544571892918;-0.381755696999696;10.42544571892918;0.20323812621161075;0.37374529581405297;459.9370000000002;437.76100000000025;459.14620262399995;166.0;0.0;0.32002689846997;-0.49676781827128635;0.49676781827128635;0.32002689846997;0.9393939393939394;1.6666666666666667;2.3333333333333335;1.90096313888823;1504.101021808259;23.327698166887174;18.665646759179474;19.421575705197927;15.7742068…
469;10.53290823527656;-0.04309987414514804;10.53290823527656;0.04309987414514804;0.17884473946621307;519.6080000000003;498.4400000000003;519.1034961519999;182.0;0.0;0.21220005756202182;-0.49676780290179134;0.49676780290179134;0.21220005756202182;1.1388888888888888;1.9166666666666667;2.6944444444444446;1.2508892460306638;1610.869040318772;24.647689123196088;19.464645522395713;21.097638684251166;17…
470;10.501658235276562;-0.04447728461346734;10.501658235276562;0.04447728461346734;0.18505649965290258;505.5810000000002;486.4290000000002;505.08784608800005;176.0;0.0;0.2308027184923788;-0.49676780290179134;0.49676780290179134;0.2308027184923788;1.1714285714285715;1.9714285714285715;2.7714285714285714;1.247253260578765;1593.6287826519597;23.940582342009538;18.757538741209167;20.39053190306462;17…
471;10.411358435936357;-0.014500432761615833;10.411358435936357;0.014500432761615833;0.19823248234986052;461.5720000000001;442.4200000000002;461.098016848;160.0;0.0;0.21220005756202182;-0.49676780290179134;0.49676780290179134;0.21220005756202182;1.15625;1.96875;2.78125;1.3539495407934008;1440.3737048523299;22.07877502244374;17.388635917474147;19.0216290793296;15.618524838379201;9.849362367263033;…
472;10.245618123792728;0.12598474986702546;10.245618123792728;0.12598474986702546;0.7520596399645851;314.77200000000005;299.65200000000004;314.0822054;112.0;0.0;0.12825860362118305;-0.5071054143813299;0.5071054143813299;0.12825860362118305;1.1363636363636365;1.8636363636363635;2.5;2.150341659497012;810.0263023337908;15.689869965382487;12.222091838800388;12.978020784818844;10.596555450524587;6.781…
473;10.667019797716044;-0.04588648718338462;10.667019797716044;0.04588648718338462;0.42532893271027983;417.50900000000024;390.29300000000023;417.20524172399996;160.0;0.0;0.2342259095544154;-0.4967678028487643;0.4967678028487643;0.2342259095544154;0.8387096774193549;1.3870967741935485;1.935483870967742;1.7555895498019614;1040.6122990821766;21.631181265251037;17.91438756075656;17.91438756075656;15.…
474;10.625353131049378;-0.11996056125745858;10.625353131049378;0.11996056125745858;0.46784999798954774;418.49700000000024;392.2890000000002;418.20049069199996;160.0;0.0;0.25570909864144103;-0.4967678028487643;0.4967678028487643;0.25570909864144103;0.8387096774193549;1.3870967741935485;1.935483870967742;1.7555895498019614;1043.4244913114003;21.631181265251037;17.78425088706689;17.78425088706689;15…
475;10.568204604972282;-0.19931241310931047;10.568204604972282;0.19931241310931047;0.33652660255240374;411.4610000000002;390.29300000000023;411.15829153199996;154.0;0.0;0.23916282763148192;-0.4967678028487643;0.4967678028487643;0.23916282763148192;0.7419354838709677;1.2903225806451613;1.8387096774193548;1.8142090282460017;1189.127284655918;21.631181265251037;17.188254731582322;17.188254731582322;…
476;13.20226400436718;-0.6561775286246176;13.20226400436718;0.3139181783824643;0.5023409949227733;434.88300000000004;415.7310000000002;434.1145681480001;156.0;0.0;0.35920573652246607;-0.4967677869188846;0.4967677869188846;0.35920573652246607;0.967741935483871;1.6129032258064515;2.225806451612903;1.8057095559721692;1274.653686839357;21.957454678884098;16.872553361176205;17.628482307194663;14.95672…
477;13.214139004367178;-0.6731983287142012;13.214139004367178;0.335890967498111;0.5023409949227733;434.8830000000001;415.7310000000002;434.114568148;156.0;0.0;0.35920572635310694;-0.4967677869188846;0.4967677869188846;0.35920572635310694;0.967741935483871;1.6129032258064515;2.225806451612903;1.8057095559721692;1274.653686839357;21.9574546788841;16.8725533611762;17.62848230719466;14.95672879583072…
478;13.252600151171578;-0.4567309670781896;13.252600151171578;0.02741788027321901;0.5221103001848125;406.4860000000001;380.27800000000013;406.20049069199996;156.0;0.0;0.3591283668499471;-0.4967677869188846;0.4967677869188846;0.3591283668499471;1.0666666666666667;1.7333333333333334;2.3666666666666667;1.8254285221026945;1088.9720541948602;21.087211190881018;17.28425088706689;17.28425088706689;14.56…
479;13.219614040060467;-0.49981486730494695;13.219614040060467;0.009970681007837934;0.49297981076938935;426.90400000000017;403.7200000000002;426.14586827600004;156.0;0.0;0.3591283770193643;-0.4967677869188846;0.4967677869188846;0.3591283770193643;1.1;1.7666666666666666;2.4;1.8254285221026945;1094.9064835741508;21.087211190881018;16.662215360076114;17.418144306094568;14.562881945713375;9.961763080…
480;5.230727152312616;0.8151993249445105;5.230727152312616;0.8151993249445105;0.5671587845632593;330.39100000000013;312.24700000000007;330.148061196;124.0;0.0;0.11840320426193114;-0.4967678028394115;0.4967678028394115;0.11840320426193114;0.88;1.6;2.28;1.876587113874862;1033.9300917505502;17.388540578131753;14.39325509517033;14.39325509517033;12.152198343190413;8.096408061129521;8.096408061129521;…
481;5.973129807847774;0.693423033103353;5.973129807847774;0.693423033103353;0.5473424835546435;350.80900000000014;335.6890000000001;350.09343878000004;124.0;0.0;0.11840320426193114;-0.4967678028394115;0.4967678028394115;0.11840320426193114;0.96;1.68;2.36;1.876587113874862;1039.6580308928694;17.388540578131753;13.771219568179557;14.527148514198013;12.152198343190413;7.785390297634136;8.16335477064…
482;13.215996428921363;-0.6561775286246181;13.215996428921363;0.3110089128243889;0.5023409949227731;434.88300000000015;415.7310000000001;434.114568148;156.0;0.0;0.3592057572963384;-0.4967658830205475;0.4967658830205475;0.3592057572963384;0.967741935483871;1.6129032258064515;2.225806451612903;1.8063954210740456;1274.6536868393569;21.957454678884098;16.8725533611762;17.628482307194655;14.9567287958…
483;13.233346464614652;-0.49798493008314426;13.233346464614652;0.009970681007837934;0.49297981076938924;426.9040000000002;403.7200000000001;426.14586827600004;156.0;0.0;0.3591283977932388;-0.4967658830205475;0.4967658830205475;0.3591283977932388;1.1;1.7666666666666666;2.4;1.826204619406135;1094.9064835741508;21.08721119088102;16.662215360076118;17.41814430609457;14.562881945713373;9.9617630801988…
484;5.251946467153657;0.8073309141021984;5.251946467153657;0.8073309141021984;0.40711339806701136;392.46200000000016;372.30200000000013;392.16371126;146.0;0.0;0.11851298021282967;-0.4967658663766577;0.4967658663766577;0.11851298021282967;0.7333333333333333;1.4;2.1;1.5743074155684091;1307.6477250538826;20.501424753254117;16.78000644111846;16.78000644111846;14.724677988261849;9.757091663652481;9.75…
485;5.2171306289545685;0.8064893418787268;5.2171306289545685;0.8064893418787268;0.5103945995897438;395.26000000000016;380.14000000000016;394.0429232;124.0;0.0;0.11851298021282967;-0.4967658663766577;0.4967658663766577;0.11851298021282967;1.04;1.84;2.56;1.8905497164072722;1056.9080308928692;17.388540578131757;13.771219568179557;15.357216107294263;12.152198343190415;7.7853902976341365;8.57838856719…
486;13.044730883093976;-0.4226212646764145;13.044730883093976;0.030716337601258248;0.5450086420583121;470.36700000000025;446.17500000000024;469.100103728;156.0;0.0;0.2674751189976354;-0.4964047546492326;0.4964047546492326;0.2674751189976354;1.2666666666666666;2.033333333333333;2.7;2.0679809551677195;1128.6591351125614;21.888540578131746;17.198874068323853;18.784870607438556;14.273518686750057;9.5…
487;12.7569531053162;-0.22488768424036265;12.7569531053162;0.017894773509852913;0.5491990699783467;442.31300000000016;422.1530000000002;441.0688036;144.0;0.0;0.2674560534365131;-0.4964047546492326;0.4964047546492326;0.2674560534365131;1.2857142857142858;2.107142857142857;2.8214285714285716;2.0795978263697417;1052.9658061032492;20.095647359318296;15.405980849510401;16.991977388625106;13.5664119055…
488;13.10315271522342;-3.8601247740321507;13.10315271522342;0.08574562232300309;0.4550790215362425;428.46600000000024;408.3060000000002;428.10420736000003;156.0;0.0;0.34314770869769157;-0.49533707208222366;0.49533707208222366;0.34314770869769157;1.0666666666666667;1.8333333333333333;2.6;1.675564150449366;1183.825788427518;21.13961743368831;16.276744771699782;17.09324135262751;14.502368428929355;9…
489;13.318914596907021;0.05692182119761524;13.318914596907021;0.05692182119761524;0.6158123095928383;378.4720000000001;352.2640000000001;378.194342692;146.0;0.0;0.1949567813264025;-0.49676778634850755;0.49676778634850755;0.1949567813264025;1.0357142857142858;1.75;2.4642857142857144;1.6745830657448135;969.4261612824038;19.509860921691395;16.4806149030278;16.4806149030278;13.685871848001627;9.75468…
490;13.496322004314429;0.10150515453094844;13.496322004314429;0.10150515453094844;0.6233397724965292;390.48300000000006;364.27500000000015;390.194342692;150.0;0.0;0.194968015787379;-0.49676778634850755;0.49676778634850755;0.194968015787379;1.103448275862069;1.8620689655172413;2.6206896551724137;1.5403810019473767;1032.210433014036;19.794317972067567;16.765071953403975;16.765071953403975;14.258351…
491;13.241027179390274;-0.18483752991937452;13.241027179390274;0.023257728607587236;0.5653493155749016;445.5630000000002;414.31500000000017;445.2365418520001;172.0;0.0;0.26747545129810735;-0.49640577291508126;0.49640577291508126;0.26747545129810735;1.2121212121212122;1.9696969696969697;2.5757575757575757;1.7646618721444667;1239.9556724120553;23.80275414050484;19.73512315768772;19.73512315768772;1…
492;13.111001461828483;-4.5494946154668385;13.111001461828483;0.07390354675820943;0.6629205870659244;426.50400000000025;401.3040000000002;426.1588837;158.0;0.0;0.41593884975761;-0.49592242061389663;0.49592242061389663;0.41593884975761;1.2758620689655173;1.9310344827586208;2.4482758620689653;2.112832371303698;992.820973998337;21.560113453385558;17.183786901737335;18.000283482665058;13.413052031452…
493;13.272302255160161;-4.533345664176291;13.272302255160161;0.0241229272037351;0.5984508637894553;445.4410000000002;423.2650000000002;445.16132622399994;168.0;0.0;0.41592520762725477;-0.4964056876735279;0.4964056876735279;0.41592520762725477;1.1875;1.90625;2.5;2.124035079527815;1201.377933895673;23.681433796945203;17.747696233155757;17.747696233155757;14.924183380375421;9.708176431852939;9.70817…
494;13.315050715491038;-4.523257728607586;13.315050715491038;0.024573175208095988;0.5595877949657868;457.45200000000017;435.2760000000001;457.16132622400005;172.0;0.0;0.41592520762725477;-0.4964056876735279;0.4964056876735279;0.41592520762725477;1.2424242424242424;2.0;2.606060606060606;1.7646618721444667;1253.5436474509977;23.80275414050484;17.869016576715406;17.869016576715406;15.691950333341788…
495;13.333086236898813;-4.524349601062471;13.333086236898813;0.04644404289493598;0.5263865307136816;471.47900000000027;447.2870000000002;471.17697628800005;178.0;0.0;0.41592520762725477;-0.4964056876735279;0.4964056876735279;0.41592520762725477;1.2352941176470589;2.0;2.6176470588235294;1.7060358706396448;1270.1172220192643;24.50986092169139;18.576123357901952;18.576123357901952;16.131290161561967…
496;10.625187743378996;-0.009028792008590525;10.625187743378996;0.009028792008590525;0.4277462075932319;476.44800000000015;445.20000000000016;475.179332592;172.0;0.0;0.2846354871160713;-0.4967681989838548;0.4967681989838548;0.2846354871160713;1.0;1.6875;2.3125;1.5226224277513105;921.2843038824395;22.501424753254117;18.51314507186771;20.025002963904623;15.546045193307766;11.395714072392488;12.1516…
497;13.053990142353236;-0.41642291756897665;13.053990142353236;0.02550800426792499;0.6284020491291757;405.4980000000001;378.28200000000015;405.2052417240001;156.0;0.0;0.26747511898305637;-0.49640578173983785;0.49640578173983785;0.26747511898305637;1.2333333333333334;2.0;2.6666666666666665;2.0679809551677195;1122.661960084565;21.888540578131746;17.820909595314625;17.820909595314625;14.273518686750…
498;13.32849158106876;-0.44395774868467064;13.32849158106876;0.06120208648707992;0.6334203690191282;419.48100000000017;394.2810000000002;419.18450628000005;160.0;0.0;0.43714955348040735;-0.4967682095926426;0.4967682095926426;0.43714955348040735;1.064516129032258;1.7419354838709677;2.3548387096774195;1.2697385431631605;1121.636033715633;21.42407448406449;17.49077732737087;17.49077732737087;15.1033…
499;12.050030604531937;-0.04616265642059236;12.050030604531937;0.04616265642059236;0.7206168818648354;331.41200000000015;306.21200000000005;331.17835828;130.0;0.0;0.22252153330293678;-0.49286956489773437;0.49286956489773437;0.22252153330293678;1.0416666666666667;1.75;2.4166666666666665;1.847845494441421;603.3843929401625;17.363596551749424;14.416705571609375;14.416705571609375;11.63456025298537;8…
500;11.816467410655722;-0.24362289753162725;11.816467410655722;0.10383165013531159;0.6041254921618633;325.3640000000001;306.212;325.131408088;124.0;0.0;0.22432677651520627;-0.507964315792558;0.507964315792558;0.22432677651520627;1.0416666666666667;1.7083333333333333;2.3333333333333335;1.777989331383479;718.0369369106378;17.363596551749424;13.359674721160903;13.359674721160903;11.562881945713372;7…
501;11.713954868984631;-0.1277661295734891;11.713954868984631;0.12322526612930584;0.4137770074059135;307.34600000000006;286.178;307.141972772;120.0;0.0;0.18070876059471533;-0.4965865188288296;0.4965865188288296;0.18070876059471533;1.2272727272727273;1.9545454545454546;2.590909090909091;2.5863071887590476;551.4671892270926;16.372032720186702;12.781564128585785;12.781564128585785;10.600085410374723…
502;14.321908377393932;-4.540378959500987;14.321908377393932;0.1287237610162939;0.19055586343735825;529.5340000000002;502.31800000000027;529.1988546040001;200.0;0.0;0.417393545761302;-0.49676821882598243;0.49676821882598243;0.417393545761302;1.105263157894737;1.7894736842105263;2.3421052631578947;1.9009008694153184;1315.155891824952;28.087211190881018;21.252518866426527;21.252518866426527;17.8170…
503;10.425396281552787;-0.13118131666246713;10.425396281552787;0.04209100564093937;0.19758324067237326;536.2460000000001;518.1020000000002;534.0183865360001;174.0;0.0;0.20489439938656367;-0.4967681999283186;0.4967681999283186;0.20489439938656367;0.8529411764705882;1.3823529411764706;1.8529411764705883;1.6661693430546165;1284.8427145297417;24.24191172926027;17.843890414269914;20.867606198343733;16…
504;13.361823185909932;-0.21309106165933334;13.361823185909932;0.18969769414754944;0.5213929995909884;379.4750000000002;353.2670000000001;379.19475729199996;146.0;0.0;0.1227279545258205;-0.4967682127666496;0.4967682127666496;0.1227279545258205;0.75;1.25;1.7857142857142858;1.6487410334212893;845.2834427879567;19.76937394568524;16.321334896961734;16.321334896961734;13.690203145651198;9.424087454467…
505;5.579410726050753;0.3037768386559958;5.579410726050753;0.3037768386559958;0.5776663432684169;375.468;350.2680000000001;375.18344366;144.0;0.0;0.2308003615909911;-0.49676820514684583;0.49676820514684583;0.2308003615909911;0.8928571428571429;1.6785714285714286;2.4642857142857144;1.4234960550892906;893.4836442955424;19.183587508058334;16.05872549560292;16.05872549560292;13.830831138144495;9.6143…
506;13.027927042216064;-0.4338701168343575;13.027927042216064;0.04016849809508538;0.5991337831035207;425.91600000000017;401.7240000000002;425.150619308;156.0;0.0;0.2674751190040214;-0.49640430850123146;0.49640430850123146;0.2674751190040214;1.2666666666666666;2.033333333333333;2.7;2.0679809551677195;1128.6591351125614;21.888540578131746;17.198874068323853;17.954803014342307;14.273518686750057;9.5…
507;13.167949717953023;-0.21256708238851063;13.167949717953023;0.07094261301602622;0.5817479817978424;437.92700000000025;413.73500000000024;437.150619308;160.0;0.0;0.2674754512983412;-0.49640430850123146;0.49640430850123146;0.2674754512983412;1.2903225806451613;2.096774193548387;2.7419354838709675;1.726193485120947;1169.2518491258968;22.009860921691395;17.320194411883495;18.076123357901952;14.980…
508;12.357894221687658;-0.5501716597680626;12.357894221687658;0.02019737973194191;0.3868236346053113;501.9710000000002;473.7470000000003;501.17789667599993;186.0;0.0;0.4097784278202338;-0.49519700739753103;0.49519700739753103;0.4097784278202338;1.2285714285714286;1.9428571428571428;2.5714285714285716;1.5642265626733118;1275.280852298831;25.327698166887174;20.025733252784466;20.781662198802923;16.…
509;13.330536463463051;-1.0059159646271525;13.330536463463051;0.14543039500516053;0.3595774069754177;495.6010000000002;466.36900000000026;495.18279202799994;184.0;0.0;0.25585252438283107;-0.49192914496767237;0.49192914496767237;0.25585252438283107;1.1714285714285715;1.9142857142857144;2.6285714285714286;1.6311391835523925;1271.0769970955846;24.785881803630286;19.82167534864511;20.638171929572835;…
510;13.388006300724555;-0.3115596392878137;13.388006300724555;0.18438086718209346;0.2940534885065961;470.53300000000024;444.3250000000003;470.20663869200007;178.0;0.0;0.25585253469918234;-0.49192914502601415;0.49192914502601415;0.25585253469918234;1.1714285714285715;2.0;2.7142857142857144;1.4487791237306986;1379.3784125479583;24.200095366003374;19.386165020946095;19.386165020946095;17.11852483837…
511;13.471655290623547;-0.3085155621528277;13.471655290623547;0.19038639439297822;0.26039701400544857;498.5870000000002;468.34700000000026;498.23793882;190.0;0.0;0.25585253469918234;-0.49192914502601415;0.49192914502601415;0.25585253469918234;1.1081081081081081;1.9189189189189189;2.675675675675676;1.4242619847803637;1410.9722446695591;25.61430892837647;20.800378583319187;20.800378583319187;18.118…
512;13.457766401734656;-0.32504448777266237;13.457766401734656;0.15913639439297778;0.2780284362481855;500.55900000000025;472.3350000000003;500.217203376;190.0;0.0;0.25585253469918234;-0.49192914496767237;0.49192914496767237;0.25585253469918234;1.162162162162162;1.972972972972973;2.72972972972973;1.4242619847803637;1413.9511074309216;25.614308928376474;20.501520092596508;20.501520092596508;18.1185…
513;12.959488254617224;-0.3161020828084318;12.959488254617224;0.19017143277063941;0.48985951596380073;390.44300000000004;368.2670000000001;390.169190564;148.0;0.0;0.2559670618296979;-0.49192914502601404;0.49192914502601404;0.2559670618296979;1.2413793103448276;2.0689655172413794;2.8275862068965516;1.640019806907622;1071.3453680229318;20.216967702877938;16.129930510380383;16.129930510380383;14.152…
514;12.840383382396578;-3.7645389380941334;12.840383382396578;0.1351757666769391;0.35301220455005355;459.5270000000001;438.35900000000026;459.125277152;166.0;0.0;0.2614695812164243;-0.49676588321996545;0.49676588321996545;0.2614695812164243;0.9393939393939394;1.7272727272727273;2.5454545454545454;1.3539209668051455;1538.3490802167266;22.838288046437583;17.778465597660585;18.59496217858831;16.0143…
515;13.068178235404968;-4.856888568740796;13.068178235404968;0.00022132464096769056;0.5087458710522446;475.46700000000016;451.27500000000015;475.171890908;180.0;0.0;0.5725965026398548;-0.4964013352238689;0.5725965026398548;0.4964013352238689;1.1764705882352942;1.911764705882353;2.5294117647058822;2.0686603395263052;1242.7146355572;25.0956473593183;18.86305130480617;18.86305130480617;15.9579700986…
516;12.922770072139661;-4.859281093798156;12.922770072139661;0.01497826908541211;0.5551828054009486;461.4400000000001;439.2640000000001;461.156240844;174.0;0.0;0.5725965026398548;-0.4964013352238689;0.5725965026398548;0.4964013352238689;1.1818181818181819;1.9090909090909092;2.515151515151515;2.0838187710055385;1220.6304985418726;24.388540578131753;18.155944523619624;18.155944523619624;15.39730992…
517;13.095956013182745;-4.850971408977486;13.095956013182745;0.01540367535903231;0.5162207026226675;473.45100000000025;451.2750000000002;473.156240844;178.0;0.0;0.5725965026398548;-0.4964013352238689;0.5725965026398548;0.4964013352238689;1.2352941176470589;2.0;2.6176470588235294;1.7329654347992718;1272.9294142484885;24.50986092169139;18.277264867179262;18.277264867179262;16.16507687980411;10.5197…
518;9.791905237207967;0.1633305863497665;9.791905237207967;0.1633305863497665;0.2892105787336372;481.76600000000013;466.6460000000002;480.01991075999996;158.0;0.0;0.23736282065528874;-0.49676380036271317;0.49676380036271317;0.23736282065528874;0.78125;1.4375;2.0625;1.89467126249831;1315.0860190143148;22.664561460070647;16.773020421230836;19.0408072592862;15.477896845885905;9.466506379917485;10.60…
519;13.013372782297191;-3.729314531636341;13.013372782297191;0.06181845025993993;0.43479865666196277;478.56700000000023;448.3270000000003;478.1773722999999;180.0;0.0;0.24280923821438874;-0.49449167167714725;0.49449167167714725;0.24280923821438874;1.0606060606060606;1.7272727272727273;2.3636363636363638;1.934147376293567;1093.983909760604;24.009860921691384;19.276364610007036;20.092861190934762;15…
520;12.910944616750893;-3.707611469302035;12.910944616750893;0.06707099815234785;0.5829173732334049;420.44300000000004;400.2830000000002;420.0991219799999;154.0;0.0;0.24280923821438874;-0.49449167167714725;0.49449167167714725;0.24280923821438874;1.103448275862069;1.8620689655172413;2.6206896551724137;1.6888181630041097;1046.5183350753887;20.43251065250177;15.699014340817412;16.515510921745136;13.…
521;12.946394677118883;-3.6631046472767257;12.946394677118883;0.1259018854455367;0.779079936207401;436.55500000000023;412.3630000000002;436.1126638679999;156.0;0.0;0.26534790399530334;-0.4945777874614028;0.4945777874614028;0.26534790399530334;1.1724137931034482;1.9310344827586208;2.6551724137931036;1.5971653362960092;986.374049411926;20.43251065250177;16.271206954997886;17.904200116853335;13.9855…
522;12.978939055817108;-3.6671555732026513;12.978939055817108;0.127279295913856;0.7068212233927882;450.5820000000002;424.3740000000002;450.1283139319999;162.0;0.0;0.2653479039952828;-0.4945777874614028;0.4945777874614028;0.2653479039952828;1.1333333333333333;1.9;2.6666666666666665;1.5858050165119857;1002.5128561149736;21.139617433688315;16.978313736184433;18.61130689803988;14.485531676523747;10.1…
523;13.011483434515334;-3.6712064991285778;13.011483434515334;0.12865670638217597;0.7295581017131113;464.6090000000003;436.3850000000002;464.1439639959999;168.0;0.0;0.26534790399528274;-0.4945777874614028;0.4945777874614028;0.26534790399528274;1.096774193548387;1.8387096774193548;2.5806451612903225;1.5794194757124924;1016.665852825964;21.846724214874857;17.68542051737098;19.318413679226428;14.985…
524;13.004852113890784;-3.711545414170741;13.004852113890784;0.08368066526657958;0.5943663863562417;470.5510000000002;444.3430000000002;470.162390932;174.0;0.0;0.25526373840116967;-0.49457779067890656;0.49457779067890656;0.25526373840116967;1.0606060606060606;1.7575757575757576;2.3636363636363638;1.5679856753374521;1262.503929073109;23.58721119088102;18.73835980754625;19.554856388473976;15.790062…
525;12.834511280866801;-3.6865310939828437;12.834511280866801;0.08019085411942584;0.8185334933805695;410.87900000000013;391.72700000000015;410.0703203879999;144.0;0.0;0.255262877478129;-0.49457779067890656;0.49457779067890656;0.255262877478129;1.1481481481481481;1.8148148148148149;2.4444444444444446;1.8896176106324398;925.268211072517;19.44094682093905;14.644546820365937;16.21697234731212;12.9130…
526;12.862081598386752;-3.768200537431133;12.862081598386752;0.0010938232042130291;0.7085038885343465;442.4400000000001;422.28000000000014;442.1010137999999;162.0;0.0;0.3870319762617646;-0.4945777906789065;0.4945777906789065;0.3870319762617646;1.1333333333333333;1.8;2.4;1.821875861839703;992.5842654451613;21.725403871315223;16.008109853028653;16.82460643395638;14.306898881569666;8.931997309409285…
527;14.205023060386516;-3.7447418739202667;14.205023060386516;0.045932487192408056;0.6233940922165883;464.54000000000025;443.3720000000002;464.087591992;164.0;0.0;0.26564820774325987;-0.4945777874569723;0.4945777874569723;0.26564820774325987;1.2258064516129032;1.967741935483871;2.6451612903225805;1.6793164206573639;1250.1337333138229;22.172997628507925;16.975444841640172;18.608438003495625;14.823…
528;13.59918124764445;-4.174825912681929;13.59918124764445;0.032939787051439184;0.18333035461968464;625.1509999999998;591.8870000000002;624.1921668360001;226.0;0.0;0.2637073586966782;-0.49676711202123514;0.49676711202123514;0.2637073586966782;1.0930232558139534;1.744186046511628;2.3255813953488373;1.8281403917887962;1625.700259823228;31.14768912319608;23.846057077271535;25.41848260421771;20.47840…
529;13.252047849136595;-4.079902561396967;13.252047849136595;0.006075294187667835;0.3025350569623451;540.0450000000002;513.8370000000002;539.1394029920001;192.0;0.0;0.2637073565427322;-0.49676711202123514;0.49676711202123514;0.2637073565427322;1.135135135135135;1.7837837837837838;2.3783783783783785;1.7520590662917233;1426.053493935528;26.578775022443743;20.16717283589545;21.73959836284163;17.6738…
530;13.49464788144622;-4.20455755688282;13.49464788144622;0.06821695490256063;0.1678663812261136;627.1230000000002;595.8750000000001;626.171431392;226.0;0.0;0.26370735654564886;-0.49676711202123514;0.49676711202123514;0.26370735654564886;1.0930232558139534;1.744186046511628;2.3255813953488373;1.7890150846148092;1630.125394302894;31.147689123196084;23.29327067277149;24.865696199717675;20.516407533…
531;13.145377403180433;-4.056476635471042;13.145377403180433;0.003902202728862214;0.3169011429513021;526.0180000000001;501.8260000000002;525.123752928;186.0;0.0;0.2637072219456169;-0.49676711202123514;0.49676711202123514;0.2637072219456169;1.1388888888888888;1.8055555555555556;2.4166666666666665;1.7170275002941942;1392.6268069699001;25.708531534440663;19.296929347892373;20.869354874838553;17.2631…
532;13.05816734952429;-3.9878323255444914;13.05816734952429;0.0069385592184669775;0.5443615845640201;480.9950000000002;459.8270000000002;480.058041452;164.0;0.0;0.2636901598360431;-0.49454927253211234;0.49454927253211234;0.2636901598360431;0.8709677419354839;1.4516129032258065;2.032258064516129;2.01496924236306;1290.6016884138921;22.811190308942123;17.03376906284211;19.42269117071602;14.540879116…
533;13.080626664533053;-4.08986820660567;13.080626664533053;0.013362150415722196;0.5443611640665518;484.9580000000002;466.8140000000003;484.0329695759999;164.0;0.0;0.2636901598360431;-0.49454927253211234;0.49454927253211234;0.2636901598360431;0.9032258064516129;1.4838709677419355;2.064516129032258;2.0149692423630605;1296.4017923944987;22.81119030894212;16.41173353585134;18.80065564372525;14.54087…
534;12.932343514770466;-0.05153746979865237;12.932343514770466;0.05153746979865237;0.3190904521813403;475.5990000000002;454.4310000000002;475.11366691200004;166.0;0.0;0.23848545880070873;-0.4967431474245023;0.4967431474245023;0.23848545880070873;1.1515151515151516;1.9696969696969697;2.757575757575758;1.373031743387439;1462.3222391826969;22.949018510446823;18.34967061243805;19.982663774293503;16.0…
535;10.140790282749157;0.004377643160111244;10.140790282749157;0.004377643160111244;0.305142596631182;399.50100000000026;382.3650000000002;399.08236678400004;138.0;0.0;0.21183544649994787;-0.4967431474245023;0.4967431474245023;0.21183544649994787;1.2962962962962963;2.1481481481481484;2.888888888888889;1.683404809809743;1165.4468031219042;18.96589084732138;15.001884571526016;16.634877733381465;13.…
536;13.132121228788968;-0.3015607833030318;13.132121228788968;0.07750435668094346;0.1870253807373825;479.56200000000035;461.41800000000035;479.08859503599996;166.0;0.0;0.2122000575296759;-0.49668662263160224;0.49668662263160224;0.2122000575296759;1.1818181818181819;2.0;2.787878787878788;1.394065976489712;1494.603165706137;22.94901851044682;17.68925012129375;19.322243283149202;16.012371688496554;9…
537;13.860978888468967;0.1468815700148376;13.860978888468967;0.1468815700148376;0.3968217839858775;483.4390000000001;455.21500000000015;482.152783496;172.0;0.0;0.25575229038242353;-0.4967444905656662;0.4967444905656662;0.25575229038242353;1.0303030303030303;1.8181818181818181;2.5454545454545454;1.7124802227818494;1211.070692091315;23.112155217263354;19.035402339768943;20.54726023180585;15.9904023…
538;13.47568683250772;-4.137659553082531;13.47568683250772;0.032006889047834;0.25925603404095987;568.0990000000003;537.8590000000002;567.17070312;204.0;0.0;0.2638414124413524;-0.4967217392763514;0.4967217392763514;0.2638414124413524;1.1282051282051282;1.8205128205128205;2.4358974358974357;1.8123735774128436;1491.8477174252484;28.156125291633366;21.744523105085072;23.316948632031256;18.58455588067…
539;13.40932110697193;-0.3219548155346861;13.40932110697193;0.09529516814426331;0.2233609277737563;465.5280000000003;441.33600000000035;465.18525522799996;174.0;0.0;0.21348556948515426;-0.4961141568582202;0.4961141568582202;0.21348556948515426;0.9428571428571428;1.7714285714285714;2.6285714285714286;1.410157587213821;1523.7126818756929;24.20009536600338;19.226885014880036;19.226885014880036;17.10…
540;12.854470710773125;-3.7099786846774223;12.854470710773125;0.022395765660105482;0.28374952677972837;481.59900000000016;458.41500000000025;481.112998216;170.0;0.0;0.263564407762112;-0.4961371543188237;0.4961371543188237;0.263564407762112;1.0303030303030303;1.6666666666666667;2.3333333333333335;1.6647779645021108;1272.5761862690867;23.846724214874854;18.04313627666358;19.676129438519034;15.80689…
541;12.805220423849573;-3.5612050422020656;12.805220423849573;0.1654413632737053;0.6415774085409036;374.4620000000001;352.28600000000006;374.13002818399997;138.0;0.0;0.2425896730787098;-0.4944931690543874;0.4944931690543874;0.2425896730787098;1.0769230769230769;1.8076923076923077;2.5384615384615383;1.9235607650026463;903.2600692534855;18.57070333293597;14.628970007805075;15.4454665887328;12.51920…
542;12.939885956729391;-3.7135430051650284;12.939885956729391;0.09618210401444593;0.5743295122765344;391.44500000000016;370.27700000000016;391.10895839200003;144.0;0.0;0.3431996917648551;-0.49284287288931095;0.49284287288931095;0.3431996917648551;1.0740740740740742;1.7407407407407407;2.4074074074074074;1.8930681657319228;934.9661038131601;19.44094682093905;15.174830637820573;15.9913272187483;12.9…
543;12.179837627695042;-4.397452571697095;12.179837627695042;0.24163874430243415;0.4091827239287615;474.4390000000002;453.27100000000024;474.1514898120001;178.0;0.0;0.4112959746438331;-0.49304129859208334;0.49304129859208334;0.4112959746438331;1.1470588235294117;2.0;2.676470588235294;1.4612149025027463;1152.371984771427;24.13118126525103;18.119285815371885;18.119285815371885;16.319813002652314;10…
544;13.0066204826656;-1.110666810852302;13.0066204826656;0.2595285731117263;0.64216342344634;416.8840000000002;394.70800000000014;416.141531844;152.0;0.0;0.2976282661231293;-0.4680212359512384;0.4680212359512384;0.2976282661231293;1.1724137931034482;1.896551724137931;2.5517241379310347;1.9180121076252157;1059.5116261805701;21.01829709012867;16.408697065182626;17.16462601120108;13.75737005871295;9…
545;6.538471242406427;-0.24746443211548108;6.538471242406427;0.24746443211548108;0.3465585402743602;438.35800000000023;417.1900000000002;437.10616765200007;152.0;0.0;0.22565084851587774;-0.48041975561004435;0.48041975561004435;0.22565084851587774;0.8333333333333334;1.5333333333333334;2.1666666666666665;2.08583044400742;1231.875651765681;21.465890847321376;17.201970445688826;18.713828337725733;14.…
546;13.556100455614345;-3.165599720154161;13.556100455614345;0.03840280402284346;0.4945546004681158;517.4380000000002;495.2620000000003;516.0789669240002;176.0;0.0;0.2742155086464524;-0.33715745864988206;0.33715745864988206;0.2742155086464524;1.1176470588235294;1.7647058823529411;2.3529411764705883;1.827686096401921;1370.1898186677652;24.457454678884098;18.40946281851311;20.737817291477747;16.201…
547;11.789741975672678;-3.266003179819539;11.789741975672678;0.02395981563730465;0.36735688983951437;532.4530000000002;509.26900000000023;531.089865956;182.0;0.0;0.23487221072860012;-0.4919239320643214;0.4919239320643214;0.23487221072860012;1.1714285714285715;1.8285714285714285;2.4285714285714284;1.8082027670094696;1403.901522020694;25.164561460070644;18.895641719049166;21.2239961920138;16.684890…
548;14.365582516179106;-3.4330454254158425;14.365582516179106;0.045551747088335315;0.11847106017763855;731.0929999999998;694.8049999999998;729.1521651119999;254.0;0.0;0.27001482043827807;-0.49540897859868127;0.49540897859868127;0.27001482043827807;0.9361702127659575;1.553191489361702;2.127659574468085;1.5258456862270753;1750.4861576939848;34.14768912319607;25.70864665547045;28.792930074453537;22.…
549;13.06200219074723;-0.9946303970066819;13.06200219074723;0.15044338631279497;0.4565383017865969;436.53700000000015;412.3450000000002;436.15691162800005;160.0;0.0;0.2791531007319174;-0.4918881806098475;0.4918881806098475;0.2791531007319174;1.2258064516129032;2.0;2.7096774193548385;1.7149286397576082;1244.8002107552097;21.794317972067564;17.245285582030796;18.06178216295852;15.024877143252588;10…
550;13.426715685752828;-1.0195837772053016;13.426715685752828;0.07118305110223422;0.17081543162458884;539.6540000000003;506.39000000000044;539.2090067759999;202.0;0.0;0.25585252438284634;-0.4919291450221863;0.4919291450221863;0.25585252438284634;1.105263157894737;1.894736842105263;2.6052631578947367;1.5926740368690973;1325.1868522989864;26.90720214718992;21.39020928770471;22.206705868632437;18.45…
551;13.137557746302786;-0.9818178970066807;13.137557746302786;0.15886007918114697;0.4230541953607956;435.5490000000001;410.3490000000002;435.16166266000005;160.0;0.0;0.2558524957338095;-0.4919309275260418;0.4919309275260418;0.2558524957338095;1.1612903225806452;1.935483870967742;2.6451612903225805;1.6198922484407772;1171.6981944632046;21.79431797206756;17.375422255720466;18.191918836648192;15.024…
552;13.207317847312886;-0.990784550457277;13.207317847312886;0.19164541553791192;0.40419568059566074;465.57500000000016;438.35900000000026;465.1722273440001;172.0;0.0;0.2558524957338095;-0.49193092746770256;0.49193092746770256;0.2558524957338095;1.1515151515151516;1.9090909090909092;2.6666666666666665;1.583165390281219;1205.2312251342407;23.208531534440656;18.490777327370875;19.3072739082986;16.0…
553;5.550238882590072;0.2510342261904762;5.550238882590072;0.2510342261904762;0.6508249026076498;352.59400000000016;328.40200000000004;352.110161768;120.0;0.0;0.16946970949289913;-0.3058571132547856;0.3058571132547856;0.16946970949289913;1.3636363636363635;2.0454545454545454;2.6818181818181817;2.384541357656862;579.0217117573607;16.328062645816686;13.920136970712731;16.36962671349591;10.337335736…
554;6.356461304842332;0.20746426734273982;6.356461304842332;0.20746426734273982;0.4991478482267014;419.01500000000016;395.83100000000013;418.09403303600004;142.0;0.0;0.2978100623741636;-0.4639599894852036;0.4639599894852036;0.2978100623741636;1.1481481481481481;1.8888888888888888;2.6296296296296298;1.7158740859531418;892.8806468738603;18.855160383312143;15.410985618844323;17.799907726718228;13.11…
555;5.71176453451751;0.4171453373015872;5.71176453451751;0.4171453373015872;0.5091686332091533;400.63800000000015;376.44600000000014;400.11016176800007;136.0;0.0;0.16948178750435253;-0.30583544590785194;0.30583544590785194;0.16948178750435253;1.1153846153846154;1.8846153846153846;2.6923076923076925;1.6948042564035972;834.7700057720654;17.984916895309066;15.110371415024723;17.559861157807898;12.70…
556;10.262166792642983;-0.0098040018476524;10.262166792642983;0.0098040018476524;0.6846960032724972;296.3260000000001;280.198;296.116092372;112.0;0.0;0.17556665500659893;-0.5075422002566464;0.5075422002566464;0.17556665500659893;1.0;1.7272727272727273;2.4545454545454546;2.0817011715099767;810.2714148316271;15.689869965382487;12.29134096129112;12.29134096129112;10.575387400469406;6.874042686509696…
557;10.048118123792726;-0.00012807592172636717;10.048118123792726;0.00012807592172636717;0.6511529465699188;345.1960000000001;332.0920000000001;344.01603975600005;106.0;0.0;0.12825061070609906;-0.5078225332733061;0.5078225332733061;0.12825061070609906;1.0476190476190477;1.7619047619047619;2.4285714285714284;2.188721289593167;794.5367046422439;14.982763184195939;11.261057143836483;12.8470536829511…
558;10.034507012681615;-0.016931916799641344;10.034507012681615;0.010694983661253987;0.666640508700538;300.74500000000006;287.641;300.066555336;106.0;0.0;0.12825061070612354;-0.5078225332733061;0.5078225332733061;0.12825061070612354;1.0476190476190477;1.7619047619047619;2.4285714285714284;2.188721289593167;794.5367046422439;14.982763184195939;11.261057143836483;12.016986089854939;10.0585506480638…
559;10.635616015511397;0.134801884745668;10.635616015511397;0.134801884745668;0.6356323916678832;413.9050000000001;389.71300000000014;413.150619308;152.0;0.0;0.12825891026130093;-0.5071054118705401;0.5071054118705401;0.12825891026130093;1.1724137931034482;1.9310344827586208;2.6551724137931036;1.5030637548162522;965.9338787690943;20.21696770287794;16.320194411883495;17.076123357901952;14.114193540…
560;13.225817207216917;-0.5720910248728615;13.225817207216917;0.2561433782267113;0.2697538669275698;555.8930000000001;530.6930000000003;554.10430908;190.0;0.0;0.2720435556884498;-0.471279028112157;0.471279028112157;0.2720435556884498;1.027027027027027;1.7297297297297298;2.3783783783783785;1.6658062058630334;1512.8487685021319;26.482398705266426;20.7480763948485;23.015863232903868;17.5196776246738…
561;13.171597854706622;-4.501579182318271;13.171597854706622;0.019482709750566318;0.7510486016036862;393.45300000000015;367.2450000000001;393.202797112;152.0;0.0;0.41618860480665565;-0.2905345924411433;0.41618860480665565;0.2905345924411433;1.2142857142857142;1.8571428571428572;2.392857142857143;2.095793051210194;970.247854129081;20.853006672199015;16.89185418549919;16.89185418549919;12.891883981…
562;13.971649385266808;0.0761319496934576;13.971649385266808;0.0761319496934576;0.4475685439521107;426.51600000000025;400.3080000000002;426.19434269199996;162.0;0.0;0.19558055484178347;-0.48916434826097543;0.48916434826097543;0.19558055484178347;0.96875;1.71875;2.59375;1.4953907157828934;1328.4952523103;21.656125291633362;18.212665710596678;18.212665710596678;15.72034669061228;11.310250199375872;…
563;13.047863706726442;-4.492521826351191;13.047863706726442;0.0035567838246408634;0.6453365398578531;410.5050000000002;385.30500000000023;410.16396908;152.0;0.0;0.415934564427094;-0.32039885562446563;0.415934564427094;0.32039885562446563;1.2142857142857142;1.8571428571428572;2.392857142857143;2.0902038989921516;973.0027416312445;20.85300667219901;16.77553861127347;17.592035192201195;12.875047228…
564;13.004779806499684;-4.551163801659833;13.004779806499684;0.04183719398253105;0.5894610016330685;430.9230000000002;408.7470000000001;430.109346664;152.0;0.0;0.41593598475380994;-0.32039885080916275;0.41593598475380994;0.32039885080916275;1.2857142857142858;1.9285714285714286;2.4642857142857144;2.0902038989921516;978.8028456118512;20.85300667219901;16.153503084282697;17.725928611228877;12.87504…
565;14.053786716847233;-4.659188493017858;14.053786716847233;0.16833391918393747;0.613968609269781;414.46800000000013;392.29200000000014;414.13889720400005;152.0;0.0;0.4159377243535545;-0.3203988448747546;0.4159377243535545;0.3203988448747546;1.25;1.8928571428571428;2.4285714285714284;2.0902038989921516;975.5577331140147;20.85300667219901;16.153503084282697;16.969999665210427;12.875047228991528;9…
566;13.235363706726442;-4.52313407124915;13.235363706726442;0.04522345049130716;0.6404784459681798;439.5470000000002;411.3230000000002;439.19051817600007;164.0;0.0;0.41593682779030233;-0.37701330018702744;0.41593682779030233;0.37701330018702744;1.2333333333333334;1.8666666666666667;2.3666666666666667;2.1415227005037325;1021.7145668404361;22.430356941388638;18.222752206773425;19.03924878770115;13.…
567;12.596006235827664;-0.17818877551020385;12.596006235827664;0.06214645271688912;0.6997133628428412;407.3770000000002;384.1930000000001;406.07144645600005;128.0;0.0;0.27919238140889324;-0.3203988567685463;0.3203988567685463;0.27919238140889324;1.375;2.0833333333333335;2.6666666666666665;2.060228181266436;837.7821737517976;17.48276318419594;14.596959934444643;16.999453054487073;11.25303876106338…
568;12.916155467875345;-4.485021826351192;12.916155467875345;0.0498530801209367;0.6908782431516912;396.4780000000001;373.2940000000001;396.14831901599996;146.0;0.0;0.4159342277586336;-0.3203988567807746;0.4159342277586336;0.3203988567807746;1.2592592592592593;1.9259259259259258;2.4814814814814814;2.041751450796151;927.9241863183729;19.98276318419593;15.852888880463098;16.669385461390824;12.464363…
569;13.092544356764233;-4.6268042337586;13.092544356764233;0.12032294524703757;0.5894610016330685;430.92300000000023;408.7470000000002;430.10934666400004;152.0;0.0;0.41736767170011563;-0.3203988508090088;0.41736767170011563;0.3203988508090088;1.2857142857142858;1.9285714285714286;2.4642857142857144;2.095793051210194;978.8028456118512;20.85300667219901;16.153503084282697;17.72592861122888;12.89188…
570;12.645644841269842;-4.8069705247737815;12.645644841269842;0.058410808767951794;0.692345475902915;412.47700000000015;389.2930000000002;412.143233636;152.0;0.0;0.5725966668142817;-0.40577353056566523;0.5725966668142817;0.40577353056566523;1.2857142857142858;1.9642857142857142;2.5357142857142856;1.9817150297411859;947.5811227762205;20.68986996538248;16.26113717092696;17.077633751854687;12.937490…
571;13.23505009922804;-4.589588070567734;13.23505009922804;0.12426044028722605;0.6908782431516912;396.4780000000001;373.29400000000015;396.148319016;146.0;0.0;0.4166871726300587;-0.3203988554795535;0.4166871726300587;0.3203988554795535;1.2222222222222223;1.8518518518518519;2.4074074074074074;2.1054548286019634;927.9241863183728;19.98276318419593;15.852888880463098;16.669385461390824;12.4812003788…
572;13.266102607709751;-3.8121499433106574;13.266102607709751;0.04461642575865166;0.6025800394707976;414.5960000000002;388.38800000000015;414.143570072;148.0;0.0;0.28513039481238106;-0.3198812086311051;0.3198812086311051;0.28513039481238106;1.1071428571428572;1.7857142857142858;2.4642857142857144;1.9167254143071133;1202.0479911882421;20.104083527755577;16.76754284993202;18.40053601178747;13.16565…
573;12.350707199546484;-3.6701691232048375;12.350707199546484;0.030963482615268267;0.8525301668039665;324.471;304.31100000000004;324.09661988;114.0;0.0;0.2845093205364747;-0.3232270842909361;0.3232270842909361;0.2845093205364747;1.1428571428571428;1.7142857142857142;2.1904761904761907;2.6291578787676038;807.5938909363075;15.836498814253964;12.914171698803498;14.54716486065895;9.626845650481467;6.…
574;12.687879851563112;-0.8998542932503066;12.687879851563112;0.17025258251448738;0.35051732401688634;493.82200000000034;470.6380000000003;492.08865901600007;168.0;0.0;0.2684065061631397;-0.491607471526837;0.491607471526837;0.2684065061631397;1.0625;1.65625;2.21875;2.2207641709703636;1198.6957237215881;23.79216426095444;18.31966157131871;20.587448409374076;14.928465241606325;9.740146706754047;10.…
575;10.752245090423001;-0.0031327860362249105;10.752245090423001;0.0031327860362249105;0.4235333884313873;417.34000000000015;395.16400000000016;416.117066684;146.0;0.0;0.23488274854482355;-0.4919237922360212;0.4919237922360212;0.23488274854482355;1.1071428571428572;1.8214285714285714;2.5;1.8220790402792382;1001.8396256230667;19.672997628507925;15.646332982967992;17.158190875004898;13.541713895658…
576;10.760033751154783;-0.012368424736149297;10.760033751154783;0.012368424736149297;0.4235333884313873;417.3400000000002;395.1640000000002;416.117066684;146.0;0.0;0.2348827566284051;-0.4919237922153464;0.4919237922153464;0.2348827566284051;1.1428571428571428;1.8571428571428572;2.5357142857142856;1.8372037510430175;1001.8396256230667;19.672997628507925;15.646332982967992;17.158190875004898;13.541…
577;14.469743960511458;-0.7304025823930222;14.469743960511458;0.0795237101829811;0.5144718708334569;384.4300000000002;362.25400000000013;384.176167764;146.0;0.0;0.23488276469054128;-0.49192379219472937;0.49192379219472937;0.23488276469054128;1.1428571428571428;1.8571428571428572;2.5357142857142856;1.8372037510430175;1001.8396256230667;19.672997628507925;15.646332982967992;15.646332982967992;13.54…
578;13.465728166430486;-4.487377048512422;13.465728166430486;0.1850068630847399;0.3361872793158151;497.0010000000003;464.7450000000003;496.210440604;186.0;0.0;0.415933918024275;-0.4930345796207359;0.4930345796207359;0.415933918024275;1.0588235294117647;1.7352941176470589;2.411764705882353;1.786012298721031;1041.397198521698;24.457454678884094;19.4132319702296;20.169160916248053;16.146885611180736…
579;10.702116375871338;0.017771408975112646;10.702116375871338;0.017771408975112646;0.4562878918184525;396.9220000000002;371.7220000000002;396.1716891;146.0;0.0;0.2346135237232691;-0.49193078189350187;0.49193078189350187;0.2346135237232691;1.1428571428571428;1.8214285714285714;2.5;1.7143318692010703;951.345649818176;19.509860921691395;16.052825560334938;16.80875450635339;13.631030293135236;9.8593…
580;10.770262380672431;-0.23431759329246082;10.770262380672431;0.19080621082905824;0.21273906822748231;528.6540000000002;513.5340000000002;525.9688495;164.0;0.0;0.23493996618937385;-0.49192293989710717;0.49192293989710717;0.23493996618937385;0.9375;1.59375;2.21875;1.8205711689787942;1305.592372633823;22.9908348737037;16.529149546439108;20.30879427653138;15.256927950821467;9.315465315219214;11.205…
581;10.726157109963328;-0.1844545925366028;10.726157109963328;0.1844545925366028;0.23804454145014786;494.2090000000002;478.08100000000013;492.00782185200006;158.0;0.0;0.234939949960937;-0.4919229399385733;0.4919229399385733;0.234939949960937;0.9354838709677419;1.5806451612903225;2.225806451612903;1.7713706620076362;1279.160464062188;22.120591385700624;16.228535342619505;19.252251126693324;14.8462…
582;10.733945770695108;-0.1936902312365274;10.733945770695108;0.1936902312365274;0.23804454145014786;494.20900000000023;478.0810000000002;492.007821852;158.0;0.0;0.2349399580445197;-0.49192293991789815;0.49192293991789815;0.2349399580445197;0.967741935483871;1.7096774193548387;2.3870967741935485;1.7835601646558106;1279.160464062188;22.120591385700624;16.228535342619505;19.252251126693324;14.84624…
583;14.513592268991662;-0.7826936837543939;14.513592268991662;0.03864172717347314;0.2902218479727539;461.2990000000002;445.1710000000003;460.066922932;158.0;0.0;0.234939966106657;-0.4919229398972809;0.4919229398972809;0.234939966106657;1.064516129032258;1.8064516129032258;2.4838709677419355;1.7835601646558106;1283.160464062188;22.120591385700624;16.228535342619505;17.740393234656413;14.8462443482…
584;11.108443939801713;-0.08118991802030573;11.108443939801713;0.06771918657184939;0.21067587457128648;541.5480000000002;511.3080000000003;540.1517379400001;188.0;0.0;0.2562999039409657;-0.49068798091876825;0.49068798091876825;0.2562999039409657;1.1388888888888888;1.8611111111111112;2.5277777777777777;1.5721417533022182;1376.6349985151694;25.612155217263343;20.977231004242228;23.305585477206865;1…
585;11.08692190123422;-0.057533236158626266;11.08692190123422;0.057533236158626266;0.22840383785510746;525.5050000000003;499.29700000000025;524.120437812;180.0;0.0;0.2562999039409657;-0.49068798091876825;0.49068798091876825;0.2562999039409657;1.1142857142857143;1.8857142857142857;2.6;1.4060568495446204;1365.4487766623345;24.103719048826072;19.46879483580495;21.79714930876958;16.957530133630158;12…
586;11.140176339104045;-0.05521842134381183;11.140176339104045;0.05521842134381183;0.20460925302402175;553.5590000000002;523.3190000000004;552.1517379400001;192.0;0.0;0.2562999039409657;-0.49068798091876825;0.49068798091876825;0.2562999039409657;1.054054054054054;1.8108108108108107;2.5405405405405403;1.3820340208392157;1396.8565356772053;25.517932611199164;20.88300839817804;23.211362871142672;17.…
587;11.163135522777512;-0.05423222804992611;11.163135522777512;0.05423222804992611;0.19695435783731632;567.5860000000004;535.3300000000004;566.167388004;198.0;0.0;0.2562999039409657;-0.49068798091876825;0.49068798091876825;0.2562999039409657;1.0263157894736843;1.7894736842105263;2.526315789473684;1.3666185304782905;1413.5845030276982;26.225039392385707;21.590115179364584;23.918469652329218;18.457…
588;10.75468369446544;-0.1270698608661569;10.75468369446544;0.1270698608661569;0.4116666999632771;452.7730000000003;432.6130000000002;451.07334330000003;152.0;0.0;0.2563608781665055;-0.4906872770858362;0.4906872770858362;0.2563608781665055;1.0344827586206897;1.6551724137931034;2.2758620689655173;1.8775442170638283;1029.50375555204;20.543241116511002;15.816810513097927;18.084597351153285;13.952397…
589;10.710578423756335;-0.07720686011029887;10.710578423756335;0.07720686011029887;0.48017025516651485;418.3280000000002;397.1600000000002;417.112315652;146.0;0.0;0.2563608619441643;-0.49068727712757093;0.49068727712757093;0.2563608619441643;1.0714285714285714;1.7857142857142858;2.4642857142857144;1.8220790402792382;1004.0300891292367;19.672997628507925;15.516196309278325;17.028054201315232;13.54…
590;10.682050474510792;-0.04581513675428983;10.682050474510792;0.04581513675428983;0.5384895149790115;383.88300000000015;361.70700000000016;383.151288004;140.0;0.0;0.25636086191390617;-0.4906872771276086;0.4906872771276086;0.25636086191390617;1.0740740740740742;1.7407407407407407;2.4074074074074074;1.7996697107396558;937.6698308268175;18.80275414050485;15.215582105458724;15.97151105147718;13.1310…
591;10.77635949441505;-0.0786038980921584;10.77635949441505;0.0786038980921584;0.3122212572312342;514.2760000000003;495.12400000000025;511.98399968800004;152.0;0.0;0.25629950243909094;-0.49068798308698414;0.49068798308698414;0.25629950243909094;1.1724137931034482;1.9310344827586208;2.586206896551724;1.8530219485186272;1072.6182835286404;20.543241116511005;15.700494938872204;19.61484595095154;13.9…
592;10.937035445848577;-0.08908351007903015;10.937035445848577;0.08080292468130312;0.22508505198467044;515.5100000000003;487.2860000000003;514.1360878760001;178.0;0.0;0.25629950244151767;-0.4906879830869812;0.4906879830869812;0.25629950244151767;1.1176470588235294;1.8529411764705883;2.5294117647058822;1.8310518547345676;1284.3380417992487;24.457454678884094;19.822530465862975;22.15088493882761;16…
593;10.915513407281084;-0.07889755966580725;10.915513407281084;0.07889755966580725;0.24748478902096965;499.46700000000044;475.2750000000004;498.104787748;170.0;0.0;0.25629950244151767;-0.4906879830869812;0.4906879830869812;0.25629950244151767;1.1515151515151516;1.9393939393939394;2.6666666666666665;1.598012044895463;1273.2954868880117;22.949018510446816;18.314094297425697;20.642448770390327;15.99…
594;10.968767845150907;-0.07658274485099237;10.968767845150907;0.07658274485099237;0.21768784135621178;527.5210000000004;499.29700000000037;526.1360878760001;182.0;0.0;0.25629950244151767;-0.4906879830869812;0.4906879830869812;0.25629950244151767;1.0857142857142856;1.8571428571428572;2.6;1.565993767784956;1304.4159374683106;24.36323207281991;19.728307859798786;22.05666233276342;16.991203638441373…
595;10.991727028824375;-0.07559655155710665;10.991727028824375;0.07559655155710665;0.20792374864894375;541.5480000000005;511.3080000000004;540.1517379400001;188.0;0.0;0.25629950244151767;-0.4906879830869812;0.4906879830869812;0.25629950244151767;1.0555555555555556;1.8055555555555556;2.5555555555555554;1.5461664015757421;1321.0004069142835;25.07033885400646;20.435414640985336;22.76376911394997;17.…
596;10.931380682326683;-0.08519385596210372;10.931380682326683;0.08519385596210372;0.22011678670903032;515.5100000000003;487.2860000000003;514.136087876;178.0;0.0;0.25629950244151767;-0.4906879830869812;0.4906879830869812;0.25629950244151767;1.1764705882352942;1.9411764705882353;2.6470588235294117;1.798146707292409;1259.5597082952122;24.241911729260266;19.60698751623915;21.935341989203785;16.3294…
597;11.000523904539957;-0.09076925200203512;11.000523904539957;0.09076925200203512;0.1474156019273926;563.5540000000003;535.3300000000004;562.136087876;194.0;0.0;0.25629950244151767;-0.4906879830869812;0.4906879830869812;0.25629950244151767;1.0526315789473684;1.8421052631578947;2.6052631578947367;1.4817271407145696;1508.2331657256007;26.484552416379547;21.123495374184195;23.451849847148825;18.491…
598;10.926751052697053;-0.09070349783538179;10.926751052697053;0.09070349783538179;0.26331073274211575;516.4980000000004;489.28200000000027;515.1313368440001;178.0;0.0;0.25629950244151767;-0.4906879830869812;0.4906879830869812;0.25629950244151767;1.1764705882352942;1.9411764705882353;2.6470588235294117;1.798146707292409;1262.0650957480757;24.241911729260266;19.47685084254948;21.805205315514115;16…
599;10.94437129112773;-0.09183605797143835;10.94437129112773;0.09183605797143835;0.22403447249825678;530.5250000000002;501.29300000000035;529.146986908;184.0;0.0;0.25629950244151767;-0.4906879830869812;0.4906879830869812;0.25629950244151767;1.2;1.9714285714285715;2.6857142857142855;1.757657320676665;1278.6307181405195;24.949018510446816;20.10698751623915;22.435341989203785;16.8294075958929;11.735…
600;10.937426846683286;-0.10010052078135567;10.937426846683286;0.10010052078135567;0.21855917625938492;531.5090000000002;503.2850000000003;530.1310024960001;184.0;0.0;0.25629950244151767;-0.4906879830869812;0.4906879830869812;0.25629950244151767;1.2;1.9714285714285715;2.6857142857142855;1.757657320676665;1280.2403586149564;24.949018510446816;20.015235806703014;22.343590279667648;16.8294075958929;…
601;10.986635015651068;-0.10729817762186977;10.986635015651068;0.10729817762186977;0.15088519107176207;565.5260000000002;539.3180000000003;564.1153524320001;194.0;0.0;0.25629950244151767;-0.4906879830869812;0.4906879830869812;0.25629950244151767;1.0789473684210527;1.868421052631579;2.6315789473684212;1.4817271407145696;1512.558434735157;26.484552416379547;20.82463688346151;23.152991356426142;18.4…
602;10.800013175023096;-0.10328749195151277;10.800013175023096;0.10328749195151277;0.35411928995744835;463.7960000000002;442.6280000000002;462.07809433200003;156.0;0.0;0.25629896783497697;-0.49068798594300356;0.49068798594300356;0.25629896783497697;0.9666666666666667;1.6333333333333333;2.3;1.8622869427386322;1086.5072585996963;21.25034789769755;16.446947186787593;18.714734024842954;14.43556074577…
603;10.759555653537134;-0.09987125920326934;10.759555653537134;0.09987125920326934;0.3468960054208914;469.8250000000003;450.6730000000003;468.034515268;152.0;0.0;0.2562995024463156;-0.49068798308697525;0.49068798308697525;0.2562995024463156;1.103448275862069;1.8620689655172413;2.5172413793103448;1.8530219485186272;1069.863396026477;20.543241116511005;15.700494938872204;18.78477835785529;13.935560…
604;10.819924286134206;-0.07870587329582013;10.819924286134206;0.07870587329582013;0.2284768407623778;555.2470000000001;534.0790000000001;554.013714652;156.0;0.0;0.25629896783494704;-0.49068798594300356;0.49068798594300356;0.25629896783494704;1.0666666666666667;1.7666666666666666;2.433333333333333;1.8622869427386322;1089.2621461018598;21.25034789769755;16.446947186787593;20.116303370000818;14.435…
605;10.718367084488117;-0.08644249881022348;10.718367084488117;0.08644249881022348;0.48017025516651485;418.3280000000002;397.1600000000002;417.112315652;146.0;0.0;0.256360870024703;-0.4906872771067619;0.4906872771067619;0.256360870024703;1.1071428571428572;1.8214285714285714;2.5;1.8372037510430175;1004.0300891292367;19.672997628507925;15.516196309278325;17.028054201315232;13.541713895658196;9.256…
606;14.46151350783656;-0.7408192490596892;14.46151350783656;0.08816898673049489;0.5464142406306841;385.4180000000002;364.25000000000017;385.171416732;146.0;0.0;0.2563608780838054;-0.49068727708601106;0.49068727708601106;0.2563608780838054;1.1071428571428572;1.8214285714285714;2.5;1.8372037510430175;1004.0300891292367;19.672997628507925;15.516196309278325;15.516196309278325;13.541713895658196;9.25…
607;10.659046359284455;-0.020845143613000605;10.659046359284455;0.020845143613000605;0.577349134125293;349.4380000000001;326.254;349.19026035600007;134.0;0.0;0.25636086191379726;-0.4906872771276087;0.4906872771276087;0.25636086191379726;1.0;1.6923076923076923;2.3846153846153846;1.7987606963297653;889.9418122736782;17.932510652501772;14.914967901639123;14.914967901639123;12.737183443017885;9.05117…
608;10.868196229108928;-0.07397426846252864;10.868196229108928;0.07397426846252864;0.29119034284411227;528.3030000000003;507.13500000000033;525.9996497520001;158.0;0.0;0.25629950243894845;-0.4906879830869843;0.4906879830869843;0.25629950243894845;1.1333333333333333;1.8666666666666667;2.5;1.831610622596706;1086.8645272229414;21.250347897697555;16.40760172005875;20.32195273213809;14.435560745775549…
609;11.023217417020561;-0.0805642263324744;11.023217417020561;0.0805642263324744;0.20928436257253086;529.5370000000004;499.29700000000037;528.1517379400001;184.0;0.0;0.2562995024413751;-0.4906879830869812;0.4906879830869812;0.2562995024413751;1.1428571428571428;1.8857142857142857;2.5714285714285716;1.789728620336211;1274.0698287282112;24.949018510446816;20.314094297425697;22.64244877039033;16.829…
610;10.851392388231012;-0.09524162957363957;10.851392388231012;0.09524162957363957;0.32202575084169244;483.8520000000003;462.68400000000025;482.050165332;158.0;0.0;0.2562995024461732;-0.4906879830869753;0.4906879830869753;0.2562995024461732;1.0666666666666667;1.8;2.433333333333333;1.831610622596706;1084.109639720778;21.250347897697555;16.40760172005875;19.491885139041838;14.435560745775549;9.7744…
611;14.447624618947671;-0.7573481746795239;14.447624618947671;0.06816898673049487;0.5522546906093947;387.39000000000016;368.23800000000017;387.150681288;146.0;0.0;0.2563641890216381;-0.4906872591258892;0.4906872591258892;0.2563641890216381;1.1785714285714286;1.8928571428571428;2.5714285714285716;1.8372037510430175;1007.7580282715558;19.672997628507925;15.21733781855564;15.21733781855564;13.541713…
612;12.216629851563113;-0.7739026622705678;12.216629851563113;0.2370201240803087;0.5795430650390729;447.75300000000016;430.61700000000013;446.0467942040001;148.0;0.0;0.2722979298564954;-0.35431043596099554;0.35431043596099554;0.2722979298564954;1.0;1.6551724137931034;2.2413793103448274;1.9540011043467602;1163.414473621101;20.92192077295136;15.9252343803188;18.193021218374163;13.669540980499772;8.…
613;12.457332012056938;-0.720987143445958;12.457332012056938;0.19104904970014336;0.44389904741492275;506.2310000000002;487.0790000000003;504.01192868800007;154.0;0.0;0.27250674759804044;-0.3434452616779781;0.3434452616779781;0.27250674759804044;1.0666666666666667;1.7333333333333334;2.3;1.9796525682306871;1198.5917584712981;21.79216426095444;16.872447975818755;19.97030240697037;14.107098036560407;…
614;13.09659850590101;-4.4526768162626755;13.09659850590101;0.3081789204879488;0.4368793074055527;495.3320000000002;476.1800000000003;494.08880124800004;172.0;0.0;0.4159102346509842;-0.3434452616779781;0.4159102346509842;0.3434452616779781;1.0303030303030303;1.6666666666666667;2.1818181818181817;1.951724789254381;1294.2707144929389;24.29216426095444;18.12837692183721;19.64023481387412;15.31842290…
615;12.447879851563112;-0.7322359956039008;12.447879851563112;0.2022979018580866;0.4947411658285559;461.78000000000026;442.62800000000027;460.06244426800004;154.0;0.0;0.27250674759804044;-0.3434452616779781;0.3434452616779781;0.27250674759804044;0.9666666666666667;1.6;2.1666666666666665;1.979652568230687;1195.8368709691347;21.79216426095444;16.872447975818755;19.140234813874123;14.107098036560407…
616;12.780102073785335;-0.6894119215298269;12.780102073785335;0.14729790185808667;0.4314452525910328;487.8180000000002;466.65000000000015;486.07809433200003;164.0;0.0;0.27253353425295346;-0.3373989949253735;0.3373989949253735;0.27253353425295346;1.0;1.65625;2.28125;1.7435061351842838;1273.1416135763934;22.783728092517162;17.86401180738148;20.131798645436845;15.17957768163184;10.420414986429018;11…
617;13.038088027426049;-0.8196948958306587;13.038088027426049;0.208380195886809;0.26688177255769535;537.8780000000002;514.6940000000002;536.093744396;182.0;0.0;0.2725350489279287;-0.33605594652361;0.33605594652361;0.2725350489279287;0.8888888888888888;1.5555555555555556;2.2222222222222223;1.7067261008749999;1491.4760690301107;25.612155217263346;19.966306102953435;22.234092941008797;17.16274092922…
618;6.539298644354861;-0.3618656252335306;6.539298644354861;0.3618656252335306;0.39813896956079303;477.84800000000024;458.69600000000025;476.03960064800003;154.0;0.0;0.1582021074275437;-0.34613936888616126;0.34613936888616126;0.1582021074275437;0.9666666666666667;1.6;2.1666666666666665;1.979652568230687;1195.8368709691347;21.79216426095444;16.872447975818755;19.95673139480185;14.107098036560407;9…
619;12.608990962674223;-0.8346665511594566;12.608990962674223;0.07961271667290148;0.4943832692470184;461.7800000000002;442.6280000000002;460.06244426800004;154.0;0.0;0.2548476801756806;-0.2962438881617645;0.2962438881617645;0.2548476801756806;0.9666666666666667;1.6;2.1666666666666665;1.990130016737467;1195.8368709691347;21.79216426095444;16.87244797581876;19.14023481387412;14.09706133542834;9.292…
620;13.938107100865036;0.17763619439545386;13.938107100865036;0.17763619439545386;0.2727091575075254;509.5020000000003;483.2940000000003;508.114289812;174.0;0.0;0.2557528051548713;-0.3352099122877721;0.3352099122877721;0.2557528051548713;1.0;1.7941176470588236;2.5588235294117645;1.5686037276512876;1380.5477951297228;23.396612267639522;19.112752608958566;21.441107081923203;16.52487714325259;12.021…
621;13.905094114806415;0.1356289979983767;13.905094114806415;0.1356289979983767;0.3990135285276525;497.4220000000003;471.2140000000003;496.13204805199996;176.0;0.0;0.2557522903826962;-0.4535950552345905;0.4535950552345905;0.2557522903826962;0.9705882352941176;1.7647058823529411;2.5588235294117645;1.5442374822219747;1293.5127126334723;23.396612267639522;19.073407142229726;20.585265034266634;16.524…
622;13.808756666246744;-4.479689735127133;13.808756666246744;0.04841485488228159;0.34192308600061533;521.4100000000003;496.2100000000003;520.12960344;184.0;0.0;0.4159321725861066;-0.3352099157584197;0.4159321725861066;0.3352099157584197;1.0;1.7428571428571429;2.4285714285714284;1.7225530881749083;1292.3089941218711;24.9050484360768;19.26104746833276;20.772905360369666;16.66372236358634;11.8473402…
623;13.829497406987485;0.17443429635228602;13.829497406987485;0.17443429635228602;0.39407962559485776;467.4400000000001;439.2160000000001;466.15786887599995;166.0;0.0;0.2557522903151989;-0.33520991575841985;0.33520991575841985;0.2557522903151989;0.96875;1.75;2.46875;1.7144677229873722;1190.607297531587;22.4050484360768;18.62715404930508;20.139011941341987;15.452397498181156;11.530393513284578;12.…
624;13.762560678592424;0.17283990859718412;13.762560678592424;0.17283990859718412;0.4156600840574894;453.4130000000001;427.20500000000015;452.142218812;160.0;0.0;0.2557522903098989;-0.3352099157584283;0.3352099157584283;0.2557522903098989;0.967741935483871;1.7096774193548387;2.4193548387096775;1.7010381404128048;1130.0538879471287;21.534804948073724;17.704504318494703;19.216362210531614;15.058550…
625;13.670220038632737;0.13638157526385086;13.670220038632737;0.13638157526385086;0.45278884124565616;443.3740000000002;419.18200000000024;442.121483368;156.0;0.0;0.2557543621032215;-0.4627821426014821;0.4627821426014821;0.2557543621032215;1.1;1.9;2.6;1.687875690462889;1095.1065201553909;20.827698166887178;16.958052070579313;18.46990996261622;14.558550648063804;10.604194515127585;11.3601234611460…
626;13.704233644074915;0.18267787156014714;13.704233644074915;0.18267787156014714;0.4082863381939283;459.4420000000002;435.2500000000002;458.098639748;156.0;0.0;0.25575280513164805;-0.33520991228780855;0.33520991228780855;0.25575280513164805;1.1;1.9;2.6;1.687875690462889;1097.1065201553909;20.827698166887178;16.958052070579313;19.286406543543947;14.558550648063804;10.604194515127585;12.2397762724…
627;13.703436450197362;0.18144960247473518;13.703436450197362;0.18144960247473518;0.4082863381939283;459.4420000000002;435.2500000000003;458.098639748;156.0;0.0;0.2557522943114234;-0.3352099157454605;0.3352099157454605;0.2557522943114234;1.1;1.9;2.6;1.6878756904628893;1097.1065201553909;20.827698166887178;16.958052070579313;19.286406543543947;14.558550648063804;10.591114431552649;12.2898524191531…
628;13.799364512384894;-4.387610707389124;13.799364512384894;0.0612461682203751;0.403757484250307;466.54700000000014;437.31500000000017;466.223198208;178.0;0.0;0.41591023458882664;-0.3352099158075834;0.41591023458882664;0.3352099158075834;0.9117647058823529;1.588235294117647;2.235294117647059;1.6756005881604994;1217.6836112201486;24.03480494807372;19.582468791503935;19.582468791503935;16.26987551…
629;13.756657900814645;-0.25026463895667583;13.756657900814645;0.16791283488704178;0.4966896402646683;416.54000000000013;387.30800000000016;416.226391768;160.0;0.0;0.2557522834922266;-0.33520991580758325;0.33520991580758325;0.2557522834922266;0.9354838709677419;1.6451612903225807;2.3548387096774195;1.6975522900196018;1122.8833580603834;21.534804948073724;18.326539845485478;18.326539845485478;15.0…
630;13.073594984994696;-0.5680400989469354;13.073594984994696;0.26364337822671136;0.2813026645501762;541.8660000000002;518.6820000000004;540.088659016;184.0;0.0;0.272032565423975;-0.47127902811215705;0.47127902811215705;0.272032565423975;1.0555555555555556;1.7777777777777777;2.4444444444444446;1.6750679360722929;1464.627748268196;25.612155217263346;19.82542666403813;22.093213502093494;17.10899402…
631;10.87688978399747;-0.9040497728782362;10.87688978399747;0.046484289703535575;0.33960483400640906;449.9860000000002;421.7620000000002;449.19823819600003;166.0;0.0;0.2088580251999902;-0.4948618166561867;0.4948618166561867;0.2088580251999902;1.15625;1.875;2.5;1.9507252029023665;1197.815373076636;23.30275414050484;18.724778597281492;19.480707543299946;15.173872278149341;10.496460212458041;10.8744…
632;10.856481620732163;-0.9440497728782362;10.856481620732163;0.06466876102292773;0.3673631359616497;450.9700000000002;423.75400000000025;450.18225378400007;166.0;0.0;0.20885884571569627;-0.4948618123420274;0.4948618123420274;0.20885884571569627;1.21875;1.9375;2.5625;1.9507252029023665;1199.4250135510729;23.30275414050484;18.633026887745356;19.38895583376381;15.173872278149341;10.404708502921904;…
633;11.283925369530529;-0.1901558213305894;11.283925369530529;0.1901558213305894;0.14102018135165503;675.2119999999999;655.0519999999998;671.9442388200001;192.0;0.0;0.2349634963009671;-0.49192266855136546;0.49192266855136546;0.2349634963009671;1.0;1.763157894736842;2.4473684210526314;1.7071716508115877;1632.5948841271827;26.810825830012615;19.984769853185227;24.66862082345154;18.29573409108168;11…
634;11.260921254304192;-0.16518582818929994;11.260921254304192;0.16518582818929994;0.15114465443227923;640.767;619.5989999999999;637.9832111720001;186.0;0.0;0.23496349630085586;-0.4919226685513655;0.4919226685513655;0.23496349630085586;1.027027027027027;1.7837837837837838;2.4864864864864864;1.6975971129062966;1579.5091726985304;25.940582342009534;19.684155649365625;23.612077673613484;17.901887240…
635;13.004983873883585;-0.5671749959612964;13.004983873883585;0.27234708193041524;0.2813026645501762;541.8660000000003;518.6820000000002;540.088659016;184.0;0.0;0.27176505556782077;-0.47127902811217537;0.47127902811217537;0.27176505556782077;1.0277777777777777;1.75;2.4166666666666665;1.665915246257148;1464.627748268196;25.61215521726335;19.825426664038133;22.093213502093494;17.09215726974527;11.3…
636;12.892345922375684;-3.485655890442596;12.892345922375684;0.1493793111316557;0.8285424310374113;364.51100000000014;336.2870000000001;364.182063756;138.0;0.0;0.2427092736692788;-0.3398134659678906;0.3398134659678906;0.2427092736692788;0.92;1.48;2.04;1.6549555281864867;710.7861420336967;18.026733258565955;15.200782460292803;16.01727904122053;11.875047228991527;9.249896194540998;10.68995952334163…
637;13.312406600755699;-3.905283516170512;13.312406600755699;0.008022939090777559;0.31845684942985775;509.5910000000001;486.40700000000027;509.1521605960001;184.0;0.0;0.26372365031423267;-0.3219761299861434;0.3219761299861434;0.26372365031423267;0.7567567567567568;1.4054054054054055;2.108108108108108;1.4015848631873211;1700.8436805479303;25.99298858481683;20.13488798619972;20.951384567127445;17.7…
638;10.793378107415805;-0.3084072569356957;10.793378107415805;0.00039105148232132514;0.2897135420212447;466.32800000000026;449.1920000000001;465.07593014400015;160.0;0.0;0.2349854324789258;-0.4919224476445333;0.4919224476445333;0.2349854324789258;1.1875;1.9375;2.59375;1.90061726009907;1333.4233180015608;22.664561460070647;16.957824794561798;18.469682686598702;15.473565548236332;9.632866069547894;…
639;12.97854816987353;-5.055771158706054;12.97854816987353;0.14850628571497948;0.26587343894246107;539.3810000000003;516.1970000000003;538.103782616;190.0;0.0;0.4228919721028206;-0.4944767650772757;0.4944767650772757;0.4228919721028206;1.0833333333333333;1.7222222222222223;2.3333333333333335;1.946457273772779;1325.2450836504356;26.41348460451408;19.567534510592637;21.079392402629548;16.7478392424…
640;10.870157924587037;-0.8615497728782362;10.870157924587037;0.04481762303686887;0.320505908775529;450.97000000000014;423.75400000000013;450.18225378400007;166.0;0.0;0.22522322420023577;-0.4949201440372586;0.4949201440372586;0.22522322420023577;1.25;1.96875;2.59375;1.8950934464535047;1129.343717754599;23.302754140504845;18.63302688774536;19.388955833763813;15.173872278149341;10.409551745775047;1…
641;13.387810931876885;-3.8631412404568057;13.387810931876885;0.025597637458207645;0.2941696713541819;512.5910000000002;488.39900000000034;512.151826248;186.0;0.0;0.26263767060116816;-0.3595228414681903;0.3595228414681903;0.26263767060116816;0.8918918918918919;1.6486486486486487;2.3513513513513513;1.4329493460974951;1742.404330056565;26.15612529163336;20.441222142784373;21.2577187237121;17.691510…
642;13.450959972357273;-3.8724127631861207;13.450959972357273;0.017778487004192156;0.3168551557746119;513.5790000000001;490.3950000000003;513.147075216;186.0;0.0;0.26263767060116816;-0.3595228414681903;0.3595228414681903;0.26263767060116816;0.918918918918919;1.7027027027027026;2.3783783783783785;1.459609851972664;1730.7686648413276;26.15612529163336;20.311085469094703;21.12758205002243;17.6915103…
643;12.635116014706426;-3.717155429672981;12.635116014706426;0.11288017220366142;0.5665553955903674;492.04100000000017;461.8010000000002;491.16455512000005;178.0;0.0;0.2622929410578809;-0.48346035272180415;0.48346035272180415;0.2622929410578809;1.1515151515151516;1.878787878787879;2.5757575757575757;1.6021219962590798;1129.1434926762495;24.00986092169139;19.150512092275168;20.72293761922135;15.65…
644;14.041349993701184;-1.165926398337112;14.041349993701184;0.1173379629629625;0.6919795957511257;408.4980000000002;387.33000000000015;408.130777132;148.0;0.0;0.26904809409255276;-0.29916788760814816;0.29916788760814816;0.26904809409255276;1.0344827586206897;1.7241379310344827;2.413793103448276;1.8218089559414763;1122.442916694522;20.714813991764817;16.745695200914664;17.56219178184239;13.664374…
645;14.066041351725875;-1.1251100718065001;14.066041351725875;0.0860879629629625;0.772000918685555;406.50700000000023;384.3310000000002;406.13511356399994;148.0;0.0;0.26904809412724756;-0.5079643138095251;0.5079643138095251;0.26904809412724756;1.0344827586206897;1.7241379310344827;2.413793103448276;1.8218089559414763;1119.6880291923585;20.714813991764817;16.814944323405395;17.63144090433312;13.66…
646;10.48113596714066;-0.026126946212623903;10.48113596714066;0.026126946212623903;0.19882154435952815;489.5820000000003;470.4300000000003;489.092931468;170.0;0.0;0.21220005743289128;-0.49568482689862275;0.49568482689862275;0.21220005743289128;1.1176470588235294;1.911764705882353;2.735294117647059;1.2852943542698319;1545.1074973297875;23.070338854006458;18.133747501121476;19.76674066297693;16.652…
647;10.44988596714066;-0.027504356680943642;10.44988596714066;0.027504356680943642;0.2059191483425206;475.5550000000001;458.41900000000027;475.0772814040001;164.0;0.0;0.2308027184923788;-0.49568482689862275;0.49568482689862275;0.2308027184923788;1.1515151515151516;1.9696969696969697;2.8181818181818183;1.2823648410505584;1527.9883866966397;22.363232072819912;17.42664071993493;19.059633881790383;16…
648;13.557948282734191;-0.9787778496419512;13.557948282734191;0.054732877718988826;0.2927424668713532;481.3290000000003;465.2010000000002;480.060774932;164.0;0.0;0.23212650779919616;-0.47183854316272106;0.47183854316272106;0.23212650779919616;0.9090909090909091;1.6666666666666667;2.3333333333333335;1.8272780197714822;1382.6684707423424;23.534804948073724;17.37249311577312;18.88435100781003;15.850…
649;13.367704395380485;-3.775965314530881;13.367704395380485;0.07147443262071707;0.28818897900643026;514.6320000000003;492.4560000000003;514.1133325640001;180.0;0.0;0.2631613182692629;-0.3219761299816069;0.3219761299816069;0.2631613182692629;0.9444444444444444;1.7222222222222223;2.4444444444444446;1.4470584023668005;1680.7892846921293;25.285881803630286;19.518572411973995;21.151565573829448;17.29…
650;10.385501529328188;0.002753107415806255;10.385501529328188;0.002753107415806255;0.20385427596808336;445.5730000000002;426.4210000000002;445.10310222800007;154.0;0.0;0.21220005744232778;-0.4956848268986279;0.4956848268986279;0.21220005744232778;1.096774193548387;1.903225806451613;2.7419354838709675;1.3670966090210963;1419.4991405923977;21.37166824125719;16.980387627010284;18.613380788865733;15…
651;13.199572730326697;0.03604014445284309;13.199572730326697;0.03604014445284309;0.6480815375634986;373.5000000000001;346.2840000000001;373.215412484;144.0;0.0;0.28938587102359514;-0.33598871844288936;0.33598871844288936;0.28938587102359514;0.8214285714285714;1.3571428571428572;1.9285714285714286;1.8419957494386925;977.9397757977142;19.67299762850793;16.904225136413487;16.904225136413487;13.5417…
652;13.07570651717477;-0.07766355925086055;13.07570651717477;0.07766355925086055;0.6484234416171623;387.52700000000004;358.2950000000001;387.231062548;150.0;0.0;0.2870343805730646;-0.3466422140507593;0.3466422140507593;0.2870343805730646;0.896551724137931;1.4482758620689655;2.0344827586206895;1.7608132848009728;993.797775854879;20.380104409694475;17.534361810103157;17.534361810103157;14.024877143…
653;13.034039850508105;-0.15173763332493473;13.034039850508105;0.15173763332493473;0.715801533245712;388.51500000000004;360.29100000000005;388.226311516;150.0;0.0;0.3010824354734881;-0.3224295132538288;0.3224295132538288;0.3010824354734881;0.8620689655172413;1.4137931034482758;2.0;1.7608132848009728;996.6099680841029;20.380104409694475;17.404225136413487;17.404225136413487;14.024877143252588;10.2…
654;10.633580862913476;-0.006279814394893668;10.633580862913476;0.006279814394893668;0.4382210696235735;385.5110000000001;358.29500000000013;385.215412484;148.0;0.0;0.23422590955412312;-0.49193889295614596;0.49193889295614596;0.23422590955412312;0.8275862068965517;1.3793103448275863;1.9655172413793103;1.768890243392673;1001.2433902878855;20.216967702877945;17.097890979828833;17.097890979828833;14…
655;10.591914196246808;-0.08035388846896763;10.591914196246808;0.08035388846896763;0.49851606566961587;386.4990000000001;360.29100000000017;386.210661452;148.0;0.0;0.25570909864114866;-0.49070241095799494;0.49070241095799494;0.25570909864114866;0.8275862068965517;1.3793103448275863;1.9655172413793103;1.768890243392673;1004.0555825171094;20.216967702877945;16.967754306139163;16.967754306139163;14.…
656;10.534765670169712;-0.1597057403208193;10.534765670169712;0.1597057403208193;0.3460451803310025;379.4630000000001;358.29500000000013;379.168462292;142.0;0.0;0.23916282763118962;-0.49168542107373703;0.49168542107373703;0.23916282763118962;0.7241379310344828;1.2758620689655173;1.8620689655172413;1.8357039212689064;1149.073009593365;20.21696770287794;16.371758150654596;16.371758150654596;14.0973…
657;13.188132558578987;-0.4722621409674981;13.188132558578987;0.026997004852343576;0.49950567727268885;410.90500000000003;387.7210000000001;410.15095365600007;150.0;0.0;0.3591283769223158;-0.47910978122174647;0.47910978122174647;0.3591283769223158;1.0689655172413792;1.7241379310344827;2.3793103448275863;1.8371723168475662;1075.4952105876462;20.380104409694475;16.25396706961226;17.00989601563071;1…
658;4.730051650289745;0.8395586629713616;4.730051650289745;0.8395586629713616;0.5503240436810847;314.3920000000001;296.24800000000005;314.153146576;118.0;0.0;0.11803171463109424;-0.23961711224044568;0.23961711224044568;0.11803171463109424;0.75;1.375;2.0416666666666665;1.9161761075925912;1012.1348836878253;16.681433796945207;13.985006804706467;13.985006804706467;11.614193540729628;7.98403562543372…
659;4.70038422776518;0.8384655559754768;4.70038422776518;0.8384655559754768;0.5595721027208447;300.36500000000007;284.237;300.13749651200004;112.0;0.0;0.11803171462014408;-0.23961745065635892;0.23961745065635892;0.11803171462014408;0.8260869565217391;1.565217391304348;2.3043478260869565;1.9443884643881681;969.6109206093821;15.81119030894213;13.062357073896093;13.062357073896093;11.220346690612276…
660;13.195055569552924;-0.4621643518518519;13.195055569552924;0.026997004852343576;0.49950567727268874;410.90500000000014;387.72100000000006;410.15095365600007;150.0;0.0;0.3591283667845691;-0.47910978122174647;0.47910978122174647;0.3591283667845691;1.0689655172413792;1.7241379310344827;2.3793103448275863;1.8371723168475658;1075.4952105876462;20.380104409694475;16.253967069612255;17.00989601563071…
661;5.986994883713511;0.6994585842037699;5.986994883713511;0.6994585842037699;0.5308916002525291;334.8100000000001;319.6900000000001;334.09852416;118.0;0.0;0.11803171467469156;-0.2396171122403645;0.2396171122403645;0.11803171467469156;0.875;1.5833333333333333;2.2916666666666665;1.9161761075925912;1017.8628228301444;16.681433796945207;13.362971277715694;14.11890022373415;11.61419354072963;7.673017…
662;4.723206609032502;0.8283411937305785;4.723206609032502;0.8283411937305785;0.4995796607192878;379.261;364.141;378.0480085800001;118.0;0.0;0.11803172009655806;-0.23961711221936524;0.23961711221936524;0.11803172009655806;0.9583333333333334;1.75;2.5;1.936153234404408;1035.1128228301445;16.681433796945207;13.362971277715694;14.948967816830399;11.61419354072963;7.673017861938343;8.466016131495694;5…
663;4.712497637944066;0.8384655559754765;4.712497637944066;0.8384655559754765;0.5595721027208447;300.365;284.237;300.137496512;112.0;0.0;0.1180317146205618;-0.23961711224046536;0.23961711224046536;0.1180317146205618;0.8260869565217391;1.565217391304348;2.3043478260869565;1.9389413890588167;969.6109206093822;15.81119030894213;13.062357073896093;13.062357073896093;11.220346690612278;7.5733520229107…
664;13.117734945830183;-0.8386382222642146;13.117734945830183;0.045844146300495936;0.8987581213321715;350.46200000000005;324.2540000000001;350.199428072;136.0;0.0;0.2551798399695277;-0.3847244457648198;0.3847244457648198;0.2551798399695277;1.1538461538461537;1.9230769230769231;2.6538461538461537;1.643058676244272;774.4890738648323;18.148053602125596;15.266032455979285;15.266032455979285;12.593172…
665;12.51587112622827;-3.5787268518518514;12.51587112622827;0.0010967025699171185;0.9185587595073765;283.349;266.21299999999997;283.08782902400003;104.0;0.0;0.3352237365850804;-0.4776387480160005;0.4776387480160005;0.3352237365850804;1.2105263157894737;1.8421052631578947;2.4210526315789473;2.4388667051272876;588.6608220978767;14.043605595440512;10.795005066356985;11.611501647284712;8.925557486208…
666;13.079819381890088;-3.6430414406988167;13.079819381890088;0.15730993323255227;0.4810050620227859;410.4950000000002;388.3190000000002;410.1300281840001;150.0;0.0;0.3431433188660116;-0.4205917430846963;0.4205917430846963;0.3431433188660116;1.0344827586206897;1.793103448275862;2.586206896551724;1.6521036465596042;1163.1507500564135;20.432510652501765;16.16735497195861;16.983851552886332;13.96436…
667;13.024263826334533;-3.723041440698817;13.024263826334533;0.10175437767699691;0.483872809191049;412.4670000000001;392.3070000000002;412.10929274000006;150.0;0.0;0.3431433188661847;-0.42059174308469616;0.42059174308469616;0.3431433188661847;1.103448275862069;1.8620689655172413;2.6551724137931036;1.6521036465596044;1165.409939313643;20.43251065250176;15.868496481235923;16.684993062163645;13.9643…
668;12.906063642679804;-3.6934504125724357;12.906063642679804;0.11201608035189436;0.5401418205419108;440.3150000000001;422.1710000000001;439.00890577600006;138.0;0.0;0.3431058516025181;-0.4217247401410951;0.4217247401410951;0.3431058516025181;1.1538461538461537;1.8461538461538463;2.5384615384615383;1.8969095346430742;922.9287383002406;18.7338400397525;14.144546820365937;16.547039940408368;12.3918…
669;12.905941426747773;-0.4429138647758222;12.905941426747773;0.05329329854582432;0.6787513942611528;391.4710000000002;366.27100000000013;391.18959165999996;150.0;0.0;0.4371495534803868;-0.3876006456762521;0.4371495534803868;0.3876006456762521;1.0689655172413792;1.7241379310344827;2.3793103448275863;1.417822470036863;1029.2349495591025;20.380104409694475;16.745665743723542;16.745665743723542;14.0…
670;13.245995800625684;-4.473229383936385;13.245995800625684;0.05287674792139052;0.582855767018221;443.4690000000001;419.2770000000002;443.18206166799996;168.0;0.0;0.4159209626868813;-0.3957498016231526;0.4159209626868813;0.3957498016231526;1.15625;1.875;2.5;2.0785089589689023;1203.645421374167;23.6814337969452;18.04655472387844;18.04655472387844;14.946838749694459;10.041978355017276;10.041978355…
671;13.235957552091556;-4.4720184615060585;13.235957552091556;0.05496027809271831;0.5756599361721905;443.46900000000016;419.2770000000002;443.18206166799996;168.0;0.0;0.4159209626868813;-0.3904016451334719;0.4159209626868813;0.3904016451334719;1.15625;1.875;2.5;2.039399646698398;1198.13564636984;23.6814337969452;18.04655472387844;18.04655472387844;14.886178577914636;10.095803996157144;10.09580399…
672;13.263490593634893;-3.6210764413790204;13.263490593634893;0.1647150310741583;0.6488824219877841;376.45300000000015;355.2850000000001;376.125691752;138.0;0.0;0.24285381335905284;-0.49282927661588805;0.49282927661588805;0.24285381335905284;1.1153846153846154;1.8461538461538463;2.5384615384615383;1.9677312646772518;935.5504614285785;18.7338400397525;14.521335921160812;15.337832502088538;12.37504…
673;13.1134871823436;-3.597293557829722;13.1134871823436;0.21814221676324852;0.5127886893644763;409.5110000000002;386.32700000000017;409.14601259600005;150.0;0.0;0.24285381335907374;-0.4928290493349859;0.4928290493349859;0.24285381335907374;1.103448275862069;1.896551724137931;2.689655172413793;1.738165920018409;1177.6316896862954;20.432510652501765;16.245285582030796;17.061782162958522;13.9643636…
674;12.792838439018093;-3.531025001049801;12.792838439018093;0.19530376039304587;0.6823556986742579;344.43600000000004;324.27600000000007;344.1194635;126.0;0.0;0.24285382575608708;-0.492829285353239;0.492829285353239;0.24285382575608708;1.0833333333333333;1.75;2.4166666666666665;1.9863476796163142;855.0875408792868;17.156489770562878;13.513614936154664;14.33011151708239;11.481200378874176;7.92202…
675;12.94561621679587;-3.5543583343831346;12.94561621679587;0.19324614722432165;0.667346589474879;358.463;336.28700000000003;358.13511356400005;132.0;0.0;0.24285381335905276;-0.492829285353239;0.492829285353239;0.24285381335905276;1.04;1.72;2.4;1.9654866228693557;870.7971477347969;17.863596551749424;14.220721717341211;15.037218298268938;11.981200378874176;8.42202506391948;9.862088392720118;6.2159…
676;10.611935770992408;0.04624331683494698;10.611935770992408;0.04624331683494698;0.43276168028676226;460.4490000000002;429.20100000000014;459.18441797200006;166.0;0.0;0.2846354871160713;-0.4807069809205721;0.4807069809205721;0.2846354871160713;0.967741935483871;1.6451612903225807;2.2903225806451615;1.5167365148604464;901.4831652105432;21.794317972067567;18.10489678140385;19.616754673440756;15.00…
677;10.570269104325742;0.03582665016828024;10.570269104325742;0.03582665016828024;0.4942818214225467;461.4370000000001;431.1970000000001;460.17966694000006;166.0;0.0;0.3063017373761602;-0.47944290245839083;0.47944290245839083;0.3063017373761602;0.9032258064516129;1.5806451612903225;2.225806451612903;1.5167365148604464;904.295357439767;21.794317972067567;17.974760107714182;19.486617999751086;15.00…
678;13.01569924729151;-0.39522457046153825;13.01569924729151;0.009639087830826565;0.6705265461618135;389.49900000000014;362.28300000000013;389.210327104;150.0;0.0;0.2674751020575722;-0.3957498016231526;0.3957498016231526;0.2674751020575722;1.1724137931034482;1.9310344827586208;2.6206896551724137;2.053457106960613;1103.246643060523;21.1814337969452;17.412661304850765;17.412661304850765;13.73551388…
679;10.934955803308977;-0.04808271045043555;10.934955803308977;0.04808271045043555;0.31794881627047017;479.83900000000034;454.6390000000003;478.10939446;164.0;0.0;0.23488276728156124;-0.4919237921881168;0.4919237921881168;0.23488276728156124;1.0;1.5806451612903225;2.161290322580645;1.9431323222626078;1113.5210600666328;22.28372809251716;17.79224664840834;20.060033486463706;14.773764703227076;10.4…
680;10.890850532599874;0.0017802903054227048;10.890850532599874;0.0017802903054227048;0.3666153934154669;445.39400000000023;419.1860000000002;444.148366812;158.0;0.0;0.23488275105311412;-0.4919237922295822;0.4919237922295822;0.23488275105311412;1.0;1.6666666666666667;2.3;1.8885471373178635;1087.3488076812241;21.413484604514082;17.49163244458874;19.00349033662565;14.363081100704116;10.340231799919…
681;10.898639193331654;-0.007455348394501682;10.898639193331654;0.007455348394501682;0.3666153934154669;445.39400000000023;419.18600000000026;444.148366812;158.0;0.0;0.23488275913670192;-0.49192379220890736;0.49192379220890736;0.23488275913670192;1.0333333333333334;1.7;2.3333333333333335;1.9032031118288006;1087.3488076812241;21.413484604514082;17.49163244458874;19.00349033662565;14.36308110070411…
682;14.670849402688328;-0.725489506051374;14.670849402688328;0.07347947149985368;0.45414903140553975;412.48400000000026;386.2760000000002;412.207467892;158.0;0.0;0.23488276719884432;-0.4919237921882905;0.4919237921882905;0.23488276719884432;1.0333333333333334;1.7;2.3333333333333335;1.9032031118288006;1087.3488076812241;21.413484604514082;17.49163244458874;17.49163244458874;14.363081100704116;10.3…
683;10.8647625521402;-0.17954151619495518;10.8647625521402;0.17954151619495518;0.21576932373344784;522.2630000000001;502.1030000000002;520.0391219800001;170.0;0.0;0.23493995246922797;-0.4919229399321343;0.4919229399321343;0.23493995246922797;0.8484848484848485;1.4545454545454546;2.0606060606060606;1.8358831122295998;1368.1098201259215;23.861078361706785;18.073834804240253;21.097550588314075;15.66…
684;10.87255121287198;-0.18877715489487956;10.87255121287198;0.18877715489487956;0.21576932373344784;522.2630000000003;502.10300000000035;520.03912198;170.0;0.0;0.23493996055281685;-0.49192293991145913;0.49192293991145913;0.23493996055281685;0.8787878787878788;1.5757575757575757;2.212121212121212;1.8478152613861372;1368.1098201259215;23.861078361706785;18.073834804240253;21.097550588314075;15.667…
685;14.714697711168533;-0.7777806074127456;14.714697711168533;0.046789875321621155;0.25130706573839157;489.3530000000001;469.19300000000027;488.09822306;170.0;0.0;0.23493996861496036;-0.4919229398908419;0.4919229398908419;0.23493996861496036;0.9696969696969697;1.6666666666666667;2.303030303030303;1.8478152613861372;1372.1098201259215;23.86107836170678;18.073834804240253;19.585692696277164;15.6676…
686;10.893289136642313;-0.12215678452450951;10.893289136642313;0.12215678452450951;0.35432344253629944;480.82700000000034;456.6350000000003;479.104643428;164.0;0.0;0.25636088067387053;-0.4906872770793555;0.4906872770793555;0.25636088067387053;0.967741935483871;1.5483870967741935;2.129032258064516;1.9431323222626078;1115.8458489714867;22.28372809251716;17.662109974718675;19.929896812774036;14.7737…
687;10.849183865933206;-0.07229378376865148;10.849183865933206;0.07229378376865148;0.4193238919846094;446.38200000000023;421.18200000000024;445.14361578;158.0;0.0;0.2563608644515169;-0.4906872771210902;0.4906872771210902;0.2563608644515169;0.9666666666666667;1.6333333333333333;2.2666666666666666;1.8885471373178635;1089.673596586078;21.413484604514082;17.361495770899072;18.87335366293598;14.363081…
688;10.856972526664988;-0.08152942246857564;10.856972526664988;0.08152942246857564;0.4193238919846094;446.38200000000023;421.18200000000024;445.14361578;158.0;0.0;0.2563608725320617;-0.4906872771002811;0.4906872771002811;0.2563608725320617;1.0;1.6666666666666667;2.3;1.9032031118288006;1089.673596586078;21.413484604514082;17.361495770899072;18.87335366293598;14.363081100704116;10.09799186127828;10…
689;14.662618950013432;-0.7359061727180409;14.662618950013432;0.09631713487864291;0.5034674953653584;413.47200000000026;388.2720000000002;413.20271686000007;158.0;0.0;0.2563608805911704;-0.4906872770795303;0.4906872770795303;0.2563608805911704;1.0;1.6666666666666667;2.3;1.9032031118288006;1089.673596586078;21.413484604514082;17.361495770899072;17.361495770899072;14.363081100704116;10.097991861278…
690;13.290200686007033;-0.4333813287675914;13.290200686007033;0.04417576264257361;0.6660311424405924;403.48200000000014;378.28200000000015;403.18959166;154.0;0.0;0.43714955348040735;-0.3876006456762521;0.43714955348040735;0.3876006456762521;1.0333333333333334;1.7;2.3333333333333335;1.280242463426308;1102.6028528477518;20.71696770287794;17.08252903690701;17.08252903690701;14.565317257772467;10.583…
691;12.989636147154334;-0.4126717697269193;12.989636147154334;0.02429958165798718;0.6376510912381355;409.9170000000001;385.72500000000014;409.155704688;150.0;0.0;0.2674751020782859;-0.3957498016231526;0.3957498016231526;0.2674751020782859;1.2413793103448276;2.0;2.689655172413793;2.0534571069606122;1109.243818088519;21.181433796945203;16.79062577785999;17.546554723878444;13.735513884289272;9.41401…
692;13.641734746367682;-3.634235120688112;13.641734746367682;0.11558134570700695;0.6418744720324439;491.05700000000036;459.8090000000002;490.180539532;178.0;0.0;0.25562664510440514;-0.3708875626993049;0.3708875626993049;0.25562664510440514;0.8787878787878788;1.5151515151515151;2.1515151515151514;1.5955632392106913;1138.3934926762495;23.75034789769755;19.420767881494648;20.993193408440828;15.67957…
693;13.168582346518855;-0.6357960653397157;13.168582346518855;0.3021309655251754;0.48679920146757505;432.9110000000001;411.7430000000002;432.13530359200007;156.0;0.0;0.35487605450889254;-0.305898877089128;0.35487605450889254;0.305898877089128;0.9032258064516129;1.4838709677419355;2.096774193548387;1.7414681280955147;1271.411399313524;21.957454678884098;17.171411851898885;17.927340797917342;14.901…
694;13.207043493323255;-0.38591718631897165;13.207043493323255;0.05159575596895194;0.5149739327502493;404.5140000000001;376.29000000000013;404.22122613600004;156.0;0.0;0.3547986932561092;-0.47910989710969787;0.47910989710969787;0.3547986932561092;1.0;1.6;2.2333333333333334;1.7564283714248334;1085.7297666690272;21.087211190881018;17.583109377789572;17.583109377789572;14.50804039084698;10.606582766…
695;13.835656212720814;-0.3197213253350515;13.835656212720814;0.05980535661361808;0.6528830542393051;405.47300000000007;381.2810000000001;405.18525522799996;154.0;0.0;0.2674754343982121;-0.3957278586874611;0.3957278586874611;0.2674754343982121;1.2666666666666666;2.066666666666667;2.7333333333333334;1.7155135254675005;1149.6930389078934;21.302754140504852;16.911946121419632;16.911946121419632;14.4…
696;12.970747580942383;-3.5756031690938808;12.970747580942383;0.21806972789115653;0.656600556606505;373.4780000000001;350.2940000000001;373.14601259600005;138.0;0.0;0.24285381338807513;-0.49279303205310554;0.49279303205310554;0.24285381338807513;1.1153846153846154;1.8461538461538463;2.5;1.9517797020197065;915.5455739264149;18.7338400397525;15.013234774461917;15.829731355389644;12.375047228991527;…
697;12.92291920571412;-3.6669215498539987;12.92291920571412;0.1566903397161341;0.6433970884148776;385.4450000000001;366.2930000000001;385.109627088;140.0;0.0;0.24306867308043015;-0.49282925596964633;0.49282925596964633;0.24306867308043015;1.2222222222222223;1.962962962962963;2.6666666666666665;1.9618194510136466;1019.4905503366566;19.440946820939047;14.791726552928859;15.608223133856585;12.913052…
698;13.1127699527746;-3.6867399831509675;13.1127699527746;0.1687691699600975;0.4411190370062446;452.5320000000002;428.34000000000026;452.14059286799994;166.0;0.0;0.24306867308056562;-0.4927333640255935;0.4927333640255935;0.24306867308056562;1.0;1.6875;2.4375;1.6573660006636237;1220.1467991568074;22.553830996061404;17.639512593840895;18.45600917476862;15.447526874062962;10.234973892762593;11.67503…
699;12.972889178322077;-3.573867057982769;12.972889178322077;0.21847789115646288;0.8891760327081835;372.4900000000002;348.29800000000006;372.150763628;138.0;0.0;0.25520278640321986;-0.32199780628175856;0.32199780628175856;0.25520278640321986;0.9615384615384616;1.6153846153846154;2.269230769230769;1.8667396806948715;899.1535794007283;18.733840039752504;15.157192547615532;15.973689128543258;12.3750…
700;13.170782522885698;-0.6343256767727665;13.170782522885698;0.3623875661375662;0.5057118269617341;418.88400000000024;399.7320000000002;418.119653528;150.0;0.0;0.3592057364254175;-0.30590014883177336;0.3592057364254175;0.30590014883177336;0.8666666666666667;1.4333333333333333;2.033333333333333;1.8146523742597178;1254.8085155918388;21.25034789769755;16.464305070712342;17.220234016730796;14.418723…
701;10.889743305035513;-1.05967996940129;10.889743305035513;0.07414316627069217;0.3087828997399857;461.9930000000002;433.7690000000003;461.18700481599996;170.0;0.0;0.2257434806446068;-0.49373316050404675;0.49373316050404675;0.2257434806446068;1.1818181818181819;1.9090909090909092;2.5454545454545454;1.88977087460271;1149.2340309002645;24.00986092169139;19.287727426124608;20.04365637214306;15.67387…
702;12.401443961828495;-1.0922836409129286;12.401443961828495;0.017772100004061597;0.25821848527385793;489.59100000000024;457.33500000000026;489.24277010399993;188.0;0.0;0.22574348064460692;-0.49373316050404675;0.49373316050404675;0.22574348064460692;1.1666666666666667;1.9166666666666667;2.5555555555555554;1.8611024450832054;1201.684084082893;26.131181265251037;21.110189278961567;21.1101892789615…
703;13.567181594860166;-1.0163657407407403;13.567181594860166;0.06066704459561567;0.7441232569930623;345.3980000000001;326.24600000000004;345.136493468;130.0;0.0;0.24596261251482843;-0.5079666296441634;0.5079666296441634;0.24596261251482843;0.8076923076923077;1.3076923076923077;1.8076923076923077;2.103180817403063;945.400875723424;18.474327015758657;14.600742038049626;14.600742038049626;12.440431…
704;12.919477565717646;-0.033471434870243844;12.919477565717646;0.033471434870243844;0.3303711072958177;459.6000000000002;438.43200000000024;459.1187522920001;160.0;0.0;0.23848545880071764;-0.29051697845850954;0.29051697845850954;0.23848545880071764;1.09375;1.90625;2.71875;1.3777799562173203;1441.3765298243334;22.241911729260266;17.941422321974184;19.574415483829632;15.508040390846983;10.16472087…
705;13.352405492710552;-3.6038481396783166;13.352405492710552;0.18039158458482207;0.45756035101418574;488.5690000000002;464.37700000000035;488.15182624799996;178.0;0.0;0.25592886388570596;-0.3787106619998791;0.3787106619998791;0.25592886388570596;0.9714285714285714;1.7428571428571429;2.4571428571428573;1.4477914876180473;1483.5831876928594;24.415638315627206;19.139512593840895;19.95600917476862;1…
706;13.364862370874274;-0.1802191463004954;13.364862370874274;0.0958356650230745;0.3940572733566997;405.50200000000024;378.2860000000002;405.216475104;156.0;0.0;0.2668380941100843;-0.4929866449503451;0.4929866449503451;0.2668380941100843;1.1666666666666667;1.8666666666666667;2.6;1.8156531504127615;1274.7112672406065;20.827698166887174;17.265272132593793;17.265272132593793;14.52487714325259;10.927…
707;13.349943984570157;-0.28816100823045265;13.349943984570157;0.06261306374401587;0.30002598596488306;417.46900000000016;394.28500000000014;417.180089596;158.0;0.0;0.2668380941105552;-0.4929845005104294;0.4929845005104294;0.2668380941105552;1.3225806451612903;2.129032258064516;2.870967741935484;1.7776148607370967;1423.8893280576667;21.53480494807372;17.206900617877263;17.206900617877263;15.02487…
708;13.136157092466615;-0.8440875377928947;13.136157092466615;0.0006589611153107189;0.8987581213321715;350.46200000000016;324.2540000000001;350.19942807199993;136.0;0.0;0.272217292071111;-0.3847244457009807;0.3847244457009807;0.272217292071111;1.1153846153846154;1.8846153846153846;2.6538461538461537;1.6561268042943933;791.7390738648323;18.148053602125596;15.266032455979285;15.266032455979285;12.5…
709;13.048356061560428;-3.638346623798012;13.048356061560428;0.05951067180775005;0.7396127222301798;435.97700000000015;409.76900000000006;435.13834037199996;156.0;0.0;0.25503402572514355;-0.36775910364392245;0.36775910364392245;0.25503402572514355;1.0344827586206897;1.6896551724137931;2.310344827586207;1.7829108380093135;1029.4619935140167;21.344570503761734;17.145127161248503;18.717552688194683;…
710;13.662845857478793;-3.6217433389655604;13.662845857478793;0.08951824556983268;0.6719620819965831;470.63900000000035;436.36700000000025;470.2351619479999;178.0;0.0;0.25562664510433614;-0.3708875626993049;0.3708875626993049;0.25562664510433614;0.8484848484848485;1.4848484848484849;2.121212121212121;1.5959788518239413;1132.336187949189;23.750347897697548;20.04280340848542;20.859299989413145;15.6…
711;12.911967172671538;-3.562945389230111;12.911967172671538;0.1283145418661289;0.7898943323605817;401.5320000000001;374.31600000000014;401.17731272399993;150.0;0.0;0.25351846083391405;-0.36775910370088527;0.36775910370088527;0.25351846083391405;0.9642857142857143;1.6071428571428572;2.25;1.731522011840338;978.1403705083807;20.474327015758654;16.8445129574289;17.661009538356627;13.213251186443054;…
712;13.118394641807338;-3.5480842781190005;13.118394641807338;0.10064043209876505;0.7293052748581331;441.5970000000001;410.34900000000016;441.20861285200004;166.0;0.0;0.25351846084517093;-0.36775910370088527;0.36775910370088527;0.25351846084517093;0.8387096774193549;1.5161290322580645;2.225806451612903;1.45826723001347;1053.4892468428422;22.009860921691395;18.38004686336164;19.19654344428936;14.8…
713;13.098394641807339;-3.6280842781189997;13.098394641807339;0.1253317901234563;0.7252540119070449;443.5690000000001;414.33700000000016;443.1878774080001;166.0;0.0;0.25351846084534263;-0.3787106619998356;0.3787106619998356;0.25351846084534263;0.9032258064516129;1.5806451612903225;2.2903225806451615;1.45826723001347;1056.2413093730022;22.009860921691395;18.081188372638955;18.89768495356668;14.875…
714;12.674695624040863;0.03989235965787219;12.674695624040863;0.03989235965787219;0.6205746435341897;436.5810000000003;408.35700000000014;436.19329713600007;162.0;0.0;0.26012756419459077;-0.4837694073018149;0.4837694073018149;0.26012756419459077;1.096774193548387;1.903225806451613;2.7096774193548385;1.2765973231349632;1118.2099423303066;21.37166824125719;18.18696136082885;19.003457941756576;15.08…
715;10.955759637188208;-0.9694907407407412;10.955759637188208;0.02020408163265275;0.6537514878365437;331.3710000000001;314.235;331.120843404;124.0;0.0;0.20577641869919344;-0.5079666296444068;0.5079666296444068;0.20577641869919344;0.72;1.24;1.76;2.0839290890533597;927.5279301898723;17.60408352775558;13.63970734308572;13.63970734308572;12.02974776737078;8.004785334698026;8.004785334698026;6.2502363…
716;10.385885882028559;-0.28352136241186465;10.385885882028559;0.14452277403666347;0.5781979842241133;399.9660000000001;369.7260000000001;399.20774026000004;150.0;0.0;0.28488762169692056;-0.4807000349434174;0.4807000349434174;0.28488762169692056;1.0;1.6071428571428572;2.1785714285714284;1.8399589341560032;818.4862347091997;20.311190308942123;17.191398402461882;17.947327348480336;13.24300205993131…
717;10.220677548695225;0.09427193347633978;10.220677548695225;0.09427193347633978;0.613193440428045;385.9390000000002;357.71500000000015;385.19209019600004;144.0;0.0;0.28461513119221066;-0.480707217920601;0.480707217920601;0.28461513119221066;1.0;1.6296296296296295;2.2222222222222223;1.84779820117192;780.3998287472502;19.38854057813175;16.26874867165151;17.024677617669965;12.952397498181154;9.521…
718;10.602514283389102;0.1833729464645768;10.602514283389102;0.1833729464645768;0.5113058353960518;426.0040000000002;393.7480000000001;425.223390324;160.0;0.0;0.2846354871160023;-0.4807069809205721;0.4807069809205721;0.2846354871160023;0.9666666666666667;1.6333333333333333;2.3;1.4983875358074965;852.9523873730479;20.92407448406449;17.804282577584246;18.560211523602703;14.614193540729628;11.183675…
719;10.69435101808298;0.18199553599625706;10.69435101808298;0.18199553599625706;0.36084125005449275;440.03100000000006;405.75900000000007;439.23904038800003;166.0;0.0;0.2846354871160022;-0.4807069809205721;0.4807069809205721;0.2846354871160022;0.9354838709677419;1.5806451612903225;2.225806451612903;1.4849832431385552;866.4757438382652;21.631181265251037;18.511389358770796;19.26731830478925;15.114…
720;10.58091351808298;0.18234918825963176;10.58091351808298;0.18234918825963176;0.4687632609950843;440.0310000000002;405.7590000000001;439.23904038800003;166.0;0.0;0.28436387761928067;-0.4807141211066298;0.4807141211066298;0.28436387761928067;1.0;1.6774193548387097;2.3548387096774195;1.447630521427138;868.4757438382652;21.63118126525104;18.511389358770796;19.26731830478925;15.114193540729628;11.6…
721;14.236770301991712;-0.14516070100095435;14.236770301991712;0.0007142527452779213;0.2588913393793759;549.1580000000001;511.86200000000036;548.2594414839999;204.0;0.0;0.22588339375599262;-0.3398311628108913;0.3398311628108913;0.22588339375599262;0.825;1.425;2.05;1.2125011913526988;1389.3873886871183;27.528522490749562;23.100422699074482;23.856351645092936;19.53164375296125;14.465818852147986;14…
722;13.815158100277147;-3.6027867862590077;13.815158100277147;0.06293724279835367;0.6312404291122808;496.6770000000004;460.3890000000003;496.250812012;188.0;0.0;0.25562664511566685;-0.3708875626992719;0.3708875626992719;0.25562664511566685;0.7142857142857143;1.3428571428571427;2.0285714285714285;1.4020479037401905;1162.6988819250096;24.41563831562721;20.65568758360778;21.472184164535506;16.947526…
723;12.701067978538216;0.04150989556112261;12.701067978538216;0.04150989556112261;0.6205746435341899;436.5810000000002;408.35700000000014;436.19329713599996;162.0;0.0;0.26012784551434615;-0.4835005935334658;0.4835005935334658;0.26012784551434615;1.064516129032258;1.8387096774193548;2.6451612903225805;1.2834160817310356;1118.2099423303066;21.37166824125719;18.186961360828853;19.00345794175658;15.0…
724;13.349943984570155;-0.2881610082304529;13.349943984570155;0.06128900016796823;0.3000259859648829;417.4690000000003;394.2850000000002;417.180089596;158.0;0.0;0.2668364792135616;-0.4929845005104294;0.4929845005104294;0.2668364792135616;1.2903225806451613;2.096774193548387;2.838709677419355;1.7899115525136728;1423.8893280576667;21.53480494807372;17.206900617877263;17.206900617877263;15.041713895…
725;13.364862370874274;-0.1802191463004954;13.364862370874274;0.0958356650230745;0.3940572733566997;405.50200000000024;378.2860000000002;405.21647510400004;156.0;0.0;0.2668364792130906;-0.4929866449503451;0.4929866449503451;0.2668364792130906;1.1666666666666667;1.8666666666666667;2.6;1.8295622333302974;1274.7112672406065;20.827698166887174;17.26527213259379;17.26527213259379;14.541713895658198;10…
726;10.966954976741233;-0.8111331062115692;10.966954976741233;0.0038425663475263327;0.2975705042927941;461.0090000000002;431.7770000000002;460.2029892280001;170.0;0.0;0.20653628837927396;-0.49492068909050846;0.49492068909050846;0.20653628837927396;1.1818181818181819;1.9090909090909092;2.5757575757575757;1.8997734684830125;1165.238918402428;24.00986092169139;19.379479135660745;20.135408081679202;1…
727;12.403169905993654;-1.0937367777232079;12.403169905993654;0.01773388687022437;0.25821848527385793;489.59100000000024;457.33500000000026;489.24277010399993;188.0;0.0;0.2257434821014383;-0.49373316050029015;0.49373316050029015;0.2257434821014383;1.1666666666666667;1.9166666666666667;2.5833333333333335;1.8695043651164254;1218.934084082893;26.131181265251033;21.110189278961563;21.110189278961563;…
728;10.977305734022003;-0.5874717778057719;10.977305734022003;0.11289147140337641;0.22353262214074965;480.3550000000002;461.20300000000026;479.0915802080001;166.0;0.0;0.23984877308243818;-0.4965038383413117;0.4965038383413117;0.23984877308243818;1.0606060606060606;1.7878787878787878;2.4545454545454546;2.016267845942544;1363.7896640456333;23.53480494807372;17.497170261290638;19.00902815332755;15.8…
729;11.015125453961478;-0.571645186815416;11.015125453961478;0.07382856341189603;0.19581403305888717;555.8930000000003;530.6930000000002;554.10430908;190.0;0.0;0.21940054554002678;-0.4929805465962738;0.4929805465962738;0.21940054554002678;1.027027027027027;1.7297297297297298;2.3783783783783785;1.7313147280937884;1507.9219915759365;26.482398705266426;20.734255295384557;23.002042133439918;17.519677…
730;13.642380384580079;-4.780845301487198;13.642380384580079;0.042611386120360306;0.42394651185586074;586.5580000000001;562.3660000000001;586.1473309480001;214.0;0.0;0.4159750560176156;-0.3397936918540573;0.4159750560176156;0.3397936918540573;0.925;1.55;2.1;1.276674884450719;1524.9463335333714;29.034804948073724;21.051457384239686;21.867953965167413;18.65787030510804;12.351729151232334;13.7917924…
731;10.834292120628145;-0.5667291579038516;10.834292120628145;0.0900322671156002;0.20236428986629643;541.8660000000001;518.6820000000004;540.088659016;184.0;0.0;0.21940054553417007;-0.49298776793273613;0.49298776793273613;0.21940054553417007;1.0555555555555556;1.7777777777777777;2.4444444444444446;1.7280324957527875;1479.12461648856;25.612155217263346;19.811605564574183;22.079392402629544;17.1089…
732;13.595918744368442;-4.814861859499294;13.595918744368442;0.028005903686594502;0.44503346401295346;587.5460000000004;564.3620000000003;587.142579916;214.0;0.0;0.41597698376380277;-0.33979369185405706;0.41597698376380277;0.33979369185405706;0.925;1.55;2.1;1.2718387499204198;1527.4517209862352;29.034804948073717;20.92132071055002;21.737817291477747;18.64103355270243;12.221592477542663;13.6616558…
733;12.942483873883585;-0.5875831592266028;12.942483873883585;0.07759081948420388;0.2946194756513351;542.8540000000003;520.6780000000003;541.083907984;184.0;0.0;0.2909409112790453;-0.47127902805713573;0.47127902805713573;0.2909409112790453;1.0277777777777777;1.75;2.4166666666666665;1.6659152462571483;1467.1886376805046;25.61215521726335;19.695289990348464;21.963076828403825;17.09215726974527;11.2…
734;6.43859469919655;0.403631617255956;6.43859469919655;0.403631617255956;0.49402304942039554;381.2660000000002;367.1540000000002;380.05955180800004;128.0;0.0;0.16511342667525822;-0.38302168291787536;0.38302168291787536;0.16511342667525822;0.8461538461538461;1.5769230769230769;2.3076923076923075;2.0831639432622326;1124.654351142102;18.258784066134833;13.871072424414589;15.3829303164515;12.5248771…
735;10.245269781781024;-0.09636838274404402;10.245269781781024;0.09636838274404402;0.48464708114688415;382.25000000000017;369.14600000000024;381.043567396;128.0;0.0;0.22341059044851588;-0.4927036458612362;0.4927036458612362;0.22341059044851588;0.8461538461538461;1.5769230769230769;2.3076923076923075;2.0831639432622326;1127.8994636399386;18.258784066134833;13.74093575072492;15.252793642761832;12.5…
736;13.2746517932278;0.07941791827433975;13.2746517932278;0.07941791827433975;0.43379418079040083;474.6340000000003;444.39400000000035;474.22018058000003;176.0;0.0;0.253555587195076;-0.3524059187717845;0.3524059187717845;0.253555587195076;1.088235294117647;1.8823529411764706;2.676470588235294;1.2438549383341118;1428.604667872958;23.559748974456056;20.25892669899181;21.075423279919537;16.385050488…
737;12.241218677706772;0.07263381599961649;12.241218677706772;0.07263381599961649;0.8272353966492588;358.51100000000014;332.303;358.18273245200004;134.0;0.0;0.22474405528700864;-0.3524063349646776;0.3524063349646776;0.22474405528700864;1.08;1.8;2.52;1.6565124766619792;805.3472627204403;17.551677284948283;15.339555481609567;16.15605206253729;12.041713895658193;9.36940674042363;10.185903321351356;7…
738;12.33446188393075;0.3198464502314817;12.33446188393075;0.3198464502314817;0.8146284506955711;370.52200000000016;344.3140000000001;370.18273245200004;138.0;0.0;0.2253030977441629;-0.3524063349318147;0.3524063349318147;0.2253030977441629;1.1153846153846154;1.8846153846153846;2.6153846153846154;1.4591185359362127;864.3086053030681;17.83613433532446;15.624012531985741;16.440509112913468;12.597356…
739;12.896496455484552;0.275180112295913;12.896496455484552;0.275180112295913;0.7639132360633625;398.5760000000002;368.33600000000007;398.2140325800001;150.0;0.0;0.2253022868436263;-0.3524063349410672;0.3524063349410672;0.2253022868436263;0.9642857142857143;1.7142857142857142;2.5;1.367498593387109;878.2793621255291;19.087211190881025;16.875089387542307;17.69158596847003;13.70350993820667;11.03120…
740;12.618718677706774;-0.2144032210374205;12.618718677706774;0.17044224627918791;0.7942745640897351;386.5210000000002;360.31300000000005;386.17764707200007;144.0;0.0;0.2513215564430702;-0.3683835957133322;0.3683835957133322;0.2513215564430702;1.1111111111111112;1.9259259259259258;2.7037037037037037;1.397374955216064;866.4791351898135;18.380104409694475;15.869124115633074;16.6856206965608;13.2035…
741;13.132496313761195;0.04032508830488668;13.132496313761195;0.04032508830488668;0.594241376827034;450.5640000000003;424.3560000000002;450.17256169199993;166.0;0.0;0.2536169949846857;-0.48614683020441823;0.48614683020441823;0.2536169949846857;1.0;1.78125;2.625;1.2271074459951725;1199.6627534087565;21.656125291633366;18.224966163289636;19.041462744217363;15.669836433395457;11.39966349881564;12.21…
742;12.7738137357826;0.12144928637713659;12.7738137357826;0.12144928637713659;0.6432638327779375;406.55500000000023;380.34700000000015;406.182732452;150.0;0.0;0.25347365498128277;-0.3524059187719403;0.3524059187719403;0.25347365498128277;1.103448275862069;1.8620689655172413;2.6206896551724137;1.4148218460224968;1053.6751249412225;19.957454678884105;17.01920004637115;17.835696627298876;14.09735678…
743;12.54117484689371;-0.03188404695619651;12.54117484689371;0.03188404695619651;0.6612187312277699;396.5160000000002;372.3240000000001;396.16199700799996;146.0;0.0;0.28916763714199356;-0.4591971012194268;0.4591971012194268;0.28916763714199356;1.25;2.0714285714285716;2.8214285714285716;1.4315483472578356;1018.8817084805679;19.250347897697555;16.27274779845576;17.089244379383484;13.59735678832402;…
744;12.510431640669736;-0.030946642609701147;12.510431640669736;0.030946642609701147;0.6794388652286905;382.4890000000002;360.3130000000001;382.14634694399996;140.0;0.0;0.28916763714199356;-0.4591971012194268;0.4591971012194268;0.28916763714199356;1.1481481481481481;1.962962962962963;2.740740740740741;1.4313976085164113;987.2482014077395;18.380104409694475;15.402504310452683;16.21900089138041;13.…
745;12.614598307336404;0.15423854257548397;12.614598307336404;0.15423854257548397;0.6568512792138196;398.5570000000002;376.3810000000001;398.123503324;140.0;0.0;0.2635397709010363;-0.35240591057530585;0.35240591057530585;0.2635397709010363;1.1111111111111112;1.9259259259259258;2.7037037037037037;1.4313976085164113;987.2482014077395;18.380104409694475;15.402504310452683;17.035497472308133;13.20350…
746;12.746035958004821;0.08144928637713655;12.746035958004821;0.08144928637713655;0.6508176030950948;407.54300000000023;382.34300000000013;407.17798142000004;150.0;0.0;0.2535868385587998;-0.3524059187717181;0.3524059187717181;0.2535868385587998;1.1379310344827587;1.896551724137931;2.6551724137931036;1.4148218460224964;1055.9999138460764;19.957454678884105;16.88906337268148;17.705559953609207;14.0…
747;10.46643578383297;0.1346580437092708;10.46643578383297;0.1346580437092708;0.5091792026486142;421.5700000000002;394.3540000000001;421.19363148400004;156.0;0.0;0.2847280460442684;-0.48070569685242753;0.48070569685242753;0.2847280460442684;1.0666666666666667;1.8333333333333333;2.6333333333333333;1.330534938896532;1070.1370325000325;20.501424753254113;17.34224224009067;18.158738821018392;14.68667…
748;10.873740271828897;-0.10880927885557501;10.873740271828897;0.10880927885557501;0.2758015077188661;459.7640000000001;442.6280000000002;458.04679420400004;152.0;0.0;0.21920616079346067;-0.4929380091982387;0.4929380091982387;0.21920616079346067;1.0;1.7;2.3666666666666667;1.783885087801615;1212.1709493460362;21.250347897697548;15.927921138799906;18.19570797685527;14.435560745775547;9.104167508876…
749;10.858161585621904;-0.00156154642927131;10.858161585621904;0.00156154642927131;0.5384895149790114;383.88300000000015;361.70700000000016;383.151288004;140.0;0.0;0.2409543492301364;-0.4916986577446721;0.4916986577446721;0.2409543492301364;1.0740740740740742;1.7407407407407407;2.4074074074074074;1.8348594846198445;937.6698308268175;18.80275414050485;15.215582105458724;15.971511051477178;13.13103…
750;5.974251522069051;0.6991161559767263;5.974251522069051;0.6991161559767263;0.5479962584330801;320.783;307.67900000000003;320.08287409600007;112.0;0.0;0.11803171466374139;-0.23961745065627768;0.23961745065627768;0.11803171466374139;0.9130434782608695;1.6521739130434783;2.391304347826087;1.9443884643881681;975.2628933388489;15.81119030894213;12.44032154690532;13.196250492923776;11.22034669061227…
751;4.707900486583522;0.8190819344713193;4.707900486583522;0.8190819344713193;0.4208963954622612;444.1300000000002;432.0340000000001;441.94287058400005;118.0;0.0;0.11803172012807732;-0.23961611710569566;0.23961611710569566;0.11803172012807732;0.9166666666666666;1.7083333333333333;2.4583333333333335;1.9361532344044088;1038.764795559611;16.681433796945207;12.74093575072492;15.91292882895433;11.6141…
752;4.6935391865079366;0.8272480867346941;4.6935391865079366;0.8272480867346941;0.5233731582159752;365.234;352.13;364.03235851600004;112.0;0.0;0.1180317200856079;-0.23961745063527845;0.23961745063527845;0.1180317200856079;0.9565217391304348;1.7826086956521738;2.5652173913043477;1.9662958931578391;992.5128933388487;15.81119030894213;12.44032154690532;14.026318086020025;11.220346690612276;7.2623342…
753;4.783173815822625;0.8219754529898379;4.783173815822625;0.8219754529898379;0.37121406540755597;415.2940000000001;400.1740000000002;414.0480085800001;130.0;0.0;0.11803210778289185;-0.23957653382405805;0.23957653382405805;0.11803210778289185;0.8518518518518519;1.6666666666666667;2.5555555555555554;1.7964539434300897;1301.218561884515;18.38010440969447;14.595022085284572;16.181018624399275;13.203…
754;5.95865679137842;0.7036570247933889;5.95865679137842;0.7036570247933889;0.5479962584330801;320.7830000000001;307.67900000000003;320.082874096;112.0;0.0;0.11803171466588763;-0.23961568486999063;0.23961568486999063;0.11803171466588763;0.9130434782608695;1.6521739130434783;2.391304347826087;1.9389413890588167;975.2628933388487;15.81119030894213;12.44032154690532;13.196250492923776;11.22034669061…
755;13.36482250461913;-0.6193868703613477;13.36482250461913;0.29690241675815154;0.4769563903775012;442.5200000000002;412.28000000000014;442.23285344;172.0;0.0;0.3369068794127557;-0.4801029861158205;0.4801029861158205;0.3369068794127557;1.1875;1.875;2.5;1.7256225489313364;1163.2484618191413;22.880104409694468;18.98463207295871;18.98463207295871;15.253038761063383;10.832051215182096;10.832051215182…
756;13.337526628404447;-3.9062688876366534;13.337526628404447;0.00862840027834788;0.2684061391712811;533.0090000000001;511.84100000000035;532.097203832;186.0;0.0;0.2637539818864685;-0.33729393178041656;0.33729393178041656;0.2637539818864685;0.9459459459459459;1.6486486486486487;2.3513513513513513;1.4253382884366805;1748.6283053157645;26.156125291633362;19.819186615793598;21.391612142739778;17.725…
757;13.487777006333397;-3.906162763186121;13.487777006333397;0.015741449967155097;0.29539986774708493;527.6060000000002;502.40600000000035;527.16272528;192.0;0.0;0.2637539818864685;-0.33729393178041656;0.33729393178041656;0.2637539818864685;0.9210526315789473;1.6842105263157894;2.3421052631578947;1.4558461106742953;1780.3672112043184;27.026368779636442;21.233735199905077;22.050231780832803;18.119…
758;13.492560169598702;-3.9051354785049903;13.492560169598702;0.017061468332628227;0.29539986774708493;527.6060000000002;502.40600000000035;527.1627252799999;192.0;0.0;0.2637539818864685;-0.33729393178041656;0.33729393178041656;0.2637539818864685;0.9736842105263158;1.736842105263158;2.3947368421052633;1.455846110674295;1780.3672112043184;27.02636877963644;21.233735199905077;22.050231780832803;18.…
759;12.089310847046757;-0.18592229304485786;12.089310847046757;0.18592229304485786;0.7588582078985465;307.34900000000005;290.21299999999997;307.120843404;116.0;0.0;0.2586977805077893;-0.4889147365522587;0.4889147365522587;0.2586977805077893;1.0434782608695652;1.7826086956521738;2.4347826086956523;1.5876200217658856;775.8891160020999;16.070703332935974;12.782704613664023;12.782704613664023;11.2203…
760;11.925319767211139;-0.5523739000497654;11.925319767211139;0.17476568405139825;0.33462725569434965;415.5180000000001;394.3500000000001;415.13544791200013;150.0;0.0;0.25156288182838327;-0.49279314211876135;0.49279314211876135;0.25156288182838327;1.0666666666666667;1.8333333333333333;2.566666666666667;1.9300333746098917;1321.5328287680136;21.41348460451408;16.931640059323858;17.748136640251584;1…
761;6.365387412166513;-0.28637833837238613;6.365387412166513;0.28637833837238613;0.4616906207935433;416.1350000000002;402.0230000000002;413.98602378799995;130.0;0.0;0.10225218684250398;-0.36686655566542276;0.36686655566542276;0.10225218684250398;0.96;1.68;2.32;1.8269922473983415;852.287332800423;17.811190308942127;13.002249627770045;16.025965411843863;12.024877143252588;7.489207558424719;9.001065…
762;6.360179078833179;-0.22255117787855916;6.360179078833179;0.22255117787855916;0.5391871956552777;381.6900000000001;366.57000000000005;380.02499614000004;124.0;0.0;0.1022509807681916;-0.3669220090498758;0.3669220090498758;0.1022509807681916;1.0;1.75;2.4166666666666665;1.7958913326646337;788.5333762573995;16.94094682093905;12.701635423950442;14.969422262005807;11.614193540729628;7.38355865525343…
763;13.157350508104475;-0.01608605582150502;13.157350508104475;0.01608605582150502;0.5525909569199817;414.3360000000002;393.1680000000002;413.10616765200007;144.0;0.0;0.28938587102373053;-0.33598871844288924;0.33598871844288924;0.28938587102373053;0.8571428571428571;1.3928571428571428;1.9642857142857142;1.8419957494386925;987.8713802050013;19.672997628507925;15.660154082431939;17.172011974468845;…
764;13.091342277651801;0.03385393046107388;13.091342277651801;0.03385393046107388;0.7063894145808737;345.44600000000014;322.26200000000006;345.184112356;132.0;0.0;0.2893858710235623;-0.3359887184428894;0.3359887184428894;0.2893858710235623;0.8461538461538461;1.4230769230769231;2.0384615384615383;1.8387505925617962;893.89661245985;17.93251065250177;15.058925674792738;15.058925674792738;12.75402019…
765;12.780892174771143;-0.35723771028154183;12.780892174771143;0.2218267965622458;0.6209751550806262;402.32500000000016;381.1570000000001;401.10616765200007;140.0;0.0;0.2872181607867996;-0.3447758862409541;0.3447758862409541;0.2872181607867996;0.9259259259259259;1.4074074074074074;1.8888888888888888;2.1799305430752742;968.4015882964504;19.767220234572108;15.677406580999243;17.18926447303615;12.65…
766;12.973181006970691;-0.17504675121077207;12.973181006970691;0.17504675121077207;0.5026746770154671;448.78100000000023;428.62100000000015;447.0671953;150.0;0.0;0.28703438765952516;-0.3466422139439997;0.3466422139439997;0.28703438765952516;1.0344827586206897;1.6896551724137931;2.3448275862068964;1.8332559201872165;1053.9096039340664;20.543241116511005;15.88379817875466;18.151585016810024;13.9355…
767;13.033484294952547;-0.1297897595252091;13.033484294952547;0.1297897595252091;0.5440331594474799;428.36300000000017;405.17900000000014;427.12181771600007;150.0;0.0;0.2870343805732;-0.3466422140507591;0.3466422140507591;0.2870343805732;0.9310344827586207;1.4827586206896552;2.0689655172413794;1.7608132848009728;1003.8522556099359;20.38010440969447;16.290290756121607;17.802148648158514;14.0248771…
768;13.08542590492987;-0.17041712158114275;13.08542590492987;0.17041712158114275;0.4644658632792387;462.80800000000033;440.6320000000003;461.082845364;156.0;0.0;0.2870343860388338;-0.34664221403292667;0.34664221403292667;0.2870343860388338;1.0;1.6666666666666667;2.3333333333333335;1.8006163762607559;1070.042537783152;21.250347897697548;16.59090495994121;18.85869179799657;14.435560745775549;10.027…
769;13.085425904929874;-0.17041712158114253;13.085425904929874;0.17041712158114253;0.4644658632792393;462.8080000000003;440.63200000000023;461.082845364;156.0;0.0;0.2870343876593865;-0.34664221402764556;0.34664221402764556;0.2870343876593865;1.0;1.6666666666666667;2.3333333333333335;1.7998166544360326;1070.0425377831525;21.25034789769755;16.590904959941206;18.85869179799657;14.435560745775549;10.…
770;13.137367514907197;-0.21104448363707595;13.137367514907197;0.16952751477763472;0.40771941266031564;497.2530000000004;476.08500000000026;495.043873012;162.0;0.0;0.2870343931250388;-0.3466422140098131;0.3466422140098131;0.2870343931250388;0.9354838709677419;1.5161290322580645;2.096774193548387;1.8392236862497968;1136.0905344464343;22.120591385700624;16.89151916376081;19.915234947834627;14.84624…
771;12.967476064499873;-0.0798497732426302;12.967476064499873;0.0798497732426302;0.7260556406768965;359.4730000000002;334.27300000000014;359.19976242;138.0;0.0;0.2870343805730318;-0.3466422140507593;0.3466422140507593;0.2870343805730318;0.9259259259259259;1.5185185185185186;2.1481481481481484;1.7459348922902285;909.556336195422;18.63961743368832;15.689062348482404;15.689062348482404;13.2371834430…
772;13.197670802889057;-0.165787491951513;13.197670802889057;0.165787491951513;0.4057707131706032;476.8350000000002;452.6430000000002;475.098495428;162.0;0.0;0.2870343876593864;-0.3466422140277995;0.3466422140277995;0.2870343876593864;0.967741935483871;1.6129032258064515;2.2580645161290325;1.776673126843866;1084.1941344439833;21.957454678884098;17.298011741127755;19.56579857918312;14.935560745775…
773;12.99181762828588;-0.20386383359928306;12.99181762828588;0.20386383359928306;0.6210635954382109;429.35100000000017;407.1750000000001;428.11706668400006;150.0;0.0;0.3010824354736236;-0.32242950436425355;0.32242950436425355;0.3010824354736236;0.896551724137931;1.4482758620689655;2.0344827586206895;1.7608132848009728;1006.5415724913902;20.38010440969447;16.160154082431937;17.672011974468845;14.0…
774;13.043759238263204;-0.2444911956552167;13.043759238263204;0.2444911956552167;0.5282199750634627;463.79600000000033;442.62800000000027;462.07809433200003;156.0;0.0;0.30108244094118153;-0.3223858447464965;0.3223858447464965;0.30108244094118153;0.9666666666666667;1.6333333333333333;2.3;1.8006163762607559;1072.7318546646063;21.250347897697548;16.46076828625154;18.7285551243069;14.435560745775549;…
775;13.043759238263206;-0.2444911956552165;13.043759238263206;0.2444911956552165;0.528219975063463;463.7960000000003;442.6280000000002;462.07809433200003;156.0;0.0;0.3010824425623047;-0.32242875391813774;0.32242875391813774;0.3010824425623047;0.9666666666666667;1.6333333333333333;2.3;1.7998166544360326;1072.7318546646065;21.25034789769755;16.46076828625154;18.7285551243069;14.435560745775549;9.77…
776;13.095700848240531;-0.2851185577111499;13.095700848240531;0.25704333585285943;0.4471905014443685;498.2410000000003;478.08100000000024;496.03912198;162.0;0.0;0.30108244802988104;-0.3223850940018493;0.3223850940018493;0.30108244802988104;0.9032258064516129;1.4838709677419355;2.064516129032258;1.8392236862497968;1138.7798513278885;22.120591385700624;16.761382490071142;19.785098274144957;14.84624…
777;12.925809397833206;-0.15392384731670417;12.925809397833206;0.15392384731670417;0.7679896358042831;360.4610000000002;336.2690000000001;360.195011388;138.0;0.0;0.3010824354734553;-0.3224295153885016;0.3224295153885016;0.3010824354734553;0.8888888888888888;1.4814814814814814;2.111111111111111;1.7459348922902285;912.2456530768761;18.63961743368832;15.558925674792736;15.558925674792736;13.23718344…
778;12.95100130175527;-0.2594193891548384;12.95100130175527;0.2594193891548384;0.6777609227211263;431.32300000000015;411.1630000000002;430.09633124000004;150.0;0.0;0.3010849654757234;-0.37864047723345096;0.37864047723345096;0.3010849654757234;0.9655172413793104;1.5172413793103448;2.103448275862069;1.7608132848009732;1010.4104022230567;20.38010440969447;15.861295591709254;17.37315348374616;14.0248…
779;13.002942911732593;-0.30004675121077184;13.002942911732593;0.2707949105568157;0.6070967832285362;465.76800000000026;446.6160000000002;464.057358888;156.0;0.0;0.3010849725644045;-0.37864047723345096;0.37864047723345096;0.3010849725644045;1.0333333333333334;1.7;2.3666666666666667;1.7998166544360326;1076.600684396273;21.25034789769755;16.161909795528853;18.429696633584218;14.435560745775549;9.35…
780;12.986610712186108;-0.3238430475070686;12.986610712186108;0.25446271101033013;0.3603916738667458;456.7600000000002;440.63200000000035;455.0358951719999;150.0;0.0;0.2911916929821191;-0.3224619307446511;0.3224619307446511;0.2911916929821191;0.9;1.5666666666666667;2.2333333333333334;1.863763489837004;1218.6843586021332;21.25034789769755;15.864772130766973;18.132558968822337;14.435560745775549;9.…
781;14.045177022969682;-4.665907886021974;14.045177022969682;0.22388947473949306;0.7064000332980505;397.41600000000005;374.23200000000014;397.1777252360001;152.0;0.0;0.4159377243407961;-0.2905345924046465;0.4159377243407961;0.2905345924046465;1.1785714285714286;1.8214285714285714;2.357142857142857;2.090203898992152;972.8028456118512;20.85300667219901;16.26981865850842;16.26981865850842;12.8750472…
782;13.087153410262177;-4.633523626762714;13.087153410262177;0.17587850080259315;0.7014718382749177;413.8710000000001;390.6870000000001;413.14817469600007;152.0;0.0;0.4173676716869359;-0.29053459242482127;0.4173676716869359;0.29053459242482127;1.25;1.8928571428571428;2.4285714285714284;2.095793051210194;976.0479581096878;20.85300667219901;16.269818658508417;17.025747604526874;12.891883981397136;9…
783;14.303255726673385;-4.876579182318271;14.303255726673385;0.22388947473949283;0.7064000332980505;397.41600000000005;374.23200000000014;397.177725236;152.0;0.0;0.41874788697705;-0.2905345924046461;0.41874788697705;0.2905345924046461;1.2142857142857142;1.8571428571428572;2.392857142857143;2.095793051210194;972.8028456118512;20.85300667219901;16.269818658508417;16.269818658508417;12.8918839813971…
784;14.356974734937848;-4.878315293429382;14.356974734937848;0.2277957247394926;0.6675391821085935;411.4430000000002;386.2430000000002;411.1933753;158.0;0.0;0.41874788697705;-0.290534592414989;0.41874788697705;0.290534592414989;1.206896551724138;1.8620689655172413;2.3793103448275863;2.0881185386328003;988.8209739983369;21.560113453385554;16.976925439694966;16.976925439694966;13.391883981397136;9.…
785;14.41069374320231;-4.880051404540493;14.41069374320231;0.2317019747394926;0.6222437452877926;425.47000000000014;398.2540000000002;425.209025364;164.0;0.0;0.41874788697705;-0.2905345924150079;0.41874788697705;0.2905345924150079;1.1666666666666667;1.8;2.3666666666666667;2.0888913886067493;1002.8558126685012;22.267220234572108;17.684032220881512;17.684032220881512;13.891883981397136;10.114033720…
786;9.753682480193724;0.4664384920634923;9.753682480193724;0.4664384920634923;0.42046580643116116;405.28800000000007;391.1760000000002;404.05955180800004;136.0;0.0;0.10144620680930727;-0.2751237099666837;0.2751237099666837;0.10144620680930727;0.9285714285714286;1.6785714285714286;2.3214285714285716;2.0345855304104274;1204.1865256593944;19.672997628507925;14.895636289104173;16.407494181141082;13.5…
787;10.352034722207849;-0.38761530328596994;10.352034722207849;0.13298512437671928;0.2804389043186099;440.5430000000002;412.3190000000002;440.209992756;168.0;0.0;0.23083484279849625;-0.49596298602263483;0.49596298602263483;0.23083484279849625;1.0303030303030303;1.8484848484848484;2.6666666666666665;1.5055477172824356;1375.914232743442;23.16456146007064;19.423203890886583;19.423203890886583;15.791…
788;10.373284722207847;-0.800393081063747;10.373284722207847;0.09463833241340436;0.3081466503532769;457.5300000000002;430.31400000000025;457.20015634400005;174.0;0.0;0.23083635290066243;-0.49589441627932007;0.49589441627932007;0.23083635290066243;1.1176470588235294;1.9411764705882353;2.764705882352941;1.495845984389079;1404.5250272242815;23.871668241257186;19.44738759388342;19.44738759388342;16.3…
789;10.18113194443007;-1.0254808322821685;10.18113194443007;0.08466159864060563;0.3026035876986404;457.5300000000002;430.31400000000025;457.20015634400005;174.0;0.0;0.23083635290066243;-0.49626407226883884;0.49626407226883884;0.23083635290066243;1.1176470588235294;1.9411764705882353;2.764705882352941;1.4710402991963945;1399.0152522199544;23.871668241257186;19.44738759388342;19.44738759388342;16.2…
790;13.045045981355504;-0.8424961026077096;13.045045981355504;0.014341038884689628;0.9151156795583958;339.4390000000002;314.2390000000001;339.19467704;132.0;0.0;0.2896083713497497;-0.38472444563478897;0.38472444563478897;0.2896083713497497;1.24;2.0;2.72;1.6674108716721134;757.3115757412301;17.44094682093905;14.635895782289618;14.635895782289618;12.110008898075861;9.172664742295565;9.1726647422955…
791;13.430168944940789;-2.5926897839473106;13.430168944940789;0.1533409424310883;0.24156808283015693;478.3950000000001;459.24300000000017;477.064480408;160.0;0.0;0.24786339819975672;-0.2730272349682637;0.2730272349682637;0.24786339819975672;0.9032258064516129;1.4193548387096775;1.967741935483871;1.714427144919124;1092.809378306287;22.009860921691395;16.402642090679194;18.808927173716018;14.804463…
792;13.463657311788422;-0.24386232335118474;13.463657311788422;0.006286248557172636;0.5438612576373346;404.50400000000013;378.2960000000002;404.206405272;154.0;0.0;0.12272961322240376;-0.29713306349585666;0.29713306349585666;0.12272961322240376;0.7;1.2333333333333334;1.7666666666666666;1.4309030833191965;899.0884732838088;20.760937777247957;16.923494349985127;16.923494349985127;14.686673185801062…
793;12.926778116445012;-3.869509178224907;12.926778116445012;0.11931076898793247;0.5710094342035081;421.5220000000003;398.33800000000025;421.146012596;154.0;0.0;0.21614325992603006;-0.3787927179818683;0.3787927179818683;0.21614325992603006;1.0333333333333334;1.7333333333333334;2.466666666666667;1.6875104811086292;1201.4692293617577;20.976480726871785;16.5681275965605;17.384624177488224;14.5916848…
794;13.966117147476274;-0.6671769370026843;13.966117147476274;0.12762823339212281;0.20491831779132239;558.469;533.2690000000002;557.1385304;196.0;0.0;0.27419376831646003;-0.49650383830153755;0.49650383830153755;0.27419376831646003;1.0;1.641025641025641;2.2564102564102564;1.5797645223841585;1567.3931106236703;27.570338854006458;20.94133261937998;22.453190511416892;18.82533616667006;12.479799575906…
795;13.83690610929608;-0.8759835213648239;13.83690610929608;0.004692076138286483;0.3165396142804569;545.4700000000003;519.2620000000003;544.1432814320001;192.0;0.0;0.2742176285169449;-0.3894063524757772;0.3894063524757772;0.2742176285169449;0.9736842105263158;1.631578947368421;2.289473684210526;1.501214169196313;1485.1792344384014;26.700095366003378;20.64843940056653;22.16029729260344;18.38196049…
796;13.810167971892358;-1.1613538917351938;13.810167971892358;0.04479894418318864;0.3227255454132617;549.4330000000002;526.2490000000004;548.118209556;192.0;0.0;0.274218014190633;-0.38502915986862607;0.38502915986862607;0.274218014190633;1.0263157894736843;1.6842105263157894;2.3157894736842106;1.5354162413889236;1519.9210712046447;26.86323207281991;20.241946823199584;21.753804715236495;18.3026807…
797;13.756474989189634;-0.29744614593755414;13.756474989189634;0.012082288756864346;0.2646077812570693;549.4330000000002;526.2490000000003;548.118209556;192.0;0.0;0.2743064497358204;-0.3716308347096383;0.3716308347096383;0.2743064497358204;1.0789473684210527;1.8157894736842106;2.526315789473684;1.4610707898941921;1496.7496159457942;26.647689123196088;20.280331787353116;21.792189679390027;18.43989…
798;13.767408457210042;-0.28642023201106426;13.767408457210042;0.0012734012720483356;0.2955916864701836;519.4070000000003;498.2390000000004;518.107644872;180.0;0.0;0.27423510426593467;-0.3366079871908312;0.3366079871908312;0.27423510426593467;1.0555555555555556;1.7777777777777777;2.4722222222222223;1.581728347004821;1458.650641229361;25.233475560822992;19.164976715702704;20.676834607739615;17.456…
799;13.787444993812237;-0.25742279443519656;13.787444993812237;0.009454528039034127;0.27574746451694254;533.4340000000002;510.2500000000004;532.123294936;186.0;0.0;0.27421487260550703;-0.33720195571893885;0.33720195571893885;0.27421487260550703;1.0;1.6756756756756757;2.324324324324324;1.5214552140364357;1467.5301496650925;25.940582342009538;19.872083496889253;21.38394138892616;17.956728795830724;…
800;13.873428078021332;-0.9536178888515792;13.873428078021332;0.021887269893672956;0.2859808973063719;559.4530000000002;535.2610000000004;558.122545988;196.0;0.0;0.33547216742409736;-0.4776317843720047;0.4776317843720047;0.33547216742409736;0.9743589743589743;1.641025641025641;2.3076923076923075;1.517089273148108;1582.7429760937803;27.51793261119916;20.849580909843848;22.361438801880755;18.884249…
801;13.76112612328882;-0.2002804197810808;13.76112612328882;0.025601251685757553;0.33792794357990064;517.4200000000003;495.24400000000037;516.1232146840001;180.0;0.0;0.2742149018294188;-0.3371978849475823;0.3371978849475823;0.2742149018294188;1.0;1.6944444444444444;2.361111111111111;1.5436734414230509;1421.1518998754239;25.07033885400646;19.311195945690315;20.823053837727223;17.56288194571337;11.…
802;13.973015453094817;-0.3222045698080771;13.973015453094817;0.015336701638108519;0.28454489008339895;519.4070000000004;498.2390000000004;518.107644872;180.0;0.0;0.27473005867793493;-0.3302020450972175;0.3302020450972175;0.27473005867793493;1.0555555555555556;1.7777777777777777;2.4722222222222223;1.666792637468566;1458.6506412293609;25.233475560822995;19.164976715702704;20.67683460773961;17.4735…
803;14.125793230872594;-0.3196004031414106;14.125793230872594;0.015336701638108519;0.26831413910566565;533.4340000000003;510.2500000000004;532.123294936;186.0;0.0;0.2747300387149653;-0.33020479224303245;0.33020479224303245;0.2747300387149653;1.027027027027027;1.7567567567567568;2.4594594594594597;1.6742034597796778;1475.5301496650923;25.94058234200954;19.87208349688925;21.38394138892616;17.973565…
804;13.773857604770303;-0.1861307599171349;13.773857604770303;0.03518458501909105;0.33273055463528955;516.4320000000004;493.2480000000004;515.1279657160001;180.0;0.0;0.2743389786051779;-0.36798114865257986;0.36798114865257986;0.2743389786051779;0.8888888888888888;1.5555555555555556;2.2222222222222223;1.543673441423051;1418.8280591461146;25.070338854006458;19.441332619379985;20.953190511416892;17.…
805;13.742607604770303;-0.22694708644774764;13.742607604770303;0.015184585019090813;0.3817424761066509;518.4080000000002;497.24000000000035;517.1184636520001;180.0;0.0;0.27433900640497566;-0.33727566816840254;0.33727566816840254;0.27433900640497566;0.9444444444444444;1.6388888888888888;2.3055555555555554;1.5436734414230509;1423.1807203120927;25.07033885400646;19.181059272000645;20.692917164037553…
806;13.818604825417822;-4.483641512801762;13.818604825417822;0.0006828904698976679;0.26931336540955303;555.3870000000003;536.2350000000002;554.088801248;192.0;0.0;0.4159209636076985;-0.33257313118408416;0.4159209636076985;0.33257313118408416;1.0263157894736843;1.763157894736842;2.4473684210526314;1.6195420629280488;1572.6976679774084;27.02636877963644;19.766205123341905;21.278063015378816;18.1680…
807;13.758995391366422;-0.1937313310097697;13.758995391366422;0.035627676996724755;0.34903092040282657;487.3900000000003;467.2300000000003;486.10141662;168.0;0.0;0.2745270605697885;-0.3325733548892223;0.3325733548892223;0.2745270605697885;0.9705882352941176;1.6764705882352942;2.411764705882353;1.664504129473459;1419.568405094709;23.656125291633366;18.209661973503852;19.72151986554076;16.562881945…
808;13.738153436528933;-0.22352819419949;13.738153436528933;0.023633209456622506;0.27902729728048853;552.2590000000001;535.1230000000002;549.9962786240001;168.0;0.0;0.27481849410465603;-0.32856475390482776;0.32856475390482776;0.27481849410465603;1.0294117647058822;1.7647058823529411;2.5;1.6653712270494558;1456.8998272033664;23.819261998449896;17.803169396136905;20.90102382728852;16.45672879583072…
809;13.698381861655115;-0.3414439324247571;13.698381861655115;0.028866790543377485;0.34128110241746806;491.3530000000002;474.21700000000016;490.07634474400004;168.0;0.0;0.2748185022470738;-0.3285636009683978;0.3285636009683978;0.2748185022470738;1.0294117647058822;1.7647058823529411;2.5;1.665371227049456;1456.8998272033664;23.8192619984499;17.803169396136905;19.31502728817382;16.456728795830724;1…
810;13.284810536869067;-0.45898121028246686;13.284810536869067;0.03544348565362254;0.3495965896920936;486.3620000000002;469.22600000000034;485.08101552400007;166.0;0.0;0.2760213993185045;-0.32058903222237;0.32058903222237;0.2760213993185045;0.9117647058823529;1.588235294117647;2.235294117647059;1.8375801075930842;1428.2852992267663;24.078775022443743;17.795448411130756;19.307306303167664;16.51157…
811;13.223104083877338;-0.5251154957867918;13.223104083877338;0.06092902284370538;0.37595554952498234;465.3150000000001;450.1950000000002;464.0606946800001;158.0;0.0;0.2760214216009694;-0.32058589070086085;0.32058589070086085;0.2760214216009694;1.03125;1.71875;2.375;1.9000025398485965;1325.8640904250667;22.664561460070644;16.519092507453475;18.030950399490386;15.473565548236332;9.5426895062137;10…
812;11.946866879930102;-1.257610318784862;11.946866879930102;0.0006772276811959355;0.22204347385492518;519.3880000000003;499.2280000000003;518.09124586;180.0;0.0;0.3284209491479859;-0.4919130521850288;0.4919130521850288;0.3284209491479859;1.0;1.6666666666666667;2.3055555555555554;1.8979892784016499;1458.8746164885602;25.65612529163337;18.844576140509925;20.356434032546836;17.384249150759292;10.92…
813;11.072194244981944;-0.10294712843985288;11.072194244981944;0.07742654006046878;0.34980063628384317;465.3840000000003;443.20800000000025;464.11706668399995;162.0;0.0;0.23488096917245443;-0.4919238225739506;0.4919238225739506;0.23488096917245443;1.125;1.90625;2.5625;1.6858078615659493;1225.729182695209;22.24191172926027;17.37838379053687;18.890241682573777;15.546045193307767;10.816451480794868;…
814;10.935897948685648;-0.12669712843985304;10.935897948685648;0.0714210128495838;0.35171101488921064;453.37300000000016;431.1970000000002;452.117066684;158.0;0.0;0.23487059632240448;-0.4919239407715872;0.4919239407715872;0.23487059632240448;1.096774193548387;1.8064516129032258;2.4838709677419355;1.9228262761466262;1139.376258711306;21.794317972067567;16.930790033344163;18.442647925381074;15.0797…
815;11.027734683379524;-0.12206749881022327;11.027734683379524;0.06655634788180431;0.2509575116729611;467.4000000000002;443.20800000000014;466.132716748;164.0;0.0;0.2348705963224044;-0.4919239407715872;0.4919239407715872;0.2348705963224044;1.0625;1.75;2.40625;1.9032603895902453;1153.675285896387;22.501424753254113;17.637896814530713;19.14975470656762;15.579718698118981;10.850124985606081;11.60605…
816;11.169641334929032;-0.18706466434310332;11.169641334929032;0.040257306626354294;0.24573928663501332;487.3900000000003;467.2300000000003;486.10141662;168.0;0.0;0.2352095161610403;-0.4919159228274302;0.4919159228274302;0.2352095161610403;1.0588235294117647;1.7941176470588236;2.5588235294117645;1.7028182547074233;1434.0132239281756;23.656125291633366;18.118870766543022;19.630728658579933;16.5628…
817;11.1763080015957;-0.7681889557552435;11.1763080015957;0.026653832829427904;0.2629702945989739;503.3890000000003;483.2290000000004;502.0963312399999;174.0;0.0;0.23530594898048401;-0.4919148121034614;0.4919148121034614;0.23530594898048401;1.0571428571428572;1.7714285714285714;2.5142857142857142;1.7154561121149192;1471.532222029711;24.526368779636442;18.436327850046062;19.948185742082973;16.9735…
818;10.894609683379525;-0.1682624629069731;10.894609683379525;0.05897888321995426;0.34614264973580056;482.41500000000025;457.2150000000002;481.14361578000006;170.0;0.0;0.23463855248548476;-0.4919305009464312;0.4919305009464312;0.23463855248548476;1.0606060606060606;1.7878787878787878;2.484848484848485;1.7708529083957056;1174.4982208100248;23.208531534440663;18.21486692202759;19.726724814064497;16…
819;10.861662939867305;-0.21092757061672351;10.861662939867305;0.03770930613598322;0.24631350228727028;475.37900000000025;455.2190000000002;474.10141662000007;164.0;0.0;0.23460254059715652;-0.4919309209434067;0.4919309209434067;0.23460254059715652;0.9696969696969697;1.6666666666666667;2.3636363636363638;1.8216417830319969;1322.9116512116984;23.20853153444066;17.618870766543026;19.130728658579937;…
820;10.94058143319056;-0.34513565199742424;10.94058143319056;0.023635868956636275;0.2049559433377529;530.2420000000002;514.1140000000003;528.007821852;170.0;0.0;0.23492950438999072;-0.4919230793856704;0.4919230793856704;0.23492950438999072;0.8823529411764706;1.5294117647058822;2.176470588235294;1.9072559815870251;1401.849075406591;24.241911729260266;17.51299239299568;20.5367081770695;16.401085903…
821;10.890297199126564;-0.24612421177318633;10.890297199126564;0.02342209848432808;0.20811448379937816;540.248;523.1120000000003;537.9962786240001;164.0;0.0;0.2349277912281934;-0.4919230884925799;0.4919230884925799;0.2349277912281934;1.0303030303030303;1.7272727272727273;2.393939393939394;1.879435412044283;1356.920040463828;23.37166824125719;17.21237818917608;20.310232620327692;15.973565548236333…
822;14.222164545329157;-0.4522006261599649;14.222164545329157;0.05161648176258571;0.1992259169007825;558.2380000000003;542.1100000000001;555.986856812;170.0;0.0;0.23492949229158047;-0.49192307943269087;0.49192307943269087;0.23492949229158047;1.1176470588235294;1.8529411764705883;2.5294117647058822;1.8850159549640282;1428.099075406591;24.241911729260273;17.51299239299568;20.610846824147295;16.3842…
823;10.89338361887965;-0.2957159041600179;10.89338361887965;0.005761785813192644;0.25588664676754463;486.3620000000002;469.2260000000003;485.0810155240001;166.0;0.0;0.23492779123230384;-0.4919230884925748;0.4919230884925748;0.23492779123230384;0.9705882352941176;1.6764705882352942;2.323529411764706;1.856521094606835;1442.78216744713;24.078775022443736;17.78162731166681;19.29348520370372;16.511570…
824;10.873493358248648;-0.26739157288429793;10.873493358248648;0.012173246326384612;0.22950382377907474;495.7970000000001;478.66100000000023;494.04679420400004;164.0;0.0;0.2349277912400697;-0.49192308849256505;0.49192308849256505;0.2349277912400697;0.9393939393939394;1.5757575757575757;2.212121212121212;1.8794354120442835;1354.1651529616645;23.37166824125719;17.21237818917608;19.480165027231447;1…
825;10.921301370342373;-0.3219594741188656;10.921301370342373;0.014854359983629273;0.2049559433377529;530.2420000000002;514.1140000000004;528.007821852;170.0;0.0;0.2349286349605348;-0.491923084009907;0.491923084009907;0.2349286349605348;0.9411764705882353;1.6470588235294117;2.323529411764706;1.8850159549640282;1422.0990754065913;24.24191172926027;17.51299239299568;20.5367081770695;16.384249150759…
826;13.53285010125359;-0.3894934020076237;13.53285010125359;0.028351104930289583;0.1992259169007825;558.2380000000002;542.1100000000002;555.986856812;170.0;0.0;0.23492779619830442;-0.49192308847993355;0.49192308847993355;0.23492779619830442;1.1176470588235294;1.8529411764705883;2.5294117647058822;1.8739539513899501;1428.0990754065913;24.241911729260273;17.51299239299568;20.6108468241473;16.384249…
827;13.167688064216554;-0.3524563649705865;13.167688064216554;0.019966331267738502;0.25160990547724643;479.34200000000004;462.2060000000002;478.0763447440001;164.0;0.0;0.23492779128826952;-0.4919230884925054;0.4919230884925054;0.23492779128826952;1.0303030303030303;1.7272727272727273;2.393939393939394;1.8794354120442835;1356.920040463828;23.37166824125719;17.21237818917608;18.72423608121299;15.97…
828;10.881282018980432;-0.2766272115842219;10.881282018980432;0.00842345888972873;0.2295038237790746;495.79700000000025;478.66100000000023;494.0467942040001;164.0;0.0;0.2349277976944865;-0.49192308847596866;0.49192308847596866;0.2349277976944865;0.9696969696969697;1.7272727272727273;2.4242424242424243;1.890851154514568;1371.4151529616647;23.37166824125719;17.212378189176082;19.480165027231443;15.…
829;13.991331211995826;-0.42152932986366864;13.991331211995826;0.04461923658352229;0.2516099054772466;479.3420000000001;462.20600000000024;478.0763447440001;164.0;0.0;0.23492949225216594;-0.49192307943273966;0.49192307943273966;0.23492949225216594;1.0303030303030303;1.7272727272727273;2.4242424242424243;1.9029423076196363;1374.1700404638282;23.37166824125719;17.21237818917608;18.72423608121299;15…
830;10.894231282018982;-0.200771202513927;10.894231282018982;0.05290249433106542;0.4012186046663999;454.36100000000016;433.19300000000015;453.11231565200006;158.0;0.0;0.25634875783653616;-0.49068742633826706;0.49068742633826706;0.25634875783653616;1.064516129032258;1.7741935483870968;2.4516129032258065;1.9228262761466262;1141.7637932648656;21.794317972067567;16.800653359654497;18.312511251691404;…
831;10.986068016712856;-0.19614157288429723;10.986068016712856;0.05290249433106542;0.36769221663425833;468.3880000000002;445.2040000000001;467.12796571600006;164.0;0.0;0.25634875783639366;-0.4906874263382671;0.4906874263382671;0.25634875783639366;1.03125;1.71875;2.375;1.9032603895902453;1156.1229501490106;22.501424753254113;17.507760140841043;19.01961803287795;15.579718698118981;10.60788504696486…
832;10.853414955488368;-0.25632675806948235;10.853414955488368;0.028211136306374174;0.4525709115665896;456.33300000000025;437.1810000000001;455.09158020800004;158.0;0.0;0.2563520687745426;-0.4906874083782;0.4906874083782;0.2563520687745426;1.1290322580645162;1.8387096774193548;2.5161290322580645;1.9228262761466262;1145.6982226441562;21.794317972067567;16.501794868931814;18.013652760968718;15.0797…
833;12.801762138290629;-4.605692249763214;12.801762138290629;0.028940647340118142;0.22951900968119154;516.3100000000001;502.1980000000001;515.052750088;176.0;0.0;0.4328334749682062;-0.4916698390632041;0.4916698390632041;0.4328334749682062;1.0571428571428572;1.7714285714285714;2.3714285714285714;1.90800029085757;1440.2539133695254;25.164561460070647;17.63106368031832;19.14292157235523;16.684890413…
834;10.809304978164105;-0.3201230543657789;10.809304978164105;0.004330750818846152;0.3022704003660814;448.31300000000016;433.19300000000015;447.06536546000007;152.0;0.0;0.2398617901976204;-0.4916698390709893;0.4916698390709893;0.2398617901976204;1.064516129032258;1.8387096774193548;2.5161290322580645;1.9929648189766838;1292.0489338670836;21.794317972067564;16.074520530480264;17.58637842251717;15.…
835;10.875107447299907;-0.3970674988102234;10.875107447299907;0.029665139203829405;0.19719990059450063;482.7580000000002;468.6460000000002;481.026393108;158.0;0.0;0.23991503820817411;-0.4916692452971844;0.4916692452971844;0.23991503820817411;1.03125;1.78125;2.46875;2.000789860889911;1357.0571706283101;22.664561460070644;16.375134734299863;18.642921572355228;15.49040230064194;9.375166037944405;10.…
836;11.081382327622405;-0.32560349654264975;11.081382327622405;0.0066507604215033655;0.20693155921305867;498.3730000000002;481.2370000000003;497.081015524;170.0;0.0;0.23986214029840475;-0.49166983722577523;0.49166983722577523;0.23986214029840475;1.0;1.7428571428571429;2.5142857142857142;1.7247101010079338;1617.5225300640732;24.363232072819912;18.229221068859513;19.741078960896424;17.0460451933077…
837;10.993250871336187;-0.5723633831807826;10.993250871336187;0.1548772746013003;0.22217989942445365;511.4130000000001;487.22100000000023;510.1337793680001;180.0;0.0;0.23457869048524424;-0.49650383834628387;0.49650383834628387;0.23457869048524424;1.1142857142857143;1.8;2.4285714285714284;1.7977724562505102;1288.2761343921268;24.949018510446816;18.82521722434408;20.33707511638099;16.86741239835368…
838;12.909682049774641;-0.45767620937263787;12.909682049774641;0.0464014165336919;0.48978252207394984;436.30200000000013;421.18200000000013;435.06536546;148.0;0.0;0.27304017664570435;-0.3465214123943993;0.3465214123943993;0.27304017664570435;1.0333333333333334;1.7666666666666666;2.433333333333333;1.7153249378372635;1240.7760875628883;21.087211190881018;15.58834162994421;17.100199521981118;14.5797…
839;12.903103636516335;-0.37539847008762295;12.903103636516335;0.10344765684051427;0.735779301519219;394.8660000000002;375.71400000000017;394.13088690800004;142.0;0.0;0.2870500027444704;-0.30742960872972236;0.30742960872972236;0.2870500027444704;1.1071428571428572;1.7857142857142858;2.4285714285714284;1.7849160695402309;1010.3958653666489;19.509860921691395;15.176616800422629;15.932545746441084;1…
840;12.870099521289998;-0.3504284769463337;12.870099521289998;0.13483938019652308;0.7757592333008305;360.4210000000001;340.2610000000001;360.16985926000007;136.0;0.0;0.2870500027443608;-0.30742960878050085;0.30742960878050085;0.2870500027443608;1.037037037037037;1.7407407407407407;2.4074074074074074;1.7808459559352605;962.0731510500908;18.63961743368832;14.876002596603028;14.876002596603028;13.27…
841;13.518804572908664;-0.9726801378299534;13.518804572908664;0.08323767881638289;0.3063114874932867;467.30200000000013;453.1900000000002;466.045124868;158.0;0.0;0.23212566248225502;-0.4718385476347794;0.4718385476347794;0.23212566248225502;0.8125;1.4375;2.03125;1.7888164931853894;1317.8409065164783;22.66456146007064;16.449843384962747;17.961701276999662;15.439892043425118;9.481220560682459;10.23…
842;13.59137806668481;-1.1830947430659873;13.59137806668481;0.05066629223705954;0.3140114822774773;514.7460000000002;502.6500000000003;513.0014014840001;168.0;0.0;0.2785950862057073;-0.33796036551533476;0.33796036551533476;0.2785950862057073;0.8529411764705882;1.5588235294117647;2.2058823529411766;1.9709814777431347;1541.0189761195063;24.405048436076797;17.0433508075958;19.311137645651165;16.2612…
843;13.26572991853666;-0.3655947430659865;13.26572991853666;0.32232498040368407;0.33136667634501177;468.7460000000002;455.6420000000002;467.01590867600004;152.0;0.0;0.14857090196463366;-0.3380660533292843;0.3380660533292843;0.14857090196463366;0.8064516129032258;1.4838709677419355;2.129032258064516;2.019320485019167;1369.577873453004;21.957454678884094;15.834488313312338;18.1022751513677;14.93989…
844;13.264585730382688;-0.3841821687522742;13.264585730382688;0.05066398267125782;0.3236275119959336;465.76700000000034;450.64700000000033;464.02499614000004;152.0;0.0;0.2687955043043338;-0.3020307224208756;0.3020307224208756;0.2687955043043338;0.8064516129032258;1.4838709677419355;2.129032258064516;2.085168223223291;1354.8936908506432;21.957454678884098;16.14922918114315;18.41701601919851;14.973…
845;9.696793132168011;0.4136907211444254;9.696793132168011;0.4136907211444254;0.37967996949443056;425.7060000000002;414.61800000000017;424.00492939200007;136.0;0.0;0.1560891065779107;-0.28939999075559797;0.28939999075559797;0.1560891065779107;0.8928571428571429;1.6428571428571428;2.2857142857142856;2.0371354939848447;1193.8004678888974;19.672997628507925;14.273600762113402;16.541387600168765;13.5…
846;9.941092703848536;0.34670281487080423;9.941092703848536;0.34670281487080423;0.2815406100609889;476.75400000000013;464.65800000000024;475.015828424;154.0;0.0;0.1739009043273557;-0.22654946138057144;0.22654946138057144;0.1739009043273557;0.8125;1.5625;2.3125;1.8363416894032285;1517.746052515886;22.24191172926027;16.298164626802983;18.56595146485835;15.546045193307767;9.52268911115147;10.6565825…
847;9.835699736476403;0.5226993925142076;9.835699736476403;0.5226993925142076;0.4290225178313753;442.77700000000016;424.63300000000027;441.056630616;146.0;0.0;0.1467862271057179;-0.3555052869437291;0.3555052869437291;0.1467862271057179;0.8275862068965517;1.5172413793103448;2.1724137931034484;1.9548389447248988;1081.7575787853445;20.38010440969447;15.629870264977303;17.897657103032667;14.062881945…
848;9.694391866106033;-0.13470219051297727;9.694391866106033;0.13470219051297727;0.46507967447065734;445.7330000000002;430.6130000000002;444.01991076;146.0;0.0;0.23215134816591437;-0.47084903601905126;0.47084903601905126;0.23215134816591437;1.0;1.7586206896551724;2.413793103448276;1.9027964720591684;1088.4468956667988;20.38010440969447;15.162289957221601;17.430076795276964;14.046045193307766;8.95…
849;9.718996615413163;0.2806761078917164;9.718996615413163;0.2806761078917164;0.4277453116149582;459.7600000000003;442.62400000000025;458.035560824;152.0;0.0;0.23179683615442898;-0.47632452117586555;0.47632452117586555;0.23179683615442898;1.0333333333333334;1.8;2.466666666666667;1.8301951804175067;1104.6664605438955;21.087211190881018;15.869396738408149;18.137183576463514;14.546045193307766;9.419…
850;9.98618652663469;0.1621323467646587;9.98618652663469;0.1621323467646587;0.2083901603020713;500.8130000000002;480.65300000000013;499.06210992;168.0;0.0;0.23185234910046276;-0.49639663461817984;0.49639663461817984;0.23185234910046276;1.0606060606060606;1.7878787878787878;2.4242424242424243;1.6975101502489223;1232.8799283278686;23.37166824125719;17.562682420130752;19.830469258186117;15.956728795…
851;13.532361862981105;-0.727974750624566;13.532361862981105;0.0008329484057001402;0.27740224542840436;501.7470000000003;488.6430000000003;500.00615251600004;164.0;0.0;0.2321265208022871;-0.4718367275443445;0.4718367275443445;0.2321265208022871;0.8181818181818182;1.4848484848484849;2.121212121212121;1.837754158335669;1365.778611167479;23.53480494807372;16.750457588782346;19.01824442683771;15.8337…
852;12.828464894883684;-4.431381646289156;12.828464894883684;0.019563067768259668;0.2573470933801174;533.7640000000001;519.6520000000003;532.0123807680001;176.0;0.0;0.41590987113467437;-0.47184041391161596;0.47184041391161596;0.41590987113467437;0.8285714285714286;1.4857142857142858;2.085714285714286;1.7632613061898303;1414.4389097756764;25.16456146007064;17.7057723309812;19.973559169036566;16.65…
853;13.548565566684807;-0.9895488246986404;13.548565566684807;0.02866977758181477;0.27740224542840436;501.7470000000002;488.64300000000026;500.006152516;164.0;0.0;0.2321265077993457;-0.47183854316272095;0.47183854316272095;0.2321265077993457;0.8181818181818182;1.5454545454545454;2.212121212121212;1.8272780197714826;1386.028611167479;23.53480494807372;16.75045758878235;19.018244426837715;15.850575…
854;13.179626900361601;-0.336506640387481;13.179626900361601;0.12107297442750165;0.2890600957156004;483.75700000000023;469.6450000000003;482.015574328;158.0;0.0;0.23212649469817775;-0.47184038844635173;0.47184038844635173;0.23212649469817775;0.84375;1.53125;2.1875;1.8319752779929535;1317.0860190143148;22.66456146007064;16.449843384962747;18.71763022301811;15.439892043425118;9.481220560682459;10.6…
855;14.04251723053071;-0.7571655356392151;14.04251723053071;0.013930373589765122;0.27740224542840436;501.7470000000002;488.6430000000003;500.00615251600004;164.0;0.0;0.23212818586681574;-0.4717280349397126;0.4717280349397126;0.23212818586681574;0.8484848484848485;1.5757575757575757;2.242424242424242;1.8383328358048303;1386.0286111674789;23.53480494807372;16.750457588782346;19.01824442683771;15.85…
856;9.77191868856341;0.20019046919179218;9.77191868856341;0.20019046919179218;0.27622866189496664;500.21200000000016;486.1000000000002;497.986023788;158.0;0.0;0.23212650116933148;-0.47183949039332584;0.47183949039332584;0.23212650116933148;0.78125;1.5;2.1875;1.843405451756099;1331.0909065164783;22.664561460070647;16.449843384962747;19.47355916903657;15.439892043425118;9.481220560682459;10.9930784…
857;9.748914573337071;0.2408178312477256;9.748914573337071;0.2408178312477256;0.3015675489486989;465.76700000000017;450.6470000000003;464.02499614;152.0;0.0;0.23212649460052953;-0.47184041704716323;0.47184041704716323;0.23212649460052953;0.8064516129032258;1.5161290322580645;2.193548387096774;1.8563348792924619;1266.688250280987;21.794317972067564;16.14922918114315;18.41701601919851;15.0460451933…
858;9.786788058121932;0.08755882394109915;9.786788058121932;0.08755882394109915;0.26925609577569715;520.6300000000003;509.5420000000003;517.931401372;158.0;0.0;0.23736542135148325;-0.4375565448446327;0.4375565448446327;0.23736542135148325;0.6875;1.34375;1.96875;1.9393660625225722;1344.1613582609893;22.827698166887174;16.0433508075958;19.822995537688072;15.33373889354247;9.142782019753875;11.03260…
859;13.620063526827007;-0.8219803504540295;13.620063526827007;0.06338459869544555;0.29061542014805414;487.72000000000025;476.63200000000023;485.99050245200004;158.0;0.0;0.2373680510317061;-0.43744692938743424;0.43744692938743424;0.2373680510317061;0.78125;1.4375;2.0625;1.9393660625225722;1349.0161112332626;22.827698166887174;16.0433508075958;18.311137645651165;15.33373889354247;9.142782019753875;…
860;9.752736274857186;0.15606726435430152;9.752736274857186;0.15606726435430152;0.29001035150052773;486.1850000000002;474.08900000000034;483.97037372399996;152.0;0.0;0.23736278673808128;-0.43766628998251356;0.43766628998251356;0.23736278673808128;0.7096774193548387;1.3225806451612903;1.935483870967742;1.9252223937651889;1297.205944091928;21.957454678884094;15.742736603776201;18.76645238785002;14.…
861;13.63626723053071;-1.0835544245281035;13.63626723053071;0.013614823594981784;0.29061542014805414;487.7200000000002;476.6320000000003;485.99050245200004;158.0;0.0;0.2373654503600318;-0.4375538064660277;0.4375538064660277;0.2373654503600318;0.78125;1.5;2.15625;1.9270610033931987;1369.2661112332626;22.827698166887174;16.0433508075958;18.311137645651165;15.350575645948078;9.148765083897583;10.282…
862;13.244028529647771;-0.3957988246986399;13.244028529647771;0.07670218498922221;0.302580282698841;469.73000000000025;457.6340000000003;467.99992426399996;152.0;0.0;0.237362807139106;-0.4376644917981834;0.4376644917981834;0.237362807139106;0.8064516129032258;1.4838709677419355;2.129032258064516;1.9252223937651889;1300.4510565897644;21.957454678884094;15.742736603776201;18.010523441831566;14.9398…
863;9.75826010887639;0.14212672517566705;9.75826010887639;0.14212672517566705;0.29001035150052773;486.18500000000023;474.0890000000002;483.97037372399996;152.0;0.0;0.23736409360753846;-0.4376123343373746;0.4376123343373746;0.23736409360753846;0.7419354838709677;1.4516129032258065;2.129032258064516;1.9386345216529344;1314.4559440919277;21.957454678884098;15.7427366037762;18.766452387850016;14.9398…
864;13.599230193493675;-0.4631840541577332;13.599230193493675;0.03410203381764232;0.30258028269884124;469.73000000000013;457.63400000000024;467.99992426399996;152.0;0.0;0.2373654079341306;-0.43755755265865787;0.43755755265865787;0.2373654079341306;0.8387096774193549;1.5806451612903225;2.2580645161290325;1.9386345216529342;1317.7010565897642;21.957454678884098;15.7427366037762;18.010523441831563;1…
865;13.290324825944069;-0.3291321580319728;13.290324825944069;0.3291321580319728;0.290437399707609;485.79800000000023;473.7020000000003;483.97708064399995;152.0;0.0;0.12278743655574709;-0.239003397426906;0.239003397426906;0.12278743655574709;0.8064516129032258;1.4838709677419355;2.129032258064516;1.9252223937651889;1300.4510565897644;21.957454678884094;15.742736603776201;18.827020022759292;14.939…
866;9.753682480193724;0.46643849206349186;9.753682480193724;0.46643849206349186;0.38521681375002326;402.2840000000002;389.1800000000002;401.04865277600004;134.0;0.0;0.10144518490529232;-0.26402795193265716;0.26402795193265716;0.10144518490529232;0.7857142857142857;1.5714285714285714;2.25;2.0394115814775065;1180.877550356427;19.509860921691395;14.603123231983465;16.114981124020375;13.6690350955960…
867;9.733274316928417;0.42643849206349227;9.733274316928417;0.42643849206349227;0.4177469467266791;403.2720000000002;391.1760000000002;402.04390174400004;134.0;0.0;0.11481238831682648;-0.24556740968116775;0.24556740968116775;0.11481238831682648;0.7857142857142857;1.5;2.1785714285714284;2.0394115814775065;1183.5668672378813;19.50986092169139;14.4729865582938;15.984844450330709;13.669035095596021;8…
868;13.68743753726403;-4.118373176147084;13.68743753726403;0.03509578632068444;0.27170269605403;585.4630000000001;565.3030000000001;584.0652086800001;198.0;0.0;0.24290156098036453;-0.35285380648354164;0.35285380648354164;0.24290156098036453;0.8461538461538461;1.4871794871794872;2.1025641025641026;1.5131290836531595;1681.896509045645;27.73347556082298;20.282087500450032;22.610441973414666;18.66707…
869;13.526751910255769;-0.9773994712031329;13.526751910255769;0.06006150093782381;0.3063114874932867;467.3020000000002;453.19000000000017;466.045124868;158.0;0.0;0.23212650774969903;-0.47183854316278234;0.47183854316278234;0.23212650774969903;0.875;1.625;2.3125;1.8131709098123538;1335.0909065164783;22.664561460070644;16.449843384962747;17.961701276999655;15.456728795830726;9.487203624826165;10.24…
870;13.610941238858562;-1.069333936822767;13.610941238858562;0.006714394512013833;0.3186861206345463;453.27500000000015;441.1790000000002;452.029474804;152.0;0.0;0.23736545031041928;-0.4375538064661258;0.4375538064661258;0.23736545031041928;0.8387096774193549;1.5806451612903225;2.2580645161290325;1.9173354974892105;1318.4559440919277;21.957454678884098;15.7427366037762;17.25459449581311;14.956728…
871;13.531281616067526;-1.0093900945399101;13.531281616067526;0.019341196355085133;0.29268859865150404;485.2920000000001;472.1880000000002;484.035703056;164.0;0.0;0.2321265077995308;-0.4718385431627209;0.4718385431627209;0.2321265077995308;0.8484848484848485;1.606060606060606;2.272727272727273;1.8272780197714826;1386.028611167479;23.53480494807372;16.750457588782346;18.262315480819257;15.85057564…
872;14.62018843176491;-1.0645408489913641;14.62018843176491;0.024834761064919553;0.3222592777414101;452.3820000000001;439.2780000000002;452.094804136;164.0;0.0;0.23212734484226377;-0.47183853871818415;0.47183853871818415;0.23212734484226377;0.7272727272727273;1.4545454545454546;2.121212121212121;1.8272780197714826;1381.1738581952059;23.53480494807372;16.75045758878235;16.75045758878235;15.8505756…
873;13.163365439797317;-0.30464427437641683;13.163365439797317;0.12268306808320029;0.4401679195195954;396.8770000000001;379.74100000000016;396.10294084400005;140.0;0.0;0.268794686687522;-0.30208537296513605;0.30208537296513605;0.268794686687522;0.8275862068965517;1.4482758620689655;2.0689655172413794;2.050297196064253;1238.494501019857;20.21696770287794;15.548000773503944;16.3039297195224;14.1690…
874;9.697382508865193;0.32035572562358294;9.697382508865193;0.32035572562358294;0.3854362545774926;396.8770000000001;379.74100000000016;396.10294084400005;140.0;0.0;0.23212564928325302;-0.4718404215192217;0.4718404215192217;0.23212564928325302;0.8275862068965517;1.4827586206896552;2.1379310344827585;1.811600647123218;1151.3181220912015;20.05383099606141;15.548000773503944;16.3039297195224;14.2415…
875;13.370022663508733;-0.5274842400468305;13.370022663508733;0.1018732279186112;0.230194486589951;471.4670000000003;452.31500000000017;471.15068128800004;174.0;0.0;0.22697781089338603;-0.4963298547551432;0.4963298547551432;0.22697781089338603;1.0857142857142856;1.9142857142857144;2.742857142857143;1.3519131630460628;1613.6567304304585;24.363232072819912;18.449388626124517;18.449388626124517;17.0…
876;12.798455336788011;-3.726887348496033;12.798455336788011;0.043851011082842284;0.7353436882107731;438.3360000000002;421.20000000000016;437.0367677640001;146.0;0.0;0.24279632876662602;-0.3397653402044398;0.3397653402044398;0.24279632876662602;1.0;1.5714285714285714;2.107142857142857;1.6277354538226387;1005.1296459822149;20.311190308942127;14.807548684633902;17.135903157598534;13.290062129164058…
877;13.46835576441907;-0.2652476917697457;13.46835576441907;0.034574952356753785;0.25008461831566;517.6200000000003;484.3560000000004;517.254083736;198.0;0.0;0.380709151698787;-0.4662287659979468;0.4662287659979468;0.380709151698787;0.9473684210526315;1.5263157894736843;2.0789473684210527;1.203096051150933;1168.4794641249266;26.74406544037339;21.39989641781584;21.39989641781584;18.495534936090944…
878;13.86966493987147;-0.58825761928245;13.86966493987147;0.14223872451235375;0.2484739828331888;560.4450000000002;537.2610000000002;559.1290283359999;196.0;0.0;0.2743164477981856;-0.4965038383015375;0.4965038383015375;0.2743164477981856;1.0256410256410255;1.7435897435897436;2.358974358974359;1.5210602762082677;1569.1971591921833;27.51793261119916;20.68105927200065;22.192917164037556;18.850575645…
879;12.714789251252995;-4.004090014155849;12.714789251252995;0.03985127680293643;0.45086309716481643;463.95000000000005;445.8060000000002;463.086973496;160.0;0.0;0.2636982978009816;-0.2668829660877685;0.2668829660877685;0.2636982978009816;1.0625;1.71875;2.34375;1.6141111938986206;1315.5546496383024;22.716967702877938;16.734360680742;18.306786207688184;15.36934182550903;9.656628591836869;11.517756…
880;12.906847452252673;-6.067387585095261;12.906847452252673;0.16907523080908748;0.38213046615420576;553.3810000000001;537.2530000000002;553.1047953519999;204.0;0.0;0.5725964682259443;-0.40578810354601025;0.5725964682259443;0.40578810354601025;0.9736842105263158;1.631578947368421;2.210526315789474;1.9306262086642194;1354.9165620201402;28.51829709012867;18.799940121587298;18.799940121587298;17.448…
881;12.732283409882164;-4.890384888825373;12.732283409882164;0.008084333270345745;0.48273344090872483;485.3840000000001;468.2480000000002;485.1174107240001;180.0;0.0;0.5725964682259443;-0.40578810354601025;0.5725964682259443;0.40578810354601025;1.1176470588235294;1.8529411764705883;2.5;1.9060584456021326;1227.318771082682;25.095647359318292;17.243396971749238;17.243396971749238;15.86934182550903;…
882;12.974553581839835;-4.803553923697706;12.974553581839835;0.12217084750566864;0.5472220815389098;457.4520000000003;435.2760000000003;457.16132622399994;172.0;0.0;0.5725964682259443;-0.40578810354601025;0.5725964682259443;0.40578810354601025;1.2121212121212122;2.0;2.6666666666666665;1.619572702120998;1223.143098518203;23.63961743368831;17.653473627091575;17.653473627091575;15.655728303040549;10…
883;14.371129131526668;-0.30209211668206337;14.371129131526668;0.020183445221634955;0.14108709442679468;566.464;540.2560000000002;565.1447586520001;200.0;0.0;0.2741911834591278;-0.33720227275013387;0.33720227275013387;0.2741911834591278;1.0256410256410255;1.6923076923076923;2.358974358974359;1.5646660679166375;1514.6091915004556;27.51793261119916;20.872083496889253;22.383941388926164;18.867412398…
884;13.912144169396154;-0.25075283096777756;13.912144169396154;0.04731541498090963;0.17350083187966006;550.4500000000002;525.2500000000003;549.1446784;194.0;0.0;0.2741912125829179;-0.3371982312209689;0.3371982312209689;0.2741912125829179;1.0263157894736843;1.7105263157894737;2.3684210526315788;1.5720181331320726;1450.2948717792165;26.647689123196084;20.311195945690315;21.823053837727226;18.456728…
885;13.286964344634454;-0.575587906973489;13.286964344634454;0.008513636936256175;0.1547863478190558;498.34500000000025;480.20100000000025;497.08215839600007;172.0;0.0;0.27599773221256835;-0.3205862373763715;0.3205862373763715;0.27599773221256835;1.0294117647058822;1.7058823529411764;2.3529411764705883;1.9228713650021554;1355.048394709316;24.241911729260266;17.519092507453475;19.030950399490386;1…
886;11.009216164861005;-0.2512436137006242;11.009216164861005;0.020014172335600877;0.2210723383239326;487.39100000000036;463.19900000000035;486.13377936800003;172.0;0.0;0.25632499967235217;-0.4906877022104525;0.4906877022104525;0.25632499967235217;1.0606060606060606;1.7575757575757576;2.4242424242424243;1.941616711671481;1170.1947715902731;23.37166824125719;17.800653359654497;19.312511251691404;1…
887;10.968399838330393;-0.30679916925617956;10.968399838330393;0.044705530360292345;0.23705435384603984;489.36300000000034;467.18700000000035;488.113043924;172.0;0.0;0.25632831061069167;-0.49068768425049036;0.49068768425049036;0.25632831061069167;1.121212121212121;1.8181818181818181;2.484848484848485;1.9416167116714806;1173.3743134674003;23.37166824125719;17.501794868931814;19.01365276096872;15.9…
888;13.914948773101731;-1.1685658258915734;13.914948773101731;0.0031322775165218975;0.20902429041126488;566.4640000000004;540.2560000000003;565.1447586520001;200.0;0.0;0.2741943122584874;-0.3873803865759031;0.3873803865759031;0.2741943122584874;1.0256410256410255;1.6666666666666667;2.282051282051282;1.5542581526715429;1528.5306467593061;27.733475560822992;20.87208349688925;22.38394138892616;18.65…
889;13.865906924498194;-0.20398412348478434;13.865906924498194;0.06675305606571058;0.2629438410786022;534.4510000000004;509.25100000000043;533.14976378;188.0;0.0;0.2741911998969141;-0.3873803865759031;0.3873803865759031;0.2741911998969141;1.0;1.6756756756756757;2.324324324324324;1.562495720774847;1429.1524399060222;25.940582342009538;19.94133261937998;21.45319051141689;17.91872399336994;11.938920…
890;13.264713358441158;-0.5288191994904958;13.264713358441158;0.019262356177038864;0.24244758405529274;482.3460000000002;464.2020000000003;481.087243776;166.0;0.0;0.27599771952609353;-0.38738038657336976;0.38738038657336976;0.27599771952609353;1.0303030303030303;1.696969696969697;2.3333333333333335;1.918452290466618;1334.2292308937856;23.53480494807372;17.149229181143145;18.661087073180056;15.829…
891;13.20306090007016;-0.354828571888248;13.20306090007016;0.02170033539892824;0.21718121706956758;496.3730000000001;476.21300000000025;495.10289384;172.0;0.0;0.23490393224342082;-0.49192336313537416;0.49192336313537416;0.23490393224342082;1.0294117647058822;1.7058823529411764;2.3529411764705883;1.8995358322515574;1365.3289056574008;24.24191172926027;17.842514862865748;19.35437275490266;16.329407…
892;10.978603919963046;-0.20447490621763054;10.978603919963046;0.05005124786540094;0.346578373460539;471.3920000000002;447.2000000000001;470.138864748;166.0;0.0;0.2563249869824637;-0.49068770224330804;0.49068770224330804;0.2563249869824637;1.0625;1.75;2.40625;1.9396460120148054;1149.793348117309;22.664561460070647;17.430790033344163;18.94264792538107;15.435560745775549;10.422953383809704;11.17888…
893;10.937787593432434;-0.2600304617731861;10.937787593432434;0.06987780297304069;0.371697297397762;473.3640000000003;451.18800000000016;472.11812930400004;166.0;0.0;0.2563282979208033;-0.4906876842833459;0.4906876842833459;0.2563282979208033;1.125;1.8125;2.46875;1.9396460120148054;1153.7277774965999;22.664561460070647;17.13193154262148;18.643789434658387;15.435560745775549;10.00030365299933;10.7…
894;12.706919353293813;-3.8897929620016556;12.706919353293813;0.09571909356743458;0.27460343162268236;564.8360000000001;546.6920000000003;563.988372496;158.0;0.0;0.26369804989440776;-0.26688296608777673;0.26688296608777673;0.26369804989440776;1.032258064516129;1.6774193548387097;2.3225806451612905;1.6241829741941818;1230.7672396957514;22.00986092169139;16.165111558251272;19.895035376373773;14.831…
895;13.187280275440449;-4.16462163421128;13.187280275440449;0.0787647310735331;0.25546595458007176;560.4630000000002;537.2790000000001;559.084780576;192.0;0.0;0.26370449071883867;-0.4951438406784793;0.4951438406784793;0.26370449071883867;1.054054054054054;1.6486486486486487;2.2162162162162162;1.7847784566101375;1430.1685218628288;26.57877502244374;19.291209395127318;21.619563868091955;17.67387227…
896;13.414832870552566;-4.089174615125867;13.414832870552566;0.00038909069392434326;0.23908710977729425;584.5290000000001;557.3130000000001;583.1211660839999;202.0;0.0;0.26370448279143527;-0.49519978793639324;0.49519978793639324;0.26370448279143527;1.0;1.6153846153846154;2.1794871794871793;1.579209689240135;1507.0080294362447;27.57033885400646;20.835559631190083;23.16391410415472;18.7083471207599…
897;13.208038075474041;-4.072456599987715;13.208038075474041;0.020850636423327407;0.2332136373531587;574.4900000000001;549.2900000000002;573.1004306400001;198.0;0.0;0.26370418246328614;-0.4948871212462881;0.4948871212462881;0.26370418246328614;1.0526315789473684;1.6578947368421053;2.263157894736842;1.7141942845009768;1447.21860741504;27.28588180363028;19.998316176313867;22.326670649278505;18.1358…
898;13.292025645810817;-4.219415426728284;13.292025645810817;0.10570660350151662;0.18561281296472223;587.489;563.297;586.095679608;202.0;0.0;0.26370448293373294;-0.4966768721176532;0.4966768721176532;0.26370448293373294;1.0;1.5897435897435896;2.1538461538461537;1.8093128260012554;1528.8772262953898;28.156125291633366;20.291209395127318;22.619563868091955;18.52971432580591;11.601500129240552;13.84…
899;13.131677478766225;-4.018173930129647;13.131677478766225;0.007830952884163578;0.284808827203873;544.4640000000002;521.2800000000003;543.0898659559999;186.0;0.0;0.26370418360907155;-0.4966954088458305;0.4966954088458305;0.26370418360907155;1.0277777777777777;1.6388888888888888;2.25;1.7197246862914557;1393.871919467737;25.708531534440656;18.97375231162428;21.30210678458892;17.225183873165598;10…
900;13.054780747851634;-4.051343100575603;13.054780747851634;0.01908738791404696;0.31723786822448713;530.4370000000002;509.2690000000003;529.074215892;180.0;0.0;0.26370434603501625;-0.4954136983311511;0.4954136983311511;0.26370434603501625;1.0285714285714285;1.6285714285714286;2.2285714285714286;1.730494636861493;1376.9217066384024;25.00142475325411;18.266645530437735;20.59500000340237;16.7251838…
901;13.016231995017169;-4.103812236378071;13.016231995017169;0.07498042915354741;0.29492255217574215;511.99100000000016;489.81500000000034;511.108102864;180.0;0.0;0.26370722002640584;-0.5079655389274276;0.5079655389274276;0.26370722002640584;1.0857142857142856;1.7428571428571429;2.3714285714285714;1.7304946368614929;1375.6765941405663;25.001424753254106;18.335894652928467;19.908320179874647;16.72…
902;13.23205870418262;-4.120567283304251;13.23205870418262;0.04914065628802278;0.2240202011596994;587.4890000000003;563.2970000000004;586.095679608;202.0;0.0;0.2637043460379111;-0.4954138210297138;0.4954138210297138;0.2637043460379111;0.9487179487179487;1.564102564102564;2.1794871794871793;1.7353693844118943;1526.8772262953898;27.992988584816825;20.3681795026242;22.696533975588835;18.619030723282…
903;13.962567820720778;-1.3830102703360176;13.962567820720778;0.003331561682932138;0.1848610888533305;596.4460000000003;572.2540000000002;595.1189378280001;210.0;0.0;0.31537526182674575;-0.49650383830153755;0.49650383830153755;0.31537526182674575;1.0;1.6829268292682926;2.268292682926829;1.5710649457036998;1632.1623933317155;29.310825830012615;21.52005843997378;23.031916332010688;19.60189851798165…
904;13.967498950197363;-1.2088436036693513;13.967498950197363;0.045676702779877676;0.1939034981394317;578.4560000000004;553.2560000000003;577.12835964;204.0;0.0;0.3153752286099976;-0.49650383830153755;0.49650383830153755;0.3153752286099976;0.95;1.625;2.225;1.58220127344497;1579.97459189742;28.440582342009534;21.219444236154178;22.731302128191086;19.208051667864304;12.543720940707235;13.2996498867…
905;13.874132446571117;-1.188565825891574;13.874132446571117;0.07489973083407486;0.19115586014756866;567.4480000000004;542.2480000000004;566.1287742400001;200.0;0.0;0.2741954697015197;-0.49650383830153755;0.49650383830153755;0.2741954697015197;1.0;1.641025641025641;2.2564102564102564;1.5542581526715429;1529.3853997315794;27.733475560822992;20.741946823199584;22.253804715236495;18.658522845007592;…
906;13.858507446571119;-1.2996769370026846;13.858507446571119;0.05927473083407486;0.20755481298539435;568.4360000000004;544.2440000000004;567.124023208;200.0;0.0;0.27419548448996794;-0.49650383830153755;0.49650383830153755;0.27419548448996794;1.0512820512820513;1.7435897435897436;2.358974358974359;1.5542581526715424;1532.0512702982292;27.733475560822995;20.611810149509918;22.123668041546825;18.65…
907;13.879063576047702;-1.0143991592249062;13.879063576047702;0.12390799529688445;0.20140887079083972;549.4580000000004;523.2500000000005;548.138196052;194.0;0.0;0.2741954697015193;-0.49650383830153755;0.49650383830153755;0.2741954697015193;0.9473684210526315;1.5789473684210527;2.210526315789474;1.5722901099005777;1477.7113956520047;26.86323207281991;20.44133261937998;21.953190511416892;18.264675…
908;13.863438576047702;-1.1255102703360174;13.863438576047702;0.10828299529688445;0.21846213623984115;550.4460000000004;525.2460000000003;549.13344502;194.0;0.0;0.2741954844899676;-0.49650383830153755;0.49650383830153755;0.2741954844899676;1.0;1.6842105263157894;2.3157894736842106;1.5722901099005782;1480.3772662186548;26.863232072819912;20.311195945690315;21.823053837727226;18.26467599489024;12.0…
909;14.340214990722416;-0.5914507909907185;14.340214990722416;0.023750938334583305;0.19848381655121874;551.4490000000004;526.2490000000004;550.1338596200001;194.0;0.0;0.2741923282161702;-0.49650383830153755;0.49650383830153755;0.2741923282161702;1.0;1.6578947368421053;2.3157894736842106;1.554558203746577;1494.9613956520047;26.810825830012615;20.372083496889253;21.88394138892616;18.329407595892896…
910;13.82509059796758;-0.5667530560657112;13.82509059796758;0.15495430386979803;0.24213294949440914;535.4350000000004;511.24300000000045;534.1337793680001;188.0;0.0;0.2741923573399602;-0.49650383830153755;0.49650383830153755;0.2741923573399602;1.0;1.6756756756756757;2.324324324324324;1.562495720774847;1431.2941493560986;25.940582342009538;19.81119594569031;21.32305383772722;17.91872399336994;11.8…
911;12.381437406310416;-0.5741956413229816;12.381437406310416;0.1610511838650368;0.26623326523561286;540.4510000000002;513.2350000000002;539.149095084;192.0;0.0;0.23485011918613533;-0.496503838346276;0.496503838346276;0.23485011918613533;1.027027027027027;1.7027027027027026;2.324324324324324;1.5454190354217279;1356.861204504843;26.10371904882607;20.070708969684155;21.582566861721066;17.8125708434…
912;10.937787593432434;-0.5500512478654007;10.937787593432434;0.12765306122449016;0.3200281211881605;472.37600000000026;449.19200000000006;471.12288033600004;166.0;0.0;0.25632614574058094;-0.4965038383200408;0.4965038383200408;0.25632614574058094;1.0;1.6875;2.34375;1.9396460120148054;1151.6934826471993;22.664561460070647;17.300653359654493;18.812511251691404;15.435560745775549;10.35788504696487;1…
913;10.896971266901822;-0.5700512478654012;10.896971266901822;0.15234441924918118;0.36100113492894415;474.34800000000024;453.1800000000001;473.102144892;166.0;0.0;0.25632945667890716;-0.4965038383200408;0.4965038383200408;0.25632945667890716;1.0625;1.75;2.40625;1.9396460120148054;1154.8730245243264;22.664561460070647;17.00179486893181;18.513652760968718;15.435560745775549;9.935235316154495;10.691…
914;13.548677625698751;-4.87562574838818;13.548677625698751;0.0029603242493301263;0.43839541851423547;589.5180000000001;568.3500000000003;589.1218444720001;214.0;0.0;0.4159780236426855;-0.4037507323875578;0.4159780236426855;0.4037507323875578;0.95;1.575;2.125;1.2750817716430252;1589.0744371669768;29.034804948073717;20.382355405513927;21.19885198644165;18.641033552702435;11.93262717250657;13.37269…
915;13.212640148652053;-0.18771914630049502;13.212640148652053;0.0980119735630196;0.4063192401755461;391.47500000000014;366.2750000000001;391.20082504000004;150.0;0.0;0.266828894259034;-0.4929866449503451;0.4929866449503451;0.266828894259034;1.1379310344827587;1.8620689655172413;2.6206896551724137;1.8096726493230046;1227.6433363667143;19.957454678884098;16.34262240178342;16.34262240178342;14.1310…
916;13.2580946941066;-0.18605247963382832;13.2580946941066;0.08759530689635309;0.39313672113147485;405.5020000000001;378.2860000000001;405.21647510400004;156.0;0.0;0.266828894259034;-0.4929866449503453;0.4929866449503453;0.266828894259034;1.1;1.8333333333333333;2.6;1.7696629415799394;1244.1489732487116;20.664561460070644;17.049729182969966;17.049729182969966;14.631030293135238;11.016593762113137;…
917;13.270142786387064;-0.20859845339778582;13.270142786387064;0.08718720371272615;0.3607026294433289;436.5160000000003;408.2920000000002;436.222288756;168.0;0.0;0.2668288942531423;-0.4929931739133172;0.4929931739133172;0.2668288942531423;1.25;2.03125;2.8125;1.6037144240391663;1282.6044148424605;22.078775022443736;18.034947580930705;18.034947580930705;15.631030293135238;11.284159624695226;11.2841…
918;13.267142952111005;-0.21233102320358777;13.267142952111005;0.08345463390692398;0.2881175194681972;427.50800000000027;402.3080000000002;427.20082504000004;162.0;0.0;0.26682889425310313;-0.4929935917364109;0.4929935917364109;0.26682889425310313;1.125;1.875;2.65625;1.6528035981425018;1430.2082160466969;22.07877502244374;17.737809916168825;17.737809916168825;15.631030293135238;11.022363050571322;…
919;13.247443984570157;-0.2360568363147728;13.247443984570157;0.07864405973081956;0.30296881398744097;413.4810000000002;390.2970000000002;413.18517497600004;156.0;0.0;0.2668288942593854;-0.49298579694301675;0.49298579694301675;0.2668288942593854;1.1290322580645162;1.8709677419354838;2.6451612903225805;1.741778600459716;1413.3779003387222;21.371668241257193;17.03070313498228;17.03070313498228;15.1…
920;13.239179521760239;-0.2638346140925505;13.239179521760239;0.06864405973081933;0.30370031721401003;414.46900000000016;392.29300000000023;414.1804239439999;156.0;0.0;0.2668288942593855;-0.4929857921654326;0.4929857921654326;0.2668288942593855;1.2258064516129032;2.064516129032258;2.838709677419355;1.7417786004597158;1415.4749408368286;21.371668241257193;16.900566461292613;16.900566461292613;15.1…
921;13.197721762347935;-0.28925411522633726;13.197721762347935;0.06563518308557925;0.3093464745618156;403.4420000000002;382.27400000000017;403.16443953199996;152.0;0.0;0.26682889425950496;-0.4929845005104294;0.4929845005104294;0.26682889425950496;1.2666666666666666;2.1;2.8666666666666667;1.7691991755445307;1375.930352482862;20.664561460070644;16.28425088706689;16.28425088706689;14.631030293135238…
922;12.2677468743934;-0.6485849360320255;12.2677468743934;0.12507709050698468;0.31929705239848216;483.78200000000015;466.64600000000024;482.03556082399996;160.0;0.0;0.25371253850503583;-0.4722105164049726;0.4722105164049726;0.25371253850503583;0.84375;1.53125;2.1875;1.8876495068745152;1276.6179396633206;22.664561460070644;16.687614145296678;18.955400983352042;15.41872399336994;9.650747203731651;1…
923;13.68632510090108;-1.1186309551403484;13.68632510090108;0.0708156091654768;0.3045193925405894;505.7350000000001;492.63100000000026;504.001067136;166.0;0.0;0.25372810561756304;-0.4380435079269025;0.4380435079269025;0.25372810561756304;0.8181818181818182;1.5151515151515151;2.1515151515151514;1.9584159223888304;1379.2408921764184;23.697941654890254;16.58173577174933;18.849522609804698;15.7232544…
924;13.02370657113983;-0.3146127166729018;13.02370657113983;0.04639739229024942;0.2579997618097986;493.7770000000002;478.6570000000003;492.01991076;162.0;0.0;0.22996728243234607;-0.43192099633915215;0.43192099633915215;0.22996728243234607;0.8181818181818182;1.5151515151515151;2.212121212121212;1.7622250060634344;1510.9081412791181;23.11215521726335;16.980507364110128;19.248294202165493;15.9187239…
925;10.078752572016462;0.0025624632569078987;10.078752572016462;0.0025624632569078987;0.38738929135329414;313.78800000000007;297.66;313.09818981200004;112.0;0.0;0.2301205171295285;-0.49204231374429536;0.49204231374429536;0.2301205171295285;1.1363636363636365;1.9090909090909092;2.6818181818181817;1.7086693565428388;821.541262342673;15.526733258565956;11.882757649088873;12.638686595107327;10.614193…
926;12.752909605225621;-3.5504051450827236;12.752909605225621;0.16780145082724474;0.49800850340428604;359.4510000000001;338.283;359.13036253199994;132.0;0.0;0.2425896730785747;-0.49282928064734083;0.49282928064734083;0.2425896730785747;1.04;1.76;2.48;1.9046028283605936;887.9442329621;17.863596551749424;13.798071986530836;14.614568567458562;11.964363626468568;8.204717134370584;9.644780463171223;6.…
927;6.536801854928958;0.3410853209596598;6.536801854928958;0.3410853209596598;0.290906022292361;477.7820000000001;462.6620000000001;476.03622952000006;156.0;0.0;0.16550937746398592;-0.38301111430915946;0.38301111430915946;0.16550937746398592;0.625;1.25;1.90625;1.7879591897532203;1449.5486919989492;22.24191172926027;16.55843797418232;18.826224812237683;15.491203638441375;9.744697579079617;10.87859…
928;13.171805240614763;-0.8446091584782058;13.171805240614763;0.08783706538170777;0.7535068541032328;358.48200000000014;328.242;358.22564282;142.0;0.0;0.2395690923337547;-0.39300254972777005;0.39300254972777005;0.2395690923337547;1.1538461538461537;1.9230769230769231;2.6923076923076925;1.575158156853248;637.4031774840079;18.148053602125596;15.310002530349303;15.310002530349303;12.593172145670254;…
929;12.773440885613503;-3.8210519809775776;12.773440885613503;0.0009385235575707362;0.7878030587110108;397.71100000000024;382.5910000000001;395.98689638;126.0;0.0;0.245669544089008;-0.3398134605440928;0.3398134605440928;0.245669544089008;1.0;1.5217391304347827;2.0;1.7790428982249795;718.6295411209346;16.775656403009393;12.136005266571216;15.220288685554305;10.802567583920094;7.239492634865214;9.8…
930;12.705224710254473;-3.745650746409676;12.705224710254473;0.055275205761316615;0.8277233213435482;363.2660000000002;347.13800000000015;362.025868732;120.0;0.0;0.24566769900970625;-0.339813460544093;0.339813460544093;0.24566769900970625;1.0454545454545454;1.5909090909090908;2.090909090909091;1.7576887301040962;675.7895427345687;15.905412915006313;11.835391062751615;14.163745535716249;10.4087207…
931;12.730632243638196;-3.7653806846812805;12.730632243638196;0.037857772738725703;0.7369585331731611;397.71100000000007;382.591;395.98689638;126.0;0.0;0.24423100661724473;-0.33981346060113166;0.33981346060113166;0.24423100661724473;0.9565217391304348;1.5217391304347827;2.0869565217391304;1.7628429663878238;741.8795411209346;16.775656403009393;12.136005266571216;15.220288685554307;10.802567583920…
932;12.619607426303855;-3.634308153817083;12.619607426303855;0.08978652263374531;0.8277233213435483;363.26600000000013;347.13800000000015;362.025868732;120.0;0.0;0.24279632876599808;-0.33981346065795043;0.33981346065795043;0.24279632876599808;1.0;1.5454545454545454;2.0454545454545454;1.7233072784340875;675.7895427345688;15.905412915006313;11.835391062751613;14.16374553571625;10.375047228991528;7.…
933;12.662416068279164;-3.68997945011338;12.662416068279164;0.01725565843621446;0.8277233213435483;363.26600000000013;347.13800000000015;362.025868732;120.0;0.0;0.24422916968298203;-0.3398134606011319;0.3398134606011319;0.24422916968298203;1.0909090909090908;1.7272727272727273;2.3181818181818183;1.7394596422139736;696.0395427345688;15.905412915006313;11.835391062751615;14.16374553571625;10.391883…
934;12.500663107835727;-3.495820499496095;12.500663107835727;0.17920452636722572;0.8462216330936739;328.8210000000001;311.68500000000006;328.064841084;114.0;0.0;0.2426909656871042;-0.33981346065815726;0.33981346065815726;0.2426909656871042;1.0476190476190477;1.619047619047619;2.142857142857143;1.6750043928715221;632.687895600518;15.035169427003234;11.534776858932013;13.107202385878193;9.981200378…
935;13.537044500226337;-4.782168052809951;13.537044500226337;0.012495114288969988;0.4475209873595564;572.5310000000002;550.3550000000004;572.1316808840002;208.0;0.0;0.4159759983964472;-0.3397936918540571;0.4159759983964472;0.3397936918540571;0.8717948717948718;1.5128205128205128;2.076923076923077;1.262243608966475;1462.9070643978687;28.164561460070633;20.128807653429313;20.945304234357035;18.2471…
936;13.541827663491645;-4.774798438297478;13.541827663491645;0.03611599682214117;0.4475209873595564;572.5310000000002;550.3550000000002;572.1316808840002;208.0;0.0;0.4159750546167186;-0.3397936918540573;0.4159750546167186;0.3397936918540573;0.8717948717948718;1.5128205128205128;2.076923076923077;1.262243608966475;1462.9070643978685;28.164561460070637;20.128807653429313;20.94530423435704;18.247186…
937;13.523811081858991;-4.798891408819021;13.523811081858991;0.03232332027673879;0.46290936977058417;573.5190000000002;552.3510000000003;573.1269298520001;208.0;0.0;0.4159759939250231;-0.3397936918540571;0.4159759939250231;0.3397936918540571;0.8974358974358975;1.5384615384615385;2.1025641025641026;1.2622436089664748;1465.354728650492;28.164561460070633;19.998670979739646;20.815167560667373;18.247…
938;13.528769430939366;-4.89950613387571;13.528769430939366;0.017143570856819057;0.45341038487708407;590.5020000000002;570.3420000000003;590.10586006;214.0;0.0;0.45952208963662383;-0.33979369185405706;0.45952208963662383;0.33979369185405706;0.925;1.55;2.1;1.2750817716430252;1589.0744371669773;29.034804948073713;20.290603695977786;21.107100276905513;18.64103355270243;11.8867513177385;13.3268146465…
939;13.548927609951711;-4.873677052243056;13.548927609951711;0.0038791080469016137;0.4367758562458774;589.5180000000001;568.3500000000004;589.1218444720001;214.0;0.0;0.4159769722490597;-0.4779324862724516;0.4779324862724516;0.4159769722490597;0.925;1.55;2.1;1.27183874992042;1530.2639132154588;29.034804948073713;20.368534306049973;21.1850308869777;18.64103355270243;11.945199275292644;13.3852626040…
940;13.516636336961032;-4.809945830587727;13.516636336961032;0.02880480175822031;0.46290936977058417;573.5190000000002;552.3510000000003;573.1269298520001;208.0;0.0;0.41597698375837366;-0.33979369185405706;0.41597698375837366;0.33979369185405706;0.8974358974358975;1.5384615384615385;2.1025641025641026;1.262243608966475;1465.3547286504918;28.164561460070637;19.998670979739643;20.81516756066737;18.…
941;13.501011336961032;-4.830353993853034;13.501011336961032;0.018804801758220302;0.41925272085511206;574.5030000000002;554.3430000000003;574.1109454400001;208.0;0.0;0.415976991519444;-0.34242291891749765;0.415976991519444;0.34242291891749765;0.8974358974358975;1.5384615384615385;2.1025641025641026;1.262243608966475;1465.7192566270921;28.164561460070637;19.906919270203506;20.723415851131232;18.24…
942;13.528519446686404;-4.9014548300208345;13.528519446686404;0.01622478705924757;0.444766013714173;590.5020000000002;570.3420000000004;590.10586006;214.0;0.0;0.4159780237226063;-0.4645322685841134;0.4645322685841134;0.4159780237226063;0.9;1.525;2.075;1.27183874992042;1530.263913215459;29.034804948073713;20.276782596513836;21.093279177441563;18.64103355270243;11.856233970256548;13.296297299057185…
943;13.53559774096708;-4.78529730451063;13.53559774096708;0.04094214743723246;0.4209789236756812;572.5310000000002;550.3550000000002;572.1316808840002;208.0;0.0;0.4160306926531827;-0.3397936918539445;0.4160306926531827;0.3397936918539445;0.8717948717948718;1.5128205128205128;2.076923076923077;1.262243608966475;1462.9070643978685;28.164561460070637;20.153371518118895;20.969868099046618;18.24718670…
944;13.519972740967079;-4.805705467775937;13.519972740967079;0.03094214743723267;0.4319021784069933;573.5190000000001;552.3510000000002;573.1269298520001;208.0;0.0;0.41603070103001216;-0.3397936918539445;0.41603070103001216;0.3397936918539445;0.8717948717948718;1.5128205128205128;2.076923076923077;1.2622436089664748;1465.354728650492;28.164561460070633;20.023234844429226;20.839731425356952;18.247…
945;13.519972740967079;-4.805705467775937;13.519972740967079;0.030942147437232892;0.4319021784069933;573.5190000000001;552.3510000000002;573.1269298520001;208.0;0.0;0.4160307018807987;-0.3397936918539445;0.4160307018807987;0.3397936918539445;0.8717948717948718;1.5128205128205128;2.076923076923077;1.2622436089664748;1465.354728650492;28.164561460070633;20.023234844429226;20.839731425356952;18.2471…
946;13.515189577701772;-4.8130750822884085;13.515189577701772;0.028596468424886945;0.4319021784069933;573.5190000000001;552.3510000000002;573.1269298520001;208.0;0.0;0.4160318204905667;-0.3397936918539443;0.4160318204905667;0.3397936918539443;0.8205128205128205;1.4102564102564104;1.9743589743589745;1.262243608966475;1465.354728650492;28.164561460070637;20.023234844429226;20.839731425356952;18.247…
947;13.991663500604268;-5.134123835122875;13.991663500604268;0.07794196857129632;0.5081980414891388;586.5010000000003;564.3250000000003;586.117253944;214.0;0.0;0.4159669973000138;-0.38972389411832264;0.4159669973000138;0.38972389411832264;0.8205128205128205;1.358974358974359;1.8717948717948718;1.4442933768948112;1335.3790929090214;28.96589084732137;19.937142842255067;20.75363942318279;17.94669209…
948;13.320697892138659;-5.34892846046541;13.320697892138659;0.024307709312037407;0.4902600574507954;604.4910000000001;583.3230000000001;604.1078321320001;220.0;0.0;0.41808534439414813;-0.37921435274780574;0.41808534439414813;0.37921435274780574;0.825;1.375;1.875;1.4500595855520177;1364.686558766436;29.836134335324452;20.18535080326737;21.001847384195095;18.29671552544179;11.729661154993376;13.169…
949;13.573624873116234;-4.84017128882658;13.573624873116234;0.009258968390767341;0.4726635971735681;605.5820000000003;584.4140000000003;605.0877674720001;214.0;0.0;0.41597631321109213;-0.3397936918540571;0.41597631321109213;0.3397936918540571;0.9;1.525;2.075;1.2658197137174478;1481.3525307568102;29.03480494807372;20.497710477164336;22.130703639019785;18.641033552702435;12.074855697694655;14.50051…
950;13.40743258601621;-4.672462837390449;13.40743258601621;0.05481447449656307;0.482538672355432;546.5330000000002;522.3410000000003;546.141182948;200.0;0.0;0.4159634628177276;-0.33979369185407987;0.4159634628177276;0.33979369185407987;0.7837837837837838;1.3783783783783783;1.9189189189189189;1.2311846029925466;1295.1876046543448;26.75034789769754;19.518457351112822;20.33495393204055;17.2471867025…
951;13.30139989516209;-4.7691238351228735;13.30139989516209;0.03495858941473351;0.5540991272120278;550.5210000000004;526.3290000000003;550.1360975680001;202.0;0.0;0.41596329537704535;-0.3960313079521794;0.41596329537704535;0.3960313079521794;0.8918918918918919;1.4864864864864864;2.027027027027027;1.404470755090855;1253.480814127884;27.172997628507915;19.388320677423156;20.204817258350882;17.21271…
952;13.0124968339376;-4.845240615168227;13.0124968339376;0.013133505461923933;0.614792805334696;522.4670000000003;502.3070000000003;522.10479744;190.0;0.0;0.41608840518651063;-0.5079040634362236;0.5079040634362236;0.41608840518651063;0.8571428571428571;1.4285714285714286;1.9714285714285715;1.3848103045594475;1219.987549359807;25.758784066134822;17.97410711505006;18.790603695977786;16.174707057513…
953;14.147472442680774;-0.1286796956500691;14.147472442680774;0.03056739208028869;0.3927216115227418;559.5480000000003;524.2680000000004;558.18819046;192.0;0.0;0.22588321673349004;-0.37879232267908625;0.37879232267908625;0.22588321673349004;0.8108108108108109;1.4054054054054055;2.0;1.245436203787211;1146.9773324309215;25.244065440373397;21.26780385183944;22.85380039095414;18.1377969028439;13.6106…
954;12.974444129503652;-0.8569351536911061;12.974444129503652;0.024131183337532836;0.8678696312467937;342.43900000000014;316.23100000000005;342.194342692;134.0;0.0;0.24727435020830052;-0.49657906602692653;0.49657906602692653;0.24727435020830052;1.16;1.92;2.64;1.61147799372254;674.7786559175873;17.44094682093905;14.472759075473087;14.472759075473087;12.093172145670254;9.434395739367064;9.434395739…
955;12.560099205481599;0.06659396783404725;12.560099205481599;0.06659396783404725;0.7152937217791525;403.353;379.1610000000001;402.126568748;142.0;0.0;0.22526773354086377;-0.33989256655967837;0.33989256655967837;0.22526773354086377;0.9629629629629629;1.6666666666666667;2.259259259259259;1.5564778078339416;799.2150060131438;18.802754140504852;15.281854587684329;16.79371247972124;13.131030293135234…
956;12.7800992054816;0.06453635466532281;12.7800992054816;0.06453635466532281;0.6636298934815142;417.38000000000017;391.1720000000002;416.142218812;148.0;0.0;0.22526772734569261;-0.3398925665794878;0.3398925665794878;0.22526772734569261;0.9285714285714286;1.6071428571428572;2.25;1.5388508591521608;812.6069656360278;19.5098609216914;15.988961368870877;17.500819260907786;13.631030293135234;10.16004…
957;13.367997849813326;-3.569753112664817;13.367997849813326;0.039748099857226826;0.7962866387665015;398.52800000000025;372.32000000000016;398.166413692;148.0;0.0;0.24332955783923021;-0.33367655694596027;0.33367655694596027;0.24332955783923021;0.8928571428571429;1.5714285714285714;2.3214285714285716;1.3703910869586446;996.118752106504;19.30275414050485;15.95777729424401;16.774273875171737;13.5536…
958;13.520775627591103;-3.593086445998153;13.520775627591103;0.021229581338708003;0.7708107882535674;412.5550000000003;384.3310000000002;412.182063756;154.0;0.0;0.24332953680921426;-0.33383637136612726;0.33383637136612726;0.24332953680921426;0.8275862068965517;1.4827586206896552;2.206896551724138;1.4074876399533325;1010.0996275114384;20.009860921691395;16.66488407543056;17.481380656358283;14.0536…
959;12.932876983259378;0.06286968799865633;12.932876983259378;0.06286968799865633;0.6103288847136266;431.4070000000002;403.18300000000016;430.157868876;154.0;0.0;0.22526772732247521;-0.3398925665795238;0.3398925665795238;0.22526772732247521;0.896551724137931;1.5862068965517242;2.2413793103448274;1.5150249828161075;828.0292332287802;20.216967702877945;16.696068150057425;18.207926042094336;14.13103…
960;13.063401264540333;-5.142219297368834;13.063401264540333;0.04132227891156526;0.6218735809584083;472.45100000000036;450.27500000000026;472.12553288400005;174.0;0.0;0.4159688418543013;-0.3398134659678894;0.4159688418543013;0.3398134659678894;0.8064516129032258;1.2903225806451613;1.7419354838709677;1.7990729721458605;883.3012931949884;23.026733258565947;16.468569298348164;17.285065879275894;14.2…
961;12.7750619717584;-3.6545447793314865;12.7750619717584;0.09449726643539824;0.774658063626849;405.3470000000002;383.17100000000016;404.07281892399993;138.0;0.0;0.24279632876599808;-0.33981346596772394;0.33981346596772394;0.24279632876599808;0.92;1.48;2.04;1.6549555281864867;720.0098964878691;18.026733258565955;13.956711406311257;16.28506587927589;11.875047228991528;8.627860667550227;10.82385294…
962;13.171442987127511;-3.5711525127026102;13.171442987127511;0.13376027445367766;0.7681606724808303;412.5550000000003;384.33100000000013;412.18206375600005;154.0;0.0;0.2427114514421781;-0.33981346596788814;0.33981346596788814;0.2427114514421781;0.7931034482758621;1.4482758620689655;2.1379310344827585;1.4456391949552752;945.0980574587592;20.26937394568524;16.66488407543056;17.481380656358287;14.0…
963;12.862567931207;-4.600552630702168;12.862567931207;0.018865077890149573;0.7779121663812534;404.4540000000003;381.27000000000015;404.138148256;150.0;0.0;0.4159533060029995;-0.3398134659679101;0.4159533060029995;0.3398134659679101;1.0;1.6296296296296295;2.2222222222222223;1.669644938709197;781.2867412536658;19.656489770562867;14.912026148510112;15.728522729437836;12.692525244279363;9.1561593015…
964;13.201886738702216;-3.5672531126648166;13.201886738702216;0.13886490783947436;0.8135911916692209;386.5170000000002;360.30900000000014;386.166413692;144.0;0.0;0.24330920985425433;-0.3398134659443666;0.3398134659443666;0.24330920985425433;0.8518518518518519;1.5185185185185186;2.259259259259259;1.4900598336161877;922.0971922035549;18.85516038331214;15.510183537051308;16.326680117979034;13.070516…
965;13.92048047384447;-4.711039068405139;13.92048047384447;0.015202280049862127;0.6991596758961528;454.5140000000002;429.31400000000014;454.1537983200001;168.0;0.0;0.4096146510316467;-0.3277247493386692;0.4096146510316467;0.3277247493386692;0.9354838709677419;1.6129032258064515;2.3225806451612905;1.6305408198230562;1059.8507250966989;22.22540387131522;17.014320444082063;17.83081702500979;14.69252…
966;13.77876158123182;-3.7081664015915003;13.77876158123182;0.06128365311536221;0.5486041419548149;462.61500000000035;432.3750000000002;462.19771382;172.0;0.0;0.24333090287402304;-0.3327540429278932;0.3327540429278932;0.24333090287402304;0.7878787878787878;1.4848484848484849;2.272727272727273;1.4779637199940185;1231.2208705355217;22.83828804643758;18.76717837100251;19.583674951930234;16.053680023…
967;13.278110512723607;-4.294938558533366;13.278110512723607;0.0464453140454224;0.8077452934505392;426.4790000000002;397.2470000000001;426.21302744800005;166.0;0.0;0.4008407133666013;-0.38472444907911174;0.4008407133666013;0.38472444907911174;1.1666666666666667;1.9;2.6333333333333333;1.5047800300740806;744.8933476221459;21.35516038331214;16.981900751837767;16.981900751837767;14.277623557537764;10…
968;13.008194129503654;-0.8497604087931467;13.008194129503654;0.0808040438397577;0.8676672495720433;342.4390000000002;316.23100000000005;342.194342692;134.0;0.0;0.22783884278153688;-0.49657828388166647;0.49657828388166647;0.22783884278153688;1.2;1.96;2.68;1.5907887684369504;674.7786559175872;17.44094682093905;14.472759075473087;14.472759075473087;12.093172145670254;9.400672906100603;9.40067290610…
969;13.09736079617032;-0.8041963498362308;13.09736079617032;0.125699378516839;0.7556687848320411;343.4710000000001;314.23900000000003;343.22597716800004;136.0;0.0;0.24078745587242784;-0.38472444912362147;0.38472444912362147;0.24078745587242784;1.16;1.96;2.72;1.585275902678185;602.2186460270672;17.27781011412252;14.785438665659719;14.785438665659719;12.199325295552901;9.724765169901305;9.724765169…
970;11.78073684801183;-0.11420043898536503;11.78073684801183;0.07603298714139273;0.4422991810987791;323.39200000000005;302.22400000000005;323.152143532;124.0;0.0;0.1807087605947152;-0.4965865188288296;0.4965865188288296;0.1807087605947152;0.9583333333333334;1.625;2.2916666666666665;1.8864586184728678;703.4236370387839;17.200459844932894;13.429169162795816;13.429169162795816;11.685871848001627;7.8…
971;11.975621743191256;-0.24022672006257828;11.975621743191256;0.07033100450668983;0.6841628305775692;341.407;318.22300000000007;341.16270821600006;132.0;0.0;0.22268201614590746;-0.39453445772572926;0.39453445772572926;0.22268201614590746;0.92;1.6;2.28;1.8954396758926173;748.1994932717548;18.07070333293597;14.09693047725352;14.09693047725352;12.134560252985374;8.329940676892912;8.329940676892912;…
972;12.07284396541348;0.007887088477366078;12.07284396541348;0.007887088477366078;0.773468064442509;321.42;298.236;321.172878976;124.0;0.0;0.2225215333029367;-0.3426937199864419;0.3426937199864419;0.2225215333029367;0.9166666666666666;1.6666666666666667;2.4583333333333335;1.529439077498532;757.2777254235274;16.777810114122524;13.909610067440152;13.909610067440152;11.720346690612278;8.697485144859…
973;11.981642045324405;-0.23319913124927516;11.981642045324405;0.09813450071386542;0.5087817302186682;345.398;326.2460000000001;345.136493468;130.0;0.0;0.2243267765152063;-0.507964315792558;0.507964315792558;0.2243267765152063;0.8846153846153846;1.6153846153846154;2.3846153846153846;1.5142045140013234;958.5431206139599;18.355160383312143;14.183477238265919;14.183477238265919;12.597356788324023;8.…
974;11.832904069035022;0.005282921810699781;11.832904069035022;0.005282921810699781;0.48960775647305094;293.36600000000004;274.214;293.14157884800005;112.0;0.0;0.180903904814981;-0.49658047609913375;0.49658047609913375;0.180903904814981;1.1363636363636365;1.9090909090909092;2.6818181818181817;1.578634989240896;741.9385232797264;15.363596551749426;12.40460529810623;12.40460529810623;10.70350993820…
975;11.755910887503148;-0.11123732870402869;11.755910887503148;0.07045640169648082;0.46836684595533684;297.35400000000004;278.202;297.136493468;114.0;0.0;0.18070876059471522;-0.4965865188288296;0.4965865188288296;0.18070876059471522;1.0909090909090908;1.8636363636363635;2.6363636363636362;1.9329797085132878;704.299415552402;15.7862462825598;12.274468624416564;12.274468624416564;10.685871848001629…
976;12.080025873661473;0.08296553497942405;12.080025873661473;0.08296553497942405;0.7232732622620466;335.44700000000006;310.247;335.18852904;130.0;0.0;0.2220772845239008;-0.3427054573550548;0.3427054573550548;0.2220772845239008;0.92;1.68;2.48;1.4597059880561594;772.4458108289365;17.48491689530907;14.6167168486267;14.6167168486267;12.220346690612278;9.197485144859236;9.197485144859236;6.7012344568…
977;11.887693688586545;0.08090792181070006;11.887693688586545;0.08090792181070006;0.4572574854107425;307.39300000000014;286.225;307.15722891200005;118.0;0.0;0.18045411751852355;-0.4965898767476628;0.4965898767476628;0.18045411751852355;1.1304347826086956;1.9130434782608696;2.6956521739130435;1.5022086515680353;757.0806543761377;16.070703332935974;13.111712079292777;13.111712079292777;11.203509938…
978;11.827188287351978;-0.08582713215104287;11.827188287351978;0.00892704795440924;0.44487077561830735;311.3810000000001;290.213;311.152143532;120.0;0.0;0.18025897191000329;-0.49659591900494915;0.49659591900494915;0.18025897191000329;1.0869565217391304;1.8695652173913044;2.652173913043478;1.8479695406318537;719.3814352163487;16.493353063746348;12.981575405603111;12.981575405603111;11.185871848001…
979;12.284282407407407;0.010389922944486596;12.284282407407407;0.010389922944486596;0.7940842086320425;323.3920000000001;302.224;323.152143532;124.0;0.0;0.2226827207577167;-0.37777421402775924;0.37777421402775924;0.2226827207577167;0.8333333333333334;1.4583333333333333;2.125;1.5592259803129425;688.5837174014799;16.77781011412252;13.610751576717469;13.610751576717469;11.737183443017882;8.280818478…
980;11.867542403567384;-0.10021509947919238;11.867542403567384;0.06517220241884458;0.5466641772243037;325.4080000000001;302.22400000000005;325.16779359599997;126.0;0.0;0.18069572816927612;-0.4965866649738874;0.4965866649738874;0.18069572816927612;0.875;1.5416666666666667;2.2083333333333335;1.7880227416681853;663.043133528945;17.200459844932894;13.688682186789658;13.688682186789658;11.685871848001…
981;12.802086017711122;-4.398038420988944;12.802086017711122;0.007333122808861781;0.6151434015885341;495.3500000000003;476.1980000000003;494.04455348799996;168.0;0.0;0.4159098368829807;-0.3400441171212018;0.4159098368829807;0.3400441171212018;0.9354838709677419;1.4838709677419355;2.0;1.5462169295562964;1032.0800099580756;22.811190308942123;16.201335289348172;18.52968976231281;14.46338219210846;9.…
982;13.331472244479896;-4.48499518942085;13.331472244479896;0.06399636243386286;0.2932204353844776;474.55400000000014;461.4500000000002;474.0142106960001;156.0;0.0;0.41598720582806736;-0.2780283061470008;0.41598720582806736;0.2780283061470008;0.967741935483871;1.7096774193548387;2.5161290322580645;1.484906156662926;1269.650882955223;21.587211190881018;15.719273514155484;18.168763256938664;14.8979…
983;13.25297871000252;0.014372952884857959;13.25297871000252;0.014372952884857959;0.3252118913341003;441.0020000000002;427.89800000000025;439.987853716;138.0;0.0;0.24156211138926226;-0.27799020057840823;0.27799020057840823;0.24156211138926226;1.0;1.7857142857142858;2.6785714285714284;1.4584061067802518;1174.2126556398175;19.087211190881025;14.46334456813703;17.668763256938664;13.686673185801064;8…
984;12.98107209875705;-5.232619258449619;12.98107209875705;0.07318317645927475;0.5761374997267562;534.4000000000001;519.2800000000001;534.06596732;192.0;0.0;0.4159688407501008;-0.3390715041916537;0.4159688407501008;0.3390715041916537;0.8;1.2571428571428571;1.6857142857142857;1.6578707541553592;1166.0669685190242;26.396976746569027;17.222009511515104;18.038506092442834;15.859158469381159;9.6183047…
985;13.04856784705637;-4.724733770921272;13.04856784705637;0.0011615016376920195;0.5167540316147589;559.3260000000002;542.19;558.004744824;180.0;0.0;0.41599285987087986;-0.33976534023270544;0.41599285987087986;0.33976534023270544;0.8484848484848485;1.393939393939394;1.9090909090909092;1.6541287083760081;1125.969593284993;24.604083527755577;16.75015745418008;19.15265057422251;15.174707057513647;9.…
[truncated: 230 more rows]
