# Supplementary material for: Evaluating High-Variance Leaves as Uncertainty Measure for Random Forest Regression
Source: Molecules. 2021 Oct 28;26(21):6514. doi: 10.3390/molecules26216514 (PMC8588039; doi:10.3390/molecules26216514)
Supplement: Supplementary file 1 [file molecules-26-06514-s001.zip › supplementary_materials/data_sets/cortes-ciriano/P35968/descriptors/rdkit/X.csv]

id;MaxEStateIndex;MinEStateIndex;MaxAbsEStateIndex;MinAbsEStateIndex;qed;MolWt;HeavyAtomMolWt;ExactMolWt;NumValenceElectrons;NumRadicalElectrons;MaxPartialCharge;MinPartialCharge;MaxAbsPartialCharge;MinAbsPartialCharge;FpDensityMorgan1;FpDensityMorgan2;FpDensityMorgan3;BalabanJ;BertzCT;Chi0;Chi0n;Chi0v;Chi1;Chi1n;Chi1v;Chi2n;Chi2v;Chi3n;Chi3v;Chi4n;Chi4v;HallKierAlpha;Ipc;Kappa1;Kappa2;Kappa3;Lab…
0;10.617958160216647;-0.4832663823254477;10.617958160216647;0.03836221112757077;0.40474037076575053;333.41700000000003;314.26500000000004;333.1259458480001;122.0;0.0;0.34529667837003947;-0.3745895901587269;0.3745895901587269;0.34529667837003947;1.391304347826087;2.1739130434782608;2.782608695652174;2.105191347252514;713.6428408522827;16.819626477379405;13.391534269209528;14.208030850137254;11.007…
1;4.178463718820861;0.830416666666667;4.178463718820861;0.830416666666667;0.7924202776229555;191.259;182.18699999999998;191.051718288;66.0;0.0;0.18800146521395195;-0.3162221454217202;0.3162221454217202;0.18800146521395195;1.3076923076923077;2.230769230769231;2.8461538461538463;2.1524843861676635;382.76815459068195;9.096011838247808;7.189426827411909;8.005923408339635;6.343336592900531;3.949209934…
2;11.535942740554031;-0.25683839572457856;11.535942740554031;0.06845988704123673;0.558250666429572;344.37000000000006;328.242;344.116092372;128.0;0.0;0.23264394056900273;-0.5070996240055949;0.5070996240055949;0.23264394056900273;1.0;1.6538461538461537;2.3461538461538463;1.8844824162130835;1100.9073564463927;18.0956473593183;14.061776733013529;14.061776733013529;12.61419354072963;8.17592723903757;…
3;5.947311192792933;0.7029546872259025;5.947311192792933;0.7029546872259025;0.5638252652189537;346.82100000000014;331.70100000000014;346.09852416;122.0;0.0;0.1604851383577993;-0.3382145187913938;0.3382145187913938;0.1604851383577993;0.8;1.52;2.28;1.7228607370096365;1001.0158395508942;17.062267164498696;13.354915270971162;14.110844216989618;12.29282633568371;7.952434802777279;8.330399275786505;5.7…
4;11.58975990214363;-0.23084790693647106;11.58975990214363;0.23084790693647106;0.4869992154020278;389.8420000000001;373.71400000000017;389.093104432;138.0;0.0;0.23045081690286778;-0.41953409398812835;0.41953409398812835;0.23045081690286778;0.9285714285714286;1.6785714285714286;2.4285714285714284;1.7830052853023792;1139.4992524550694;19.50986092169139;15.017091475212384;15.773020421230838;13.59735…
5;11.570351070234796;-0.2166274192311346;11.570351070234796;0.2166274192311346;0.5574192804976849;355.397;338.2610000000001;355.13207678400005;132.0;0.0;0.23045081687661212;-0.4195340939881801;0.4195340939881801;0.23045081687661212;0.8518518518518519;1.4814814814814814;2.1481481481481484;1.7845076385640233;1073.1853085877874;18.63961743368832;14.716477271392781;14.716477271392781;13.2035099382066…
6;4.369622071050642;0.7808672944486438;4.369622071050642;0.7808672944486438;0.7059307444071181;332.22600000000006;322.1460000000001;330.97788042;94.0;0.0;0.18835719668825102;-0.31617194495604417;0.31617194495604417;0.18835719668825102;1.0;1.8421052631578947;2.6315789473684212;1.8238678910601163;681.9227752066569;13.079139501373252;9.87679237717964;12.279285497222071;9.309663088089316;5.7196254829…
7;8.59402950995213;0.5865102985638702;8.59402950995213;0.5865102985638702;0.8100835199695166;202.242;196.19399999999996;202.031317192;68.0;0.0;0.18905449038692196;-0.31619338188741375;0.31619338188741375;0.18905449038692196;1.3571428571428572;2.2857142857142856;2.9285714285714284;2.160733670235325;457.1642353194552;9.803118619434356;7.136640422911867;7.953137003839593;6.881341395361316;3.92281673…
8;13.707265474220497;-0.49296065786481624;13.707265474220497;0.12577559418829298;0.6995286315839025;338.357;322.22900000000004;338.12306957199996;126.0;0.0;0.25733771191144633;-0.3803192566619044;0.3803192566619044;0.25733771191144633;0.8;1.44;2.16;1.7462862003847344;878.8744478342724;17.6480536021256;13.299487247944377;13.299487247944377;12.131030293135234;7.765263142852877;7.765263142852877;5.4…
9;12.537069790879315;-0.17115667254556088;12.537069790879315;0.17115667254556088;0.7150563104519476;337.81000000000006;321.6820000000001;337.098189812;120.0;0.0;0.2572582233520562;-0.38031733035000237;0.38031733035000237;0.2572582233520562;0.9583333333333334;1.6666666666666667;2.4166666666666665;1.7283052948493431;819.5302733505422;16.77781011412252;12.868736370435109;13.624665316453564;11.720346…
10;11.764174225245654;-0.04555555555555557;11.764174225245654;0.04555555555555557;0.6977468136434302;210.23600000000002;200.15599999999998;210.07931294;78.0;0.0;0.2559421215455278;-0.3616631129653118;0.3616631129653118;0.2559421215455278;1.0625;1.9375;2.75;2.1209560195313437;567.378347023938;10.957819157813608;8.52705044398087;8.52705044398087;7.843336592900529;5.102841619467477;5.102841619467477…
11;4.315260770975057;0.5615385907449402;4.315260770975057;0.5615385907449402;0.7784245871926831;254.31799999999996;244.23799999999997;254.06261732;88.0;0.0;0.22841561090885965;-0.3000309836722779;0.3000309836722779;0.22841561090885965;0.8888888888888888;1.6666666666666667;2.4444444444444446;1.823822291358167;621.758410318689;12.208896013370174;9.44604149967037;10.262538080598096;8.915816237971963…
12;5.47511263942168;0.2699362913258907;5.47511263942168;0.2699362913258907;0.3485338991435544;467.5510000000002;442.3510000000002;467.16272528;172.0;0.0;0.2308003714251233;-0.49284207036503425;0.49284207036503425;0.2308003714251233;1.0;1.7575757575757576;2.5454545454545454;1.2673421680250958;1196.9304622784882;22.78588180363029;18.523017037112243;19.41744422811216;16.156529640839985;10.6458086278…
13;13.285777102764282;-0.36586470425353723;13.285777102764282;0.36586470425353723;0.3950781407955757;512.6100000000004;480.3540000000003;512.242355504;196.0;0.0;0.2591391624224622;-0.3782689682620883;0.3782689682620883;0.2591391624224622;0.6842105263157895;1.131578947368421;1.605263157894737;1.508820992014282;1434.4187371637597;26.061902685569176;21.612097670930517;21.612097670930517;18.652198343…
14;5.471062768544175;0.8459533931078707;5.471062768544175;0.8459533931078707;0.4927739089341128;389.5240000000001;366.34000000000015;389.156183356;142.0;0.0;0.059363435030196844;-0.3787927179818683;0.3787927179818683;0.059363435030196844;0.9642857142857143;1.8214285714285714;2.6785714285714284;1.4886628925125225;1064.6031759166456;18.76093777724796;15.751631015632773;16.568127596560497;13.8821427…
15;13.243859867322412;-0.3380928591299812;13.243859867322412;0.16997731816187422;0.3087842866419352;527.6690000000001;490.3730000000003;527.2896400440001;204.0;0.0;0.3243699907633604;-0.49160760933570297;0.49160760933570297;0.3243699907633604;0.9743589743589743;1.6923076923076923;2.41025641025641;1.3322619189000382;1433.1343290809896;27.407202147189928;23.159879306096634;23.159879306096634;18.775…
16;9.045288631708353;0.17733305270577326;9.045288631708353;0.17733305270577326;0.45782526955545855;417.51300000000026;390.29700000000014;417.21647510400004;160.0;0.0;0.150172014129924;-0.4967454657366337;0.4967454657366337;0.150172014129924;1.096774193548387;1.903225806451613;2.6451612903225805;1.7062886237866215;1170.5321746520124;21.794317972067567;17.823596353795732;17.823596353795732;15.10088…
17;12.606817552335748;-0.1636029326280044;12.606817552335748;0.1636029326280044;0.6947180886473493;418.4570000000002;396.2810000000002;418.175338564;158.0;0.0;0.3214633653336367;-0.49284207036503425;0.49284207036503425;0.3214633653336367;1.032258064516129;1.7096774193548387;2.3548387096774195;1.4608847546903783;1134.4316721436442;21.794317972067564;17.330691857964954;17.330691857964954;15.1220547…
18;13.514691010109757;-0.2627129327182487;13.514691010109757;0.2582130224806991;0.2509212505805211;593.74;554.4280000000002;593.333904868;228.0;0.0;0.27566670713645014;-0.3835335249718587;0.3835335249718587;0.27566670713645014;1.0;1.7727272727272727;2.522727272727273;1.260987513441618;1808.7930820495537;31.009496442761876;25.87234392148215;25.87234392148215;21.04586509674709;14.797255532279738;14…
19;13.719241361940806;-4.619189217676675;13.719241361940806;0.014439728592797518;0.21250994506359797;583.578;559.3860000000002;583.2055910480001;216.0;0.0;0.4160618842003391;-0.3835335249718587;0.4160618842003391;0.3835335249718587;0.9534883720930233;1.7674418604651163;2.511627906976744;1.3373854013162962;1995.1937375727887;30.302389661575326;22.88567732033568;22.88567732033568;20.545865096747086…
20;13.082671141508243;-0.17661925124120548;13.082671141508243;0.17661925124120548;0.16948165198474127;548.6950000000002;512.4070000000004;548.3012077720001;210.0;0.0;0.2552360312157352;-0.36990869269120263;0.36990869269120263;0.2552360312157352;0.926829268292683;1.7804878048780488;2.6097560975609757;1.413481266860875;1659.1731752288529;28.76900946675572;23.97829689217498;23.97829689217498;19.8682…
21;13.113458392286258;-0.17521665679747378;13.113458392286258;0.17521665679747378;0.13029489898034868;576.7490000000004;536.4290000000003;576.3325079000001;222.0;0.0;0.2552360312157352;-0.3699086926782061;0.3699086926782061;0.2552360312157352;0.9069767441860465;1.744186046511628;2.558139534883721;1.3730870207608203;1691.4683169174336;30.183223029128815;25.39251045454807;25.39251045454807;20.94422…
22;13.121112856707795;-0.1757007682888383;13.121112856707795;0.1757007682888383;0.22349227277485634;575.721;538.4250000000003;575.3121068040001;220.0;0.0;0.2552360312157352;-0.36862216380965435;0.36862216380965435;0.2552360312157352;0.9069767441860465;1.744186046511628;2.5813953488372094;1.2426361123924663;1740.0187423759455;29.76057329831844;24.839724050048034;24.839724050048034;20.9238566288189…
23;13.130916097448534;-0.1747292668028313;13.130916097448534;0.1747292668028313;0.18422545884190314;589.7479999999999;550.4360000000003;589.327756868;226.0;0.0;0.2552360312157352;-0.3698600704443956;0.3698600704443956;0.2552360312157352;0.9090909090909091;1.75;2.590909090909091;1.2106764593683592;1757.2978585533149;30.467680079504987;25.54683083123458;25.54683083123458;21.423856628818942;15.13177…
24;13.1525138085884;-4.51431410371135;13.1525138085884;0.04868202730012183;0.14161454068883667;602.6650000000002;569.4010000000002;602.2729423360001;228.0;0.0;0.41598551768317366;-0.36990869269120263;0.41598551768317366;0.36990869269120263;0.9545454545454546;1.7727272727272727;2.5681818181818183;1.4021446160954767;1766.536257662317;31.26900946675572;24.612190311202664;24.612190311202664;21.079538…
25;13.175237501089976;-4.515083526761234;13.175237501089976;0.04978544373594862;0.11485032555992156;630.7190000000002;593.4230000000001;630.3042424640001;240.0;0.0;0.41598551768317366;-0.3699086926782061;0.41598551768317366;0.3699086926782061;0.9347826086956522;1.7391304347826086;2.5217391304347827;1.3684547275011978;1799.302661537266;32.68322302912881;26.026403873575756;26.026403873575756;22.155…
26;13.179540359187914;-4.515625434437881;13.179540359187914;0.04945324443842036;0.18819949544354667;629.691;595.4190000000001;629.2838413680001;238.0;0.0;0.41598551768317366;-0.36862216380965435;0.41598551768317366;0.36862216380965435;0.9347826086956522;1.7391304347826086;2.5434782608695654;1.2330566628488449;1848.2534615317606;32.26057329831844;25.47361746907571;25.47361746907571;22.135181494224…
27;13.18774985749259;-4.51565094729435;13.18774985749259;0.05019042853306277;0.15503196968559693;643.7180000000001;607.4300000000001;643.2994914320001;244.0;0.0;0.41598551768317366;-0.3698600704443956;0.41598551768317366;0.3698600704443956;0.9361702127659575;1.7446808510638299;2.5531914893617023;1.205500669057651;1865.7602233043754;32.96768007950499;26.18072425026226;26.18072425026226;22.63518149…
28;13.104728722721969;-4.523534332988015;13.104728722721969;0.03208037169675748;0.18754292947428994;556.5520000000001;533.3680000000003;556.1946920160001;206.0;0.0;0.41598551768317366;-0.3688738551119648;0.41598551768317366;0.3688738551119648;1.024390243902439;1.853658536585366;2.658536585365854;1.4622185303354667;1774.5142391657314;28.98455241637955;21.69797674882957;21.69797674882957;19.7236965…
29;13.183305413048148;-4.520752988110675;13.183305413048148;0.041925965723145664;0.16761685070408086;644.7060000000001;609.426;644.2947404;244.0;0.0;0.41598551768317366;-0.35402941368342683;0.41598551768317366;0.35402941368342683;0.9361702127659575;1.7446808510638299;2.5531914893617023;1.2055006690576513;1867.5789980321656;32.96768007950499;26.050587576572592;26.050587576572592;22.635181494224128…
30;5.880782201004062;0.3990087763500465;5.880782201004062;0.3990087763500465;0.6154230853666601;308.37000000000006;296.274;308.08441538400007;108.0;0.0;0.15388065972114934;-0.3817551354306288;0.3817551354306288;0.15388065972114934;1.0909090909090908;1.9090909090909092;2.6818181818181817;1.9529164734799176;956.7501282088037;15.104083527755582;11.763118421480662;12.579615002408389;10.73718344301788…
31;13.801703863164128;-4.650866867903434;13.801703863164128;0.013935734091967023;0.1977947822201981;616.6480000000004;585.4000000000004;616.252206892;232.0;0.0;0.41606943034076604;-0.4902988214867477;0.4902988214867477;0.41606943034076604;1.0222222222222221;1.8;2.5555555555555554;1.277772168566784;1865.5761107236906;31.716603223948425;24.597788870856153;24.597788870856153;21.52902834434148;14.352…
32;13.231197947752225;-0.23285874966250097;13.231197947752225;0.23285874966250097;0.21546391643020155;596.1390000000002;561.8670000000003;595.2574843880001;220.0;0.0;0.25521275048709097;-0.3835335249718587;0.3835335249718587;0.25521275048709097;0.9767441860465116;1.7674418604651163;2.5348837209302326;1.1971995931919295;1778.5556652829528;29.923710005134975;24.21768852305726;24.973617469075712;20.…
33;13.836615700565144;-4.598847191977509;13.836615700565144;0.07687028414835262;0.2346187004066715;601.6370000000003;571.3970000000003;601.2525412400001;226.0;0.0;0.416010147430798;-0.3835335249718587;0.416010147430798;0.3835335249718587;0.9545454545454546;1.7272727272727273;2.477272727272727;1.304163540174096;1845.5146355878517;31.009496442761872;24.059403906702624;24.059403906702624;21.04586509…
34;13.891202477424649;-4.600174352471335;13.891202477424649;0.07317301048580149;0.20847168940257688;615.664;583.4080000000001;615.2681913040001;232.0;0.0;0.416010147430798;-0.3835335249718587;0.416010147430798;0.3835335249718587;0.9777777777777777;1.7555555555555555;2.488888888888889;1.2926012748762779;1863.0467857107099;31.71660322394842;24.766510687889163;24.766510687889163;21.583869899207873;1…
35;13.122688378806625;-4.54795434814705;13.122688378806625;0.10061148159684774;0.16562786420462197;560.5840000000002;533.3680000000003;560.2259921440001;210.0;0.0;0.4159342175350961;-0.3698603643806741;0.4159342175350961;0.3698603643806741;1.0;1.829268292682927;2.6341463414634148;1.450384615412476;1699.6261898919063;28.98455241637955;22.035220203705784;22.035220203705784;19.723696553901735;12.828…
36;13.136621775856906;-4.547940175811449;13.136621775856906;0.09916260865624005;0.1446480460891163;574.6110000000002;545.3790000000002;574.2416422080001;216.0;0.0;0.4159342175350961;-0.3699086949824657;0.4159342175350961;0.3699086949824657;0.9761904761904762;1.8095238095238095;2.619047619047619;1.4327799143010296;1716.9528321082034;29.691659197566093;22.74232698489233;22.74232698489233;20.2236965…
37;13.166639930501683;-4.547115750242514;13.166639930501683;0.09539499946568686;0.15138486534954948;602.6650000000002;569.4010000000002;602.2729423360001;228.0;0.0;0.4159342175350961;-0.36862218311296796;0.4159342175350961;0.36862218311296796;0.9545454545454546;1.75;2.522727272727273;1.416509906789441;1764.5362576623174;31.269009466755726;24.61219031120266;24.61219031120266;21.15554820647987;14.2…
38;13.163438317280766;-4.546504201972876;13.163438317280766;0.09483649121839677;0.14161454068883667;602.6650000000002;569.4010000000002;602.2729423360001;228.0;0.0;0.4159342175350961;-0.36990869269120263;0.4159342175350961;0.36990869269120263;0.9545454545454546;1.7727272727272727;2.5681818181818183;1.3962798444074584;1766.536257662317;31.26900946675572;24.61219031120266;24.61219031120266;21.07953…
39;13.186162009782342;-4.547273625022761;13.186162009782342;0.09373307478256954;0.11485032555992156;630.7190000000002;593.4230000000001;630.304242464;240.0;0.0;0.4159342175350961;-0.3699086926782061;0.4159342175350961;0.3699086926782061;0.9347826086956522;1.7391304347826086;2.5217391304347827;1.3631554204687264;1799.302661537266;32.68322302912881;26.026403873575752;26.026403873575752;22.155548206…
40;13.18560730349898;-4.55032692107286;13.18560730349898;0.09764201296984187;0.13256539767946793;630.6750000000001;597.4110000000001;630.2678569560001;238.0;0.0;0.4159342175350961;-0.37851471204625026;0.4159342175350961;0.37851471204625026;1.065217391304348;1.934782608695652;2.760869565217391;1.2162634889853836;1835.7706130209783;32.09743659150191;25.064788837729285;25.064788837729285;22.24133464…
41;13.168105139174681;-4.545501454478039;13.168105139174681;0.09316462065839048;0.14926058389784086;600.6490000000002;569.4010000000002;600.257292272;226.0;0.0;0.4159342175350961;-0.3698492013623281;0.4159342175350961;0.3698492013623281;1.0454545454545454;1.9090909090909092;2.727272727272727;1.2550231850182794;1796.407539381196;30.683223029128815;23.949433766078872;23.949433766078872;21.241334644…
42;13.171769648264648;-4.548410933589935;13.171769648264648;0.09634378484403539;0.16168478231994046;600.649;569.4010000000002;600.2572922720001;226.0;0.0;0.4159342175350961;-0.367175939126191;0.4159342175350961;0.367175939126191;0.9545454545454546;1.75;2.5454545454545454;1.282715845574117;1811.3762408400662;30.846359735945345;23.897027523271582;23.897027523271582;21.135181494224128;14.32181946341…
43;13.174390163872177;-4.545542452864312;13.174390163872177;0.09247775041283401;0.19251753214636053;600.6490000000001;569.4010000000002;600.257292272;226.0;0.0;0.4159342175350961;-0.3670785956005001;0.4159342175350961;0.3670785956005001;0.9545454545454546;1.75;2.5454545454545454;1.282715845574117;1811.3762408400662;30.846359735945345;24.189540580392286;24.189540580392286;21.135181494224128;14.251…
44;13.174280271452176;-4.5527419759852075;13.174280271452176;0.10193669239143177;0.1594312725981165;608.6280000000003;581.4120000000001;608.2259921440001;226.0;0.0;0.4159342175350961;-0.3695164901041925;0.4159342175350961;0.3695164901041925;0.8888888888888888;1.7333333333333334;2.5555555555555554;1.2603365787068126;1974.9735199322347;31.390329810315357;24.00737782558807;24.00737782558807;21.74133…
45;13.14841545638954;-4.5463030461934215;13.14841545638954;0.0958005030759963;0.2581951648336205;573.5790000000002;547.3710000000002;573.2100077320001;214.0;0.0;0.4159342175350961;-0.37777587933746976;0.4159342175350961;0.37777587933746976;0.9285714285714286;1.7142857142857142;2.5238095238095237;1.3169510870865129;1763.940395876325;29.269009466755723;22.520438601666523;22.520438601666523;20.25817…
46;13.19046486788028;-4.547815532699408;13.19046486788028;0.09406527408009824;0.18819949544354667;629.6910000000001;595.4190000000001;629.2838413680001;238.0;0.0;0.4159342175350961;-0.36862216380965435;0.4159342175350961;0.36862216380965435;0.9347826086956522;1.7391304347826086;2.5434782608695654;1.2282315930425223;1848.2534615317606;32.26057329831844;25.47361746907571;25.47361746907571;22.135181…
47;13.198674366184957;-4.547841045555876;13.198674366184957;0.09332808998545539;0.15503196968559693;643.7180000000001;607.4300000000001;643.2994914320001;244.0;0.0;0.4159342175350961;-0.3698600704443956;0.4159342175350961;0.3698600704443956;0.9361702127659575;1.7446808510638299;2.5531914893617023;1.201003743152138;1865.7602233043754;32.96768007950499;26.18072425026226;26.18072425026226;22.6351814…
48;13.122223526198914;-4.548494514352037;13.122223526198914;0.1015035663719337;0.18417117302218725;561.5680000000001;535.3600000000002;561.2100077320001;210.0;0.0;0.4159342175350961;-0.3828616118223017;0.4159342175350961;0.3828616118223017;1.0;1.829268292682927;2.6341463414634148;1.450384615412476;1701.974705437503;28.98455241637955;22.159011443793474;22.159011443793474;19.723696553901735;12.6172…
49;12.806254741030173;-0.1932158126999397;12.806254741030173;0.1932158126999397;0.36895610790622174;435.4910000000001;414.32300000000015;435.1807582920001;162.0;0.0;0.25523587757652205;-0.3835335249718587;0.3835335249718587;0.25523587757652205;0.9393939393939394;1.7272727272727273;2.5454545454545454;1.531151385360606;1460.6569736139643;22.785881803630286;17.857356710308085;17.857356710308085;16.0…
50;13.529582231040562;-0.43856633702863834;13.529582231040562;0.26190854119425566;0.39732533538006454;295.273;285.193;295.07570477999997;108.0;0.0;0.2580686936340007;-0.41029524840859893;0.41029524840859893;0.2580686936340007;1.0;1.7727272727272727;2.590909090909091;1.9742783633176302;886.7096989957977;15.267220234572113;11.22209183880039;11.22209183880039;10.685871848001629;6.632097320388735;6.6…
51;12.676663764087383;-0.24907181352798213;12.676663764087383;0.24907181352798213;0.3194986787217129;469.93600000000015;449.7760000000002;469.1417859400001;168.0;0.0;0.2552123929585288;-0.3835335249718587;0.3835335249718587;0.2552123929585288;1.0;1.8529411764705883;2.676470588235294;1.5077416139893602;1529.2950725450585;23.65612529163337;18.157970914127688;18.91389986014614;16.474366886035767;10.…
52;12.897146653350656;-0.21691951640364304;12.897146653350656;0.21691951640364304;0.3623591034147394;450.50600000000014;428.3300000000002;450.19165732400006;168.0;0.0;0.25523774672380206;-0.3835335249718587;0.3835335249718587;0.25523774672380206;0.9705882352941176;1.8235294117647058;2.6470588235294117;1.5187839988339316;1524.9465569994618;23.656125291633366;18.649869767428793;18.649869767428793;1…
53;5.943282201004062;0.5101198874611577;5.943282201004062;0.5101198874611577;0.6163918911955503;307.38200000000006;294.278;307.08916641600007;108.0;0.0;0.13509843414034653;-0.3830555887051463;0.3830555887051463;0.13509843414034653;1.0909090909090908;1.9090909090909092;2.6818181818181817;1.9529164734799176;955.2536216728216;15.104083527755582;11.89325509517033;12.709751676098056;10.737183443017884…
54;13.145732743533125;-4.566603290184618;13.145732743533125;0.09400969779116597;0.2344120941435821;533.5140000000001;511.3380000000003;533.178707604;198.0;0.0;0.4159901830401928;-0.4945780316026264;0.4945780316026264;0.4159901830401928;1.0256410256410255;1.8461538461538463;2.6153846153846154;1.361482425409377;1621.345529131403;27.407202147189928;20.529254931796554;20.529254931796554;18.7961761989…
55;14.017867708476901;-4.67629716773564;14.017867708476901;0.3251916131657744;0.2311844689367767;521.4780000000001;502.32600000000014;521.1587211080001;192.0;0.0;0.41598904856652963;-0.36287804225806286;0.41598904856652963;0.36287804225806286;0.9736842105263158;1.7894736842105263;2.5789473684210527;1.3557498849604663;1602.8443649016722;26.70009536600338;19.49897111434192;19.49897111434192;18.2581…
56;13.054110504042093;-4.54460954553004;13.054110504042093;0.10365552602288042;0.2829336000980186;503.4880000000002;483.32800000000026;503.1681429200001;186.0;0.0;0.4159342175350961;-0.3835335249718587;0.4159342175350961;0.3835335249718587;0.972972972972973;1.7837837837837838;2.5675675675675675;1.4735574258065967;1628.6302595086283;26.156125291633362;19.41389986014614;19.41389986014614;17.6856917…
57;12.770244011000965;-0.3260162579724266;12.770244011000965;0.3260162579724266;0.2704896352527523;504.3810000000002;485.22900000000027;503.1028135880001;174.0;0.0;0.2552659923381473;-0.3835335249718587;0.3835335249718587;0.2552659923381473;0.9714285714285714;1.7428571428571429;2.5142857142857142;1.5023032009832331;1561.7009585592616;24.526368779636442;18.458585117947287;19.970443009984194;16.868…
58;13.068104976831208;-4.514052100329739;13.068104976831208;0.040302998617462116;0.2626100953542545;517.5150000000002;495.33900000000034;517.1837929840001;192.0;0.0;0.41598551768317366;-0.38331237568624005;0.41598551768317366;0.38331237568624005;0.9736842105263158;1.763157894736842;2.5526315789473686;1.5029410121206501;1677.6697431899681;27.02636877963644;20.336549590956515;20.336549590956515;18.…
59;12.735305739396026;-0.1646273690835376;12.735305739396026;0.1646273690835376;0.3478081095745561;449.5180000000002;426.3340000000003;449.196408356;168.0;0.0;0.2551688540522156;-0.3835335249718587;0.3835335249718587;0.2551688540522156;0.9411764705882353;1.7941176470588236;2.6176470588235294;1.5077416139893602;1523.1800446177583;23.656125291633362;18.78000644111846;18.78000644111846;16.4743668860…
60;5.986880452032869;0.10708790344522656;5.986880452032869;0.10708790344522656;0.5806848268466913;316.36400000000003;300.23600000000005;316.132411132;118.0;0.0;0.23302431957237413;-0.4452309188022112;0.4452309188022112;0.23302431957237413;1.0416666666666667;1.8333333333333333;2.7083333333333335;1.8911958549152752;1089.8734158281302;16.681433796945207;13.153528442549666;13.153528442549666;11.63103…
61;12.68964522941754;-0.6281013293823448;12.68964522941754;0.25782743977372236;0.17070448576336342;471.54200000000014;450.3740000000002;471.136510532;170.0;0.0;0.26686333798005313;-0.33123155780056524;0.33123155780056524;0.26686333798005313;1.088235294117647;1.911764705882353;2.6470588235294117;1.4385404863665974;1334.4355443325712;23.91563831562721;18.14928942654623;18.965786007473955;16.5123716…
62;12.687702191050995;-0.3877060585538914;12.687702191050995;0.3877060585538914;0.23864497946229746;544.4130000000002;522.2370000000002;543.1018350440002;180.0;0.0;0.3232887180261096;-0.4945770788501557;0.4945770788501557;0.3232887180261096;1.0555555555555556;1.9166666666666667;2.75;1.3672707765152061;1521.8284955693334;24.907202147189924;19.2733259857781;20.859322524892804;17.584851333567983;11.…
63;12.971232537704399;-0.568283855853075;12.971232537704399;0.30863197369892115;0.2893346859540649;478.5160000000002;456.3400000000002;478.1865719440001;178.0;0.0;0.25523623140579593;-0.3835335249718587;0.3835335249718587;0.25523623140579593;0.9166666666666666;1.75;2.5555555555555554;1.493052734071547;1625.913931993174;25.23347556082299;19.26560500077195;19.26560500077195;17.385050488558726;11.03…
64;12.965067571718006;-0.2376111263809677;12.965067571718006;0.2376111263809677;0.33208394379823425;465.51700000000017;442.33300000000025;465.1913229760001;174.0;0.0;0.25523798675419035;-0.4966877308804936;0.4966877308804936;0.25523798675419035;1.0;1.8571428571428572;2.6857142857142855;1.5001688963963768;1544.3263314832866;24.36323207281991;19.188254731582322;19.188254731582322;17.01237168849655;…
65;12.950886749579988;-4.502130501068974;12.950886749579988;0.028351061550015544;0.2615697086497075;503.4880000000001;483.32800000000026;503.1681429200001;186.0;0.0;0.4159855244059726;-0.36287804225806286;0.4159855244059726;0.36287804225806286;0.918918918918919;1.6486486486486487;2.4054054054054053;1.3430792399363478;1551.1662516572474;25.829851878000298;19.198356910522314;19.198356910522314;17.8…
66;6.168000125976317;0.3884249286134206;6.168000125976317;0.3884249286134206;0.5914172603895744;319.3720000000002;302.23600000000005;319.15454354400003;120.0;0.0;0.16373350705615924;-0.3829645497101571;0.3829645497101571;0.16373350705615924;1.1666666666666667;2.0416666666666665;2.9166666666666665;1.773573821605234;1039.6498250566203;16.095647359318303;13.105946986573365;13.105946986573365;11.8096…
67;13.234317855164715;-0.21811188223886657;13.234317855164715;0.21811188223886657;0.3039782712875026;486.5390000000002;464.3630000000003;486.1916573240001;180.0;0.0;0.2552534334160257;-0.3835335249718587;0.3835335249718587;0.2552534334160257;0.9459459459459459;1.837837837837838;2.72972972972973;1.364251645132513;1787.546897390737;25.35479590438263;19.88192057499767;19.88192057499767;18.0636832835…
68;12.638967241367668;-4.337676311135708;12.638967241367668;0.003848168479896774;0.5425073796154462;432.4710000000002;413.3190000000002;432.12316688800007;156.0;0.0;0.4159098369329532;-0.35993641726900694;0.4159098369329532;0.35993641726900694;1.2;1.9666666666666666;2.7;1.33167506180608;1062.8585901774522;21.30275414050484;15.79242663091127;16.608923211838995;14.275008148917994;9.323244520694248;…
69;11.950147448313167;-3.185437914170459;11.950147448313167;0.25939375652786434;0.3453576065637687;563.6840000000002;530.4200000000004;563.2314735360001;210.0;0.0;0.4111218045363546;-0.44904007284291764;0.44904007284291764;0.4111218045363546;1.025;1.75;2.425;1.3426105454773898;1626.427562101884;28.44058234200953;22.741046566027354;23.55754314695508;19.096375353963907;13.068523911971905;14.9168355…
70;11.955604582268677;-0.485050094215999;11.955604582268677;0.01648221811468531;0.32209387662188216;542.6440000000003;508.3720000000004;542.275386948;208.0;0.0;0.4111218045363546;-0.44904007284291764;0.44904007284291764;0.4111218045363546;1.0;1.75;2.45;1.3316516645385494;1507.750020431607;28.225039392385707;22.709007035475803;22.709007035475803;19.333738893542467;13.333900726378701;13.33390072637…
71;13.089796352603893;0.04039311551577085;13.089796352603893;0.04039311551577085;0.49325806171880854;426.52000000000027;400.3120000000002;426.205576072;162.0;0.0;0.2520651932456159;-0.37353121842269543;0.37353121842269543;0.2520651932456159;1.125;2.03125;2.875;1.5839430136465493;1452.5270707988;21.559748974456056;18.49463618168156;18.49463618168156;15.63103029313524;11.639794007958441;11.63979400…
72;13.15933724766562;0.04538886381509011;13.15933724766562;0.04538886381509011;0.48715155114880426;440.54700000000025;412.3230000000002;440.221226136;168.0;0.0;0.25206519325633675;-0.3735312184226756;0.3735312184226756;0.25206519325633675;1.1818181818181819;2.090909090909091;2.909090909090909;1.598650325647422;1469.3087270620636;22.266855755642602;19.20174296286811;19.20174296286811;16.1690350955…
73;13.001467270971238;0.03330694771531717;13.001467270971238;0.03330694771531717;0.48949826744118935;412.4930000000002;388.30100000000016;412.18992600800004;156.0;0.0;0.2520651914170423;-0.37353121842984044;0.37353121842984044;0.2520651914170423;1.1612903225806452;2.096774193548387;2.967741935483871;1.547314334997869;1404.6724499878426;20.689505486452976;17.547422586181604;17.547422586181604;15.1…
74;12.76652706217553;-0.06677227632180194;12.76652706217553;0.06677227632180194;0.3630294263228006;538.7000000000003;500.39600000000024;538.3168578360002;208.0;0.0;0.3213295324070919;-0.3830142988952304;0.3830142988952304;0.3213295324070919;0.9;1.55;2.25;1.1685420634857446;1466.005110311315;27.639252954758806;23.38369412441805;23.38369412441805;19.474366886035764;14.28134945309458;14.281349453094…
75;13.19933724766562;0.028927958465295944;13.19933724766562;0.028927958465295944;0.4468954111321922;452.55800000000033;424.33400000000023;452.221226136;172.0;0.0;0.2520651933213844;-0.3735312184226545;0.3735312184226545;0.2520651933213844;1.2352941176470589;2.1470588235294117;2.9705882352941178;1.6039871095836267;1517.2086916428498;22.97396253682915;19.486200013244282;19.486200013244282;16.652198…
76;13.280686854848561;0.02947946468915097;13.280686854848561;0.02947946468915097;0.41271619619268357;484.6000000000004;452.3440000000003;484.247440884;186.0;0.0;0.25206519331011673;-0.379885114595371;0.379885114595371;0.25206519331011673;1.1944444444444444;2.111111111111111;2.9444444444444446;1.5559516939738243;1523.3218565490113;24.38817609920224;21.02420481570507;21.02420481570507;17.6521983431…
77;13.08979635260389;0.04039311551577063;13.08979635260389;0.04039311551577063;0.49325806171880854;426.52000000000027;400.3120000000002;426.205576072;162.0;0.0;0.25206519329921456;-0.37353121842269543;0.37353121842269543;0.25206519329921456;1.125;2.03125;2.875;1.5831558388205065;1452.5270707988;21.559748974456056;18.494636181681564;18.494636181681564;15.614193540729632;11.639794007958441;11.63979…
78;13.261832401221378;0.051925643650481135;13.261832401221378;0.051925643650481135;0.42540617876553904;468.6010000000004;436.34500000000025;468.252526264;180.0;0.0;0.2520651933099547;-0.3735312184226756;0.3735312184226756;0.2520651933099547;1.1714285714285715;2.085714285714286;2.914285714285714;1.5810190861110007;1502.9205611046796;23.68106931801569;20.615956525241206;20.615956525241206;17.152198…
79;11.951381955628015;-0.4706734569941815;11.951381955628015;0.2765480169421224;0.31478460754927395;543.6720000000004;506.3760000000004;543.295788044;210.0;0.0;0.41112180453635466;-0.4490400728429176;0.4490400728429176;0.41112180453635466;0.975;1.65;2.325;1.2751239106828585;1426.4720651189548;28.061902685569176;23.338763547472723;23.338763547472723;19.423055291019505;13.657519293415172;13.6575192…
80;11.919446121845368;-0.47147205188795716;11.919446121845368;0.27781582445985076;0.40721902047836295;486.5760000000002;456.33600000000024;486.23793882;186.0;0.0;0.4111218045363546;-0.44904007284291764;0.44904007284291764;0.4111218045363546;1.0833333333333333;1.8611111111111112;2.611111111111111;1.3760660456066671;1359.9541693270112;25.07033885400646;20.477336389599675;20.477336389599675;17.49120…
81;12.39807751569027;0.0813758718263462;12.39807751569027;0.0813758718263462;0.34131628565019206;523.6850000000003;486.3890000000003;523.305958804;202.0;0.0;0.22387921250763887;-0.3830142988952304;0.3830142988952304;0.22387921250763887;0.9230769230769231;1.5897435897435896;2.3076923076923075;1.148459479582032;1430.5813596642354;26.769009466755726;22.64358731010464;22.64358731010464;19.04684653110…
82;12.148697618381194;-0.5295250425517499;12.148697618381194;0.2445578762826206;0.3571896181939469;529.6450000000003;494.36500000000035;529.2801379800001;204.0;0.0;0.41124190817174916;-0.4945543474134144;0.4945543474134144;0.41124190817174916;1.0512820512820513;1.8205128205128205;2.5641025641025643;1.4143736111933158;1475.270221423202;27.51793261119916;22.847199715909998;22.847199715909998;18.833…
83;9.771404371264405;0.18851061491983256;9.771404371264405;0.18851061491983256;0.5498941951873773;400.4860000000001;376.29400000000015;400.20115938800006;152.0;0.0;0.16472660056158311;-0.5079438701955036;0.5079438701955036;0.16472660056158311;0.9;1.6666666666666667;2.4;1.4731535422069066;1192.275489552221;20.664561460070647;16.862561658831826;16.862561658831826;14.59735678832402;10.05531624168780…
84;13.215510087171793;0.04908613747764168;13.215510087171793;0.04908613747764168;0.46351496977332385;454.5740000000004;424.3340000000003;454.2368762;174.0;0.0;0.2520651932563561;-0.3735312184226756;0.3735312184226756;0.2520651932563561;1.1764705882352942;2.088235294117647;2.911764705882353;1.5967133852079134;1486.1064254314765;22.97396253682915;19.908849744054656;19.908849744054656;16.66903509559…
85;13.00146727097124;0.03330694771531717;13.00146727097124;0.03330694771531717;0.48949826744118935;412.4930000000002;388.30100000000016;412.18992600800004;156.0;0.0;0.25206519136344374;-0.37353121842984044;0.37353121842984044;0.25206519136344374;1.1612903225806452;2.096774193548387;2.967741935483871;1.5481345241282845;1404.6724499878426;20.689505486452976;17.547422586181604;17.547422586181604;15.…
86;9.53332424431294;0.21570956662046314;9.53332424431294;0.21570956662046314;0.549894195187377;400.4860000000002;376.2940000000002;400.201159388;152.0;0.0;0.16472789294570686;-0.5079662447317332;0.5079662447317332;0.16472789294570686;0.9;1.6666666666666667;2.433333333333333;1.5203879470461583;1192.2754895522212;20.664561460070647;16.86256165883183;16.86256165883183;14.59735678832402;10.0553162416…
87;9.518803522982006;0.2155135245192774;9.518803522982006;0.2155135245192774;0.5498941951873773;400.4860000000001;376.2940000000001;400.20115938800006;152.0;0.0;0.164726600411616;-0.5079662447317332;0.5079662447317332;0.164726600411616;0.8333333333333334;1.4666666666666666;2.1666666666666665;1.4637864283791537;1175.0254895522207;20.664561460070647;16.862561658831826;16.862561658831826;14.59735678…
88;13.30068685484856;0.05417082271384199;13.30068685484856;0.05417082271384199;0.3566727249105382;482.62800000000044;448.3560000000003;482.268176328;186.0;0.0;0.2520651933099547;-0.3735312184226756;0.3735312184226756;0.2520651933099547;1.1388888888888888;2.0555555555555554;2.888888888888889;1.555951693973824;1519.7514750416185;24.38817609920224;21.323063306427752;21.323063306427752;17.65219834319…
89;9.815519597601853;0.18960372191571762;9.815519597601853;0.18960372191571762;0.5346015252133051;414.51300000000015;388.3050000000002;414.21680945200006;158.0;0.0;0.16501444342442334;-0.5079438701955036;0.5079438701955036;0.16501444342442334;0.967741935483871;1.7096774193548387;2.4193548387096775;1.5182252406514403;1239.1520970538777;21.53480494807372;17.7852113896422;17.7852113896422;15.0080403…
90;13.223669809394014;0.04358189102597487;13.223669809394014;0.04358189102597487;0.4435826257186606;454.5740000000003;424.33400000000023;454.2368762;174.0;0.0;0.25206519326714566;-0.3735312184226557;0.3735312184226557;0.25206519326714566;1.1470588235294117;2.0294117647058822;2.823529411764706;1.6159670370915826;1500.644903155204;23.137099243645682;20.07198645087119;20.07198645087119;16.5417138956…
91;13.26183240122138;0.05192564365048136;13.26183240122138;0.05192564365048136;0.42540617876553904;468.6010000000004;436.34500000000025;468.252526264;180.0;0.0;0.2520651932563561;-0.3735312184226756;0.3735312184226756;0.2520651932563561;1.1714285714285715;2.085714285714286;2.914285714285714;1.5816659589062576;1502.9205611046796;23.681069318015695;20.615956525241202;20.615956525241202;17.169035095…
92;13.346015488406362;0.06332211736342352;13.346015488406362;0.06332211736342352;0.38893998818503317;480.6120000000003;448.3560000000003;480.252526264;184.0;0.0;0.2520651933207832;-0.3735312184226557;0.3735312184226557;0.2520651933207832;1.0277777777777777;1.8888888888888888;2.7222222222222223;1.4990173952342416;1563.5925229738077;23.96552636839187;20.900413575617378;20.900413575617378;17.6866731…
93;11.922216204947862;-0.4683856321348705;11.922216204947862;0.2800833981559958;0.37430096901503124;485.59200000000027;454.3440000000003;485.25392323200003;186.0;0.0;0.4111218045363546;-0.44904007284291764;0.44904007284291764;0.4111218045363546;1.0833333333333333;1.8611111111111112;2.611111111111111;1.376066045606667;1358.5673473790982;25.07033885400646;20.569088099135808;20.569088099135808;17.49…
94;13.159337247665619;0.04538886381509011;13.159337247665619;0.04538886381509011;0.4871515511488042;440.54700000000025;412.3230000000002;440.221226136;168.0;0.0;0.2520651933099354;-0.3735312184226756;0.3735312184226756;0.2520651933099354;1.1818181818181819;2.090909090909091;2.909090909090909;1.5979047501524808;1469.308727062063;22.266855755642602;19.20174296286811;19.20174296286811;16.15219834319…
95;12.385417431306363;-0.16510516348901438;12.385417431306363;0.16510516348901438;0.3156514805846719;538.7000000000003;500.3960000000004;538.316857836;208.0;0.0;0.31874402779898237;-0.3830142988951567;0.3830142988951567;0.31874402779898237;0.95;1.725;2.5;1.15732047148286;1466.7293717201103;27.476116247942276;23.143587310104643;23.143587310104643;19.546846531107196;14.364131851154617;14.3641318511…
96;13.215510087171793;0.04908613747764168;13.215510087171793;0.04908613747764168;0.46351496977332385;454.57400000000035;424.33400000000023;454.2368762;174.0;0.0;0.2520651933099547;-0.3735312184226756;0.3735312184226756;0.2520651933099547;1.1764705882352942;2.088235294117647;2.911764705882353;1.5960154063059653;1486.1064254314765;22.973962536829145;19.908849744054656;19.908849744054656;16.65219834…
97;13.223669809394014;0.04358189102597487;13.223669809394014;0.04358189102597487;0.4435826257186606;454.5740000000003;424.33400000000023;454.23687620000004;174.0;0.0;0.2520651933207444;-0.3735312184226557;0.3735312184226557;0.2520651933207444;1.1470588235294117;2.0294117647058822;2.823529411764706;1.6152591115346735;1500.644903155204;23.137099243645682;20.07198645087119;20.07198645087119;16.52487…
98;12.779040588902735;-0.0666546721813801;12.779040588902735;0.0666546721813801;0.3630294263228006;538.7000000000003;500.39600000000036;538.316857836;208.0;0.0;0.3213295324070919;-0.3830142988951567;0.3830142988951567;0.3213295324070919;0.95;1.7;2.45;1.1960484501453619;1483.2551103113146;27.639252954758803;23.383694124418053;23.383694124418053;19.474366886035764;14.28134945309458;14.2813494530945…
99;13.267567700340518;0.04757507780685977;13.267567700340518;0.04757507780685977;0.43586563511937176;468.6010000000004;436.34500000000025;468.25252626400004;180.0;0.0;0.2520651933099741;-0.3735312184226756;0.3735312184226756;0.2520651933099741;1.1714285714285715;2.057142857142857;2.857142857142857;1.5977945264788564;1517.4843495923253;23.844206024832225;20.779093232057736;20.779093232057736;17.00…
100;13.304821381937632;0.05064992348587238;13.304821381937632;0.05064992348587238;0.39841949200778076;482.62800000000044;448.3560000000003;482.26817632800004;186.0;0.0;0.25206519330995475;-0.3735312184226756;0.3735312184226756;0.25206519330995475;1.1666666666666667;2.0555555555555554;2.861111111111111;1.5707778556461345;1534.3403541940093;24.55131280601877;21.486200013244282;21.486200013244282;17…
101;13.976072846916594;-4.6313499547148185;13.976072846916594;0.030232031758241185;0.24136427061629656;585.5860000000001;559.3780000000002;585.1987743520001;218.0;0.0;0.4179217360103623;-0.37777781690183293;0.4179217360103623;0.37777781690183293;0.813953488372093;1.5813953488372092;2.3488372093023258;1.239994907866892;1797.6309935977783;29.976116247942265;22.766310508699352;22.766310508699352;20.…
102;6.498319792210241;0.48817957581437166;6.498319792210241;0.48817957581437166;0.16703191717436347;570.7010000000002;536.4290000000004;570.285557708;216.0;0.0;0.22820192740228823;-0.4376565629833714;0.4376565629833714;0.22820192740228823;0.8604651162790697;1.697674418604651;2.558139534883721;1.1202124736123107;1827.8442035022258;29.011650153875006;24.124561262116952;24.124561262116952;21.2298106…
103;6.482087011329885;0.48414520926470805;6.482087011329885;0.48414520926470805;0.17488889101791705;556.6740000000003;524.4180000000003;556.2699076440001;210.0;0.0;0.22820192740227865;-0.4376565629833714;0.4376565629833714;0.22820192740227865;0.9047619047619048;1.7857142857142858;2.6666666666666665;1.132353804826979;1818.4485392700362;28.304543372688457;23.417454480930402;23.417454480930402;20.70…
104;6.479616727685359;0.05349514579750991;6.479616727685359;0.05349514579750991;0.16351532879884767;558.6900000000003;524.4180000000003;558.2855577080002;212.0;0.0;0.22820192740229797;-0.4376565629833714;0.4376565629833714;0.22820192740229797;0.8333333333333334;1.6428571428571428;2.4761904761904763;1.2708275888210743;1812.448539270036;29.105872759939185;24.218783868181134;24.218783868181134;20.34…
105;12.42089308941599;-0.34080032928906734;12.42089308941599;0.2662657481741171;0.38013136824893645;442.5230000000002;416.31500000000017;442.2117240720001;168.0;0.0;0.3191567146691598;-0.43765656293343047;0.43765656293343047;0.3191567146691598;0.9090909090909091;1.696969696969697;2.4545454545454546;1.6934940476026397;1299.5679812636938;23.424074484064487;19.008990328513487;19.008990328513487;15.8…
106;12.00526808941599;-0.25237685928522846;12.00526808941599;0.25237685928522846;0.42393533663993826;414.4690000000001;392.2930000000001;414.18042394400004;156.0;0.0;0.318745166501112;-0.4376565629334306;0.4376565629334306;0.318745166501112;0.967741935483871;1.8064516129032258;2.6129032258064515;1.7255903526110372;1227.5830956979405;21.631181265251037;17.216097109700033;17.216097109700033;15.1902…
107;12.872968530449725;-3.9401825199417337;12.872968530449725;0.03232912289033463;0.26199157285540026;608.5550000000003;581.3390000000002;607.1323994640001;210.0;0.0;0.26293360444506503;-0.38301429889512856;0.38301429889512856;0.26293360444506503;0.8780487804878049;1.6097560975609757;2.3658536585365852;1.2573531920494867;1851.6390831049496;28.725039392385714;22.128072688310787;24.456427161275425;…
108;12.805585455050476;-4.46036302927482;12.805585455050476;0.11993362560760912;0.2826528196279963;571.6070000000002;543.3830000000003;571.230743176;214.0;0.0;0.415910266510398;-0.38301429889515676;0.415910266510398;0.38301429889515676;0.8809523809523809;1.5952380952380953;2.2857142857142856;1.2006391073333744;1739.9915925197283;29.432146173572253;22.76689084958191;22.76689084958191;20.1688549990…
109;13.391470033860905;0.06498878403009001;13.391470033860905;0.06498878403009001;0.356554913693603;494.6390000000004;460.3670000000003;494.268176328;190.0;0.0;0.2520651933207832;-0.3735312184226557;0.3735312184226557;0.2520651933207832;1.0;1.864864864864865;2.7027027027027026;1.488138340314516;1580.5144977143134;24.672633149578417;21.607520356803924;21.607520356803924;18.18667318580106;14.267275…
110;13.406671235694052;0.06463150062085865;13.406671235694052;0.06463150062085865;0.350340729100542;508.66600000000045;472.3780000000003;508.283826392;196.0;0.0;0.2520651933099742;-0.3735312184226756;0.3735312184226756;0.2520651933099742;1.0263157894736843;1.894736842105263;2.736842105263158;1.4404113901289786;1597.453169597645;25.379739930764963;22.31462713799047;22.31462713799047;18.66983643339…
111;13.17551008717179;-0.0002965785717410352;13.17551008717179;0.0002965785717410352;0.4918066741068739;456.5460000000004;428.32200000000023;456.216140756;174.0;0.0;0.25206519331011673;-0.3945195708762776;0.3945195708762776;0.25206519331011673;1.2058823529411764;2.1176470588235294;2.9411764705882355;1.5960154063059657;1489.5755131885123;22.97396253682915;19.356063339554613;19.356063339554613;16.6…
112;13.267567700340518;0.04757507780685977;13.267567700340518;0.04757507780685977;0.43586563511937154;468.60100000000045;436.3450000000003;468.252526264;180.0;0.0;0.25206519325637566;-0.3735312184226756;0.3735312184226756;0.25206519325637566;1.1714285714285715;2.057142857142857;2.857142857142857;1.5984501586100748;1517.4843495923253;23.84420602483223;20.779093232057736;20.779093232057736;17.02487…
113;13.34601548840636;0.06332211736342352;13.34601548840636;0.06332211736342352;0.38893998818503317;480.61200000000036;448.3560000000003;480.25252626400004;184.0;0.0;0.2520651932671845;-0.3735312184226557;0.3735312184226557;0.2520651932671845;1.0277777777777777;1.8888888888888888;2.7222222222222223;1.499586931559807;1563.5925229738077;23.96552636839187;20.900413575617378;20.900413575617378;17.703…
114;13.175510087171794;-0.00029657857174081315;13.175510087171794;0.00029657857174081315;0.4918066741068739;456.5460000000004;428.32200000000023;456.216140756;174.0;0.0;0.2520651932565182;-0.3945195708762776;0.3945195708762776;0.2520651932565182;1.2058823529411764;2.1176470588235294;2.9411764705882355;1.596713385207913;1489.5755131885123;22.97396253682915;19.356063339554613;19.356063339554613;16.…
115;12.410591042417476;0.08149347596676781;12.410591042417476;0.08149347596676781;0.34131628565019206;523.6850000000004;486.38900000000035;523.305958804;202.0;0.0;0.22387921250763887;-0.38301429889515676;0.38301429889515676;0.22387921250763887;0.9743589743589743;1.7435897435897436;2.5128205128205128;1.1761722212722092;1447.8313596642352;26.76900946675573;22.643587310104643;22.643587310104643;19.0…
116;11.936101246499108;-0.4677657832924915;11.936101246499108;0.27983977453574904;0.3997495827410345;499.6190000000003;466.3550000000003;499.2695732960001;192.0;0.0;0.4111218045363546;-0.44904007284291764;0.44904007284291764;0.4111218045363546;1.027027027027027;1.7837837837837838;2.5135135135135136;1.3657632040182703;1389.6853804407651;25.940582342009534;21.516301694635764;21.516301694635764;17.8…
117;11.923587719771902;-0.46788338743291313;11.923587719771902;0.2803450491704058;0.3997495827410345;499.6190000000003;466.35500000000025;499.2695732960001;192.0;0.0;0.4111218045363546;-0.44904007284291764;0.44904007284291764;0.4111218045363546;0.972972972972973;1.6216216216216217;2.2972972972972974;1.3299585509067895;1372.4353804407651;25.940582342009538;21.51630169463576;21.51630169463576;17.88…
118;12.188545202765102;-0.5581611652106908;12.188545202765102;0.4753119964978012;0.33668907333460385;519.6090000000004;490.37700000000035;519.238273168;196.0;0.0;0.41658710942714117;-0.4101071569834087;0.41658710942714117;0.4101071569834087;0.8461538461538461;1.5128205128205128;2.230769230769231;1.1820817931816867;1591.0263742233094;26.76900946675573;21.618595990207723;21.618595990207723;19.04684…
119;13.228774549981711;0.011925643650481321;13.228774549981711;0.011925643650481321;0.4693442989010328;470.5730000000004;440.33300000000025;470.23179082;180.0;0.0;0.2520651933099548;-0.39630626884287085;0.39630626884287085;0.2520651933099548;1.2;2.1142857142857143;2.942857142857143;1.581019086111;1506.4411846436028;23.681069318015695;20.06317012074116;20.06317012074116;17.152198343190413;12.82503…
120;13.375863622525326;0.04690982893769702;13.375863622525326;0.04690982893769702;0.39031645890549327;511.6700000000004;474.3740000000003;511.29472542400015;198.0;0.0;0.25206519331004623;-0.37353121842267556;0.37353121842267556;0.25206519331004623;1.131578947368421;2.0;2.789473684210526;1.5347317001425944;1568.9134602045665;25.96552636839187;22.77027690192771;22.77027690192771;18.58404999576855;1…
121;12.201058729492306;-0.5580435610702696;12.201058729492306;0.47538692649238135;0.3366890733346038;519.6090000000004;490.37700000000035;519.2382731680001;196.0;0.0;0.41658710942714117;-0.4101071569834087;0.41658710942714117;0.4101071569834087;0.8717948717948718;1.641025641025641;2.41025641025641;1.2112472856859111;1608.2763742233094;26.769009466755726;21.618595990207723;21.618595990207723;19.04…
122;12.798468244944381;-4.459872360607626;12.798468244944381;0.11984036988743685;0.2826528196279963;571.6070000000002;543.3830000000003;571.230743176;214.0;0.0;0.415910266510398;-0.3830142988952304;0.415910266510398;0.3830142988952304;0.8333333333333334;1.4523809523809523;2.0952380952380953;1.1749328172376994;1722.741592519728;29.432146173572256;22.766890849581912;22.766890849581912;20.1688549990…
123;11.990216472836558;-0.46667267629660647;11.990216472836558;0.27796496584275876;0.3777529319759973;513.6460000000003;478.3660000000003;513.28522336;198.0;0.0;0.41112180453637226;-0.4490400728429176;0.4490400728429176;0.41112180453637226;1.0789473684210527;1.8157894736842106;2.526315789473684;1.4082722514778154;1437.5914558438726;26.810825830012615;22.438951425446138;22.438951425446138;18.29573…
124;12.0474013220849;-0.46369170921841785;12.0474013220849;0.276817655194185;0.37775293197599735;513.6460000000004;478.36600000000027;513.28522336;198.0;0.0;0.41112195933899576;-0.44904007196665313;0.44904007196665313;0.41112195933899576;1.0526315789473684;1.8421052631578947;2.5789473684210527;1.3994679817545972;1454.8414558438724;26.810825830012615;22.43895142544614;22.43895142544614;18.29573409…
125;6.352531959549456;0.461943956850162;6.352531959549456;0.461943956850162;0.2968420427911929;460.50100000000026;440.34100000000024;460.17600726;170.0;0.0;0.22820192739696146;-0.43765656298338185;0.43765656298338185;0.22820192739696146;0.8285714285714286;1.7428571428571429;2.6285714285714286;1.3749526647722001;1629.6195201271933;23.614308928376477;18.727220036618416;18.727220036618416;17.2803208…
126;15.169400299247604;-0.5990460671183071;15.169400299247604;0.04338360495689342;0.2193148627247889;552.6350000000002;527.4350000000003;552.17437326;200.0;0.0;0.2586560716702117;-0.452654407208834;0.452654407208834;0.2586560716702117;1.075;1.925;2.675;1.223326182053044;1824.9139087715548;27.639252954758803;21.835894652928467;22.652391233856193;19.49553493609094;12.778324850222718;13.594821431150…
127;14.96935827547452;-0.6071772347087994;14.96935827547452;0.03720581272480761;0.294080208679934;510.5540000000002;491.4020000000003;510.12742306800016;182.0;0.0;0.2583672649318102;-0.452654407208834;0.452654407208834;0.2583672649318102;1.027027027027027;1.8918918918918919;2.675675675675676;1.1954140845877044;1740.5783882548349;25.35479590438263;19.499031359744997;20.315527940672723;18.030009778…
128;12.933789299486726;-0.13055329500946344;12.933789299486726;0.003908972988478254;0.2721232074384758;497.6280000000002;470.41200000000026;497.19977948400003;182.0;0.0;0.26523527739288394;-0.3835335249718587;0.3835335249718587;0.26523527739288394;1.0277777777777777;1.8333333333333333;2.5833333333333335;1.4676029232192065;1578.852607321409;25.449018510446813;20.533554193203074;21.350050774130796;…
129;12.768175164944022;-0.23342366537983383;12.768175164944022;0.23342366537983383;0.2930241721857623;465.5210000000002;442.3370000000002;465.2025563560001;174.0;0.0;0.2731750908125674;-0.3835335249718587;0.3835335249718587;0.2731750908125674;1.1142857142857143;1.9714285714285715;2.8;1.3191833180771282;1564.5239826184838;23.940582342009538;18.986733060612263;18.986733060612263;17.0468465311072;11…
130;15.048640682881928;-0.6055828469536981;15.048640682881928;0.03829891972069244;0.2734333193590797;524.5810000000002;503.41300000000035;524.143073132;188.0;0.0;0.25864488634775745;-0.452654407208834;0.452654407208834;0.25864488634775745;1.0526315789473684;1.894736842105263;2.6578947368421053;1.2111850342114734;1790.0778127492881;26.22503939238571;20.42168109055537;21.238177671483097;18.45753013…
131;12.917554816615961;-0.1891417386258658;12.917554816615961;0.1891417386258658;0.3478081095745561;449.51800000000014;426.3340000000003;449.19640835600006;168.0;0.0;0.2552360312157352;-0.3835335249718587;0.3835335249718587;0.2552360312157352;0.9411764705882353;1.7941176470588236;2.6176470588235294;1.518783998833932;1523.1800446177583;23.656125291633362;18.78000644111846;18.78000644111846;16.4743…
132;13.087410258792833;-0.1842286622842173;13.087410258792833;0.1842286622842173;0.28393280770982326;477.5720000000002;450.35600000000017;477.2277084840001;180.0;0.0;0.25523603379349546;-0.3835335249718587;0.3835335249718587;0.25523603379349546;0.9722222222222222;1.8055555555555556;2.611111111111111;1.487980576623734;1571.7887074470295;25.23347556082299;20.357356710308082;20.357356710308082;17.38…
133;13.167235939064941;-0.18871656855783803;13.167235939064941;0.012419447268513295;0.2780784100681201;491.5990000000002;462.36700000000025;491.2433585480001;186.0;0.0;0.25523603509908543;-0.3835335249718587;0.3835335249718587;0.25523603509908543;0.9459459459459459;1.7567567567567568;2.5405405405405403;1.4812491205421816;1614.7151308237608;26.156125291633362;21.280006441118456;21.280006441118456;…
134;5.855007401108592;0.29686539018474467;5.855007401108592;0.29686539018474467;0.4949655465877127;401.42600000000016;382.2740000000001;401.148789468;150.0;0.0;0.3198234424247021;-0.4861448569989458;0.4861448569989458;0.3198234424247021;0.8666666666666667;1.7;2.6;1.3290746597999121;1146.4903920312754;20.175151339621056;16.038558962536992;16.038558962536992;14.848469228349536;9.573966083056686;9.5…
135;5.830316043083901;0.22893840297738333;5.830316043083901;0.22893840297738333;0.5079282403386847;387.3990000000002;370.26300000000015;387.133139404;144.0;0.0;0.3198234425057515;-0.4535930313053791;0.4535930313053791;0.3198234425057515;0.896551724137931;1.7586206896551724;2.689655172413793;1.3361454073383687;1130.1369541219929;19.46804455843451;15.331452181350445;15.331452181350445;14.3484692283…
136;13.074359126366838;-4.545251576239382;13.074359126366838;0.10239762641333239;0.28021965566387713;518.4990000000001;497.33100000000024;518.167808572;192.0;0.0;0.4159342175350961;-0.48085262824711295;0.48085262824711295;0.4159342175350961;0.9736842105263158;1.7894736842105263;2.5789473684210527;1.4770380083990635;1648.0138479498023;26.86323207281991;20.24479788142038;20.24479788142038;18.223696…
137;13.043185995349727;-4.512419447268512;13.043185995349727;0.03986299249563774;0.2829336000980186;503.48800000000017;483.32800000000026;503.1681429200001;186.0;0.0;0.41598551768317366;-0.3835335249718587;0.41598551768317366;0.3835335249718587;0.972972972972973;1.7837837837837838;2.5675675675675675;1.4812491205421812;1628.6302595086281;26.156125291633362;19.41389986014614;19.41389986014614;17.68…
138;13.107368084022045;-4.548004555903281;13.107368084022045;0.10230328883444817;0.20244290136418422;546.5570000000002;521.3570000000003;546.21034208;204.0;0.0;0.4159342175350961;-0.36864000333754016;0.4159342175350961;0.36864000333754016;1.0;1.825;2.625;1.4642928084325106;1682.308018171974;28.277445635193;21.328113422519237;21.328113422519237;19.223696553901735;12.328619514684837;12.328619514684…
139;13.102368084022043;-4.553544722108268;13.102368084022043;0.055488543640827004;0.20148096761153028;547.5410000000002;523.3490000000004;547.194357668;204.0;0.0;0.4159342175350961;-0.3945450369506142;0.4159342175350961;0.3945450369506142;1.0;1.825;2.625;1.4642928084325104;1684.656533717571;28.277445635193;21.197976748829568;21.197976748829568;19.223696553901735;12.23659899023781;12.2365989902378…
140;12.874470916389205;-0.24778371393450738;12.874470916389205;0.24778371393450738;0.31949867872171284;469.9360000000002;449.7760000000002;469.1417859400001;168.0;0.0;0.25523667922054444;-0.3835335249718587;0.3835335249718587;0.25523667922054444;1.0;1.8529411764705883;2.676470588235294;1.5187839988339318;1529.2950725450585;23.656125291633366;18.157970914127688;18.91389986014614;16.474366886035767…
141;15.01380069362635;-4.886928581483602;15.01380069362635;0.08201148432028593;0.2279224466049678;552.4840000000003;532.3240000000003;552.1420680000001;204.0;0.0;0.43378492913435024;-0.4928420414965103;0.4928420414965103;0.43378492913435024;0.9;1.625;2.3;1.4078119035124161;1704.7034041976328;28.44058234200953;20.992045339857373;20.992045339857373;19.189221711291083;11.694366040987855;11.694366040…
142;12.950792880359979;-2.9586315876081795;12.950792880359979;0.05247913741219001;0.27666200088859483;501.4970000000002;480.3290000000002;501.17247935200015;186.0;0.0;0.38703319423470645;-0.43476301742672413;0.43476301742672413;0.38703319423470645;1.027027027027027;1.864864864864865;2.675675675675676;1.4603148496684142;1603.484636031869;25.940582342009538;19.521533946790402;19.521533946790402;17.…
143;12.902248694166982;-0.20997507195919884;12.902248694166982;0.20997507195919884;0.28720774273868216;514.3870000000002;494.22700000000026;513.0912703600002;168.0;0.0;0.2552364829850467;-0.3835335249718587;0.3835335249718587;0.2552364829850467;1.0;1.8529411764705883;2.676470588235294;1.5187839988339318;1529.2950725450585;23.656125291633366;18.157970914127688;19.74396745324239;16.474366886035767;…
144;13.083372632820062;-0.23240514686131508;13.083372632820062;0.15572065664115153;0.32134436941334277;495.5910000000002;466.35900000000026;495.2495065480001;188.0;0.0;0.27342830427027864;-0.3835335249718587;0.3835335249718587;0.27342830427027864;1.027027027027027;1.8108108108108107;2.5405405405405403;1.478795490995938;1624.9586547442634;26.319261998449893;21.4423828245495;21.4423828245495;17.596…
145;13.053726036529596;-4.545043573307818;13.053726036529596;0.10431298821880453;0.2481530179447639;522.9180000000001;504.7740000000002;522.1182715360001;186.0;0.0;0.4159342175350961;-0.3249280278309986;0.4159342175350961;0.3249280278309986;0.972972972972973;1.7837837837837838;2.5675675675675675;1.473557425806597;1632.7719689587047;26.156125291633362;19.214514063965744;19.970443009984198;17.68569…
146;14.640257735528923;-4.888854036913605;14.640257735528923;0.051675602635252504;0.3706158731633532;499.4240000000002;482.2880000000003;499.126752284;184.0;0.0;0.43378492913435024;-0.4541465185980503;0.4541465185980503;0.43378492913435024;1.0;1.75;2.4166666666666665;1.5583048953632792;1421.02675285419;25.871668241257186;18.506446780203884;18.506446780203884;17.16805366123591;10.34639504563857;10…
147;12.754791486090443;-0.07073774357428331;12.754791486090443;0.07073774357428331;0.2163402639722265;587.7090000000003;558.4770000000002;587.210344168;214.0;0.0;0.22829402455785014;-0.37777781989763004;0.37777781989763004;0.22829402455785014;0.9069767441860465;1.744186046511628;2.627906976744186;1.166598604235262;1879.1838860695368;29.011650153875006;23.31130133104776;24.127797911975485;21.19180…
148;12.993646593645842;-0.36696523150437277;12.993646593645842;0.02034737050345692;0.3810111694363559;640.789;596.4370000000001;640.3485518880001;248.0;0.0;0.3231784397543058;-0.38140214092655067;0.38140214092655067;0.3231784397543058;0.7659574468085106;1.3829787234042554;2.0;0.9972015242013919;1536.7487428672055;32.32948739907078;27.229759339369277;27.229759339369277;22.90701987641334;16.9269107…
149;12.866844164011837;-0.38075191244223583;12.866844164011837;0.11639746030402698;0.3981862361254799;455.47000000000025;434.30200000000025;455.14812077200014;170.0;0.0;0.2508588792544245;-0.5070348187275744;0.5070348187275744;0.2508588792544245;1.1764705882352942;1.9705882352941178;2.7058823529411766;1.565172108489115;1468.0752219986884;23.8192619984499;18.278665776850403;18.278665776850403;16.4…
150;6.069484756865709;0.17483199774144964;6.069484756865709;0.17483199774144964;0.5272972106711613;307.382;294.27799999999996;307.08916641600007;108.0;0.0;0.22348530401044717;-0.3829464182611725;0.3829464182611725;0.22348530401044717;0.8636363636363636;1.6818181818181819;2.5;1.9906166717898581;978.0896029835848;15.104083527755582;11.57617817336004;12.392674754287766;10.720346690612276;6.784726289…
151;6.089347015818877;0.1752720038632738;6.089347015818877;0.1752720038632738;0.5227671615290966;321.409;306.289;321.10481648;114.0;0.0;0.22348530401044717;-0.3829464182611725;0.3829464182611725;0.22348530401044717;0.9565217391304348;1.7391304347826086;2.5217391304347827;1.9411869256512317;1020.7012401620702;15.97432701575866;12.498827904170414;13.31532448509814;11.114193540729632;7.1954098915556…
152;9.43373653469578;0.0;9.43373653469578;0.0;0.1455259469836622;525.1580000000004;487.8620000000004;524.226427104;192.0;0.0;0.11956654348131825;-0.5079666451148497;0.5079666451148497;0.11956654348131825;0.8611111111111112;1.5833333333333333;2.3055555555555554;3.609991668520246e-06;1206.3363558991834;24.459608389997218;20.988686592535565;22.621679754391018;17.15652964083998;12.515163845429418;13.…
153;13.117207319951156;-4.3706998898993685;13.117207319951156;0.0;0.19280725391448414;567.0510000000004;536.8110000000004;566.1947905400001;208.0;0.0;0.4159312300508919;-0.5079666451148497;0.5079666451148497;0.4159312300508919;0.8;1.525;2.225;3.6979909555465674e-06;1562.7102399186736;27.40720214718992;21.6953056731117;22.511802254039427;18.796176198973168;12.791105324293381;12.791105324293381;9.5…
154;9.455113393692722;0.0;9.455113393692722;0.0;0.2137087023453497;529.0800000000003;495.8160000000004;528.217970596;196.0;0.0;0.11956654642328646;-0.5079666451148497;0.5079666451148497;0.11956654642328646;0.7631578947368421;1.394736842105263;2.0526315789473686;3.361992432921281e-06;1460.4155015118167;25.614308928376477;21.469660544547885;22.28615712547561;18.12285613602877;12.586531050475337;12.…
155;8.950837506298814;0.3112655895691614;8.950837506298814;0.3112655895691614;0.7121395399334229;152.19299999999998;140.09699999999998;152.083729624;60.0;0.0;0.11509486334729377;-0.5079666451601262;0.5079666451601262;0.11509486334729377;1.2727272727272727;1.9090909090909092;2.4545454545454546;2.5186379432468304;203.30764733554943;8.104448006685086;6.57907652509542;6.57907652509542;5.3256985026954…
156;11.838012155719632;-0.5202200180944871;11.838012155719632;0.31279470046383717;0.604714296816064;448.53100000000023;420.3070000000002;448.2335221360001;172.0;0.0;0.2690123532349573;-0.4945765598213161;0.4945765598213161;0.2690123532349573;1.1515151515151516;1.9393939393939394;2.6666666666666665;1.480629398058638;1213.4107296604175;23.11215521726335;19.129170186994887;19.129170186994887;15.9398…
157;6.295721452305007;0.16762017297566256;6.295721452305007;0.16762017297566256;0.40763123957288555;408.29200000000014;393.17200000000014;407.0704508400001;138.0;0.0;0.22350333357316435;-0.36766838193622203;0.36766838193622203;0.22350333357316435;1.1071428571428572;1.9642857142857142;2.75;1.7056894593198113;1223.4187426738476;19.67299762850792;14.630965610101178;16.14282350213809;13.5123716884965…
158;9.47636784647934;0.0;9.47636784647934;0.0;0.21188080525353523;535.1280000000003;495.81600000000043;534.264920788;202.0;0.0;0.11956672326687136;-0.5079666451148497;0.5079666451148497;0.11956672326687136;0.8947368421052632;1.605263157894737;2.3684210526315788;3.361991887760678e-06;1315.5448362316656;25.614308928376474;22.19579337372212;23.012289954649845;18.10168808597359;13.537031633227892;13.…
159;15.057899942141185;-4.878899233713875;15.057899942141185;0.06122895431791364;0.21347699893497787;578.5510000000003;560.4070000000003;578.1148076960002;206.0;0.0;0.43378492913435024;-0.452654407208834;0.452654407208834;0.43378492913435024;1.024390243902439;1.829268292682927;2.5365853658536586;1.2445380429751822;1895.0070320783946;28.725039392385703;21.055574509583053;21.87207109051078;19.66885…
160;12.78798332769453;-4.289862525516107;12.78798332769453;0.0;0.191983225235844;573.0990000000003;536.8110000000004;572.241740732;214.0;0.0;0.4159098368712916;-0.5079666451148497;0.5079666451148497;0.4159098368712916;0.9;1.6;2.325;3.697990098561194e-06;1399.1957567500688;27.40720214718992;22.421438502285934;23.23793508321366;18.77500814891799;13.741605907045939;13.741605907045939;10.528971197582…
161;9.461508798880129;0.0;9.461508798880129;0.0;0.2585862996175999;506.0900000000004;469.80200000000036;505.249605072;190.0;0.0;0.11956672326687136;-0.5079666451148497;0.5079666451148497;0.11956672326687136;1.0;1.8611111111111112;2.6666666666666665;3.041993481034813e-06;1254.9255596924668;24.036958659186848;20.734758678758208;21.551255259685934;17.169836433395453;12.87377281457813;12.873772814578…
162;6.11355632510901;0.0;6.11355632510901;0.0;0.13478334751346954;539.1850000000003;499.8730000000004;538.242077168;198.0;0.0;0.11956654348131825;-0.4967682187114751;0.4967682187114751;0.11956654348131825;0.8108108108108109;1.5135135135135136;2.2162162162162162;3.8024907118488993e-06;1222.680665610228;25.16671517118377;21.94972128749948;23.582714449354928;17.694534443300768;12.903929483375233;14.…
163;15.065820052334024;-4.879179574608402;15.065820052334024;0.06157138254495709;0.21347699893497796;578.551;560.4070000000002;578.1148076960001;206.0;0.0;0.43378492913435024;-0.45265439871786106;0.45265439871786106;0.43378492913435024;1.0;1.8048780487804879;2.5121951219512195;1.2491688186532919;1895.0070320783946;28.725039392385703;21.055574509583053;21.87207109051078;19.68569175144095;12.044677…
164;15.30732764586785;-4.89871674398368;15.30732764586785;0.046869509846483526;0.13472791956531652;717.7450000000001;686.4970000000001;717.203288352;262.0;0.0;0.43378492913435024;-0.45265441547153223;0.45265441547153223;0.43378492913435024;1.0;1.7450980392156863;2.411764705882353;1.1808940904737792;2185.5068919085206;36.28551732470077;27.571121864952794;28.38761844588052;24.422073856659395;15.660…
165;15.240218195742482;-4.8995023616431554;15.240218195742482;0.059234464960334465;0.10589621161200306;709.7469999999998;682.531;709.144059224;252.0;0.0;0.43378492913435024;-0.45265441547153223;0.45265441547153223;0.43378492913435024;0.9795918367346939;1.7346938775510203;2.4285714285714284;1.1604479043231966;2237.035769937429;34.760573298318434;25.661913071913617;27.29490623376907;23.353306410902…
166;14.151628697777443;-0.4985750650794978;14.151628697777443;0.05768243502039838;0.3678466663507609;436.7050000000001;423.60100000000017;435.02205667600003;142.0;0.0;0.22350334328612737;-0.36766838190506507;0.36766838190506507;0.22350334328612737;1.0;1.75;2.5;1.7148798242830061;1191.8718416030213;19.836134335324452;14.232194017740381;16.499980855795744;13.385050488558727;8.199556065414527;9.3334…
167;13.450190471438667;-0.3422130965308272;13.450190471438667;0.11048925733780224;0.4317216274945663;402.26000000000016;388.14800000000014;401.061029028;136.0;0.0;0.22350333359422048;-0.3676683819361893;0.3676683819361893;0.22350333359422048;1.0740740740740742;1.9259259259259258;2.7037037037037037;1.7079677925715855;1142.3604829112217;18.965890847321383;13.931579813920779;15.44343770595769;12.974…
168;9.442754346093512;0.0;9.442754346093512;0.0;0.24028567367500306;499.0540000000003;467.8060000000003;498.207405912;184.0;0.0;0.11956654642328646;-0.5079666451148497;0.5079666451148497;0.11956654642328646;0.75;1.4444444444444444;2.1666666666666665;3.0419938698630105e-06;1395.0157227498821;24.036958659186848;20.138762523273645;20.95525910420137;17.191004483450634;12.06347501225658;12.06347501225…
169;9.486147829676147;0.0;9.486147829676147;0.0;0.20540576799907811;548.1710000000003;505.83500000000043;547.2965552640001;208.0;0.0;0.11956672326687136;-0.5079666451148497;0.5079666451148497;0.11956672326687136;0.9230769230769231;1.641025641025641;2.3846153846153846;3.527991010624141e-06;1346.3893999324637;26.48455241637955;23.23475867875821;24.051255259685934;18.474366886035764;14.0426931862819…
170;15.196737721171274;-4.894769738966436;15.196737721171274;0.07878145677207682;0.17758643161317034;645.6380000000003;622.4540000000003;645.1457734760002;232.0;0.0;0.43378492913435024;-0.45265441547153223;0.45265441547153223;0.43378492913435024;0.9347826086956522;1.673913043478261;2.347826086956522;1.2192115986323993;2073.497919703664;32.5868467119515;24.171309742926212;24.98780632385394;21.9902…
171;15.282148851105273;-4.898174417086832;15.282148851105273;0.0787631653393499;0.14566629070719908;702.734;672.4940000000001;702.2036227;256.0;0.0;0.43378492913435024;-0.45265441547153223;0.45265441547153223;0.43378492913435024;0.92;1.66;2.34;1.1801295731649053;2164.9481553871883;35.57841054351422;27.032736900799264;27.84923348172699;23.88406905419861;15.273713657431886;16.09021023835961;11.5947…
172;15.310412739994163;-4.897212806547299;15.310412739994163;0.002374276450460844;0.1602535922948603;714.7449999999998;684.5049999999999;714.2036227;260.0;0.0;0.43378492913435024;-0.45265441547153223;0.45265441547153223;0.43378492913435024;0.9803921568627451;1.7450980392156863;2.4313725490196076;1.0657904080604406;2235.2687381097603;35.86286759389039;27.31719395117543;28.133690532103156;24.456548…
173;15.186737721171273;-4.898675988966437;15.186737721171273;0.08704591958199437;0.1809367313359251;646.6260000000002;624.4500000000003;646.1410224440002;232.0;0.0;0.43378492913435024;-0.45265440724064226;0.45265440724064226;0.43378492913435024;0.9347826086956522;1.7173913043478262;2.391304347826087;1.219211598632399;2076.062791112603;32.58684671195151;24.041173069236546;24.85766965016427;21.9902…
174;15.219222334093239;-4.903163442233753;15.219222334093239;0.09201802945029636;0.11712429452622644;676.652;652.4600000000002;676.1515871280001;244.0;0.0;0.43378492913435024;-0.45265440724064226;0.45265440724064226;0.43378492913435024;0.9375;1.75;2.4583333333333335;1.1871418507720777;2099.6876393482876;33.83792356750806;24.91642132657354;25.732917907501268;23.117543404019084;14.236284576369298;1…
175;15.154354035833041;-4.886983852394123;15.154354035833041;0.020218316142131654;0.2008516516618465;621.6160000000002;598.4320000000001;621.1457734759999;224.0;0.0;0.43378492913435024;-0.452654417129615;0.452654417129615;0.43378492913435024;1.0454545454545454;1.8409090909090908;2.522727272727273;1.2133679355159834;1916.719784187826;31.00949644276188;23.060579278916972;23.877075859844695;21.07953…
176;6.318216696512705;0.20530176258681565;6.318216696512705;0.20530176258681565;0.34969089753315535;426.35100000000006;405.18300000000016;425.1174010320001;148.0;0.0;0.22350333355795635;-0.3676683819362456;0.3676683819362456;0.22350333355795635;1.0344827586206897;1.793103448275862;2.4827586206896552;1.6560836651664417;1166.0102547938425;20.543241116511;16.13096561010118;17.642823502138086;13.8850…
177;5.902710793428687;0.23545229434366344;5.902710793428687;0.23545229434366344;0.44673044247401317;408.3030000000002;390.1590000000003;407.074557676;130.0;0.0;0.2235033335716312;-0.36766838193622436;0.36766838193622436;0.2235033335716312;1.0769230769230769;1.9230769230769231;2.730769230769231;1.7203097834509302;1086.7067403929184;18.0956473593183;14.253001137091951;15.838997676206656;12.58052003…
178;5.9255941726757015;0.1966275145592875;5.9255941726757015;0.1966275145592875;0.39236858274093006;454.3280000000002;434.16800000000023;453.08003698000005;148.0;0.0;0.22350333357174043;-0.4967529729453894;0.4967529729453894;0.22350333357174043;1.0689655172413792;1.9310344827586208;2.689655172413793;1.7111679536879885;1175.1653907220393;20.380104409694468;15.992147448830051;17.578143987944753;14.…
179;4.412234977324263;0.8012811266481902;4.412234977324263;0.8012811266481902;0.49065927817883304;393.2880000000002;376.1520000000002;392.06365864400004;124.0;0.0;0.1428174189962896;-0.34277386178637415;0.34277386178637415;0.1428174189962896;1.04;1.92;2.76;1.67703799390845;1038.7429206032493;17.225403871315223;13.753001137091951;15.338997676206656;12.186673185801062;8.085768136110612;8.8787664056…
180;11.853633083204622;-0.28116766750195765;11.853633083204622;0.15288249559082834;0.6215757311064052;437.50400000000025;410.28800000000024;437.217537724;168.0;0.0;0.40897511530095804;-0.45273560946552355;0.45273560946552355;0.40897511530095804;1.09375;1.8125;2.5;1.5406186600948266;1100.6599766611976;22.07877502244374;18.106332578211102;18.106332578211102;15.635361590784807;10.905617333092147;10.…
181;12.500508083204625;-0.5025443757997357;12.500508083204625;0.136938618039808;0.5684802858812582;479.58500000000026;446.32100000000025;479.264487916;186.0;0.0;0.40978023939197594;-0.44368881340974564;0.44368881340974564;0.40978023939197594;1.0571428571428572;1.7428571428571429;2.4;1.4594433288636286;1188.2310877944315;24.578775022443736;20.606332578211102;20.606332578211102;16.78180820019153;12…
182;6.2936752689401425;0.19252050733780246;6.2936752689401425;0.19252050733780246;0.3500183693775059;463.16600000000017;449.05400000000014;460.98096290800004;136.0;0.0;0.22350333357166668;-0.3676683819362243;0.3676683819362243;0.22350333357166668;1.0740740740740742;1.9259259259259258;2.7037037037037037;1.7079677925715855;1142.3604829112214;18.96589084732138;13.931579813920779;17.029434245072395;1…
183;6.31268100731525;0.15385135526339244;6.31268100731525;0.15385135526339244;0.2968892877897819;497.6110000000002;484.5070000000002;494.94199055600006;142.0;0.0;0.2235033384376089;-0.36766838192061946;0.36766838192061946;0.2235033384376089;1.0;1.8214285714285714;2.5714285714285716;1.7148798242830063;1191.8718416030213;19.836134335324456;14.232194017740381;18.085977394910447;13.385050488558727;8.…
184;9.266862430959549;0.0;9.266862430959549;0.0;0.6473974944677789;332.8310000000001;311.663;332.129155592;122.0;0.0;0.11956630715502495;-0.5079666451148497;0.5079666451148497;0.11956630715502495;1.0434782608695652;1.826086956521739;2.5652173913043477;1.9199982741349393e-06;753.3075032306477;15.363596551749426;12.78828972388051;13.604786304808236;10.75835149307306;7.468512495175264;7.468512495175…
185;13.507024196171681;-4.776330479161174;13.507024196171681;0.08866718163390286;0.4261568912934105;400.37900000000013;384.2510000000001;400.13110939200004;148.0;0.0;0.41879818090402054;-0.3430876462178623;0.41879818090402054;0.3430876462178623;0.9310344827586207;1.7241379310344827;2.4827586206896552;1.5911168636634674;1136.5925314069384;20.432510652501772;15.09400133730618;15.09400133730618;13.8…
186;14.051701240705466;-0.42676015792271005;14.051701240705466;0.3207736631153839;0.504958824401885;366.82700000000006;350.699;366.10475241200004;130.0;0.0;0.14765415575427657;-0.3430876461840316;0.3430876461840316;0.14765415575427657;1.0;1.8461538461538463;2.6538461538461537;1.5884214688521385;1046.3121038443496;17.932510652501772;13.838072391287726;14.594001337306182;12.686673185801062;8.274750…
187;13.413274196171681;-0.29793783805785656;13.413274196171681;0.29793783805785656;0.46323648977268367;411.2780000000001;395.15000000000003;410.054236832;130.0;0.0;0.14281723647013875;-0.34308764621784543;0.34308764621784543;0.14281723647013875;1.0;1.8461538461538463;2.6538461538461537;1.5761278157487209;1046.3121038443496;17.932510652501772;13.838072391287724;15.424068930402429;12.68667318580106…
188;5.478867244805439;0.7697986478542036;5.478867244805439;0.7697986478542036;0.5280180229701521;338.41400000000004;320.27000000000004;338.15314657600004;126.0;0.0;0.14281726846340037;-0.34308764621784293;0.34308764621784293;0.14281726846340037;0.9615384615384616;1.8461538461538463;2.6923076923076925;1.5793397296953842;1074.201684949115;17.76937394568524;14.236843983648525;14.236843983648525;12.8…
189;9.447986485743918;0.0;9.447986485743918;0.0;0.33561608248047153;477.04800000000034;443.78400000000033;476.223055976;178.0;0.0;0.11956672326689126;-0.5079666451148497;0.5079666451148497;0.11956672326689126;0.9411764705882353;1.7058823529411764;2.5;2.737995050642788e-06;1218.603264447762;22.622745096813755;19.450681790074785;20.26717837100251;16.169836433395457;12.013975595009137;12.01397559500…
190;9.312644341356844;0.0;9.312644341356844;0.0;0.6650292231493432;358.8690000000001;335.68500000000006;358.144805656;132.0;0.0;0.1195664869164151;-0.5079666451148497;0.5079666451148497;0.1195664869164151;1.16;1.96;2.76;1.8224981415019674e-06;858.0086989129729;16.518297090128677;13.995396505067056;14.811893085994784;11.686673185801062;8.486297240376109;8.486297240376109;6.557284706022048;6.557284…
191;4.451476465203467;0.8167563198118754;4.451476465203467;0.8167563198118754;0.4177999713661495;353.4290000000001;334.2770000000001;353.16404560800004;132.0;0.0;0.14281701186211448;-0.36117421179453535;0.36117421179453535;0.14281701186211448;0.8888888888888888;1.8148148148148149;2.740740740740741;1.412816196146742;1203.3200097933682;18.053830996061414;14.736843983648525;14.736843983648525;13.348…
192;12.929315862838347;-4.391492516198208;12.929315862838347;0.3211671816339028;0.4788181370774341;382.38900000000007;365.2530000000001;382.14053120400007;142.0;0.0;0.4159855115665074;-0.3430876462178624;0.4159855115665074;0.3430876462178624;0.8928571428571429;1.7142857142857142;2.5;1.5729767726467123;1087.7101323245624;19.56226716449869;14.79338713348658;14.79338713348658;13.48731444868329;8.797…
193;15.023949324857234;-0.6368328469536977;15.023949324857234;0.013607561696001191;0.2906607420207371;525.5690000000003;505.40900000000033;525.1383221000002;188.0;0.0;0.2605546106046388;-0.4526544072088338;0.4526544072088338;0.2605546106046388;1.0789473684210527;1.9210526315789473;2.6842105263157894;1.2111850342114738;1792.160078558411;26.225039392385707;19.999031359744993;20.81552794067272;18.45…
194;9.418226888482835;0.0;9.418226888482835;0.0;0.2346092961289186;479.0640000000003;443.7840000000003;478.23870604;180.0;0.0;0.11956654348131825;-0.5079666451148497;0.5079666451148497;0.11956654348131825;0.7941176470588235;1.5588235294117647;2.323529411764706;3.239993385914274e-06;1140.2343109642693;22.882258120807595;19.65778857126133;20.474285152189054;16.224677988261845;11.992107807210662;11.…
195;9.46400879888013;0.0;9.46400879888013;0.0;0.2384861332944277;505.1020000000004;467.8060000000003;504.254356104;190.0;0.0;0.11956672326687136;-0.5079666451148497;0.5079666451148497;0.11956672326687136;0.8888888888888888;1.6666666666666667;2.4722222222222223;3.041993481034814e-06;1251.3070794408927;24.03695865918685;20.864895352447878;21.681391933375604;17.169836433395453;13.013975595009137;13.…
196;9.430585936082045;0.0;9.430585936082045;0.0;0.207448655782391;509.0900000000004;471.7940000000004;508.249270724;192.0;0.0;0.11956654348131825;-0.5079666451148497;0.5079666451148497;0.11956654348131825;0.8055555555555556;1.5;2.2222222222222223;3.6099916685202455e-06;1203.58146839702;24.45960838999722;20.98868659253557;21.80518317346329;17.15652964083998;12.515163845429418;12.515163845429418;8.…
197;14.83655676317563;-4.782759777931562;14.83655676317563;0.04605122273145201;0.306035276827532;516.4800000000001;500.35200000000026;516.099157632;184.0;0.0;0.43332528173551166;-0.452654407208834;0.452654407208834;0.43332528173551166;1.1111111111111112;1.9166666666666667;2.611111111111111;1.3793398256193432;1603.932586973472;25.612155217263343;18.668823163634922;19.48531974456265;17.096375353963…
198;14.992817093754141;-4.825884777931562;14.992817093754141;0.046370100282471904;0.2385323019457543;558.561;536.3850000000001;558.1461078240002;202.0;0.0;0.43336155751150374;-0.452654407208834;0.452654407208834;0.43336155751150374;1.0769230769230769;1.8461538461538463;2.4871794871794872;1.387091404363601;1696.7461342687227;28.112155217263343;21.168823163634922;21.98531974456265;18.30770021936909…
199;11.703674729150919;-0.7576012534643486;11.703674729150919;0.04546794952548927;0.16878435668628838;398.32300000000015;384.2110000000002;398.06378202799993;148.0;0.0;0.3076811023132957;-0.5042596278514423;0.5042596278514423;0.3076811023132957;0.8620689655172413;1.5172413793103448;2.1724137931034484;2.180368512867953;1317.514234915095;21.032651236960596;14.794777790339468;14.794777790339468;13.6…
200;12.189564432896084;-0.5233009106317372;12.189564432896084;0.26785010506902696;0.1148289311044108;588.8140000000002;544.4620000000002;588.302178888;224.0;0.0;0.407162571501363;-0.5079666451148497;0.5079666451148497;0.407162571501363;0.9047619047619048;1.619047619047619;2.3333333333333335;1.3753387888785373;1422.6506823075895;29.951172221559933;25.3195846138098;26.136081194737525;20.19682310036…
201;12.153791414714032;-0.02659438775510159;12.153791414714032;0.02659438775510159;0.7709944880652141;291.35400000000004;274.218;291.137162164;110.0;0.0;0.22943329296757448;-0.31078992372292885;0.31078992372292885;0.22943329296757448;1.1363636363636365;1.9545454545454546;2.772727272727273;1.4486434799538506;832.9743681201305;14.940946820939052;12.172934652230099;12.172934652230099;10.775989583278…
202;12.654721976004513;0.029334252474584543;12.654721976004513;0.029334252474584543;0.4775462290012235;413.5250000000001;386.30900000000014;413.22156048400007;158.0;0.0;0.2506256250849612;-0.3154529696622195;0.3154529696622195;0.2506256250849612;0.8709677419354839;1.7096774193548387;2.5161290322580645;1.3157862148764836;1221.6350171071383;21.04539482762413;17.65202347854192;17.65202347854192;15.2…
203;12.662703387268943;-0.5636693465446563;12.662703387268943;0.05006560890177214;0.24587782350744164;499.5950000000003;468.3470000000004;499.2457638519999;191.0;1.0;0.21337284971510728;-0.5078861404778691;0.5078861404778691;0.21337284971510728;1.027027027027027;1.7567567567567568;2.4864864864864864;1.4281169121606847;1457.8163049113352;26.371668241257197;21.381160251612176;21.381160251612176;17.…
204;12.691044290054098;0.019828079635078266;12.691044290054098;0.019828079635078266;0.4727148730351853;428.5400000000002;400.31600000000014;428.23245951600006;164.0;0.0;0.2506256250850628;-0.31545296960112384;0.31545296960112384;0.2506256250850628;0.90625;1.71875;2.5;1.2864036119449924;1254.4136852622676;21.91563831562721;18.39213029285533;18.39213029285533;15.669836433395455;11.178388032496667;1…
205;11.558268689469397;-0.4431417940109246;11.558268689469397;0.4431417940109246;0.4319433063334982;419.48800000000017;398.32000000000016;419.17461029200007;156.0;0.0;0.24820554766411893;-0.36559936406917465;0.36559936406917465;0.24820554766411893;0.96875;1.84375;2.6875;1.6167464430966343;1453.8751412308752;22.07877502244374;17.53989962680505;17.53989962680505;15.563683283512809;10.33489875338662…
206;12.11887707860922;-0.12615457294028687;12.11887707860922;0.12615457294028687;0.7539156450838604;248.285;236.18899999999996;248.094963004;92.0;0.0;0.25521782060312276;-0.3200616222585469;0.3200616222585469;0.25521782060312276;0.8947368421052632;1.6842105263157894;2.526315789473684;1.959875547321879;717.6602718356871;13.079139501373252;10.206314847049708;10.206314847049708;9.343336592900531;6.0…
207;12.723700499385092;-0.020731189271953943;12.723700499385092;0.007239843723430228;0.5032281783950415;372.42800000000005;352.2680000000001;372.15862588;140.0;0.0;0.25342919736624836;-0.49277522250211653;0.49277522250211653;0.25342919736624836;1.1428571428571428;2.0;2.8214285714285716;1.5356926584825326;1213.8435417303172;19.25034789769755;15.222062381609268;15.222062381609268;13.580520035918417…
208;5.941412222517229;0.733401398161846;5.941412222517229;0.733401398161846;0.4832062985892879;399.4980000000001;374.2980000000001;399.20591042000007;152.0;0.0;0.16237499427227312;-0.4922640506001849;0.4922640506001849;0.16237499427227312;0.8666666666666667;1.7333333333333334;2.533333333333333;1.2695186146422404;1101.6214234656743;20.17515133962105;16.94491669735537;16.94491669735537;14.865305980…
209;12.565359433558942;-1.016848426437588;12.565359433558942;0.203347731249363;0.38240447910873415;430.46400000000017;408.2880000000002;430.16410518400005;162.0;0.0;0.33730426566996025;-0.477584015683931;0.477584015683931;0.33730426566996025;0.96875;1.625;2.28125;1.557894555263002;1286.0731960326036;22.9908348737037;17.790760620408555;17.790760620408555;15.223254446010253;9.972730579393904;9.9727…
210;12.554588458502252;-1.0233642014718807;12.554588458502252;0.19604284851195408;0.3537374765780009;450.8820000000002;431.73000000000025;450.10948276799996;162.0;0.0;0.33730426566996025;-0.477584015683931;0.477584015683931;0.33730426566996025;1.03125;1.6875;2.34375;1.5578945552630021;1292.0703710606003;22.990834873703708;17.168725093417784;17.924654039436238;15.223254446010255;9.661712815898516;…
211;12.603978951943038;-0.9076955732365566;12.603978951943038;0.08313655827748279;0.3850969185037181;430.4640000000001;408.2880000000002;430.164105184;162.0;0.0;0.3231796261307383;-0.4809852292533931;0.4809852292533931;0.3231796261307383;1.03125;1.75;2.46875;1.5612041267609331;1258.5036566232734;22.827698166887178;17.575217670784728;17.575217670784728;15.312570843487295;10.01915375805749;10.01915…
212;12.379252586288573;-0.4225514030221815;12.379252586288573;0.18839869921444574;0.4791992482395559;404.42600000000004;384.26600000000013;404.14845512000005;152.0;0.0;0.32318177765427514;-0.49286753504352365;0.49286753504352365;0.32318177765427514;0.9666666666666667;1.7;2.4;1.4827328286914465;1136.0442322593658;21.087211190881018;16.406495853751714;16.406495853751714;14.567213243362945;9.1804281…
213;12.266649903450602;-0.3423355111098616;12.266649903450602;0.1658732321647527;0.521136130857059;358.40100000000007;340.25700000000006;358.142975816;134.0;0.0;0.3231796285391419;-0.3616631129651945;0.3616631129651945;0.3231796285391419;1.0;1.7407407407407407;2.4814814814814814;1.502205760428633;1034.553384876264;18.802754140504852;14.667349542013612;14.667349542013612;13.080520035918413;8.53901…
214;12.452136298045389;-0.35751324269632323;12.452136298045389;0.1715672524174956;0.3137210465955893;420.47200000000015;400.3120000000002;420.15862588;156.0;0.0;0.32317963128201704;-0.3616631129651945;0.3616631129651945;0.32317963128201704;0.78125;1.5;2.25;1.2664946807151691;1307.9661952815231;21.91563831562721;17.05410088796174;17.05410088796174;15.652999680989849;10.199700174791246;10.199700174…
215;12.598577009625963;-0.3612224730469673;12.598577009625963;0.17342138259534723;0.21381571224273938;470.5320000000002;448.3560000000003;470.17427594400004;174.0;0.0;0.32317963128201704;-0.3616631129651945;0.3616631129651945;0.32317963128201704;0.7222222222222222;1.4722222222222223;2.2777777777777777;1.1346397600816107;1633.9718518885775;24.48455241637955;19.208801426340994;19.208801426340994;17…
216;12.255878928393914;-0.3854194113366185;12.255878928393914;0.17836501388730386;0.4930602279422025;378.81900000000013;363.6990000000001;378.0883534;134.0;0.0;0.3231796385689211;-0.3616631129651945;0.3616631129651945;0.3231796385689211;1.0;1.7407407407407407;2.4814814814814814;1.5022057604286332;1040.3534888568709;18.802754140504845;14.04531401502284;14.801242961041295;13.080520035918413;8.22799…
217;12.441921832259585;-0.39059969628602365;12.441921832259585;0.18146950397683836;0.2914772143244485;436.4710000000002;416.31100000000015;436.1535405;162.0;0.0;0.32317965914257285;-0.45738190980365184;0.45738190980365184;0.32317965914257285;0.8181818181818182;1.5454545454545454;2.303030303030303;1.2275264581788456;1327.9867468700365;22.62274509681376;17.462349178425605;17.462349178425605;16.1361…
218;11.369197830675798;-3.7286509156507557;11.369197830675798;0.0459811793812519;0.6016540235287178;375.4140000000002;358.2780000000002;375.11135840400004;136.0;0.0;0.23754770433584885;-0.3777738670949911;0.3777738670949911;0.23754770433584885;1.1538461538461537;1.8846153846153846;2.576923076923077;1.6749194012384754;1027.0795609579448;18.148053602125596;13.714376283739233;14.530872864666959;12.5…
219;12.537876842889538;-1.0169730223907105;12.537876842889538;0.20319905045351483;0.40274790116924053;416.4370000000002;396.2770000000002;416.14845511999994;156.0;0.0;0.33730426566996025;-0.477584015683931;0.477584015683931;0.33730426566996025;1.0;1.7096774193548387;2.3870967741935485;1.5775716568408102;1241.9624419903296;22.12059138570063;16.86811088959818;16.86811088959818;14.829407595892903;9.…
220;12.281219064448335;-0.3781560893411544;12.281219064448335;0.17644965208183216;0.5165114940534913;374.40000000000015;356.25600000000014;374.137890436;140.0;0.0;0.3231796591220222;-0.4967658883302847;0.4967658883302847;0.3231796591220222;1.0357142857142858;1.7857142857142858;2.5;1.476815532645359;1053.764566852121;19.5098609216914;15.075597832477476;15.075597832477476;13.6185248383792;8.6513890…
221;12.646030703610172;-0.9125785856734312;12.646030703610172;0.08954103679741654;0.34782022814777763;460.4900000000002;436.2980000000003;460.174669868;174.0;0.0;0.3231796591220222;-0.4967658883302847;0.4967658883302847;0.3231796591220222;1.0588235294117647;1.7352941176470589;2.411764705882353;1.5220632281410171;1321.8191206343636;24.405048436076797;18.906115692058965;18.906115692058965;16.244422…
222;12.579928594556675;-1.0224014171013815;12.579928594556675;0.1971286132463157;0.368839459213179;446.46300000000014;424.2870000000002;446.159019804;168.0;0.0;0.33730426566996025;-0.4967658883302847;0.4967658883302847;0.33730426566996025;1.0303030303030303;1.696969696969697;2.3333333333333335;1.533943007446432;1305.1339316070969;23.697941654890247;18.19900891087242;18.19900891087242;15.761259248…
223;12.469660737413818;-1.0725771644348432;12.469660737413818;0.05020951517862082;0.3762731330013666;436.85500000000025;419.7190000000003;436.093832704;156.0;0.0;0.3518169026174654;-0.4765669738123053;0.4765669738123053;0.3518169026174654;1.032258064516129;1.7096774193548387;2.3870967741935485;1.5347332227630908;1244.8968713696206;22.120591385700628;16.246075362607407;17.002004308625864;14.795734…
224;12.383700797882451;-1.079114380064344;12.383700797882451;0.03509157620927872;0.401477352022206;418.4090000000001;400.2650000000002;418.12771967599997;156.0;0.0;0.3518063643680708;-0.4967658883302847;0.4967658883302847;0.3518063643680708;1.0;1.7096774193548387;2.3870967741935485;1.4851181266318052;1210.8941428373037;21.957454678884094;16.35370944925167;16.35370944925167;14.923055291019512;9.24…
225;12.49500087346824;-1.0386051208050857;12.49500087346824;0.15083231695001964;0.38616389319195477;432.4360000000001;412.2760000000002;432.14336973999997;162.0;0.0;0.33702334463246025;-0.4967658883302847;0.4967658883302847;0.33702334463246025;1.0625;1.75;2.40625;1.5122245646592987;1257.891191176833;22.827698166887174;17.276359180062045;17.276359180062045;15.35057564594808;9.662453284279325;9.662…
226;12.239167312781198;-0.3447920492806851;12.239167312781198;0.16621566039179658;0.5380448795733835;344.374;328.2460000000001;344.127325752;128.0;0.0;0.3231796261307383;-0.3616631129651945;0.3616631129651945;0.3231796261307383;0.9230769230769231;1.7307692307692308;2.5;1.5224831809355188;991.915358779984;17.932510652501772;13.744699811203239;13.744699811203239;12.686673185801062;8.128332969745326…
227;12.699686112922148;-0.8508358277957735;12.699686112922148;0.04234467331898317;0.31403864086012745;474.5170000000001;448.30900000000025;474.1903199320001;180.0;0.0;0.3231796591220222;-0.4967658883302847;0.4967658883302847;0.3231796591220222;1.0571428571428572;1.7428571428571429;2.4285714285714284;1.5052925999712718;1338.5171410927262;25.112155217263336;19.613222473245514;19.613222473245514;16.…
228;12.452949121801105;-1.066185985353673;12.452949121801105;0.05736571712018135;0.42050405085219444;402.4100000000002;384.2660000000002;402.132805056;150.0;0.0;0.3518169026174654;-0.4765669738123053;0.4765669738123053;0.3518169026174654;1.0;1.7333333333333334;2.433333333333333;1.5535358174921639;1195.1015334756248;21.25034789769755;15.945461158787808;15.945461158787808;14.401887240964333;9.13939…
229;13.062130204600512;-3.5382291766441285;13.062130204600512;0.06431696883833249;0.5297712226084826;422.51000000000016;400.3340000000002;422.141261564;154.0;0.0;0.24267912126371105;-0.4927752225021047;0.4927752225021047;0.24267912126371105;0.9666666666666667;1.7333333333333334;2.533333333333333;1.5400211138365327;1355.5883521761846;20.88010440969447;16.53817880084425;17.354675381771973;14.413853…
230;13.446685633128356;-4.476480831055873;13.446685633128356;0.29534207818930036;0.5482489211784658;486.54200000000037;457.3100000000003;486.235494208;186.0;0.0;0.4159331573207301;-0.3833913419166975;0.4159331573207301;0.3833913419166975;1.0857142857142856;1.8285714285714285;2.5428571428571427;1.5768016757376855;1179.940416485134;24.63118126525103;19.592831395036818;19.592831395036818;16.71027654…
231;5.987294385742257;0.6705314021837776;5.987294385742257;0.6705314021837776;0.4870396413213374;406.51100000000014;384.3350000000002;406.14634694399996;148.0;0.0;0.1623475530771165;-0.4922416621285693;0.4922416621285693;0.1623475530771165;1.0689655172413792;2.0;2.8620689655172415;1.3122582632468152;1087.3516754637956;19.468044558434503;16.02974263240697;16.846239213334695;14.365305980755144;9.76…
232;12.662615898644939;0.023520304918212664;12.662615898644939;0.023520304918212664;0.4670654095242871;434.56900000000024;408.36100000000016;434.18888045200003;160.0;0.0;0.2506256250850628;-0.31545296960112384;0.31545296960112384;0.2506256250850628;1.032258064516129;1.903225806451613;2.6774193548387095;1.2800584508845163;1220.584315248456;21.208531534440663;17.645678044939945;18.46217462586767;15…
233;12.194872448979591;-0.13633692365835204;12.194872448979591;0.13633692365835204;0.5528461444800257;261.284;250.19599999999997;261.090211972;96.0;0.0;0.2589627228304547;-0.3377812124613015;0.3377812124613015;0.2589627228304547;0.85;1.6;2.45;2.009565521811645;948.5254222435851;13.526733258565956;10.551614308670457;10.551614308670457;9.809663088089318;6.3833885483007675;6.3833885483007675;4.70194…
234;10.402040614354133;0.019282985903899874;10.402040614354133;0.019282985903899874;0.4742466689214519;391.4710000000001;366.27100000000013;391.18959166;150.0;0.0;0.22047809640892285;-0.4927752225020416;0.4927752225020416;0.22047809640892285;1.0;1.8275862068965518;2.689655172413793;1.5215482426891667;1122.9655789104245;20.21696770287794;16.682716914880427;16.682716914880427;14.135361590784807;9.6…
235;11.066080827931136;-0.6727955500578304;11.066080827931136;0.0038127143399255825;0.35817444572750967;445.51900000000023;418.3030000000002;445.200156344;170.0;0.0;0.30608735097209694;-0.4935250145123639;0.4935250145123639;0.30608735097209694;1.0909090909090908;1.9090909090909092;2.727272727272727;1.2119866692648433;1291.4346630421926;22.785881803630286;18.32860112312965;18.32860112312965;16.063…
236;12.946200499385093;-3.5281365840515364;12.946200499385093;0.06581680447278382;0.48416293715939573;408.4830000000002;388.3230000000002;408.1256115;148.0;0.0;0.24267883057188586;-0.4927752225021047;0.4927752225021047;0.24267883057188586;0.9655172413793104;1.7586206896551724;2.586206896551724;1.57185392040984;1324.524885351223;20.00986092169139;15.59096520534429;16.407461786272016;14.02000651913…
237;11.44319448161486;0.010740527459312421;11.44319448161486;0.010740527459312421;0.5053445038964326;430.50800000000027;404.30000000000024;430.20049069199996;164.0;0.0;0.22047809640892285;-0.4927752225020416;0.4927752225020416;0.22047809640892285;1.0625;1.875;2.6875;1.2659245812323812;1274.9079900766171;22.07877502244374;18.04414407275348;18.04414407275348;15.563683283512807;10.892574125424243;10…
238;13.89882954324395;-0.6866052922546426;13.89882954324395;0.21769698245077085;0.42614436881836343;436.2700000000001;427.19800000000015;434.9811447080001;140.0;0.0;0.2808708680402897;-0.26661057398346033;0.2808708680402897;0.26661057398346033;0.9642857142857143;1.7142857142857142;2.4285714285714284;1.8426152821692667;1259.7364896786053;19.836134335324456;13.866147682171144;16.19450215513578;13.4…
239;12.758700499385093;-0.01169193307360672;12.758700499385093;0.01169193307360672;0.504946739675864;372.42800000000017;352.2680000000001;372.15862588;140.0;0.0;0.2534632798553468;-0.49277522250211653;0.49277522250211653;0.2534632798553468;1.0;1.8214285714285714;2.6785714285714284;1.532912457467925;1191.814659647939;19.087211190881018;15.274468624416564;15.274468624416564;13.686673185801064;9.408…
240;12.938877380718829;-4.641864625107677;12.938877380718829;0.06593892325417694;0.1703941586464757;637.036;612.844;636.105717828;226.0;0.0;0.41741842768680637;-0.45723690229449804;0.45723690229449804;0.41741842768680637;0.8837209302325582;1.4883720930232558;2.0697674418604652;3.863990895108359e-07;1701.3403194600442;31.78588180363028;22.43867859447477;24.01110412142095;20.150235474470197;12.1043…
241;13.685951633243299;-0.2805788984811348;13.685951633243299;0.2805788984811348;0.4682604304430529;472.5720000000002;443.3400000000002;472.24992114800006;180.0;0.0;0.22434111928228845;-0.35397675145202906;0.35397675145202906;0.22434111928228845;0.8571428571428571;1.6285714285714286;2.4;1.435482221761446;1321.1968386465417;23.777445635193004;19.86146631370795;19.86146631370795;17.136162928584238;…
242;14.362421002001177;-0.4795300308647723;14.362421002001177;0.0;0.5502527960816138;462.9530000000002;434.72900000000027;462.18339665599996;172.0;0.0;0.1628585701739165;-0.507602665860916;0.507602665860916;0.1628585701739165;1.15625;1.90625;2.625;2.889995608198715e-06;1090.5148272784509;21.9574546788841;18.391199247471143;19.20769582839887;14.939892043425118;10.34518720045514;10.34518720045514;8…
243;14.285933506833427;-0.37647578427967976;14.285933506833427;0.0;0.41486885381643074;540.865;512.6410000000001;539.1098931360001;178.0;0.0;0.1628438394024505;-0.4928417565383229;0.4928417565383229;0.1628438394024505;1.0909090909090908;1.878787878787879;2.606060606060606;3.0624945750101905e-06;1082.146261390632;22.501424753254113;18.683377282853467;21.085870402895896;15.52920844090216;10.6178343…
244;14.25664554879528;-0.38076544936526946;14.25664554879528;0.0;0.3802725786523563;523.8340000000003;498.6340000000003;522.08334404;170.0;0.0;0.16333376337019706;-0.4928414188144949;0.4928414188144949;0.16333376337019706;1.125;1.9375;2.6875;2.8899953134622595e-06;1093.0246022827778;21.631181265251037;17.683757444546213;20.086250564588642;15.135361590784807;10.187995185929458;10.980993455486809;7…
245;13.216890621290666;-0.1874780165916805;13.216890621290666;0.0;0.4106666764816688;517.0730000000002;483.80900000000037;516.229203976;192.0;0.0;0.258004473482101;-0.3543636995261953;0.3543636995261953;0.258004473482101;0.918918918918919;1.6216216216216217;2.2972972972972974;3.1999939164122427e-06;1296.9164854453406;25.070338854006458;21.290015979786304;22.10651256071403;17.49120363844137;12.548…
246;13.147349726228938;-0.1924737648910002;13.147349726228938;0.0;0.3952238776254323;503.0460000000002;471.7980000000003;502.213553912;186.0;0.0;0.2580044734786917;-0.3551110003991471;0.3551110003991471;0.2580044734786917;0.9166666666666666;1.6388888888888888;2.3333333333333335;3.0419945056255014e-06;1266.1914812461725;24.20009536600338;20.342802384286347;21.159298965214074;17.118524838379198;12.…
247;13.143363756841183;-0.17310490623642716;13.143363756841183;0.0;0.36212769231486824;503.0460000000003;471.7980000000003;502.213553912;186.0;0.0;0.2580053238117629;-0.354363699479268;0.354363699479268;0.2580053238117629;0.8888888888888888;1.5833333333333333;2.2777777777777777;3.0419944549257035e-06;1266.1914812461728;24.20009536600338;20.342802384286347;21.159298965214074;17.063683283512805;12.…
248;13.551106537612219;-1.1165793344745811;13.551106537612219;0.3065916260173218;0.5299280478978754;436.53100000000035;407.2990000000002;436.227454388;168.0;0.0;0.22714173816441885;-0.4368509278842497;0.4368509278842497;0.22714173816441885;1.03125;1.78125;2.53125;1.5290488361814787;1054.058795949673;21.968044558434507;18.1106167341689;18.1106167341689;15.605104832392794;11.539967827774877;11.5399…
249;12.97019903878422;-3.7754157629721283;12.97019903878422;0.14896435855438694;0.38473802823891773;518.6390000000004;488.39900000000034;518.1987764400001;192.0;0.0;0.2613892221596098;-0.3580273421774999;0.3580273421774999;0.2613892221596098;1.054054054054054;1.837837837837838;2.5945945945945947;1.513574580603332;1504.3743084302507;26.15612529163336;20.927248157645195;21.74374473857292;17.7251838…
250;12.406104832100052;-0.46685930488586935;12.406104832100052;0.007874128928686996;0.29429986574132166;433.89500000000015;413.7350000000001;433.11931918;156.0;0.0;0.2690754603678703;-0.34276609057597585;0.34276609057597585;0.2690754603678703;1.0;1.7096774193548387;2.4193548387096775;1.4580849290934974;1231.4118720582044;21.794317972067567;16.624010378425513;17.379939324443967;14.991203638441375;…
251;13.15390328897093;-0.4406833427815573;13.15390328897093;0.03499966640569063;0.8622393374431375;361.4900000000001;330.24200000000013;361.24777523200004;144.0;0.0;0.22634551940789865;-0.3271789863767738;0.3271789863767738;0.22634551940789865;1.3076923076923077;1.9615384615384615;2.576923076923077;1.7487931496322833;686.1016421276184;19.06011345338556;16.55547859292614;16.55547859292614;12.19641…
252;15.23723745837296;-1.277428588509745;15.23723745837296;0.0665804324967032;0.1496403020296978;632.6640000000002;598.3920000000003;632.244641248;240.0;0.0;0.23958580497160953;-0.4928417284205577;0.4928417284205577;0.23958580497160953;0.8913043478260869;1.608695652173913;2.3043478260869565;1.100038116413333;1725.309257012151;32.09743659150191;25.31465987156636;25.31465987156636;22.34050550325113…
253;9.63466080876795;0.1507955404383976;9.63466080876795;0.1507955404383976;0.7449921529589862;269.30800000000005;254.18799999999996;269.1276601;102.0;0.0;0.16371267234459652;-0.5079428916715247;0.5079428916715247;0.16371267234459652;1.25;2.05;2.75;2.3591631007375398;778.330353067989;14.27565640300939;11.277519861827173;11.277519861827173;9.57538740046941;6.357373536011363;6.357373536011363;4.894…
254;9.67548384319647;-0.29607798449174094;9.67548384319647;0.09737799425951543;0.39698882361865123;426.5500000000002;400.3420000000002;426.195028452;158.0;0.0;0.18048314827210254;-0.39447077751990617;0.39447077751990617;0.18048314827210254;1.3333333333333333;2.1666666666666665;2.8666666666666667;1.5968042696175038;1131.3098257306133;21.30275414050485;17.546815148471346;18.36331172939907;14.407346…
255;6.133562610229276;0.3849017647182327;6.133562610229276;0.3849017647182327;0.7933125882498722;325.37200000000007;306.22;325.15387484800004;124.0;0.0;0.16373250693984992;-0.49286954246304204;0.49286954246304204;0.16373250693984992;1.125;1.9166666666666667;2.5833333333333335;1.931290794306487;901.3774477052655;16.681433796945207;13.690772921624959;13.690772921624959;11.723876650462413;7.93697431…
256;6.103702286470144;0.18303062274292436;6.103702286470144;0.18303062274292436;0.6146133900580989;304.357;288.22900000000004;304.143644512;114.0;0.0;0.16371265591729006;-0.38296455630533915;0.38296455630533915;0.16371265591729006;1.0869565217391304;1.9565217391304348;2.782608695652174;2.033940024323354;1018.1316946515597;15.97432701575866;12.932220400206425;12.932220400206425;11.147867045540842;…
257;6.015896793902746;0.45486908961115335;6.015896793902746;0.45486908961115335;0.5796305661836282;275.315;262.21099999999996;275.11709541600004;102.0;0.0;0.16319966694862975;-0.38296455877290514;0.38296455877290514;0.16319966694862975;1.0;1.8095238095238095;2.6666666666666665;2.0406607385343376;970.901252102051;14.396976746569035;11.485006804706467;11.485006804706467;10.237183443017884;6.6620978…
258;12.211261547829007;-3.511365084614092;12.211261547829007;0.21022339800117584;0.6438142196736492;384.2590000000002;370.14700000000016;383.00515778799996;116.0;0.0;0.24013847851856113;-0.368919604978917;0.368919604978917;0.24013847851856113;1.2272727272727273;2.090909090909091;2.9545454545454546;2.023727702689011;796.7675005986068;15.579139501373252;11.505208224908507;13.907701344950937;10.5436…
259;9.815926240866716;-0.049585975336637;9.815926240866716;0.02392508083480238;0.679416655216177;318.76800000000003;303.64799999999997;318.09958678000004;114.0;0.0;0.16376884383350646;-0.5063714047712508;0.5063714047712508;0.16376884383350646;1.3636363636363635;2.1363636363636362;2.8181818181818183;2.31061770828019;846.7104992286319;15.853006672199017;11.862591116022948;12.618520062041403;10.5240…
260;8.749417438054703;0.1698260464016237;8.749417438054703;0.1698260464016237;0.8006758157590681;292.346;276.21799999999996;292.143644512;110.0;0.0;0.16371265280284544;-0.38296455631495274;0.38296455631495274;0.16371265280284544;1.2272727272727273;1.9545454545454546;2.590909090909091;2.2011720298534487;854.7136830513211;15.689869965382487;12.484626643013721;12.484626643013721;10.613392202930193;7…
261;6.172625110229276;0.3663832461997143;6.172625110229276;0.3663832461997143;0.7850604103607055;339.39900000000006;318.23100000000005;339.16952491200004;130.0;0.0;0.16373250686214758;-0.49286954246304204;0.49286954246304204;0.16373250686214758;1.08;1.84;2.56;1.9241001516805167;915.2155789111554;17.388540578131753;14.397879702811506;14.397879702811506;12.223876650462413;8.436974318868113;8.436974…
262;6.194154035849111;0.3658736043264358;6.194154035849111;0.3658736043264358;0.7538570725827948;353.42600000000004;330.2420000000001;353.18517497600004;136.0;0.0;0.16373250686214763;-0.4928456487746083;0.4928456487746083;0.16373250686214763;1.1923076923076923;2.0;2.730769230769231;1.8848604284254038;931.0693343771594;18.0956473593183;15.104986483998054;15.104986483998054;12.723876650462413;9.024…
263;5.969315791131267;0.42339403817082455;5.969315791131267;0.42339403817082455;0.5429791141972599;265.28000000000003;254.192;265.107593352;98.0;0.0;0.1632006837771951;-0.3829645521869464;0.3829645521869464;0.1632006837771951;1.25;2.15;3.05;2.059471150821419;934.3567259015825;13.689869965382487;10.700169592637549;10.700169592637549;9.737183443017884;6.105228394393548;6.105228394393548;4.569227505…
264;5.988084293902746;0.44878023431594927;5.988084293902746;0.44878023431594927;0.5509620524440141;264.292;252.19599999999997;264.112344384;98.0;0.0;0.16319967491912069;-0.3829645587479145;0.3829645587479145;0.16319967491912069;1.2;2.1;3.0;2.0594711508214196;933.3011827786866;13.689869965382487;10.830306266327215;10.830306266327215;9.737183443017884;6.245431174824555;6.245431174824555;4.709430286…
265;9.389881057361217;0.1645046506256822;9.389881057361217;0.1645046506256822;0.7449921529589862;269.308;254.18799999999996;269.1276601;102.0;0.0;0.16371265293828532;-0.5079662294302338;0.5079662294302338;0.16371265293828532;1.15;1.85;2.5;2.3257637275185323;761.0803530679891;14.27565640300939;11.277519861827173;11.277519861827173;9.575387400469408;6.357373536011363;6.357373536011363;4.89131452186…
266;9.739811665406904;0.22136196145124742;9.739811665406904;0.22136196145124742;0.6005768068524382;241.254;230.166;241.096359972;90.0;0.0;0.160859679107274;-0.507663160846643;0.507663160846643;0.160859679107274;1.2777777777777777;2.111111111111111;2.888888888888889;2.2822332103320213;734.4110164155724;12.698306133819765;9.675605727947962;9.675605727947962;8.664703797946448;5.411140774551615;5.411…
267;9.812515747039557;0.22844812925170088;9.812515747039557;0.22844812925170088;0.6893368473403972;255.28099999999998;242.17699999999996;255.112010036;96.0;0.0;0.16319968344715485;-0.5076631608422681;0.5076631608422681;0.16319968344715485;1.263157894736842;2.0526315789473686;2.789473684210526;2.332882213341182;778.0447789964788;13.568549621822843;10.62281932344792;10.62281932344792;9.075387400469…
268;9.765640747039557;0.14511479591836762;9.765640747039557;0.14511479591836762;0.7163490516907975;320.15000000000003;310.07;319.00687204;96.0;0.0;0.16319968347916966;-0.5067519656137195;0.5067519656137195;0.16319968347916966;1.3157894736842106;2.1052631578947367;2.8421052631578947;2.332882213341182;783.1309453236591;13.568549621822843;10.000783796457148;11.586780335571852;9.075387400469408;5.497…
269;9.806061665406903;0.033861961451247424;9.806061665406903;0.033861961451247424;0.6381934300192339;257.253;246.16499999999996;257.091274592;96.0;0.0;0.1608596792483165;-0.5042393312023121;0.5042393312023121;0.1608596792483165;1.3157894736842106;2.1578947368421053;2.8947368421052633;2.2194949269060484;752.9595992009431;13.405412915006313;10.083854018411825;10.083854018411825;9.202708600407234;5.…
270;5.982996031746032;0.1965013227513226;5.982996031746032;0.1965013227513226;0.7563800394418577;254.29700000000003;240.18499999999997;254.12799444799998;96.0;0.0;0.16371366954084363;-0.3829645497291432;0.3829645497291432;0.16371366954084363;1.263157894736842;2.1052631578947367;2.789473684210526;2.3681006438114194;716.5815757901319;13.405412915006313;10.777519861827173;10.777519861827173;9.181540…
271;5.962587868480726;0.17609315948601645;5.962587868480726;0.17609315948601645;0.7441159727472964;255.285;242.18099999999998;255.12324341599998;96.0;0.0;0.16371469076298767;-0.38296454311489436;0.38296454311489436;0.16371469076298767;1.105263157894737;1.8421052631578947;2.526315789473684;2.3681006438114194;717.5260326672359;13.405412915006313;10.647383188137505;10.647383188137505;9.1815405503520…
272;10.760103248089358;0.11208669270177185;10.760103248089358;0.11208669270177185;0.7317040013224727;271.28;258.176;271.10692465600005;102.0;0.0;0.1638386635638832;-0.46185320985364964;0.46185320985364964;0.1638386635638832;1.4;2.2;2.85;2.320333246247179;787.2598747712303;14.27565640300939;11.069452578065315;11.069452578065315;9.613392202930193;6.142628737617681;6.142628737617681;4.70658222552828…
273;12.111282293577569;-0.5998213392683853;12.111282293577569;0.09310538774848753;0.6815360261364228;398.4670000000002;372.2590000000002;398.206638692;154.0;0.0;0.41175935835974614;-0.49455336121377985;0.49455336121377985;0.41175935835974614;1.2413793103448276;1.9655172413793103;2.586206896551724;2.040408268547124;1052.286533622779;21.344570503761734;17.477700868529176;17.477700868529176;13.60237…
274;13.526141024156342;-0.7214138944456192;13.526141024156342;0.22770142328944631;0.4715139291581267;402.38900000000024;387.2690000000002;402.12405194;148.0;0.0;0.18109245239519367;-0.5048594360299247;0.5048594360299247;0.18109245239519367;1.0;1.8333333333333333;2.6333333333333333;1.643835587537154;1362.9646975085122;20.664561460070647;15.527454078745272;15.527454078745272;14.61419354072963;9.052…
275;13.612316179558242;-0.427713214915596;13.612316179558242;0.1045313943478623;0.8044166571227606;301.325;285.197;301.13388835200004;114.0;0.0;0.16459018383355822;-0.49366340803325337;0.49366340803325337;0.16459018383355822;1.2727272727272727;2.0454545454545454;2.727272727272727;2.312310181459101;843.3102437332007;15.853006672199017;12.539168760610679;12.539168760610679;10.524075805453153;6.8517…
276;9.789753401360544;-0.0029309964726624838;9.789753401360544;0.0029309964726624838;0.7592199565366482;303.75300000000004;289.641;303.088687748;108.0;0.0;0.16371267240175674;-0.5063714047712508;0.5063714047712508;0.16371267240175674;1.2857142857142858;2.0476190476190474;2.7142857142857144;2.3386228746744995;827.5875856663157;15.14589989101247;11.578134065646774;12.33406301166523;9.98607100299236…
277;6.047919107457798;0.153914110397245;6.047919107457798;0.153914110397245;0.7184350915582112;298.34999999999997;280.20599999999996;298.154209196;114.0;0.0;0.1637126724340933;-0.49457729604926903;0.49457729604926903;0.1637126724340933;1.1818181818181819;1.9545454545454546;2.6363636363636362;2.312310181459101;839.4101092033105;15.853006672199017;12.738554556791078;12.738554556791078;10.5240758054…
278;9.252060732387559;-0.08354255205806438;9.252060732387559;0.029970457816327123;0.6218645535605837;356.4300000000002;332.2380000000001;356.196074008;138.0;0.0;0.1637126724341072;-0.4945695026404372;0.4945695026404372;0.1637126724341072;1.2692307692307692;2.0384615384615383;2.6923076923076925;2.1482443575774735;921.4304723085655;18.844570503761737;15.392874933477584;15.392874933477584;12.4559274…
279;9.899043524817333;0.029154908877131458;9.899043524817333;0.029154908877131458;0.49440631109934713;310.361;292.217;310.154209196;118.0;0.0;0.16373250679181506;-0.5057719017908833;0.5057719017908833;0.16373250679181506;1.1304347826086956;1.9130434782608696;2.652173913043478;1.9651075832911966;881.6529999327754;15.97432701575866;12.605946986573365;12.605946986573365;11.147867045540844;7.72451137…
280;6.077529446963971;0.1835244499034181;6.077529446963971;0.1835244499034181;0.6121051766957114;293.33;278.21;293.1276601;110.0;0.0;0.1637126559816322;-0.4643521430201826;0.4643521430201826;0.1637126559816322;1.1818181818181819;2.0454545454545454;2.8636363636363638;2.0473288693315874;982.7061742544554;15.267220234572113;12.315904825980704;12.315904825980704;10.647867045540842;7.112268278483644;7…
281;6.176062610229277;0.3964874128663809;6.176062610229277;0.3964874128663809;0.6048906631219064;319.3680000000001;302.232;319.143310164;120.0;0.0;0.16373249034316634;-0.4643521430201826;0.4643521430201826;0.16373249034316634;1.125;2.0;2.875;1.7735738216052335;1042.119887311881;16.095647359318303;13.144331950726896;13.144331950726896;11.80966308808932;8.27406432103212;8.27406432103212;6.362178839…
282;6.049558767951625;0.15555377089107236;6.049558767951625;0.15555377089107236;0.603322800570686;295.306;282.202;295.11815803600007;110.0;0.0;0.16371266399920703;-0.3829645562801801;0.3829645562801801;0.16371266399920703;1.1363636363636365;1.9545454545454546;2.772727272727273;2.0473288693315874;985.3613613656826;15.267220234572113;12.055631478601368;12.055631478601368;10.647867045540842;6.862795…
283;9.874822845804989;0.13851416183757448;9.874822845804989;0.13851416183757448;0.7426537867997828;348.204;334.092;347.038172168;108.0;0.0;0.16371267238773396;-0.506751965613695;0.506751965613695;0.16371267238773396;1.2857142857142858;2.0476190476190474;2.7142857142857144;2.3386228746744995;827.5875856663157;15.14589989101247;11.578134065646774;13.164130604761478;9.986071002992368;6.4630224391826…
284;9.815926240866716;-0.049585975336637;9.815926240866716;0.02392508083480238;0.679416655216177;318.76800000000003;303.64799999999997;318.09958678000004;114.0;0.0;0.16376884383350646;-0.5063714047712508;0.5063714047712508;0.16376884383350646;1.3636363636363635;2.1363636363636362;2.8181818181818183;2.31061770828019;846.7104992286319;15.853006672199017;11.862591116022948;12.618520062041403;10.5240…
285;9.847099080372889;0.01475161669606151;9.847099080372889;0.01475161669606151;0.7578036662889716;315.7640000000001;301.65200000000004;315.088687748;112.0;0.0;0.1637325068409982;-0.5063714047712508;0.5063714047712508;0.1637325068409982;1.2727272727272727;2.090909090909091;2.772727272727273;1.980229097609694;871.7404647656447;15.267220234572113;11.699454409206416;12.455383355224871;10.64786704554…
286;6.146452270723104;0.36687707336020836;6.146452270723104;0.36687707336020836;0.7177517828961364;324.38800000000003;304.228;324.16985925999995;124.0;0.0;0.16373250679563245;-0.49457729604926903;0.49457729604926903;0.16373250679563245;1.1666666666666667;1.9583333333333333;2.7083333333333335;1.9474203687107023;897.4773131753752;16.681433796945207;13.56698168153727;13.56698168153727;11.68587184800…
287;9.295251427731586;-0.011266061980347741;9.295251427731586;0.011266061980347741;0.7683408019102901;283.3350000000001;266.19899999999996;283.143310164;108.0;0.0;0.16371265427287307;-0.3916800852496698;0.3916800852496698;0.16371265427287307;1.2857142857142858;2.0952380952380953;2.8095238095238093;2.3129144981425687;793.858355246436;14.982763184195939;11.984626643013721;11.984626643013721;10.1133…
288;8.864184996567753;0.16003808159066057;8.864184996567753;0.16003808159066057;0.8006758157590681;292.34600000000006;276.218;292.143644512;110.0;0.0;0.16371265424390627;-0.382964556310457;0.382964556310457;0.16371265424390627;1.3181818181818181;2.1363636363636362;2.8636363636363638;2.2717799210543097;871.9636830513211;15.689869965382487;12.484626643013721;12.484626643013721;10.613392202930195;7.…
289;11.425763154460846;-0.238365719744688;11.425763154460846;0.13550618858654562;0.5217312727104362;309.333;294.213;309.1338081;116.0;0.0;0.32330723548711;-0.382964556280347;0.382964556280347;0.32330723548711;1.173913043478261;1.9565217391304348;2.739130434782609;2.046182174284065;1086.2898901281796;16.13746372257519;12.661204287601452;12.661204287601452;11.041713895658194;7.254557550159983;7.254…
290;6.091514786470144;0.19750978940959096;6.091514786470144;0.19750978940959096;0.7858059769755097;295.34600000000006;278.21;295.143310164;112.0;0.0;0.16371265437230623;-0.49295871229727584;0.49295871229727584;0.16371265437230623;1.2727272727272727;2.1363636363636362;2.9545454545454546;1.9856802306364842;868.3438236997724;15.267220234572113;12.575417849974547;12.575417849974547;10.647867045540842…
291;6.085264786470144;0.16459312274292426;6.085264786470144;0.16459312274292426;0.7817045804664383;311.3450000000001;294.209;311.13822478400004;118.0;0.0;0.1637126725006265;-0.48614686485804587;0.48614686485804587;0.1637126725006265;1.1304347826086956;1.9130434782608696;2.6956521739130435;1.9510048430397158;887.5531344626655;15.97432701575866;12.98366614043841;12.98366614043841;11.147867045540842…
292;9.629219010173195;0.14719702695893133;9.629219010173195;0.14719702695893133;0.5277706284055409;308.345;292.217;308.138559132;116.0;0.0;0.16377296065553812;-0.5079415648555174;0.5079415648555174;0.16377296065553812;1.2173913043478262;2.0434782608695654;2.8260869565217392;2.0328288600240336;1029.8392081612146;16.13746372257519;12.777519861827173;12.777519861827173;11.041713895658194;7.351390471…
293;6.173747795414462;0.39417259805156635;6.173747795414462;0.39417259805156635;0.6136659321671243;319.37200000000007;302.23600000000005;319.15454354400003;120.0;0.0;0.16373251436488684;-0.3829645562205091;0.3829645562205091;0.16373251436488684;1.0833333333333333;1.9583333333333333;2.8333333333333335;1.7735738216052332;1039.6498250566203;16.095647359318303;13.130510851262947;13.130510851262947;11…
294;9.89209908037289;0.016809229864785946;9.89209908037289;0.016809229864785946;0.7500093831946225;329.79100000000017;313.66300000000007;329.104337812;118.0;0.0;0.16373250676329587;-0.5063714047712508;0.5063714047712508;0.16373250676329587;1.2173913043478262;2.0;2.739130434782609;1.9651075832911973;885.5531344626655;15.97432701575866;12.406561190392965;13.162490136411419;11.147867045540842;7.6248…
295;9.882099080372889;0.004463550852440434;9.882099080372889;0.004463550852440434;0.6636705536095825;330.7790000000001;315.65900000000005;330.09958678000004;118.0;0.0;0.16377973192500658;-0.5063714047712508;0.5063714047712508;0.16377973192500658;1.3478260869565217;2.217391304347826;2.9565217391304346;1.9651075832911973;887.0496409986476;15.97432701575866;12.199454409206417;12.955383355224873;11.1…
296;9.872099080372891;-0.0078821281599053;9.872099080372891;0.0078821281599053;0.7477036284321827;331.76300000000015;317.65100000000007;331.08360236799996;118.0;0.0;0.16381696696460077;-0.5063714047712508;0.5063714047712508;0.16381696696460077;1.3478260869565217;2.217391304347826;2.9565217391304346;1.9651075832911973;888.9497755285378;15.97432701575866;12.10770269967028;12.863631645688736;11.1478…
297;9.045251427731586;0.14786987171411736;9.045251427731586;0.14786987171411736;0.7769864959183859;278.319;264.207;278.127994448;104.0;0.0;0.1637126590027581;-0.3829645562956577;0.3829645562956577;0.1637126590027581;1.2857142857142858;2.0952380952380953;2.8095238095238093;2.3458521493057516;856.2166130019244;14.982763184195939;11.777519861827173;11.777519861827173;10.113392202930195;6.60737353601…
298;13.514816179558242;-0.5666021038044844;13.514816179558242;0.041511243386243235;0.7842796752208406;296.3090000000001;283.20500000000004;296.118572636;110.0;0.0;0.16371265911446287;-0.38296455629548865;0.38296455629548865;0.16371265911446287;1.3181818181818181;2.090909090909091;2.772727272727273;2.3429640730872494;906.2720513344244;15.853006672199017;12.078134065646774;12.078134065646774;10.524…
299;6.202235449735449;0.39599358570588694;6.202235449735449;0.39599358570588694;0.6052028716514274;330.39500000000015;312.2510000000001;330.159294576;124.0;0.0;0.16373249027882414;-0.3829645562960524;0.3829645562960524;0.16373249027882414;1.04;1.92;2.8;1.7640422306078822;1077.8626120555211;16.802754140504852;13.760647524952615;13.760647524952615;12.30966308808932;8.649376936235145;8.6493769362351…
300;6.123564545423312;0.18085431420297948;6.123564545423312;0.18085431420297948;0.6112746313024788;318.38400000000007;300.24;318.159294576;120.0;0.0;0.1637126559172901;-0.38296455630533915;0.38296455630533915;0.1637126559172901;1.0833333333333333;1.9166666666666667;2.7083333333333335;2.0077042229599034;1063.9269886206746;16.844570503761737;13.8548701310168;13.8548701310168;11.541713895658196;7.90…
301;6.106117346157931;0.16340711493759819;6.106117346157931;0.16340711493759819;0.5610547150743195;338.802;323.68199999999996;338.10467216000006;120.0;0.0;0.16371265591729017;-0.38296455630533915;0.38296455630533915;0.16371265591729017;1.125;1.9583333333333333;2.75;2.0077042229599034;1069.49877034538;16.844570503761737;13.232834604026026;13.988763550044482;11.541713895658194;7.597312839455582;7.9…
302;10.97938272819586;0.15888358955458526;10.97938272819586;0.15888358955458526;0.5762195410791746;337.4080000000001;322.28800000000007;337.09973110000004;120.0;0.0;0.16374440794686812;-0.3829641270046985;0.3829641270046985;0.16374440794686812;1.25;2.0833333333333335;2.8333333333333335;2.0065568954701254;1079.412490668693;16.844570503761737;13.224153116444567;14.040649697372293;11.57971869811898;…
303;11.992792645904743;-0.47675404587437;11.992792645904743;0.10811173395533435;0.5103398546515145;386.4070000000001;368.26300000000015;386.12665705599994;144.0;0.0;0.24882729170191714;-0.4959181571789439;0.4959181571789439;0.24882729170191714;0.9310344827586207;1.7586206896551724;2.4827586206896552;1.8051913868911278;1280.8492851409667;20.543241116511002;15.931059718441299;15.931059718441299;13.…
304;12.583598658165513;-0.09605383255677369;12.583598658165513;0.043883675503999076;0.4243693878582845;426.4720000000003;404.2960000000002;426.15795718399994;160.0;0.0;0.25162489176496505;-0.4959181571789439;0.4959181571789439;0.25162489176496505;0.96875;1.8125;2.5625;1.518035624216181;1375.3882081885254;22.24191172926027;17.845273280814393;17.845273280814393;15.52920844090216;10.524606233519476;…
305;13.914758019624543;-0.14703094948314988;13.914758019624543;0.10701658701873784;0.3811360510493019;489.53900000000027;466.3550000000004;489.191322976;182.0;0.0;0.2658007318848936;-0.5079428916715241;0.5079428916715241;0.2658007318848936;0.918918918918919;1.7027027027027026;2.5135135135135136;1.6281466020642452;1888.3745906518227;25.68106931801569;20.251403739615256;20.251403739615256;17.918723…
306;9.872099080372891;-0.0078821281599053;9.872099080372891;0.0078821281599053;0.7477036284321827;331.76300000000015;317.65100000000007;331.08360236799996;118.0;0.0;0.16381696696460077;-0.5063714047712508;0.5063714047712508;0.16381696696460077;1.3478260869565217;2.217391304347826;2.9565217391304346;1.9651075832911973;888.9497755285378;15.97432701575866;12.10770269967028;12.863631645688736;11.1478…
307;9.900377136608649;0.004395523641555821;9.900377136608649;0.004395523641555821;0.6728018027891975;344.8060000000001;327.67000000000013;344.115236844;124.0;0.0;0.16352219699784679;-0.506371404771263;0.506371404771263;0.16352219699784679;1.375;2.25;3.0;1.860560345250676;902.964181476631;16.681433796945207;12.906561190392965;13.66249013641142;11.631030293135236;7.825075883188881;8.203040356198109…
308;9.90211267379873;0.006741202653901546;9.90211267379873;0.006741202653901546;0.6717292152794166;344.8060000000001;327.6700000000001;344.11523684400004;124.0;0.0;0.16347639209706025;-0.506371404771263;0.506371404771263;0.16347639209706025;1.375;2.25;3.0;1.860560345250676;902.964181476631;16.681433796945207;12.906561190392965;13.66249013641142;11.631030293135236;7.798202429651205;8.1761669026604…
309;13.882526455026454;-0.5947519841269837;13.882526455026454;0.013361363063743914;0.7842796752208406;296.3090000000001;283.20500000000004;296.118572636;110.0;0.0;0.1637126675411505;-0.38296455626899417;0.38296455626899417;0.1637126675411505;1.3181818181818181;2.090909090909091;2.727272727272727;2.317746727635096;906.2720513344245;15.853006672199017;12.078134065646774;12.078134065646774;10.524075…
310;8.819589380543565;0.1406396972369195;8.819589380543565;0.1406396972369195;0.7676546537829513;279.307;266.203;279.12324341600004;104.0;0.0;0.16371366959388686;-0.38296454972906313;0.38296454972906313;0.16371366959388686;1.2380952380952381;2.0476190476190474;2.6666666666666665;2.288321518409824;840.1252935771696;14.982763184195939;11.647383188137505;11.647383188137505;10.113392202930193;6.46717…
311;11.39335574705344;0.03422687284790493;11.39335574705344;0.03422687284790493;0.7506854572436227;295.34600000000006;278.21;295.143310164;112.0;0.0;0.16371265281500894;-0.3829645563149345;0.3829645563149345;0.16371265281500894;1.1818181818181819;1.8636363636363635;2.4545454545454546;2.239612151871594;848.8487112019358;15.853006672199017;12.738554556791078;12.738554556791078;10.486071002992368;7.…
312;6.088077286470144;0.16740562274292414;6.088077286470144;0.16740562274292414;0.6113042520835762;305.3450000000001;290.225;305.13889348000004;114.0;0.0;0.1637126639324788;-0.38296455628028087;0.38296455628028087;0.1637126639324788;1.0;1.7826086956521738;2.5652173913043477;2.033940024323354;1019.4768535027391;15.97432701575866;12.802083726516758;12.802083726516758;11.147867045540842;7.3473781132…
313;6.067669123204837;0.146997459477618;6.067669123204837;0.146997459477618;0.6028888994563228;306.333;292.22100000000006;306.134142448;114.0;0.0;0.17766775061132595;-0.3829645496942453;0.3829645496942453;0.17766775061132595;1.0434782608695652;1.8695652173913044;2.6956521739130435;2.033940024323354;1020.5249790230146;15.97432701575866;12.67194705282709;12.67194705282709;11.147867045540842;7.20717…
314;12.035658803644914;-0.1956761778785585;12.035658803644914;0.11210726883345923;0.5822998722466886;321.34400000000005;306.22400000000005;321.1338081;120.0;0.0;0.2580747063211122;-0.3829645563051762;0.3829645563051762;0.2580747063211122;1.2083333333333333;2.0416666666666665;2.8333333333333335;2.066389595116262;1126.3867567826653;16.844570503761737;13.185768152291036;13.185768152291036;11.5585506…
315;12.5524450300476;-0.15541145328177697;12.5524450300476;0.10595977430438741;0.3112641860743776;444.4870000000003;420.29500000000024;444.1685218679999;168.0;0.0;0.2514904467528262;-0.4959181571789439;0.4959181571789439;0.2514904467528262;0.9393939393939394;1.7878787878787878;2.5454545454545454;1.686804424720873;1349.6021746233037;23.37166824125719;18.67617130208863;18.67617130208863;16.01157035…
316;9.93336267379873;0.008118613122221063;9.93336267379873;0.008118613122221063;0.6642625836751027;358.8330000000001;339.6810000000001;358.13088690800004;130.0;0.0;0.16347638575265877;-0.506371404771263;0.506371404771263;0.16347638575265877;1.36;2.24;3.0;1.8176276949060581;918.8872261059712;17.388540578131753;13.613667971579513;14.369596917597969;12.131030293135236;8.298202429651203;8.67616690266…
317;9.934682692164204;0.009854150312303744;9.934682692164204;0.009854150312303744;0.6642625836751027;358.83300000000014;339.68100000000015;358.13088690800004;130.0;0.0;0.16347560408116768;-0.506371404771263;0.506371404771263;0.16347560408116768;1.28;2.08;2.84;1.8176276949060581;918.8872261059712;17.388540578131753;13.613667971579513;14.369596917597969;12.131030293135236;8.298202429651203;8.676166…
318;13.873776455026455;-0.6016964285714284;13.873776455026455;0.0005275258251451476;0.7511206802202501;299.3090000000001;285.19700000000006;299.11823828799993;112.0;0.0;0.1637126675171047;-0.3829645562690306;0.3829645562690306;0.1637126675171047;1.3181818181818181;2.090909090909091;2.727272727272727;2.3102756580279458;871.7404647656447;15.853006672199017;12.116519029800305;12.116519029800305;10.5…
319;13.89460978835979;-0.9604927248677255;13.89460978835979;0.037507191148064445;0.7505790869016964;317.29900000000004;304.19500000000005;317.108816476;118.0;0.0;0.1637126822265633;-0.3829645562231049;0.3829645562231049;0.1637126822265633;1.2173913043478262;1.8695652173913044;2.4347826086956523;2.3487450877184646;896.6115027457689;16.72325016020209;12.417133233619905;12.417133233619905;10.9347594…
320;11.307522413720104;-0.5815138678928358;11.307522413720104;0.09806920298983757;0.7652232671144805;330.7790000000001;315.65900000000005;330.09958678000004;118.0;0.0;0.24971134621007177;-0.3829645562919326;0.3829645562919326;0.24971134621007177;1.3043478260869565;2.0434782608695654;2.652173913043478;2.282543781536335;917.7162557180421;16.72325016020209;12.616519029800305;13.37244797581876;10.896…
321;11.431810921695481;-0.12275005951773599;11.431810921695481;0.12275005951773599;0.590506550197534;320.356;304.228;320.138559132;120.0;0.0;0.24789864566887826;-0.3829645563053393;0.3829645563053393;0.24789864566887826;1.1666666666666667;2.0;2.7916666666666665;2.0245586923868184;1125.0415979314857;16.844570503761737;13.315904825980704;13.315904825980704;11.541713895658194;7.665241152682942;7.665…
322;11.503844123536377;-0.11217078189300378;11.503844123536377;0.11217078189300378;0.5806204621168803;346.3940000000002;328.2500000000001;346.15420919599995;130.0;0.0;0.24789864566887826;-0.3829645562960525;0.3829645562960525;0.24789864566887826;1.1153846153846154;1.9615384615384615;2.8076923076923075;1.7564393731449606;1185.7974773479327;17.67299762850793;14.144331950726896;14.144331950726896;12…
323;9.947168964597058;0.009784801521364184;9.947168964597058;0.009784801521364184;0.6504764658322097;372.86;351.69200000000006;372.14653697200004;136.0;0.0;0.16346582004173693;-0.506371404771263;0.506371404771263;0.16346582004173693;1.3461538461538463;2.230769230769231;3.0;1.7182941492119685;934.8211725767359;18.095647359318303;14.320774752766061;15.076703698784517;12.631030293135236;8.7982024296…
324;9.890447845804989;-0.09475198412698349;9.890447845804989;0.09475198412698349;0.7487970001710621;294.31800000000004;280.20599999999996;294.122909068;110.0;0.0;0.1637126723925886;-0.5065465711016228;0.5065465711016228;0.1637126723925886;1.3181818181818181;2.090909090909091;2.727272727272727;2.317746727635096;906.2720513344245;15.853006672199017;12.147383188137505;12.147383188137505;10.524075805…
325;13.583776455026456;-0.7128075396825395;13.583776455026456;0.06714070504745129;0.7554555039898823;287.29800000000006;273.18600000000004;287.118238288;108.0;0.0;0.16497535568891236;-0.5048804439140115;0.5048804439140115;0.16497535568891236;1.2857142857142858;2.0476190476190474;2.7142857142857144;2.3386228746744995;827.5875856663157;15.14589989101247;11.578134065646774;11.578134065646774;9.98607…
326;11.597881025867137;0.012657155454774527;11.597881025867137;0.012657155454774527;0.7506854572436227;295.34600000000006;278.21;295.14331016400007;112.0;0.0;0.16371265590197256;-0.38296455630536236;0.38296455630536236;0.16371265590197256;1.2727272727272727;2.0454545454545454;2.727272727272727;2.3138936529055103;866.0987112019357;15.853006672199017;12.73855455679108;12.73855455679108;10.486071002…
327;11.05135324808936;0.15476904341983722;11.05135324808936;0.15476904341983722;0.7516052129892167;301.37500000000006;286.255;301.09973110000004;108.0;0.0;0.16374440635412987;-0.3829641270097525;0.3829641270097525;0.16374440635412987;1.380952380952381;2.142857142857143;2.761904761904762;2.334752597790552;833.367293582543;15.14589989101247;11.992102308875689;12.808598889803415;10.024075805453153;6…
328;11.437526193009598;-3.360013844272277;11.437526193009598;0.0906270733602077;0.7465059572088028;346.416;328.272;346.12119481600007;126.0;0.0;0.22931918868069448;-0.3829645562804595;0.3829645562804595;0.22931918868069448;1.25;2.0;2.6666666666666665;2.216172162717353;1009.9762255786443;17.482763184195935;13.555051137718804;14.37154771864653;11.25983881233692;7.329472507290513;9.220884045348765;5…
329;6.107035619803478;0.1643253885831446;6.107035619803478;0.1643253885831446;0.5878286592395793;319.372;302.236;319.1545435440001;120.0;0.0;0.16371265591729026;-0.3836804075312731;0.3836804075312731;0.16371265591729026;1.0416666666666667;1.875;2.6666666666666665;2.0077042229599034;1065.357060895304;16.844570503761737;13.432220400206425;13.432220400206425;11.541713895658194;7.697005737545782;7.69…
330;6.119432314018353;0.15820356427950233;6.119432314018353;0.15820356427950233;0.3885827263729941;334.387;316.243;334.1654425760001;126.0;0.0;0.16371265591729026;-0.38296455630533915;0.38296455630533915;0.16371265591729026;1.12;1.96;2.72;1.9636607476372812;1082.841254011857;17.551677284948283;13.932220400206425;13.932220400206425;12.079718698118981;7.947005737545782;7.947005737545782;6.092750122…
331;9.57071439069455;0.16015846770807074;9.57071439069455;0.16015846770807074;0.754289082631449;283.335;266.19899999999996;283.143310164;108.0;0.0;0.16371283566076422;-0.5079558042850844;0.5079558042850844;0.16371283566076422;1.2380952380952381;2.0;2.6666666666666665;2.3703121376936913;822.2871956409944;15.145899891012471;12.200169592637547;12.200169592637547;9.986071002992368;6.774040202678029;6…
332;6.003374669312169;0.40377678102921655;6.003374669312169;0.40377678102921655;0.5972766005978591;331.379;314.243;331.14331016400007;124.0;0.0;0.1608596791111081;-0.48861406071749597;0.48861406071749597;0.1608596791111081;1.08;1.92;2.76;1.6908584445691317;1026.6112192711316;17.225403871315223;13.730498550046546;13.730498550046546;12.220346690612276;7.944570249744613;7.944570249744613;5.809279616…
333;9.921697845804989;0.14777342109683334;9.921697845804989;0.14777342109683334;0.754289082631449;283.33500000000004;266.19899999999996;283.143310164;108.0;0.0;0.16371267235571882;-0.5076631608422435;0.5076631608422435;0.16371267235571882;1.2380952380952381;2.0;2.6666666666666665;2.3386228746745004;822.2871956409944;15.14589989101247;12.200169592637545;12.200169592637545;9.986071002992368;6.77404…
334;14.395240929705214;-0.6883630952380952;14.395240929705214;0.019259259259258865;0.802729355420685;319.3150000000001;304.19500000000005;319.12446654000007;120.0;0.0;0.16543685614515638;-0.4935756358796466;0.4935756358796466;0.16543685614515638;1.173913043478261;1.9130434782608696;2.5652173913043477;2.3502124716701425;891.1948880263741;16.723250160202095;12.83978296443028;12.83978296443028;10.93…
335;14.128574263038548;-0.9453075396825394;14.128574263038548;0.05965445746199749;0.7593504269015656;305.28800000000007;292.184;305.108816476;114.0;0.0;0.1651922239864206;-0.5047909840414935;0.5047909840414935;0.1651922239864206;1.1818181818181819;1.9090909090909092;2.590909090909091;2.390777204254678;875.2859672888023;16.016143379015546;11.878748269466374;11.878748269466374;10.396754605515328;6.…
336;6.042710774124465;0.18162758776350052;6.042710774124465;0.18162758776350052;0.7990760329270634;283.33500000000004;266.19899999999996;283.143310164;108.0;0.0;0.16371267234839196;-0.49674447092367124;0.49674447092367124;0.16371267234839196;1.2380952380952381;2.0476190476190474;2.761904761904762;2.312914498142569;793.8583552464358;14.982763184195939;12.23855455679108;12.23855455679108;10.1133922…
337;11.293477588362148;-3.3129127973631047;11.293477588362148;0.1127076401165501;0.7465059572088028;346.41600000000005;328.27200000000005;346.12119481600007;126.0;0.0;0.2293188542841736;-0.3829645563148442;0.3829645563148442;0.2293188542841736;1.1666666666666667;1.8333333333333333;2.4166666666666665;2.1262421132976645;992.7262255786445;17.48276318419594;13.555051137718804;14.37154771864653;11.259…
338;11.563158803644914;-3.8033306563366085;11.563158803644914;0.011729497354497687;0.743300295777023;332.389;316.261;332.105544752;120.0;0.0;0.23756832179563572;-0.3829645562970776;0.3829645562970776;0.23756832179563572;1.2173913043478262;1.9565217391304348;2.608695652173913;2.3314508892574066;993.6701807183114;16.77565640300939;12.63240140690843;13.448897987836157;10.786712265874597;6.9069264772…
339;11.358633524831216;-3.735661992420425;11.358633524831216;0.03987937767699723;0.7433002957770228;332.3890000000001;316.2610000000001;332.105544752;120.0;0.0;0.23754584291752354;-0.3829645563149048;0.3829645563149048;0.23754584291752354;1.1304347826086956;1.7826086956521738;2.347826086956522;2.2410852252560503;976.4201807183113;16.77565640300939;12.63240140690843;13.448897987836157;10.786712265…
340;12.321965872564718;-0.5990093825412497;12.321965872564718;0.09450842272791116;0.4994251874193316;419.4890000000002;394.2890000000001;419.2069730400001;160.0;0.0;0.41166154324714704;-0.44358658904466547;0.44358658904466547;0.41166154324714704;1.1612903225806452;1.935483870967742;2.6451612903225805;1.8455347213544708;1288.4924203282742;22.336134335324456;18.171366711944522;18.171366711944522;14…
341;6.108910619803478;0.15531714537666907;6.108910619803478;0.15531714537666907;0.5878286592395793;319.372;302.23600000000005;319.15454354400003;120.0;0.0;0.16371265595931297;-0.3981343650938981;0.3981343650938981;0.16371265595931297;1.0416666666666667;1.875;2.6666666666666665;2.0477069904361573;1065.3570608953041;16.844570503761737;13.432220400206427;13.432220400206427;11.5585506480638;7.6929226…
342;12.349943823629339;-0.4704338965524484;12.349943823629339;0.3530229855840361;0.40213844993072667;433.4930000000002;414.34100000000024;433.120860468;156.0;0.0;0.3374199365183835;-0.4654165985501276;0.4654165985501276;0.3374199365183835;1.032258064516129;1.7741935483870968;2.5161290322580645;1.5035419710680022;1284.301017485113;21.957454678884098;16.80092304475163;17.617419625679354;14.95672879…
343;9.967870685311162;0.19869934702275938;9.967870685311162;0.19869934702275938;0.7751024887193273;297.362;278.21;297.158960228;114.0;0.0;0.1637224166299353;-0.5076631608422435;0.5076631608422435;0.1637224166299353;1.3181818181818181;2.090909090909091;2.772727272727273;2.31061770828019;839.9136026673285;15.853006672199017;12.907276373824095;12.907276373824095;10.524075805453153;7.312045005138815;…
344;14.17644463340892;-0.7397600151171579;14.17644463340892;0.024000377928948824;0.7554555039898823;287.29800000000006;273.18600000000004;287.118238288;108.0;0.0;0.17376058291552104;-0.504858193551324;0.504858193551324;0.17376058291552104;1.2857142857142858;2.0476190476190474;2.761904761904762;2.402806130848306;827.5875856663156;15.14589989101247;11.578134065646774;11.578134065646774;10.002907755…
345;14.352563460569412;-0.7141435185185185;14.352563460569412;0.20208049886621327;0.758696632831249;313.33600000000007;297.208;313.133888352;118.0;0.0;0.17376058292825333;-0.504858193551324;0.504858193551324;0.17376058292825333;1.2173913043478262;2.0;2.782608695652174;2.0112372530324745;885.5531344626655;15.97432701575866;12.406561190392964;12.406561190392964;11.16470379794645;7.630801545874825;7…
346;9.743168094398253;0.07228678508440445;9.743168094398253;0.07228678508440445;0.7699596666846392;299.334;282.198;299.13822478400004;114.0;0.0;0.16371267250059415;-0.5042543294774046;0.5042543294774046;0.16371267250059415;1.2727272727272727;2.0454545454545454;2.727272727272727;2.312310181459101;841.3102437332007;15.853006672199017;12.60841788310141;12.60841788310141;10.524075805453153;6.88641263…
347;9.93596096308894;0.045943877551020584;9.93596096308894;0.045943877551020584;0.7610432281110135;285.307;270.187;285.12257472000005;108.0;0.0;0.16345576831902223;-0.5042393311995237;0.5042393311995237;0.16345576831902223;1.3333333333333333;2.142857142857143;2.8095238095238093;2.272185350636022;812.4747363227973;14.982763184195939;11.738174395098332;11.738174395098332;10.15139700539098;6.4968477…
348;9.987947845804989;0.04413690476190535;9.987947845804989;0.04413690476190535;0.7699596666846392;299.33400000000006;282.198;299.13822478400004;114.0;0.0;0.16371267249678167;-0.5042393311995158;0.5042393311995158;0.16371267249678167;1.2727272727272727;2.0454545454545454;2.6818181818181817;2.2884142322872316;841.3102437332007;15.853006672199017;12.60841788310141;12.60841788310141;10.5240758054531…
349;12.547881025867136;-0.19275951121189183;12.547881025867136;0.11058724961773292;0.7209462291759554;381.46500000000015;362.31300000000016;381.13717922800004;138.0;0.0;0.25672851112343864;-0.382964556305303;0.382964556305303;0.25672851112343864;1.3333333333333333;2.185185185185185;2.925925925925926;1.7690589206795768;1057.0447997528563;18.96589084732138;15.008230005127995;15.824726586055721;13.0…
350;11.962983906525572;-0.10411239187032773;11.962983906525572;0.10411239187032773;0.5732695109250916;293.28600000000006;282.19800000000004;293.09127459200005;108.0;0.0;0.19218009709893433;-0.4640831749772607;0.4640831749772607;0.19218009709893433;1.2272727272727273;2.090909090909091;2.9545454545454546;2.0754280269140986;1080.3713262680371;15.267220234572113;11.646802847254943;11.646802847254943;…
351;12.07121435920047;-0.10192617787855851;12.07121435920047;0.10192617787855851;0.6091158648192193;321.34000000000003;306.22;321.12257472000005;120.0;0.0;0.19218009709895803;-0.4640831749772607;0.4640831749772607;0.19218009709895803;1.2083333333333333;2.0416666666666665;2.8333333333333335;2.0663895951162625;1126.941732461376;16.844570503761737;13.224153116444567;13.224153116444567;11.55855064806…
352;12.172123450109561;-0.08624716553287959;12.172123450109561;0.08624716553287959;0.597046780836785;347.3780000000001;330.24200000000013;347.13822478400004;130.0;0.0;0.19218009709895803;-0.4640831749772607;0.4640831749772607;0.19218009709895803;1.1538461538461537;2.0;2.8461538461538463;1.7882332250470456;1187.697611877823;17.67299762850793;14.052580241190757;14.052580241190757;12.720346690612278…
353;13.522572751322752;-0.5484556878306879;13.522572751322752;0.05343159486016602;0.7554555039898821;287.298;273.186;287.118238288;108.0;0.0;0.16371268705559922;-0.5078326504947931;0.5078326504947931;0.16371268705559922;1.2380952380952381;2.0;2.6666666666666665;2.3672351943453416;807.3375856663157;15.14589989101247;11.578134065646774;11.578134065646774;9.96923425058676;6.457039375038936;6.4570393…
354;13.664918430335096;-0.5287154614932394;13.664918430335096;0.15371546149323878;0.758696632831249;313.33600000000007;297.208;313.133888352;118.0;0.0;0.16373252141714284;-0.507832650494793;0.507832650494793;0.16373252141714284;1.173913043478261;1.9565217391304348;2.6956521739130435;1.985947101189181;865.3031344626655;15.97432701575866;12.406561190392964;12.406561190392964;11.131030293135236;7.61…
355;6.0690447452129;0.16629489218526894;6.0690447452129;0.16629489218526894;0.7723633958839189;362.23100000000005;346.1030000000001;361.053822232;114.0;0.0;0.16371267791761127;-0.49670243803880637;0.49670243803880637;0.16371267791761127;1.2272727272727273;2.0;2.6818181818181817;2.336241821495684;843.3102437332007;15.853006672199017;12.53916876061068;14.125165299725385;10.507239053047545;6.8458050…
356;10.090293524817334;0.06387713109935356;10.090293524817334;0.06387713109935356;0.767924412221761;325.37200000000007;306.2200000000001;325.153874848;124.0;0.0;0.1637325068583208;-0.5042393311995158;0.5042393311995158;0.1637325068583208;1.25;2.0416666666666665;2.75;1.9297365221776615;899.3774477052654;16.681433796945207;13.436845007847602;13.436845007847602;11.685871848001629;8.048208680922299;8…
357;10.12501804272367;0.06260141093474458;10.12501804272367;0.06260141093474458;0.7602924695768061;339.3990000000001;318.23100000000005;339.16952491200004;130.0;0.0;0.1637326766155531;-0.5042393311995158;0.5042393311995158;0.1637326766155531;1.28;2.12;2.8;1.9042854647765035;936.606279179326;17.551677284948283;14.30708849585068;14.30708849585068;12.079718698118981;8.442055531039651;8.4420555310396…
358;10.035293524817334;0.04947383891828383;10.035293524817334;0.04947383891828383;0.6594893690978506;312.3330000000001;296.20500000000004;312.133473752;118.0;0.0;0.16382556779221694;-0.5042393311995157;0.5042393311995157;0.16382556779221694;1.3478260869565217;2.1739130434782608;2.8260869565217392;1.9395142872455118;887.0496409986476;15.97432701575866;12.522631445474506;12.522631445474506;11.18587…
359;6.106047965482489;0.18537630175526965;6.106047965482489;0.18537630175526965;0.6146133900580989;304.357;288.229;304.143644512;114.0;0.0;0.16371265585718042;-0.3829645563054303;0.3829645563054303;0.16371265585718042;1.0869565217391304;1.9565217391304348;2.782608695652174;2.0339400243233534;1018.1316946515597;15.97432701575866;12.932220400206425;12.932220400206425;11.147867045540842;7.4775147869…
360;6.103702286470144;0.18303062274292392;6.103702286470144;0.18303062274292392;0.6146133900580988;304.35699999999997;288.229;304.14364451200004;114.0;0.0;0.16371265588698372;-0.38296455630538506;0.38296455630538506;0.16371265588698372;1.0869565217391304;1.9565217391304348;2.782608695652174;2.0339400243233534;1018.1316946515597;15.97432701575866;12.932220400206425;12.932220400206425;11.1478670455…
361;6.124538191819937;0.1771998614260517;6.124538191819937;0.1771998614260517;0.6112746313024789;318.38400000000007;300.24;318.15929457600004;120.0;0.0;0.16371266387110614;-0.3829645562803737;0.3829645562803737;0.16371266387110614;1.0833333333333333;1.875;2.6666666666666665;2.024159493276714;1063.9269886206746;16.84457050376174;13.8548701310168;13.8548701310168;11.541713895658196;7.90833060295096…
362;9.785494142101285;0.13546284486016602;9.785494142101285;0.13546284486016602;0.7426537867997828;348.20400000000006;334.0920000000001;347.03817216799996;108.0;0.0;0.16371267791381475;-0.5079008479107662;0.5079008479107662;0.16371267791381475;1.2380952380952381;2.0;2.6666666666666665;2.3672351943453416;807.3375856663157;15.14589989101247;11.578134065646774;13.164130604761478;9.96923425058676;6.4…
363;6.091052971349237;0.1483427401289048;6.091052971349237;0.1483427401289048;0.6699567614592662;392.2570000000001;374.11300000000017;391.064386916;126.0;0.0;0.1882650310361707;-0.46636036527307256;0.46636036527307256;0.1882650310361707;1.2916666666666667;2.0833333333333335;2.7916666666666665;2.1925556091699616;878.2754281070594;17.26722023457211;13.65452383226109;15.240520371375794;11.5240758054…
364;9.932168524817335;0.16598618459729586;9.932168524817335;0.16598618459729586;0.7321559148328972;360.21500000000015;346.1030000000001;359.038172168;112.0;0.0;0.1637325068269755;-0.506751965613695;0.506751965613695;0.1637325068269755;1.2727272727272727;2.090909090909091;2.772727272727273;1.980229097609694;871.7404647656447;15.267220234572113;11.699454409206416;13.28545094832112;10.64786704554084…
365;10.080293524817336;0.051531452087008045;10.080293524817336;0.051531452087008045;0.6654097396802153;326.36000000000007;308.21600000000007;326.149123816;124.0;0.0;0.16377973202003157;-0.5042393311995158;0.5042393311995158;0.16377973202003157;1.375;2.25;2.9583333333333335;1.9297365221776612;900.964181476631;16.681433796945207;13.229738226661054;13.229738226661054;11.685871848001629;7.75531546210…
366;10.221404635928444;0.08179379776602036;10.221404635928444;0.08179379776602036;0.7564728838537961;339.39900000000017;318.23100000000005;339.169524912;130.0;0.0;0.16373250685832083;-0.5042391353830801;0.5042391353830801;0.16373250685832083;1.28;2.08;2.8;1.8799564609091943;915.2155789111553;17.388540578131753;14.14395178903415;14.14395178903415;12.185871848001629;8.635742306239797;8.635742306239…
367;6.074091946963971;0.15342028323675105;6.074091946963971;0.15342028323675105;0.7963965169809274;313.36100000000005;294.209;313.15387484800004;120.0;0.0;0.1637126725006084;-0.49286954246304204;0.49286954246304204;0.1637126725006084;1.0869565217391304;1.826086956521739;2.4782608695652173;2.2801613169483077;857.0430346638693;16.560113453385565;13.569452578065315;13.569452578065315;11.062080607913…
368;6.069466962711011;0.17546196565045746;6.069466962711011;0.17546196565045746;0.5914659946233978;293.33399999999995;278.214;293.13889348000004;110.0;0.0;0.16371367269413808;-0.3829645497194439;0.3829645497194439;0.16371367269413808;1.2272727272727273;2.090909090909091;2.909090909090909;2.047328869331588;980.0609713403612;15.267220234572113;12.277519861827173;12.277519861827173;10.64786704554084…
369;6.089875125976317;0.19587012891576383;6.089875125976317;0.19587012891576383;0.5940561618443512;292.34599999999995;276.21799999999996;292.143644512;110.0;0.0;0.16371265591718623;-0.3829645563053392;0.3829645563053392;0.16371265591718623;1.1818181818181819;2.0454545454545454;2.8636363636363638;2.0473288693315874;978.8060397245653;15.267220234572113;12.407656535516841;12.407656535516841;10.64786…
370;6.188408289241623;0.40883309187872663;6.188408289241623;0.40883309187872663;0.5902446710343846;318.3840000000001;300.24000000000007;318.159294576;120.0;0.0;0.1637324902787203;-0.38296455629605247;0.38296455629605247;0.1637324902787203;1.125;2.0;2.875;1.7735738216052335;1038.2197527819908;16.095647359318303;13.236083660263033;13.236083660263033;11.80966308808932;8.372913049999484;8.37291304999…
371;12.384166864697619;-0.2586332957833677;12.384166864697619;0.2586332957833677;0.44099571890940326;401.49500000000023;382.3430000000002;401.13103122800004;144.0;0.0;0.32317874409779623;-0.3830370898330062;0.3830370898330062;0.32317874409779623;1.0689655172413792;1.896551724137931;2.7241379310344827;1.4388565911771543;1263.535199227761;19.9574546788841;15.821289757007373;16.6377863379351;14.0805…
372;9.977168524817333;0.1680437977660203;9.977168524817333;0.1680437977660203;0.7146256358095409;374.2420000000002;358.1140000000002;373.053822232;118.0;0.0;0.16373250674927312;-0.506751965613695;0.506751965613695;0.16373250674927312;1.2173913043478262;2.0;2.739130434782609;1.9651075832911973;885.5531344626655;15.97432701575866;12.406561190392965;13.99255772950767;11.147867045540842;7.62481848173…
373;13.216066179558242;-0.6846576593600397;13.216066179558242;0.0736993470227596;0.7554555039898821;287.298;273.186;287.118238288;108.0;0.0;0.1643454433009707;-0.5048594360299252;0.5048594360299252;0.1643454433009707;1.2857142857142858;2.0476190476190474;2.7142857142857144;2.3386228746744995;827.5875856663157;15.14589989101247;11.578134065646774;11.578134065646774;9.986071002992368;6.463022439182…
374;13.254124030797911;-0.7018181531872003;13.254124030797911;0.0975969492735369;0.6738770514920663;302.313;287.193;302.12913732000004;114.0;0.0;0.16434544330097084;-0.5048594360299252;0.5048594360299252;0.16434544330097084;1.3636363636363635;2.1363636363636362;2.8181818181818183;2.31061770828019;846.7104992286319;15.853006672199017;11.862591116022948;11.862591116022948;10.524075805453153;6.70216…
375;6.117223088309398;-0.24221230158730123;6.117223088309398;0.24221230158730123;0.7955814215619742;327.38800000000003;306.22;327.16952491200004;126.0;0.0;0.16397037649333396;-0.49286954246304204;0.49286954246304204;0.16397037649333396;1.0416666666666667;1.75;2.375;2.3090045649756474;895.8676727009384;17.482763184195935;14.492102308875689;14.492102308875689;11.362721870796168;7.585885645943206;7.…
376;9.3435926446212;0.03939193912949257;9.3435926446212;0.03939193912949257;0.7012485826599024;343.387;322.219;343.164439532;132.0;0.0;0.16347683307261798;-0.49286954246304204;0.49286954246304204;0.16347683307261798;1.2;1.96;2.64;2.189710032164025;893.3658584143031;17.974327015758657;14.430879735938369;14.430879735938369;12.083248657969117;7.888581230344255;7.888581230344255;5.845740809147744;5.8…
377;9.3435926446212;0.03939193912949257;9.3435926446212;0.03939193912949257;0.7012485826599024;343.387;322.219;343.164439532;132.0;0.0;0.16347683307261798;-0.49286954246304204;0.49286954246304204;0.16347683307261798;1.2;1.96;2.64;2.189710032164025;893.3658584143031;17.974327015758657;14.430879735938369;14.430879735938369;12.083248657969117;7.888581230344255;7.888581230344255;5.845740809147744;5.8…
378;6.1160479654824895;0.19537630175526988;6.1160479654824895;0.19537630175526988;0.6170976986244164;306.373;288.229;306.15929457600004;116.0;0.0;0.1637126559171996;-0.3829645563053392;0.3829645563053392;0.1637126559171996;1.1304347826086956;1.9565217391304348;2.739130434782609;2.030295525499714;1024.352339859959;16.13746372257519;13.3548701310168;13.3548701310168;11.058550648063802;7.60146115585…
379;6.2145811287477954;0.4083392647182329;6.2145811287477954;0.4083392647182329;0.6074168594193614;332.41100000000006;312.25100000000003;332.17494464000004;126.0;0.0;0.1637324902787337;-0.3829645562960524;0.3829645562960524;0.1637324902787337;1.12;1.96;2.8;1.7610113054761243;1084.133703014176;16.965890847321383;14.18329725576299;14.18329725576299;12.220346690612278;8.763257198401769;8.76325719840…
380;6.077529446963971;0.1835244499034181;6.077529446963971;0.1835244499034181;0.5914659946233978;293.33399999999995;278.214;293.13889348000004;110.0;0.0;0.16371265594740494;-0.3829645563052935;0.3829645563052935;0.16371265594740494;1.2272727272727273;2.090909090909091;2.909090909090909;2.0473288693315874;980.0609713403612;15.267220234572113;12.277519861827173;12.277519861827173;10.647867045540842…
381;12.954525528913816;-0.21997400052289584;12.954525528913816;0.11234770555864926;0.24948897464785544;496.9500000000003;475.7820000000004;496.11898483199997;178.0;0.0;0.2557897336806446;-0.4959181571789439;0.4959181571789439;0.2557897336806446;0.8611111111111112;1.6666666666666667;2.4166666666666665;1.4759929501136448;1630.918838123623;25.233475560822992;19.5410749990194;20.297003945037858;17.42…
382;13.254124030797911;-0.7018181531872003;13.254124030797911;0.0975969492735369;0.6738770514920663;302.313;287.193;302.12913732000004;114.0;0.0;0.16434544330097084;-0.5048594360299252;0.5048594360299252;0.16434544330097084;1.3636363636363635;2.1363636363636362;2.8181818181818183;2.31061770828019;846.7104992286319;15.853006672199017;11.862591116022948;11.862591116022948;10.524075805453153;6.70216…
383;13.262756338625053;-0.7122867384506091;13.262756338625053;0.25032221067439386;0.7139923488816922;312.308;299.204;312.1134872560001;116.0;0.0;0.16434544330094683;-0.5048594360299329;0.5048594360299329;0.16434544330094683;1.3478260869565217;2.1739130434782608;2.9130434782608696;2.1585441816559294;914.2064807137152;16.396976746569035;12.069317735516748;12.069317735516748;11.113392202930193;6.943…
384;13.300614923873749;-0.7053577457261622;13.300614923873749;0.26582375388427026;0.6966557723535115;326.33500000000004;311.21500000000003;326.12913732000004;122.0;0.0;0.16434544330094683;-0.5048594360299329;0.5048594360299329;0.16434544330094683;1.2916666666666667;2.125;2.875;2.0693331779428834;930.1977149440099;17.10408352775558;12.776424516703297;12.776424516703297;11.613392202930193;7.4435109…
385;5.919914145448507;0.3857421842193669;5.919914145448507;0.3857421842193669;0.7603889159624123;285.307;270.187;285.12257472000005;108.0;0.0;0.16090675210336222;-0.4928456487790695;0.4928456487790695;0.16090675210336222;1.2380952380952381;2.0952380952380953;2.857142857142857;2.1455054264449234;784.1304570485959;14.819626477379408;11.751995494562278;11.751995494562278;10.24071340286802;6.49981247…
386;6.095620872583806;0.15291064136347288;6.095620872583806;0.15291064136347288;0.7745831809493208;327.3880000000001;306.22;327.16952491200004;126.0;0.0;0.16371267250060847;-0.4928456487746083;0.4928456487746083;0.16371267250060847;1.2083333333333333;2.0;2.6666666666666665;2.2272152913655625;872.788559805804;17.26722023457211;14.276559359251863;14.276559359251863;11.56208060791394;7.8627119016371…
387;6.176062610229277;0.396487412866381;6.176062610229277;0.396487412866381;0.5914172603895744;319.3720000000001;302.23600000000005;319.15454354400003;120.0;0.0;0.16373249030893902;-0.3829645562960068;0.3829645562960068;0.16373249030893902;1.1666666666666667;2.0416666666666665;2.9166666666666665;1.773573821605234;1039.6498250566203;16.095647359318303;13.105946986573365;13.105946986573365;11.80966…
388;6.080005012807592;0.15933334908037255;6.080005012807592;0.15933334908037255;0.5206753840264887;308.34900000000005;292.221;308.149792512;116.0;0.0;0.16371266385825012;-0.3829645562803934;0.3829645562803934;0.16371266385825012;1.1304347826086956;1.9565217391304348;2.739130434782609;2.0302955254997137;1026.7456242314138;16.13746372257519;12.777519861827173;12.777519861827173;11.058550648063802;7…
389;6.075889786470144;0.18188478940959096;6.075889786470144;0.18188478940959096;0.5914659946233978;293.334;278.214;293.13889348000004;110.0;0.0;0.16371266385808864;-0.3829645562803935;0.3829645562803935;0.16371266385808864;1.2272727272727273;2.090909090909091;2.909090909090909;2.0473288693315874;980.0609713403612;15.267220234572113;12.277519861827173;12.277519861827173;10.647867045540842;7.070914…
390;12.927071825210112;-0.27650177830067335;12.927071825210112;0.1224980728681071;0.3202914261855783;503.94200000000035;481.76600000000036;503.12479848399994;182.0;0.0;0.3260585144036007;-0.4959181571789439;0.4959181571789439;0.3260585144036007;1.0555555555555556;1.8611111111111112;2.611111111111111;1.4173491452509788;1472.7560115721506;25.23347556082299;19.57869963978744;20.334628585805895;17.42…
391;13.7715842421544;-0.8662520990879334;13.7715842421544;0.1313607831229966;0.35052662377351246;465.4560000000002;444.28800000000024;465.150012592;174.0;0.0;0.32327355248373624;-0.4928420414966745;0.4928420414966745;0.32327355248373624;0.8529411764705882;1.5588235294117647;2.264705882352941;1.5215241663425731;1378.1235511345578;24.24191172926027;18.609638395270128;18.609638395270128;16.371743696…
392;13.279785187822704;-0.670645313681028;13.279785187822704;0.3051808285042412;0.7589171105290101;299.3090000000001;285.197;299.118238288;112.0;0.0;0.16434544330097073;-0.5048594360299252;0.5048594360299252;0.16434544330097073;1.2727272727272727;2.090909090909091;2.772727272727273;1.980229097609694;871.7404647656447;15.267220234572113;11.699454409206416;11.699454409206416;10.647867045540842;7.12…
393;13.271520725012788;-0.6806453136810278;13.271520725012788;0.19406971739312984;0.653972069714125;300.29699999999997;287.193;300.113487256;112.0;0.0;0.16434544330097092;-0.5048594360299252;0.5048594360299252;0.16434544330097092;1.3181818181818181;2.1363636363636362;2.8181818181818183;1.980229097609694;873.1407202610759;15.267220234572113;11.492347628019868;11.492347628019868;10.647867045540842;…
394;13.33350419608717;-0.6689786470143624;13.33350419608717;0.2866623099857224;0.758696632831249;313.33600000000007;297.208;313.133888352;118.0;0.0;0.16434544330097073;-0.5048594360299252;0.5048594360299252;0.16434544330097073;1.2173913043478262;2.0;2.739130434782609;1.9651075832911973;885.5531344626655;15.97432701575866;12.406561190392965;12.406561190392965;11.147867045540842;7.6248184817311175;…
395;6.065799916423564;0.3871887072730329;6.065799916423564;0.3871887072730329;0.7010253650702456;325.37200000000007;306.22;325.15387484800004;124.0;0.0;0.16376745218696828;-0.49284564877460774;0.49284564877460774;0.16376745218696828;1.2916666666666667;2.125;2.8333333333333335;2.203984701827666;888.0634411894063;17.10408352775558;13.690772921624959;13.690772921624959;11.689401807851764;7.582536820…
396;6.174422949735449;0.3948477523725539;6.174422949735449;0.3948477523725539;0.5914172603895744;319.3720000000001;302.23600000000005;319.15454354400003;120.0;0.0;0.16373249821962518;-0.3829645562711068;0.3829645562711068;0.16373249821962518;1.1666666666666667;2.0416666666666665;2.9166666666666665;1.773573821605234;1039.6498250566203;16.095647359318303;13.105946986573365;13.105946986573365;11.809…
397;14.27460978835979;-0.36674272486772463;14.27460978835979;0.08452084383135983;0.5927847706314311;311.324;297.21200000000005;311.129471668;116.0;0.0;0.1637126785657056;-0.3829645562344733;0.3829645562344733;0.1637126785657056;1.2608695652173914;2.0869565217391304;2.869565217391304;2.073312951284404;1031.0941397770105;16.13746372257519;12.578134065646774;12.578134065646774;11.058550648063802;7.1…
398;6.088235465482489;0.19423046842193648;6.088235465482489;0.19423046842193648;0.5940561618443512;292.346;276.218;292.143644512;110.0;0.0;0.1637126638275935;-0.3829645562804396;0.3829645562804396;0.1637126638275935;1.1818181818181819;2.0454545454545454;2.8636363636363638;2.0473288693315874;978.8060397245653;15.267220234572113;12.407656535516841;12.407656535516841;10.647867045540842;7.21111700745…
399;12.960057936321224;-0.233417878073916;12.960057936321224;0.11598229783381364;0.351474304844189;483.5240000000003;458.32400000000035;483.1794209;182.0;0.0;0.32605850437363326;-0.4959181571789439;0.4959181571789439;0.32605850437363326;1.0277777777777777;1.8333333333333333;2.5833333333333335;1.4173491452509785;1466.532036312951;25.23347556082299;20.200735166778212;20.200735166778212;17.423055291…
400;13.376548273222156;-0.6700668012843336;13.376548273222156;0.26351416183757426;0.7536555699278192;327.363;309.219;327.149538416;124.0;0.0;0.16434544330097073;-0.5048594360299252;0.5048594360299252;0.16434544330097073;1.2916666666666667;2.125;2.8333333333333335;1.9333323649372522;922.7300559088008;16.844570503761737;13.276804678396044;13.276804678396044;11.541713895658194;8.01866533184847;8.018…
401;13.32523973327725;-0.6789786470143613;13.32523973327725;0.17555119887461146;0.6616147856905652;314.324;299.20400000000006;314.12913732;118.0;0.0;0.16434544330097084;-0.5048594360299252;0.5048594360299252;0.16434544330097084;1.3478260869565217;2.217391304347826;2.9565217391304346;1.9651075832911973;887.0496409986476;15.97432701575866;12.199454409206417;12.199454409206417;11.147867045540842;7.3…
402;13.32523973327725;-0.6789786470143613;13.32523973327725;0.17555119887461146;0.6616147856905652;314.324;299.20400000000006;314.12913732;118.0;0.0;0.16434544330097084;-0.5048594360299252;0.5048594360299252;0.16434544330097084;1.3478260869565217;2.217391304347826;2.9565217391304346;1.9651075832911973;887.0496409986476;15.97432701575866;12.199454409206417;12.199454409206417;11.147867045540842;7.3…
403;6.225018233379975;0.3554569376597694;6.225018233379975;0.3554569376597694;0.7334786689530216;367.4530000000001;342.25300000000004;367.20082504000004;142.0;0.0;0.16373250686200497;-0.4928456487746083;0.4928456487746083;0.16373250686200497;1.1481481481481481;1.962962962962963;2.7037037037037037;1.8634486006343822;946.9402211125716;18.802754140504845;15.812093265184602;15.812093265184602;13.2238…
404;6.113398526077097;0.11813838498362284;6.113398526077097;0.11813838498362284;0.7603117255995498;343.38700000000006;322.21900000000005;343.164439532;132.0;0.0;0.20280107244168624;-0.4926909958851455;0.4926909958851455;0.20280107244168624;1.0;1.64;2.16;2.33496042912937;895.0275856315343;18.137463722575188;14.900350599339552;14.900350599339552;12.010769012897683;7.8042173786821;7.8042173786821;5.…
405;6.052557789278777;0.43971357826877333;6.052557789278777;0.43971357826877333;0.6272694179011019;319.36800000000005;302.232;319.143310164;120.0;0.0;0.16319966694863008;-0.4938666479425192;0.4938666479425192;0.16319966694863008;1.0833333333333333;1.875;2.7083333333333335;1.8946617526111043;1054.0850289317434;16.681433796945207;13.52301160716725;13.52301160716725;11.669035095596021;7.772687505027…
406;9.60997299361026;0.16014214197565546;9.60997299361026;0.16014214197565546;0.5898235626156155;319.36800000000005;302.232;319.143310164;120.0;0.0;0.16371265585701772;-0.507943524699907;0.507943524699907;0.16371265585701772;1.0416666666666667;1.7916666666666667;2.5833333333333335;2.007704222959903;1067.8271231505644;16.844570503761737;13.432220400206425;13.432220400206425;11.541713895658194;7.76…
407;6.437307413706222;0.1275380553455947;6.437307413706222;0.1275380553455947;0.5610547150743195;338.8020000000001;323.6820000000001;338.10467216;120.0;0.0;0.1637146613160611;-0.38296454334088387;0.38296454334088387;0.1637146613160611;1.1666666666666667;1.9583333333333333;2.75;2.0839696230637403;1069.4987703453799;16.844570503761737;13.232834604026026;13.988763550044482;11.558550648063804;7.60329…
408;6.186768628747796;0.4071934313848997;6.186768628747796;0.4071934313848997;0.5902446710343846;318.3840000000001;300.24000000000007;318.159294576;120.0;0.0;0.16373249818913005;-0.3829645562711529;0.3829645562711529;0.16373249818913005;1.125;2.0;2.875;1.7735738216052341;1038.2197527819908;16.095647359318303;13.236083660263033;13.236083660263033;11.80966308808932;8.372913049999484;8.3729130499994…
409;6.075214632149156;0.18120963508860322;6.075214632149156;0.18120963508860322;0.6124966343214543;293.334;278.214;293.13889348000004;110.0;0.0;0.16371268000334535;-0.38296455622979586;0.38296455622979586;0.16371268000334535;1.1363636363636365;2.0;2.8181818181818183;2.0473288693315874;980.0609713403612;15.267220234572113;12.302083726516758;12.302083726516758;10.647867045540842;7.066901868408013;7…
410;11.065514625399185;0.1448470721698536;11.065514625399185;0.1448470721698536;0.5649321323285218;320.35600000000005;304.22800000000007;320.13855913199995;120.0;0.0;0.1637126638276364;-0.3829645562804396;0.3829645562804396;0.1637126638276364;1.2916666666666667;2.125;2.875;2.007158934836288;1075.5123561388027;16.844570503761737;13.315904825980704;13.315904825980704;11.596555450524587;7.6521610691…
411;12.43528322174624;-2.6086051708699243;12.43528322174624;0.32027064558581686;0.42996725943498176;438.4300000000002;418.2700000000002;438.13911356;164.0;0.0;0.2551776491881032;-0.49284204149667443;0.49284204149667443;0.2551776491881032;0.96875;1.75;2.5;1.680584314810268;1293.9706612542711;22.664561460070644;17.394095445646297;17.394095445646297;15.49473359829151;9.775920269989923;9.775920269989…
412;13.316975270467333;-0.6889786470143615;13.316975270467333;0.0644400877635003;0.7488980361133215;315.30800000000005;301.196;315.113152908;118.0;0.0;0.16434544330097092;-0.5048594360299252;0.5048594360299252;0.16434544330097092;1.3478260869565217;2.217391304347826;2.9565217391304346;1.9651075832911973;888.9497755285378;15.97432701575866;12.10770269967028;12.10770269967028;11.147867045540842;7.2…
413;13.316975270467333;-0.6889786470143615;13.316975270467333;0.0644400877635003;0.7488980361133215;315.30800000000005;301.196;315.113152908;118.0;0.0;0.16434544330097092;-0.5048594360299252;0.5048594360299252;0.16434544330097092;1.3478260869565217;2.217391304347826;2.9565217391304346;1.9651075832911973;888.9497755285378;15.97432701575866;12.10770269967028;12.10770269967028;11.147867045540842;7.2…
414;13.423781973864946;-0.6662238260777216;13.423781973864946;0.26582897665238914;0.6917362173199155;341.3900000000001;321.23;341.16518848;130.0;0.0;0.16434544330097073;-0.5048594360299252;0.5048594360299252;0.16434544330097073;1.12;1.88;2.6;1.9039713893521628;915.2155789111554;17.388540578131757;13.82077475276606;13.82077475276606;12.147867045540842;8.624818481731117;8.624818481731117;6.56227053…
415;6.093424115016377;0.136252493281263;6.093424115016377;0.136252493281263;0.7963965169809274;313.36100000000005;294.209;313.153874848;120.0;0.0;0.16968601261077812;-0.4928444267788934;0.4928444267788934;0.16968601261077812;1.1304347826086956;1.9130434782608696;2.5652173913043477;2.3767397649352904;857.0430346638693;16.560113453385565;13.569452578065315;13.569452578065315;11.078917360319547;7.28…
416;6.100264786470143;0.15292645607625732;6.100264786470143;0.15292645607625732;0.7745831809493209;327.38800000000003;306.21999999999997;327.16952491200004;126.0;0.0;0.1637126725006263;-0.4928692319925688;0.4928692319925688;0.1637126725006263;1.2083333333333333;2.0;2.6666666666666665;2.2447295827548386;872.788559805804;17.26722023457211;14.276559359251861;14.276559359251861;11.56208060791394;7.86…
417;9.238656595762476;-0.04867462070023376;9.238656595762476;0.04867462070023376;0.7047153994976786;329.3600000000001;310.208;329.148789468;126.0;0.0;0.16354815441372778;-0.4928692319925688;0.4928692319925688;0.16354815441372778;1.25;2.0833333333333335;2.7916666666666665;2.2036448058519813;862.2853221897024;17.10408352775558;13.56063624793529;13.56063624793529;11.689401807851766;7.582268005544400…
418;6.095639802217184;0.17496813848996395;6.095639802217184;0.17496813848996395;0.6146133900580989;304.357;288.22900000000004;304.143644512;114.0;0.0;0.16371367262658554;-0.3829645497195462;0.3829645497195462;0.16371367262658554;1.0869565217391304;1.9130434782608696;2.739130434782609;2.033940024323354;1018.1316946515597;15.97432701575866;12.932220400206425;12.932220400206425;11.147867045540842;7.…
419;6.194172965482489;0.38793110145292653;6.194172965482489;0.38793110145292653;0.6052028716514274;330.39500000000015;312.25100000000003;330.159294576;124.0;0.0;0.16373350698860675;-0.3829645497102594;0.3829645497102594;0.16373350698860675;1.04;1.88;2.76;1.7640422306078822;1077.8626120555211;16.802754140504852;13.760647524952617;13.760647524952617;12.30966308808932;8.649376936235145;8.64937693623…
420;6.003551114890401;0.43924408961115335;6.003551114890401;0.43924408961115335;0.5757551934279836;276.303;264.20699999999994;276.112344384;102.0;0.0;0.16319966700890165;-0.3829645587728139;0.3829645587728139;0.16319966700890165;1.0952380952380953;2.0;2.9047619047619047;2.040660738534338;972.3977586380331;14.396976746569035;11.3548701310168;11.3548701310168;10.237183443017884;6.521895061060216;6.…
421;6.114970001889645;0.19072019085411918;6.114970001889645;0.19072019085411918;0.5940561618443512;292.346;276.218;292.143644512;110.0;0.0;0.16371305614518356;-0.3829645537434006;0.3829645537434006;0.16371305614518356;1.1818181818181819;2.0454545454545454;2.8636363636363638;2.1309590985573994;978.8060397245653;15.267220234572113;12.407656535516841;12.407656535516841;10.664703797946451;7.217100071…
422;6.21350316515495;0.4036831538170824;6.21350316515495;0.4036831538170824;0.5902446710343846;318.38400000000007;300.24000000000007;318.159294576;120.0;0.0;0.16373289050690776;-0.3829645537341138;0.3829645537341138;0.16373289050690776;1.125;2.0;2.875;1.8363191367376954;1038.2197527819908;16.095647359318303;13.236083660263033;13.236083660263033;11.826499840494927;8.378896114143192;8.3788961141431…
423;13.390935406061114;-0.6746150297814262;13.390935406061114;0.3197922440581169;0.6720447494426747;342.3780000000001;323.2260000000001;342.160437448;130.0;0.0;0.16434544330094683;-0.5048594360299329;0.5048594360299329;0.16434544330094683;1.28;2.08;2.84;1.8176276949060581;918.8872261059712;17.388540578131753;13.613667971579513;13.613667971579513;12.131030293135236;8.298202429651203;8.298202429651…
424;13.544532035421042;-0.7177212475062194;13.544532035421042;0.23585798851220963;0.46205291091472706;416.42000000000013;399.28400000000016;416.1509353840001;154.0;0.0;0.16434544330097217;-0.5048594360299248;0.5048594360299248;0.16434544330097217;1.032258064516129;1.8387096774193548;2.6129032258064515;1.6101333733514571;1410.207748495276;21.534804948073724;16.4362827100917;16.4362827100917;15.008…
425;6.034785367850844;0.18870218148987972;6.034785367850844;0.18870218148987972;0.7990760329270634;283.33500000000004;266.19899999999996;283.143310164;108.0;0.0;0.1637126529382989;-0.4967678028392789;0.4967678028392789;0.1637126529382989;1.1428571428571428;1.8571428571428572;2.4761904761904763;2.2575104749867374;776.6083552464358;14.982763184195939;12.238554556791078;12.238554556791078;10.1133922…
426;9.796697845804989;0.009414682539683028;9.796697845804989;0.009414682539683028;0.4889457235248862;284.32300000000004;268.195;284.138559132;108.0;0.0;0.16371267243027593;-0.5057719017908834;0.5057719017908834;0.16371267243027593;1.1904761904761905;1.9523809523809523;2.619047619047619;2.3386228746744995;823.6874511364256;15.14589989101247;11.777519861827173;11.777519861827173;9.986071002992368;6…
427;12.480074810584371;-0.5617675552547801;12.480074810584371;0.12271572725466018;0.5426848640048164;392.46300000000014;368.2710000000001;392.19607400800004;150.0;0.0;0.41849048048946524;-0.44319070090581486;0.44319070090581486;0.41849048048946524;1.1724137931034482;1.9310344827586208;2.6206896551724137;1.8362336009321163;1229.4040555053934;20.921920772951363;17.171366711944525;17.171366711944525…
428;12.552108012425267;-0.5584014158996293;12.552108012425267;0.3356786902176232;0.49532250498219627;418.50100000000015;392.2930000000001;418.21172407200004;160.0;0.0;0.41849048048946524;-0.44319070090581486;0.44319070090581486;0.41849048048946524;1.1612903225806452;1.935483870967742;2.6774193548387095;1.606799896394572;1290.8750612892889;21.75034789769755;17.999793836690717;17.999793836690717;14…
429;12.948290886134748;-4.531157129308658;12.948290886134748;0.09562852317004356;0.35520792386532796;479.46200000000016;459.3020000000002;479.1569095400001;178.0;0.0;0.415934217535096;-0.43803300464945205;0.43803300464945205;0.415934217535096;0.9714285714285714;1.8;2.5428571428571427;1.536620158490559;1375.3111564738183;25.001424753254106;18.720234016730796;18.720234016730796;16.740533306307345;1…
430;12.911049577960615;-0.11252771856786015;12.911049577960615;0.10594033492912613;0.34405253594826724;562.7150000000004;520.3790000000004;562.3267538240002;220.0;0.0;0.32146338784750755;-0.49284175728917645;0.49284175728917645;0.32146338784750755;0.9512195121951219;1.7073170731707317;2.4146341463414633;1.1756220206145411;1287.7577506818034;28.605872759939192;24.473144667110816;24.473144667110816…
431;12.309824533514558;-0.494771484861672;12.309824533514558;0.21110465324947025;0.44295921649550596;440.8910000000002;419.7230000000002;440.13636621200004;160.0;0.0;0.324484194952691;-0.43692848270464674;0.43692848270464674;0.324484194952691;1.1612903225806452;1.967741935483871;2.6774193548387095;1.4535107837909138;1257.7192482913347;22.17299762850792;17.43301561072803;18.188944556746485;14.7025…
432;12.150081682670518;-0.059085543818588215;12.150081682670518;0.059085543818588215;0.5865892717678476;358.40100000000007;340.2570000000001;358.142975816;134.0;0.0;0.24671928902697177;-0.43698479873506635;0.43698479873506635;0.24671928902697177;1.037037037037037;1.8148148148148149;2.5925925925925926;1.4418409065713476;1072.5008195718533;18.639617433688315;14.793447378889661;14.793447378889661;13…
433;12.150081682670518;-0.059085543818588215;12.150081682670518;0.059085543818588215;0.5865892717678476;358.4010000000001;340.2570000000001;358.142975816;134.0;0.0;0.2467192722780591;-0.4369871436755397;0.4369871436755397;0.2467192722780591;1.037037037037037;1.8148148148148149;2.5925925925925926;1.4418409065713476;1072.5008195718533;18.639617433688315;14.793447378889661;14.793447378889661;13.1866…
434;12.891501468188824;-4.529882853762676;12.891501468188824;0.02690536159331236;0.24240753654777328;535.9100000000002;514.7420000000004;535.123416492;194.0;0.0;0.4159855244059726;-0.43692835435121063;0.43692835435121063;0.4159855244059726;1.0810810810810811;1.9189189189189189;2.675675675675676;1.4441428568940242;1396.569865870028;26.415638315627202;19.12738696207078;19.883315908089237;17.7405333…
435;12.871380007758919;-4.519871920257232;12.871380007758919;0.016060702265347837;0.312560434752715;505.8840000000001;486.7320000000002;505.1128518080001;182.0;0.0;0.4159855244059726;-0.4369283543512205;0.4369283543512205;0.4159855244059726;1.1142857142857143;1.9428571428571428;2.6857142857142855;1.4691492339440801;1359.9871558458083;25.00142475325411;18.26595980419773;19.021888750216185;16.74053…
436;5.938233302975817;0.5226613745791793;5.938233302975817;0.5226613745791793;0.509594993258583;375.4570000000001;358.3210000000002;375.11538116400004;134.0;0.0;0.24671928902694795;-0.4369847987496309;0.4369847987496309;0.24671928902694795;0.9259259259259259;1.6296296296296295;2.3703703703703702;1.4418409065713476;1076.6912830780234;18.639617433688315;14.586340597703114;15.40283717863084;13.18667…
437;5.960867047831783;0.5328642138418476;5.960867047831783;0.5328642138418476;0.49937105324184944;356.389;340.2610000000001;356.13855913200007;132.0;0.0;0.24671928902698503;-0.4369847987271349;0.4369847987271349;0.24671928902698503;0.9629629629629629;1.8148148148148149;2.6666666666666665;1.3717468100128347;1205.5487001648762;18.21696770287794;14.547955633549584;14.547955633549584;13.2591528308724…
438;12.849454800002688;-4.525510407313081;12.849454800002688;0.02586973004312587;0.32893290782200235;491.8570000000003;474.72100000000034;491.09720174399996;176.0;0.0;0.4159855244059726;-0.43692835435428656;0.43692835435428656;0.4159855244059726;1.1176470588235294;1.9411764705882353;2.676470588235294;1.474702831206528;1343.1120364307928;24.294317972067564;17.30492510923382;18.060854055252275;16.2…
439;12.870803306490176;-4.520522961923899;12.870803306490176;0.017046895559233555;0.3243379367420298;505.88400000000024;486.7320000000003;505.1128518080001;182.0;0.0;0.4159855244059726;-0.43692838452759036;0.43692838452759036;0.4159855244059726;1.1142857142857143;1.9142857142857144;2.6285714285714286;1.4832765382469013;1390.8323969585;25.164561460070644;18.48150275382155;19.23743169984001;16.6512…
440;12.065012238226075;-0.27507193837641153;12.065012238226075;0.27507193837641153;0.5044048029850556;375.45700000000005;358.3210000000001;375.11538116400004;134.0;0.0;0.3231784387561113;-0.3470247066868783;0.3470247066868783;0.3231784387561113;0.9259259259259259;1.6296296296296295;2.3703703703703702;1.4418409065713476;1076.6912830780234;18.639617433688315;14.586340597703114;15.40283717863084;13.…
441;12.054595571559407;-0.2886773805532823;12.054595571559407;0.2886773805532823;0.5061352046577237;358.40500000000003;340.2610000000001;358.15420919600007;134.0;0.0;0.32317844776386356;-0.34621980084172643;0.34621980084172643;0.32317844776386356;0.8518518518518519;1.5185185185185186;2.259259259259259;1.4418409065713476;1072.7911485481332;18.639617433688315;14.67809230723925;14.67809230723925;13.…
442;12.882890700902133;-4.529926026706262;12.882890700902133;0.028543376095892414;0.2869117047307991;519.9110000000002;498.74300000000034;519.128501872;188.0;0.0;0.4159855244059726;-0.43692838295288905;0.43692838295288905;0.4159855244059726;1.0833333333333333;1.8333333333333333;2.5;1.5074699746438256;1447.4442786204681;26.250347897697548;19.313361277671103;20.069290223689553;16.82453697177471;10.…
443;14.496318394641808;-4.550826875471692;14.496318394641808;0.08978447016665725;0.40308245044985463;445.3760000000001;430.25600000000014;445.11618760000005;164.0;0.0;0.4159855244059726;-0.43687316763515766;0.43687316763515766;0.4159855244059726;1.0625;1.875;2.625;1.466013760294807;1303.0848740926235;22.880104409694468;16.44349795136077;16.44349795136077;15.202528503846562;9.192341584392276;9.192…
444;12.826137875211883;-4.481463304964959;12.826137875211883;0.04539315643954023;0.4457020183468428;440.4290000000001;421.2770000000001;440.15724388800004;164.0;0.0;0.4159855244059726;-0.3462137952511742;0.4159855244059726;0.3462137952511742;1.0;1.71875;2.4375;1.457970240115663;1266.8928193922882;22.880104409694475;17.181849052577263;17.181849052577263;15.21936525625217;9.57287158175705;9.5728715…
445;12.836816538834196;-4.476850547787385;12.836816538834196;0.05374295349563174;0.45847171401932163;438.41300000000007;421.2770000000002;438.1415938240001;162.0;0.0;0.4159855244059726;-0.34134713493748287;0.4159855244059726;0.34134713493748287;0.9375;1.71875;2.5;1.2948452976750884;1299.2677110926925;22.29431797206756;16.59606261495036;16.59606261495036;15.381161298800642;9.81089992279081;9.81089…
446;12.092550818472986;-0.44852998826303225;12.092550818472986;0.3248629482657266;0.5328229005635259;394.8220000000002;379.7020000000002;394.0945014;140.0;0.0;0.32439294990374606;-0.43692848270464674;0.43692848270464674;0.32439294990374606;1.1071428571428572;2.0;2.7857142857142856;1.4966237259124189;1145.8450634887774;19.50986092169139;14.756818127833046;15.512747073851502;13.597356788324023;8.32…
447;12.104773040695207;-0.4260299882630323;12.104773040695207;0.32964611153103296;0.5328229005635259;394.8220000000002;379.70200000000017;394.0945014;140.0;0.0;0.32327136626463476;-0.43692848270464674;0.43692848270464674;0.32327136626463476;1.1785714285714286;2.0714285714285716;2.857142857142857;1.496623725912419;1145.8450634887774;19.50986092169139;14.756818127833048;15.512747073851502;13.597356…
448;12.82212280159641;-4.5119379865828035;12.82212280159641;0.010419390801577721;0.38586614333911856;461.83100000000013;446.7110000000001;461.08663706000004;164.0;0.0;0.4159855244059726;-0.43692848270464674;0.43692848270464674;0.4159855244059726;1.09375;1.90625;2.65625;1.466013760294807;1306.32998659046;22.880104409694468;16.44349795136077;17.199426897379222;15.202528503846562;9.192341584392276;9…
449;12.816410884445098;-4.5077543148486265;12.816410884445098;0.0011837521016533348;0.38586614333911856;461.8310000000002;446.71100000000024;461.08663706000004;164.0;0.0;0.4159855244059726;-0.4353811535277358;0.4353811535277358;0.4159855244059726;1.0625;1.8125;2.53125;1.4648865789303749;1306.32998659046;22.88010440969447;16.44349795136077;17.199426897379222;15.202528503846562;9.192341584392278;9.…
450;12.11214265520768;-0.4138077660408104;12.11214265520768;0.3329254325186872;0.5328229005635259;394.8220000000002;379.7020000000002;394.0945014;140.0;0.0;0.32322550577825476;-0.43692848270464674;0.43692848270464674;0.32322550577825476;1.1071428571428572;1.9285714285714286;2.7142857142857144;1.496623725912419;1145.8450634887774;19.50986092169139;14.756818127833046;15.512747073851502;13.597356788…
451;12.794345023818632;-4.551937986582804;12.794345023818632;0.1452153145208701;0.4190689714468193;462.8190000000002;448.7070000000002;462.081886028;164.0;0.0;0.41609899255673655;-0.43692848270464674;0.43692848270464674;0.41609899255673655;1.09375;1.90625;2.65625;1.466013760294807;1308.2299560411764;22.880104409694468;16.313361277671103;17.069290223689556;15.202528503846562;9.05213880396127;9.430…
452;5.954151122646794;0.2522758540144454;5.954151122646794;0.2522758540144454;0.5153511706299587;408.3030000000001;390.15900000000016;407.07455767600004;130.0;0.0;0.22351020239280395;-0.3676682871204121;0.3676682871204121;0.22351020239280395;1.0384615384615385;1.8461538461538463;2.6153846153846154;1.767562968053549;1058.4403667055774;18.095647359318303;14.277565001781536;15.86356154089624;12.5973…
453;12.868839973313584;-4.512025222579131;12.868839973313584;0.003156068806112744;0.4170362585437254;457.41200000000015;439.26800000000026;457.136174096;170.0;0.0;0.4159855244059726;-0.4944333521849818;0.4944333521849818;0.4159855244059726;1.0606060606060606;1.878787878787879;2.6363636363636362;1.5012304743477949;1320.3730765570847;23.587211190881014;17.473781768815407;17.473781768815407;15.74053…
454;12.78212280159641;-4.574437986582804;12.78212280159641;0.12153050191268888;0.4190689714468193;462.8190000000001;448.7070000000001;462.081886028;164.0;0.0;0.4174650722239775;-0.43692848270464674;0.43692848270464674;0.4174650722239775;1.125;1.9375;2.6875;1.4660137602948065;1308.2299560411764;22.88010440969447;16.313361277671103;17.069290223689556;15.202528503846562;9.042072697219934;9.420037170…
455;12.75962280159641;-4.623049097693915;12.75962280159641;0.07291939080157772;0.4190689714468193;462.8190000000002;448.7070000000001;462.08188602800004;164.0;0.0;0.43290901645732843;-0.43692848270464674;0.43692848270464674;0.43290901645732843;1.09375;1.90625;2.65625;1.4660137602948067;1308.2299560411764;22.88010440969447;16.313361277671103;17.069290223689556;15.202528503846562;9.052138803961272;…
456;12.401644478054695;-4.415993981331172;12.401644478054695;0.09552968327249656;0.44016337225674546;465.82300000000004;450.70300000000015;465.0927850600001;166.0;0.0;0.4075161144590821;-0.43692848270464674;0.43692848270464674;0.4075161144590821;1.21875;2.03125;2.78125;1.4201363664251032;1285.651313651964;22.880104409694468;16.390331385167983;17.146260331186436;15.175655050308885;9.08450358464042…
457;12.35445416314419;-0.4256048181950056;12.35445416314419;0.17638243102724793;0.4653240634222237;439.9070000000001;417.7310000000002;439.152350624;160.0;0.0;0.32331555227453146;-0.43692848270464674;0.43692848270464674;0.32331555227453146;1.1612903225806452;1.967741935483871;2.6774193548387095;1.4535107837909134;1256.3324263434217;22.17299762850792;17.54933118495375;18.305260130972208;14.7025285…
458;12.502602311292337;-0.4256048181950056;12.502602311292337;0.1230490976939147;0.44809461167740383;453.93400000000025;429.74200000000025;453.168000688;166.0;0.0;0.32438488587079306;-0.43692848270464674;0.43692848270464674;0.32438488587079306;1.09375;1.875;2.5625;1.471976936580517;1303.5933313091698;23.043241116511005;18.471980915764128;19.22790986178258;15.113212106369522;9.97580513002206;10.35…
459;12.038970571559407;-0.30908554381858844;12.038970571559407;0.30908554381858844;0.565633680306324;359.38900000000007;342.2530000000001;359.13822478400004;134.0;0.0;0.32317846219828905;-0.43698479867330986;0.43698479867330986;0.32317846219828905;0.9259259259259259;1.6296296296296295;2.3703703703703702;1.4418409065713476;1074.6912830780234;18.639617433688315;14.586340597703114;14.586340597703114…
460;13.18962280159641;-4.645525949545767;13.18962280159641;0.07217865006083701;0.35261564776176085;491.85700000000014;474.72100000000023;491.09720174399996;176.0;0.0;0.4195381981508341;-0.4961239994376258;0.4961239994376258;0.4195381981508341;1.088235294117647;1.8823529411764706;2.588235294117647;1.476203468500072;1373.9017871349174;24.457454678884094;17.774395972635006;18.530324918653463;16.1512…
461;11.238318644121765;-0.26852998826303276;11.238318644121765;0.26852998826303276;0.7780365889270361;297.318;282.19800000000004;297.12257472000005;112.0;0.0;0.31847379156827993;-0.4369847986733328;0.4369847986733328;0.31847379156827993;1.1818181818181819;1.9545454545454546;2.6818181818181817;1.829695750963593;810.4158003769878;15.526733258565956;12.199589251754983;12.199589251754983;10.669035095…
462;11.628457533010653;-0.21589109937414386;11.628457533010653;0.21589109937414386;0.7540195858008945;325.3720000000001;306.22;325.153874848;124.0;0.0;0.31873418609987675;-0.4369847986733328;0.4369847986733328;0.31873418609987675;1.2083333333333333;2.0;2.75;1.7171895873769125;841.8131163949369;16.940946820939054;13.613802814128078;13.613802814128078;11.669035095596021;7.75903893844106;7.759038938…
463;13.779685868489834;-4.601583205781594;13.779685868489834;0.015503243787216459;0.3229875303767221;546.9370000000001;524.7610000000002;546.1394009040001;198.0;0.0;0.4179733871773054;-0.43692848270464674;0.43692848270464674;0.4179733871773054;1.0789473684210527;1.868421052631579;2.6052631578947367;1.2883350065130184;1487.2228714563475;26.863232072819912;20.050036692881154;20.80596563889961;18.18…
464;12.132550818472987;-0.3860299882630327;12.132550818472987;0.3860299882630327;0.5075355565789266;393.8340000000001;377.7060000000002;393.09925243199996;140.0;0.0;0.323223788469514;-0.43698479867330986;0.43698479867330986;0.323223788469514;1.0357142857142858;1.8214285714285714;2.607142857142857;1.4433898010068775;1141.0172588763485;19.50986092169139;14.886954801522714;15.64288374754117;13.59735…
465;12.10718674691844;-0.36365344505315567;12.10718674691844;0.36365344505315567;0.5075355565789266;393.83400000000006;377.70600000000013;393.099252432;140.0;0.0;0.3231792668797591;-0.43698479867330986;0.43698479867330986;0.3231792668797591;1.0357142857142858;1.8214285714285714;2.607142857142857;1.4341962431809314;1141.0172588763485;19.50986092169139;14.886954801522714;15.64288374754117;13.580520…
466;13.793609479600944;-4.579775170067308;13.793609479600944;0.0028013404950355536;0.3045091102099018;560.9640000000002;536.7720000000003;560.1550509680001;204.0;0.0;0.4162995069244925;-0.43692848270464674;0.43692848270464674;0.4162995069244925;1.1025641025641026;1.8974358974358974;2.641025641025641;1.2657275980341445;1504.317374895424;27.570338854006458;20.757143474067703;21.513072420086157;18.6…
467;12.090912181536732;-0.3497129058745212;12.090912181536732;0.3497129058745212;0.5075355565789266;393.8340000000001;377.7060000000002;393.099252432;140.0;0.0;0.3231784746364718;-0.43698479867330986;0.43698479867330986;0.3231784746364718;0.9642857142857143;1.6071428571428572;2.2857142857142856;1.425499816569002;1123.7672588763483;19.50986092169139;14.886954801522714;15.64288374754117;13.58052003…
468;12.786649890668953;-4.487442101809143;12.786649890668953;0.030207971254355703;0.45553900922982277;427.38600000000014;411.2580000000002;427.125609412;158.0;0.0;0.4159855244059726;-0.43698479867330986;0.43698479867330986;0.4159855244059726;1.0;1.7419354838709677;2.4838709677419355;1.4159222307264567;1235.9829809688258;22.00986092169139;16.142883747541166;16.142883747541166;14.791844901323602;9.…
469;13.872127998119465;-4.565596929326569;13.872127998119465;0.012383844690149415;0.302025872650832;574.007;546.7910000000003;573.1866854440001;210.0;0.0;0.4162995068777447;-0.43692848270464674;0.43692848270464674;0.4162995068777447;1.025;1.8;2.525;1.2577350212939271;1534.5833597709998;28.44058234200953;21.796108779103793;22.55203772512225;19.062701849152695;12.490914067236368;12.868878540245595;…
470;12.134964524696219;-0.32584480307784736;12.134964524696219;0.32584480307784736;0.46097899814880333;438.2850000000001;422.1570000000002;437.0487368520001;140.0;0.0;0.32317906990041984;-0.43698479867330986;0.43698479867330986;0.32317906990041984;1.0357142857142858;1.8214285714285714;2.607142857142857;1.4341962431809314;1141.0172588763485;19.50986092169139;14.886954801522714;16.47295134063742;13…
471;13.173400772328876;-0.47167813641118017;13.173400772328876;0.3683329712543557;0.5469306690900548;377.3790000000001;361.25100000000015;377.128802972;140.0;0.0;0.3231800636634818;-0.43698479867330986;0.43698479867330986;0.3231800636634818;1.0357142857142858;1.8214285714285714;2.607142857142857;1.4341962431809314;1141.0172588763485;19.50986092169139;14.886954801522714;14.886954801522714;13.58052…
472;13.810646516637984;-4.6639302626599015;13.810646516637984;0.04909763679133139;0.271204419641869;574.9910000000001;548.7830000000002;574.1707010320001;210.0;0.0;0.419538799241854;-0.4896968192166503;0.4896968192166503;0.419538799241854;1.05;1.825;2.55;1.2577350212939271;1535.9701817189125;28.44058234200953;21.62738696207078;22.383315908089234;19.062701849152695;12.445000365147756;12.8229648381…
473;13.08290511452158;-4.601937986582804;13.08290511452158;0.05397157156670729;0.35261564776176085;491.85700000000014;474.7210000000002;491.097201744;176.0;0.0;0.41612077399478925;-0.4966712970558971;0.4966712970558971;0.41612077399478925;1.0588235294117647;1.8529411764705883;2.5588235294117645;1.4870279354364138;1373.9017871349174;24.457454678884094;17.774395972635006;18.53032491865346;16.134380…
474;12.150270647145195;-0.3050114697445139;12.150270647145195;0.3050114697445139;0.5426155353384663;373.4160000000001;354.2640000000001;373.15387484800004;140.0;0.0;0.3231786164213106;-0.43698479867330986;0.43698479867330986;0.3231786164213106;1.0;1.7857142857142858;2.5714285714285716;1.4341962431809312;1135.217154895742;19.509860921691395;15.508990328513487;15.508990328513487;13.580520035918417;…
475;12.149242816400104;-0.3285082304526745;12.149242816400104;0.3285082304526745;0.565633680306324;359.38900000000007;342.25300000000016;359.13822478400004;134.0;0.0;0.3231805491727981;-0.4369056644995087;0.4369056644995087;0.3231805491727981;0.9629629629629629;1.7407407407407407;2.5925925925925926;1.504604214160914;1091.9412830780234;18.63961743368832;14.586340597703114;14.586340597703114;13.186…
476;13.526109479600946;-4.580353873771013;13.526109479600946;0.009038060491675992;0.3229875303767221;546.9370000000002;524.7610000000002;546.1394009040001;198.0;0.0;0.4160614776599763;-0.43692848270464674;0.43692848270464674;0.4160614776599763;1.0789473684210527;1.868421052631579;2.6052631578947367;1.309708771249095;1487.2228714563475;26.863232072819912;20.050036692881154;20.80596563889961;18.168…
477;12.292572370443942;-0.17165637860082295;12.292572370443942;0.17165637860082295;0.6071344516471523;344.3740000000001;328.2460000000001;344.127325752;128.0;0.0;0.2551597335668969;-0.43690567151810566;0.43690567151810566;0.2551597335668969;1.0384615384615385;1.8846153846153846;2.730769230769231;1.5780241100364218;1073.5761558716822;17.93251065250177;14.086340597703114;14.086340597703114;12.70350…
478;12.447499580078944;-0.2006008020492147;12.447499580078944;0.2006008020492147;0.6071344516471523;344.3740000000001;328.2460000000001;344.127325752;128.0;0.0;0.25529658052159343;-0.4369609796665474;0.4369609796665474;0.25529658052159343;1.0384615384615385;1.8846153846153846;2.730769230769231;1.5935880363258874;1073.5761558716822;17.93251065250177;14.086340597703114;14.086340597703114;12.7035099…
479;13.547079497237629;-4.567732345993236;13.547079497237629;0.011117126583154224;0.3045091102099018;560.9640000000002;536.7720000000002;560.1550509680001;204.0;0.0;0.41599634136302915;-0.43692848270464674;0.43692848270464674;0.41599634136302915;1.1025641025641026;1.8974358974358974;2.641025641025641;1.2877093266708386;1504.317374895424;27.570338854006458;20.757143474067703;21.513072420086157;18.…
480;12.182300125603247;-0.15223369196673642;12.182300125603247;0.15223369196673642;0.6071344516471523;344.3740000000001;328.2460000000001;344.127325752;128.0;0.0;0.25515765450320904;-0.4369847987255011;0.4369847987255011;0.25515765450320904;1.0;1.7692307692307692;2.5384615384615383;1.5093659336375194;1056.326155871682;17.93251065250177;14.086340597703114;14.086340597703114;12.70350993820667;8.109…
481;12.292572370443944;-0.17165637860082295;12.292572370443944;0.17165637860082295;0.6071344516471523;344.3740000000001;328.2460000000001;344.127325752;128.0;0.0;0.25516222144736106;-0.4369866946925598;0.4369866946925598;0.25516222144736106;1.0;1.7692307692307692;2.5384615384615383;1.5235035650354558;1056.326155871682;17.93251065250177;14.086340597703114;14.086340597703114;12.70350993820667;8.109…
482;13.611666274097132;-4.556713827474716;13.611666274097132;0.03043940024570535;0.302025872650832;574.007;546.7910000000002;573.186685444;210.0;0.0;0.41599634136294444;-0.43692848270464674;0.43692848270464674;0.41599634136294444;1.025;1.8;2.525;1.280787137665963;1534.5833597709996;28.44058234200953;21.796108779103793;22.552037725122247;19.045865096747086;12.484931003092662;12.862895476101889;9.6…
483;12.848878098733943;-4.526161448979745;12.848878098733943;0.026855923337010923;0.338665946822082;491.8570000000001;474.72100000000023;491.097201744;176.0;0.0;0.4159855244059726;-0.4369283845299957;0.4369283845299957;0.4159855244059726;1.1470588235294117;1.9411764705882353;2.6470588235294117;1.4848254745676148;1373.9017871349174;24.457454678884098;17.520468058857652;18.276397004876106;16.151216…
484;14.295476505416982;-0.3689762849584277;14.295476505416982;0.3689762849584277;0.5632684800958033;303.3;293.21999999999997;303.09202354;110.0;0.0;0.17770935609750171;-0.33638073618380643;0.33638073618380643;0.17770935609750171;1.0869565217391304;1.9565217391304348;2.782608695652174;2.029487710657504;980.643961684469;15.81119030894213;11.83840741302611;11.83840741302611;11.258351493073063;6.9497…
485;6.362250645628621;0.6403420256991688;6.362250645628621;0.6403420256991688;0.46691741275747806;309.76;297.66400000000004;309.078123064;108.0;0.0;0.1777093539198225;-0.39870833499163233;0.39870833499163233;0.1777093539198225;1.0454545454545454;1.9090909090909092;2.772727272727273;2.028286039592054;897.0567532219457;15.104083527755582;11.468544086715777;12.224473032734233;10.720346690612278;6.76…
486;11.399752712264888;-0.13341093124492587;11.399752712264888;0.13341093124492587;0.5046576158261543;351.7970000000001;337.6850000000001;351.088687748;124.0;0.0;0.22074776109507827;-0.33637985203287996;0.33637985203287996;0.22074776109507827;1.16;2.0;2.8;1.946805206191423;1008.2059558690144;17.388540578131753;13.299442107990014;14.055371054008468;12.114193540729628;7.680267982828299;8.0582324558…
487;13.837878359901856;-0.3720181016968429;13.837878359901856;0.18564943162094294;0.544941699754084;446.52200000000016;419.3060000000002;446.200570944;170.0;0.0;0.2558881539212293;-0.4915991712410957;0.4915991712410957;0.2558881539212293;1.2121212121212122;2.0606060606060606;2.909090909090909;1.4292849923395878;1205.9246849200897;22.94901851044682;18.605031623952414;18.605031623952414;16.04604519…
488;11.20700856988886;-0.4307415280927187;11.20700856988886;0.015621929327286121;0.4091427344633764;353.769;341.67300000000006;353.0679523040001;124.0;0.0;0.269757359682547;-0.3363659157056909;0.3363659157056909;0.269757359682547;1.16;1.96;2.72;2.0352312910744987;1041.2675152113866;17.551677284948287;13.07755372476421;13.833482670782665;12.041713895658196;7.487548737826831;7.865513210836059;5.598…
489;13.334492521954374;-0.2443668343140739;13.334492521954374;0.1018757204594618;0.3061015638617843;544.6810000000003;512.4250000000003;544.2256598840002;202.0;0.0;0.2614785001997281;-0.37777781997653226;0.37777781997653226;0.2614785001997281;0.9743589743589743;1.7179487179487178;2.4615384615384617;1.1408963545739914;1422.5209361813197;26.605872759939196;21.68944794012014;22.505944521047866;19.13…
490;12.905509411755627;-0.11870055807403324;12.905509411755627;0.10274033492912626;0.36775599885347143;564.6870000000002;524.3670000000003;564.3060183800001;220.0;0.0;0.32146338784750755;-0.49284175728917645;0.49284175728917645;0.32146338784750755;1.0;1.7560975609756098;2.4634146341463414;1.1756220206145411;1290.5214779611042;28.605872759939192;24.17428617638813;24.17428617638813;19.9955349360909…
491;12.187093253968253;-0.18072247417485476;12.187093253968253;0.18072247417485476;0.7673635853632189;282.73;271.642;282.05599065200005;98.0;0.0;0.2552195664909273;-0.3200616105126838;0.3200616105126838;0.2552195664909273;1.0;1.75;2.55;1.930346350138248;763.5387004901556;13.94938298937633;10.506929050869308;11.262857996887764;9.737183443017884;6.145638011397376;6.523602484406604;4.341711726502328…
492;12.25526596749811;-0.24189531368102757;12.25526596749811;0.24189531368102757;0.7673635853632189;282.7300000000001;271.642;282.05599065200005;98.0;0.0;0.25673310808024496;-0.3200151174200514;0.3200151174200514;0.25673310808024496;1.0;1.8;2.65;1.9789232769760297;780.7887004901556;13.94938298937633;10.506929050869308;11.262857996887762;9.754020195423491;6.151621075541083;6.529585548550311;4.3146…
493;12.147093253968253;-0.24322247417485476;12.147093253968253;0.24322247417485476;0.7320286797740563;283.718;273.638;283.05123962;98.0;0.0;0.2567864610783353;-0.32001248841221414;0.32001248841221414;0.2567864610783353;1.05;1.9;2.7;1.930346350138248;766.1804540538644;13.94938298937633;10.37679237717964;11.132721323198096;9.737183443017884;6.005435230966371;6.3833997039755985;4.204416541477924;4.5…
494;12.21026596749811;-0.21115457294028683;12.21026596749811;0.21115457294028683;0.7812503188129777;328.16900000000004;318.08900000000006;327.00072404;98.0;0.0;0.25682520066189773;-0.3200119251693681;0.3200119251693681;0.25682520066189773;1.15;2.0;2.85;1.953457234921662;783.4304540538643;13.94938298937633;10.37679237717964;11.962788916294345;9.737183443017884;5.995369124225033;6.788367393782385;4…
495;12.011270156210632;-0.12714710884353675;12.011270156210632;0.12714710884353675;0.7539156450838604;248.28500000000003;236.18899999999996;248.094963004;92.0;0.0;0.25520132675474144;-0.3205710880219939;0.3205710880219939;0.25520132675474144;0.9473684210526315;1.6842105263157894;2.526315789473684;1.873162656197739;722.9102718356872;13.079139501373252;10.206314847049708;10.206314847049708;9.326499…
496;12.102659045099522;-0.2121471088435367;12.102659045099522;0.2121471088435367;0.7812503188129777;328.16900000000004;318.08900000000006;327.00072404;98.0;0.0;0.25680870655409216;-0.3205215228201429;0.3205215228201429;0.25680870655409216;1.1;1.95;2.8;1.8708399101262954;788.6804540538643;13.94938298937633;10.376792377179639;11.962788916294343;9.720346690612276;5.989386060081325;6.782384329638678;…
497;5.5725199467692565;0.5470126028806588;5.5725199467692565;0.5470126028806588;0.42432320859253664;486.58000000000027;456.34000000000026;486.24917220000003;186.0;0.0;0.2286417326057733;-0.377777819818631;0.377777819818631;0.2286417326057733;0.9166666666666666;1.6111111111111112;2.3055555555555554;1.2955017654622358;1294.2857408038112;24.32141570956302;20.35278482612649;20.35278482612649;17.74231…
498;5.872229121171092;0.2270429905458764;5.872229121171092;0.2270429905458764;0.4891771490834657;438.5610000000002;412.35300000000024;438.19502845200003;162.0;0.0;0.18048314827670303;-0.3729044237415695;0.3729044237415695;0.18048314827670303;1.2580645161290323;2.064516129032258;2.806451612903226;1.4029233000265924;1173.6566916282118;21.534804948073724;18.03279386981758;18.849290450745308;14.97436…
499;4.6425555083144365;0.7178193499622071;4.6425555083144365;0.7178193499622071;0.5529260205074162;343.44100000000003;330.33700000000005;343.0673854160001;116.0;0.0;0.18054386031187902;-0.32751377071725135;0.32751377071725135;0.18054386031187902;1.3478260869565217;2.260869565217391;2.9565217391304346;1.8637355259611383;954.9990453101689;15.81119030894213;12.439315904375647;14.0723090662311;11.241…
500;11.303484502239638;-0.13519362197364249;11.303484502239638;0.13519362197364249;0.5188585370711031;417.4690000000003;394.2850000000002;417.180089596;158.0;0.0;0.24743609844759468;-0.49226402130341707;0.49226402130341707;0.24743609844759468;1.0;1.8064516129032258;2.5806451612903225;1.276654550133754;1205.6846093600318;21.045394827624133;17.029742632406965;17.029742632406965;15.259152830872496;1…
501;5.889984254880471;0.6775170444203494;5.889984254880471;0.6775170444203494;0.5448730129126498;390.4470000000001;368.2710000000001;390.18042394400004;148.0;0.0;0.16243341273853754;-0.49226402130341707;0.49226402130341707;0.16243341273853754;1.0;1.8620689655172413;2.6551724137931036;1.2622046853434763;1068.4607301911353;19.468044558434503;15.991357668253437;15.991357668253437;14.365305980755144;…
502;5.9008323811132115;0.47289247365747844;5.9008323811132115;0.47289247365747844;0.5167554922946124;416.4850000000002;392.2930000000001;416.19607400800004;158.0;0.0;0.1623208068709396;-0.49226402130341707;0.49226402130341707;0.1623208068709396;0.967741935483871;1.8064516129032258;2.6129032258064515;1.2785169120333506;1168.3841026522823;21.045394827624133;17.146058206632688;17.146058206632688;15.…
503;12.230177154195012;-0.5036620790291417;12.230177154195012;0.05242817484610374;0.5921134235547457;293.282;282.194;293.080041212;108.0;0.0;0.2689715378053273;-0.32006156446593065;0.32006156446593065;0.2689715378053273;1.0454545454545454;1.7727272727272727;2.5;1.8808851389715595;854.6488468061018;15.526733258565956;11.392674754287766;11.392674754287766;10.647867045540842;6.545410944312853;6.5454…
504;12.271099300831445;-0.5314971760309066;12.271099300831445;0.12157895565633647;0.5921134235547457;293.282;282.194;293.080041212;108.0;0.0;0.2697249424614658;-0.32005791656365584;0.32005791656365584;0.2697249424614658;1.0909090909090908;1.8636363636363635;2.6818181818181817;1.9334137725650784;871.8988468061017;15.526733258565956;11.392674754287764;11.392674754287764;10.647867045540844;6.5454109…
505;12.273290658856133;-0.43689531368102785;12.273290658856133;0.12028160955740264;0.7552242776478345;298.72900000000004;287.641;298.050905272;104.0;0.0;0.2590301154221796;-0.5071197044039809;0.5071197044039809;0.2590301154221796;1.1428571428571428;1.9523809523809523;2.8095238095238093;1.9852261126415132;828.1248538879909;14.819626477379408;10.87679237717964;11.632721323198096;10.147867045540844;…
506;12.291010487528343;-0.35587679516250925;12.291010487528343;0.027133461409254656;0.7537912504955736;278.311;264.19899999999996;278.105527688;104.0;0.0;0.25897623034283546;-0.5071110928923066;0.5071110928923066;0.25897623034283546;1.1428571428571428;1.9523809523809523;2.761904761904762;1.965283220097486;822.637985586735;14.819626477379408;11.498827904170414;11.498827904170414;10.147867045540844…
507;12.331932634164776;-0.3524508692365831;12.331932634164776;0.002959131183337682;0.7537912504955736;278.311;264.19899999999996;278.105527688;104.0;0.0;0.25898667649900614;-0.506841206307762;0.506841206307762;0.25898667649900614;1.0952380952380953;1.8571428571428572;2.7142857142857144;1.987775724550684;822.637985586735;14.819626477379408;11.498827904170414;11.498827904170414;10.164703797946451;6…
508;9.791265182647411;-0.1752556744906697;9.791265182647411;0.15834177012179063;0.4522166012640463;432.48000000000013;408.2880000000002;432.17975524800005;164.0;0.0;0.1623199233884794;-0.5042596279095765;0.5042596279095765;0.1623199233884794;0.90625;1.6875;2.46875;1.2844134479275897;1216.6366736982081;21.91563831562721;17.515921532943022;17.515921532943022;15.669836433395457;10.563283187851225;10…
509;11.202426334626633;-3.7429187131991273;11.202426334626633;0.0006588586377549444;0.5302193346610038;347.35200000000015;334.2480000000001;347.057591516;124.0;0.0;0.2991638302806731;-0.5042596070273625;0.5042596070273625;0.2991638302806731;1.0416666666666667;1.75;2.375;1.796488374384127;980.5990547316243;17.319626477379405;12.170786371061961;12.987282951989688;11.325518406134814;6.70850352377506…
510;12.271099300831445;-0.4449508692365829;12.271099300831445;0.0947307256235832;0.7476329330749207;344.168;334.0880000000001;342.99563866000005;104.0;0.0;0.2607465246894268;-0.4927027813460071;0.4927027813460071;0.2607465246894268;1.1904761904761905;2.0;2.857142857142857;1.9852261126415132;830.7666074516995;14.819626477379408;10.746655703489973;12.332652242604677;10.147867045540844;6.14570869538…
511;12.291932634164777;-0.4149508692365831;12.291932634164777;0.14160572562358298;0.755987730234475;279.29900000000004;266.19499999999994;279.100776656;104.0;0.0;0.26071548897366587;-0.49270344385956044;0.49270344385956044;0.26071548897366587;1.1904761904761905;2.0;2.857142857142857;1.9852261126415136;825.3699663858273;14.819626477379408;11.368691230480746;11.368691230480746;10.147867045540842;6.…
512;12.354325711766188;-0.15031840513983297;12.354325711766188;0.15031840513983297;0.7425383934083676;341.208;328.10400000000016;340.021125136;104.0;0.0;0.2563599679424101;-0.3205358735501676;0.3205358735501676;0.2563599679424101;1.1428571428571428;1.9523809523809523;2.8095238095238093;1.906253057860706;829.887985586735;14.819626477379408;11.429578781679684;13.015575320794387;10.147867045540844;6…
513;11.187948882896436;-3.72372889558898;11.187948882896436;0.017947239125436276;0.6619385569396559;332.34100000000007;320.2450000000001;332.057925864;118.0;0.0;0.29916472186632914;-0.4232889976930069;0.4232889976930069;0.29916472186632914;1.1304347826086956;1.8695652173913044;2.4782608695652173;1.7882896129266288;969.6216690822409;16.44938298937633;11.684607470525908;12.501104051453634;10.914834…
514;12.257072625346435;-0.1965915532879814;12.257072625346435;0.1965915532879814;0.7589272794576623;296.757;283.653;296.07164071600005;104.0;0.0;0.25526495456492737;-0.3205701849353109;0.3205701849353109;0.25526495456492737;1.1428571428571428;1.9523809523809523;2.761904761904762;1.8837706050265908;809.6379855867351;14.819626477379408;11.429578781679682;12.185507727698138;10.114193540729627;6.5503…
515;12.334881267321743;-0.40594340513983274;12.334881267321743;0.102362633324935;0.628867995359619;422.0760000000001;411.9960000000001;419.91090176000006;110.0;0.0;0.25904396250621864;-0.5059265065457965;0.5059265065457965;0.25904396250621864;1.1363636363636365;1.9090909090909092;2.727272727272727;1.9277727084435288;881.1488468061019;15.689869965382487;11.177406580999241;14.34939965922865;10.5417…
516;12.165683736457545;-0.43788784958427773;12.165683736457545;0.12098020072226467;0.7552242776478345;298.72900000000004;287.641;298.050905272;104.0;0.0;0.25901700777430864;-0.5055465096153401;0.5055465096153401;0.25901700777430864;1.1428571428571428;1.9523809523809523;2.8095238095238093;1.9062530578607058;833.3748538879909;14.819626477379408;10.87679237717964;11.632721323198096;10.14786704554084…
517;12.355714600655077;-0.3759434051398334;12.355714600655077;0.01902929999160108;0.7203188639317155;357.20700000000005;344.10300000000007;356.01603975600005;110.0;0.0;0.2590111868006976;-0.5068398090118442;0.5068398090118442;0.2590111868006976;1.2272727272727273;2.0;2.8181818181818183;1.9277727084435288;877.6619785048463;15.689869965382487;11.799442107990014;13.385438647104719;10.541713895658194…
518;12.255683736457545;-0.2972628495842775;12.255683736457545;0.2972628495842775;0.6916177594418934;362.6140000000001;353.5420000000001;360.9617516880001;104.0;0.0;0.25800828794406805;-0.3204850100429273;0.3204850100429273;0.25800828794406805;1.1428571428571428;1.9523809523809523;2.8095238095238093;1.903873383333027;838.0166074516997;14.819626477379408;10.677406580999243;13.019332066132401;10.131…
519;12.259881267321743;-0.29788784958427783;12.259881267321743;0.18689662593432477;0.7311160059615834;297.745;285.649;297.06688968400005;104.0;0.0;0.25834353346852124;-0.32047390726423125;0.32047390726423125;0.25834353346852124;1.1428571428571428;1.9523809523809523;2.8095238095238093;1.9038733833330272;832.6199663858274;14.819626477379408;11.299442107990016;12.05537105400847;10.131030293135234;6.…
520;12.294881267321744;-0.14214710884353687;12.294881267321744;0.14214710884353687;0.7425383934083677;341.208;328.1040000000001;340.0211251360001;104.0;0.0;0.25525187948617534;-0.32057037045193715;0.32057037045193715;0.25525187948617534;1.1428571428571428;1.9523809523809523;2.761904761904762;1.8837706050265908;809.6379855867351;14.819626477379408;11.429578781679682;13.015575320794387;10.114193540…
521;12.15535115898211;-0.6074248866213148;12.15535115898211;0.12538289685836568;0.6754783540421297;315.716;305.636;315.04106886000005;110.0;0.0;0.26074808563010204;-0.49262058334032033;0.49262058334032033;0.26074808563010204;1.1363636363636365;1.9090909090909092;2.727272727272727;1.9096233708118;883.035712867647;15.689869965382487;11.116519029800305;11.87244797581876;10.541713895658194;6.29006520…
522;12.224325711766188;-0.35344340513983297;12.224325711766188;0.003470700008398664;0.7537912504955737;278.311;264.19899999999996;278.105527688;104.0;0.0;0.25897018199637667;-0.5068412063173373;0.5068412063173373;0.25897018199637667;1.1428571428571428;1.9523809523809523;2.8095238095238093;1.906253057860706;827.887985586735;14.819626477379408;11.498827904170415;11.498827904170415;10.14786704554084…
523;13.71722069050645;-0.3865981150293367;13.71722069050645;0.052004624380616926;0.7644438667397783;408.47700000000015;383.27700000000016;408.19615426;156.0;0.0;0.25594410511938054;-0.3579214791308597;0.3579214791308597;0.25594410511938054;1.1333333333333333;1.9333333333333333;2.7333333333333334;1.416761147879092;1065.3956692431716;20.827698166887178;17.055143571187756;17.055143571187756;14.50804…
524;13.732791624762505;-0.39375957336266976;13.732791624762505;0.023358791047283445;0.7386948324700913;424.47600000000017;399.2760000000002;424.19106888000005;162.0;0.0;0.25594410511938054;-0.3787927180009866;0.3787927180009866;0.25594410511938054;1.1612903225806452;1.967741935483871;2.774193548387097;1.387421317433848;1084.7310066187108;21.534804948073724;17.46339186165162;17.46339186165162;15.0…
525;12.356561222847505;-0.3191478162433594;12.356561222847505;0.3191478162433594;0.44544354076764736;429.48000000000025;406.2960000000002;429.180089596;162.0;0.0;0.32317962167482844;-0.49284206860238877;0.49284206860238877;0.32317962167482844;0.84375;1.53125;2.28125;1.6039148001098809;1247.0788434316423;22.501424753254113;17.994588888166977;17.994588888166977;15.58404999576855;9.923658928565846;9…
526;12.479779838997668;-0.3525118563038283;12.479779838997668;0.3525118563038283;0.3982446947961274;459.5060000000002;434.30600000000027;459.19065428;174.0;0.0;0.3231796546661123;-0.4967658883302847;0.4967658883302847;0.3231796546661123;0.8235294117647058;1.5294117647058822;2.235294117647059;1.559622222678255;1310.7013354842227;24.078775022443736;19.32548690944121;19.32548690944121;16.51590164834…
527;13.758722462580867;-0.6360933399838942;13.758722462580867;0.12685597232720203;0.597186502742298;454.50200000000024;427.28600000000023;454.201633564;174.0;0.0;0.25594410511938054;-0.3899415488821556;0.3899415488821556;0.25594410511938054;1.2121212121212122;2.0;2.787878787878788;1.3519425328573111;1135.724276300056;23.112155217263346;18.4879557263412;18.4879557263412;15.901887240964335;11.22295…
528;13.758453329395339;-0.38966514900546145;13.758453329395339;0.042013127781977744;0.6953402582379058;424.5200000000002;395.2880000000002;424.22745438800007;164.0;0.0;0.2559441051193318;-0.3579756267313531;0.3579756267313531;0.2559441051193318;1.2258064516129032;2.0;2.7419354838709675;1.6468544845988982;1052.0890013909502;22.120591385700628;18.348036790001206;18.348036790001206;14.92225395322008…
529;13.777930513651395;-0.39238216289435024;13.777930513651395;0.03377545771394996;0.7199532659034075;438.5030000000002;411.2870000000002;438.206718944;168.0;0.0;0.2559441051193318;-0.3787927180009866;0.3787927180009866;0.2559441051193318;1.15625;1.96875;2.78125;1.4106582675534325;1100.9042037366012;22.24191172926027;18.170498642838165;18.170498642838165;15.508040390846983;11.148263955487755;11.1…
530;13.803861351469756;-0.6407229696135242;13.803861351469756;0.11643930566053551;0.5837883986210279;468.52900000000017;439.2970000000002;468.2172836280001;180.0;0.0;0.2559441051193318;-0.38994155091559957;0.38994155091559957;0.2559441051193318;1.2058823529411764;2.0;2.7941176470588234;1.3774177787764186;1152.0246761307908;23.819261998449893;19.19506250752775;19.19506250752775;16.40188724096433;1…
531;13.803592218284228;-0.38828773853714194;13.803592218284228;0.04867979444864434;0.6682132463405578;438.5470000000002;407.29900000000015;438.24310445200007;170.0;0.0;0.2559441051193317;-0.35797655303550896;0.35797655303550896;0.2559441051193317;1.1875;1.96875;2.71875;1.6696823623136179;1068.1344716198591;22.827698166887174;19.055143571187756;19.055143571187756;15.42225395322008;11.4851272486712…
532;12.124420977888935;-0.330828576519413;12.124420977888935;0.330828576519413;0.4549925861591499;416.4370000000001;396.27700000000016;416.14845512000005;156.0;0.0;0.32317846219828894;-0.4928409493546891;0.4928409493546891;0.32317846219828894;0.8064516129032258;1.4516129032258065;2.129032258064516;1.486403062180993;1197.5928707022674;21.631181265251033;16.955623583130883;16.955623583130883;15.156…
533;12.247823977949547;-0.3540117618215908;12.247823977949547;0.3540117618215908;0.4549925861591499;416.4370000000002;396.2770000000002;416.14845511999994;156.0;0.0;0.32318054917274697;-0.492840949354689;0.492840949354689;0.32318054917274697;0.8064516129032258;1.5161290322580645;2.2903225806451615;1.5472677054453055;1214.8428707022674;21.631181265251033;16.95562358313088;16.95562358313088;15.1565…
534;12.371042594099709;-0.3873758018820588;12.371042594099709;0.3479513305334361;0.4073504050845959;446.46300000000025;424.28700000000026;446.15901980399997;168.0;0.0;0.3231805821640308;-0.4967658883302847;0.4967658883302847;0.3231805821640308;0.7575757575757576;1.4848484848484849;2.212121212121212;1.507217109125102;1277.839239868689;23.20853153444066;18.28652160440512;18.28652160440512;16.088381…
535;14.019749811209046;-0.38276489145040693;14.019749811209046;0.32220823360208306;0.7341297604660735;378.20099999999996;365.097;377.01751697599997;118.0;0.0;0.16241567021001696;-0.4928420696141841;0.4928420696141841;0.16241567021001696;1.0434782608695652;1.7826086956521738;2.4782608695652173;2.098668628725655;873.3134295911075;16.396976746569035;12.430954333083854;14.016950872198558;11.117723500…
536;13.393165360445025;-0.46502977188222494;13.393165360445025;0.05274210314163441;0.7072596507823734;347.77700000000016;332.6570000000001;347.08368261999993;124.0;0.0;0.1624156722111757;-0.4928420686023888;0.4928420686023888;0.1624156722111757;1.0416666666666667;1.75;2.4166666666666665;2.1566281363679902;904.3832046004582;17.26722023457211;13.37816792858381;14.134096874602266;11.54524385550833;7…
537;14.290999811209048;-0.34804266922818505;14.290999811209048;0.34804266922818505;0.662182009878117;392.2280000000001;377.1080000000001;391.03316703999997;124.0;0.0;0.16241567221133185;-0.4928420686023099;0.4928420686023099;0.16241567221133185;1.0416666666666667;1.75;2.4166666666666665;2.178757804483572;904.3832046004582;17.26722023457211;13.37816792858381;14.964164467698515;11.545243855508332;7…
538;13.713314440506451;-0.39104255947378097;13.713314440506451;0.031596461115311;0.7183641316360369;410.4930000000002;383.27700000000016;410.21180432400007;158.0;0.0;0.25594410511938054;-0.3579214791308597;0.3579214791308597;0.25594410511938054;1.2333333333333334;2.0;2.7333333333333334;1.6203790635463946;1036.0643499762896;21.413484604514082;17.64093000881466;17.64093000881466;14.42225395322008;1…
539;13.154667593442847;-0.1607275031152886;13.154667593442847;0.07048535000419975;0.6899520741396236;426.9480000000002;399.73200000000014;426.18225378400007;158.0;0.0;0.2559432075669718;-0.3579214791519753;0.3579214791519753;0.2559432075669718;1.2333333333333334;2.0;2.7333333333333334;1.6203790635463946;1036.0643499762896;21.413484604514082;17.64093000881466;18.396858954833114;14.42225395322008;1…
540;13.229049714186521;-0.5157705126229655;13.229049714186521;0.027674563525031948;0.7142573968505342;334.7340000000001;322.6380000000001;334.05204814399997;118.0;0.0;0.22981644974283097;-0.492840949354689;0.492840949354689;0.22981644974283097;1.0;1.7391304347826086;2.4347826086956523;2.076879271744736;873.3134295911075;16.396976746569035;12.339202623547715;13.09513156956617;11.117723500579764;6.…
541;13.617107442354556;-0.41656345241392123;13.617107442354556;0.30340325018896475;0.6751631717758805;379.18500000000006;367.08900000000017;378.00153256399994;118.0;0.0;0.22981773843255923;-0.4928409493546889;0.4928409493546889;0.22981773843255923;1.0;1.7391304347826086;2.4347826086956523;2.076879271744736;873.3134295911075;16.396976746569035;12.339202623547717;13.92519916266242;11.11772350057976…
542;13.16591644560079;-0.12291886113997985;13.16591644560079;0.084096461115311;0.6281150620285565;471.3990000000002;444.18300000000016;470.1317382040001;158.0;0.0;0.255942985684918;-0.3579214791571782;0.3579214791571782;0.255942985684918;1.2333333333333334;2.0;2.7333333333333334;1.6203790635463946;1036.0643499762896;21.413484604514082;17.64093000881466;19.226926547929363;14.42225395322008;10.4851…
543;13.661994996062006;-0.3931816373271444;13.661994996062006;0.017424125514403643;0.7987664646312208;382.4390000000002;359.25500000000017;382.180504196;146.0;0.0;0.25594410511938054;-0.35792147913085975;0.35792147913085975;0.25594410511938054;1.2857142857142858;2.0714285714285716;2.8214285714285716;1.6864245215486653;1006.074787970231;19.999271042140986;16.226716446441564;16.226716446441564;13.3…
544;12.209586872950663;-0.30542466495478715;12.209586872950663;0.30542466495478715;0.44544354076764736;429.4800000000002;406.29600000000016;429.180089596;162.0;0.0;0.3231784477700881;-0.4928420686023888;0.4928420686023888;0.3231784477700881;0.84375;1.46875;2.125;1.5405034027702917;1229.8288434316423;22.50142475325411;17.994588888166977;17.994588888166977;15.58404999576855;9.923658928565846;9.9236…
545;9.545541938053663;0.18297358462311597;9.545541938053663;0.18297358462311597;0.7703386054174645;297.3140000000001;282.194;297.11134133999997;112.0;0.0;0.16241567020986158;-0.5078861404692888;0.5078861404692888;0.16241567020986158;1.0;1.7727272727272727;2.5;2.0930883166710235;820.8402467095733;15.526733258565956;12.199589251754983;12.199589251754983;10.707039898056804;6.63803078756102;6.6380307…
546;5.238348182835016;0.8294137377173094;5.238348182835016;0.8294137377173094;0.584263044048975;264.288;252.19199999999998;264.101111004;98.0;0.0;0.13456435301799352;-0.4966869809889417;0.4966869809889417;0.13456435301799352;1.1;2.05;2.95;1.9315586406625633;906.4276911607701;13.526733258565956;10.844127365791161;10.844127365791161;9.847667890550102;6.312117660856584;6.312117660856584;4.6079765382…
547;12.155593817395106;-0.5045940086181788;12.155593817395106;0.29777299358423104;0.3878703691582942;454.87000000000023;435.7180000000002;454.104397388;164.0;0.0;0.3244841914601218;-0.49284204149667443;0.49284204149667443;0.3244841914601218;1.0;1.78125;2.46875;1.5322367677934972;1290.7978414243419;22.664561460070647;17.432435269845467;18.188364215863924;15.461060093480297;9.460303507115713;9.8382…
548;11.909660008631628;-0.6189823602580298;11.909660008631628;0.22417170561579436;0.5490365970627806;426.8600000000002;407.70800000000014;426.109482768;154.0;0.0;0.3189960913509351;-0.4958412852823632;0.4958412852823632;0.3189960913509351;1.1666666666666667;1.9666666666666666;2.6333333333333333;1.6002616831341394;1147.2996854988344;21.250347897697544;16.068537215444366;16.824466161462823;14.43989…
549;6.7877782971496705;-0.7147134044025918;6.7877782971496705;0.7147134044025918;0.4743432870672148;440.59500000000025;408.3390000000002;440.26884502400003;170.0;0.0;0.14102351540030508;-0.3391126713449961;0.3391126713449961;0.14102351540030508;0.9393939393939394;1.6363636363636365;2.3333333333333335;1.3804014844754833;1204.5940200843656;22.83828804643758;19.45969829939463;19.45969829939463;16.04…
550;11.990968903637658;-0.0771569706866353;11.990968903637658;0.0771569706866353;0.5308176017094256;422.5350000000002;404.3910000000002;422.08711781600005;146.0;0.0;0.2520003834727552;-0.45569324822726365;0.45569324822726365;0.2520003834727552;1.2758620689655173;2.1724137931034484;2.9655172413793105;1.498555798781303;1274.4080124076706;19.957454678884098;15.930299395055805;17.563292556911257;14.1…
551;12.075732222704954;-0.09012664826534977;12.075732222704954;0.09012664826534977;0.5241908173512972;386.4800000000001;368.3360000000001;386.120132196;138.0;0.0;0.2516719457749406;-0.3550767051016171;0.3550767051016171;0.2516719457749406;1.0714285714285714;1.9285714285714286;2.75;1.6025368729960092;1151.6453529302132;19.346724214874865;15.216477271392781;16.032973852320506;13.741514740667453;8.8…
552;12.56764330609815;-0.1893526536014598;12.56764330609815;0.1893526536014598;0.3579398330485448;441.51600000000013;422.3640000000002;441.125945848;158.0;0.0;0.25526096158418127;-0.49457928302907217;0.49457928302907217;0.25526096158418127;1.0;1.78125;2.625;1.2540180678525708;1415.4113467904772;21.915638315627206;17.201695669353526;18.018192250281253;15.70784123585624;9.98334418577283;10.96894274…
553;12.285149372870574;-0.13733488771478508;12.285149372870574;0.13733488771478508;0.48234600135847955;401.4910000000001;382.3390000000001;401.1197978480001;144.0;0.0;0.25515765450320893;-0.4382092124299711;0.4382092124299711;0.25515765450320893;0.9655172413793104;1.7586206896551724;2.586206896551724;1.3640957502214932;1170.184907569947;19.631181265251037;15.721101879033956;16.537598459961682;14.…
554;12.30337139146399;-0.5176597259003053;12.30337139146399;0.18759065809033193;0.6820624529058518;399.85900000000015;385.7470000000001;399.04443998799997;136.0;0.0;0.2647499232408514;-0.4787068807785851;0.4787068807785851;0.2647499232408514;1.2962962962962963;2.1481481481481484;2.962962962962963;1.5367867872011303;1050.184071543533;18.96589084732138;14.154323653071271;15.726749180017453;12.99120…
555;5.435508875483052;0.4074966330400138;5.435508875483052;0.4074966330400138;0.6305410650237695;351.41000000000014;330.2420000000001;351.16952491200004;134.0;0.0;0.24864766744126268;-0.4938874338274743;0.4938874338274743;0.24864766744126268;0.7692307692307693;1.3076923076923077;1.8461538461538463;1.653131547250911;755.3429655304659;18.192023676495612;14.768503352507333;14.768503352507333;12.7626…
556;12.647993523715474;-0.22704836622946223;12.647993523715474;0.22704836622946223;0.3444283956065043;421.4820000000001;402.33000000000015;421.120860468;152.0;0.0;0.25526265267224435;-0.4966828569573262;0.4966828569573262;0.25526265267224435;1.0666666666666667;1.9;2.6666666666666665;1.4307011665960563;1176.9592410372286;20.924074484064487;16.37789315224851;17.194389733176237;14.67336639324559;9.0…
557;12.159228644645902;-0.275813871207089;12.159228644645902;0.14278873335759124;0.621857643010008;426.27000000000015;410.1420000000002;425.037503472;136.0;0.0;0.2618047033190848;-0.48369300229462414;0.48369300229462414;0.2618047033190848;0.9629629629629629;1.7777777777777777;2.5185185185185186;1.547139966177586;930.7166782521957;19.06226716449869;14.185232951362835;15.77122949047754;13.097356788…
558;12.383199501283016;0.03204739624653086;12.383199501283016;0.03204739624653086;0.6724593755437615;427.3460000000002;404.16200000000026;426.10552345600007;140.0;0.0;0.23808188358082635;-0.3250015096704315;0.3250015096704315;0.23808188358082635;1.1481481481481481;1.8518518518518519;2.6296296296296298;1.36785018302895;959.7249407514167;18.802754140504845;15.359539878612338;16.94553641772704;13.11…
559;12.453088659476645;-0.5327330900220508;12.453088659476645;0.06630015432098757;0.5066867266387419;388.4490000000002;368.2890000000001;388.1205261200001;142.0;0.0;0.3293178452987201;-0.46535250442212317;0.46535250442212317;0.3293178452987201;1.3333333333333333;2.111111111111111;2.814814814814815;2.1030969173782497;1112.727606751583;19.551677284948283;15.313603659137339;16.130100240065065;12.901…
560;12.42264628999748;-2.9395114430564044;12.42264628999748;0.053831051094794136;0.657994682151991;388.3950000000001;374.2830000000002;388.06931974799994;138.0;0.0;0.3870319762617646;-0.4348439452013991;0.4348439452013991;0.3870319762617646;1.037037037037037;1.7037037037037037;2.2962962962962963;1.82640825190111;956.8459278298911;19.38854057813175;13.81712533814942;14.633621919077147;12.935560745…
561;12.338151761973982;-0.43760439402037377;12.338151761973982;0.0863544282497204;0.3662774747960491;457.9680000000002;441.8400000000002;457.043394432;152.0;0.0;0.32498234948280724;-0.3076113953363283;0.32498234948280724;0.3076113953363283;1.0333333333333334;1.9;2.7333333333333334;1.326191947039998;1236.902781380714;21.08721119088102;15.731293760568152;18.12021586844206;14.440693381224552;8.89491…
562;14.055919852349664;-0.5442141702359955;14.055919852349664;0.013719567436197844;0.45399392791449006;420.4040000000002;403.26800000000014;420.134616624;156.0;0.0;0.26056120683830747;-0.3829155050822271;0.3829155050822271;0.26056120683830747;1.096774193548387;1.903225806451613;2.6451612903225805;1.5637273444077022;1266.1230380205654;21.9574546788841;16.29520309198658;16.29520309198658;14.9355607…
563;12.251817995716806;-0.2910917422524564;12.251817995716806;0.024762568480100722;0.8943830689291231;335.816;321.704;335.04952536800005;114.0;0.0;0.2669995504720436;-0.31965242150756024;0.31965242150756024;0.2669995504720436;1.3181818181818181;2.090909090909091;2.772727272727273;1.6971842684057803;719.8888322297848;15.689869965382487;11.850887848222;13.423313375168181;10.541713895658194;6.875148…
564;13.669940385093085;-0.40659907953550944;13.669940385093085;0.15140972747123516;0.6582225024103779;412.4650000000002;387.2650000000002;412.19106888;158.0;0.0;0.25594410511526855;-0.3787927180120615;0.3787927180120615;0.25594410511526855;1.3;2.066666666666667;2.8333333333333335;1.5105613842891121;1021.6302501793188;21.250347897697548;17.101964703778563;17.101964703778563;14.435560745775547;10.0…
565;12.93887738071883;-4.641864625107678;12.93887738071883;0.06593892325417716;0.4613395020059931;464.83100000000013;448.70300000000026;464.086302712;166.0;0.0;0.41741842768680637;-0.45723690229449804;0.45723690229449804;0.41741842768680637;0.9375;1.59375;2.25;1.6244376001208207;1137.8789445127009;23.30275414050484;16.457319050824715;17.213247996843172;15.151216908830305;9.062991028319596;9.44095…
566;11.457307517818881;0.01503743977950367;11.457307517818881;0.01503743977950367;0.766136937173888;304.773;287.637;304.08662208400006;110.0;0.0;0.15931539280964022;-0.4963412568524197;0.4963412568524197;0.15931539280964022;1.1904761904761905;1.9523809523809523;2.5714285714285716;2.193949825118742;665.0799509610246;15.405412915006313;12.27391774072512;13.029846686743575;10.007239053047547;6.57789…
567;12.735362037887292;-0.18134825141460853;12.735362037887292;0.10428316851431929;0.602033863150002;414.9370000000003;387.72100000000023;414.18225378399995;154.0;0.0;0.2559432075628599;-0.35820585333025945;0.35820585333025945;0.2559432075628599;1.2413793103448276;1.9655172413793103;2.6551724137931036;1.8335121708816984;973.43215139086;21.129027554137906;17.279502850941604;18.03543179696006;13.84…
568;13.654369450837027;-0.39943762120217596;13.654369450837027;0.1227638941379019;0.6799925545825999;396.4660000000002;371.26600000000013;396.19615426;152.0;0.0;0.25594410511526855;-0.358205853309144;0.358205853309144;0.25594410511526855;1.2758620689655173;2.0344827586206895;2.793103448275862;1.5435270642606582;1002.4814692796513;20.543241116511002;16.693716413314704;16.693716413314704;13.9355607…
569;12.746610890045233;-0.14353960943929978;12.746610890045233;0.09067205740320805;0.5490196024422068;459.3880000000003;432.1720000000003;458.131738204;154.0;0.0;0.25594298568080603;-0.3582058533354624;0.3582058533354624;0.25594298568080603;1.2413793103448276;1.9655172413793103;2.6551724137931036;1.8335121708816984;973.43215139086;21.129027554137906;17.279502850941604;18.86549939005631;13.8497743…
570;13.599143756392584;-0.4060211434999841;13.599143756392584;0.15734439300411496;0.7081579472551804;370.42800000000005;347.2440000000001;370.180504196;142.0;0.0;0.25594410511526855;-0.358205853309144;0.358205853309144;0.25594410511526855;1.2962962962962963;2.037037037037037;2.740740740740741;1.9141309138500084;943.6986238291902;19.714813991764814;15.86528928856851;15.86528928856851;12.7737647032…
571;13.68448742551994;-0.3986004869155224;13.68448742551994;0.10449433631477256;0.676904332483787;410.49300000000017;383.2770000000001;410.211804324;158.0;0.0;0.25594410511526855;-0.35820585332566446;0.35820585332566446;0.25594410511526855;1.3;2.033333333333333;2.7666666666666666;1.541713621231314;1032.0643499762896;21.413484604514075;17.56395990131778;17.56395990131778;14.3294075958929;10.320582…
572;12.69308180026148;-0.2666136091002891;12.69308180026148;0.17311797422773756;0.4657173060978848;488.0170000000002;461.80900000000025;487.15572175200003;174.0;0.0;0.2669995457316883;-0.3950445481992146;0.3950445481992146;0.2669995457316883;1.2121212121212122;2.0;2.727272727272727;1.4315929128906488;1111.432170715536;23.37166824125719;18.50713466000412;20.0795601869503;15.92305529101951;10.65860…
573;13.408217930261824;-0.4698998637484111;13.408217930261824;0.2762767341027963;0.4968287828420901;362.4080000000001;343.2560000000001;362.15428944800004;136.0;0.0;0.12613863069457418;-0.39158472131294103;0.39158472131294103;0.12613863069457418;1.0740740740740742;1.8888888888888888;2.6666666666666665;1.8554776012887044;1073.191694275657;18.80275414050485;14.777565001781536;14.777565001781536;13.…
574;12.035888290501386;-0.6335619803476946;12.035888290501386;0.013025793650794038;0.6611804498474478;327.1230000000001;319.059;325.986112096;108.0;0.0;0.2705707023452526;-0.5071197044152095;0.5071197044152095;0.2705707023452526;1.1904761904761905;1.9047619047619047;2.5238095238095237;2.2739967555525444;734.1063538201125;15.568549621822843;10.339202623547715;11.851060515584626;9.87991785310972;5.…
575;12.728869070393692;-0.8242098024930813;12.728869070393692;0.07399759673742623;0.5027013979661616;416.47700000000015;392.2850000000002;416.173607248;158.0;0.0;0.30317911968038325;-0.49611414749426985;0.49611414749426985;0.30317911968038325;1.1290322580645162;1.903225806451613;2.6451612903225805;1.7045015505160137;1220.255099173066;22.120591385700628;17.70497418278165;17.70497418278165;14.88424…
576;12.277997471754237;-3.8874247149098697;12.277997471754237;0.009666459916279235;0.585536709416774;375.4060000000002;358.27000000000015;375.088891644;136.0;0.0;0.30317893441848015;-0.4812219279597767;0.4812219279597767;0.30317893441848015;1.3461538461538463;2.076923076923077;2.730769230769231;2.0089935844298847;1050.345800260203;19.06011345338556;13.866770225330125;14.683266806257851;12.1637223…
577;12.643941349305255;-0.8282838765671554;12.643941349305255;0.07316426340409299;0.529247625158507;402.45000000000016;380.27400000000017;402.157957184;152.0;0.0;0.30317893441848015;-0.49611414749426985;0.49611414749426985;0.30317893441848015;1.1666666666666667;1.9666666666666666;2.7333333333333334;1.6749326466498493;1173.6990834960304;21.25034789769755;16.782324451971277;16.782324451971277;14.47…
578;5.898839776026894;0.6286630763416479;5.898839776026894;0.6286630763416479;0.7869935859921959;315.76;301.648;315.07745436799996;112.0;0.0;0.16241567020986142;-0.4928420696142627;0.4928420696142627;0.16241567020986142;0.9545454545454546;1.6363636363636365;2.3181818181818183;2.0700422172956263;806.345134211737;15.526733258565956;12.130340129264253;12.886269075282708;10.707039898056804;6.60340622…
579;14.174183754028354;-0.46009867338146715;14.174183754028354;0.2771356757964252;0.6046515530594707;416.8840000000002;394.7080000000001;416.141531844;152.0;0.0;0.16291707694647847;-0.4928417451545299;0.4928417451545299;0.16291707694647847;1.1379310344827587;1.9655172413793103;2.7241379310344827;1.5824066794391543;1011.3828070330707;20.216967702877945;16.120808615703098;16.876737561721555;14.1353…
580;14.160192824323138;-0.47621991477743353;14.160192824323138;0.2583569118253535;0.482200611006488;413.84000000000003;396.7040000000002;413.10548068400004;148.0;0.0;0.16294603203261002;-0.49284174075011494;0.49284174075011494;0.16294603203261002;1.1724137931034482;2.0689655172413794;2.8275862068965516;1.6164052164782643;1137.386917571352;20.216967702877945;15.471645894025743;16.2275748400442;14.…
581;12.28460944717393;-0.8296272489201779;12.28460944717393;0.06614866780045303;0.7587145009871451;310.35300000000007;292.20900000000006;310.131742436;118.0;0.0;0.30317932953831245;-0.4812219257816162;0.4812219257816162;0.30317932953831245;1.2608695652173914;2.0434782608695654;2.782608695652174;2.0362435225620223;830.7873984268693;16.560113453385565;13.06467508474891;13.06467508474891;10.96923425…
582;12.607990205341395;0.0480872071050642;12.607990205341395;0.0480872071050642;0.44354744302472604;310.35600000000005;296.244;310.110613068;114.0;0.0;0.25213093230630956;-0.35423622647740255;0.35423622647740255;0.25213093230630956;0.875;1.7083333333333333;2.6666666666666665;1.8859143950008832;1199.635758657351;15.836134335324461;12.941264006353967;12.941264006353967;11.826499840494927;8.27303824…
583;12.625960679815748;-0.8273677047471206;12.625960679815748;0.0744768470544166;0.529247625158507;402.45000000000016;380.27400000000017;402.15795718399994;152.0;0.0;0.30317893441848015;-0.49674547651642215;0.49674547651642215;0.30317893441848015;1.1666666666666667;1.9666666666666666;2.7333333333333334;1.653545393934415;1173.6990834960302;21.250347897697548;16.782324451971277;16.782324451971277;1…
584;12.228381178088519;-0.8360289766350373;12.228381178088519;0.058728400310741335;0.714594492215596;375.222;360.102;374.02660444;118.0;0.0;0.30317932953831245;-0.4812219257816162;0.4812219257816162;0.30317932953831245;1.391304347826087;2.1739130434782608;2.9130434782608696;2.0139004360574484;836.3591801515752;16.560113453385565;12.442639557758136;14.028636096872841;10.952397498181154;7.170678515…
585;14.197287917735665;-0.4857876172892752;14.197287917735665;0.24691892426289996;0.49112144445203937;421.8560000000002;400.6880000000002;421.120462052;154.0;0.0;0.1629950936416071;-0.4872695203913536;0.4872695203913536;0.1629950936416071;0.9310344827586207;1.6206896551724137;2.2758620689655173;1.966939374124362;973.8543293805261;20.639617433688315;16.075878038757768;16.831806984776225;14.1177235…
586;12.925776666765572;-0.01884290406296185;12.925776666765572;0.005162929369278535;0.43389831112843336;398.4620000000003;376.2860000000002;398.16304256399997;150.0;0.0;0.25206345135921193;-0.39630626884286;0.39630626884286;0.25206345135921193;1.0333333333333334;1.9;2.7333333333333334;1.8152183357016503;1366.5798930331835;20.405048436076804;16.533981648410407;16.533981648410407;14.723876650462417…
587;12.61250431481898;-0.8266047625649822;12.61250431481898;0.07555705834645043;0.5292476251585071;402.4500000000001;380.27400000000017;402.15795718399994;152.0;0.0;0.30317893441848015;-0.4967678183518739;0.4967678183518739;0.30317893441848015;1.1333333333333333;1.8666666666666667;2.566666666666667;1.6335949094740865;1156.44908349603;21.250347897697548;16.782324451971277;16.782324451971277;14.456…
588;12.31636907039369;-1.0607828791442742;12.31636907039369;0.028607001697730228;0.6156034792100374;354.3620000000001;336.2180000000001;354.121571676;134.0;0.0;0.3352033124390161;-0.4812219269344136;0.4812219269344136;0.3352033124390161;1.1923076923076923;1.9230769230769231;2.576923076923077;2.0276570983209554;968.5493675839843;19.007707210578264;14.342786701523105;14.342786701523105;12.273764703…
589;12.630450860517149;-0.8164602512837089;12.630450860517149;0.08445151400453055;0.5505390365177761;386.4510000000001;364.27500000000015;386.16304256399997;146.0;0.0;0.30317911968038325;-0.4812219269344136;0.4812219269344136;0.30317911968038325;1.0689655172413792;1.8275862068965518;2.5517241379310347;1.6925332343848636;1140.4325094501758;20.543241116511;16.374076161507414;16.374076161507414;13.9…
590;12.25652638331886;-0.8254167250221187;12.25652638331886;0.08116954210992122;0.7368515238840097;326.35200000000003;308.208;326.126657056;124.0;0.0;0.30317893441848015;-0.4966869626898716;0.4966869626898716;0.30317893441848015;1.375;2.1666666666666665;2.875;1.9268974854104646;848.6988089877545;17.26722023457211;13.472923375212773;13.472923375212773;11.49040230064194;7.594068715188023;7.59406871…
591;13.047620101109006;0.04518924557885606;13.047620101109006;0.04518924557885606;0.377892075663706;442.58400000000034;416.3760000000002;442.171499072;162.0;0.0;0.25206345135915703;-0.39630626884286;0.39630626884286;0.25206345135915703;1.125;2.0;2.84375;1.736963170191029;1402.55880814065;21.819261998449896;18.202123124560856;19.018619705488582;15.723876650462413;11.401401417010318;12.556101955389…
592;13.133169109210463;0.027159792801928928;13.133169109210463;0.027159792801928928;0.3072024673520476;468.5970000000004;436.34100000000024;468.24129288399996;180.0;0.0;0.25206345135921193;-0.39630626884286;0.39630626884286;0.25206345135921193;1.0857142857142856;1.9142857142857144;2.7142857142857144;1.6276413417645221;1462.2564551878604;24.103719048826072;20.48658017493703;20.48658017493703;17.15…
593;13.044156593983882;-0.012287786518036192;13.044156593983882;0.012287786518036192;0.42824807812689736;426.51600000000025;400.3080000000002;426.194342692;162.0;0.0;0.25206345135922265;-0.39630626884286;0.39630626884286;0.25206345135922265;1.15625;2.0;2.8125;1.778481954564699;1416.2024130817447;21.98239870526643;18.365259831377386;18.365259831377386;15.634560252985372;11.273366930684688;11.27336…
594;12.697432035907415;-0.8225306884909076;12.697432035907415;0.07639039167978323;0.5027013979661615;416.4770000000002;392.2850000000002;416.17360724799994;158.0;0.0;0.30317911968038325;-0.4967678183518739;0.4967678183518739;0.30317911968038325;1.096774193548387;1.8064516129032258;2.4838709677419355;1.6639979445949353;1203.0050991730654;22.120591385700628;17.70497418278165;17.70497418278165;14.86…
595;12.362925192842672;-3.8941428219057532;12.362925192842672;0.010499793249612699;0.5766989135602407;389.43300000000016;370.2810000000001;389.1045417079999;142.0;0.0;0.30317911968038325;-0.4812219269344136;0.4812219269344136;0.30317911968038325;1.2962962962962963;2.0;2.6296296296296298;2.0574201015635607;1096.4406474365333;19.930356941388645;14.7894199561405;15.605916537068227;12.574405966109303…
596;14.23036856128459;-0.7558639263925995;14.23036856128459;0.2292480933935661;0.42919896226714893;477.2690000000002;462.14900000000017;476.04079226000005;154.0;0.0;0.16294776852788298;-0.4928417406910945;0.4928417406910945;0.16294776852788298;1.1;1.9;2.6;1.64204573179525;1166.3322621281009;21.087211190881018;15.642123424155676;17.22811996327038;14.546045193307767;8.761089755633659;9.554088025191…
597;13.119110680301606;-0.02154704577729505;13.119110680301606;0.02154704577729505;0.35723373972890515;454.57000000000033;424.33000000000027;454.2256428199999;174.0;0.0;0.25206345135922265;-0.39630626884286;0.39630626884286;0.25206345135922265;1.088235294117647;1.911764705882353;2.7058823529411766;1.7117189676792905;1464.0305552068544;23.559748974456053;19.942610100567013;19.942610100567013;16.49…
598;13.965305366764602;-0.46783433589485157;13.965305366764602;0.26776378915763854;0.7757387424369417;333.75;320.64599999999996;333.068032556;118.0;0.0;0.16241567021001696;-0.4928420696141841;0.4928420696141841;0.16241567021001696;1.0434782608695652;1.7826086956521738;2.4782608695652173;2.098668628725655;873.3134295911075;16.396976746569035;12.430954333083854;13.18688327910231;11.117723500579766;…
599;13.083719733799548;0.044101091308883955;13.083719733799548;0.044101091308883955;0.34800067508074534;456.6110000000003;428.38700000000017;456.187149136;168.0;0.0;0.25206345135915703;-0.39630626884286;0.39630626884286;0.25206345135915703;1.121212121212121;1.9696969696969697;2.787878787878788;1.7028030465529884;1433.623386936617;22.689505486452976;19.072366612563933;19.88886319349166;16.07971869…
600;13.788916477875713;-0.3520935951541111;13.788916477875713;0.344708233602083;0.7983836473287707;299.305;285.19300000000004;299.10700490799996;112.0;0.0;0.16241567021001696;-0.4928420696141841;0.4928420696141841;0.16241567021001696;1.0;1.7272727272727273;2.4545454545454546;2.1182514094057288;823.5951342117369;15.526733258565956;12.130340129264251;12.130340129264251;10.723876650462412;6.60938929…
601;14.155090783506811;-0.48213707454074695;14.155090783506811;0.25141246738090883;0.4911631572978945;414.8280000000001;398.70000000000016;414.10072965200004;148.0;0.0;0.16294776966618071;-0.4928417406911644;0.4928417406911644;0.16294776966618071;1.1379310344827587;2.0344827586206895;2.793103448275862;1.6164052164782643;1139.2147221837809;20.21696770287794;15.341509220336075;16.09743816635453;14.…
602;13.951052062002432;-0.4502024549134387;13.951052062002432;0.29150100542461677;0.6774365388027624;347.7770000000001;332.6570000000001;347.08368262;124.0;0.0;0.14765414972120877;-0.49111342962669013;0.49111342962669013;0.14765414972120877;1.125;2.0;2.7916666666666665;1.8812230401916576;860.3584207191154;16.94094682093905;12.922518164646576;13.67844711066503;11.669035095596021;7.2573662963141;7.…
603;14.099593728669099;-0.4361607934957845;14.099593728669099;0.3206369653641483;0.5998521168591258;376.81500000000017;358.67100000000016;376.09899833599997;136.0;0.0;0.16297214512931119;-0.4928427878457406;0.4928427878457406;0.16297214512931119;1.0384615384615385;1.8846153846153846;2.6153846153846154;1.9829772706380702;920.6699758230325;18.518297090128677;14.383552859610479;15.139481805628936;12…
604;14.07918556540379;-0.46393857127356264;14.07918556540379;0.2806369653641483;0.622385540418375;377.8030000000002;360.66700000000014;377.094247304;136.0;0.0;0.16304088467001676;-0.49284276016203926;0.49284276016203926;0.16304088467001676;1.0769230769230769;1.9230769230769231;2.6538461538461537;1.9829772706380706;923.5670610503355;18.518297090128677;14.25341618592081;15.009345131939266;12.617723…
605;14.14807445429268;-0.6164385712735625;14.14807445429268;0.046840669067852;0.5884526055548364;393.8020000000002;376.6660000000001;393.089161924;142.0;0.0;0.16304088467001696;-0.5063106013236413;0.5063106013236413;0.16304088467001696;1.1111111111111112;1.9259259259259258;2.6666666666666665;2.003158177140103;970.9798674498624;19.388540578131753;14.623279512231143;15.379208458249598;13.0284071031…
606;13.067053067132882;0.02352495962164114;13.067053067132882;0.02352495962164114;0.394096748492857;440.5430000000003;412.3190000000002;440.20999275599996;168.0;0.0;0.25206345135921193;-0.39630626884286;0.39630626884286;0.25206345135921193;1.121212121212121;1.9696969696969697;2.787878787878788;1.7028030465529884;1430.8684994344535;22.689505486452976;19.072366612563933;19.072366612563933;16.079718…
607;14.240716318200779;-0.5301144716918869;14.240716318200779;0.03890373427842864;0.5976259573329461;386.3830000000001;367.2310000000001;386.13903330799997;146.0;0.0;0.2499535613173618;-0.507602665860916;0.507602665860916;0.2499535613173618;1.1785714285714286;1.9642857142857142;2.6785714285714284;2.028707006177155;1042.1076286500686;20.25878406613483;15.538208258035368;15.538208258035368;13.42225…
608;14.146499826742778;-0.4704225454061379;14.146499826742778;0.26495476456831124;0.4299975618468032;415.8770000000001;400.7570000000002;415.0557536200001;142.0;0.0;0.16336755982494125;-0.4928414139095308;0.4928414139095308;0.16336755982494125;1.1428571428571428;2.0357142857142856;2.7857142857142856;1.6854888212967536;1122.0970780707803;19.5098609216914;14.778360212303141;16.350785739249325;13.63…
609;12.78940263605442;0.02670590304022835;12.78940263605442;0.02670590304022835;0.5088741677562473;354.40900000000016;336.26500000000004;354.13682781600005;132.0;0.0;0.25206345135405633;-0.39451957087036854;0.39451957087036854;0.25206345135405633;1.0;1.8148148148148149;2.7037037037037037;1.8791396276455046;1283.0113523398074;18.12059138570063;14.749904759726979;14.749904759726979;13.2920249978842…
610;12.83974578812241;0.04490626368647699;12.83974578812241;0.04490626368647699;0.4581719970147896;382.4630000000002;360.28700000000015;382.168127944;144.0;0.0;0.2520634494659694;-0.37411979494614556;0.37411979494614556;0.2520634494659694;1.0689655172413792;1.9310344827586208;2.793103448275862;1.664787557342425;1330.1573714808821;19.697941654890254;16.556619078004378;16.556619078004378;14.1141935…
611;12.977834279934296;-0.5632137124439618;12.977834279934296;0.006673989040060446;0.41700093650557435;412.4890000000002;388.2970000000002;412.17869262799996;156.0;0.0;0.25206345135922265;-0.39630626884286;0.39630626884286;0.25206345135922265;1.1290322580645162;1.967741935483871;2.774193548387097;1.8048576090202726;1397.5545361472252;21.275291924079877;17.404225136413483;17.404225136413483;15.096…
612;13.102463994589263;-0.21401982321325108;13.102463994589263;0.021603472018335346;0.3784715283240841;454.57000000000033;424.33000000000027;454.22564281999996;174.0;0.0;0.25206345135921193;-0.39630626884286;0.39630626884286;0.25206345135921193;1.088235294117647;1.911764705882353;2.7058823529411766;1.6772989347133846;1473.0240890712146;23.61215521726335;19.995016343374306;19.995016343374306;16.37…
613;12.90034456800014;0.02880376301755283;12.90034456800014;0.02880376301755283;0.41945281806031876;447.3320000000003;428.1800000000001;446.06298994800005;144.0;0.0;0.252063451374154;-0.39630626884285997;0.39630626884285997;0.252063451374154;1.103448275862069;1.9655172413793103;2.8275862068965516;1.8331123899499975;1352.749513069444;19.697941654890258;15.757625744733128;17.34362228384783;14.18587…
614;13.144537852613144;0.00766591718566767;13.144537852613144;0.00766591718566767;0.28007097847991375;468.5970000000004;436.3410000000003;468.24129288399996;180.0;0.0;0.25206345135922265;-0.39630626884286;0.39630626884286;0.25206345135922265;1.1142857142857143;1.9714285714285715;2.8;1.6437006035344814;1466.2564551878602;24.10371904882607;20.486580174937025;20.486580174937025;17.134560252985366;12…
615;14.087382984867444;-0.5095589161363308;14.087382984867444;0.0896682337562289;0.6662222422999284;390.80200000000013;374.6740000000002;390.0894962719999;140.0;0.0;0.2499535613173618;-0.49455135068918965;0.49455135068918965;0.2499535613173618;1.1851851851851851;2.0;2.7037037037037037;2.010424626494294;999.747833578274;19.38854057813175;14.546309404734263;15.302238350752718;13.011570350697118;7.8…
616;13.100111088171673;0.025342376211785256;13.100111088171673;0.025342376211785256;0.35047033193807786;454.5700000000003;424.3300000000002;454.22564281999996;174.0;0.0;0.25206345135921193;-0.39630626884286;0.39630626884286;0.25206345135921193;1.1470588235294117;2.0;2.823529411764706;1.6606567500619926;1449.553095643234;23.39661226763952;19.77947339375048;19.77947339375048;16.61772350057976;12.33…
617;12.826819785764036;-4.467518702071753;12.826819785764036;0.08218686599729197;0.6661673420799542;371.362;355.23400000000004;371.124546792;138.0;0.0;0.4159855176832476;-0.3803173303499946;0.4159855176832476;0.3803173303499946;0.9629629629629629;1.7037037037037037;2.4444444444444446;1.754779305277022;927.0099915141395;19.27781011412252;14.124665316453562;14.124665316453562;12.931671556017463;8.1…
618;14.204885597717835;-0.46770663594534123;14.204885597717835;0.01283324197909641;0.5075982125409358;375.40300000000013;357.25900000000007;375.13830503599996;140.0;0.0;0.14671189546048297;-0.5076026658609161;0.5076026658609161;0.14671189546048297;1.0357142857142858;1.8571428571428572;2.6785714285714284;1.5957980381981338;1133.3799225757732;19.5098609216914;15.185813292245399;15.185813292245399;1…
619;14.524299966741346;-0.5582236650044534;14.524299966741346;0.07914689433039124;0.5805608630318184;451.55000000000024;421.31000000000023;451.2495868000001;174.0;0.0;0.22882677491566894;-0.36935021346752955;0.36935021346752955;0.22882677491566894;1.1818181818181819;1.9393939393939394;2.6666666666666665;1.309570630335049;1082.4775702074382;23.11215521726335;18.961454012491547;18.961454012491547;1…
620;12.67150810287129;-4.761462913114809;12.67150810287129;0.35318915148242014;0.3803116720815944;443.4500000000001;427.32200000000023;443.091532412;158.0;0.0;0.5725963173374214;-0.4057973474070559;0.5725963173374214;0.4057973474070559;1.032258064516129;1.8064516129032258;2.5806451612903225;1.433616581680667;1201.3332866852495;21.846724214874857;15.941161897381289;16.757658478309015;14.8879613500…
621;12.995500970452493;-4.486687375421928;12.995500970452493;0.006864339375520778;0.24050202338361493;547.9650000000001;522.7650000000003;547.1598020000001;200.0;0.0;0.4160450754993624;-0.4557917780876644;0.4557917780876644;0.4160450754993624;1.131578947368421;1.9210526315789473;2.6315789473684212;1.4774886631315536;1450.3307789272033;27.50142475325411;20.512031890420367;21.26796083643882;17.8869…
622;9.701259975725304;0.08584221522758684;9.701259975725304;0.08584221522758684;0.46499459464518295;358.36500000000007;344.2530000000001;358.129057068;132.0;0.0;0.24137515848640928;-0.5078861343856078;0.5078861343856078;0.24137515848640928;1.0740740740740742;1.962962962962963;2.814814814814815;1.824294677944121;1147.5230609590446;18.63961743368832;14.033754372392888;14.033754372392888;13.24151474…
623;13.540888432186511;-4.53810634386255;13.540888432186511;0.03523327185278036;0.31723432212304037;544.5990000000002;517.3830000000003;544.175596384;200.0;0.0;0.41631318862262195;-0.4902575128598882;0.4902575128598882;0.41631318862262195;1.1578947368421053;1.894736842105263;2.6052631578947367;1.4449894016659197;1457.546318950344;27.026368779636435;20.86515772240471;21.681654303332436;18.09637535…
624;13.322080739735185;-0.7598920540438403;13.322080739735185;0.003567229360880164;0.4058424794083466;466.5410000000003;440.33300000000025;466.20049069199996;176.0;0.0;0.25213344334664906;-0.37479134115424917;0.37479134115424917;0.25213344334664906;1.0571428571428572;1.7714285714285714;2.5142857142857142;1.722908301157929;1748.012574540526;23.63709924364568;19.884238585850483;19.884238585850483;1…
625;13.38912186772396;-0.44746971445425765;13.38912186772396;0.06975753890051428;0.733447314696991;374.8510000000001;354.6910000000001;374.14220054000003;136.0;0.0;0.15815304982810016;-0.3383173324995755;0.3383173324995755;0.15815304982810016;1.2692307692307692;2.076923076923077;2.8461538461538463;1.6223380150830713;919.1853598107289;18.0956473593183;14.199119387468034;14.95504833348649;12.597356…
626;9.67548384319647;-0.29607798449174116;9.67548384319647;0.0;0.3665650668051276;463.0110000000002;435.79500000000013;462.1717061640001;166.0;0.0;0.18048314827210254;-0.39447077751990617;0.39447077751990617;0.18048314827210254;1.3225806451612903;2.129032258064516;2.806451612903226;2.7224961533056426e-06;1137.6831934843508;21.30275414050485;17.955063438935206;19.588056600790654;14.407346627969813…
627;13.384837620816771;-2.595672414582654;13.384837620816771;0.0;0.4774112875713098;452.922;433.77000000000004;452.11099772800014;158.0;0.0;0.26131014289860793;-0.3275376996305408;0.3275376996305408;0.26131014289860793;1.3333333333333333;2.2;2.933333333333333;2.1779970394642034e-06;1156.582764561812;20.009860921691395;15.97088557064025;17.6038787324957;13.96625961205904;9.134576469561576;9.907973…
628;13.561504287483437;-2.880047414582654;13.561504287483437;0.0;0.47543526364057426;454.93420355600017;433.7700000000002;454.1235512200001;158.0;0.0;0.26131014289860793;-0.3275376996305408;0.3275376996305408;0.26131014289860793;1.4;2.2666666666666666;3.0;2.4499964085388023e-06;1243.3087547305945;21.80275414050485;17.763778789453703;17.396771951309155;14.72711330032094;9.938402110701444;9.7117987…
629;12.471424162257495;-0.7295182455698337;12.471424162257495;0.07032399533887634;0.7578017111052459;348.3950000000001;324.20300000000003;348.15728848799995;136.0;0.0;0.34197606723683255;-0.5068974994747927;0.5068974994747927;0.34197606723683255;1.28;2.04;2.76;2.3313005453294107;664.1233181134199;18.39697674656903;14.527055873925864;14.527055873925864;11.9010859031649;8.38641203782327;8.386412037…
630;12.471424162257495;-0.7295182455698337;12.471424162257495;0.07032399533887634;0.7578017111052459;348.3950000000001;324.20300000000003;348.15728848799995;136.0;0.0;0.34197606723683255;-0.5068974994747927;0.5068974994747927;0.34197606723683255;1.28;2.04;2.76;2.3313005453294107;664.1233181134199;18.39697674656903;14.527055873925864;14.527055873925864;11.9010859031649;8.38641203782327;8.386412037…
631;12.456474316578483;-0.5468157123960695;12.456474316578483;0.102129438322621;0.7958766180779837;332.396;308.20400000000006;332.162373868;130.0;0.0;0.34197606718418194;-0.5068974994748943;0.5068974994748943;0.34197606718418194;1.1666666666666667;1.9166666666666667;2.6666666666666665;2.2989110681496374;632.8894724738093;17.52673325856595;14.20959879042283;14.20959879042283;11.507239053047547;8.3…
632;12.449592886537332;-1.5464077328462256;12.449592886537332;0.024197688334593126;0.6503733780680295;362.37800000000016;340.20200000000006;362.1365530439999;140.0;0.0;0.3423114540032061;-0.5068849522035686;0.5068849522035686;0.3423114540032061;1.1153846153846154;1.8076923076923077;2.5;2.4523170000005696;735.6483383279112;19.26722023457211;14.584999933435057;14.584999933435057;12.328606258093464;…
633;12.544153832829428;-0.5741613914084154;12.544153832829428;0.1423653628117909;0.5983178152675035;368.8570000000001;343.6570000000001;368.13905158;138.0;0.0;0.3419659303807406;-0.5068974994815407;0.5068974994815407;0.3419659303807406;1.2;1.92;2.64;2.2836779165299044;628.4856213860841;18.39697674656903;14.717319775428976;15.473248721447431;11.9010859031649;8.669727670513366;9.10616345098535;6.53…
634;12.538042721718316;-0.5876027494331069;12.538042721718316;0.03683575256446869;0.5525096505760011;411.29200000000003;388.10800000000006;410.072885936;136.0;0.0;0.3423011015170722;-0.5068849522103378;0.5068849522103378;0.3423011015170722;1.32;2.08;2.8;2.3600532343880625;668.0234526433101;18.39697674656903;14.457806751435132;16.043803290549835;11.9010859031649;8.346431038312101;9.26210656710379;…
635;12.571931610607205;-0.5363527494331068;12.571931610607205;0.01881917093181551;0.5526584655828464;413.30800000000005;388.10800000000006;412.088536;138.0;0.0;0.3419657147106668;-0.5068974994815552;0.5068974994815552;0.3419657147106668;1.2;1.92;2.64;2.2836779165299044;628.4856213860841;18.39697674656903;14.717319775428976;16.30331631454368;11.9010859031649;8.669727670513366;9.585403199305055;6.5…
636;12.51026494394054;-0.6254113914084154;12.51026494394054;0.10014655244813997;0.597994104090255;366.841;343.6570000000001;366.123401516;136.0;0.0;0.342301317186785;-0.5068849522103234;0.5068849522103234;0.342301317186785;1.32;2.08;2.8;2.3600532343880625;668.0234526433101;18.39697674656903;14.457806751435132;15.213735697453588;11.9010859031649;8.346431038312101;8.782866818784084;6.19705707247697…
637;12.538042721718316;-0.5876027494331069;12.538042721718316;0.03683575256446869;0.5525096505760011;411.29200000000003;388.10800000000006;410.072885936;136.0;0.0;0.3423011015170722;-0.5068849522103378;0.5068849522103378;0.3423011015170722;1.32;2.08;2.8;2.3600532343880625;668.0234526433101;18.39697674656903;14.457806751435132;16.043803290549835;11.9010859031649;8.346431038312101;9.26210656710379;…
638;12.422585427689594;-0.5980657123960695;12.422585427689594;0.06824054943373214;0.7956255554402636;330.38000000000005;308.20400000000006;330.146723804;128.0;0.0;0.3423114539515996;-0.5068849522036676;0.5068849522036676;0.3423114539515996;1.2083333333333333;2.0;2.75;2.3791130939152545;672.5798748540824;17.52673325856595;13.950085766428984;13.950085766428984;11.507239053047547;7.988419934947117;7…
639;12.456474316578483;-0.5468157123960695;12.456474316578483;0.102129438322621;0.7958766180779837;332.396;308.20400000000006;332.162373868;130.0;0.0;0.34197606718418194;-0.5068974994748943;0.5068974994748943;0.34197606718418194;1.1666666666666667;1.9166666666666667;2.6666666666666665;2.2989110681496374;632.8894724738093;17.52673325856595;14.20959879042283;14.20959879042283;11.507239053047547;8.3…
640;12.422585427689594;-0.5980657123960695;12.422585427689594;0.06824054943373214;0.7956255554402636;330.38000000000005;308.20400000000006;330.146723804;128.0;0.0;0.3423114539515996;-0.5068849522036676;0.5068849522036676;0.3423114539515996;1.2083333333333333;2.0;2.75;2.3791130939152536;672.5798748540824;17.52673325856595;13.950085766428984;13.950085766428984;11.507239053047547;7.988419934947117;7…
641;14.551113565785112;-0.47389009007552807;14.551113565785112;0.03972981572233003;0.5128833976026358;456.4740000000003;431.2740000000002;456.18089811999994;174.0;0.0;0.23092454986332886;-0.49284175653821705;0.49284175653821705;0.23092454986332886;1.121212121212121;2.0;2.8484848484848486;1.3489018552927161;1139.5251153631884;22.62274509681376;18.30445230726893;18.30445230726893;16.224677988261845…
642;11.32256359873302;-0.3822168682698426;11.32256359873302;0.1850005812956752;0.5608109972505392;350.7660000000001;335.6460000000001;350.0894160200001;126.0;0.0;0.3185191198370045;-0.43807071043767243;0.43807071043767243;0.3185191198370045;1.4166666666666667;2.2083333333333335;2.875;2.2577479528005795;768.1701532464422;17.52673325856595;12.908451746038446;13.664380692056902;11.54524385550833;6.6…
643;11.553813598733019;-0.3474946460476207;11.553813598733019;0.1865004169301263;0.5343153305229406;364.7930000000001;347.6570000000001;364.105066084;132.0;0.0;0.318770039533164;-0.4380707104376724;0.4380707104376724;0.318770039533164;1.44;2.24;2.92;2.214626229184761;783.8571651999873;18.2338400397525;13.615558527224996;14.371487473243452;12.04524385550833;7.240031725922802;7.61799619893203;4.622…
644;11.712702487621907;-0.3295779793809537;11.712702487621907;0.18775831653967412;0.5021806683531519;378.82000000000016;359.6680000000002;378.120716148;138.0;0.0;0.3187795142570179;-0.4380707104376724;0.4380707104376724;0.3187795142570179;1.4230769230769231;2.230769230769231;2.923076923076923;2.165113875828176;799.5497027816677;18.940946820939047;14.322665308411542;15.078594254429998;12.545243855…
645;11.764230265399686;-0.34980946086243514;11.764230265399686;0.0062876442289387935;0.5239334476108293;378.82000000000016;359.6680000000001;378.12071614800004;138.0;0.0;0.3189767127507112;-0.4380707104376724;0.4380707104376724;0.3189767127507112;1.3846153846153846;2.1538461538461537;2.8076923076923075;2.1909856286600977;812.5672444618717;19.104083527755577;14.485802015228074;15.241730961246528;1…
646;11.804230265399687;-0.28730946086243536;11.804230265399687;0.1916025975130764;0.525679086057469;376.8040000000001;359.6680000000001;376.1050660840001;136.0;0.0;0.318996091351062;-0.4380707104376724;0.4380707104376724;0.318996091351062;1.4230769230769231;2.230769230769231;2.923076923076923;1.7424334196224707;840.7299479685769;18.518297090128673;13.90001557760117;14.655944523619624;12.562881945…
647;11.601591376510797;-0.48957797938095404;11.601591376510797;0.13054132072540736;0.42140104838667586;380.7920000000001;363.6560000000001;380.099980704;138.0;0.0;0.3188601966669338;-0.4380707104376724;0.4380707104376724;0.3188601966669338;1.4615384615384615;2.269230769230769;2.9615384615384617;2.165113875828176;801.7012313497034;18.940946820939047;13.7698789039115;14.525807849929956;12.545243855…
648;11.746999539776102;-0.4299483497513241;11.746999539776102;0.002276229924617734;0.30413816915002556;394.8190000000002;375.6670000000002;394.1156307680001;144.0;0.0;0.3187810458027141;-0.4380707104376724;0.4380707104376724;0.3187810458027141;1.4444444444444444;2.259259259259259;2.962962962962963;2.1122162743326616;817.4926618507805;19.648053602125593;14.476985685098049;15.232914631116504;13.045…
649;11.91678412027497;-0.3480964978994725;11.91678412027497;0.18479535357671173;0.4516169341578942;407.86200000000014;385.6860000000001;407.14726524400004;150.0;0.0;0.318824922203024;-0.4380707104376724;0.4380707104376724;0.318824922203024;1.3928571428571428;2.1785714285714284;2.857142857142857;2.0780524541795997;845.4958753631893;20.518297090128673;15.7698789039115;16.525807849929954;13.40108590…
650;12.162763743605783;-0.3024275111689776;12.162763743605783;0.1919302034770929;0.28052439430694276;461.9540000000002;433.73000000000025;461.19421543600004;172.0;0.0;0.3187796837085557;-0.4380707104376724;0.4380707104376724;0.3187796837085557;1.3125;2.125;2.875;1.4985590421561252;935.6044464979974;22.760937777247953;18.012519591030784;18.768448537049238;15.562881945713373;10.481608242786766;10.8…
651;12.083215526170662;-0.4852724238253987;12.083215526170662;0.1694174879009489;0.41490286131018095;413.8250000000001;397.6970000000002;413.10031505200004;148.0;0.0;0.3243929499037459;-0.4380707104376489;0.4380707104376489;0.3243929499037459;1.206896551724138;2.0689655172413794;2.793103448275862;1.7248321553430361;1031.218253040111;20.63961743368831;15.165066418296911;15.920995364315365;14.06288…
652;12.095437748392882;-0.4627724238253983;12.095437748392882;0.17073750626642203;0.41490286131018095;413.8250000000001;397.6970000000001;413.10031505200004;148.0;0.0;0.3232713662646347;-0.43807071043764906;0.43807071043764906;0.3232713662646347;1.2758620689655173;2.1379310344827585;2.8620689655172415;1.724832155343036;1031.218253040111;20.63961743368831;15.16506641829691;15.920995364315365;14.06…
653;12.102807362905356;-0.45055020160317594;12.102807362905356;0.17176479094755304;0.41490286131018095;413.8250000000001;397.6970000000002;413.10031505200004;148.0;0.0;0.32322550577825476;-0.43807071043764906;0.43807071043764906;0.32322550577825476;1.206896551724138;2.0;2.7241379310344827;1.724832155343036;1031.218253040111;20.63961743368831;15.16506641829691;15.920995364315365;14.062881945713373…
654;11.987841376510797;-0.4655964978994722;11.987841376510797;0.17276728495704008;0.4097654257251284;419.8540000000001;405.7420000000002;419.0567359880001;144.0;0.0;0.32502677774126104;-0.4380707104376489;0.4380707104376489;0.32502677774126104;1.3214285714285714;2.1785714285714284;2.892857142857143;1.7335440035926295;997.9078863362234;19.932510652501765;14.41861417038152;15.991039697327702;13.562…
655;12.210441527682377;-0.457448349751324;12.210441527682377;0.1734521414111272;0.37997162908288135;447.90800000000024;429.7640000000002;447.088036116;156.0;0.0;0.32502702211797235;-0.4380707104376489;0.4380707104376489;0.32502702211797235;1.3;2.1;2.7666666666666666;1.7192163129297493;1083.8792157942623;21.672997628507925;16.263913632002268;17.836339158948448;14.367412398353686;8.534833440106802;…
656;12.050808118763253;-0.5319390904920647;12.050808118763253;0.1613156360490975;0.40739771826102805;417.8130000000002;401.68500000000023;417.09522967199996;150.0;0.0;0.3244841914602487;-0.4380707104376489;0.4380707104376489;0.3244841914602487;1.3103448275862069;2.1379310344827585;2.8275862068965516;1.7218253826524728;1054.0107153457518;20.802754140504845;15.341263901191894;16.097192847210348;13.…
657;12.123215526170661;-0.42277242382539826;12.123215526170661;0.17768195071086645;0.412774510843116;412.8370000000001;395.70100000000014;412.1050660840001;148.0;0.0;0.3232237892765164;-0.43807071043764906;0.43807071043764906;0.3232237892765164;1.1724137931034482;1.9655172413793103;2.689655172413793;1.724832155343036;1029.7079897607207;20.63961743368832;15.295203091986577;16.051132038005033;14.06…
658;12.21679577308424;-0.49971686826984274;12.21679577308424;0.16346146300553;0.36908647579659437;447.2820000000002;431.1540000000002;446.066093732;154.0;0.0;0.3232691155316778;-0.43807071043764906;0.43807071043764906;0.3232691155316778;1.1;1.8333333333333333;2.533333333333333;1.7317175964415132;1093.614938313052;21.50986092169139;15.595817295806178;17.10767518784309;14.473565548236333;8.44570405…
659;12.275437748392882;-0.41527242382539753;12.275437748392882;0.1781219568326906;0.3951587749754553;426.8640000000002;407.7120000000002;426.120716148;154.0;0.0;0.32323301728457265;-0.43807071043764906;0.43807071043764906;0.32323301728457265;1.1666666666666667;1.9333333333333333;2.6666666666666665;1.731717596441513;1089.8869991707331;21.50986092169139;16.21785282279695;16.973781768815407;14.47356…
660;12.335811898052746;-0.4845316830846571;12.335811898052746;0.16573290357825332;0.3695776411598813;442.8630000000002;423.71100000000024;442.11563076799996;160.0;0.0;0.3233332503707193;-0.494578484331325;0.494578484331325;0.3233332503707193;1.1290322580645162;1.903225806451613;2.6451612903225805;1.7290990674046909;1108.778212237914;22.21696770287794;16.626101113260816;17.38203005927927;15.011570…
661;13.645126797997861;-0.6552724238253982;13.645126797997861;0.03951721944409825;0.3960504698014299;430.82700000000017;414.6990000000002;430.0956442720001;154.0;0.0;0.32330962884293346;-0.43807071043764906;0.43807071043764906;0.32330962884293346;1.2;1.9666666666666666;2.7;1.7317175964415132;1095.614938313052;21.50986092169139;15.595817295806178;16.35174624182463;14.473565548236333;8.445704059837…
662;13.215338090329787;-0.5853650164179911;13.215338090329787;0.14252142035802828;0.39605046980143;430.8270000000001;414.6990000000002;430.0956442720001;154.0;0.0;0.3232253907413923;-0.43807071043764906;0.43807071043764906;0.3232253907413923;1.2333333333333334;2.066666666666667;2.8;1.7215855183998756;1095.6149383130519;21.509860921691395;15.595817295806178;16.351746241824635;14.456728795830726;8.…
663;12.940286616884443;-0.5427648652464117;12.940286616884443;0.14734141212856966;0.3960504698014299;430.82700000000017;414.6990000000002;430.0956442720001;154.0;0.0;0.32322381407723944;-0.43807071043764906;0.43807071043764906;0.32322381407723944;1.2;1.9666666666666666;2.6666666666666665;1.711983349139998;1078.3649383130519;21.50986092169139;15.595817295806178;16.351746241824635;14.45672879583072…
664;13.665960131331193;-0.9148745964937584;13.665960131331193;0.10611475158372707;0.3788634342166575;448.8170000000002;433.69700000000023;448.08622246;160.0;0.0;0.32330965141914136;-0.43807071043764906;0.43807071043764906;0.32330965141914136;1.1612903225806452;1.903225806451613;2.6129032258064515;1.7261646725676;1145.6211305315167;22.380104409694468;15.896431499625779;16.65236044564423;14.8674123…
665;13.658625127366824;-0.7591614324375267;13.658625127366824;0.11957719416205403;0.35873301155394777;462.84400000000016;445.7080000000003;462.101872524;166.0;0.0;0.31904961135889287;-0.4380707104376724;0.4380707104376724;0.31904961135889287;1.25;2.0625;2.78125;1.6587797953331513;1162.1741609911437;23.087211190881018;16.603538280812327;17.35946722683078;15.367412398353686;9.00247668005134;9.38044…
666;12.222030718914425;-0.2693464978994724;12.222030718914425;0.1940440185259258;0.48177605836433357;418.88500000000016;395.70100000000014;418.15201627600004;154.0;0.0;0.31899607147343867;-0.4380707104376724;0.4380707104376724;0.31899607147343867;1.3103448275862069;2.103448275862069;2.8275862068965516;1.674400018995387;886.2433503437782;20.63961743368831;16.021335921160812;16.777264867179266;14.0…
667;11.040255082734028;-0.19780328802292924;11.040255082734028;0.173589905097842;0.6407997037353262;335.75100000000003;321.63900000000007;335.078516988;120.0;0.0;0.2330105758643571;-0.4365526278506501;0.4365526278506501;0.2330105758643571;1.434782608695652;2.217391304347826;2.869565217391304;2.3059218505862726;751.1877520188011;16.81962647737941;12.408451746038448;13.164380692056902;11.0072390530…
668;11.479696094899086;-0.1752338196782639;11.479696094899086;0.1752338196782639;0.6334943827769937;301.30600000000004;286.18600000000004;301.11748934;114.0;0.0;0.250524185672529;-0.43812842188823686;0.43812842188823686;0.250524185672529;1.3181818181818181;2.0454545454545454;2.6818181818181817;2.2525055373107694;685.3777066318348;15.94938298937633;12.107837542218848;12.107837542218848;10.65139700…
669;11.186088416067362;-0.6098403250599664;11.186088416067362;0.15173805324599043;0.6268962446641303;351.7500000000001;337.63800000000015;351.0734316079999;126.0;0.0;0.41083500143326623;-0.45263363777723653;0.45263363777723653;0.41083500143326623;1.375;2.1666666666666665;2.8333333333333335;2.26997476519038;768.8251752784957;17.526733258565955;12.81670003650231;13.572628982520765;11.54524385550833…
670;11.34912224070833;-0.5205502016031762;11.34912224070833;0.20554646127378984;0.612525846805281;331.33200000000016;314.1960000000001;331.128054024;126.0;0.0;0.41209081201564624;-0.4381244388805127;0.4381244388805127;0.41209081201564624;1.2916666666666667;2.0;2.6666666666666665;2.1285028292448738;718.3043923884993;17.363596551749424;13.223192613869257;13.223192613869257;11.63456025298537;7.04263…
671;11.340094462930551;-0.0552724238253981;11.340094462930551;0.0552724238253981;0.6100573937962354;315.333;298.197;315.133139404;120.0;0.0;0.2329295279686896;-0.43812886908136056;0.43812886908136056;0.2329295279686896;1.3478260869565217;2.0869565217391304;2.739130434782609;2.175408178573657;700.7585784323048;16.656489770562878;12.814944323405395;12.814944323405395;11.13456025298537;6.78082943215…
672;14.144719387755101;-0.6984101526413038;14.144719387755101;0.008528176702780277;0.5648359796983622;334.31100000000004;319.19100000000003;334.11896656000005;126.0;0.0;0.318475394223813;-0.4350356946111482;0.4350356946111482;0.318475394223813;1.4166666666666667;2.2083333333333335;2.875;2.2699747651903794;768.1701532464422;17.526733258565955;12.908451746038446;12.908451746038446;11.54524385550833…
673;11.57153342740523;-0.2664761275291019;11.57153342740523;0.22034867845695927;0.5453947162056184;344.37500000000006;324.21500000000003;344.1596885;132.0;0.0;0.31872486568423664;-0.4378464109965836;0.4378464109965836;0.31872486568423664;1.4;2.2;2.88;2.224059246123949;778.4605241341152;18.233840039752497;14.237594054215768;14.237594054215768;12.04524385550833;7.5510494894181885;7.5510494894181885…
674;11.324977304956251;-0.32203168308465724;11.324977304956251;0.20354272037352872;0.5275126065123293;395.2170000000001;380.09700000000015;394.0389004400001;126.0;0.0;0.31847439975484787;-0.4369337648024684;0.4369337648024684;0.31847439975484787;1.4166666666666667;2.2083333333333335;2.875;2.2699747651903794;768.1701532464422;17.526733258565955;12.908451746038446;14.494448285153151;11.545243855508…
675;11.46023335181944;-0.2705502016031762;11.46023335181944;0.21789214028613513;0.549329503605079;330.3480000000002;312.20400000000006;330.144038436;126.0;0.0;0.3187247113724819;-0.4381265340228324;0.4381265340228324;0.3187247113724819;1.3333333333333333;2.0833333333333335;2.75;2.128502829244873;717.6493703564456;17.363596551749424;13.314944323405394;13.314944323405394;11.63456025298537;7.1343828…
676;12.940254271546642;-4.473921638794855;12.940254271546642;0.08897661096118958;0.3770341513706716;427.4510000000002;411.3230000000002;427.096617792;152.0;0.0;0.41598551768324693;-0.3603251691063892;0.41598551768324693;0.3603251691063892;1.0666666666666667;1.8333333333333333;2.6;1.6036111266358022;1189.1848309544666;21.139617433688315;15.532913606917427;16.34941018784515;14.414834803611857;9.020…
677;13.109231843667038;-4.680513284712026;13.109231843667038;0.1097866336336657;0.20400897061303128;572.975;548.7830000000002;572.1550509680001;208.0;0.0;0.41741842768680637;-0.49676819992826393;0.49676819992826393;0.41741842768680637;1.0;1.65;2.3;1.4324749670297425;1554.3519982787514;29.02636877963644;21.266339965890474;22.022268911908924;18.938910609065008;11.75292173394608;12.130886206955308;8…
678;5.70109384185773;0.25622364995380886;5.70109384185773;0.25622364995380886;0.5773115580238032;226.243;216.16299999999995;226.09669431999998;84.0;0.0;0.22001717455068606;-0.38171195667435714;0.38171195667435714;0.22001717455068606;1.1176470588235294;2.0;2.823529411764706;2.177518491956833;687.2444458553812;11.828062645816686;8.883092670827256;8.883092670827256;8.237183443017884;5.06362548732741…
679;12.96475492120963;-4.424345955898242;12.96475492120963;0.24540445858988402;0.5170438967963235;396.37600000000015;381.2560000000002;396.13102914000007;146.0;0.0;0.4159331636137988;-0.3653842424581989;0.4159331636137988;0.3653842424581989;0.896551724137931;1.6896551724137931;2.4827586206896552;1.6038951129511543;1108.4169649518847;20.269373945685235;14.980707543299948;14.980707543299948;14.0041…
680;12.938557004542965;-4.424221239344954;12.938557004542965;0.24142374233644115;0.4845053850054928;385.3530000000001;371.24100000000016;385.12627810800007;142.0;0.0;0.4159331636137988;-0.36526744798515354;0.4159331636137988;0.36526744798515354;1.0357142857142858;1.8928571428571428;2.6785714285714284;1.6150646414794618;1070.7400865355976;19.56226716449869;14.326007004920697;14.326007004920697;13.…
681;12.944346757944324;-4.45212373367602;12.944346757944324;0.0045955414101159775;0.5201067959076132;397.3600000000002;383.2480000000002;397.115044728;146.0;0.0;0.415934212892379;-0.41598020688800597;0.41598020688800597;0.415934212892379;0.896551724137931;1.6896551724137931;2.4827586206896552;1.6038951129511543;1112.3170994817747;20.269373945685235;14.888955833763811;14.888955833763811;14.0041512…
682;5.4363911066412385;0.2387226477947133;5.4363911066412385;0.2387226477947133;0.5546993380471393;372.3880000000001;356.2600000000001;372.133473752;138.0;0.0;0.23080068800082487;-0.45359503829963044;0.45359503829963044;0.23080068800082487;0.9285714285714286;1.7857142857142858;2.7142857142857144;1.4124539047507585;1112.6512289151246;18.760937777247957;14.793067217196915;14.793067217196915;13.8653…
683;11.616723920871456;-3.2428223701211265;11.616723920871456;0.030322088073780895;0.6251141549727437;415.4750000000001;394.3070000000002;415.1314251520001;152.0;0.0;0.17501855918413278;-0.3762919032946631;0.3762919032946631;0.17501855918413278;1.1379310344827587;1.9310344827586208;2.6551724137931036;1.5321621975157687;1075.98877197895;20.26937394568524;15.83011151708239;16.646608098010116;14.004…
684;13.1749559050085;-3.681958475738928;13.1749559050085;0.053665219760998806;0.47069350394382115;424.36700000000025;410.2550000000002;424.10954474799996;156.0;0.0;0.5857883190044366;-0.40301670878546775;0.5857883190044366;0.40301670878546775;0.9354838709677419;1.7741935483870968;2.6451612903225805;1.324387878155008;1218.5329521407743;21.260937777247957;15.750137672492684;15.750137672492684;15.05…
685;5.8242935283745165;0.21481639728512847;5.8242935283745165;0.21481639728512847;0.4652497934772381;431.4080000000002;414.2720000000002;431.122968644;160.0;0.0;0.3198244438969411;-0.4535954749122198;0.4535954749122198;0.3198244438969411;0.8125;1.59375;2.46875;1.186758808907685;1291.4541242477408;21.329851878000305;16.700355005085466;16.700355005085466;15.814795723538321;9.896981018641139;9.89698…
686;5.802884931176328;0.2232746886899255;5.802884931176328;0.2232746886899255;0.47874393033576423;402.4140000000002;384.2700000000002;402.144038436;150.0;0.0;0.31982444389244824;-0.4535930313053791;0.4535930313053791;0.31982444389244824;0.9666666666666667;1.9;2.8333333333333335;1.2856017129052821;1148.4590872330518;20.175151339621053;15.908422288847326;15.908422288847326;14.848469228349536;9.4337…
687;5.80462046836641;0.2236484765492961;5.80462046836641;0.2236484765492961;0.47874393033576423;402.4140000000002;384.2700000000002;402.14403843599996;150.0;0.0;0.31982444389244824;-0.4535930313053791;0.4535930313053791;0.31982444389244824;0.9333333333333333;1.8333333333333333;2.7666666666666666;1.285601712905282;1148.4590872330518;20.17515133962105;15.908422288847326;15.908422288847326;14.848469…
688;5.827576289201019;0.2748525959970769;5.827576289201019;0.2748525959970769;0.4661700112270955;416.44100000000014;396.28100000000023;416.1596885;156.0;0.0;0.31982444381139885;-0.4861448569989458;0.4861448569989458;0.31982444381139885;0.9354838709677419;1.8387096774193548;2.7419354838709675;1.2818705350027624;1164.892201973316;20.8822581208076;16.615529070033872;16.615529070033872;15.34846922834…
689;5.829311826391102;0.27617261436255003;5.829311826391102;0.27617261436255003;0.4661700112270955;416.44100000000014;396.2810000000003;416.15968849999996;156.0;0.0;0.31982444381139885;-0.4861448569989458;0.4861448569989458;0.31982444381139885;0.9032258064516129;1.7741935483870968;2.6774193548387095;1.2818705350027626;1164.892201973316;20.882258120807595;16.615529070033876;16.615529070033876;15.3…
690;5.789849222096246;0.26393405664735026;5.789849222096246;0.26393405664735026;0.45494872682463383;391.39100000000013;374.25500000000017;391.139287404;146.0;0.0;0.3198244438159439;-0.4861448569989458;0.4861448569989458;0.3198244438159439;1.0689655172413792;2.0;2.896551724137931;1.3358963439876976;1110.7104764816409;19.468044558434507;15.253721750468074;15.253721750468074;14.348469228349536;9.017…
691;5.859852654994249;0.26563911225392123;5.859852654994249;0.26563911225392123;0.3566876909177013;441.4510000000002;422.29900000000015;441.1549374680001;164.0;0.0;0.31982444381589165;-0.4861448569989458;0.4861448569989458;0.31982444381589165;0.9696969696969697;1.9090909090909092;2.878787878787879;1.1934569650088842;1428.6428127489144;22.03695865918685;17.408422288847323;17.408422288847323;16.314…
692;5.8744015530658755;0.2671389478883719;5.8744015530658755;0.2671389478883719;0.3752895298714888;452.4740000000002;432.3140000000003;452.1596885;168.0;0.0;0.31982444381589165;-0.4861448569989458;0.4861448569989458;0.31982444381589165;0.8235294117647058;1.7058823529411764;2.676470588235294;1.1918083569282838;1468.3088837286336;22.744065440373394;18.06312282722658;18.06312282722658;16.81479572353…
693;5.632026955416057;0.5468653901847447;5.632026955416057;0.5468653901847447;0.4501314891303944;400.4420000000002;380.28200000000015;400.16477388;150.0;0.0;0.22619168771437567;-0.4861448570551629;0.4861448570551629;0.22619168771437567;0.9;1.7333333333333334;2.6333333333333333;1.3290746597999121;1145.3451450035486;20.175151339621056;16.13031067207313;16.13031067207313;14.848469228349536;9.6657177…
694;5.631488760971614;0.5451298529946618;5.631488760971614;0.5451298529946618;0.4501314891303945;400.4420000000001;380.28200000000015;400.16477388;150.0;0.0;0.2261916877143757;-0.4861448570551629;0.4861448570551629;0.2261916877143757;0.9333333333333333;1.8333333333333333;2.7333333333333334;1.3290746597999124;1145.3451450035486;20.175151339621053;16.13031067207313;16.13031067207313;14.848469228349…
695;5.623078365563449;0.5417118344251282;5.623078365563449;0.5417118344251282;0.40003827138039116;389.4190000000002;370.26700000000017;389.16002284800004;146.0;0.0;0.22619168771441403;-0.4861448570551629;0.4861448570551629;0.22619168771441403;1.0;1.896551724137931;2.793103448275862;1.335896343987698;1107.7374248414849;19.468044558434507;15.475610133693879;15.475610133693879;14.348469228349536;9.2…
696;5.649766456649558;0.5434168900316987;5.649766456649558;0.5434168900316987;0.30861752869804404;439.4790000000001;418.31100000000026;439.17567291200004;164.0;0.0;0.22619168771437567;-0.4861448570551629;0.4861448570551629;0.22619168771437567;0.9090909090909091;1.8181818181818181;2.787878787878788;1.1934569650088844;1425.4005252230813;22.036958659186848;17.630310672073133;17.630310672073133;16.31…
697;5.6561261900854145;0.5444318523377522;5.6561261900854145;0.5444318523377522;0.3292594019093017;450.5020000000002;428.32600000000025;450.1804239439999;168.0;0.0;0.22619168771437567;-0.4861448570551629;0.4861448570551629;0.22619168771437567;0.8529411764705882;1.7647058823529411;2.735294117647059;1.1918083569282836;1464.9487433034967;22.744065440373394;18.28501121045238;18.28501121045238;16.8147…
698;13.498157472749282;-4.544457001969807;13.498157472749282;0.0008260179303021253;0.45503817005502695;538.5700000000003;509.3380000000004;538.219175448;204.0;0.0;0.41594502934533717;-0.4568792644761672;0.4568792644761672;0.41594502934533717;1.1025641025641026;1.9230769230769231;2.6923076923076925;1.3103400857021812;1421.3720988541738;27.733475560822985;21.691858591245104;21.691858591245104;18.54…
699;13.521683549846788;-4.601066979294073;13.521683549846788;0.07334916607845021;0.4110962662745891;538.5700000000002;509.33800000000036;538.219175448;204.0;0.0;0.4159453883666172;-0.4568792644761672;0.4568792644761672;0.4159453883666172;1.0512820512820513;1.8205128205128205;2.5641025641025643;1.327040892725834;1414.4159147920755;27.949018510446813;21.614888483748224;21.614888483748224;18.3633431…
700;6.430202204107229;0.15392734658652762;6.430202204107229;0.15392734658652762;0.45970835988347314;470.95700000000033;443.7410000000002;470.172083024;174.0;0.0;0.23092311505847657;-0.4928417565382567;0.4928417565382567;0.23092311505847657;1.0909090909090908;1.9696969696969697;2.8181818181818183;1.3489018552927161;1137.1375808096288;22.622745096813755;18.603310797991615;19.35923974401007;16.22467…
701;6.451059566660094;0.5383321321466947;6.451059566660094;0.5383321321466947;0.3661842407459625;468.9410000000002;443.7410000000002;468.15643296;172.0;0.0;0.1628438394027103;-0.49284175653825674;0.49284175653825674;0.1628438394027103;1.121212121212121;2.0;2.8484848484848486;1.365885937187043;1256.1640935021262;22.622745096813752;18.343797773997768;19.099726720016225;16.22467798826185;10.91101790…
702;6.1213362937767695;0.4986427626606198;6.1213362937767695;0.4986427626606198;0.6114003868799652;286.338;272.226;286.121846448;106.0;0.0;0.15017199292234515;-0.3830135202216667;0.3830135202216667;0.15017199292234515;0.8181818181818182;1.5;2.227272727272727;2.067186096303238;927.3885760013742;14.940946820939052;11.847194285965012;11.847194285965012;10.843336592900531;7.067741334476945;7.06774133…
703;6.035370758840727;0.6103417482207095;6.035370758840727;0.6103417482207095;0.5232606403592139;424.5010000000002;396.27700000000016;424.211055376;164.0;0.0;0.16284383940242386;-0.49668773721638876;0.49668773721638876;0.16284383940242386;1.032258064516129;1.903225806451613;2.7096774193548385;1.477163778871969;1008.0330721875704;21.468044558434507;17.965833300988542;17.965833300988542;15.26268279…
704;11.749703709774419;0.013274498617446007;11.749703709774419;0.013274498617446007;0.5350543334198179;425.5360000000002;398.3200000000002;425.22156048400007;162.0;0.0;0.3167235895645206;-0.3410585366593426;0.3410585366593426;0.3167235895645206;0.90625;1.65625;2.375;1.274826038938411;1208.199678562172;21.91563831562721;18.23819007786157;18.23819007786157;15.707841235856238;11.019726015685094;11.0…
705;5.201131387669919;0.5956997307646661;5.201131387669919;0.5956997307646661;0.5723518966867643;301.3490000000001;286.229;301.1215121;112.0;0.0;0.21303624700989257;-0.48096885322947425;0.48096885322947425;0.21303624700989257;0.9130434782608695;1.7826086956521738;2.608695652173913;1.814255754153699;960.6953726352764;15.6480536021256;12.678092307239249;12.678092307239249;11.347667890550102;7.38953…
706;6.427668064176618;0.15345253329640673;6.427668064176618;0.15345253329640673;0.5811604677701834;456.9300000000002;431.73000000000013;456.15643296;168.0;0.0;0.23092311505847657;-0.4928417541456389;0.4928417541456389;0.23092311505847657;1.15625;2.0;2.8125;1.4294835755842876;1134.6697498987965;22.07877502244374;18.059340723621595;18.81526966964005;15.6185248383792;10.613162026502357;10.9911264995…
707;6.045598244131343;0.2069520379445522;6.045598244131343;0.2069520379445522;0.5327765266255049;438.4840000000002;412.27600000000024;438.19031993199997;168.0;0.0;0.2309216657764506;-0.4928417565382965;0.4928417565382965;0.2309216657764506;1.09375;2.0;2.875;1.3250472278929761;1087.414961808341;21.752501608810675;18.003838103449326;18.003838103449326;15.813994385738889;10.729132691645994;10.729132…
708;12.232414404827894;-0.06561121027841788;12.232414404827894;0.06561121027841788;0.6041300793759272;345.40200000000004;326.25000000000006;345.14772684800005;130.0;0.0;0.2506243522357796;-0.3963062558750339;0.3963062558750339;0.2506243522357796;0.9230769230769231;1.6923076923076923;2.4615384615384617;1.704145132330804;1097.152468944229;17.932510652501772;14.24662624629885;14.24662624629885;12.75…
709;6.056466012726386;0.6090292078085189;6.056466012726386;0.6090292078085189;0.4127855668671078;434.49600000000027;408.2880000000003;434.19540531199993;166.0;0.0;0.16284383940245606;-0.4928417565383852;0.4928417565383852;0.16284383940245606;1.0625;1.96875;2.84375;1.3421132910094218;1203.2771174230386;21.75250160881068;18.04318357017817;18.04318357017817;15.81399438573889;10.805369005548098;10.80…
710;4.500607993197279;0.9514380196523057;4.500607993197279;0.9514380196523057;0.5513420386738622;277.352;266.264;277.067368352;96.0;0.0;0.13728580135222465;-0.2995547763946685;0.2995547763946685;0.13728580135222465;0.9;1.8;2.6;1.8652783371107553;847.9679604220964;13.363596551749426;10.600742038049624;11.41723861897735;9.915816237971965;6.339761252147163;7.176314144608305;4.5661940036831385;5.2235…
711;12.622333106506607;0.018735628765842005;12.622333106506607;0.018735628765842005;0.4165068863145887;416.5250000000002;388.30100000000016;416.22122613600004;160.0;0.0;0.2506237523843028;-0.3833605442778557;0.3833605442778557;0.2506237523843028;0.967741935483871;1.7419354838709677;2.5161290322580645;1.4823369948637313;1197.104152555229;21.631181265251033;18.069088099135808;18.069088099135808;15.…
712;6.053862706941261;0.6070491802603093;6.053862706941261;0.6070491802603093;0.4127855668671078;434.49600000000027;408.2880000000003;434.19540531199993;166.0;0.0;0.16284383940263158;-0.4928417565382965;0.4928417565382965;0.16284383940263158;1.09375;2.0;2.875;1.3421132910094218;1203.2771174230386;21.75250160881068;18.04318357017817;18.04318357017817;15.81399438573889;10.805369005548098;10.8053690…
713;4.516386526832955;0.9400056689342406;4.516386526832955;0.9400056689342406;0.5500057924513818;271.323;258.21899999999994;271.11094741600004;100.0;0.0;0.1372853357909752;-0.2995862888560923;0.2995862888560923;0.1372853357909752;0.7619047619047619;1.619047619047619;2.4285714285714284;1.850477994579525;880.1516963114711;14.070703332935974;11.347194285965012;11.347194285965012;10.415816237971965;6…
714;6.348557047133765;0.5599525025170651;6.348557047133765;0.5599525025170651;0.479109401576309;458.94600000000025;431.73000000000025;458.1720830240001;170.0;0.0;0.1628438394025018;-0.496685884633234;0.496685884633234;0.1628438394025018;1.0625;1.90625;2.6875;1.5035440327823368;1059.5909870052765;22.338288046437583;18.266447504808145;19.0223764508266;15.673366393245592;10.538905740049204;10.916870…
715;6.210003823462269;0.5678476383650364;6.210003823462269;0.5678476383650364;0.3661842407459628;468.94100000000014;443.74100000000016;468.1564329600001;172.0;0.0;0.16284383940263158;-0.4928417565382965;0.4928417565382965;0.16284383940263158;1.121212121212121;2.0;2.8484848484848486;1.3528110181473147;1256.1640935021262;22.622745096813755;18.343797773997768;19.099726720016225;16.22467798826185;10.…
716;6.1606428728898965;0.46527872260015135;6.1606428728898965;0.46527872260015135;0.6259535736599836;316.3640000000001;300.236;316.132411132;118.0;0.0;0.15017201170584762;-0.4967454657366337;0.4967454657366337;0.15017201170584762;1.0;1.8333333333333333;2.625;2.024381770575999;1008.4935471299857;16.518297090128677;13.17809230723925;13.17809230723925;11.775188245478668;7.590797372695699;7.590797372…
717;11.492759265329976;0.1753115356544832;11.492759265329976;0.1753115356544832;0.5027668505440568;410.52100000000013;384.3130000000002;410.210661452;156.0;0.0;0.21903208887986086;-0.34037394371376234;0.34037394371376234;0.21903208887986086;0.8709677419354839;1.6129032258064515;2.3225806451612905;1.3009145274780067;1189.3042016701675;21.208531534440663;17.738190077861574;17.738190077861574;15.169…
718;6.057213470468792;0.1855631490556635;6.057213470468792;0.1855631490556635;0.44627059552267545;517.3800000000002;492.18000000000023;516.1008319999999;174.0;0.0;0.2309227603102955;-0.49284175653826645;0.49284175653826645;0.2309227603102955;1.121212121212121;2.0;2.8484848484848486;1.3489018552927161;1139.5251153631884;22.62274509681376;18.30445230726893;19.890448846383634;16.224677988261845;10.8…
719;11.270537043107755;-0.324688464345517;11.270537043107755;0.324688464345517;0.5544469362325177;411.5090000000001;386.3090000000002;411.20591042;156.0;0.0;0.31436816453805067;-0.3514898944472826;0.3514898944472826;0.31436816453805067;0.8709677419354839;1.6129032258064515;2.3225806451612905;1.3009145274780067;1191.809589123031;21.208531534440663;17.3155403470512;17.3155403470512;15.1698364333954…
720;13.16823852472232;-4.889533954765875;13.16823852472232;0.038449493995129425;0.417211654666804;532.5270000000003;505.3110000000002;532.215821384;202.0;0.0;0.5726706891860993;-0.403559803633876;0.5726706891860993;0.403559803633876;1.2105263157894737;1.9736842105263157;2.6578947368421053;1.524737807616523;1352.4091372333885;27.026368779636435;20.624490763895626;20.624490763895626;18.124343455292…
721;13.884751254741577;-0.34965495438303873;13.884751254741577;0.08570209866795264;0.5820901201895605;482.6280000000003;448.3560000000003;482.268176328;186.0;0.0;0.19531495719648936;-0.3787923225341311;0.3787923225341311;0.19531495719648936;1.1111111111111112;1.8611111111111112;2.5555555555555554;1.368747218659714;1382.1752232771848;25.026368779636442;21.486200013244282;21.486200013244282;17.4173…
722;4.666799802680485;0.738812410766776;4.666799802680485;0.738812410766776;0.5376377166677438;394.50800000000004;372.3320000000001;394.16881370400006;144.0;0.0;0.18048314827210254;-0.3275376996307505;0.3275376996307505;0.18048314827210254;1.2142857142857142;2.107142857142857;2.9285714285714284;1.4075879676283842;1074.95117544274;18.92407448406449;15.72092189653103;16.537418477458754;13.759152830…
723;14.231489062388983;-0.46154522872412396;14.231489062388983;0.0;0.4572392560223014;496.4140000000002;468.1900000000001;495.160408716;178.0;0.0;0.1628438394024505;-0.4928417565383229;0.4928417565383229;0.1628438394024505;1.0909090909090908;1.878787878787879;2.606060606060606;3.0624945750101905e-06;1080.146261390632;22.501424753254113;18.683377282853467;20.255802809799647;15.52920844090216;10.61…
724;14.202201104350834;-0.46583489380971366;14.202201104350834;0.0;0.42310974745710045;479.38300000000027;454.18300000000016;478.13385962000007;170.0;0.0;0.16333376337019706;-0.4928414188144949;0.4928414188144949;0.16333376337019706;1.125;1.9375;2.6875;2.8899953134622595e-06;1091.0246022827778;21.631181265251037;17.683757444546213;19.256182971492393;15.135361590784807;10.187995185929458;10.565959…
725;11.882556246835371;-0.1305187880034555;11.882556246835371;0.07738916951644903;0.4251096528733529;417.4690000000002;394.2850000000002;417.180089596;158.0;0.0;0.22400004345180724;-0.4967454657366337;0.4967454657366337;0.22400004345180724;1.1935483870967742;2.0;2.7419354838709675;1.7307333892700703;1217.8494063715975;21.794317972067567;17.077524267573086;17.077524267573086;15.10088674817416;9.83…
726;5.389845737552614;0.4194641807340227;5.389845737552614;0.4194641807340227;0.46486548644557707;403.4420000000001;382.2740000000001;403.164439532;152.0;0.0;0.22863676760364482;-0.4926335364441249;0.4926335364441249;0.22863676760364482;0.7666666666666667;1.5333333333333334;2.2666666666666666;1.572142301217923;1157.2438122222445;20.92407448406449;16.839888349787724;16.839888349787724;14.694534443…
727;5.916677059186884;0.5221743085334707;5.916677059186884;0.5221743085334707;0.31113966356078404;454.57800000000015;424.33800000000025;454.24810958;174.0;0.0;0.22863253046909476;-0.4935477612477462;0.4935477612477462;0.22863253046909476;0.8529411764705882;1.7058823529411764;2.588235294117647;1.1302939160450134;1207.14159661152;23.003578464367237;19.28216015223159;19.28216015223159;16.81479572353…
728;11.082449606006847;-0.10782782066151442;11.082449606006847;0.10782782066151442;0.7419300978239388;338.36700000000013;320.22300000000007;338.13789043599996;128.0;0.0;0.22074742196250674;-0.4928420696142627;0.4928420696142627;0.22074742196250674;0.96;1.6;2.24;1.9399793983532634;910.0882827382351;17.811190308942127;14.16062394671889;14.16062394671889;12.100886748174158;7.618548135042972;7.618548…
729;11.066824606006849;-0.12823598392682056;11.066824606006849;0.12823598392682056;0.7670026283138522;339.3510000000001;322.2150000000001;339.121906024;128.0;0.0;0.22981511125902485;-0.4928409493546891;0.4928409493546891;0.22981511125902485;1.0;1.68;2.32;1.9399793983532638;910.0882827382353;17.811190308942127;14.06887223718275;14.06887223718275;12.100886748174158;7.526796425506835;7.5267964255068…
730;11.22828293934018;-0.5198648576985521;11.22828293934018;0.5198648576985521;0.7230647244781249;354.36600000000016;336.22200000000015;354.13280505599994;134.0;0.0;0.41083417867851457;-0.4928420696142627;0.4928420696142627;0.41083417867851457;0.9230769230769231;1.5769230769230769;2.230769230769231;1.8953195447906863;928.3724531062957;18.518297090128673;14.56887223718275;14.56887223718275;12.6388…
731;11.21265793934018;-0.540273020963858;11.21265793934018;0.3792871840094063;0.7471003562180261;355.35000000000014;338.2140000000001;355.11682064400003;134.0;0.0;0.41083419316190467;-0.4928409493546891;0.4928409493546891;0.41083419316190467;0.9615384615384616;1.6538461538461537;2.3076923076923075;1.8953195447906863;928.0079251296954;18.518297090128673;14.477120527646615;14.477120527646615;12.638…
732;11.459532939340182;-0.48514263547632974;11.459532939340182;0.3199472341906733;0.67986485082104;368.39300000000014;348.2330000000001;368.14845511999994;140.0;0.0;0.41110182627778874;-0.4928420696142627;0.4928420696142627;0.41110182627778874;1.0;1.6666666666666667;2.3333333333333335;1.8462379574814327;944.3425572268864;19.22540387131522;15.275979018369299;15.275979018369299;13.138891550634943;8…
733;11.443907939340182;-0.5055507987416357;11.443907939340182;0.30760155517832755;0.7017096172681738;369.3770000000001;350.22500000000014;369.13247070799997;140.0;0.0;0.41110184076118544;-0.4928409493546891;0.4928409493546891;0.41110184076118544;1.037037037037037;1.7407407407407407;2.4074074074074074;1.8462379574814327;943.978029250286;19.22540387131522;15.184227308833163;15.184227308833163;13.13…
734;12.140045977888935;-0.31042041325410685;12.140045977888935;0.31042041325410685;0.40841298265223713;415.45300000000015;394.2850000000002;415.164439532;156.0;0.0;0.32317844776386356;-0.4928420696142627;0.4928420696142627;0.32317844776386356;0.7741935483870968;1.3870967741935485;2.064516129032258;1.486403062180993;1197.228342725667;21.631181265251033;17.04737529266702;17.04737529266702;15.156529…
735;12.263264594039098;-0.34378445331457574;12.263264594039098;0.34378445331457574;0.3656724492390895;445.4790000000002;422.29500000000024;445.175004216;168.0;0.0;0.32317848075514743;-0.4967658883302847;0.4967658883302847;0.32317848075514743;0.7272727272727273;1.303030303030303;1.9090909090909092;1.4483489403680088;1260.589239868689;23.208531534440656;18.378273313941254;18.378273313941254;16.0883…
736;12.332805489100826;-0.33878870501525626;12.332805489100826;0.33878870501525626;0.39824469479612745;459.5060000000002;434.3060000000002;459.19065428000005;174.0;0.0;0.32317848076137196;-0.4967658883302847;0.4967658883302847;0.32317848076137196;0.7941176470588235;1.3823529411764706;1.9705882352941178;1.498110668955664;1293.451335484223;24.07877502244374;19.325486909441217;19.325486909441217;16.…
737;11.8298376445556;-0.22689339133422792;11.8298376445556;0.22689339133422792;0.5495021281957155;396.44700000000023;372.25500000000017;396.17975524799994;152.0;0.0;0.31873434811728174;-0.4928409493546891;0.4928409493546891;0.31873434811728174;1.0344827586206897;1.7586206896551724;2.4482758620689653;1.7436640936776566;976.3270790304945;20.639617433688315;16.690192580742394;16.690192580742394;14.1…
738;12.19762994897737;-0.34367816079756897;12.19762994897737;0.34367816079756897;0.3488674926005019;495.3330000000001;476.18100000000027;494.0589671880001;162.0;0.0;0.3231784715871122;-0.4928409493546891;0.4928409493546891;0.3231784715871122;0.84375;1.4375;2.0625;1.469095567600235;1247.568799635763;22.50142475325411;17.256237786950482;18.84223432606519;15.550376490957337;9.537145867057367;10.3301…
739;13.686384674983682;-0.8747909312874798;13.686384674983682;0.1420817841037374;0.40897635385546505;452.4170000000001;434.2730000000003;452.129611496;168.0;0.0;0.3232643243713119;-0.4928409493546891;0.4928409493546891;0.3232643243713119;0.8787878787878788;1.606060606060606;2.303030303030303;1.4732280242605238;1316.1018375478704;23.37166824125719;17.556851990770085;17.556851990770085;15.961060093…
740;13.243453022988536;-0.5627217051448661;13.243453022988536;0.0809158116886215;0.3669300219968405;468.8720000000001;450.72800000000024;468.100060956;168.0;0.0;0.3231792921636062;-0.4928409493546891;0.4928409493546891;0.3231792921636062;0.9090909090909091;1.5757575757575757;2.272727272727273;1.4661736525678963;1318.1018375478704;23.371668241257186;17.556851990770085;18.31278093678854;15.96106009…
741;12.654073262946424;-4.442848912027235;12.654073262946424;0.22051080848885474;0.34338047135349503;484.43400000000025;465.28200000000027;484.13583974799997;180.0;0.0;0.4159120646067604;-0.4928409493546891;0.4928409493546891;0.4159120646067604;0.8285714285714286;1.4;1.9714285714285715;1.428406604574352;1344.2320248521808;25.001424753254113;18.512166732968936;18.512166732968936;16.761701356362522…
742;12.20934869897737;-0.3283720383485891;12.20934869897737;0.3283720383485891;0.4257859804171557;430.4640000000001;408.2880000000002;430.164105184;162.0;0.0;0.3231784646066925;-0.4928409493546891;0.4928409493546891;0.3231784646066925;0.8125;1.40625;2.03125;1.469095567600235;1241.5716246077668;22.50142475325411;17.878273313941257;17.878273313941257;15.550376490957337;9.848163630552753;9.848163630…
743;12.460502169624888;-0.33630901869628427;12.460502169624888;0.33630901869628427;0.307756742969872;466.49700000000024;444.32100000000025;466.164105184;174.0;0.0;0.32317879835295815;-0.4928409493546891;0.4928409493546891;0.32317879835295815;0.7428571428571429;1.4285714285714286;2.2;1.2795743926406644;1519.773840023367;24.20009536600338;19.110324121510132;19.110324121510132;17.12285613602877;10.8…
744;12.568109092023477;-0.33531648279303394;12.568109092023477;0.33531648279303394;0.3077567429698719;466.4970000000003;444.3210000000003;466.16410518399994;174.0;0.0;0.3231989162584214;-0.4928409493546891;0.4928409493546891;0.3231989162584214;0.7714285714285715;1.5142857142857142;2.3142857142857145;1.3028455161324966;1514.5238400233668;24.20009536600338;19.110324121510136;19.110324121510136;17.1…
745;13.249370182751848;-0.5557772607004214;13.249370182751848;0.07265134887870439;0.3299920985976739;467.88800000000015;448.7360000000003;467.1160453680001;168.0;0.0;0.32317927772918076;-0.4928420696142627;0.4928420696142627;0.32317927772918076;0.8787878787878788;1.5151515151515151;2.212121212121212;1.4661736525678963;1317.73730957127;23.37166824125719;17.648603700306218;18.404532646324675;15.961…
746;13.282941007531464;-0.554277425065971;13.282941007531464;0.07083393228855983;0.3588160648492789;481.9150000000002;460.7470000000003;481.1316954320001;174.0;0.0;0.3231792777354054;-0.4928420686023888;0.4928420686023888;0.3231792777354054;0.9411764705882353;1.588235294117647;2.264705882352941;1.516114097893166;1350.7725561655757;24.241911729260263;18.595817295806178;19.35174624182463;16.3885804…
747;11.20757092466026;0.0438204079203357;11.20757092466026;0.0438204079203357;0.48221664539130354;402.5020000000001;376.2940000000002;402.216809452;154.0;0.0;0.21638176124898353;-0.38188726605438705;0.38188726605438705;0.21638176124898353;1.2666666666666666;2.066666666666667;2.8333333333333335;1.4972976473145008;1182.1204366646416;20.664561460070644;17.058925674792736;17.058925674792736;14.597356…
748;12.27453241002768;0.06355139504483232;12.27453241002768;0.06355139504483232;0.5366474349470916;403.4900000000001;378.29000000000013;403.21205842000006;154.0;0.0;0.31897668002146873;-0.38188726605430123;0.38188726605430123;0.31897668002146873;1.2333333333333334;2.0;2.7333333333333334;1.5436462223021366;1197.983447839697;20.827698166887174;17.16889581541648;17.16889581541648;14.52487714325259;1…
749;5.556811743349;0.571607510288066;5.556811743349;0.571607510288066;0.6155072377712723;446.5550000000002;416.3150000000002;446.24302420000004;172.0;0.0;0.22864173050127964;-0.377777819818631;0.377777819818631;0.22864173050127964;0.8181818181818182;1.4242424242424243;2.0303030303030303;1.4196466638532306;1015.522603637493;22.45960838999722;18.98292149981616;18.98292149981616;16.259152830872495;1…
750;5.565179090287775;0.5740640484588899;5.565179090287775;0.5740640484588899;0.592896989522166;460.5820000000002;428.3260000000002;460.25867426400015;178.0;0.0;0.22864173146450334;-0.377777819818631;0.377777819818631;0.22864173146450334;0.8529411764705882;1.4705882352941178;2.088235294117647;1.4264694176165689;1075.6999088554537;23.329851878000305;19.905571230626528;19.905571230626528;16.6698364…
751;5.56415259983048;0.5732018980431681;5.56415259983048;0.5732018980431681;0.592896989522166;460.5820000000002;428.3260000000002;460.25867426400004;178.0;0.0;0.2286417305057597;-0.377777819818631;0.377777819818631;0.2286417305057597;0.8529411764705882;1.5;2.1176470588235294;1.418941617935866;1075.6999088554535;23.3298518780003;19.90557123062653;19.90557123062653;16.652999680989847;11.86569815248…
752;6.177307066106803;0.5402157869320572;6.177307066106803;0.5402157869320572;0.5594181361121402;481.00000000000034;451.7680000000002;480.20405184800006;178.0;0.0;0.2286417305243036;-0.377777819818631;0.377777819818631;0.2286417305243036;0.8823529411764706;1.5294117647058822;2.1470588235294117;1.4189416179358663;1081.814936782754;23.329851878000305;19.283535703635756;20.03946464965421;16.65299968…
753;5.563483536249166;0.5456491717057195;5.563483536249166;0.5456491717057195;0.5496775743409222;476.58100000000024;444.32500000000016;476.2535888840001;184.0;0.0;0.2286417305625824;-0.49668761507741715;0.49668761507741715;0.2286417305625824;0.8857142857142857;1.542857142857143;2.1714285714285713;1.411330380316391;1095.3249155906838;24.03695865918685;20.31381952109039;20.31381952109039;17.1910044…
754;5.5725199467692565;0.575658436213992;5.5725199467692565;0.575658436213992;0.5680622044649845;474.6090000000002;440.3370000000002;474.27432432800015;184.0;0.0;0.22864173146898742;-0.377777819818631;0.377777819818631;0.22864173146898742;0.8285714285714286;1.457142857142857;2.085714285714286;1.4293765276476116;1121.9084678872912;24.200095366003378;20.8282209614369;20.8282209614369;17.06368328351…
755;5.571850883187942;0.5481057098765434;5.571850883187942;0.5481057098765434;0.5292783804951122;490.6080000000003;456.3360000000003;490.269238948;190.0;0.0;0.2286417315258612;-0.4966872599709294;0.4966872599709294;0.2286417315258612;0.8888888888888888;1.5277777777777777;2.138888888888889;1.425036291506258;1141.6706231495732;24.907202147189928;21.236469251900765;21.236469251900765;17.601688085973…
756;9.480849029556252;0.0031931623725243163;9.480849029556252;0.0031931623725243163;0.5340141318326193;476.58100000000036;444.32500000000033;476.253588884;184.0;0.0;0.2286417305058401;-0.3916791264833416;0.3916791264833416;0.2286417305058401;0.9142857142857143;1.5714285714285714;2.2;1.4113303803163904;1095.3249155906838;24.036958659186848;20.059891607313034;20.059891607313034;17.19100448345063;12…
757;9.645259460395256;-0.06986239318303089;9.645259460395256;0.06986239318303089;0.4743566875329014;506.60700000000026;472.33500000000026;506.26415356800004;196.0;0.0;0.22864173056714568;-0.4966754678335371;0.4966754678335371;0.22864173056714568;0.9459459459459459;1.5945945945945945;2.189189189189189;1.418384092762213;1138.7639119875432;25.61430892837647;21.390789628587267;21.390789628587267;18.1…
758;9.571740941876737;0.002637606816969118;9.571740941876737;0.002637606816969118;0.5170489983001244;490.60800000000023;456.33600000000024;490.269238948;190.0;0.0;0.2286417314690679;-0.39167912370466934;0.39167912370466934;0.2286417314690679;0.9166666666666666;1.5555555555555556;2.1666666666666665;1.425036291506258;1141.6706231495732;24.907202147189924;20.982541338123408;20.982541338123408;17.601…
759;9.57723791844514;-0.12296424503488312;9.57723791844514;0.12296424503488312;0.49241963975584674;511.0260000000002;479.7780000000003;510.21461653200004;190.0;0.0;0.22864173050592354;-0.39162351724712424;0.39162351724712424;0.22864173050592354;0.9444444444444444;1.5833333333333333;2.1944444444444446;1.4124676570490982;1147.8411530363185;24.907202147189928;20.360505811132636;21.11643475715109;17.…
760;10.057852052987847;-0.5326092223417991;10.057852052987847;0.5284619341563788;0.4953732769510106;504.6350000000003;468.34700000000026;504.284889012;196.0;0.0;0.22864173146907701;-0.38871087937828824;0.38871087937828824;0.22864173146907701;0.918918918918919;1.5405405405405406;2.135135135135135;1.4249792747001422;1172.0219191997217;25.777445635193;21.852784826126488;21.852784826126488;17.9743668…
761;5.558381495432839;0.5178713939279416;5.558381495432839;0.5178713939279416;0.5476995628428192;477.56900000000024;446.32100000000025;477.2488378520001;184.0;0.0;0.22864241300151522;-0.48093422124906343;0.48093422124906343;0.22864241300151522;0.8571428571428571;1.4857142857142858;2.1142857142857143;1.4113303803163906;1097.2982340679077;24.036958659186848;20.18368284740072;20.18368284740072;17.19…
762;5.5590390918047214;0.5252410084404131;5.5590390918047214;0.5252410084404131;0.5476995628428192;477.56900000000024;446.32100000000025;477.24883785200007;184.0;0.0;0.22864173582173605;-0.49506528818856965;0.49506528818856965;0.22864173582173605;0.9142857142857143;1.5714285714285714;2.2;1.4113303803163908;1097.2982340679077;24.036958659186848;20.183682847400725;20.183682847400725;17.191004483450…
763;9.723121721040254;-0.02089634380031491;9.723121721040254;0.02089634380031491;0.4025563200946525;534.6610000000004;496.35700000000037;534.295453696;208.0;0.0;0.22864190710693397;-0.3916791236991133;0.3916791236991133;0.22864190710693397;0.9487179487179487;1.6153846153846154;2.230769230769231;1.4551697076697483;1193.8996924344897;27.028522490749562;22.805003190960367;22.805003190960367;19.13969…
764;6.140214321546392;0.4580154006046864;6.140214321546392;0.4580154006046864;0.5980163263075723;320.783;307.679;320.08287409600007;112.0;0.0;0.1501720000040341;-0.3830135201995961;0.3830135201995961;0.1501720000040341;0.9565217391304348;1.7826086956521738;2.5652173913043477;2.059206966535336;992.5128933388487;15.81119030894213;12.147808489784614;12.90373743580307;11.237183443017884;7.16740717350…
765;13.085367917064413;-0.028799963664682737;13.085367917064413;0.028799963664682737;0.45554861792233015;462.6020000000001;428.33000000000015;462.28555770800017;180.0;0.0;0.2246148344266536;-0.381711956674357;0.381711956674357;0.2246148344266536;1.1176470588235294;1.9411764705882353;2.735294117647059;1.3978546522708861;1168.9320779280697;23.656125291633366;19.972759075473085;19.972759075473085;16…
766;13.501842962278777;-4.556028355254319;13.501842962278777;0.0033347386000983636;0.43518677662443583;473.4550000000001;451.2790000000002;473.167474224;178.0;0.0;0.41606344377231047;-0.3804002990561007;0.41606344377231047;0.3804002990561007;1.1470588235294117;1.8823529411764706;2.5294117647058822;1.6622298252561745;1240.238076483414;24.457454678884094;18.301828731868852;18.301828731868852;16.113…
767;8.939591652235052;0.1235727615240465;8.939591652235052;0.1235727615240465;0.4607574223919307;359.4330000000001;338.2650000000001;359.17461029200007;136.0;0.0;0.15017215486589114;-0.39505426301976726;0.39505426301976726;0.15017215486589114;1.037037037037037;1.8888888888888888;2.7037037037037037;1.8364404067014624;1058.8107926117157;18.63961743368832;14.83837795583499;14.83837795583499;13.27518…
768;6.152717466616276;0.4726844240782737;6.152717466616276;0.4726844240782737;0.6259535736599836;316.3640000000001;300.23600000000005;316.13241113199996;118.0;0.0;0.15017199306264783;-0.4967678182717178;0.4967678182717178;0.15017199306264783;0.9583333333333334;1.7083333333333333;2.4166666666666665;1.9835404842637647;991.2435471299858;16.518297090128677;13.17809230723925;13.17809230723925;11.77518…
769;9.438453383095755;-0.0209272032581016;9.438453383095755;0.0209272032581016;0.5926421919529637;346.39000000000016;328.24600000000004;346.142975816;130.0;0.0;0.15017217824108905;-0.4967454657366337;0.4967454657366337;0.15017217824108905;1.1153846153846154;1.9615384615384615;2.769230769230769;1.9954727784961293;1088.316380867355;18.095647359318303;14.25506241473613;14.25506241473613;12.707039898…
770;8.856536923632657;0.1555674763317123;8.856536923632657;0.1555674763317123;0.5600295626686173;355.82900000000024;337.6850000000001;355.119987876;128.0;0.0;0.14912149011997286;-0.39630670463802925;0.39630670463802925;0.14912149011997286;1.0;1.88;2.72;1.7777395846448187;842.9552277837477;17.484916895309066;13.484291621275338;14.240220567293793;12.241514740667455;7.892190560218124;8.2701550332273…
771;13.553206461428552;-0.3417617447320731;13.553206461428552;0.06169940185542666;0.6797902833261257;426.5200000000002;400.3120000000002;426.205576072;162.0;0.0;0.19530479736170384;-0.3780136349280082;0.3780136349280082;0.19530479736170384;1.09375;1.875;2.5625;1.3671152637137403;1287.1345582434233;22.034804948073727;18.44222993887427;18.44222993887427;15.468694924118143;11.294362288088925;11.2943…
772;13.566811903605423;-0.31509507806540626;13.566811903605423;0.08021792037394526;0.6569250816990932;425.5320000000002;398.3160000000002;425.210327104;162.0;0.0;0.19530255653326195;-0.37801367156319393;0.37801367156319393;0.19530255653326195;1.125;1.90625;2.59375;1.3671152637137403;1284.2091408545143;22.034804948073727;18.572366612563936;18.572366612563936;15.468694924118143;11.54347167382781;11…
773;12.807799823633157;-0.4083276643990932;12.807799823633157;0.13183479255899955;0.7968204776774281;333.34700000000004;318.2270000000001;333.11134134;124.0;0.0;0.30971839257043343;-0.5075911290960221;0.5075911290960221;0.30971839257043343;1.16;2.04;2.76;1.7545931821013783;920.1069681174231;17.225403871315226;13.24066097438962;13.24066097438962;12.237183443017884;7.8665534353101485;7.866553435310…
774;12.293233808576765;-0.3628782111880955;12.293233808576765;0.3628782111880955;0.37937378600968713;445.47500000000014;422.2910000000002;445.163770836;168.0;0.0;0.3231805793852612;-0.4966877239004324;0.4966877239004324;0.3231805793852612;0.7272727272727273;1.4545454545454546;2.1818181818181817;1.4616420339410405;1275.0270476394653;23.208531534440656;18.416658278094786;18.416658278094786;16.08838…
775;12.410664391423389;-0.548929746166398;12.410664391423389;0.06403733380149257;0.34510771585486044;450.50300000000027;424.29500000000024;450.212786692;172.0;0.0;0.4111761850350071;-0.5076063620904461;0.5076063620904461;0.4111761850350071;1.2121212121212122;2.0;2.727272727272727;1.518706723104179;1250.254888885158;23.371668241257193;18.687114246504084;18.687114246504084;15.918723993369944;10.628…
776;13.532584404132024;-0.419198528176703;13.532584404132024;0.13724860957544993;0.5529217280943668;409.44900000000007;390.2970000000002;409.15387484800004;152.0;0.0;0.27414372834475353;-0.5075911291635522;0.5075911291635522;0.27414372834475353;1.0;1.903225806451613;2.6774193548387095;1.5483891071556402;1251.9817959455372;21.20853153444066;16.536240951684174;16.536240951684174;15.20350993820667;9…
777;12.939188712522045;-0.42797996976568453;12.939188712522045;0.12366864029562508;0.7017447486043745;412.2430000000001;398.1310000000002;411.021853408;130.0;0.0;0.3097847979386104;-0.507591129096022;0.507591129096022;0.3097847979386104;1.1923076923076923;2.0384615384615383;2.730769230769231;1.7540349222149427;984.4591303914174;18.095647359318303;13.54127517820922;15.127271717323925;12.6310302931…
778;13.544679626480221;-0.4736290889812722;13.544679626480221;0.11219882854172192;0.48821208870667776;427.4600000000001;406.2920000000002;427.15320615199994;160.0;0.0;0.3097818069382039;-0.507591129096022;0.507591129096022;0.3097818069382039;1.1875;2.0625;2.84375;1.5678069854659822;1313.283468679188;22.07877502244374;17.433366315229655;17.433366315229655;15.652198343190415;10.400906784944295;10.4…
779;12.870299823633157;-0.36832766439909315;12.870299823633157;0.1522429558243057;0.7730382920189378;332.36300000000006;316.2350000000001;332.127325752;124.0;0.0;0.2904561070075751;-0.5075911291309367;0.5075911291309367;0.2904561070075751;1.16;2.04;2.76;1.7545931821013783;919.6167431217501;17.225403871315226;13.332412683925757;13.332412683925757;12.237183443017884;7.9654021642775135;7.96540216427…
780;12.911966490299823;-0.34166099773242653;12.911966490299823;0.16468206727135293;0.7811486931008559;349.4150000000001;334.29500000000013;349.08849772;124.0;0.0;0.28412025358709847;-0.5075911291469282;0.5075911291469282;0.28412025358709847;1.16;2.04;2.76;1.7545931821013783;922.8618556195865;17.225403871315226;13.24066097438962;14.057157555317344;12.237183443017884;7.8665534353101485;8.7462062465…
781;11.851496242669654;-0.4223211492024628;11.851496242669654;0.23141751466426852;0.7167652505172849;326.35600000000005;308.21200000000005;326.13789043599996;124.0;0.0;0.3392786001447205;-0.5075953869337834;0.5075953869337834;0.3392786001447205;1.4166666666666667;2.2083333333333335;2.875;2.049803296463022;917.5848088810742;17.26722023457211;13.699209090062237;13.699209090062237;11.545243855508334…
782;13.012943763729275;-0.31225055372133315;13.012943763729275;0.31225055372133315;0.20805234684372675;449.5070000000002;429.34700000000026;449.12094072;162.0;0.0;0.162595103262774;-0.49284204149667454;0.49284204149667454;0.162595103262774;0.90625;1.59375;2.28125;1.511188787822165;1262.2240993999699;22.501424753254113;17.3725533611762;18.26698055217612;15.550376490957337;9.64404489550638;10.09125…
783;14.620471010003836;-0.9600020990879334;14.620471010003836;0.1623352597211727;0.3563807278174297;469.41900000000015;451.27500000000026;469.12494071599997;174.0;0.0;0.32335016092601665;-0.4928420414966744;0.4928420414966744;0.32335016092601665;0.7941176470588235;1.4411764705882353;2.088235294117647;1.5215241663425731;1381.4259683594548;24.24191172926027;17.987602868279353;17.987602868279353;16.…
784;14.011054668348201;-4.592394068368034;14.011054668348201;0.03580018418766495;0.37067279448638013;582.6270000000002;549.3630000000002;582.256623576;222.0;0.0;0.41629950014513817;-0.39504455442069414;0.41629950014513817;0.39504455442069414;1.0238095238095237;1.7380952380952381;2.4047619047619047;1.4990846820001305;1514.6478876353544;30.44058234200953;23.67765733008841;23.67765733008841;19.99375…
785;12.09438350340136;-0.5962414965986393;12.09438350340136;0.051435185185185084;0.5285659902193696;277.279;266.191;277.07389321200003;102.0;0.0;0.34406837395904105;-0.4622279827276121;0.4622279827276121;0.34406837395904105;1.1428571428571428;1.8571428571428572;2.5714285714285716;2.1901553336895287;987.0385830803233;14.560113453385565;11.34316686321585;11.34316686321585;10.219545352812844;6.79340…
786;12.21934869897737;-0.5043812073135481;12.21934869897737;0.05453324457545272;0.27171152623880046;460.44600000000025;440.2860000000003;460.1382843599999;172.0;0.0;0.32317852339714903;-0.49284204149667454;0.49284204149667454;0.32317852339714903;0.8529411764705882;1.4411764705882353;2.0294117647058822;1.4397900267113517;1340.435743363782;24.078775022443736;18.27212016405861;18.27212016405861;16.4…
787;12.743295395982084;-0.09874788174120752;12.743295395982084;0.09874788174120752;0.5204281612621814;408.50600000000014;380.28200000000015;408.22737413600004;158.0;0.0;0.25269957685902333;-0.5076063620904461;0.5076063620904461;0.25269957685902333;1.2333333333333334;2.033333333333333;2.8;1.477344045459305;1055.2075314265521;21.087211190881018;17.480815082217617;17.480815082217617;14.5248771432525…
788;12.24450681573517;-0.4857589361629764;12.24450681573517;0.1737994888675809;0.6550258003044515;356.3820000000002;336.2220000000001;356.14845512;136.0;0.0;0.3430922388850714;-0.5076063620903477;0.5076063620903477;0.3430922388850714;1.3076923076923077;2.1153846153846154;2.8076923076923075;2.1000120720520896;951.7592435720488;18.681433796945203;14.814564161712648;14.814564161712648;12.54524385550…
789;12.524885070435733;-0.47002264320175535;12.524885070435733;0.09478897338180348;0.39982050272149816;466.58600000000024;432.31400000000025;466.26923894799995;182.0;0.0;0.4111758553058085;-0.5076063620904461;0.5076063620904461;0.4111758553058085;1.2352941176470589;2.0294117647058822;2.764705882352941;1.4651376573948292;1137.1265615939244;24.07877502244374;20.173520423057656;20.173520423057656;16…
790;11.818438221630863;-0.4241385657926051;11.818438221630863;0.19669529244204642;0.7226396138618281;312.32900000000006;296.2010000000001;312.12224037199996;118.0;0.0;0.3392786001447205;-0.5076063620904461;0.5076063620904461;0.3392786001447205;1.3478260869565217;2.130434782608696;2.8260869565217392;2.084318121955899;901.7218939507978;16.560113453385565;12.992102308875689;12.992102308875689;11.007…
791;12.73239279370447;-4.6544339228682325;12.73239279370447;0.1910352366255148;0.6917692595941711;366.29900000000004;353.19500000000005;366.093974936;136.0;0.0;0.4194559671137061;-0.5072434812022653;0.5072434812022653;0.4194559671137061;1.3461538461538463;2.076923076923077;2.6923076923076925;2.031033414077057;998.3040311171164;19.060113453385558;13.625995727903371;13.625995727903371;12.2185639184…
792;12.296217400161549;-0.44999524318607986;12.296217400161549;0.2749004267372117;0.3081994432596126;484.33900000000017;465.1870000000003;483.075261448;168.0;0.0;0.32322462351610615;-0.49284204149667454;0.49284204149667454;0.32322462351610615;0.8787878787878788;1.606060606060606;2.3333333333333335;1.480348434272857;1313.3497750177105;23.371668241257193;17.68698866445975;19.19884655649666;15.97789…
793;12.286643200111158;-0.31098289750706787;12.286643200111158;0.31098289750706787;0.393010554998715;429.47600000000017;406.29200000000026;429.168856216;162.0;0.0;0.32318769020961735;-0.49284204149667454;0.49284204149667454;0.32318769020961735;0.84375;1.5625;2.28125;1.4841494247116411;1256.009432378543;22.501424753254113;18.008409987630923;18.008409987630923;15.567213243362945;9.994349475127466;9…
794;12.321581471716094;-0.4723717863959569;12.321581471716094;0.342509839200007;0.30819944325961235;484.3390000000003;465.18700000000024;483.075261448;168.0;0.0;0.3232651743054128;-0.49284204149667454;0.49284204149667454;0.3232651743054128;0.8484848484848485;1.5151515151515151;2.1818181818181817;1.4874647105349756;1293.0997750177107;23.371668241257193;17.686988664459754;19.19884655649666;15.97789…
795;12.18636258786626;-0.3591102595630009;12.18636258786626;0.3591102595630009;0.3585553985464956;449.8940000000001;429.73400000000026;449.11423379999997;162.0;0.0;0.32317847463634813;-0.49284204149667454;0.49284204149667454;0.32317847463634813;0.8125;1.40625;2.03125;1.469095567600235;1244.8167371056031;22.501424753254113;17.386374460640152;18.14230340665861;15.550376490957337;9.677348647488373;1…
796;13.671468501413662;-0.5509828975070674;13.671468501413662;0.09868267870617964;0.39998546178352884;433.43900000000014;413.2790000000002;433.14378434;162.0;0.0;0.32326430179497895;-0.49284204149667454;0.49284204149667454;0.32326430179497895;0.875;1.59375;2.3125;1.4841494247116411;1262.0667371056031;22.501424753254113;17.38637446064015;17.38637446064015;15.567213243362945;9.68333171163208;9.6833…
797;13.692301834746996;-0.8678464868430356;13.692301834746996;0.4051754120431972;0.37769318716678646;451.4290000000002;432.2770000000002;451.13436252800005;168.0;0.0;0.3233424990386258;-0.49284204149667454;0.49284204149667454;0.3233424990386258;0.8484848484848485;1.5151515151515151;2.1818181818181817;1.4874647105349756;1293.0997750177107;23.371668241257193;17.686988664459754;17.686988664459754;15…
798;12.245721053474725;-0.5320958982629256;12.245721053474725;0.11203568896234484;0.27171152623880046;460.4460000000002;440.2860000000003;460.13828435999994;172.0;0.0;0.3231823895800619;-0.49284204149667454;0.49284204149667454;0.3231823895800619;0.8823529411764706;1.588235294117647;2.2941176470588234;1.4584591157576818;1357.685743363782;24.07877502244374;18.27212016405861;18.27212016405861;16.461…
799;12.230060393059524;-0.5432237699847173;12.230060393059524;0.20326327948972644;0.35711495695033824;511.04700000000037;483.83100000000036;510.149239404;182.0;0.0;0.2621723706030235;-0.4902575128598882;0.4902575128598882;0.2621723706030235;1.2;1.9714285714285715;2.7142857142857144;1.4391184447588627;1359.8977376545733;24.526368779636442;19.609228776386256;21.181654303332436;16.885050488558726;11…
800;11.562340955197595;-3.791203310687401;11.562340955197595;0.0;0.46968422326429066;459.96300000000025;437.7870000000002;459.12442162400004;162.0;0.0;0.2376229454002889;-0.32923764964835067;0.32923764964835067;0.2376229454002889;1.1290322580645162;1.903225806451613;2.6451612903225805;2.7224962509303077e-06;1354.909663397523;21.465890847321372;17.142563831251504;18.775556993106953;14.219365256252…
801;11.55899238660349;-3.7913060335648505;11.55899238660349;0.0;0.432748190082784;496.42400000000004;473.2400000000002;495.10109933600006;170.0;0.0;0.2376229454002889;-0.3292362474958192;0.3292362474958192;0.2376229454002889;1.09375;1.84375;2.5625;1.8149987425175626e-06;1359.32957777553;21.465890847321376;17.550812121715367;20.000301864498546;14.219365256252168;9.12244294864436;10.66876242656592;…
802;12.279942834779838;-0.4360547040074454;12.279942834779838;0.347431290934743;0.30819944325961235;484.3390000000002;465.1870000000004;483.075261448;168.0;0.0;0.323223801211851;-0.49284204149667454;0.49284204149667454;0.323223801211851;0.8484848484848485;1.5757575757575757;2.272727272727273;1.4732280242605236;1313.3497750177105;23.37166824125719;17.68698866445975;19.19884655649666;15.96106009348…
803;13.132821330496725;-0.6029480018892688;13.132821330496725;0.3347708411572954;0.18140179045123817;459.4810000000001;437.30500000000023;459.17066778399993;172.0;0.0;0.18156418278417016;-0.49284204149667454;0.49284204149667454;0.18156418278417016;0.8529411764705882;1.4705882352941178;2.088235294117647;1.4933401514650835;1307.4345284676951;23.915638315627202;18.50269003486587;18.50269003486587;16…
804;13.047739840426528;-0.08374788174120762;13.047739840426528;0.08374788174120762;0.4647960568536288;436.56000000000023;404.3040000000002;436.25867426400004;170.0;0.0;0.25272104013037;-0.5076063620904461;0.5076063620904461;0.25272104013037;1.25;2.03125;2.75;1.560492371992482;1101.3076583128486;22.664561460070644;19.058165351407247;19.058165351407247;15.43556074577555;11.371862575648601;11.371862…
805;13.684801834746995;-0.7415501905467397;13.684801834746995;0.26011361759011664;0.37769318716678646;451.4290000000002;432.2770000000003;451.134362528;168.0;0.0;0.32326559026427854;-0.49284204149667454;0.49284204149667454;0.32326559026427854;0.8484848484848485;1.5757575757575757;2.303030303030303;1.4799979767117284;1313.3497750177105;23.371668241257193;17.68698866445975;17.68698866445975;15.9610…
806;12.257639594039098;-0.35184693756753593;12.257639594039098;0.35184693756753593;0.37937378600968713;445.4750000000002;422.2910000000002;445.16377083599997;168.0;0.0;0.3231784951894493;-0.4967658883302847;0.4967658883302847;0.3231784951894493;0.696969696969697;1.2727272727272727;1.8484848484848484;1.4483489403680088;1257.7770476394658;23.20853153444066;18.416658278094786;18.416658278094786;16.0…
807;12.247639594039098;-0.36419261657988167;12.247639594039098;0.36419261657988167;0.4073504050845959;446.4630000000002;424.28700000000026;446.1590198039999;168.0;0.0;0.32317849518957287;-0.4967658883302847;0.4967658883302847;0.32317849518957287;0.7272727272727273;1.303030303030303;1.878787878787879;1.4483489403680085;1260.589239868689;23.20853153444066;18.28652160440512;18.28652160440512;16.0883…
808;13.7085055384507;-1.12942056091711;13.7085055384507;0.26011361759011664;0.37769318716678646;451.42900000000014;432.2770000000002;451.13436252800005;168.0;0.0;0.32326566697295084;-0.49284204149667454;0.49284204149667454;0.32326566697295084;0.8787878787878788;1.606060606060606;2.3333333333333335;1.480348434272857;1313.3497750177105;23.371668241257193;17.68698866445975;17.68698866445975;15.97789…
809;13.27991792200622;-1.0472208741475304;13.27991792200622;0.1277567527802539;0.37769318716678646;451.4290000000002;432.2770000000003;451.134362528;168.0;0.0;0.3231800893739217;-0.49284204149667454;0.49284204149667454;0.3231800893739217;0.7878787878787878;1.4545454545454546;2.1515151515151514;1.4661736525678966;1313.3497750177105;23.37166824125719;17.68698866445975;17.68698866445975;15.961060093…
810;12.273264594039098;-0.33143877430223;12.273264594039098;0.33143877430223;0.3411353633531648;444.4910000000002;420.2990000000002;444.17975524799994;168.0;0.0;0.3231784807550773;-0.4967658883302847;0.4967658883302847;0.3231784807550773;0.7272727272727273;1.303030303030303;1.9090909090909092;1.4483489403680088;1258.141575616066;23.20853153444066;18.508409987630923;18.508409987630923;16.088381293…
811;14.727169881752312;-0.9408274539212245;14.727169881752312;0.09339059008972495;0.35638072781742963;469.41900000000015;451.27500000000026;469.12494071599997;174.0;0.0;0.3232659270441904;-0.4928420414965103;0.4928420414965103;0.3232659270441904;0.7941176470588235;1.5588235294117647;2.264705882352941;1.523215222786073;1381.4259683594548;24.241911729260266;17.987602868279353;17.987602868279353;16.…
812;13.263714218302518;-0.7856468000734569;13.263714218302518;0.0014604564839573175;0.3776931871667864;451.42900000000026;432.27700000000027;451.134362528;168.0;0.0;0.3231816659931913;-0.49284204149667454;0.49284204149667454;0.3231816659931913;0.7878787878787878;1.4242424242424243;2.090909090909091;1.4729219221616765;1293.0997750177107;23.371668241257193;17.686988664459754;17.686988664459754;15.9…
813;12.612779341218683;-0.2970995141520951;12.612779341218683;0.27966563260889865;0.21847545958158948;557.0540000000002;527.8220000000003;556.1989664680001;204.0;0.0;0.2476891905287519;-0.4916171569547509;0.4916171569547509;0.2476891905287519;1.125;1.975;2.675;1.6436705717042663;1567.7562393853873;28.484552416379547;22.4410873002358;23.197016246254258;19.371743696003254;12.58757968060434;12.96554…
814;12.967804874840386;-0.43847533892808044;12.967804874840386;0.36934805939026805;0.39998546178352884;433.43900000000014;413.2790000000002;433.14378434;162.0;0.0;0.32317848699888996;-0.49284204149667454;0.49284204149667454;0.32317848699888996;0.8125;1.40625;2.03125;1.469095567600235;1244.8167371056031;22.501424753254113;17.386374460640152;17.386374460640152;15.550376490957337;9.677348647488373;9…
815;12.68407471696974;-0.1755973715371255;12.68407471696974;0.1755973715371255;0.402218695248976;406.4500000000001;384.27400000000017;406.1865719440001;154.0;0.0;0.2526998904912348;-0.5076063620904461;0.5076063620904461;0.2526998904912348;1.1666666666666667;1.9666666666666666;2.7333333333333334;1.5048496079619091;1183.2150367426048;21.087211190881018;16.701515686850595;16.701515686850595;14.52487…
816;12.78009956720378;-3.7068855711627315;12.78009956720378;0.18216336262105193;0.34390407410878765;516.6270000000004;488.4030000000003;516.194359756;190.0;0.0;0.26138921019555744;-0.36896615334119043;0.36896615334119043;0.26138921019555744;0.8918918918918919;1.6216216216216217;2.3513513513513513;1.2411009635412258;1478.0874062678224;25.8298518780003;20.385964841756284;21.20246142268401;17.870143…
817;13.046884690550051;-0.07130075673823555;13.046884690550051;0.060671327489023374;0.4518881021948886;425.49200000000025;402.3080000000002;425.185174976;160.0;0.0;0.2510709957056505;-0.34930585962135824;0.34930585962135824;0.2510709957056505;1.03125;1.8125;2.5625;1.5062364997798494;1339.4635789088754;22.241911729260273;17.923203890886583;17.923203890886583;15.508040390846984;10.622622879558202;1…
818;12.740580668077389;-3.661938359073057;12.740580668077389;0.19512017720492847;0.34390407410878765;516.6270000000004;488.4030000000003;516.194359756;190.0;0.0;0.2613888755922046;-0.36896615334119043;0.36896615334119043;0.2613888755922046;0.8918918918918919;1.5675675675675675;2.2432432432432434;1.2027665487475778;1460.8374062678217;25.829851878000305;20.385964841756284;21.20246142268401;17.87014…
819;12.79463975364873;-3.813830015607176;12.79463975364873;0.06642262188031145;0.3116050908120699;551.0720000000003;523.8560000000003;550.155387404;196.0;0.0;0.2614428609963266;-0.36896615334119043;0.36896615334119043;0.2614428609963266;0.9473684210526315;1.6842105263157894;2.4210526315789473;1.2445363714402196;1547.0484713970088;26.700095366003378;20.686579045575883;22.259004572522063;18.2639900…
820;12.792865770907484;-3.782286805730632;12.792865770907484;0.10521891817660767;0.3116050908120699;551.0720000000003;523.8560000000003;550.155387404;196.0;0.0;0.26139097344804124;-0.36896615334119043;0.36896615334119043;0.26139097344804124;0.9473684210526315;1.6578947368421053;2.3684210526315788;1.2399173484799957;1529.7984713970086;26.70009536600338;20.686579045575883;22.259004572522063;18.2639…
821;12.804022469698113;-3.7293855711627315;12.804022469698113;0.19836706632475587;0.3305566590106038;530.6540000000002;500.4140000000003;530.2100098200001;196.0;0.0;0.2613992622979233;-0.36896615334119043;0.36896615334119043;0.2613992622979233;0.9210526315789473;1.6578947368421053;2.3947368421052633;1.2445363714402193;1540.8244961378095;26.700095366003378;21.308614572566654;22.12511115349438;18.2…
822;12.801112298685263;-3.7236448304219922;12.801112298685263;0.189663362621052;0.3305566590106034;530.6540000000005;500.4140000000005;530.21000982;196.0;0.0;0.26138954810295323;-0.36896615334119043;0.36896615334119043;0.26138954810295323;0.9210526315789473;1.631578947368421;2.3421052631578947;1.2399173484799948;1523.5744961378093;26.700095366003378;21.308614572566654;22.125111153494384;18.263990…
823;12.812553961747547;-3.7874203406260727;12.812553961747547;0.12040410336179286;0.3067514536903192;546.6530000000002;516.4130000000004;546.20492444;202.0;0.0;0.2613938493589684;-0.4967671120214121;0.4967671120214121;0.2613938493589684;0.9487179487179487;1.6666666666666667;2.358974358974359;1.2349263500196792;1543.6864340151606;27.407202147189924;21.716862863030517;22.533359443958243;18.80199481…
824;12.678428545409135;-3.3660985341256953;12.678428545409135;0.007771289734924691;0.49186485186713313;468.58300000000025;440.35900000000026;468.19435975600004;174.0;0.0;0.2563011539127396;-0.36896615334119043;0.36896615334119043;0.2563011539127396;1.0606060606060606;1.7878787878787878;2.484848484848485;1.4081562449365315;1215.003555891258;23.424074484064484;18.7063202769947;19.522816857922425;15…
825;12.706897329372424;-3.378251311903473;12.706897329372424;0.06167315470951995;0.45470992115566816;482.61000000000035;452.3700000000003;482.21000982000004;180.0;0.0;0.2563011539127396;-0.36896615334119043;0.36896615334119043;0.2563011539127396;1.0588235294117647;1.7941176470588236;2.5;1.3995609877401591;1231.6040304406883;24.13118126525103;19.413427058181245;20.22992363910897;16.325631619565748…
826;12.70917175163311;-3.4448022378293985;12.70917175163311;0.23743365160572916;0.47693935860890124;482.6100000000002;452.37000000000023;482.2100098200001;180.0;0.0;0.2563011539127396;-0.36896615334119043;0.36896615334119043;0.2563011539127396;1.0294117647058822;1.7352941176470589;2.411764705882353;1.409680301684535;1245.7225057236215;24.294317972067564;19.57656376499778;20.393060345925505;16.208…
827;12.930115121634921;-3.7092221721063887;12.930115121634921;0.18228096676147354;0.34390407410878765;516.6270000000003;488.4030000000003;516.194359756;190.0;0.0;0.26138921019555744;-0.3689467193463586;0.3689467193463586;0.26138921019555744;0.8918918918918919;1.6486486486486487;2.4324324324324325;1.2720843565039068;1495.3374062678222;25.829851878000298;20.385964841756284;21.20246142268401;17.8701…
828;12.861596603116404;-3.7110688621258974;12.861596603116404;0.17857469816600835;0.3515020597988853;503.5840000000003;478.3840000000003;503.16272527999996;184.0;0.0;0.26138921019555744;-0.3777778199544792;0.3777778199544792;0.26138921019555744;0.9166666666666666;1.6944444444444444;2.5;1.2831887719677035;1464.4599434116863;24.95960838999722;19.346999536720187;20.163496117647913;17.476296313191114…
829;12.723777253154196;-3.7085142774313273;12.723777253154196;0.1788415713006457;0.35150205979888555;503.58400000000023;478.3840000000003;503.1627252800001;184.0;0.0;0.26138921019555744;-0.37777781997653226;0.37777781997653226;0.26138921019555744;0.9166666666666666;1.6666666666666667;2.4166666666666665;1.2542114291508686;1447.209943411686;24.959608389997218;19.346999536720187;20.163496117647913;1…
830;12.721624253486315;-3.712402644480672;12.721624253486315;0.17763540762551;0.27535412331674175;531.6380000000003;502.40600000000035;531.194025408;196.0;0.0;0.26138921019555744;-0.49226400219491073;0.49226400219491073;0.26138921019555744;0.9473684210526315;1.7105263157894737;2.473684210526316;1.182287555849085;1481.1899240232613;26.37382195237031;20.761213099093283;21.57770968002101;18.45945956…
831;12.742334312657913;-3.7182605431957136;12.742334312657913;0.1738475288376311;0.27545210411528975;547.6370000000003;518.4050000000003;547.188940028;202.0;0.0;0.26138921019555744;-0.49226397289825863;0.49226397289825863;0.26138921019555744;0.9743589743589743;1.7435897435897436;2.5128205128205128;1.1674474559187775;1500.8629476474002;27.080928733556856;21.169461389557146;21.985957970484872;18.95…
832;12.74415695462156;-3.708750154407006;12.74415695462156;0.17990640461440965;0.32581542303870037;517.6110000000003;490.3950000000004;517.1783753440001;190.0;0.0;0.26138921019555744;-0.3787922904487288;0.3787922904487288;0.26138921019555744;0.9459459459459459;1.7027027027027026;2.4594594594594597;1.2245732661926163;1464.1944330017589;25.66671517118376;20.054106317906736;20.870602898834463;17.959…
833;12.681306568821496;-3.679818131886232;12.681306568821496;0.20624630194307225;0.3500875824283461;504.6200000000003;476.39600000000036;504.205593136;186.0;0.0;0.26138921019555744;-0.35387659917712677;0.35387659917712677;0.26138921019555744;0.9166666666666666;1.6944444444444444;2.4722222222222223;1.3150698212907306;1447.9328560908957;25.122745096813752;20.140092934723455;20.95658951565118;17.353…
834;12.70058523576175;-3.6939696953736436;12.70058523576175;0.16711088126494;0.25519862871759263;534.6460000000004;504.4060000000004;534.21615782;198.0;0.0;0.26138921019555744;-0.3950445481992146;0.3950445481992146;0.26138921019555744;0.9736842105263158;1.763157894736842;2.526315789473684;1.2834539760483406;1485.3862993411994;26.536958659186844;21.001520092596508;21.818016673524234;18.39131121336…
835;12.483130681948321;-0.15922832391807806;12.483130681948321;0.15922832391807806;0.5535265676752352;369.42500000000024;346.24100000000016;369.180089596;142.0;0.0;0.25270017279183443;-0.5076063620904461;0.5076063620904461;0.25270017279183443;1.3333333333333333;2.1481481481481484;2.888888888888889;1.878755000097023;967.3786808934153;19.388540578131753;15.613422652435332;15.613422652435332;13.0072…
836;12.778295395982084;-0.12138162659717455;12.778295395982084;0.12138162659717455;0.4998695701048648;424.5050000000002;396.28100000000023;424.222288756;164.0;0.0;0.25269957685920147;-0.5076063620904461;0.5076063620904461;0.25269957685920147;1.2580645161290323;2.064516129032258;2.838709677419355;1.4463571354066285;1074.5386410751528;21.794317972067564;17.889063372681477;17.889063372681477;15.0248…
837;11.879965026632943;-0.42082131356801145;11.879965026632943;0.24933418133093532;0.693340647641612;340.3830000000001;320.22300000000007;340.1535405;130.0;0.0;0.3392786001447205;-0.5075952013487811;0.5075952013487811;0.3392786001447205;1.4;2.2;2.88;2.0035216205007917;933.4610321515993;17.974327015758657;14.406315871248786;14.406315871248786;12.045243855508334;8.049282821506367;8.049282821506367;…
838;12.412867078423606;-0.20787270856715256;12.412867078423606;0.20787270856715256;0.7778034756425788;354.3660000000001;336.2220000000001;354.132805056;134.0;0.0;0.32268868279304086;-0.49676778655292947;0.49676778655292947;0.32268868279304086;1.1923076923076923;1.9615384615384615;2.6923076923076925;1.6118988479352265;916.5907225853898;17.932510652501772;14.267162688239274;14.267162688239274;12.74…
839;11.780961178472001;-0.4247170781893004;11.780961178472001;0.15039899614575014;0.7210813852797595;298.3020000000001;284.19000000000005;298.10659030799997;112.0;0.0;0.3392786001447205;-0.5078861404466092;0.5078861404466092;0.3392786001447205;1.4090909090909092;2.227272727272727;2.9545454545454546;2.1007498649318705;857.1148868248875;15.689869965382487;12.069452578065315;12.069452578065315;10.59…
840;12.265104888297529;-0.41726356579260604;12.265104888297529;0.19606836342970024;0.6991370028473983;354.4100000000002;332.23400000000015;354.16919056399996;136.0;0.0;0.33931114749174385;-0.5076063620904461;0.5076063620904461;0.33931114749174385;1.3076923076923077;2.0384615384615383;2.6538461538461537;2.2121803488551084;986.3482958638521;19.060113453385565;15.49210230887569;15.49210230887569;12.…
841;12.143195845193501;-0.289812469243385;12.143195845193501;0.029709616105112913;0.6434992650719025;357.4130000000001;338.2610000000001;357.147726848;134.0;0.0;0.3231784367460299;-0.3479023510323655;0.3479023510323655;0.3231784367460299;0.8518518518518519;1.4444444444444444;2.111111111111111;1.4746787827494254;1008.7328131219471;18.80275414050485;14.874456323200162;14.874456323200162;13.09735678…
842;12.315644856201382;-0.1345393752338191;12.315644856201382;0.1345393752338191;0.7900420572046314;338.3670000000001;320.223;338.13789043599996;128.0;0.0;0.32252700851334254;-0.49676778655292947;0.49676778655292947;0.32252700851334254;1.2;1.96;2.68;1.6421802718474743;898.3301068877555;17.225403871315223;13.858914397775411;13.858914397775411;12.241514740667453;8.19313605040507;8.19313605040507;5.…
843;12.389718930275457;0.03212729143284765;12.389718930275457;0.03212729143284765;0.7776195366230417;337.3790000000001;318.22700000000003;337.14264146799997;128.0;0.0;0.23141721626376358;-0.49676778655292947;0.49676778655292947;0.23141721626376358;1.2;1.96;2.68;1.6421802718474743;895.9232466561255;17.225403871315223;13.989051071465079;13.989051071465079;12.241514740667453;8.442245436143955;8.4422…
844;12.370549798125555;0.04683880046253841;12.370549798125555;0.04683880046253841;0.7794867671965979;321.3800000000001;302.228;321.147726848;122.0;0.0;0.23141721607168114;-0.4375288669234793;0.4375288669234793;0.23141721607168114;1.1666666666666667;1.9166666666666667;2.6666666666666665;1.664071750606598;877.2682212276933;16.518297090128677;13.580802781001216;13.580802781001216;11.70350993820667;8…
845;13.51220830564029;-3.869935543010715;13.51220830564029;0.15089993190857598;0.4357716303065281;495.56100000000026;470.3610000000003;495.1576399000001;182.0;0.0;0.30096462100096366;-0.37631157519031183;0.37631157519031183;0.30096462100096366;1.1142857142857143;1.9428571428571428;2.6857142857142855;1.4959258071687513;1564.1731761868639;24.57877502244374;19.340273941425462;20.156770522353185;16.7…
846;11.930549798125554;0.02600546712920493;11.930549798125554;0.02600546712920493;0.8015502504875369;293.326;278.20599999999996;293.11642672;110.0;0.0;0.23141721607168117;-0.4375288669234793;0.4375288669234793;0.23141721607168117;1.2272727272727273;2.0;2.727272727272727;1.7298477904257639;847.9714833751169;15.104083527755582;12.16658921862812;12.16658921862812;10.703509938206668;7.329873000448159…
847;13.705428683650776;-0.34926174473207316;13.705428683650776;0.06919940185542672;0.6573342597362655;440.5470000000002;412.3230000000002;440.22122613600004;168.0;0.0;0.19531477909672265;-0.37801363492800816;0.37801363492800816;0.19531477909672265;1.121212121212121;1.878787878787879;2.5454545454545454;1.401992038526216;1334.385748738573;22.905048436076804;19.36487966968464;19.36487966968464;15.87…
848;13.752764284557804;-0.4192730826005535;13.752764284557804;0.015615412959388175;0.6060994311363429;450.5420000000002;424.33400000000023;450.20557607200004;170.0;0.0;0.19534941864177238;-0.3780136349280081;0.3780136349280081;0.19534941864177238;1.1470588235294117;1.911764705882353;2.5588235294117645;1.4305604829936531;1423.3278973781257;23.61215521726335;19.442229938874267;19.442229938874267;16…
849;13.821358388866194;-0.35067897829216355;13.821358388866194;0.07994014259616744;0.6478868399221117;454.57400000000024;424.33400000000023;454.2368762;174.0;0.0;0.1953149571966653;-0.37801363492800816;0.37801363492800816;0.1953149571966653;1.1470588235294117;1.911764705882353;2.5588235294117645;1.4220444801197052;1350.9636903094558;23.612155217263346;20.071986450871186;20.071986450871186;16.4173…
850;13.909687470498847;-0.3521936466595106;13.909687470498847;0.08702631039662068;0.6151706483999194;468.6010000000003;436.34500000000025;468.25252626400004;180.0;0.0;0.19531495860985162;-0.37801363492800816;0.37801363492800816;0.19531495860985162;1.1428571428571428;1.9142857142857144;2.5714285714285716;1.429976420363251;1367.5600803337866;24.319261998449896;20.779093232057736;20.779093232057736;…
851;13.928028834822355;-0.36135547111151345;13.928028834822355;0.07734755000357452;0.610427739541492;468.6010000000003;436.3450000000003;468.252526264;180.0;0.0;0.1953151367344922;-0.37801363492800816;0.37801363492800816;0.1953151367344922;1.1142857142857143;1.8571428571428572;2.4857142857142858;1.4442047413988062;1381.9080978278914;24.482398705266423;20.942229938874267;20.942229938874267;16.7900…
852;14.165906606301316;-0.3529498194990166;14.165906606301316;0.10995531224427335;0.4754877193293699;522.6930000000003;484.3890000000003;522.2994764560001;202.0;0.0;0.19531495862068038;-0.37801363492800816;0.37801363492800816;0.19531495862068038;1.0769230769230769;1.8461538461538463;2.5384615384615383;1.2889152310398209;1477.5774313054296;26.72503939238571;23.18487062599355;23.18487062599355;18.9…
853;12.323072754966695;0.03391460905349852;12.323072754966695;0.03391460905349852;0.8015473215050706;308.3410000000001;292.213;308.127325752;116.0;0.0;0.23141865997003017;-0.43746914991415653;0.43746914991415653;0.23141865997003017;1.2608695652173914;2.130434782608696;2.9130434782608696;1.6723092720698942;838.1804693435406;15.6480536021256;12.528016376501173;12.528016376501173;11.309663088089316;…
854;12.126484299464096;-0.34683690864877703;12.126484299464096;0.03905253151201604;0.6075039021383972;377.8310000000001;361.70300000000015;377.093104432;134.0;0.0;0.3231792390190965;-0.3479023510323655;0.3479023510323655;0.3231792390190965;0.8888888888888888;1.5925925925925926;2.3703703703703702;1.4845301676476517;1031.8516428536136;18.802754140504845;14.252420796209387;15.008349742227841;13.0973…
855;11.933005967312495;-0.07264122708567133;11.933005967312495;0.07264122708567133;0.7368612214981116;343.408;326.27200000000005;343.09906240400005;124.0;0.0;0.23141721507138882;-0.49676778655292947;0.49676778655292947;0.23141721507138882;1.2916666666666667;2.0833333333333335;2.7916666666666665;1.8958961879364031;845.9129818650467;16.94094682093905;13.40573553036622;14.222232111293946;11.70703989…
856;13.171740796290464;-0.454861600006802;13.171740796290464;0.0563364821293002;0.6478538960153244;361.3760000000001;345.2480000000001;361.122654972;134.0;0.0;0.32318003580281923;-0.3479023510323655;0.3479023510323655;0.32318003580281923;0.8888888888888888;1.5925925925925926;2.3703703703703702;1.4845301676476517;1031.8516428536136;18.802754140504845;14.252420796209387;14.252420796209387;13.097356…
857;12.343422633979161;0.0037939580995138833;12.343422633979161;0.0037939580995138833;0.7362250181446639;351.4060000000001;330.23800000000006;351.15829153199996;134.0;0.0;0.23141721506288584;-0.49676778655292947;0.49676778655292947;0.23141721506288584;1.2307692307692308;2.0;2.730769230769231;1.5711010158870464;911.7010357092772;17.932510652501772;14.696157852651627;14.696157852651627;12.724677988…
858;11.915889304298394;0.008558267863823854;11.915889304298394;0.008558267863823854;0.7961355009671297;313.74400000000014;301.6480000000001;313.06180430399996;110.0;0.0;0.23141721613436467;-0.4375288554248029;0.4375288554248029;0.23141721613436467;1.2272727272727273;2.0;2.727272727272727;1.7298477904257643;853.4583516763728;15.104083527755582;11.544553691637347;12.300482637655803;10.7035099382066…
859;12.65061234415214;-0.3309732445932527;12.65061234415214;0.22100159508806372;0.2928384000989632;476.5360000000002;452.3440000000003;476.184840628;178.0;0.0;0.323178588560648;-0.347833633094592;0.347833633094592;0.323178588560648;0.7777777777777778;1.5277777777777777;2.2777777777777777;1.3399123989908228;1464.1068090930464;25.070338854006454;19.592105690422528;19.592105690422528;17.474366886035…
860;12.333072754966693;0.046260288065844035;12.333072754966693;0.046260288065844035;0.7932630142642798;307.35300000000007;290.21700000000004;307.132076784;116.0;0.0;0.2314172160565377;-0.43752886968460075;0.43752886968460075;0.2314172160565377;1.1304347826086956;1.9130434782608696;2.6956521739130435;1.672309272069894;835.8538001166714;15.6480536021256;12.65815305019084;12.65815305019084;11.309663…
861;11.851183606062857;-0.004621351020229758;11.851183606062857;0.004621351020229758;0.3461602982741568;373.4810000000001;354.3290000000001;373.12488322800004;134.0;0.0;0.25141719388940753;-0.3479023510323654;0.3479023510323654;0.25141719388940753;1.037037037037037;1.7777777777777777;2.5555555555555554;1.553873754036308;1041.6784693914253;18.80275414050485;14.860635223736214;15.75506241473613;13.…
862;11.887218930275456;-0.13150469825260314;11.887218930275456;0.09981715301159699;0.7977115029610568;311.3410000000001;294.20500000000004;311.126991404;118.0;0.0;0.23141721625452277;-0.49676778655292947;0.49676778655292947;0.23141721625452277;1.2173913043478262;1.9565217391304348;2.608695652173913;1.989882431961758;837.9158068370502;16.396976746569035;13.160623946718887;13.160623946718887;11.079…
863;12.355889304298394;0.029391601197157335;12.355889304298394;0.029391601197157335;0.751111883657231;341.7980000000002;325.67000000000013;341.09310443199996;122.0;0.0;0.23141721613436464;-0.4375288554248029;0.4375288554248029;0.23141721613436464;1.1666666666666667;1.9166666666666667;2.6666666666666665;1.6640717506065976;882.9201939571595;16.518297090128677;12.958767254010443;13.714696200028898;1…
864;13.772291441306141;-4.686526977303267;13.772291441306141;0.2509245789420993;0.513627036859779;425.41;407.26600000000013;425.135111476;158.0;0.0;0.41792613841282755;-0.3479023510266583;0.41792613841282755;0.3479023510266583;0.967741935483871;1.7096774193548387;2.4516129032258065;1.660402885236589;1188.9244856460407;22.17299762850792;16.430999473038217;16.430999473038217;14.71936525625217;9.485…
865;13.040975051980608;-4.638888888888889;13.040975051980608;0.1535029353839963;0.21610048860345257;658.4800000000002;624.2080000000002;657.163438418;234.0;0.0;0.46647404666265296;-0.49496946082369425;0.49496946082369425;0.46647404666265296;1.0;1.558139534883721;2.0697674418604652;9.34341655915889e-07;1401.5811993958082;31.733475560822985;23.990830257633647;26.39711534067047;20.337268853392604;12…
866;12.99555141781152;-0.30829762269156147;12.99555141781152;0.02358130973029926;0.8043963435053378;297.28900000000004;285.19300000000004;297.09135484399997;110.0;0.0;0.2314172162118562;-0.437528841251703;0.437528841251703;0.2314172162118562;1.2272727272727273;2.0;2.727272727272727;1.7298477904257643;853.4583516763728;15.104083527755582;11.544553691637347;11.544553691637347;10.70350993820667;7.01…
867;12.280679310801965;-0.03819493334013502;12.280679310801965;0.02140535265271626;0.7397573477281375;356.42500000000007;336.2650000000001;356.15247788000005;134.0;0.0;0.25141719388940736;-0.3479023510323655;0.3479023510323655;0.25141719388940736;1.0;1.7407407407407407;2.5185185185185186;1.4845301676476517;1022.8032712448198;18.802754140504845;15.081563104386708;15.081563104386708;13.097356788324…
868;12.15643189323842;-0.3914838196782642;12.15643189323842;0.19966205113793656;0.6107326421777216;335.3190000000001;322.2150000000001;335.090605896;124.0;0.0;0.2920218356494667;-0.49676778655292947;0.49676778655292947;0.2920218356494667;1.16;2.0;2.72;1.6915022504425705;1020.3596029149052;17.225403871315226;13.223572775562003;13.223572775562003;12.241514740667453;7.482241927510342;7.4822419275103…
869;12.193156353960827;-0.30414534656327574;12.193156353960827;0.13846611175892987;0.5205357919364457;372.4280000000001;352.26800000000014;372.15862588;140.0;0.0;0.323178588560648;-0.39807081394836163;0.39807081394836163;0.323178588560648;1.0;1.75;2.5;1.5065971228959805;1074.3949057255875;19.672997628507925;15.37445632320016;15.37445632320016;13.508040390846983;8.957448218860021;8.957448218860021…
870;12.321790421913077;-0.2806949333401352;12.321790421913077;0.028075427707531464;0.6153758922357793;371.44000000000017;350.2720000000001;371.163376912;140.0;0.0;0.32318781658888557;-0.34790235102699435;0.34790235102699435;0.32318781658888557;0.9285714285714286;1.7142857142857142;2.5;1.541835985841715;1088.9555888441332;19.67299762850793;15.797106054010534;15.797106054010534;13.508040390846983;9…
871;12.280971335969635;-0.32527922434051004;12.280971335969635;0.20212351916633708;0.5054703166749394;414.46500000000015;392.28900000000016;414.1691905640001;156.0;0.0;0.323178588560648;-0.3478336341759278;0.3478336341759278;0.323178588560648;0.9032258064516129;1.6451612903225807;2.3548387096774195;1.5264473551090754;1185.9288430980755;21.957454678884094;17.2053543444744;17.2053543444744;14.90188…
872;12.174989118058201;-0.39051919637868404;12.174989118058201;0.04881912101818919;0.6491813272432703;368.3960000000001;352.2680000000001;368.127325752;136.0;0.0;0.323179116800949;-0.3479023510323655;0.3479023510323655;0.323179116800949;0.9285714285714286;1.6428571428571428;2.4285714285714284;1.476501066672504;1114.1258276029741;19.509860921691395;14.821669918700119;14.821669918700119;13.63536159…
873;13.795269535243312;-4.6585467859267915;13.795269535243312;0.13089577071159675;0.48824859500774576;429.37300000000005;414.25300000000004;429.11003960000005;158.0;0.0;0.41598904856652963;-0.3479023510323655;0.41598904856652963;0.3479023510323655;0.9354838709677419;1.6451612903225807;2.3548387096774195;1.4821817175991354;1174.363802527495;22.172997628507925;15.808963946047442;15.808963946047442;…
874;12.226214374999618;-0.30232792997313185;12.226214374999618;0.12054944509226284;0.6140451558705833;387.43900000000014;366.2710000000002;387.1582915320001;146.0;0.0;0.323178588560648;-0.49591153306166225;0.49591153306166225;0.323178588560648;1.0;1.7586206896551724;2.4827586206896552;1.5160470742401397;1091.0222412918351;20.380104409694468;16.2053543444744;16.2053543444744;14.046045193307767;9.2…
875;12.280868275276646;-0.2841208592660611;12.280868275276646;0.029450616672006324;0.6153758922357793;371.44000000000017;350.2720000000001;371.16337691200005;140.0;0.0;0.3231787427915793;-0.3479023510323655;0.3479023510323655;0.3231787427915793;0.8571428571428571;1.5;2.2142857142857144;1.4826979264950784;1051.4555888441334;19.67299762850793;15.797106054010534;15.797106054010534;13.491203638441375…
876;12.61061234415214;-0.3360025823356032;12.61061234415214;0.23662659508806372;0.31659324808775885;477.52400000000006;454.34000000000026;477.18008959600013;178.0;0.0;0.323178588560648;-0.34783363309454596;0.34783363309454596;0.323178588560648;0.8888888888888888;1.6944444444444444;2.4444444444444446;1.3399123989908226;1466.7726796596965;25.070338854006454;19.461969016732862;19.461969016732862;17.…
877;12.437720127128497;-0.2699541925993947;12.437720127128497;0.024378154044979894;0.5838596020442314;385.46700000000016;362.28300000000013;385.17902697600005;146.0;0.0;0.3231879806566771;-0.3479023510269839;0.3479023510269839;0.3231879806566771;1.0;1.793103448275862;2.586206896551724;1.5786214055281642;1105.029953766002;20.380104409694468;16.50421283519708;16.50421283519708;14.046045193307767;9.…
878;14.602462180859998;-0.5492796779205509;14.602462180859998;0.0793342414126148;0.6215830234082106;375.40300000000013;357.2590000000001;375.13830503599996;140.0;0.0;0.3232644276973179;-0.3479023509772759;0.3479023509772759;0.3232644276973179;1.0;1.7857142857142858;2.5714285714285716;1.5418359858417148;1094.890018223424;19.67299762850793;15.175070527019761;15.175070527019761;13.508040390846983;8.…
879;12.254495920779291;-0.2857383951693113;12.254495920779291;0.02949041731448543;0.6153758922357793;371.4400000000001;350.27200000000016;371.163376912;140.0;0.0;0.323178590975681;-0.3479023510323655;0.3479023510323655;0.323178590975681;0.8571428571428571;1.5357142857142858;2.2857142857142856;1.4738223573232097;1071.7055888441332;19.672997628507925;15.797106054010536;15.797106054010536;13.5080403…
880;12.537623755246411;-0.20023197037717222;12.537623755246411;0.027852398872489692;0.7081969991017858;371.44000000000005;350.2720000000001;371.16337691200005;140.0;0.0;0.3255522541717804;-0.3479023510323655;0.3479023510323655;0.3255522541717804;1.0;1.7142857142857142;2.4642857142857144;1.5148085989959925;1057.6975185350166;19.67299762850792;15.821669918700119;15.821669918700119;13.52487714325259…
881;13.221886393794382;0.025228334594246782;13.221886393794382;0.025228334594246782;0.2693048097242527;509.6500000000004;474.37000000000035;509.26784198;196.0;0.0;0.25206345135921177;-0.37411979493901715;0.37411979493901715;0.25206345135921177;1.0789473684210527;1.894736842105263;2.6842105263157894;1.5489099789902132;1595.3360930992033;26.551312806018768;22.687721684214342;22.687721684214342;18.3…
882;12.537623755246411;-0.20023197037717222;12.537623755246411;0.02683030928979413;0.7081969991017857;371.4400000000001;350.2720000000001;371.163376912;140.0;0.0;0.325552253872368;-0.3479023510323655;0.3479023510323655;0.325552253872368;1.0;1.7142857142857142;2.4642857142857144;1.5349759781658905;1057.6975185350166;19.672997628507925;15.82166991870012;15.82166991870012;13.524877143252588;9.146533…
883;13.860351203663793;-4.653960139037251;13.860351203663793;0.0027833154866891974;0.5136270368597788;425.41;407.26600000000013;425.135111476;158.0;0.0;0.4165835595633716;-0.3479023494160311;0.4165835595633716;0.3479023494160311;0.9032258064516129;1.5806451612903225;2.2903225806451615;1.660475462376325;1188.924485646041;22.172997628507918;16.430999473038217;16.430999473038217;14.71936525625217;9.…
884;12.30076894774631;0.0006781200134373666;12.30076894774631;0.0006781200134373666;0.48544079839051657;389.886;369.7260000000001;389.12948994000004;140.0;0.0;0.2242066752935058;-0.34276609057597585;0.34276609057597585;0.2242066752935058;1.0;1.75;2.5357142857142856;1.5070945566013476;1088.0034899835432;19.346724214874865;15.307513797497789;16.063442743516244;13.686673185801062;9.199607331211316;9…
885;14.754614785767382;-0.47119950449315495;14.754614785767382;0.14966225688364632;0.6215830234082107;375.4030000000001;357.25900000000007;375.13830503599996;140.0;0.0;0.32318019021543326;-0.3479023362932266;0.3479023362932266;0.32318019021543326;0.9285714285714286;1.6428571428571428;2.392857142857143;1.541718944703396;1094.890018223424;19.672997628507925;15.175070527019761;15.175070527019761;13.…
886;12.4740126441353;-0.27319493334013556;12.4740126441353;0.02648103995242912;0.5822892264119589;385.46700000000016;362.28300000000013;385.179026976;146.0;0.0;0.32319705158796774;-0.3479023510216229;0.3479023510216229;0.32319705158796774;0.896551724137931;1.5862068965517242;2.310344827586207;1.6000175966312704;1111.71484673461;20.543241116511002;16.719755784820908;16.719755784820908;13.918723993…
887;12.280868275276646;-0.2841208592660609;12.280868275276646;0.027213277291809446;0.6153758922357793;371.4400000000001;350.2720000000001;371.163376912;140.0;0.0;0.323178742797875;-0.34790234960099176;0.34790234960099176;0.323178742797875;0.8571428571428571;1.5714285714285714;2.3214285714285716;1.5417189447033963;1088.9555888441332;19.672997628507925;15.797106054010534;15.797106054010534;13.50804…
888;12.389097678148907;-3.612303569563218;12.389097678148907;0.061026564773928316;0.7449988388790205;364.4260000000001;348.2980000000001;364.088163372;130.0;0.0;0.261388875540665;-0.3479023510323655;0.3479023510323655;0.261388875540665;0.8076923076923077;1.5;2.230769230769231;1.6186397574748173;1075.7989759496897;18.148053602125596;13.768303173317513;14.584799754245239;12.54364332281354;8.1288802…
889;12.058268124105066;-0.29226900741420936;12.058268124105066;0.029889014253260848;0.6655285491042068;343.3860000000001;326.25000000000006;343.13207678400005;128.0;0.0;0.32317843433762644;-0.3479023510323655;0.3479023510323655;0.32317843433762644;0.7692307692307693;1.4230769230769231;2.1538461538461537;1.4949065317357262;966.3061798762091;17.93251065250177;13.951806592389786;13.951806592389786;1…
890;12.263148446604436;-0.3651393777845795;12.263148446604436;0.061061538818642624;0.5736729133011169;391.8580000000002;373.71400000000017;391.1087544959999;140.0;0.0;0.32322391495788494;-0.3479023510047608;0.3479023510047608;0.32322391495788494;1.0;1.7857142857142858;2.5714285714285716;1.5418359858417148;1094.890018223424;19.67299762850793;15.175070527019761;15.930999473038217;13.508040390846983…
891;12.169568199690854;-0.288194933340135;12.169568199690854;0.029669815462633586;0.6434992650719024;357.41300000000007;338.2610000000001;357.14772684800005;134.0;0.0;0.323178588560648;-0.3479023510323655;0.3479023510323655;0.323178588560648;0.8888888888888888;1.5925925925925926;2.3703703703703702;1.4845301676476514;1025.9828131219472;18.802754140504845;14.87445632320016;14.87445632320016;13.0973…
892;13.493966571863467;-0.10476167179667661;13.493966571863467;0.09023983847441652;0.4903341833689775;486.6410000000002;456.40100000000024;486.20894719999995;180.0;0.0;0.26198531770534894;-0.35991489165476254;0.35991489165476254;0.26198531770534894;0.9714285714285714;1.7714285714285714;2.6;1.2104553206669533;1299.2845086992063;23.777445635193008;19.75663578496669;20.573132365894416;17.16983643339…
893;12.237784375049888;-0.34276283457470336;12.237784375049888;0.07029717751856701;0.5736729133011169;391.8580000000001;373.71400000000017;391.108754496;140.0;0.0;0.3231793933427937;-0.34790234364005057;0.34790234364005057;0.3231793933427937;0.9285714285714286;1.6428571428571428;2.392857142857143;1.541718944703396;1094.890018223424;19.672997628507925;15.175070527019761;15.930999473038217;13.50804…
894;12.212565992139622;-3.132064478866502;12.212565992139622;0.03678373188975326;0.3040602637248751;502.60000000000014;476.3920000000002;502.178709692;184.0;0.0;0.3231784477700881;-0.3293151066188955;0.3293151066188955;0.3231784477700881;0.8611111111111112;1.5277777777777777;2.2222222222222223;1.4080206455990791;1444.263882315148;25.545394827624126;19.84199476738626;20.65849134831399;17.248134695…
895;13.912481374105655;-4.69004553355391;13.912481374105655;0.03639684791181841;0.2151211744703607;575.5480000000001;554.3800000000001;575.136271412;208.0;0.0;0.41598904856652963;-0.3293151066189025;0.41598904856652963;0.3293151066189025;0.925;1.575;2.2;1.4040595207945856;1631.988540299839;29.078775022443732;20.569395609046996;21.385892189974726;18.79086346696349;11.309436053940749;12.85575553186…
896;13.061877948423763;-0.3063252361037905;13.061877948423763;0.002747976396965779;0.7849750897145666;325.3430000000002;309.2150000000001;325.12265497199996;122.0;0.0;0.2314172162118562;-0.437528841251703;0.437528841251703;0.2314172162118562;1.1666666666666667;1.9166666666666667;2.6666666666666665;1.6640717506065976;882.9201939571595;16.518297090128677;12.958767254010443;12.958767254010443;11.703…
897;11.636675874024876;-3.0763349080064915;11.636675874024876;0.0016330567538014318;0.4753833476280392;454.5560000000001;428.3480000000002;454.17870969200004;168.0;0.0;0.3187246969447381;-0.33814584390955776;0.33814584390955776;0.3187246969447381;1.0;1.65625;2.28125;1.6780323542953233;1165.0303618833698;23.139617433688308;18.162350202624683;18.978846783552406;15.230496605175274;9.986783818014034;…
898;12.149440027280104;-0.25095721763605927;12.149440027280104;0.028350897118240903;0.5420718844346791;383.83900000000017;365.6950000000001;383.11490249600007;138.0;0.0;0.2523695264667708;-0.3963066888586159;0.3963066888586159;0.2523695264667708;1.1111111111111112;1.962962962962963;2.7777777777777777;1.7820906826806795;935.2333933259491;19.062267164498692;14.3925399117392;15.148468857757656;13.15…
899;12.101454881028511;-3.1355246864789588;12.101454881028511;0.040689981889753035;0.339651892818885;503.58400000000023;478.3840000000003;503.1627252800001;184.0;0.0;0.416587122905405;-0.4101071569467832;0.416587122905405;0.4101071569467832;0.9444444444444444;1.6944444444444444;2.4166666666666665;1.408020645599079;1444.9189043472015;25.545394827624122;19.750243057850124;20.56673963877785;17.24813…
900;12.47993093515253;-0.07304056155649041;12.47993093515253;0.07304056155649041;0.6106164594900915;421.5220000000001;398.33800000000014;421.14601259600005;154.0;0.0;0.26198531769395866;-0.492183173042412;0.492183173042412;0.26198531769395866;1.1666666666666667;2.033333333333333;2.933333333333333;1.2920631205918305;1102.0213262134278;20.33828804643758;16.518999867181332;17.33549644810906;14.75915…
901;12.102508124040863;-0.07569983986605533;12.102508124040863;0.07569983986605533;0.7562074906807345;328.4600000000001;300.23600000000005;328.226311516;130.0;0.0;0.2728815334056819;-0.3586590991471503;0.3586590991471503;0.2728815334056819;1.25;1.9583333333333333;2.5833333333333335;1.8184393592493464;690.4651096214951;17.26722023457211;15.20001670696232;15.20001670696232;11.545243855508332;9.0503…
902;12.511177103250734;-3.547549362561703;12.511177103250734;0.05102852355642007;0.30385295196538903;537.6670000000004;510.4510000000004;537.150446344;192.0;0.0;0.23641637921892286;-0.3293151016775212;0.3293151016775212;0.23641637921892286;0.7837837837837838;1.4864864864864864;2.189189189189189;1.435413209299248;1577.068779703098;26.4680445584345;20.36559812950054;21.998591291355993;17.5613946264…
903;12.20575546874942;-0.28679544511268307;12.20575546874942;0.10408047708469481;0.4299208147530171;431.88300000000015;413.7390000000002;431.11490249600007;154.0;0.0;0.261848006003433;-0.4837738496024004;0.4837738496024004;0.261848006003433;0.9032258064516129;1.7419354838709677;2.5806451612903225;1.4323055601604324;1187.2163991741213;21.468044558434503;16.32611239027814;17.082041336296594;15.1529…
904;12.761775091552515;-3.1062878455884717;12.761775091552515;0.0028697493759555215;0.24332773809531077;628.7590000000001;592.4710000000002;628.258022632;234.0;0.0;0.32317845308244625;-0.3360814771847865;0.3360814771847865;0.32317845308244625;0.8222222222222222;1.4;2.0;1.138897778219337;1739.6605031359647;31.97611624794227;25.395747104406603;26.212243685334332;21.518991643209414;14.38734645382935…
905;8.857772711929458;0.15412212545412696;8.857772711929458;0.15412212545412696;0.5600295626686173;355.82900000000024;337.6850000000001;355.119987876;128.0;0.0;0.14915976381302892;-0.39630670463802925;0.39630670463802925;0.14915976381302892;1.04;1.88;2.72;1.792755666833316;842.9552277837477;17.484916895309066;13.484291621275338;14.240220567293793;12.258351493073063;7.898173624361831;8.27613809737…
906;12.315043867549047;-4.7968328249549534;12.315043867549047;0.07683102080380833;0.21569423086143644;586.5960000000002;561.3960000000003;586.16100894;214.0;0.0;0.5725963173375077;-0.405797347354931;0.5725963173375077;0.405797347354931;0.926829268292683;1.5609756097560976;2.1707317073170733;1.356937061954634;1615.623429883772;29.622745096813752;21.806786207688184;22.623282788615906;19.32643295736…
907;12.625763529560563;-3.095411443134505;12.625763529560563;0.005515012649760287;0.22837180985500935;614.7760000000003;576.4720000000003;614.2787580760001;230.0;0.0;0.32317845023387737;-0.32931510661890256;0.32931510661890256;0.32317845023387737;0.8181818181818182;1.3863636363636365;2.0;1.1261169470651564;1655.5049318381732;31.105872759939185;25.194605595129286;26.011102176057012;21.091471288280…
908;6.054423201710186;0.6474452611694885;6.054423201710186;0.6474452611694885;0.3283589698084023;430.94300000000015;407.7590000000001;430.1672724160001;156.0;0.0;0.14912149011997286;-0.3837834653990942;0.3837834653990942;0.14912149011997286;0.8064516129032258;1.6774193548387097;2.5483870967741935;1.3409244066826667;1119.5899428401808;21.304907851617973;17.000799479220387;17.75672842523884;15.2591…
909;11.999646395566826;-3.0820180301993547;11.999646395566826;0.0004994753910971816;0.3906479820831663;497.62500000000017;466.37700000000024;497.22090885200004;186.0;0.0;0.3187795796350296;-0.3365815084050682;0.3365815084050682;0.3187795796350296;0.9428571428571428;1.6;2.2285714285714286;1.6080601716318812;1230.7324003617534;25.424074484064487;20.316670579311182;21.13316716023891;16.5863386528318…
910;12.287207254894726;-4.799855670916111;12.287207254894726;0.017142750084628622;0.2251608573210064;573.5570000000001;551.3810000000003;573.1406078440001;208.0;0.0;0.5725963173375077;-0.405797347354931;0.5725963173375077;0.405797347354931;0.875;1.425;1.975;1.3510851908230657;1582.9997629090017;28.915638315627202;20.677029695691257;21.493526276618983;18.853306410902857;11.362035441233331;12.90835…
911;12.006134586243931;-3.1269123154995317;12.006134586243931;0.0329855693166774;0.390647982083166;497.6250000000002;466.3770000000003;497.22090885200004;186.0;0.0;0.3187795796350296;-0.3365815084050682;0.3365815084050682;0.3187795796350296;1.0;1.7428571428571429;2.4285714285714284;1.6389312554744255;1247.9824003617534;25.424074484064487;20.316670579311182;21.13316716023891;16.58633865283184;10.9…
912;11.91798265880629;-3.123205777328707;11.91798265880629;0.030350527765431012;0.36549948917608316;482.6100000000002;452.3700000000002;482.21000982;180.0;0.0;0.3187343336895382;-0.3378684627343244;0.3378684627343244;0.3187343336895382;1.0588235294117647;1.8235294117647058;2.5294117647058822;1.659686903798014;1215.3877569770368;24.553830996061407;19.576563764997776;20.3930603459255;16.23049660517…
913;8.887030027336596;0.05860470810049012;8.887030027336596;0.05860470810049012;0.6375292541217656;341.80200000000013;325.67400000000004;341.10433781200004;122.0;0.0;0.14912149011997294;-0.3945459955130795;0.3945459955130795;0.14912149011997294;1.0;1.875;2.7083333333333335;1.822378230539544;827.3360967881656;16.77781011412252;12.77718484008879;13.533113786107245;11.741514740667455;7.3921905602181…
914;12.291221441145208;-4.801927967554257;12.291221441145208;0.054080646282295586;0.2251608573210064;573.5570000000001;551.3810000000001;573.1406078440001;208.0;0.0;0.5725963173375077;-0.405797347354931;0.5725963173375077;0.405797347354931;0.925;1.55;2.15;1.368191624947191;1600.249762909002;28.9156383156272;20.677029695691257;21.493526276618983;18.853306410902857;11.362035441233331;12.90835491915…
915;8.834525033537833;0.2102953415626858;8.834525033537833;0.2102953415626858;0.5179284605512655;369.85600000000017;349.69600000000014;369.13563794000004;134.0;0.0;0.14912149011997286;-0.39637537650394283;0.39637537650394283;0.14912149011997286;0.9615384615384616;1.8461538461538463;2.6923076923076925;1.7294776383345953;858.592965530466;18.192023676495616;14.191398402461884;14.94732734848034;12.74…
916;6.04322918466034;0.6411316537167767;6.04322918466034;0.6411316537167767;0.6257245965497586;395.8940000000002;373.71800000000013;395.15128800400004;144.0;0.0;0.14912149011997286;-0.38350182416572576;0.38350182416572576;0.14912149011997286;1.0;1.8571428571428572;2.7142857142857144;1.4593831892985032;929.9293254622224;19.183587508058334;15.436890147801964;16.192819093820418;13.759152830872495;9.…
917;11.604354003030057;-3.125144063641589;11.604354003030057;0.028971231889753257;0.19666251352621952;501.6160000000001;474.4000000000002;501.19469410400006;184.0;0.0;0.22863950804879105;-0.32931510667088143;0.32931510667088143;0.22863950804879105;0.8888888888888888;1.5555555555555556;2.25;1.4080206455990791;1442.8770603672351;25.545394827624126;19.933746476922398;20.750243057850124;17.2481346953…
918;6.048211489496205;0.6431476675062604;6.048211489496205;0.6431476675062604;0.37564184478465107;416.9160000000001;395.7480000000001;416.1516223520001;150.0;0.0;0.14912149011997286;-0.3837718125547527;0.3837718125547527;0.14912149011997286;0.8333333333333334;1.7666666666666666;2.6333333333333333;1.391487848129511;1103.3607434871165;20.597801070431426;16.29369269803384;17.049621644052294;14.75915…
919;8.859421510679468;0.16738476098582167;8.859421510679468;0.16738476098582167;0.5490886507249727;335.4110000000002;314.24300000000005;335.174610292;128.0;0.0;0.14499492249609255;-0.39630670463802925;0.39630670463802925;0.14499492249609255;0.92;1.76;2.6;1.6916307313408991;794.582594300964;17.321780188492536;13.890784198642283;13.890784198642283;12.3476678905501;8.249631502377097;8.24963150237709…
920;14.17067437347605;-0.6324872711430254;14.17067437347605;0.08052889608479874;0.4305226530651642;373.81900000000013;356.68300000000016;373.11056606400007;134.0;0.0;0.22199772811049745;-0.3963067046380291;0.3963067046380291;0.22199772811049745;1.1153846153846154;2.0;2.8076923076923075;1.8381289442337616;892.9603493907036;18.355160383312146;13.784905825094938;14.540834771113394;12.652198343190411…
921;12.626608170941406;-0.21137594397889625;12.626608170941406;0.21137594397889625;0.4220941039161804;444.9260000000003;423.75800000000027;444.14653697200004;160.0;0.0;0.2552039140267564;-0.37766086836283813;0.37766086836283813;0.2552039140267564;0.90625;1.6875;2.4375;1.5054562601566202;1243.2045418232626;22.501424753254113;17.58062064493806;18.336549590956512;15.474366886035765;9.865934742635758…
922;8.879541038858996;0.12853987002169842;8.879541038858996;0.12853987002169842;0.410236984683636;390.2740000000001;373.1380000000002;389.08101552400007;134.0;0.0;0.14912259675200537;-0.3963067046380292;0.3963067046380292;0.14912259675200537;1.0384615384615385;1.9230769230769231;2.730769230769231;1.8381289442337616;890.9603493907036;18.355160383312146;13.784905825094938;15.296763717131848;12.6521…
923;13.930008504562979;-4.684394330693135;13.930008504562979;0.05811584334451236;0.20595292347214558;588.5870000000002;564.3950000000002;588.156672508;214.0;0.0;0.41598904856652963;-0.32931510661890256;0.41598904856652963;0.32931510661890256;0.926829268292683;1.5853658536585367;2.2195121951219514;1.3871998558018888;1647.4093169922087;29.78588180363028;21.69915212104392;22.515648701971646;19.26399…
924;6.085564863183834;0.47471014973533654;6.085564863183834;0.47471014973533654;0.3188517035141207;451.36100000000005;431.2010000000001;450.1126500000001;156.0;0.0;0.14912150038075087;-0.3837718202762713;0.3837718202762713;0.14912150038075087;0.7741935483870968;1.6129032258064515;2.4516129032258065;1.3970863748304765;1153.6340729411622;21.468044558434507;16.594306901853443;18.10616479389035;15.16…
925;8.880652149970107;0.12991161213418145;8.880652149970107;0.12991161213418145;0.4721717826671065;370.8440000000001;351.6920000000001;370.13088690800004;134.0;0.0;0.14912312801599276;-0.3963067046380291;0.3963067046380291;0.14912312801599276;1.1153846153846154;2.0;2.8076923076923075;1.838128944233761;889.0602148608135;18.355160383312143;13.984291621275338;14.740220567293791;12.652198343190413;8.…
926;11.608297761603447;-3.1207226872478944;11.608297761603447;0.023979912445308837;0.15946875595735438;518.6680000000001;492.4600000000002;518.1558660720001;184.0;0.0;0.22863950804879105;-0.3349020753793492;0.3349020753793492;0.22863950804879105;0.9722222222222222;1.7222222222222223;2.4444444444444446;1.4356868790002724;1459.5317127822414;25.545394827624126;19.828173667922314;21.539097439849957;1…
927;6.061820231059278;0.6576901290592116;6.061820231059278;0.6576901290592116;0.5162238374345518;437.9790000000002;409.75500000000017;437.20947157600006;162.0;0.0;0.14912149011997286;-0.3837342045713711;0.3837342045713711;0.14912149011997286;0.967741935483871;1.8064516129032258;2.6451612903225805;1.3318948881385457;988.9188244101458;21.468044558434503;17.759932341521488;18.51586128753994;15.15299…
928;13.935127507214347;-4.68644827444812;13.935127507214347;0.09642979151226161;0.20595292347214558;588.5870000000002;564.3950000000002;588.1566725080002;214.0;0.0;0.41598904856652963;-0.3293151066188955;0.41598904856652963;0.3293151066188955;0.9512195121951219;1.6829268292682926;2.3658536585365852;1.4080543773229295;1664.659316992209;29.785881803630275;21.69915212104392;22.515648701971646;19.263…
929;12.323677103250734;-3.1286042712540465;12.323677103250734;0.03287748188975348;0.3421181625248988;501.6120000000002;474.39600000000024;501.18346072400004;184.0;0.0;0.22863950804879105;-0.32931510667850233;0.32931510667850233;0.22863950804879105;0.8888888888888888;1.6111111111111112;2.3333333333333335;1.4080206455990796;1441.9934869582928;25.545394827624122;20.049101548572807;20.865598129500533…
930;12.399726485966783;-3.1461899790203964;12.399726485966783;0.04919210825627074;0.22160532595715277;571.4900000000002;547.2980000000001;570.100764988;196.0;0.0;0.32326515987733734;-0.3293151066188955;0.3293151066188955;0.32326515987733734;0.9210526315789473;1.605263157894737;2.289473684210526;1.4149938933716157;1545.514309878246;27.28588180363028;20.443223175025462;22.771577647990103;18.0695019…
931;13.91589446612164;-4.692748806828198;13.91589446612164;0.07582021269774031;0.2151211744703607;575.5480000000001;554.3800000000001;575.1362714120002;208.0;0.0;0.41598904856652963;-0.32931510661887486;0.41598904856652963;0.32931510661887486;0.95;1.675;2.35;1.4223780994873212;1649.238540299839;29.078775022443732;20.569395609046996;21.385892189974722;18.790863466963494;11.309436053940749;12.85575…
932;12.233372240564918;-3.1326034552871653;12.233372240564918;0.03536283982989796;0.2671057481885018;530.6540000000001;500.41400000000027;530.21000982;196.0;0.0;0.3187451657795872;-0.33753410136909157;0.33753410136909157;0.3187451657795872;0.8947368421052632;1.631578947368421;2.3684210526315788;1.3381370431073307;1478.2247433167943;26.95960838999722;21.256208329759357;22.072704910687083;18.248134…
933;13.279113645276613;-0.3194735287287871;13.279113645276613;0.13828352571442837;0.5734342440992849;339.3740000000002;321.2300000000001;339.149538416;128.0;0.0;0.14912211960796162;-0.39630670463802925;0.39630670463802925;0.14912211960796162;1.0;1.88;2.72;1.7777395846448187;842.9552277837477;17.484916895309066;13.484291621275338;13.484291621275338;12.241514740667455;7.892190560218124;7.8921905602…
934;12.364430441623119;-3.1464057817837134;12.364430441623119;0.03960138661459878;0.23927924432277525;544.6370000000002;516.4130000000004;544.189274376;200.0;0.0;0.32317845301634357;-0.3293151066188955;0.3293151066188955;0.32317845301634357;0.8717948717948718;1.5128205128205128;2.128205128205128;1.3827554330517557;1589.4001645324568;27.992988584816832;21.6728927886605;22.489389369588228;18.552665…
935;5.940163770657341;0.657903325631882;5.940163770657341;0.657903325631882;0.37564184478465107;416.91600000000017;395.7480000000002;416.15162235200006;150.0;0.0;0.149120853936381;-0.3837718202762713;0.3837718202762713;0.149120853936381;0.8;1.6;2.433333333333333;1.3839256077533284;1086.1107434871165;20.59780107043143;16.29369269803384;17.049621644052294;14.759152830872495;9.689930900145175;10.067…
936;6.055157411730254;0.6566205901325299;6.055157411730254;0.6566205901325299;0.47716898519829115;423.9520000000003;397.74400000000026;423.193821512;156.0;0.0;0.14912149011997286;-0.3837342045713917;0.3837342045713917;0.14912149011997286;1.0;1.8666666666666667;2.7333333333333334;1.3557799095009997;959.4759028975247;20.59780107043143;16.812718746021527;17.56864769203998;14.759152830872495;10.23175…
937;6.042409020360402;0.5486973006930828;6.042409020360402;0.5486973006930828;0.3724790000445048;417.9000000000002;397.74000000000024;417.13563794;150.0;0.0;0.14912149011997297;-0.4917645305796461;0.4917645305796461;0.14912149011997297;0.8333333333333334;1.7;2.566666666666667;1.391487848129511;1107.2608780170067;20.597801070431426;16.124970881000824;16.88089982701928;14.759152830872495;9.47944567…
938;6.051297909249291;0.649064827269574;6.051297909249291;0.649064827269574;0.3464030968461027;415.92800000000017;393.7520000000002;415.156373384;150.0;0.0;0.14912149011997286;-0.38377182033471163;0.38377182033471163;0.14912149011997286;0.8;1.6666666666666667;2.533333333333333;1.3914878481295108;1101.2637029890102;20.597801070431426;16.42382937172351;17.179758317741964;14.759152830872495;9.840199…
939;14.21198803714857;-0.4596012335733375;14.21198803714857;0.2778811822324909;0.6001355137642741;430.91100000000023;406.71900000000016;430.157181908;158.0;0.0;0.1628598331025838;-0.49284175410189096;0.49284175410189096;0.1628598331025838;1.2333333333333334;2.1;2.8666666666666667;1.598921259427809;1049.0664233482821;21.08721119088102;16.991052103706178;17.74698104972463;14.52920844090216;9.893895…
940;14.266432481593014;-0.3745317891288933;14.266432481593014;0.3323256266769352;0.5415290027618138;475.3620000000002;451.17000000000013;474.106666328;158.0;0.0;0.1628598331025838;-0.49284175410189096;0.49284175410189096;0.1628598331025838;1.2333333333333334;2.1;2.8666666666666667;1.598921259427809;1049.0664233482821;21.08721119088102;16.991052103706178;18.57704864282088;14.52920844090216;9.89389…
941;14.266432481593014;-0.3745317891288933;14.266432481593014;0.3323256266769352;0.5415290027618138;475.3620000000002;451.17000000000013;474.106666328;158.0;0.0;0.1628598331025838;-0.49284175410189096;0.49284175410189096;0.1628598331025838;1.2333333333333334;2.1;2.8666666666666667;1.598921259427809;1049.0664233482821;21.08721119088102;16.991052103706178;18.57704864282088;14.52920844090216;9.89389…
942;11.632437724985246;-0.25564087217239595;11.632437724985246;0.024728625232843138;0.6906557204128317;369.8120000000002;353.68400000000014;369.09925243199996;132.0;0.0;0.24989337404993295;-0.3748655010904387;0.3748655010904387;0.24989337404993295;1.1153846153846154;1.9615384615384615;2.769230769230769;1.8023259441532364;919.3431190723431;18.355160383312143;13.93936104433001;14.695289990348465;12…
943;6.022530862711734;0.6488302684735765;6.022530862711734;0.6488302684735765;0.6587679198227564;368.8720000000001;347.7040000000001;368.15162235200006;134.0;0.0;0.14912149011997292;-0.3824966686358048;0.3824966686358048;0.14912149011997292;1.0;1.8461538461538463;2.6538461538461537;1.7496342988206077;867.9080115819992;18.355160383312143;14.77718484008879;15.533113786107243;12.59735678832402;8.286…
944;13.767917650753322;-3.8439142390800805;13.767917650753322;0.10068685076850503;0.6027885397158543;394.3630000000001;382.26700000000017;394.065965684;140.0;0.0;0.2869346358649741;-0.3675471018348456;0.3675471018348456;0.2869346358649741;1.0740740740740742;1.6666666666666667;2.2222222222222223;1.8759414809028756;1108.7040636167628;19.767220234572108;13.426715317080415;14.243211898008141;12.66372…
945;9.474725269181256;0.26041762223316356;9.474725269181256;0.26041762223316356;0.5097983879854651;370.45600000000024;348.28000000000014;370.179361324;140.0;0.0;0.13811034847087128;-0.5079662295230608;0.5079662295230608;0.13811034847087128;0.8214285714285714;1.5357142857142858;2.2857142857142856;1.4509935349686922;1093.8725714153015;18.92407448406449;15.520920872331953;15.520920872331953;13.77598…
946;9.464725269181255;0.24807194322081805;9.464725269181255;0.24807194322081805;0.5144758649315815;371.4440000000002;350.2760000000001;371.17461029200007;140.0;0.0;0.15596849931810103;-0.5079662295230605;0.5079662295230605;0.15596849931810103;0.8214285714285714;1.5357142857142858;2.2857142857142856;1.4509935349686924;1096.1973603201554;18.92407448406449;15.390784198642285;15.390784198642285;13.77…
947;9.495133432446561;0.28819540001094124;9.495133432446561;0.28819540001094124;0.4939686562313052;369.4680000000002;346.28400000000016;369.184112356;140.0;0.0;0.11511840992927969;-0.5079662449307772;0.5079662449307772;0.11511840992927969;0.75;1.4285714285714286;2.1785714285714284;1.450993534968692;1091.1205088851416;18.92407448406449;15.651057546021619;15.651057546021619;13.775989583278102;9.744…
948;6.052387328627761;0.6515185493162032;6.052387328627761;0.6515185493162032;0.5276727380356372;424.9360000000003;399.7360000000002;424.17783710000003;156.0;0.0;0.14912149011997286;-0.38373420452447304;0.38373420452447304;0.14912149011997286;1.0;1.8666666666666667;2.7333333333333334;1.355779909501;963.6176123476012;20.59780107043143;16.72096703648539;17.476895982503848;14.759152830872495;10.1019…
949;6.057927494832747;0.6617226309488562;6.057927494832747;0.6617226309488562;0.48473113771836557;422.96400000000017;395.7480000000002;422.19857254400006;156.0;0.0;0.14912149011997286;-0.3837342046321939;0.3837342046321939;0.14912149011997286;0.9333333333333333;1.8;2.6666666666666665;1.3557799095010001;957.6831829683102;20.59780107043143;17.019825527208077;17.77575447322653;14.759152830872495;10.…
950;5.957466067371069;0.5856513305250681;5.957466067371069;0.5856513305250681;0.7732705805878245;297.749;285.65299999999996;297.078123064;104.0;0.0;0.14912149011582668;-0.39746341040249994;0.39746341040249994;0.14912149011582668;1.0;1.8571428571428572;2.6666666666666665;1.8974004099727977;775.2708148207266;14.656489770562878;10.993107951405362;11.749036897423816;10.203509938206668;6.2610845382028…
951;12.521495426504444;-0.16978002144894244;12.521495426504444;0.11047196502057588;0.715295190612048;353.4260000000001;330.2420000000001;353.18517497600004;136.0;0.0;0.25600178647163774;-0.3582058472800157;0.3582058472800157;0.25600178647163774;1.3461538461538463;2.1153846153846154;2.8461538461538463;1.89035991687889;895.329596133881;18.844570503761737;15.434538411059242;15.434538411059242;12.379…
952;13.532556807270385;-0.557814835810867;13.532556807270385;0.0;0.583450242900377;434.8990000000002;410.70700000000016;434.152096528;160.0;0.0;0.2607492031166964;-0.35057800329822525;0.35057800329822525;0.2607492031166964;1.1666666666666667;1.9;2.566666666666667;3.2033287524013433e-06;1031.151811030966;20.965890847321376;16.750699970248583;17.56719655117631;13.922253953220077;9.493872666642462;9…
953;13.520375628493413;-0.3487537868810413;13.520375628493413;0.20222581779625415;0.6787702922162693;306.34000000000003;291.22;306.11684132;114.0;0.0;0.25588909759308354;-0.3603414131083272;0.3603414131083272;0.25588909759308354;1.2173913043478262;2.0869565217391304;2.9130434782608696;1.8899383596491506;968.660107802577;15.97432701575866;12.612121698176646;12.612121698176646;11.169035095596023;7.…
954;10.896365899512546;-0.17015786819268164;10.896365899512546;0.17015786819268164;0.5032046522987558;398.6310000000002;356.29500000000013;398.318480584;162.0;0.0;0.11536990779121363;-0.5079560380600304;0.5079560380600304;0.11536990779121363;1.1724137931034482;1.9310344827586208;2.6551724137931036;1.7060051634614344;706.489389835804;21.1814337969452;19.195027620391638;19.195027620391638;13.719069…
955;12.957782302123482;0.1882669333165361;12.957782302123482;0.1882669333165361;0.45739006706875623;410.6420000000002;368.30600000000015;410.318480584;166.0;0.0;0.13580667715581368;-0.5079560380540228;0.5079560380540228;0.13580667715581368;1.2666666666666666;2.0;2.7;1.6866587617537638;776.8438114899964;22.051677284948276;19.838225070159755;19.838225070159755;14.129753405879443;12.119942942131113;…
956;12.56586397755822;-0.2476961970509044;12.56586397755822;0.2476961970509044;0.48899781831339123;429.50500000000017;410.3530000000002;429.1259458480001;154.0;0.0;0.27322505508721123;-0.4881797540527856;0.4881797540527856;0.27322505508721123;1.1612903225806452;2.0;2.774193548387097;1.5752944797156478;1351.069203716453;21.371668241257193;16.99420872647423;17.810705307401957;15.114193540729628;9.7…
957;11.587480024361685;-0.17804613231654898;11.587480024361685;0.02963715133795075;0.47136435513979896;379.4240000000001;358.2560000000001;379.1756729120001;144.0;0.0;0.24580041105116018;-0.37487958539306904;0.37487958539306904;0.24580041105116018;1.3214285714285714;2.1785714285714284;2.9642857142857144;1.7159378906869056;1161.9769616716708;19.672997628507925;15.906315871248784;15.906315871248784…
958;13.615917199766855;-0.531082784307962;13.615917199766855;0.04534816207511616;0.5122533417477318;554.544;521.2800000000002;553.1681162760001;196.0;0.0;0.3238582336707737;-0.3395837776106986;0.3395837776106986;0.3238582336707737;1.1111111111111112;1.8333333333333333;2.5;1.7993089528231414;1129.383342709473;26.620591385700624;21.282604658251568;23.610959131216205;16.862099666344;11.7462854113921…
959;4.397112622826908;1.105277777777778;4.397112622826908;1.105277777777778;0.6041375293544824;223.27900000000002;210.17499999999998;223.110947416;84.0;0.0;0.11173788534281152;-0.35295632602644467;0.35295632602644467;0.11173788534281152;1.1176470588235294;2.0588235294117645;3.0588235294117645;2.1023006480474864;690.3807678245726;11.24227620818978;9.455285285007731;9.455285285007731;8.432652990377…
960;14.144475535175566;-0.46897851231860943;14.144475535175566;0.10061422202625914;0.4656719467974655;381.84200000000016;364.7060000000002;381.11565144400004;136.0;0.0;0.2235033432860919;-0.36766838190506507;0.36766838190506507;0.2235033432860919;1.1481481481481481;1.962962962962963;2.740740740740741;1.7267358317814865;1138.6325437689025;18.96589084732138;14.553615340911552;15.309544286930008;12.…
961;5.949623816077362;0.2206066634472721;5.949623816077362;0.2206066634472721;0.4845324583711573;363.8520000000002;345.70800000000014;363.125073256;130.0;0.0;0.2235033335579748;-0.3676683819362456;0.3676683819362456;0.2235033335579748;1.0769230769230769;1.8461538461538463;2.6153846153846154;1.706226167458883;1069.4567403929184;18.095647359318303;14.253001137091951;15.008930083110407;12.5805200359…
962;14.248408512048101;-0.4728257075993716;14.248408512048101;0.09530796076040216;0.3439368280930365;417.8750000000001;400.73900000000015;417.11565144400004;148.0;0.0;0.22350334328610155;-0.36766838190506507;0.36766838190506507;0.22350334328610155;0.9666666666666667;1.8;2.6666666666666665;1.5455231449492637;1390.2952136769552;20.664561460070647;15.78566614848043;16.541595094498884;14.563683283512…
963;5.978336456226014;0.21530040218141488;5.978336456226014;0.21530040218141488;0.3628594032518449;399.8850000000001;381.7410000000001;399.12507325600006;142.0;0.0;0.22350333355798443;-0.3676683819362456;0.3676683819362456;0.22350333355798443;0.896551724137931;1.6896551724137931;2.5517241379310347;1.5340755876330818;1319.4616425667725;19.79431797206757;15.48505194466083;16.240980890679285;14.1529…
964;14.229116105736466;-0.4956390684809142;14.229116105736466;0.06178944224188343;0.4128584480357074;427.8670000000001;408.7150000000002;427.1211307480001;154.0;0.0;0.22350334328620108;-0.4967529729453894;0.4967529729453894;0.22350334328620108;1.1;1.9333333333333333;2.6666666666666665;1.7179281629161658;1227.7191081887418;21.250347897697548;16.292761652649652;17.048690598668106;14.461060093480295…
965;5.964016728334857;0.18178188366289616;5.964016728334857;0.18178188366289616;0.43199285093239004;409.8770000000001;389.71700000000016;409.13055256000007;148.0;0.0;0.22350333355808402;-0.4967529729453894;0.4967529729453894;0.22350333355808402;1.0344827586206897;1.8275862068965518;2.5517241379310347;1.6994546397464394;1157.9153907220393;20.380104409694468;15.992147448830051;16.748076394848503;14…
966;12.462207268171511;-0.4029494127415647;12.462207268171511;0.022144106928558394;0.3944353651313236;476.3310000000002;454.15500000000014;475.085516284;158.0;0.0;0.3395659152545559;-0.4623422770666026;0.4623422770666026;0.3395659152545559;1.2666666666666666;2.033333333333333;2.7;2.0824360017548944;1096.235508089433;21.836134335324456;17.02380681768886;18.609803356803564;14.366611060554254;9.3014…
967;14.556816229488938;-1.02542608630049;14.556816229488938;0.009132013202178824;0.43256191564184737;442.4260000000001;422.2660000000002;442.15649494;166.0;0.0;0.2773803402158986;-0.4414228225345009;0.4414228225345009;0.2773803402158986;1.21875;2.0;2.65625;1.8515515086575602;1314.6038704909129;22.990834873703708;17.733629814547633;17.733629814547633;15.294932753282255;9.681751777182342;9.68175177…
968;13.34087178067345;-0.46847718570476293;13.34087178067345;0.36780747290664606;0.2613318538280647;530.6040000000003;499.35600000000034;530.244167072;202.0;0.0;0.32318004922905635;-0.49284175414578374;0.49284175414578374;0.32318004922905635;0.9743589743589743;1.7179487179487178;2.4615384615384617;1.250117918824461;1441.1698040169197;27.191659197566096;21.908087267108936;21.908087267108936;18.961…
969;12.75566522723172;-3.7756965005879177;12.75566522723172;0.07291857149450909;0.39655978260222474;440.83700000000016;425.71700000000027;440.08515983999996;156.0;0.0;0.48693918359682326;-0.41998983022525327;0.48693918359682326;0.41998983022525327;0.9354838709677419;1.5806451612903225;2.193548387096774;1.6594207898562163;1243.3284271348837;22.00986092169139;15.850370690420462;16.606299636438916;1…
970;11.646157765008464;-0.370366048475786;11.646157765008464;0.370366048475786;0.4679951882928071;389.8420000000001;373.71400000000017;389.093104432;138.0;0.0;0.3373421709062292;-0.46541751916436686;0.46541751916436686;0.3373421709062292;0.8928571428571429;1.5714285714285714;2.25;1.7490096834974476;1142.7575601482017;19.509860921691395;15.017091475212382;15.773020421230836;13.652198343190415;8.62…
971;13.632316474443867;-0.30420064802118496;13.632316474443867;0.020396654803896963;0.6424289351204896;432.54300000000023;403.3110000000002;432.232539768;166.0;0.0;0.2742521486517327;-0.3504274105161093;0.3504274105161093;0.2742521486517327;1.125;2.0;2.84375;1.2932525401860435;1181.538530866851;21.87166824125719;18.4038901146751;18.4038901146751;15.521607051829186;11.694920412675138;11.6949204126…
972;13.018099075427024;-4.85844154734237;13.018099075427024;0.07118239271017068;0.5652946865876817;475.4750000000002;451.2830000000002;475.19435766800007;180.0;0.0;0.5726706891860992;-0.40355980363389077;0.5726706891860992;0.40355980363389077;1.1176470588235294;1.8529411764705883;2.5;1.6561408944173936;1187.4815596766798;24.45745467888409;18.633687255718392;18.633687255718392;16.086338652831845;1…
973;13.09969175523399;-4.850026387812699;13.09969175523399;0.10320037582934427;0.555500274327428;501.51300000000015;475.3050000000001;501.21000773200007;190.0;0.0;0.5726706891860992;-0.40355980363389077;0.5726706891860992;0.40355980363389077;1.0833333333333333;1.8611111111111112;2.5833333333333335;1.4664328290862734;1283.1999222121397;25.449018510446816;19.89320027971224;19.89320027971224;17.1756…
974;12.853527526201521;-3.799127325225779;12.853527526201521;0.09358864762818397;0.2622674750531001;533.0000000000001;509.81600000000026;532.114745716;188.0;0.0;0.48693918359682326;-0.41998983022525327;0.48693918359682326;0.41998983022525327;0.9722222222222222;1.6388888888888888;2.2777777777777777;1.7133791792249633;1508.5210600703556;26.087211190881018;19.589517002158562;21.161942529104746;16.92…
975;12.788991723918357;-3.907161536971149;12.788991723918357;0.011958164748603783;0.3612186096331875;490.9190000000002;473.7830000000002;490.067795524;170.0;0.0;0.48693918359682326;-0.41998983022525327;0.48693918359682326;0.41998983022525327;1.0;1.6666666666666667;2.303030303030303;1.7240753813348748;1442.7425242164948;23.80275414050485;17.089517002158562;18.661942529104746;15.509969818002329;9.5…
976;13.098650390670862;-4.613115963140885;13.098650390670862;0.012867319431178803;0.23371003384809652;584.0420000000001;554.8100000000003;583.1961875080001;214.0;0.0;0.4174184196667395;-0.49322747796003824;0.49322747796003824;0.4174184196667395;1.024390243902439;1.7560975609756098;2.4878048780487805;1.1884457491223388;1523.3434386094495;28.984552416379543;22.340839176859305;23.09676812287776;19.6…
977;13.325888407830849;-0.3871551063775922;13.325888407830849;0.1880609685506811;0.33734435583543415;499.5900000000004;469.35000000000036;499.23835342;190.0;0.0;0.22829530055133157;-0.49322747796003824;0.49322747796003824;0.22829530055133157;1.027027027027027;1.837837837837838;2.6216216216216215;1.193526942424077;1370.6054488481914;25.614308928376474;20.784296027021252;20.784296027021252;18.01317…
978;13.362925444867887;-1.007525476747963;13.362925444867887;0.09330118963911671;0.3189729540382775;517.5800000000004;488.3480000000003;517.228931608;196.0;0.0;0.2282953261608891;-0.49322747796003824;0.49322747796003824;0.2282953261608891;0.9736842105263158;1.736842105263158;2.5;1.1893041980726988;1422.6771388816055;26.484552416379547;21.084910230840855;21.084910230840855;18.423856628818942;12.59…
979;11.644829927805576;-0.21865776820177807;11.644829927805576;0.21865776820177807;0.5153534283777299;434.5440000000001;404.30400000000014;434.24302420000004;168.0;0.0;0.31872469693851385;-0.49322747796003824;0.49322747796003824;0.31872469693851385;1.09375;1.84375;2.59375;1.4036504710356492;1048.0437208982435;22.338288046437576;18.596930477253522;18.596930477253522;15.601688085973592;11.085010047…
980;11.89524659447224;-0.1584725830165934;11.89524659447224;0.1584725830165934;0.4990016167341515;446.55500000000023;416.3150000000002;446.24302420000004;172.0;0.0;0.31895074885211727;-0.49322747796003824;0.49322747796003824;0.31895074885211727;1.0303030303030303;1.7878787878787878;2.5454545454545454;1.2120926160132732;1107.585163584732;22.622745096813755;18.881387527629695;18.881387527629695;16.…
981;12.313047047986984;-0.14050962005363044;12.313047047986984;0.14050962005363044;0.4040063236571977;488.63600000000014;452.34800000000024;488.28997439200003;190.0;0.0;0.3189507289744928;-0.49322747796003824;0.49322747796003824;0.3189507289744928;0.9722222222222222;1.7222222222222223;2.5;1.1749978616527144;1154.4185710928298;24.744065440373394;21.002707871189337;21.002707871189337;17.61932617617…
982;13.083025390670862;-4.633524126406191;13.083025390670862;0.03839913514748927;0.2094727293263111;585.0300000000001;556.8060000000002;584.191436476;214.0;0.0;0.41741842768680637;-0.49322747796003824;0.49322747796003824;0.41741842768680637;0.975609756097561;1.6585365853658536;2.3902439024390243;1.1884457491223388;1525.7685730891153;28.98455241637954;22.13373239567276;22.889661341691212;19.635181…
983;13.305480244565542;-0.4565281385721487;13.305480244565542;0.3766703092969548;0.293701938284084;500.5780000000004;471.34600000000034;500.233602388;190.0;0.0;0.32318004922905635;-0.49322747796003824;0.49322747796003824;0.32318004922905635;0.972972972972973;1.7297297297297298;2.5135135135135136;1.1935269424240769;1372.9808253593878;25.614308928376477;20.577189245834706;20.577189245834706;18.0131…
984;13.342517281602579;-1.035303254525741;13.342517281602579;0.14417030929695485;0.27735256520314516;518.5680000000003;490.34400000000034;518.2241805760001;196.0;0.0;0.3231800749396199;-0.49322747796003824;0.49322747796003824;0.3231800749396199;0.9210526315789473;1.631578947368421;2.3947368421052633;1.189304198072699;1425.052515392802;26.48455241637955;20.87780344965431;20.87780344965431;18.42385…
985;12.395153529468464;-0.30823826706799107;12.395153529468464;0.30823826706799107;0.22440758979107694;575.5110000000001;544.2630000000001;574.169186332;196.0;0.0;0.32317905791036594;-0.49322747796003824;0.49322747796003824;0.32317905791036594;0.9736842105263158;1.6842105263157894;2.4473684210526314;1.1893041980726995;1420.7770043517153;26.484552416379554;21.49983897664508;23.085835515759783;18.4…
[truncated: 3,676 more rows]
