# Supplementary material for: Evaluating High-Variance Leaves as Uncertainty Measure for Random Forest Regression
Source: Molecules. 2021 Oct 28;26(21):6514. doi: 10.3390/molecules26216514 (PMC8588039; doi:10.3390/molecules26216514)
Supplement: Supplementary file 1 [file molecules-26-06514-s001.zip › supplementary_materials/data_sets/cortes-ciriano/Q16602/descriptors/rdkit/X.csv]

id;MaxEStateIndex;MinEStateIndex;MaxAbsEStateIndex;MinAbsEStateIndex;qed;MolWt;HeavyAtomMolWt;ExactMolWt;NumValenceElectrons;NumRadicalElectrons;MaxPartialCharge;MinPartialCharge;MaxAbsPartialCharge;MinAbsPartialCharge;FpDensityMorgan1;FpDensityMorgan2;FpDensityMorgan3;BalabanJ;BertzCT;Chi0;Chi0n;Chi0v;Chi1;Chi1n;Chi1v;Chi2n;Chi2v;Chi3n;Chi3v;Chi4n;Chi4v;HallKierAlpha;Ipc;Kappa1;Kappa2;Kappa3;Lab…
0;12.017239685514632;-1.791787034040661;12.017239685514632;0.014319466646681267;0.04869637811639666;966.0589999999997;902.5549999999996;965.4494476959999;376.0;0.0;0.32840787142810995;-0.4952497523209004;0.4952497523209004;0.32840787142810995;0.5942028985507246;1.1014492753623188;1.608695652173913;1.8605627135890688;2298.596586111761;51.53407599021466;39.165769633489084;39.165769633489084;32.4779…
1;15.795304060698692;-0.5283927249973015;15.795304060698692;0.011012892337304958;0.3472764055827028;706.973;651.533;706.4040388399999;272.0;0.0;0.2898321626075464;-0.4804412219321639;0.4804412219321639;0.2898321626075464;0.94;1.64;2.32;1.1389262669529694;1572.1385383394072;35.79395349313805;30.699095360221897;31.515591941149623;23.691510368354372;18.33783185479532;19.28064089637738;16.44195771693…
2;13.995817247940472;-0.3920748097075242;13.995817247940472;0.04839998788388988;0.446100094424758;632.8750000000001;584.4910000000002;632.350860396;242.0;0.0;0.2898321626075464;-0.4804412219321639;0.4804412219321639;0.2898321626075464;1.0;1.711111111111111;2.466666666666667;1.1151679469296845;1395.7461187473186;31.55346651713189;26.95126756090233;27.76776414183006;21.67565505030888;16.58322740302…
3;14.760511195735184;-0.8159002037155145;14.760511195735184;0.0016710573805902573;0.47623180859096964;570.7060000000001;534.4180000000002;570.247618452;214.0;0.0;0.29013255310545294;-0.48043383186032756;0.48043383186032756;0.29013255310545294;1.075;1.75;2.425;1.2310299126044189;1285.8492991059302;28.60371904882607;23.14709873629847;23.963595317226194;19.013859007760406;13.814689431732626;14.75749…
4;14.760511195735182;-0.68774467708667;14.760511195735182;0.005411379349854473;0.47623180859096964;570.706;534.4180000000002;570.247618452;214.0;0.0;0.29013255310545294;-0.48043383186032756;0.48043383186032756;0.29013255310545294;1.125;1.85;2.55;1.2222035435344862;1306.0992991059302;28.60371904882607;23.147098736298467;23.96359531722619;18.997022255354796;13.808706367588918;14.751515409170981;11.…
5;14.776714899438886;-0.9493187511607439;14.776714899438886;0.0022220133256671826;0.4762318085909697;570.706;534.4180000000002;570.247618452;214.0;0.0;0.29013255310545294;-0.48043383186032756;0.48043383186032756;0.29013255310545294;1.1;1.825;2.55;1.2265968183759974;1306.0992991059304;28.60371904882607;23.14709873629847;23.963595317226194;19.013859007760402;13.814689431732626;14.757498473314689;11…
6;13.941951594786815;-0.42877758863516235;13.941951594786815;0.02143030154235981;0.32519630130580446;611.8120000000002;570.4840000000003;611.293011172;230.0;0.0;0.29013255310545294;-0.48043383186032756;0.48043383186032756;0.29013255310545294;1.0227272727272727;1.7727272727272727;2.522727272727273;1.1389204794207055;1530.5684734659035;30.84635973594535;25.7251347317281;26.541631312655827;21.175655…
7;13.94429727379916;-0.42549826764750764;13.94429727379916;0.023165838732442712;0.32519630130580446;611.8120000000001;570.4840000000003;611.293011172;230.0;0.0;0.29013255310545294;-0.48043383186032756;0.48043383186032756;0.29013255310545294;1.0;1.7045454545454546;2.4545454545454546;1.1389204794207053;1530.5684734659035;30.84635973594535;25.7251347317281;26.541631312655827;21.175655050308876;15.53…
8;13.881869552710725;-0.4345895584848303;13.881869552710725;0.01663111013332008;0.3744111076249557;600.7890000000001;560.4690000000002;600.28826014;226.0;0.0;0.29013255310545294;-0.48043383186032756;0.48043383186032756;0.29013255310545294;1.0465116279069768;1.7906976744186047;2.5348837209302326;1.1296803889964637;1492.2518236264611;30.1392529547588;25.09499805803844;25.91149463896616;20.675655050…
9;13.88514887369838;-0.4298063952195239;13.88514887369838;0.018976789145665807;0.3744111076249557;600.789;560.4690000000002;600.28826014;226.0;0.0;0.29013255310545294;-0.48043383186032756;0.48043383186032756;0.29013255310545294;1.069767441860465;1.813953488372093;2.558139534883721;1.1296803889964635;1492.2518236264611;30.1392529547588;25.09499805803843;25.911494638966158;20.675655050308876;15.109…
10;14.739677862401852;-0.5328038441991159;14.739677862401852;0.02634467915911176;0.5015472798289755;552.7160000000001;515.4200000000003;552.257040264;208.0;0.0;0.29013255310545294;-0.48043383186032756;0.48043383186032756;0.29013255310545294;1.1025641025641026;1.794871794871795;2.5128205128205128;1.211880986936602;1254.76365805278;27.733475560822992;22.84648453247887;23.66298111340659;18.603175405…
11;13.990396361199657;-0.4248148986208846;13.990396361199657;0.023984696502058034;0.417383063666923;633.8590000000002;586.4830000000002;633.3348759839998;242.0;0.0;0.29013255310545294;-0.48043383186032756;0.48043383186032756;0.29013255310545294;0.9777777777777777;1.6666666666666667;2.4;1.1231536095915144;1410.7423610702604;31.71660322394842;26.76872464440537;27.585221225333097;21.56950190042623;1…
12;14.065031381385378;-0.4218301691715085;14.065031381385378;0.02860240438524997;0.40133598173786167;662.9009999999997;612.501;662.3614250799999;254.0;0.0;0.29013255310545294;-0.48043383186032756;0.48043383186032756;0.29013255310545294;0.9574468085106383;1.6595744680851063;2.382978723404255;1.11744521915061;1446.9455871078824;33.13081678632152;28.052801533088793;28.86929811401652;22.6075067028870…
13;13.970465231723072;-0.3925515241352875;13.970465231723072;0.04443541581641375;0.4554937538041554;618.8480000000002;572.4800000000002;618.3352103320001;236.0;0.0;0.29013255310545294;-0.48043383186032756;0.48043383186032756;0.29013255310545294;1.0227272727272727;1.7272727272727273;2.477272727272727;1.1215778602467064;1379.0650194107745;30.846359735945345;26.244160779715784;27.06065736064351;21.1…
14;13.960465231723074;-0.4048972031476332;13.960465231723074;0.03617095300649642;0.4474913101926353;619.8320000000002;574.4720000000003;619.31922592;236.0;0.0;0.29013255310545294;-0.48043383186032756;0.48043383186032756;0.29013255310545294;1.0227272727272727;1.7272727272727273;2.477272727272727;1.1215778602467064;1379.7200414428282;30.846359735945345;26.152409070179647;26.968905651107374;21.17565…
15;13.467309682466333;-0.36800603618702254;13.467309682466333;0.03386815682627575;0.5924450272405898;520.6990000000003;484.4110000000003;520.250812012;196.0;0.0;0.29013255310545294;-0.48043383186032756;0.48043383186032756;0.29013255310545294;1.054054054054054;1.7297297297297298;2.4324324324324325;1.2029650584842413;1171.1742645599206;26.156125291633362;21.838763547472723;22.655260128400446;17.692…
16;13.436268015799666;-0.3801588139648;13.436268015799666;0.03124970371272706;0.6403391852523248;506.6720000000003;472.4000000000003;506.2351619479999;190.0;0.0;0.29013255310545294;-0.48043383186032756;0.48043383186032756;0.29013255310545294;1.0555555555555556;1.7222222222222223;2.4166666666666665;1.2085958358366626;1154.884801335122;25.449018510446816;21.131656766286174;21.9481533472139;17.21936…
17;13.716172903680745;-1.0473295958578042;13.716172903680745;0.015606798485481299;0.3761187588078044;596.7730000000003;548.3890000000002;596.3686186359998;236.0;0.0;0.3817691370945808;-0.48043383186032756;0.48043383186032756;0.3817691370945808;0.9534883720930233;1.5813953488372092;2.255813953488372;1.1920987909159446;1190.8738481818377;30.561902685569173;25.950507237516838;25.950507237516838;20.5…
18;14.812650449533555;-1.2379685701669447;14.812650449533555;0.1669412950365321;0.3044005334916667;566.6090000000002;534.3530000000003;566.245309944;216.0;0.0;0.38820810142654305;-0.480698530697012;0.480698530697012;0.38820810142654305;1.1219512195121952;1.9024390243902438;2.658536585365854;1.267355416105254;1523.6847820905255;28.94058234200953;22.834999486994402;22.834999486994402;19.55429912228…
19;14.96429977103136;-4.564901481073124;14.96429977103136;0.08203742322030294;0.18507801550153727;648.633;615.369;648.248344636;246.0;0.0;0.411326477750949;-0.480698530697012;0.480698530697012;0.411326477750949;1.108695652173913;1.8695652173913044;2.608695652173913;1.2865099780561637;1664.9282073394713;32.85479590438262;25.137034382172533;25.137034382172533;21.76140590346683;14.906095881679077;14…
20;13.032980426255374;-1.8164181941263664;13.032980426255374;0.018710153127112994;0.0438045286846204;1023.1549999999995;952.5949999999995;1022.5072969200002;400.0;0.0;0.32840787142810995;-0.4952497523209004;0.4952497523209004;0.32840787142810995;0.589041095890411;1.095890410958904;1.6027397260273972;1.8683704897855444;2406.68161093559;54.6887765285939;41.89782044105796;41.89782044105796;34.299324…
21;13.645266509274428;-1.7857661170566896;13.645266509274428;0.10383121787561489;0.03752799323565799;1091.1870000000001;1016.5949999999995;1090.5294889079998;428.0;0.0;0.32840787142810995;-0.4966768723456997;0.4966768723456997;0.32840787142810995;0.6493506493506493;1.2077922077922079;1.7402597402597402;2.4380479957909267;2439.44767206805;58.42926350460006;43.79148730867238;43.79148730867238;35.98…
22;11.93384425056349;-1.8532978267854106;11.93384425056349;0.02709281254757734;0.026229479245137282;1233.344;1152.7039999999995;1232.5713537199997;480.0;0.0;0.32840787142810995;-0.5079666451760158;0.5079666451760158;0.32840787142810995;0.4772727272727273;0.9204545454545454;1.4318181818181819;1.9633784370215916;3076.896416778642;65.94792507365823;49.2667118507285;49.2667118507285;41.39588017235115…
23;11.857830481394021;-1.7694960700974363;11.857830481394021;0.0025483288258911774;0.04113425181407266;987.0339999999999;924.5379999999994;986.4345259039998;384.0;0.0;0.32840787142810995;-0.5079666451760158;0.5079666451760158;0.32840787142810995;0.6;1.1428571428571428;1.6857142857142857;2.3820288789612527;2299.8851940095474;52.8269692090281;38.651948534025124;38.651948534025124;32.82049277188177;…
24;13.571615627127876;-1.8017598499195195;13.571615627127876;0.03479992062259751;0.036966761301236294;1155.23;1080.6379999999997;1154.524403528;450.0;0.0;0.32840787142810995;-0.5079666451760158;0.5079666451760158;0.32840787142810995;0.6341463414634146;1.2073170731707317;1.7804878048780488;1.847373823693472;2766.42039492837;61.54214767972242;45.677858492927754;45.677858492927754;38.51887007463942;…
25;13.705878383080947;-1.828413295350636;13.705878383080947;0.06285881816644978;0.03430349794549764;1206.2789999999998;1126.6469999999993;1205.5676653079997;472.0;0.0;0.32840766355634954;-0.5079666451552967;0.5079666451552967;0.32840766355634954;0.5882352941176471;1.0941176470588236;1.611764705882353;2.4138092282363286;2778.9452170481836;64.57552787454202;47.50895669339183;47.50895669339183;39.66…
26;13.709411776451802;-1.8301015110208902;13.709411776451802;0.06295488058992738;0.03429995043562292;1205.291;1124.6509999999994;1204.5724163399998;472.0;0.0;0.32840787142810995;-0.49669130597081346;0.49669130597081346;0.32840787142810995;0.5882352941176471;1.1058823529411765;1.6470588235294117;2.4356881682852385;2763.9348935143457;64.57552787454203;47.91758514554843;47.91758514554843;39.67844123…
27;14.376183370892047;-1.81759766373186;14.376183370892047;0.007850532922278886;0.029385151487526986;1231.328;1152.703999999999;1230.5557036559997;478.0;0.0;0.32840787142810995;-0.5079666451760158;0.5079666451760158;0.32840787142810995;0.5909090909090909;1.125;1.6704545454545454;1.5669317977185704;3099.13724327592;65.3621386360313;48.77171662006243;48.77171662006243;41.57451296730523;27.853946189…
28;13.401437774076644;-1.7830369518207838;13.401437774076644;0.02718504247003639;0.039480104436674414;1084.1509999999998;1014.5989999999994;1083.487289748;422.0;0.0;0.32840787142810995;-0.5079666451760154;0.5079666451760154;0.32840787142810995;0.6753246753246753;1.2597402597402598;1.8311688311688312;1.8507073135948124;2568.9282423140853;57.68034036015661;42.706081032738204;42.706081032738204;36.2…
29;14.067888583969015;-1.788135064512031;14.067888583969015;0.1044794717816182;0.03810436949759977;1165.2689999999998;1088.6609999999991;1164.545138972;454.0;0.0;0.32840787142810995;-0.4966768723456997;0.4966768723456997;0.32840787142810995;0.6144578313253012;1.1566265060240963;1.7108433734939759;1.5221360344995245;2790.1787170337457;61.66346802328204;46.390350205140976;46.390350205140976;39.2143…
30;13.63757663273767;-1.7265276727076169;13.63757663273767;0.04227492079844386;0.0519522171128701;949.0759999999996;884.5639999999995;948.4705174879999;370.0;0.0;0.30557019075757386;-0.4954573205026141;0.4954573205026141;0.30557019075757386;0.6617647058823529;1.25;1.7941176470588236;1.5446282331430328;2226.714420482976;50.07804606458466;38.48441449558496;38.48441449558496;32.2459067092118;22.3621…
31;13.595909966071005;-1.7331943393742837;13.595909966071005;0.015608254131777244;0.055961462360451866;950.0639999999995;886.5599999999995;949.465766456;370.0;0.0;0.30557019075757386;-0.4954573205026141;0.4954573205026141;0.30557019075757386;0.6617647058823529;1.2352941176470589;1.7794117647058822;1.5446282331430328;2228.8304142706265;50.07804606458466;38.35427782189529;38.35427782189529;32.24590…
32;11.937100007622416;-1.7321509743698786;11.937100007622416;0.0037667458682233423;0.049310671248533715;924.0219999999999;862.5339999999997;923.4388830119999;360.0;0.0;0.32840787142810995;-0.4954573205026141;0.4954573205026141;0.32840787142810995;0.5909090909090909;1.106060606060606;1.606060606060606;1.8462780712734057;2153.5316150045905;49.086482233021954;37.31030774752527;37.31030774752527;31.1…
33;14.344425334041695;-1.9245581302684902;14.344425334041695;0.03699020751657711;0.034069279231183434;1312.4029999999998;1226.722999999999;1311.6095301199998;512.0;0.0;0.32840788893625944;-0.5079666451552967;0.5079666451552967;0.32840788893625944;0.5161290322580645;0.956989247311828;1.4516129032258065;1.9407330640685434;3185.8797722115214;70.1360058068571;51.790515392032596;51.790515392032596;43.…
34;14.336006126709771;-1.8404483650802266;14.336006126709771;0.03153265133562555;0.03362630950944968;1282.377;1198.7129999999995;1281.5989654359996;500.0;0.0;0.32840766355634954;-0.5079666451552967;0.5079666451552967;0.32840766355634954;0.5494505494505495;1.054945054945055;1.5934065934065933;1.9096161109211798;3111.9020574356323;68.39551883085095;50.602814820526504;50.602814820526504;42.717247377…
35;14.047726738238985;-1.8680397852972097;14.047726738238985;0.014834295172456713;0.036060235374457635;1199.2830000000006;1120.6589999999997;1198.5506182759998;468.0;0.0;0.32840787142810995;-0.5079666451760158;0.5079666451760158;0.32840787142810995;0.6235294117647059;1.1764705882352942;1.7294117647058824;1.8943204228653903;2857.878741327073;63.989741436915125;47.57266584562041;47.57266584562041;3…
36;13.954361546062605;-1.7484227413164481;13.954361546062605;0.05195663553518526;0.03776318403025605;1140.259;1062.6429999999993;1139.5498900040002;446.0;0.0;0.32840787142810995;-0.5079666451760158;0.5079666451760158;0.32840787142810995;0.5925925925925926;1.1358024691358024;1.691358024691358;1.7977123129910293;2692.3112241293165;60.83504089853587;46.10088838543088;46.10088838543088;38.03570682704…
37;14.0097647200984;-1.777234291303052;14.0097647200984;0.04047178642968041;0.03496848138665065;1167.2849999999999;1088.6609999999991;1166.5607890359997;456.0;0.0;0.32840787142810995;-0.5079666451760158;0.5079666451760158;0.32840787142810995;0.6024096385542169;1.144578313253012;1.6987951807228916;1.8516087084462693;2799.4030050950964;62.41239116772548;47.10088838543087;47.10088838543087;38.891548…
38;13.99277587982515;-1.7702621849775368;13.99277587982515;0.04363606203292636;0.039070398892271534;1125.2480000000005;1048.6399999999994;1124.550224352;440.0;0.0;0.3284078714281099;-0.5079666451760158;0.5079666451760158;0.3284078714281099;0.6125;1.15;1.7;1.8159295552790333;2674.3305281465905;60.12793411734931;45.485533313780465;45.485533313780465;37.53570682704503;25.557312422355636;25.557312422…
39;14.0162408736762;-1.7985890520805874;14.0162408736762;0.03768704922221433;0.03534127409861646;1182.3000000000004;1102.6679999999994;1181.571688068;462.0;0.0;0.32840787142810995;-0.5079666451760158;0.5079666451760158;0.32840787142810995;0.6071428571428571;1.1666666666666667;1.7261904761904763;1.8753985887446305;2820.137793863107;63.119497948912034;47.34696047165351;47.34696047165351;39.42955367…
40;14.014453436912838;-1.8126626746057692;14.014453436912838;0.03369870191103552;0.035978703509794714;1199.2830000000006;1120.6589999999997;1198.550618276;468.0;0.0;0.3284078715801936;-0.5079666451760158;0.5079666451760158;0.3284078715801936;0.6;1.1176470588235294;1.6352941176470588;1.8756015453096029;2871.1640982672106;63.989741436915104;47.62507208842771;47.62507208842771;39.82340052727971;26.8…
41;14.013282293794543;-1.805509467305501;14.013282293794543;0.03595694541598604;0.03581939971319656;1183.2840000000003;1104.6599999999994;1182.5557036559999;462.0;0.0;0.32840787142810995;-0.5079666451760158;0.5079666451760158;0.32840787142810995;0.6190476190476191;1.1785714285714286;1.7380952380952381;1.8753985887446307;2819.6521784655815;63.119497948912034;47.25520876211737;47.25520876211737;39.…
42;14.005619177423734;-1.803853703897196;14.005619177423734;0.03609225044276587;0.03601236108752203;1169.2570000000003;1092.6489999999994;1168.5400535920005;456.0;0.0;0.32840766340426647;-0.5079666451760158;0.5079666451760158;0.32840766340426647;0.6144578313253012;1.1566265060240963;1.6987951807228916;1.8585890646176493;2783.0361888318557;62.24925446090896;46.3849652741143;46.3849652741143;39.018…
43;14.024320991532386;-1.7779101009204206;14.024320991532386;0.030089308331965547;0.026831334500772224;1182.3440000000003;1098.6799999999994;1181.608073576;464.0;0.0;0.32840787142810995;-0.5079666451760158;0.5079666451760158;0.32840787142810995;0.6309523809523809;1.2023809523809523;1.7738095238095237;1.8709651895589208;2750.528209371332;62.956361242095504;47.891310707716286;47.891310707716286;39.…
44;14.040631928639229;-1.7810722027028538;14.040631928639229;0.04269536085344505;0.02883853336827046;1201.3460000000002;1120.7059999999994;1200.58152448;468.0;0.0;0.32840787142810995;-0.5079666451760158;0.5079666451760158;0.32840787142810995;0.5697674418604651;1.0813953488372092;1.6162790697674418;1.5610074793602433;3005.362513911081;63.94792507365822;48.57939144091514;48.57939144091514;40.591349…
45;14.031493928135985;-1.7844279221465869;14.031493928135985;0.041643280971095153;0.03126184345511831;1191.3110000000004;1112.6869999999994;1190.5720224159995;464.0;0.0;0.32840787142810995;-0.5079666451760158;0.5079666451760158;0.32840787142810995;0.6588235294117647;1.2470588235294118;1.8235294117647058;1.5500198804379028;2964.1943672577686;63.24081829247167;47.79455422884622;47.79455422884622;40…
46;14.001447974267915;-1.930509467305501;14.001447974267915;0.03142179802369571;0.03602910153170569;1184.2680000000005;1106.6519999999994;1183.539719244;462.0;0.0;0.32840787142810995;-0.5079666451760158;0.5079666451760158;0.32840787142810995;0.5833333333333334;1.1428571428571428;1.7023809523809523;1.8753985887446305;2818.966007939759;63.119497948912034;47.163457052581236;47.163457052581236;39.429…
47;14.043552529765329;-1.7899373107093892;14.043552529765329;0.03791812336742373;0.03473484079066599;1197.3110000000001;1116.6709999999994;1196.57135372;468.0;0.0;0.32840787142810995;-0.5079666451760158;0.5079666451760158;0.32840787142810995;0.6;1.1411764705882352;1.6941176470588235;1.8929390147259872;2838.294756961402;63.82660473009858;47.962315543303916;47.962315543303916;39.92955367716237;27.1…
48;14.127945042523228;-1.7642605551287869;14.127945042523228;0.04982243109793494;0.028319225906250908;1216.357;1134.7089999999994;1215.581190132;474.0;0.0;0.32840787142810995;-0.5079666451760158;0.5079666451760158;0.32840787142810995;0.5517241379310345;1.0689655172413792;1.6091954022988506;1.5907831993457306;3023.589620306588;64.65503185484476;49.19474651256553;49.19474651256553;41.09134971971084…
49;13.948949732066147;-1.793802366593676;13.948949732066147;0.03645930628680416;0.03601236108752203;1169.2570000000003;1092.6489999999997;1168.5400535920003;456.0;0.0;0.32840787142810995;-0.5079666451760158;0.5079666451760158;0.32840787142810995;0.6024096385542169;1.1325301204819278;1.6867469879518073;1.84979805769017;2785.036188831856;62.249254460908965;46.384965274114315;46.384965274114315;39.0…
50;14.315770001743457;-1.7678521829365368;14.315770001743457;0.09750194861544026;0.0371207340980744;1163.297;1084.6729999999995;1162.5658744159998;454.0;0.0;0.32840787142810995;-0.49667687234583285;0.49667687234583285;0.32840787142810995;0.5903614457831325;1.1204819277108433;1.6746987951807228;1.5139944173005584;2788.4547262079736;61.66346802328206;46.94313660964102;46.94313660964102;39.214339621…
51;14.203774470039523;-1.738762888098148;14.203774470039523;0.077712696645025;0.03918924175821995;1150.2979999999998;1070.6659999999995;1149.5706254479999;450.0;0.0;0.32840787142810995;-0.49545535014678743;0.49545535014678743;0.32840787142810995;0.5609756097560976;1.048780487804878;1.5365853658536586;1.4944664868209092;2715.850369658397;60.956361242095504;46.813380097644114;46.813380097644114;38.…
52;14.105024767257344;-1.780324182374523;14.105024767257344;0.046043250072485;0.03810436949759977;1165.2690000000002;1088.6609999999994;1164.5451389720001;454.0;0.0;0.32840787142810995;-0.49667685996811856;0.49667685996811856;0.32840787142810995;0.6024096385542169;1.1325301204819278;1.6626506024096386;1.5113713709631875;2790.1787170337466;61.66346802328205;46.390350205140976;46.390350205140976;39…
53;14.366012051816679;-1.798819552744895;14.366012051816679;0.01010205222909999;0.03639446378011921;1207.3500000000001;1124.6939999999995;1206.5920891639998;472.0;0.0;0.32840787142810995;-0.49667687234569957;0.49667687234569957;0.32840787142810995;0.5465116279069767;1.0;1.4651162790697674;1.5814466787682657;2880.0473613678228;64.11106178047474;48.837943962333675;48.837943962333675;40.535706827045…
54;14.030300911781023;-1.76424788913914;14.030300911781023;0.06352958522964203;0.03621582009738837;1177.3239999999996;1096.6839999999993;1176.5815244799996;460.0;0.0;0.32840787142810995;-0.4966768723456997;0.4966768723456997;0.32840787142810995;0.5714285714285714;1.0833333333333333;1.619047619047619;1.5328574246153988;2823.017765475308;62.53371151128513;47.81338009764408;47.81338009764408;39.5870…
55;14.005782405817154;-1.7576494501053752;14.005782405817154;0.030566346818678092;0.04075474311146744;1135.2870000000003;1056.6629999999993;1134.570959796;444.0;0.0;0.32840787142810984;-0.4966768723456997;0.4966768723456997;0.32840787142810984;0.5802469135802469;1.0864197530864197;1.5925925925925926;1.499040539682777;2697.7996777699855;60.24925446090895;46.19802502599369;46.19802502599369;38.2311…
56;14.02125876805843;-1.7931088585407429;14.02125876805843;0.01138132012992421;0.03675935227002479;1193.323;1112.6829999999993;1192.5764390999998;466.0;0.0;0.3284078611469358;-0.4966768723456997;0.4966768723456997;0.3284078611469358;0.5764705882352941;1.0823529411764705;1.588235294117647;1.5444379431850632;2843.384334796902;63.24081829247169;47.967700474330606;47.967700474330606;40.12502322452207…
57;14.003583028413457;-1.7936112194115619;14.003583028413457;0.10546941793387088;0.03554703343195463;1167.2850000000003;1088.6609999999994;1166.560789036;456.0;0.0;0.32840787142810995;-0.4966768723456997;0.4966768723456997;0.32840787142810995;0.6024096385542169;1.1325301204819278;1.6626506024096386;1.8754545098811104;2768.2150128048606;62.24925446090896;46.88534543580705;46.88534543580705;39.0357…
58;14.014621726151304;-1.7660118530264814;14.014621726151304;0.03413697867318999;0.0265243355903733;1166.3450000000003;1082.6809999999996;1165.6131589559998;458.0;0.0;0.32840787142810995;-0.4966768723456997;0.4966768723456997;0.32840787142810995;0.6144578313253012;1.1566265060240963;1.6987951807228916;1.8709137754889489;2699.1030748839166;62.086117754092434;47.52144738140595;47.52144738140595;39.…
59;14.416788516605466;-1.8598692297687116;14.416788516605466;0.021933825353038117;0.026018105810640686;1221.424;1136.7519999999993;1220.622995368;476.0;0.0;0.30557019075757386;-0.49545535014678743;0.49545535014678743;0.30557019075757386;0.5454545454545454;1.0568181818181819;1.6022727272727273;1.2022173601387967;3118.505422851301;64.51683917441056;50.2922633148211;50.2922633148211;41.7319777122041…
60;14.048500467461896;-1.895840621475583;14.048500467461896;0.05176580297683042;0.032267344407567775;1212.369;1130.720999999999;1211.586275512;472.0;0.0;0.32840787142810995;-0.49545535014678743;0.49545535014678743;0.32840787142810995;0.5402298850574713;1.0459770114942528;1.5747126436781609;1.343944549095517;3046.692117140473;64.23238212403439;49.36326815040875;49.36326815040875;41.14266131472709;…
61;14.018466592254397;-1.8892478891391404;14.018466592254397;0.05169526570301497;0.03723289673335708;1178.3079999999993;1098.6759999999992;1177.5655400679998;460.0;0.0;0.32840787142810995;-0.49545535014678743;0.49545535014678743;0.32840787142810995;0.5357142857142857;1.0476190476190477;1.5833333333333333;1.532857424615399;2822.4966993776957;62.533711511285134;47.72162838810794;47.72162838810794;3…
62;14.048038449321304;-1.8602754771442045;14.048038449321304;0.01592829814215313;0.02696930741756757;1195.386;1112.7299999999996;1194.6073453039999;466.0;0.0;0.30557019075757386;-0.49545535014678743;0.49545535014678743;0.30557019075757386;0.5232558139534884;0.9883720930232558;1.5;1.328061580038372;3008.1638944853257;63.362138636031304;49.13756277644185;49.13756277644185;40.748814464609744;28.4986…
63;14.045816227099081;-1.8648106245364946;14.045816227099081;0.004071701857846666;0.028833256539996337;1196.37;1114.7219999999995;1195.591360892;466.0;0.0;0.32840787142810995;-0.49545535014678743;0.49545535014678743;0.32840787142810995;0.5;0.9651162790697675;1.4767441860465116;1.3280615800383717;3007.829306663648;63.362138636031304;49.0458110669057;49.0458110669057;40.748814464609744;28.452798529…
64;14.046661038852985;-1.864220250319747;14.046661038852985;0.08479052073608662;0.022371961229077322;1196.374;1114.7259999999994;1195.602594272;466.0;0.0;0.30659222442668727;-0.49545535014678743;0.49545535014678743;0.30659222442668727;0.5813953488372093;1.0930232558139534;1.627906976744186;1.3280615800383717;3010.415223982308;63.362138636031304;49.007426102752184;49.007426102752184;40.74881446460…
65;14.028311610293914;-1.8705750873464122;14.028311610293914;0.03789095543564902;0.024916457615655595;1184.3590000000004;1102.7109999999993;1183.591360892;462.0;0.0;0.32840787142810995;-0.49545535014678743;0.49545535014678743;0.32840787142810995;0.5647058823529412;1.0588235294117647;1.5647058823529412;1.5653898538979607;2983.1367727006505;63.29322453527897;48.88610575919255;48.88610575919255;39.9…
66;14.015580770035372;-1.8658987788064676;14.015580770035372;0.030113368524513184;0.02640231451569663;1170.332;1090.6999999999994;1169.5757108279997;456.0;0.0;0.32840787142810995;-0.49545535014678743;0.49545535014678743;0.32840787142810995;0.5119047619047619;0.9761904761904762;1.4761904761904763;1.5420359428514332;2932.1849582953623;62.3705748044686;47.963456028382154;47.963456028382154;39.659498…
67;14.00644276953213;-1.8692544982502002;14.00644276953213;0.043225534415334055;0.030893212821367123;1160.2969999999998;1082.6809999999994;1159.5662087639998;452.0;0.0;0.32840787142810995;-0.49545535014678743;0.49545535014678743;0.32840787142810995;0.6024096385542169;1.144578313253012;1.6867469879518073;1.5310941702783123;2891.4362568329802;61.66346802328206;47.17861881631326;47.17861881631326;39…
68;13.994707288768488;-1.9116908041866483;13.994707288768488;0.09536124738146601;0.03554703343195463;1167.2850000000003;1088.6609999999996;1166.560789036;456.0;0.0;0.32840787142810995;-0.49674237735883836;0.49674237735883836;0.32840787142810995;0.6024096385542169;1.1325301204819278;1.6626506024096386;1.875454509881111;2768.2150128048606;62.24925446090896;46.88534543580705;46.88534543580705;39.035…
69;13.991748708886831;-1.9186112194115623;13.991748708886831;0.10925013627035485;0.03591738866871223;1168.2690000000002;1090.6529999999996;1167.5448046239999;456.0;0.0;0.32840787142810995;-0.49545535014678743;0.49545535014678743;0.32840787142810995;0.5662650602409639;1.0963855421686748;1.6265060240963856;1.8754545098811104;2767.6090332837985;62.24925446090896;46.793593726270906;46.793593726270906…
70;14.069923866722231;-1.8482819772605292;14.069923866722231;0.018515701206804902;0.01625774286217908;1272.468;1186.787999999999;1271.62266102;494.0;0.0;0.32840787142810995;-0.4959322109797369;0.4959322109797369;0.32840787142810995;0.5434782608695652;1.0543478260869565;1.5869565217391304;1.1833785726981927;3397.321774111874;67.39767254196407;52.264420936703395;52.264420936703395;43.69313813037903…
71;14.014450915707464;-1.8315554806954333;14.014450915707464;0.0048055762316947526;0.024686739868297423;1196.37;1114.7219999999995;1195.591360892;466.0;0.0;0.32840787142810995;-0.49637276996341784;0.49637276996341784;0.32840787142810995;0.5465116279069767;1.069767441860465;1.6046511627906976;1.2596172860315096;3024.013206117259;63.36213863603132;48.95501985994488;48.95501985994488;40.731977712204…
72;14.045265494074393;-1.878542043029818;14.045265494074393;0.008115798142153352;0.020645858924487483;1196.374;1114.7259999999994;1195.6025942719998;466.0;0.0;0.30909165786640286;-0.49545535014678743;0.49545535014678743;0.30909165786640286;0.5116279069767442;0.9767441860465116;1.4883720930232558;1.3558765270973199;3026.5991234359185;63.36213863603131;48.91663489579136;48.91663489579136;40.7488144…
73;14.04137178265464;-1.8030864003599187;14.04137178265464;0.01252693759793555;0.023516652808892768;1196.374;1114.7259999999994;1195.602594272;466.0;0.0;0.32504554634895544;-0.49545535014678743;0.49545535014678743;0.32504554634895544;0.5697674418604651;1.069767441860465;1.5813953488372092;1.3280615800383715;3010.415223982308;63.36213863603131;49.007426102752184;49.007426102752184;40.7488144646097…
74;14.029519930802788;-1.864220250319747;14.029519930802788;0.014942104848268078;0.01704387526547635;1196.3739999999998;1114.7259999999992;1195.6025942719998;466.0;0.0;0.30557019075757386;-0.49519902415047545;0.49519902415047545;0.30557019075757386;0.5581395348837209;1.0465116279069768;1.569767441860465;1.328061580038371;3010.4152239823084;63.36213863603131;49.0074261027522;49.0074261027522;40.74…
75;10.585355869212291;-0.48686605108322367;10.585355869212291;0.01564222019260053;0.524458390284267;414.51000000000016;384.2700000000001;414.2379388200001;162.0;0.0;0.29615275439603717;-0.49505926172814785;0.49505926172814785;0.29615275439603717;1.1666666666666667;1.9333333333333333;2.6666666666666665;1.4160120075347937;945.3648260762071;21.25034789769755;17.51612171213284;17.51612171213284;14.43…
76;14.019559022372235;-1.7729194979027068;14.019559022372235;0.043869691799059085;0.03449281855602256;1167.329;1084.6729999999993;1166.597174544;458.0;0.0;0.32840787142810995;-0.5079666451760158;0.5079666451760158;0.32840787142810995;0.6144578313253012;1.1686746987951808;1.7228915662650603;1.8643463862614902;2745.787984986891;62.412391167725495;47.76999036415664;47.76999036415664;38.9295536771623…
77;14.057017226952553;-1.7521800562625731;14.057017226952553;0.039469216186345246;0.03383929637511906;1182.3399999999997;1098.6759999999995;1181.5968401960001;464.0;0.0;0.32840787142810995;-0.5079666451760158;0.5079666451760158;0.32840787142810995;0.5952380952380952;1.1547619047619047;1.7142857142857142;1.8739287070931154;2763.8043676995635;63.119497948912034;48.38534543580705;48.38534543580705;3…
78;15.10758912247607;-2.0571389013455352;15.10758912247607;0.00800457180064007;0.014176062222397718;3125.6389999999915;2893.798999999996;3123.7417689200024;1234.0;0.0;0.24794637830695287;-0.49667687234577484;0.49667687234577484;0.24794637830695287;0.29411764705882354;0.583710407239819;0.9909502262443439;1.699641809248444;8246.65575144039;166.7484923405861;127.8056472351673;127.8056472351673;103.8…
79;15.09077937029926;-2.0581634813334517;15.09077937029926;0.012552385231080931;0.012896922059226799;3188.6419999999907;2963.8579999999947;3186.580168036003;1244.0;0.0;0.32840787142810995;-0.49667687234577484;0.49667687234577484;0.32840787142810995;0.30180180180180183;0.6081081081081081;1.045045045045045;1.9835554705995655;8159.534664887324;168.04138555939957;126.6497643481403;128.43861873014012;…
80;13.214252158530831;-0.048776120212877805;13.214252158530831;0.01147156214796885;0.3368737006642634;664.4389999999999;628.151;662.1103298319999;210.0;0.0;0.2901325531054529;-0.5055812102831306;0.5055812102831306;0.2901325531054529;1.0769230769230769;1.7435897435897436;2.41025641025641;1.2963724553736813;1204.513424549542;28.10371904882606;22.445577065328408;25.61757014355781;18.617101296127597;…
81;13.402132055860132;-0.34966136498520806;13.402132055860132;0.04145575927106915;0.5486130126392926;520.6990000000003;484.4110000000003;520.250812012;196.0;0.0;0.29013255310545294;-0.48043383186032756;0.48043383186032756;0.29013255310545294;1.0810810810810811;1.7837837837837838;2.5135135135135136;1.1878745678429892;1146.8505749307906;25.940582342009538;21.623220597848896;22.439717178776622;17.90…
82;13.32508746024411;-0.35282085100183735;13.32508746024411;0.04109947695535743;0.6132009793993454;506.6720000000003;472.40000000000026;506.2351619479999;190.0;0.0;0.29013255310545294;-0.48043383186032756;0.48043383186032756;0.29013255310545294;1.0833333333333333;1.7777777777777777;2.5;1.191978047376309;1130.624530063771;25.233475560822992;20.91611381666235;21.732610397590076;17.401887240964328;1…
83;13.231059682466332;-0.35870048063146664;13.231059682466332;0.035737609986347785;0.6660919879426281;492.64500000000027;460.3890000000003;492.2195118839999;184.0;0.0;0.29013255310545294;-0.48043383186032756;0.48043383186032756;0.29013255310545294;1.0857142857142856;1.7714285714285714;2.4857142857142858;1.192131399930763;1114.4192690985094;24.526368779636442;20.2090070354758;21.025503616403526;16…
84;15.719927903291286;-0.5237164164573558;15.719927903291286;0.014872058456085746;0.35204154904099194;692.9459999999998;639.5219999999999;692.3883887759999;266.0;0.0;0.2898321626075464;-0.4804412219321639;0.4804412219321639;0.2898321626075464;1.0;1.7142857142857142;2.4081632653061225;1.1361835810971388;1529.5568621520038;34.87130376232767;29.776445629411516;30.592942210339242;23.39086910547215;18…
85;14.775865270830476;-0.8466900791615062;14.775865270830476;0.019029364768104573;0.25353129195824947;549.6260000000001;516.3620000000003;549.2663797360001;210.0;0.0;0.29615275439603717;-0.4806985457692971;0.4806985457692971;0.29615275439603717;1.05;1.85;2.625;1.2283265010482154;1555.2491769529865;27.96552636839187;22.581451734909784;22.581451734909784;19.312570843487286;13.842726169243722;13.842…
86;13.475480426255375;-1.8420267315356027;13.475480426255375;0.024637158386810576;0.03783317066159381;1065.192;992.6159999999996;1064.5178616040002;416.0;0.0;0.32840787142810995;-0.49677817130714996;0.49677817130714996;0.32840787142810995;0.5526315789473685;1.0526315789473684;1.5526315789473684;1.8803490335458075;2541.7568502463064;56.97323357897007;43.71489736286825;43.71489736286825;35.69317157…
87;14.181398599086176;-1.8108239934100496;14.181398599086176;0.10877695225857131;0.03255836769563459;1209.3220000000001;1128.6819999999996;1208.5713537199997;472.0;0.0;0.32840787142810995;-0.49677817072904246;0.49677817072904246;0.32840787142810995;0.5697674418604651;1.0813953488372092;1.5930232558139534;1.899614278210787;2905.8640475659113;64.53371151128515;48.702422357617344;48.702422357617344;…
88;14.193396340708084;-1.8831115528049553;14.193396340708084;0.0348995146565072;0.022318551656703715;1212.3689999999997;1130.7209999999993;1211.5862755120002;472.0;0.0;0.32840787142810995;-0.49677817072904246;0.49677817072904246;0.32840787142810995;0.4827586206896552;0.9195402298850575;1.3908045977011494;1.5596915123074964;3071.131320190058;64.65503185484476;49.78053295019244;49.78053295019244;41…
89;13.804377426230504;-0.4200317353555789;13.804377426230504;0.019961124685080822;0.41483121210454726;554.7160000000002;520.4440000000003;554.2351619479999;206.0;0.0;0.29013255310545294;-0.48043383186032756;0.48043383186032756;0.29013255310545294;0.975;1.625;2.35;1.1124140455063247;1391.5390849900482;27.6392529547588;22.59575838142393;23.412254962351657;19.49120363844137;13.968518364834514;14.911…
90;14.676640390969382;-0.8790180990584762;14.676640390969382;0.037619737737606185;0.4770481164178518;530.5750000000002;502.3510000000003;530.2129471960001;200.0;0.0;0.2435216463901763;-0.49564568736952863;0.49564568736952863;0.2435216463901763;1.1025641025641026;1.8461538461538463;2.6153846153846154;1.226683824115792;1532.6571094785822;27.526368779636435;21.670316506775006;21.670316506775006;18.5…
91;14.27648499275315;-1.1382033466016495;14.27648499275315;0.0076220472212675805;0.3092762952028858;572.6160000000002;542.3760000000003;572.2347452600001;216.0;0.0;0.24360785779144425;-0.49564499186778604;0.49564499186778604;0.24360785779144425;1.119047619047619;1.880952380952381;2.642857142857143;1.1914609626575428;1666.5649298397911;29.277445635192997;23.070328807991405;23.070328807991405;20.11…
92;14.979687486570592;-0.8667229305026918;14.979687486570592;0.11595106869908456;0.2968010192338277;592.6470000000003;558.3750000000002;592.260960008;226.0;0.0;0.38820810142654305;-0.480698530697012;0.480698530697012;0.38820810142654305;1.0930232558139534;1.930232558139535;2.7209302325581395;1.1711510444508484;1592.5331337806851;29.76900946675572;23.917354525517947;23.917354525517947;20.761405903…
93;13.109874136797613;-0.5735272400482192;13.109874136797613;0.10419236817775746;0.5148667181635459;479.5400000000002;454.34000000000026;479.1957396600001;180.0;0.0;0.24339167670501854;-0.49631633896754945;0.49631633896754945;0.24339167670501854;1.0555555555555556;1.9166666666666667;2.8055555555555554;1.1003379235313697;1529.3147809328896;24.656125291633362;19.82321619210298;19.82321619210298;17.…
94;10.861919970471904;-0.5203785013860875;10.861919970471904;0.1530401289563308;0.3873230198085617;487.5630000000002;462.3630000000003;487.2008250400001;182.0;0.0;0.19874076993603443;-0.49631633896765154;0.49631633896765154;0.19874076993603443;0.9459459459459459;1.8108108108108107;2.7027027027027026;1.132607688792954;1726.8923348259455;24.940582342009534;20.439531766328702;20.439531766328702;17.9…
95;11.909198271655239;-1.9738988495644978;11.909198271655239;0.11738248200023516;0.03327206222977595;1224.334;1138.6539999999995;1223.6033821200003;482.0;0.0;0.32840787142810995;-0.4966768723456997;0.4966768723456997;0.32840787142810995;0.5232558139534884;0.9767441860465116;1.4534883720930232;3.615800584604804;2694.52000770862;65.70528438653895;48.981114315274084;48.981114315274084;40.20313924704…
96;14.263756128311822;-1.7703210126179314;14.263756128311822;0.047610863078938914;0.025383054420363316;1415.616;1312.7999999999993;1414.7568630439994;558.0;0.0;0.32840787142810995;-0.49669130597081346;0.49669130597081346;0.32840787142810995;0.56;1.04;1.57;2.0108624147320326;3197.9686155446525;75.08575327516293;57.12895205544663;57.12895205544663;47.186302494636536;32.97090263717107;32.97090263717…
97;14.568980557194084;-1.7800963578905458;14.568980557194084;0.023805751011818366;0.02547843891464118;1492.702;1386.861999999999;1491.7834121399994;586.0;0.0;0.32840766355634954;-0.5079666451552967;0.5079666451552967;0.32840766355634954;0.5566037735849056;1.0566037735849056;1.6037735849056605;1.6663697546659477;3552.329725133298;78.90574423147184;59.814181730424664;59.814181730424664;50.225108634…
98;14.571772662318367;-1.7808062104585771;14.571772662318367;0.023470030053059032;0.02529512486500696;1491.7140000000004;1384.865999999999;1490.7881631719995;586.0;0.0;0.32840787142810995;-0.4966913059708131;0.4966913059708131;0.32840787142810995;0.5283018867924528;0.9811320754716981;1.490566037735849;1.6771826304977278;3536.6573863290473;78.90574423147186;60.22281018258129;60.22281018258129;50.2…
99;15.035860326076763;-0.8738834243298517;15.035860326076763;0.12459947404887806;0.24852446678834844;608.69;570.3860000000002;608.292260136;234.0;0.0;0.38820810142654305;-0.480698530697012;0.480698530697012;0.38820810142654305;1.1363636363636365;1.9090909090909092;2.6363636363636362;1.3027518124485413;1570.1049718708225;31.061902685569166;25.2102477443314;25.2102477443314;21.236279637619745;15.22…
100;12.100163717396324;-0.7778024823196836;12.100163717396324;0.09467155232667457;0.5620002180416518;481.5560000000004;454.3400000000003;481.211389724;182.0;0.0;0.34679400606646005;-0.4963162144825892;0.4963162144825892;0.34679400606646005;1.0277777777777777;1.8333333333333333;2.5833333333333335;1.2176714838553035;1545.672361024491;24.819261998449896;20.322836030410237;20.322836030410237;17.31526…
101;10.882248768657844;-0.5213441489863504;10.882248768657844;0.11137346228966405;0.36300911084425974;501.5900000000003;474.37400000000036;501.21647510400004;188.0;0.0;0.19874076993603443;-0.4963162144825892;0.4963162144825892;0.19874076993603443;0.9473684210526315;1.8157894736842106;2.6842105263157894;1.1342768353663766;1744.0673550571812;25.647689123196084;21.14663854751525;21.14663854751525;18…
102;11.672040081464687;-0.5654977289269623;11.672040081464687;0.1494618711682203;0.5553545530104967;436.9830000000003;407.75100000000026;436.191755848;162.0;0.0;0.11912445577457716;-0.49674293956841764;0.49674293956841764;0.11912445577457716;1.1935483870967742;2.0;2.6774193548387095;1.591293643394045;1084.7071802118637;21.534804948073724;18.091590686181213;18.847519632199667;15.067213243362945;11…
103;13.295461609903972;-0.34068555243796705;13.295461609903972;0.029603907419217368;0.5797821339262303;506.67200000000037;472.4000000000003;506.235161948;190.0;0.0;0.29013255310545294;-0.48043383186032756;0.48043383186032756;0.29013255310545294;1.0833333333333333;1.8055555555555556;2.5555555555555554;1.1841952310110115;1116.7876882981593;25.070338854006458;20.752977109845816;21.569473690773542;17…
104;14.11716880440192;-0.39452494234705116;14.11716880440192;0.05008010657723805;0.3112147685879568;674.9559999999997;620.524;674.3978105880001;260.0;0.0;0.29013255310545294;-0.48043383186032756;0.48043383186032756;0.29013255310545294;0.9583333333333334;1.6666666666666667;2.3958333333333335;1.1110088903469222;1460.3210267647573;33.83792356750806;29.31269471877538;30.129191299703105;23.10750670288…
105;13.560271700606922;-0.36860505357175355;13.560271700606922;0.04035500941525472;0.49921155219913804;549.7410000000002;510.42900000000037;549.2773611079999;208.0;0.0;0.29013255310545294;-0.48043383186032756;0.48043383186032756;0.29013255310545294;1.0512820512820513;1.7435897435897436;2.4615384615384617;1.189289648762823;1180.1300420876114;27.35479590438263;22.907297486532322;23.723794067460044;…
106;14.46445181655988;-0.902766599275725;14.46445181655988;0.018270400561963607;0.40730934365274574;512.5610000000003;482.3210000000003;512.2347452600001;196.0;0.0;0.29615275439603717;-0.48069781414050516;0.48069781414050516;0.29615275439603717;1.135135135135135;1.9189189189189189;2.675675675675676;1.2823917275099446;1320.8843327716943;26.103719048826065;20.594892672680995;20.594892672680995;17.8…
107;15.643249662550543;-0.5198734412507444;15.643249662550543;0.01815252087116348;0.37643692285105795;678.9189999999998;627.511;678.372738712;260.0;0.0;0.2898321626075464;-0.4804412219321639;0.4804412219321639;0.2898321626075464;1.0;1.7291666666666667;2.4375;1.1349958839373544;1498.1599218747494;34.001060274324594;28.906202141408436;29.722698722336162;23.018190305409973;17.63755960424872;18.58036…
108;13.665011075851623;-0.5234877381270573;13.665011075851623;0.07906910631458675;0.2748483596777037;579.7050000000002;542.4090000000003;579.295788044;222.0;0.0;0.4099949885376606;-0.4930509751549125;0.4930509751549125;0.4099949885376606;1.1162790697674418;1.9534883720930232;2.7906976744186047;1.1016304807440618;1786.2552656843482;29.5010602743246;24.661805741192243;24.661805741192243;20.96186143…
109;14.958101423923921;-0.8773172576121697;14.958101423923921;0.1291545152011413;0.2778670126393171;594.6630000000001;558.3750000000001;594.276610072;228.0;0.0;0.38820810142654305;-0.480698530697012;0.480698530697012;0.38820810142654305;1.1627906976744187;1.9534883720930232;2.7209302325581395;1.2823050461064682;1563.299491248396;30.354795904382627;24.503140963144855;24.503140963144855;20.61495929…
110;13.67186336497664;-0.01828853807666664;13.67186336497664;0.01828853807666664;0.32058133362299635;536.6800000000002;500.39200000000034;536.2899743920001;206.0;0.0;0.2901325531054529;-0.48043383186032756;0.48043383186032756;0.2901325531054529;1.125;1.95;2.775;1.1542368318032055;1552.059173520555;27.6392529547588;23.176587343231493;23.176587343231493;19.478698183685335;14.259808058662781;14.2598…
111;13.254388463655932;-0.8806101115115466;13.254388463655932;0.004532245998128737;0.4953396284065826;518.5740000000004;488.3340000000004;518.22776806;198.0;0.0;0.3467940060556086;-0.4945291694464028;0.4945291694464028;0.3467940060556086;1.0526315789473684;1.736842105263158;2.3947368421052633;1.3158856191674615;1551.013616867293;27.189505486452976;21.60036730630187;21.60036730630187;18.1018985179…
112;13.197624322814411;-0.8837759272659533;13.197624322814411;0.09016848609694073;0.5287593136428093;504.5470000000003;476.3230000000003;504.21211799599996;192.0;0.0;0.3467940060556086;-0.4945291694464028;0.4945291694464028;0.3467940060556086;1.054054054054054;1.7297297297297298;2.3783783783783785;1.342078114464917;1533.930048860178;26.482398705266426;20.893260525115323;20.893260525115323;17.6018…
113;13.127489213215014;-0.8877179383036027;13.127489213215014;0.12436925154509715;0.5584714612148658;490.5200000000003;464.3120000000003;490.19646793199996;186.0;0.0;0.3467940060556086;-0.4945291694464028;0.4945291694464028;0.3467940060556086;1.0277777777777777;1.6666666666666667;2.2777777777777777;1.3668323846836703;1516.8551207297398;25.77529192407988;20.186153743928774;20.186153743928774;17.10…
114;14.828928542435417;-0.9202934742232343;14.828928542435417;0.02633722474184097;0.27496395695282794;578.6240000000003;546.3680000000004;578.2565433240001;220.0;0.0;0.29615275439603717;-0.4806985457661505;0.4806985457661505;0.29615275439603717;1.0714285714285714;1.8571428571428572;2.619047619047619;1.252413023137512;1657.7761027127353;29.542876637581493;23.359563351683992;23.359563351683992;20.2…
115;14.666338390633953;-0.9057359922798403;14.666338390633953;0.02665734513771878;0.3548221147605255;555.6300000000003;520.3500000000004;555.27694442;214.0;0.0;0.29615275439603717;-0.4806978141404654;0.4806978141404654;0.29615275439603717;1.125;1.9;2.65;1.3048421393270446;1387.480255554526;28.38817609920224;22.749213049367498;22.749213049367498;19.223254446010245;13.636269744693248;13.63626974469…
116;13.015545364010823;-0.3470338139647997;13.015545364010823;0.018708290217960943;0.7467495279639452;464.59100000000035;436.3670000000003;464.188211756;172.0;0.0;0.29013255310545294;-0.48043383186032756;0.48043383186032756;0.29013255310545294;1.0909090909090908;1.7878787878787878;2.5454545454545454;1.1669113231768364;1068.3315249391078;22.949018510446813;18.631656766286177;19.4481533472139;16.00…
117;13.070526221705649;-0.5720190236143032;13.070526221705649;0.09869161231985912;0.5979629793827462;479.5400000000003;454.34000000000026;479.19573966;180.0;0.0;0.24339144683579567;-0.49564568736952863;0.49564568736952863;0.24339144683579567;1.1388888888888888;1.9722222222222223;2.861111111111111;1.0911682895241979;1498.2506068015082;24.60371904882607;19.861601156256516;19.861601156256516;17.4254…
118;13.04126696244639;-0.5797738445509422;13.04126696244639;0.046169610461882726;0.46842611567649445;477.5240000000002;454.34000000000026;477.180089596;178.0;0.0;0.2438096878898078;-0.49564568736952863;0.49564568736952863;0.2438096878898078;1.1111111111111112;1.9722222222222223;2.861111111111111;1.1338885372632905;1652.4498073339525;24.603719048826065;19.65449437506997;19.65449437506997;17.425490…
119;13.341486284265656;-0.5735672546491415;13.341486284265656;0.03142835996288951;0.3983495101862885;502.5340000000004;480.3580000000003;502.17533856400007;186.0;0.0;0.3295215795494226;-0.49564568736167075;0.49564568736167075;0.3295215795494226;1.0263157894736843;1.868421052631579;2.736842105263158;1.1915079172635563;1969.1605234760234;25.75841958720532;20.54892156606988;20.54892156606988;18.4254…
120;12.641030879881683;-0.7881415530290092;12.641030879881683;0.11001803020499556;0.6787927079826889;426.4760000000002;404.3000000000002;426.169190564;160.0;0.0;0.34679400606646005;-0.49452916943831216;0.49452916943831216;0.34679400606646005;1.0;1.78125;2.5625;1.3382996528032804;1348.266481824311;22.034804948073724;17.706900617877263;17.706900617877263;15.442327355484213;10.80175897597522;10.8017…
121;12.078410245174101;-0.776836834719421;12.078410245174101;0.0959294519362226;0.5830421672075861;467.5290000000003;442.3290000000003;467.19573966;176.0;0.0;0.34679400606646005;-0.49631633896765154;0.49631633896765154;0.34679400606646005;1.0285714285714285;1.8285714285714285;2.6;1.2135454470244298;1528.7307187510362;24.112155217263346;19.615729249223687;19.615729249223687;16.754605852193297;11.8…
122;12.055762852883852;-0.7723172066202473;12.055762852883852;0.09453576905215533;0.6059064378167143;453.5020000000002;430.3180000000002;453.1800895960001;170.0;0.0;0.34679400606646005;-0.4963236517229009;0.4963236517229009;0.34679400606646005;1.088235294117647;1.911764705882353;2.7058823529411766;1.2013697212808716;1478.7826711282682;23.189505486452973;18.693079518413313;18.693079518413313;16.40…
123;13.271030879881682;-0.8300255879824747;13.271030879881682;0.01585354281956275;0.47088369122221274;482.5000000000002;460.32400000000024;482.1702531840001;180.0;0.0;0.34679400606646005;-0.49452916943831216;0.49452916943831216;0.34679400606646005;1.0277777777777777;1.8055555555555556;2.5555555555555554;1.2844740793318465;1765.895865185149;24.92999246245913;19.725119048964867;19.725119048964867;1…
124;13.168990063555153;-0.8270141763172165;13.168990063555153;0.04710354281956297;0.4680045672808616;468.4730000000003;448.3130000000003;468.15460311999993;174.0;0.0;0.34679400606646005;-0.4950525595960305;0.4950525595960305;0.34679400606646005;1.0285714285714285;1.8285714285714285;2.6;1.279337775540329;1746.507866704744;24.05974897445605;18.76408435400096;18.76408435400096;16.836174205601566;11.…
125;13.535490913895291;-0.8553984588181645;13.535490913895291;0.04468027979356859;0.7103911438056857;474.5170000000002;448.3090000000003;474.19031993199997;180.0;0.0;0.3467940060556086;-0.4945291694464028;0.4945291694464028;0.3467940060556086;1.1142857142857143;1.8571428571428572;2.6;1.1993634295772926;1298.3973881321501;24.371668241257186;19.413046896488503;19.413046896488503;16.837808179861224;…
126;13.215398321302697;-0.8673604320532391;13.215398321302697;0.15712285243783253;0.4575051949046884;488.5290000000003;468.3690000000003;488.12667411999996;176.0;0.0;0.3467940060556086;-0.4945291694464028;0.4945291694464028;0.3467940060556086;1.1428571428571428;1.9142857142857144;2.6285714285714286;1.2596184301525082;1601.9709352361638;24.319261998449893;18.63374750112148;19.450244082049203;16.86…
127;13.340318483812144;-4.732827367633421;13.340318483812144;0.235329357919823;0.40041640636943954;551.4850000000002;531.3250000000004;551.15288678;204.0;0.0;0.43303902266048866;-0.4945291694464028;0.4945291694464028;0.43303902266048866;1.075;1.8;2.5;1.2776000128820053;1810.057028865257;28.39661226763952;20.806606225185252;20.806606225185252;18.97501942593531;12.063007329020044;12.063007329020044…
128;13.20521313611751;-0.868039697842395;13.20521313611751;0.16326419786489232;0.4575051949046884;488.5290000000002;468.36900000000026;488.12667412;176.0;0.0;0.3467940060556086;-0.4945291694464028;0.4945291694464028;0.3467940060556086;1.1428571428571428;1.9142857142857144;2.6285714285714286;1.2596184301525082;1601.9709352361638;24.319261998449893;18.63374750112148;19.450244082049203;16.8698477104…
129;12.54822240856219;-0.8560831061998648;12.54822240856219;0.1777808569917847;0.6907509788170613;406.3980000000001;388.2540000000002;406.12771967599997;152.0;0.0;0.41993904898339995;-0.4945291694464028;0.4945291694464028;0.41993904898339995;1.2;1.9666666666666666;2.7333333333333334;1.3550688759615581;1304.2141774348831;21.043241116511005;16.08461977174231;16.08461977174231;14.36984771041278;9.43…
130;12.64183068520618;-0.8583012487152097;12.64183068520618;0.14446097287119097;0.5791912875134758;439.8590000000001;421.7150000000002;439.10473173599996;158.0;0.0;0.3467940060556086;-0.4945291694464028;0.4945291694464028;0.3467940060556086;1.2258064516129032;2.0;2.7419354838709675;1.3545707561493838;1300.4072502165936;21.913484604514082;16.463164585634104;17.219093531652558;14.78053131293574;9.5…
131;13.857693440457151;-0.8813124255725402;13.857693440457151;0.007100725224545856;0.5974982715466044;423.4040000000001;405.2600000000002;423.13428227599996;158.0;0.0;0.3467940060556086;-0.4945291694464028;0.4945291694464028;0.3467940060556086;1.2258064516129032;2.0;2.7419354838709675;1.3545707561493838;1300.4072502165936;21.913484604514082;16.463164585634104;16.463164585634104;14.78053131293574;…
132;12.630762703486745;-0.8563115310661509;12.630762703486745;0.12929216460714477;0.5791912875134757;439.8590000000002;421.7150000000002;439.10473173599996;158.0;0.0;0.3467940060556086;-0.4945291694464028;0.4945291694464028;0.3467940060556086;1.1935483870967742;1.967741935483871;2.7096774193548385;1.3469469305559987;1300.4072502165936;21.913484604514085;16.463164585634104;17.219093531652558;14.76…
133;13.361590376001221;-0.8761528009074211;13.361590376001221;0.1938116582011573;0.5974982715466044;423.40400000000017;405.2600000000002;423.13428227599996;158.0;0.0;0.3467940060556086;-0.4945291694464028;0.4945291694464028;0.3467940060556086;1.1935483870967742;1.967741935483871;2.7096774193548385;1.3469469305559987;1300.4072502165936;21.913484604514085;16.463164585634104;16.463164585634104;14.76…
134;12.64183068520618;-0.8583012487152093;12.64183068520618;0.14446097287119097;0.5791912875134757;439.8590000000002;421.71500000000026;439.104731736;158.0;0.0;0.3467940060556086;-0.4945291694464028;0.4945291694464028;0.3467940060556086;1.1935483870967742;1.967741935483871;2.7096774193548385;1.3533982234872677;1300.4072502165934;21.913484604514082;16.463164585634104;17.219093531652558;14.76369456…
135;13.568231989209988;-0.8813124255725402;13.568231989209988;0.19770472890741475;0.5974982715466043;423.4040000000002;405.2600000000002;423.13428227599996;158.0;0.0;0.3467940060556086;-0.4945291694464028;0.4945291694464028;0.3467940060556086;1.1935483870967742;1.967741935483871;2.7096774193548385;1.3533982234872677;1300.4072502165934;21.913484604514082;16.463164585634104;16.463164585634104;14.76…
136;12.658105250587889;-0.8608004182088433;12.658105250587889;0.16887455311810462;0.5791912875134757;439.8590000000002;421.71500000000026;439.10473173599996;158.0;0.0;0.3467940060556086;-0.4945291694464028;0.4945291694464028;0.3467940060556086;1.2258064516129032;2.0;2.7419354838709675;1.3614575544479743;1300.4072502165934;21.913484604514082;16.463164585634104;17.219093531652558;14.78053131293574;…
137;12.589889075228857;-0.8436864119849883;12.589889075228857;0.08526344200699354;0.6172652548167358;405.41400000000016;386.2620000000002;405.143704088;152.0;0.0;0.3467940060556086;-0.4945291694464028;0.4945291694464028;0.3467940060556086;1.1666666666666667;1.9333333333333333;2.7;1.3487490366205648;1247.4226230026052;21.043241116511005;16.1625503818145;16.1625503818145;14.36984771041278;9.4909087…
138;13.03878173022182;-0.8831743266446064;13.03878173022182;0.07228591821176344;0.5908513802140093;474.4770000000003;452.30100000000033;474.16516780399996;178.0;0.0;0.3467940060556086;-0.4945291694464028;0.4945291694464028;0.3467940060556086;1.1142857142857143;1.8857142857142857;2.6285714285714286;1.2588664641657454;1566.312806985915;24.645535412082957;19.10880347473915;19.10880347473915;16.69121…
139;12.936740913895287;-0.8801629149793482;12.936740913895287;0.041035918211763445;0.5473996991823912;460.4500000000002;440.29000000000025;460.14951773999996;172.0;0.0;0.3467940060556086;-0.49505255959594996;0.49505255959594996;0.3467940060556086;1.1176470588235294;1.911764705882353;2.676470588235294;1.249076032864555;1547.1512580258877;23.775291924079877;18.147768779775244;18.147768779775244;16.…
140;13.307069712081228;-0.8818083147566163;13.307069712081228;0.011263062816517344;0.566484728946419;502.53100000000035;476.3230000000003;502.1964679320001;190.0;0.0;0.3467940060556086;-0.4945291694464028;0.4945291694464028;0.3467940060556086;1.1081081081081081;1.8918918918918919;2.6486486486486487;1.267521840710132;1600.654387058894;26.05974897445605;20.52301703711224;20.52301703711224;17.691214…
141;13.192876117976919;-0.8794544994632401;13.192876117976919;0.025773974220519635;0.5197448744033007;488.50400000000025;464.3120000000003;488.1808178680001;184.0;0.0;0.3467940060556086;-0.49633849400888475;0.49633849400888475;0.3467940060556086;1.1111111111111112;1.9166666666666667;2.6944444444444446;1.2612664546068006;1581.4801662793086;25.189505486452973;19.561982342148333;19.561982342148333;1…
142;13.892248047302708;-0.9230407041620827;13.892248047302708;0.011633282467934158;0.4314887637491049;517.4920000000004;496.3240000000004;517.1561605919999;192.0;0.0;0.3467940060556086;-0.4945291694464028;0.4945291694464028;0.3467940060556086;1.0;1.6842105263157894;2.3684210526315788;1.2783990667905267;1737.9420546371189;26.7668557556426;20.111564830365737;20.111564830365737;18.15754141064748;11.…
143;13.300587285777375;-0.8723592244696143;13.300587285777375;0.1757063274945223;0.4632261529624539;482.5000000000003;460.3240000000003;482.170253184;180.0;0.0;0.3467940060556086;-0.4945291694464028;0.4945291694464028;0.3467940060556086;1.0277777777777777;1.7777777777777777;2.5;1.264198564748612;1637.4490654521703;25.026368779636442;19.38019974903687;19.38019974903687;17.369847710412778;11.465513…
144;13.280179122512068;-0.8768036689140586;13.280179122512068;0.18403888798195833;0.4564065369272061;483.4880000000003;462.3200000000003;483.16550215200004;180.0;0.0;0.3467940060556086;-0.4945291694464028;0.4945291694464028;0.3467940060556086;1.0833333333333333;1.8611111111111112;2.5833333333333335;1.2641985647486118;1639.4223839293943;25.026368779636442;19.2500630753472;19.2500630753472;17.36984…
145;13.272809507999597;-0.8774612652859406;13.272809507999597;0.18457708242640303;0.4564065369272061;483.4880000000002;462.3200000000002;483.16550215200004;180.0;0.0;0.3467940060556086;-0.4945291694464028;0.4945291694464028;0.3467940060556086;1.0833333333333333;1.8611111111111112;2.5833333333333335;1.2641985647486118;1639.4223839293943;25.026368779636442;19.2500630753472;19.2500630753472;17.36984…
146;13.285031730221819;-0.8766461463389534;13.285031730221819;0.18391948605452058;0.4564065369272061;483.4880000000002;462.3200000000003;483.16550215200004;180.0;0.0;0.3467940060556086;-0.4945291694464028;0.4945291694464028;0.3467940060556086;1.0555555555555556;1.7777777777777777;2.5;1.2641985647486118;1639.4223839293943;25.026368779636442;19.2500630753472;19.2500630753472;17.369847710412778;11.3…
147;13.260587285777374;-0.8782763842329282;13.260587285777374;0.18523467879828504;0.4564065369272061;483.4880000000003;462.3200000000003;483.16550215200004;180.0;0.0;0.3467940060556086;-0.4945291694464028;0.4945291694464028;0.3467940060556086;1.0277777777777777;1.75;2.4722222222222223;1.264198564748612;1639.4223839293943;25.026368779636442;19.2500630753472;19.2500630753472;17.369847710412778;11.3…
148;13.2716020250064;-0.859978797611165;13.2716020250064;0.04046437815071968;0.6002332206285359;475.50500000000017;450.3050000000003;475.1855689000001;180.0;0.0;0.3467940060556086;-0.4945291694464028;0.4945291694464028;0.3467940060556086;1.1714285714285715;1.9428571428571428;2.657142857142857;1.2394196118567289;1464.6435183836388;24.319261998449896;19.230503979991536;19.230503979991536;16.8698477…
149;13.343361284265658;-3.1999628283116333;13.343361284265658;0.03898215390473214;0.5325100423339018;523.5710000000004;498.3710000000004;523.15255452;192.0;0.0;0.3467940060556086;-0.4945291694464028;0.4945291694464028;0.3467940060556086;1.135135135135135;1.864864864864865;2.5405405405405403;1.2460103433957095;1686.9682263056554;26.112155217263343;20.047000560919262;20.863497141846985;17.576954491…
150;13.432599757432705;-0.8523673085711052;13.432599757432705;0.0838051086736602;0.5652266667397745;505.6000000000002;478.38400000000036;505.17837534399996;186.0;0.0;0.3467940060556086;-0.4945291694464028;0.4945291694464028;0.3467940060556086;1.1111111111111112;1.8333333333333333;2.5555555555555554;1.2355828835786224;1485.2112288091596;25.026368779636442;19.937610761178085;20.75410734210581;17.36…
151;12.8678520250064;-0.8912553532695888;12.8678520250064;0.2004520711053066;0.3366094027646912;462.4660000000001;440.2900000000002;462.16516780400013;174.0;0.0;0.3467940060556086;-0.4954588103840479;0.4954588103840479;0.3467940060556086;1.088235294117647;1.7352941176470589;2.3529411764705883;1.3737514997832263;1468.246694618243;24.19794165489025;18.27790545346491;18.27790545346491;16.19121491545…
152;13.099681673532476;-0.8832323000928608;13.099681673532476;0.16629696871954636;0.29621702712226944;490.52000000000027;464.3120000000003;490.196467932;186.0;0.0;0.3467940060556086;-0.49674267133901334;0.49674267133901334;0.3467940060556086;1.1111111111111112;1.8055555555555556;2.4722222222222223;1.3384073104778553;1502.3230055417494;25.612155217263343;19.692119015838006;19.692119015838006;17.19…
153;14.381210679324077;-1.1338977910460937;14.381210679324077;0.046738349451123096;0.4523223844686014;585.6550000000002;552.3910000000003;585.255146356;222.0;0.0;0.24382251045127187;-0.49564568736952863;0.49564568736952863;0.24382251045127187;1.0465116279069768;1.7674418604651163;2.511627906976744;1.1579162737488669;1683.2201484094003;30.147689123196084;24.161500176644985;24.161500176644985;20.53…
154;14.360497734927229;-0.9077623475750436;14.360497734927229;0.017760758688685208;0.42368211106080716;498.5340000000001;470.31000000000023;498.21909519600007;190.0;0.0;0.29615275439603717;-0.48069781414435386;0.48069781414435386;0.29615275439603717;1.1111111111111112;1.8888888888888888;2.6666666666666665;1.2643553513354098;1304.1865912506194;25.39661226763952;19.887785891494445;19.88778589149444…
155;15.561363088476467;-0.5193637993774667;15.561363088476467;0.019118168471426333;0.4223513226508787;664.8919999999998;615.5;664.357088648;254.0;0.0;0.2898321626075464;-0.4804412219321639;0.4804412219321639;0.2898321626075464;1.0;1.7234042553191489;2.4468085106382977;1.1355074688749363;1481.30566028861;33.29395349313804;28.199095360221886;29.015591941149612;22.480185502949187;17.061438652545295;…
156;14.650590840981556;-0.4899325824462497;14.650590840981556;0.007958097079740156;0.4223513226508787;664.8919999999997;615.5000000000001;664.3570886480001;254.0;0.0;0.2898321626075464;-0.4804412219321639;0.4804412219321639;0.2898321626075464;1.0212765957446808;1.7446808510638299;2.4680851063829787;1.13200703346745;1481.30566028861;33.29395349313805;28.19909536022189;29.015591941149612;22.4633487…
157;14.834521157259537;-0.5193637993774665;14.834521157259537;0.019118168471426333;0.42235132265087877;664.8919999999998;615.5000000000001;664.3570886480001;254.0;0.0;0.2898321626075464;-0.4804412219321639;0.4804412219321639;0.2898321626075464;1.0212765957446808;1.7446808510638299;2.4680851063829787;1.1344091736049953;1481.30566028861;33.29395349313805;28.19909536022189;29.015591941149612;22.4633…
158;15.815313845961942;-0.5644204887198703;15.815313845961942;0.001422860440138285;0.4223513226508787;664.8919999999998;615.5;664.357088648;254.0;0.0;0.2898321626075464;-0.4804412219321639;0.4804412219321639;0.2898321626075464;1.0;1.7234042553191489;2.4468085106382977;1.1380827711188855;1481.30566028861;33.29395349313804;28.199095360221886;29.015591941149612;22.480185502949187;17.061438652545295;…
159;14.042139561990059;-0.39256863686801813;14.042139561990059;0.05021740447403378;0.43730658429135494;646.9019999999999;596.5020000000002;646.36651046;248.0;0.0;0.2898321626075464;-0.4804412219321639;0.4804412219321639;0.2898321626075464;0.9565217391304348;1.6521739130434783;2.391304347826087;1.1169043393680869;1426.8137187767752;32.423710005134964;27.89848115640229;28.714977737330017;22.0695019…
160;14.016787545772658;-0.3930453512957819;14.016787545772658;0.04625283240655742;0.4461507228410423;632.8749999999999;584.4910000000002;632.3508603959999;242.0;0.0;0.29013255310545294;-0.48043383186032756;0.48043383186032756;0.29013255310545294;0.9777777777777777;1.6666666666666667;2.4;1.1231536095915138;1410.0873390382064;31.716603223948418;27.19137437521574;28.007870956143467;21.56950190042623…
161;14.12678404711247;-0.6974759898858027;14.12678404711247;0.0005075740029851783;0.2884155193489669;628.8430000000003;584.4910000000002;628.319560268;238.0;0.0;0.2850802002858717;-0.4929755339945996;0.4929755339945996;0.2850802002858717;0.9777777777777777;1.6888888888888889;2.466666666666667;1.0795289066754226;1580.6969451966063;30.967680079504987;26.144553242624934;26.96104982355266;21.91545390…
162;14.809946646455415;-0.8500943342545237;14.809946646455415;0.015449092550220422;0.23694128905066209;564.6410000000001;530.3690000000003;564.2772787680001;216.0;0.0;0.29615275439603717;-0.48069854576930376;0.48069854576930376;0.29615275439603717;1.0975609756097562;1.9268292682926829;2.731707317073171;1.2225893573873154;1559.6831698012368;28.509496442761883;22.918315028093257;22.918315028093257;…
163;13.457720694696498;-0.8995642386251781;13.457720694696498;0.1997030065633163;0.49780290966011315;519.5580000000002;490.32600000000036;519.211783648;198.0;0.0;0.3467940060556086;-0.4945291694464028;0.4945291694464028;0.3467940060556086;1.1578947368421053;1.868421052631579;2.526315789473684;1.4310787987191305;1616.0815131920374;27.515778900086033;21.862731388516504;21.862731388516504;17.9612705…
164;13.24730402802983;-0.8962837762101001;13.24730402802983;0.1989885195850929;0.5100387803424486;505.53100000000023;478.31500000000034;505.19613358400005;192.0;0.0;0.3467940060556086;-0.4945291694464028;0.4945291694464028;0.3467940060556086;1.0810810810810811;1.8108108108108107;2.4864864864864864;1.4094988001804196;1582.2427253261924;26.645535412082957;20.992487900513428;20.992487900513428;17.53…
165;13.478518457569233;-0.7376347209942786;13.478518457569233;0.010405063486738975;0.3106593415355764;568.6340000000001;536.3780000000003;568.2434181240001;216.0;0.0;0.40994018866467585;-0.4804338318601672;0.4804338318601672;0.40994018866467585;1.1428571428571428;1.9523809523809523;2.761904761904762;1.1750060148036037;1658.5905787365207;29.216603223948418;23.487118652249997;23.487118652249997;20.…
166;14.892722909719367;-0.8713550740174727;14.892722909719367;0.0007270005304262916;0.24164936611676138;579.6520000000003;544.3720000000004;579.27694442;222.0;0.0;0.29615275439603717;-0.48069854576924553;0.48069854576924553;0.29615275439603717;1.0714285714285714;1.8571428571428572;2.619047619047619;1.2567839604366848;1624.3591465966106;29.59528288038879;23.91234975618403;23.91234975618403;20.1738…
167;14.90351464706442;-0.8795624366755301;14.90351464706442;0.13199402137398075;0.30750494327493105;580.636;546.3640000000003;580.2609600080002;222.0;0.0;0.38820810142654305;-0.480698530697012;0.480698530697012;0.38820810142654305;1.1428571428571428;1.9285714285714286;2.6904761904761907;1.277821328156444;1546.2413106037181;29.64768912319608;23.796034181958305;23.796034181958305;20.114959294060103…
168;14.88848760152398;-0.8732584636974503;14.88848760152398;0.06665178601589417;0.3152853750908365;564.6370000000001;530.3650000000002;564.2660453880002;216.0;0.0;0.2850005222233067;-0.49566074391270915;0.49566074391270915;0.2850005222233067;1.1219512195121952;1.9024390243902438;2.658536585365854;1.28466710832435;1526.114400583133;28.940582342009538;23.387785891494445;23.387785891494445;19.641832…
169;13.239906054348417;-0.39624110799352286;13.239906054348417;0.0020879198475909355;0.61373462668536;508.6440000000004;476.3880000000003;508.214426504;190.0;0.0;0.29013255310545294;-0.48043383186032756;0.48043383186032756;0.29013255310545294;1.1111111111111112;1.8333333333333333;2.5833333333333335;1.1841952310110118;1119.766551059522;25.070338854006458;20.454118619123133;21.27061520005086;17.546…
170;14.587819872115436;-0.9209211774650254;14.587819872115436;0.03312923862884354;0.36239450017433933;542.5870000000004;510.3310000000004;542.245309944;208.0;0.0;0.29615275439603717;-0.4806978141404401;0.4806978141404401;0.29615275439603717;1.1538461538461537;1.9487179487179487;2.717948717948718;1.2978093326382747;1357.2958295926703;27.517932611199154;21.710247744331404;21.710247744331404;18.8674…
171;12.982811007959851;-0.3286302665798859;12.982811007959851;0.002328488628924097;0.28234876343592735;478.51300000000026;452.30500000000035;478.2077013119999;182.0;0.0;0.2961527543960593;-0.48044596125721845;0.48044596125721845;0.2961527543960593;1.3142857142857143;2.142857142857143;2.8857142857142857;1.374391104384412;1400.91786445075;24.36323207281991;19.202861781063646;19.202861781063646;17.0…
172;13.086875292624335;-0.34414634955628665;13.086875292624335;0.01171673673623097;0.2688355603810771;504.5470000000003;476.3230000000003;504.21211799599996;192.0;0.0;0.2961527543960593;-0.507966244873351;0.507966244873351;0.2961527543960593;1.135135135135135;1.8918918918918919;2.6216216216216215;1.3893007857166724;1485.8672235113254;25.940582342009534;20.357562319442895;20.357562319442895;17.939…
173;14.52709810923152;-1.0452382582394752;14.52709810923152;0.032613830578920755;0.29122196831676767;524.5280000000004;498.3200000000004;524.198359752;198.0;0.0;0.2961527543960593;-0.4804459612760976;0.4804459612760976;0.2961527543960593;1.2105263157894737;2.0;2.763157894736842;1.4155764601024106;1559.3723125555946;26.81082583001261;20.58892740077177;20.58892740077177;18.36741239835368;12.0938475…
174;13.072760066286886;-0.29585674050278876;13.072760066286886;0.010120400485521097;0.31503168033694645;488.54800000000023;460.32400000000024;488.217203376;186.0;0.0;0.2961527543960593;-0.48044596127616107;0.48044596127616107;0.2961527543960593;1.1388888888888888;1.9166666666666667;2.6666666666666665;1.3844390216336986;1438.0992360220473;25.070338854006458;19.987698993132565;19.987698993132565;17…
175;13.057135066286886;-0.3162649037680949;13.057135066286886;0.0031759560410766774;0.31227407921759875;489.53600000000023;462.3200000000003;489.21245234400004;186.0;0.0;0.2961527543960593;-0.48044596127612693;0.48044596127612693;0.2961527543960593;1.1944444444444444;2.0;2.75;1.3844390216336984;1440.072554499271;25.070338854006458;19.85756231944289;19.85756231944289;17.546045193307766;11.73228081…
176;13.013635837891826;-0.2872470466252375;13.013635837891826;0.015222581068471186;0.31081487598370205;494.5770000000002;468.36900000000026;494.173624312;182.0;0.0;0.2961527543960593;-0.48044596127614375;0.48044596127614375;0.2961527543960593;1.2857142857142858;2.1142857142857143;2.857142857142857;1.374391104384412;1403.4109144184265;24.36323207281991;19.241246745217172;20.057743326144898;17.0460…
177;14.740668511571219;-0.8670308713425763;14.740668511571219;0.007920144087206094;0.27470266494860657;551.5980000000002;520.3500000000003;551.245644292;210.0;0.0;0.29615275439603717;-0.48069854576925686;0.48069854576925686;0.29615275439603717;1.1;1.925;2.725;1.2201971176733595;1544.184045766599;27.802389661575337;22.119456537370574;22.119456537370574;19.43989204342511;13.449827311921606;13.44982…
178;14.75146024891627;-0.8752382340006333;14.75146024891627;0.12667939552364094;0.3526376556709558;552.5820000000002;522.3420000000003;552.2296598800001;210.0;0.0;0.38820810142654305;-0.48069853069702334;0.48069853069702334;0.38820810142654305;1.175;2.0;2.8;1.241550569030729;1466.7264860724893;27.85479590438263;22.003140963144855;22.003140963144855;19.38097905933588;13.293273317397173;13.29327331…
179;14.736433203375832;-0.868934261022553;14.736433203375832;0.06886044808032565;0.36389424239434703;536.5830000000003;506.34300000000036;536.2347452600001;204.0;0.0;0.285000522214381;-0.49566074391270915;0.49566074391270915;0.285000522214381;1.1538461538461537;1.9743589743589745;2.769230769230769;1.2473585419331363;1446.8001056373796;27.14768912319608;21.594892672680988;21.594892672680988;18.907…
180;12.702684568125168;-0.2999951149883855;12.702684568125168;0.013443882281779729;0.3437899387468687;474.5210000000003;448.3130000000002;474.20155331200004;180.0;0.0;0.2961527543960593;-0.4967678182943935;0.4967678182943935;0.2961527543960593;1.1428571428571428;1.8857142857142857;2.6;1.3562329304714211;1449.3411940450553;24.526368779636446;19.496135161569843;19.496135161569843;16.939892043425115…
181;12.6883072851054;-0.856526950567285;12.6883072851054;0.12463300927834675;0.5764578820977805;435.44000000000017;414.2720000000003;435.15426877199997;164.0;0.0;0.3467940060556086;-0.49668354652915747;0.49668354652915747;0.3467940060556086;1.1875;1.96875;2.6875;1.338723922185566;1313.5289893605243;22.620591385700628;17.49344840308874;17.49344840308874;15.301699362990917;10.013964761567783;10.013…
182;12.71310769137902;-0.8585117372498736;12.71310769137902;0.1376897458618691;0.5764578820977805;435.44000000000017;414.2720000000002;435.1542687720001;164.0;0.0;0.3467940060556086;-0.49668483111951006;0.49668483111951006;0.3467940060556086;1.1875;1.96875;2.6875;1.3503492169833666;1313.5289893605243;22.620591385700624;17.493448403088735;17.493448403088735;15.301699362990918;10.013964761567783;10…
183;13.459400116465204;-0.8835882316975052;13.459400116465204;0.18696601737129592;0.42281986218580975;512.5260000000002;488.33400000000034;512.1808178680001;192.0;0.0;0.3467940060556086;-0.4945291694464028;0.4945291694464028;0.3467940060556086;1.0526315789473684;1.8157894736842106;2.5526315789473686;1.2696416659649437;1720.6890323897883;26.60371904882606;20.711097770311103;20.711097770311103;18.3…
184;13.828186890025728;-0.928464717423225;13.828186890025728;0.039530547441927855;0.0827190187383734;789.5699999999999;746.2259999999999;787.169241676;258.0;0.0;0.2822578098530245;-0.5055812297315004;0.5055812297315004;0.2822578098530245;1.0416666666666667;1.75;2.4166666666666665;1.5271612587867631;1528.836254318801;34.46768007950498;26.933862383462998;30.105855461692403;23.176274148643568;15.883…
185;12.71310769137902;-0.8585117372498741;12.71310769137902;0.13768974586186888;0.5764578820977804;435.4400000000002;414.2720000000003;435.15426877199997;164.0;0.0;0.3467940060556086;-0.4945291694464028;0.4945291694464028;0.3467940060556086;1.21875;2.0;2.71875;1.3525691206440822;1313.5289893605243;22.620591385700628;17.49344840308874;17.49344840308874;15.318536115396524;10.019947825711489;10.0199…
186;13.947237907668207;-0.9920096011710304;13.947237907668207;0.04819224513214859;0.09453536209220988;829.6349999999995;782.2589999999998;827.200541804;274.0;0.0;0.2850736060538041;-0.5055812297313228;0.5055812297313228;0.2850736060538041;0.9411764705882353;1.607843137254902;2.2549019607843137;1.3625252554157494;1638.9554861658303;36.32948739907078;28.872639810525676;32.04463288875508;24.67627414…
187;13.833451155865198;-0.9336109397474777;13.833451155865198;0.03841726226099129;0.0827190187383734;789.5699999999998;746.2259999999998;787.1692416760001;258.0;0.0;0.28225782781881636;-0.5055812297315004;0.5055812297315004;0.28225782781881636;1.0625;1.75;2.4166666666666665;1.5354252883012094;1528.836254318801;34.46768007950498;26.933862383463;30.105855461692407;23.193110901049174;15.889388937300…
188;11.304576497903517;-0.9189986236306591;11.304576497903517;0.04028000774377838;0.05410572630551671;747.5289999999998;706.2009999999999;745.1474436119998;242.0;0.0;0.2822578278186968;-0.5055812297315004;0.5055812297315004;0.2822578278186968;0.8666666666666667;1.5333333333333334;2.2222222222222223;1.8375720580001507;1429.404879579588;32.60587275993919;25.241537204315712;28.413530282545118;21.709…
189;13.942608278038577;-1.0056150433479016;13.942608278038577;0.04356261550251883;0.10730930396287035;830.6229999999996;784.2549999999998;828.195790772;274.0;0.0;0.2851992600622209;-0.5055812297313228;0.5055812297313228;0.2851992600622209;0.8823529411764706;1.5098039215686274;2.156862745098039;1.3625252554157494;1641.2394450965814;36.329487399070786;28.742503136836007;31.914496215065412;24.676274…
190;14.639712876230663;-3.4039143986202123;14.639712876230663;0.0040825462878408825;0.32993778040262584;590.6530000000004;558.3970000000003;590.2122955640001;220.0;0.0;0.29615275439603717;-0.4806978141404784;0.4806978141404784;0.29615275439603717;1.1219512195121952;1.8780487804878048;2.6097560975609757;1.320767214413275;1571.3693335475668;29.31082583001261;22.52674432525913;23.343240906186857;19.…
191;14.625940585421334;-1.1540788018536403;14.625940585421334;0.050841909386385886;0.3425198961451226;574.6540000000003;542.3980000000003;574.2173809440001;214.0;0.0;0.29615275439603717;-0.48069781414047846;0.48069781414047846;0.29615275439603717;1.15;1.925;2.675;1.308235173376234;1441.6446246396517;28.388176099202237;22.118496034795267;22.934992615722994;19.223254446010245;13.289204879401838;15.…
192;14.608396003802678;-0.9003450457777828;14.608396003802678;0.02155516455476958;0.3465333871335642;558.6550000000004;526.3990000000003;558.222466324;208.0;0.0;0.29615275439603717;-0.48069781414047846;0.48069781414047846;0.29615275439603717;1.1538461538461537;1.9487179487179487;2.717948717948718;1.2978093326382747;1360.5409420905069;27.517932611199154;21.710247744331404;22.52674432525913;18.8674…
193;14.434433746831989;-4.713340318243489;14.434433746831989;0.044479460861932774;0.34194242994629265;541.5210000000002;513.2970000000003;541.211230856;206.0;0.0;0.4055214545117116;-0.49199981225327455;0.49199981225327455;0.4055214545117116;1.0789473684210527;1.7894736842105263;2.473684210526316;1.5034813897616721;1200.3968362014737;27.61215521726335;20.62687195782947;20.62687195782947;17.9245426…
194;14.22561727466283;-0.44427638279085535;14.22561727466283;0.004570643735506419;0.3716761142773515;643.8079999999999;597.4400000000002;643.3646165520001;250.0;0.0;0.29023510621999715;-0.4804326690161857;0.4804326690161857;0.29023510621999715;0.9787234042553191;1.702127659574468;2.4680851063829787;1.0118478927997145;1634.428367682395;32.492624105887316;27.33481714412804;27.33481714412804;22.8345…
195;14.102662508735209;-0.4292376060772731;14.102662508735209;0.03283977413074002;0.3611326739976003;526.6160000000002;495.36800000000034;526.249252452;200.0;0.0;0.29023510621999715;-0.4804326690161857;0.4804326690161857;0.29023510621999715;1.1794871794871795;2.0256410256410255;2.8205128205128207;1.1287595906936894;1527.2546752550934;26.93214617357226;21.84744503505418;21.84744503505418;18.957530…
196;13.810509953315414;-0.3961532395127967;13.810509953315414;0.03719205904992373;0.4567915898455834;556.711;516.3910000000003;556.31618914;216.0;0.0;0.2901325531054529;-0.48043383186032756;0.48043383186032756;0.2901325531054529;1.048780487804878;1.7804878048780488;2.5609756097560976;1.1263166175613248;1448.6392807912225;28.509496442761876;24.051455438875745;24.051455438875745;19.851376983747507;…
197;14.173187422451214;-0.40714346585024574;14.173187422451214;0.044437620727303395;0.3849247927615163;625.818;578.4420000000001;625.374038364;244.0;0.0;0.2901325531054529;-0.48043383186032756;0.48043383186032756;0.2901325531054529;0.9347826086956522;1.6521739130434783;2.4347826086956523;1.0112822364612708;1579.1584144293042;31.622380617884236;27.03420294030844;27.03420294030844;22.42385662881894…
198;14.025516094660839;-0.5640403730481804;14.025516094660839;0.0006752123421049916;0.4408165027934783;600.72;560.4000000000003;600.30601838;232.0;0.0;0.2901325531054529;-0.48043383186032756;0.48043383186032756;0.2901325531054529;1.0681818181818181;1.8181818181818181;2.590909090909091;1.0265303375600796;1561.5965367000147;30.26057329831844;25.204815312986945;25.204815312986945;21.371743696003247;…
199;13.703839507359252;-0.3871774269655559;13.703839507359252;0.03870311872070564;0.47779944446759326;542.6840000000002;504.38000000000034;542.3005390760001;210.0;0.0;0.2901325531054529;-0.48043383186032756;0.48043383186032756;0.2901325531054529;1.05;1.825;2.625;1.1240289097739187;1417.446501576072;27.6392529547588;23.18121195087267;23.18121195087267;19.457530133630154;14.578169937283631;14.57816…
200;13.584331477221536;-0.1347681299134016;13.584331477221536;0.05395435861570452;0.3265654856552658;536.6360000000002;504.3800000000004;536.253588884;204.0;0.0;0.2901325531054529;-0.48043383186032756;0.48043383186032756;0.2901325531054529;1.175;2.0;2.775;1.14875801716109;1569.7509786808384;27.639252954758803;22.45507912169844;22.45507912169844;19.47869818368533;13.72352528187329;13.7235252818732…
201;13.840346675223916;-0.029828651035430864;13.840346675223916;0.029828651035430864;0.254800396304561;605.7870000000003;562.4430000000002;605.347823616;234.0;0.0;0.2901325531054529;-0.48043383186032756;0.48043383186032756;0.2901325531054529;1.0222222222222221;1.8444444444444446;2.6444444444444444;1.0401780636534588;1666.4915389384003;30.75213712988116;26.159334844664194;26.159334844664194;21.996…
202;13.60050431672771;-0.1004710777592066;13.60050431672771;0.0609498234683119;0.31832873932054523;538.6520000000003;504.3800000000004;538.269238948;206.0;0.0;0.2901325531054529;-0.48043383186032756;0.48043383186032756;0.2901325531054529;1.125;1.95;2.725;1.1458542827374334;1538.4742003963984;27.639252954758803;22.623800938731456;22.623800938731456;19.47869818368533;13.86892904349307;13.8689290434…
203;13.517394748826476;-0.013936686224815364;13.517394748826476;0.013936686224815364;0.38052409829785266;508.6260000000003;476.37000000000035;508.258674264;194.0;0.0;0.2901325531054529;-0.48043383186032756;0.48043383186032756;0.2901325531054529;1.131578947368421;1.9473684210526316;2.763157894736842;1.12855706652415;1472.6468611892096;26.06190268556918;21.54683083123458;21.54683083123458;18.546846…
204;13.628694824412264;-0.01856631585444468;13.628694824412264;0.01856631585444468;0.35610764907400777;522.6530000000002;488.3810000000003;522.274324328;200.0;0.0;0.2901325531054529;-0.48043383186032756;0.48043383186032756;0.2901325531054529;1.1025641025641026;1.9230769230769231;2.7435897435897436;1.149221216817198;1535.131307501356;26.932146173572253;22.469480562044946;22.469480562044946;18.9575…
205;14.172388524379588;-0.4081079720230849;14.172388524379588;0.043492798353909734;0.27985263310774894;622.8139999999997;576.4460000000001;622.363139332;242.0;0.0;0.22603836343795636;-0.49305097515508384;0.49305097515508384;0.22603836343795636;0.9130434782608695;1.6521739130434783;2.4347826086956523;1.0322297856473859;1696.0815106535636;31.62238061788424;26.957232832811563;26.957232832811563;22.4…
206;13.516384969914913;-0.014901192397654306;13.516384969914913;0.014901192397654306;0.31129332573787066;505.6220000000003;474.37400000000036;505.247775232;192.0;0.0;0.22275195494953196;-0.49305097515508384;0.49305097515508384;0.22275195494953196;1.0789473684210527;1.894736842105263;2.710526315789474;1.1611358808595726;1588.585026300028;26.06190268556918;21.4698607237377;21.4698607237377;18.54684…
207;14.18122286445191;-0.4151527972028999;14.18122286445191;0.0076226077677739035;0.2703967411161873;637.8289999999997;590.4530000000001;637.374038364;248.0;0.0;0.29410439021416407;-0.48020372257512506;0.48020372257512506;0.29410439021416407;0.9148936170212766;1.6170212765957446;2.3617021276595747;1.0177209400941833;1676.441806491123;32.329487399070786;27.481796697501146;27.481796697501146;22.923…
208;14.190101057567757;-0.45371210180057076;14.190101057567757;0.02268280447573412;0.3763372176032577;611.7909999999999;566.4310000000002;611.3583883;238.0;0.0;0.2875919510143376;-0.4805766401170438;0.4805766401170438;0.2875919510143376;1.0;1.7555555555555555;2.533333333333333;1.0528745622908575;1576.8003482443662;30.967680079504984;26.30253229443231;26.30253229443231;21.88178039713532;16.7743442…
209;14.180101057567757;-0.703712101800571;14.180101057567757;0.0050949733020435595;0.4055735092640466;612.775;568.4230000000002;612.3424038879999;238.0;0.0;0.3866864162981385;-0.4659361995378739;0.4659361995378739;0.3866864162981385;1.0222222222222221;1.7777777777777777;2.5555555555555554;1.0528745622908575;1577.696945196606;30.967680079504984;26.210780584896174;26.210780584896174;21.881780397135…
210;14.032429729777384;-0.7221239624870714;14.032429729777384;0.008985759318776987;0.4635412883962099;587.6770000000001;550.3810000000002;587.274383904;226.0;0.0;0.3866864162981385;-0.4659361995378739;0.4659361995378739;0.3866864162981385;1.0232558139534884;1.744186046511628;2.511627906976744;1.0733982298167848;1559.1759358709926;29.605872759939192;24.381392957574676;24.381392957574676;20.8296674…
211;13.710753142475795;-0.694681834255108;13.710753142475795;0.010829475308641312;0.5046940500091356;529.6410000000004;494.36100000000033;529.2689046;204.0;0.0;0.3866864162981385;-0.4659361995378739;0.4659361995378739;0.3866864162981385;1.0769230769230769;1.8461538461538463;2.641025641025641;1.183470473409587;1415.7284541019965;26.98455241637955;22.357789595460407;22.357789595460407;18.9154539019…
212;14.22214505244061;-0.7567763827908556;14.22214505244061;0.025454986466692198;0.2593382729065737;644.7960000000002;599.4360000000001;644.3598655200001;250.0;0.0;0.29023510628704424;-0.4806976814770385;0.4806976814770385;0.29023510628704424;1.0212765957446808;1.7446808510638299;2.5106382978723403;1.045180466360814;1651.4013103738582;32.49262410588732;27.11388926347755;27.11388926347755;22.83454…
213;11.315457974882126;-0.3695791654387228;11.315457974882126;0.024443098354534953;0.17604186936593266;559.6740000000001;526.4100000000003;559.2695732960001;212.0;0.0;0.29013255317250003;-0.4806990863923122;0.4806990863923122;0.29013255317250003;1.0238095238095237;1.8095238095238095;2.6666666666666665;1.1246361881030484;1820.1268621006807;28.630816786321517;23.480603488963336;23.480603488963336;2…
214;11.315457974882126;-0.3695791654387228;11.315457974882126;0.024443098354534953;0.17604186936593266;559.6740000000001;526.4100000000003;559.2695732960001;212.0;0.0;0.29013255317250003;-0.4806990863907391;0.4806990863907391;0.29013255317250003;1.0238095238095237;1.8333333333333333;2.7142857142857144;1.1246361881030484;1820.1268621006807;28.63081678632152;23.480603488963332;23.480603488963332;20…
215;11.388515826121797;-0.39360127428226055;11.388515826121797;0.016994538683752447;0.1517974179203684;585.7120000000004;550.4320000000004;585.28522336;222.0;0.0;0.29013255317250003;-0.4806990863907528;0.4806990863907528;0.29013255317250003;1.0;1.7954545454545454;2.6363636363636362;1.1304217028597066;1840.7606475744003;30.045030348694613;24.635304027342592;24.635304027342592;21.51317302629598;15.…
216;11.159765459450028;-0.36227001955814875;11.159765459450028;0.016866147821235078;0.15549131959656737;588.5100000000002;558.2700000000002;587.1644353000002;200.0;0.0;0.29013255317250003;-0.4806990863832209;0.4806990863832209;0.29013255317250003;1.1538461538461537;1.9743589743589745;2.7948717948717947;1.189821852387157;1558.2895779519124;26.932146173572256;21.626517154403686;23.21251369351839;18…
217;11.102181488361593;-0.3264366862248156;11.102181488361593;0.0297157320993906;0.25806055357002666;509.6140000000003;478.3660000000003;509.253923232;194.0;0.0;0.29013255317250003;-0.480699086399913;0.480699086399913;0.29013255317250003;1.131578947368421;1.9473684210526316;2.763157894736842;1.1735794346795942;1489.3561593398938;26.06190268556918;21.325902950584087;21.325902950584087;18.546846531…
218;11.140960541649575;-0.4269922417803702;11.140960541649575;0.009180715368485748;0.15789682415000061;656.3829999999998;628.159;654.070196336;202.0;0.0;0.29013255317250003;-0.48069841449705636;0.48069841449705636;0.29013255317250003;1.205128205128205;2.0;2.769230769230769;1.1890755259532806;1551.5192538696617;27.095282880388787;21.272430819844036;24.444423898073442;18.851376983747507;12.83264818…
219;14.067166657949493;-0.6587115255738929;14.067166657949493;0.014425597859265338;0.1257597846037427;703.5919999999998;670.328;702.187790836;242.0;0.0;0.29013255317250003;-0.48069841384897827;0.48069841384897827;0.29013255317250003;1.0851063829787233;1.851063829787234;2.6382978723404253;1.1518064342913117;1978.9230789988915;32.65576081270385;25.61411674629826;27.200113285412968;22.69471357664803…
220;11.08337657056114;-0.39115890844703727;11.08337657056114;0.003668868909669998;0.1935148768966372;577.487;548.2550000000002;576.159684268;196.0;0.0;0.29013255317250003;-0.4806984145142907;0.4806984145142907;0.29013255317250003;1.236842105263158;2.0526315789473686;2.8421052631578947;1.1726182110902805;1518.3076529443147;26.225039392385707;20.97181661602443;22.557813155139133;18.440693381224545;…
221;11.025792599472704;-0.3553255751137041;11.025792599472704;0.016518453187825743;0.23961725398226974;498.59100000000024;468.3510000000003;498.24917220000003;190.0;0.0;0.29013255317250003;-0.4806984145248201;0.4806984145248201;0.29013255317250003;1.2162162162162162;2.054054054054054;2.864864864864865;1.1577005659270734;1450.3620924492366;25.35479590438263;20.67120241220483;20.67120241220483;18.0…
222;11.121314141422816;-0.3414366862248155;11.121314141422816;0.027259193928566683;0.2706423250907442;512.6180000000004;480.3620000000003;512.264822264;196.0;0.0;0.29013255317250003;-0.4806984138738983;0.4806984138738983;0.29013255317250003;1.2105263157894737;2.026315789473684;2.8157894736842106;1.177935381310604;1512.0836776851154;26.22503939238571;21.61841600770479;21.61841600770479;18.45753013…
223;11.42922214569942;-0.3823872825127128;11.42922214569942;0.02689750308346972;0.14739564366851002;602.7430000000003;564.4390000000003;602.3117724560001;230.0;0.0;0.29013255317250003;-0.48069841387018186;0.48069841387018186;0.29013255317250003;1.0444444444444445;1.8444444444444446;2.688888888888889;1.103064375487879;1834.7836707354877;30.75213712988116;25.419380916026014;25.419380916026014;22.01…
224;13.997143509801344;-0.6485871633289941;13.997143509801344;0.018521039454706845;0.14844928016409495;624.6959999999999;590.4240000000001;624.2772787680001;236.0;0.0;0.29013255317250003;-0.480698413866228;0.480698413866228;0.29013255317250003;1.065217391304348;1.8478260869565217;2.652173913043478;1.131879949904824;1922.1951545719478;31.785517324700773;25.313502542478663;25.313502542478663;22.300…
225;11.517796688934752;-0.4119474676978987;11.517796688934752;0.019000045202246074;0.12811349775206352;644.8240000000002;600.4720000000001;644.358722648;248.0;0.0;0.29013255317250003;-0.480698413866228;0.480698413866228;0.29013255317250003;1.0416666666666667;1.8125;2.5833333333333335;1.1213781860308438;1958.4880940963135;33.415273836697686;28.13492386564984;28.13492386564984;23.118344741818518;16…
226;13.567191519488219;-0.4752808010312317;13.567191519488219;0.029840634320251525;0.155045905361343;606.706;571.4260000000002;606.28670058;230.0;0.0;0.29013255317250003;-0.480698413866228;0.480698413866228;0.29013255317250003;1.0888888888888888;1.8888888888888888;2.7111111111111112;1.121546097095268;1870.6845974077064;30.91527383669769;25.012888338659067;25.012888338659067;21.90701987641333;15.2…
227;13.97631017646801;-0.4955485531938253;13.97631017646801;0.04005047685332652;0.155045905361343;606.706;571.4260000000002;606.28670058;230.0;0.0;0.29013255317250003;-0.480698413866228;0.480698413866228;0.29013255317250003;1.0888888888888888;1.9333333333333333;2.7777777777777777;1.1250908591352329;1887.9345974077064;30.915273836697693;25.012888338659064;25.012888338659064;21.90701987641333;15.23…
228;11.411049839727239;-0.39818460761559393;11.411049839727239;0.01916763014255851;0.1624458147527138;588.7160000000001;552.4280000000002;588.296122392;224.0;0.0;0.29013255317250003;-0.480698413866228;0.480698413866228;0.29013255317250003;1.0454545454545454;1.8409090909090908;2.6818181818181817;1.1196510449412436;1817.3961894910287;30.045030348694617;24.712274134839465;24.712274134839465;21.51317…
229;14.596514373597728;-0.524979770125042;14.596514373597728;0.038589775282371175;0.155045905361343;606.7060000000001;571.4260000000003;606.28670058;230.0;0.0;0.29013255317250003;-0.480698413866228;0.480698413866228;0.29013255317250003;1.1111111111111112;1.9111111111111112;2.7555555555555555;1.1288209182122797;1887.9345974077064;30.915273836697697;25.012888338659067;25.012888338659067;21.92385662…
230;11.398704160714894;-0.4259623853933716;11.398704160714894;0.0035426301425585116;0.17491556113094522;589.7040000000002;554.4240000000002;589.29137136;224.0;0.0;0.29013255317250003;-0.4806984138661921;0.4806984138661921;0.29013255317250003;1.0681818181818181;1.9090909090909092;2.75;1.1196510449412433;1819.3755951417309;30.045030348694617;24.582137461149795;24.582137461149795;21.513173026295977;…
231;11.40104983972724;-0.41859277088089986;11.40104983972724;0.006821951130212778;0.17491556113094522;589.7040000000002;554.4240000000002;589.29137136;224.0;0.0;0.29013255317250003;-0.480698413866228;0.480698413866228;0.29013255317250003;1.0909090909090908;1.9545454545454546;2.7954545454545454;1.1196510449412433;1819.3755951417309;30.045030348694617;24.5821374611498;24.5821374611498;21.5131730262…
232;11.402785376917322;-0.41380960761559393;11.402785376917322;0.00916763014255828;0.17491556113094522;589.7040000000003;554.4240000000002;589.29137136;224.0;0.0;0.29013255317250003;-0.480698413866228;0.480698413866228;0.29013255317250003;1.0681818181818181;1.8863636363636365;2.727272727272727;1.1196510449412433;1819.3755951417304;30.045030348694617;24.582137461149795;24.582137461149795;21.513173…
233;13.639091754789355;-0.7993745598544975;13.639091754789355;0.014843956400906633;0.2654534183660894;630.1490000000001;593.8610000000001;629.251730312;234.0;0.0;0.4099401971954493;-0.48044122193200356;0.48044122193200356;0.4099401971954493;1.1333333333333333;1.9111111111111112;2.688888888888889;1.1956110307788732;1763.0439736072065;31.664196981141128;25.53380494229223;26.289733888310685;21.65590…
234;14.045762653932696;-0.9391846847046514;14.045762653932696;0.03769043620214241;0.38499054635811286;645.7800000000001;601.4280000000002;645.343881108;250.0;0.0;0.4100609115165575;-0.4804338228905555;0.4804338228905555;0.4100609115165575;0.9787234042553191;1.702127659574468;2.4680851063829787;1.0092276596383547;1637.7756496434079;32.49262410588732;27.03595865340536;27.03595865340536;22.817703478…
235;14.211728385773942;-0.9442763827908556;14.211728385773942;0.06712165313335916;0.38499054635811286;645.7800000000001;601.4280000000001;645.343881108;250.0;0.0;0.4100609115165575;-0.4804326690160253;0.4804326690160253;0.4100609115165575;1.0;1.7234042553191489;2.4893617021276597;1.0118478927997143;1637.7756496434079;32.49262410588732;27.03595865340536;27.03595865340536;22.8345402313419;17.068994…
236;14.048187422451214;-0.9071434658502462;14.048187422451214;0.027156810337690684;0.3984643851811539;627.7899999999998;582.4300000000002;627.35330292;244.0;0.0;0.4100609115165575;-0.4804338318601672;0.4804338318601672;0.4100609115165575;0.9565217391304348;1.673913043478261;2.4565217391304346;1.0112822364612708;1582.5056963903166;31.62238061788424;26.735344449585757;26.735344449585757;22.42385662…
237;13.64182322238915;-0.5967262742822603;13.64182322238915;0.036878513978046756;0.24011723254968542;587.6840000000002;554.4200000000003;587.264487916;222.0;0.0;0.4099401885389043;-0.4804338318601672;0.4804338318601672;0.4099401885389043;1.0454545454545454;1.8409090909090908;2.6818181818181817;1.089938666348031;1829.5232626767283;30.045030348694613;24.42723674358073;24.42723674358073;21.513173026…
238;13.384633426705033;-0.6693996491877778;13.384633426705033;0.021411360811717683;0.3641600548542947;535.6080000000003;506.3760000000003;535.233187788;202.0;0.0;0.40994019157942324;-0.4804338318601672;0.4804338318601672;0.40994019157942324;1.225;2.05;2.875;1.1582756492506976;1631.8201503674902;27.639252954758806;22.117835666822224;22.117835666822224;19.47869818368533;13.350779409203248;13.350779…
239;13.54703697608775;-0.7095734965044824;13.54703697608775;0.01657664322974739;0.3311088332089713;581.677;546.3970000000003;581.2750526;222.0;0.0;0.4099401886310475;-0.4804338318601672;0.4804338318601672;0.4099401886310475;1.1395348837209303;1.930232558139535;2.7209302325581395;1.1829844523465227;1690.0548341076787;30.086846711951505;24.526083957286083;24.526083957286083;20.762060586270465;14.44…
240;13.686140511441288;-0.696431279741234;13.686140511441288;0.01547385897981246;0.2770231755321319;621.7420000000002;582.4300000000002;621.3063527279999;238.0;0.0;0.4099401886310475;-0.4804338318601672;0.4804338318601672;0.4099401886310475;1.0217391304347827;1.826086956521739;2.652173913043478;1.0788113774531995;1771.5972594669022;31.62238061788424;26.061617863218824;26.061617863218824;22.423856…
241;13.397654260038367;-1.0800108960168504;13.397654260038367;0.0008685570725959213;0.30495145591065254;554.6070000000003;524.3670000000003;554.22776806;210.0;0.0;0.4099401886646713;-0.4804338318601672;0.4804338318601672;0.4099401886646713;1.146341463414634;1.951219512195122;2.7560975609756095;1.1687656665754615;1641.3993902434668;28.509496442761886;22.52608395728609;22.52608395728609;19.85137698…
242;13.380100247692688;-0.6771774269655559;13.380100247692688;0.01926789987704791;0.3302428613444458;538.6080000000004;508.36800000000034;538.23285344;204.0;0.0;0.409940188587599;-0.4804338318601672;0.4804338318601672;0.409940188587599;1.2;2.025;2.85;1.1572535721155792;1590.1292339367396;27.639252954758806;22.156220630975756;22.156220630975756;19.47869818368533;13.4015500064436;13.4015500064436;1…
243;13.688744678107954;-0.5323572056671597;13.688744678107954;0.051096949923895574;0.2575068922771142;607.7590000000001;566.4310000000003;607.327088172;234.0;0.0;0.4099401870046866;-0.4804338318601672;0.4804338318601672;0.4099401870046866;1.0444444444444445;1.8666666666666667;2.7111111111111112;1.060440224573538;1687.5790458950864;30.752137129881163;25.86047635394151;25.86047635394151;21.99633627…
244;13.400258426705035;-0.6293996491877785;13.400258426705035;0.0273285205750311;0.32336803845888046;540.6240000000004;508.3680000000004;540.2485035039999;206.0;0.0;0.40994018702427654;-0.4804338318601672;0.4804338318601672;0.40994018702427654;1.15;1.975;2.8;1.1542368318032055;1558.8524556522993;27.639252954758806;22.324942448008777;22.324942448008777;19.47869818368533;13.54695376806338;13.546953…
245;13.55876537114948;-0.5570791654387228;13.55876537114948;0.043568328792861655;0.25887526643780706;560.658;528.4020000000004;560.253588884;212.0;0.0;0.40994018855207526;-0.4804338318601672;0.4804338318601672;0.40994018855207526;1.0476190476190477;1.8333333333333333;2.6904761904761907;1.0828516538276618;1806.5204490131487;28.63081678632152;23.402672878891146;23.402672878891146;20.513173026295977…
246;13.558765371149478;-0.5570791654387226;13.558765371149478;0.043568328792861655;0.258875266437807;560.658;528.4020000000004;560.253588884;212.0;0.0;0.4099401891636618;-0.4804338318601672;0.4804338318601672;0.4099401891636618;1.0476190476190477;1.8571428571428572;2.738095238095238;1.0828516538276618;1806.5204490131487;28.630816786321525;23.402672878891142;23.402672878891142;20.513173026295977;1…
247;13.368381497692688;-0.5497700195581485;13.368381497692688;0.042040914408304264;0.27784833112450064;589.4940000000003;560.2620000000002;588.1484508880001;200.0;0.0;0.40994019207416205;-0.4804338318601672;0.4804338318601672;0.40994019207416205;1.1794871794871795;2.0;2.8205128205128207;1.1443792262060732;1545.0750567624862;26.932146173572256;21.548586544331496;23.1345830834462;18.940693381224545…
248;13.534295957635223;-0.5554410534037852;13.534295957635223;0.04189725794985488;0.22468257156833585;586.6960000000004;552.4240000000003;586.2692389480001;222.0;0.0;0.40994018559811735;-0.4804338318601672;0.4804338318601672;0.40994018559811735;1.0227272727272727;1.7954545454545454;2.590909090909091;1.0691178695947368;1812.8638031362425;30.045030348694613;24.557373417270398;24.557373417270398;21.…
249;13.341787752941702;-0.5335889915914065;13.341787752941702;0.043022221461039845;0.2970177496624488;589.4940000000003;560.2620000000003;588.1484508880001;200.0;0.0;0.40994018559813455;-0.4804338318601672;0.4804338318601672;0.40994018559813455;1.1794871794871795;1.9743589743589745;2.769230769230769;1.1392756649745999;1530.8250567624862;26.93214617357226;21.548586544331492;23.134583083446195;18.9…
250;13.349287752941702;-0.6068245358090931;13.349287752941702;0.025522221461039774;0.3302428613444458;538.6080000000003;508.36800000000034;538.23285344;204.0;0.0;0.40994018559811746;-0.4804338318601672;0.4804338318601672;0.40994018559811746;1.175;1.975;2.75;1.1477927602818432;1575.8792339367399;27.6392529547588;22.156220630975756;22.156220630975756;19.495534936090937;13.413516134731015;13.4135161…
251;13.537087713276627;-0.525944013847222;13.537087713276627;0.049457902805109866;0.2783771836783763;593.7320000000002;554.4200000000003;593.311438108;228.0;0.0;0.4099401855981065;-0.4804338318601672;0.4804338318601672;0.4099401855981065;1.0681818181818181;1.8636363636363635;2.659090909090909;1.0422804274843085;1656.1680418873177;30.045030348694613;25.15336957275496;25.15336957275496;21.513173026…
252;13.565148937766423;-0.527321424315542;13.565148937766423;0.049919583322192373;0.2575068922771142;607.7590000000001;566.4310000000002;607.327088172;234.0;0.0;0.4099401855981065;-0.4804338318601672;0.4804338318601672;0.4099401855981065;1.0444444444444445;1.8444444444444446;2.6444444444444444;1.0399609618112822;1673.3290458950864;30.752137129881167;25.860476353941507;25.860476353941507;22.013173…
253;13.554944856133773;-0.5438503499353764;13.554944856133773;0.044379417117206055;0.2990967556497906;609.7310000000003;570.4190000000002;609.306352728;234.0;0.0;0.4099401855981065;-0.4804338318601672;0.4804338318601672;0.4099401855981065;1.0888888888888888;1.8888888888888888;2.688888888888889;1.0399609618112822;1676.635102387812;30.752137129881163;25.561617863218824;25.561617863218824;22.0131730…
254;13.32817664183059;-0.5613667693691844;13.32817664183059;0.03697283874499058;0.3254395504297906;545.0430000000003;515.8110000000004;544.1989664680001;200.0;0.0;0.40994018559814693;-0.4804338318601672;0.4804338318601672;0.40994018559814693;1.1794871794871795;1.9743589743589745;2.769230769230769;1.1392756649745999;1530.8250567624862;26.93214617357226;21.548586544331492;22.304515490349946;18.9575…
255;13.295172526604253;-0.5139366862248156;13.295172526604253;0.04613635600374599;0.38162239729343234;510.59800000000035;480.35800000000035;510.23793882;194.0;0.0;0.4099401855980967;-0.4804338318601672;0.4804338318601672;0.4099401855980967;1.1578947368421053;1.9736842105263157;2.789473684210526;1.1285570665241502;1476.2172426966022;26.06190268556918;21.247972340511893;21.247972340511893;18.546846…
256;14.200987645033202;-0.9452408889636945;14.200987645033202;0.03934387535558104;0.2787020539219502;642.7760000000001;599.4320000000002;642.332982076;248.0;0.0;0.41005910623097597;-0.4930498419346278;0.4930498419346278;0.41005910623097597;0.9574468085106383;1.702127659574468;2.4680851063829787;1.0340958654253776;1755.2924043394548;32.49262410588732;26.958988545908483;26.958988545908483;22.834540…
257;14.036369240633032;-0.8679022107062127;14.036369240633032;0.08274312417852925;0.29640070065970087;608.7869999999998;564.4350000000002;608.347489268;236.0;0.0;0.41005912046751963;-0.4356090534501667;0.4356090534501667;0.41005912046751963;0.8888888888888888;1.6222222222222222;2.4;1.0237106715644615;1647.1285529944;30.752137129881156;26.288511015778546;26.288511015778546;22.01317302629598;16.777…
258;14.036215684873415;-0.9192808115292574;14.036215684873415;0.05166127443269697;0.28044688625897213;622.7700000000002;580.4340000000002;622.3267538240001;240.0;0.0;0.41005910623097597;-0.4930509751549125;0.4930509751549125;0.41005910623097597;0.9782608695652174;1.7608695652173914;2.5434782608695654;1.0344941966366596;1752.0654657913922;31.622380617884236;26.398861318095037;26.398861318095037;22…
259;14.04738852437959;-0.9081079720230842;14.04738852437959;0.054934588115468364;0.2900129695046165;624.7860000000002;580.4340000000002;624.342403888;242.0;0.0;0.41005910623097597;-0.4930509751549125;0.4930509751549125;0.41005910623097597;0.9347826086956522;1.673913043478261;2.4565217391304346;1.0322297856473854;1699.4688726320749;31.62238061788424;26.65837434208888;26.65837434208888;22.423856628…
260;14.093078244712167;-0.9081056624572825;14.093078244712167;0.054472706194944154;0.3062089852363741;624.786;580.4340000000002;624.342403888;242.0;0.0;0.41005910623089925;-0.4930509751549125;0.4930509751549125;0.41005910623089925;0.9782608695652174;1.6956521739130435;2.4565217391304346;1.0424728949027564;1727.177266644478;31.837923567508064;26.873917291712704;26.873917291712704;22.2655905461206;…
261;13.578040609287626;-0.8881419331383948;13.578040609287626;0.052595840297895435;0.3651664452766612;541.6520000000004;506.37200000000036;541.2689045999999;208.0;0.0;0.41005910623085795;-0.4930509751549125;0.4930509751549125;0.41005910623085795;1.025;1.8;2.6;1.1538250735795406;1535.5661588467108;27.639252954758803;22.80538335265311;22.80538335265311;19.457530133630154;14.220633221531129;14.22063…
262;14.042475448037942;-0.9130210483647321;14.042475448037942;0.05449619053421362;0.2900129695046165;624.7860000000001;580.4340000000002;624.342403888;242.0;0.0;0.4100591062833816;-0.4930509751549125;0.4930509751549125;0.4100591062833816;0.9347826086956522;1.6956521739130435;2.4782608695652173;1.0322297856473857;1699.4688726320749;31.62238061788424;26.65837434208888;26.65837434208888;22.423856628…
263;13.997770918460578;-1.0045575338649628;13.997770918460578;0.02758998849897143;0.25161235762867906;636.7280000000002;599.4320000000001;636.2860318840001;242.0;0.0;0.4100591063035765;-0.4930509751549125;0.4930509751549125;0.4100591063035765;0.9574468085106383;1.702127659574468;2.4680851063829787;1.043356613109524;1912.6079028353624;32.49262410588732;26.232855716734246;26.232855716734246;22.8177…
264;13.992702047937161;-0.9627944484655135;13.992702047937161;0.04101862181064586;0.277691655168128;619.7260000000001;582.4300000000002;619.290702664;236.0;0.0;0.4100591063035765;-0.4930509751549125;0.4930509751549125;0.4100591063035765;0.9565217391304348;1.7173913043478262;2.5;1.0459395522974515;1861.5323473632002;31.622380617884243;25.802104839224977;25.802104839224977;22.42385662881894;15.8371…
265;13.59796880715351;-0.8008157804551008;13.59796880715351;0.032205067512018015;0.21955067670004907;613.1179999999999;579.8540000000002;612.225181216;226.0;0.0;0.4099383919219805;-0.4930509751549125;0.4930509751549125;0.4099383919219805;1.0909090909090908;1.8636363636363635;2.6363636363636362;1.2327156680067572;1864.5476666848017;30.957090199954582;24.749728053608806;25.50565699962726;21.1559074…
266;13.649540454751945;-0.5312640986712749;13.649540454751945;0.07829802643293071;0.22537060585977486;590.7280000000002;552.4240000000003;590.3005390760001;226.0;0.0;0.4099383817181806;-0.4930509751549125;0.4930509751549125;0.4099383817181806;1.0227272727272727;1.8409090909090908;2.6818181818181817;1.085891803531172;1788.4718835841647;30.045030348694613;25.07639946525808;25.07639946525808;21.4963…
267;13.68773489919639;-0.5333217118399993;13.68773489919639;0.07887472770167281;0.21025090713988598;604.7550000000002;564.4350000000003;604.31618914;232.0;0.0;0.4099383817181806;-0.4930509751549125;0.4930509751549125;0.4099383817181806;1.0;1.8222222222222222;2.6666666666666665;1.084054334557681;1805.7693249760182;30.75213712988116;25.78350624644463;25.78350624644463;21.996336273890375;16.14384785…
268;13.725929343640832;-0.535379325008724;13.725929343640832;0.0794514289704158;0.1987027504118555;618.782;576.4460000000003;618.3318392040001;238.0;0.0;0.4099383817181806;-0.4930509751549125;0.4930509751549125;0.4099383817181806;0.9782608695652174;1.7826086956521738;2.608695652173913;1.0839360750790268;1821.0805461789028;31.45924391106771;26.490613027631177;26.490613027631177;22.49633627389037;1…
269;13.6738460103075;-0.5580130698646908;13.6738460103075;0.0719543124767601;0.24415391126367153;606.7270000000001;568.4230000000002;606.295453696;232.0;0.0;0.4099383817181806;-0.4930509751549125;0.4930509751549125;0.4099383817181806;1.0444444444444445;1.8666666666666667;2.7111111111111112;1.084054334557681;1809.116606937031;30.752137129881163;25.484647755721948;25.484647755721948;21.996336273890…
270;13.294162747692688;-0.5149011923976548;13.294162747692688;0.07391413378152367;0.3106369527608344;507.5940000000003;478.36200000000036;507.227039788;192.0;0.0;0.4099383803115907;-0.4930509751549125;0.4930509751549125;0.4099383803115907;1.105263157894737;1.9210526315789473;2.736842105263158;1.1611358808595726;1592.2035065516022;26.06190268556918;21.17100223301502;21.17100223301502;18.5468465311…
271;13.825197786964907;-0.5206599372536218;13.825197786964907;0.08408181955166061;0.2122683836520424;633.7970000000001;590.4530000000001;633.342738236;244.0;0.0;0.40999498853766064;-0.4930509751549125;0.4930509751549125;0.40999498853766064;1.0212765957446808;1.851063829787234;2.702127659574468;1.0089136507068686;1900.865126654343;31.90683766826041;27.067583135128054;27.067583135128054;22.99633627…
272;13.821892142947476;-0.5535832853501301;13.821892142947476;0.07508341037005994;0.20109232955557174;641.7760000000001;602.464;641.3114381080001;244.0;0.0;0.40999498853766064;-0.4930509751549125;0.4930509751549125;0.40999498853766064;0.9791666666666666;1.7916666666666667;2.6458333333333335;1.0069994740801274;2080.8898455031467;32.61394444944696;27.048557087140374;27.048557087140374;23.4794995214…
273;13.562515922295866;-0.523558599805062;13.562515922295866;0.07707942849901595;0.2888944604415752;551.6510000000003;518.3870000000004;551.264487916;210.0;0.0;0.409994988537645;-0.4930509751549125;0.4930509751549125;0.409994988537645;1.146341463414634;2.0;2.8780487804878048;1.0964553461150086;1734.730334989321;27.92371000513498;23.007485364505733;23.007485364505733;20.030009778701586;14.25502910…
274;13.568724944854996;-0.8110204350590358;13.568724944854996;0.04823119997969516;0.26319567826907764;603.0830000000001;571.8350000000002;602.2156791519999;222.0;0.0;0.4099402010008602;-0.4801541112528524;0.4801541112528524;0.4099402010008602;1.186046511627907;1.9767441860465116;2.744186046511628;1.2442892026009602;1825.8572870714147;30.249983418768036;23.98945470622947;24.745383652247927;20.6727…
275;14.05622286445191;-0.9151527972029003;14.05622286445191;0.006762511643663149;0.2816453458638975;639.801;594.4410000000001;639.35330292;248.0;0.0;0.4100609152885191;-0.48020372257496363;0.48020372257496363;0.4100609152885191;0.9361702127659575;1.6382978723404256;2.382978723404255;1.0177209400941833;1679.8291684696344;32.329487399070786;27.182938206778463;27.182938206778463;22.923856628818942;1…
276;11.458120546797945;-0.4540236098831676;11.458120546797945;0.010379694960322094;0.11005213639680865;638.1759999999999;601.888;637.2680490719999;236.0;0.0;0.29013255317250003;-0.480698413866228;0.480698413866228;0.29013255317250003;1.108695652173913;1.934782608695652;2.760869565217391;1.131879949904824;1919.665829558967;31.78551732470077;25.805401395779775;26.56133034179823;22.300866726530685;1…
277;11.439176561490324;-0.41742355319382507;11.439176561490324;0.009949523146673966;0.1643864583768187;603.731;566.4350000000002;603.307021424;230.0;0.0;0.29013255317250003;-0.480698413866228;0.480698413866228;0.29013255317250003;1.0444444444444445;1.8888888888888888;2.7333333333333334;1.125090859135233;1883.4052723947261;30.915273836697686;25.50478719196017;25.50478719196017;21.907019876413333;1…
278;13.564109583585386;-0.876605334484954;13.564109583585386;0.17681743860563293;0.4363369486592629;510.5540000000002;484.3460000000003;510.20155331200004;192.0;0.0;0.3467940060556086;-0.4945291694464028;0.4945291694464028;0.3467940060556086;1.0789473684210527;1.868421052631579;2.5789473684210527;1.3014135894854373;1735.8179448480296;26.7668557556426;21.22549921065761;21.22549921065761;18.1743781…
279;12.861785333732257;-0.8531408553336624;12.861785333732257;0.10637455311810484;0.6427929506091348;447.4950000000003;422.2950000000003;447.19065428;170.0;0.0;0.3467940060556086;-0.4945291694464028;0.4945291694464028;0.3467940060556086;1.121212121212121;1.8484848484848484;2.5454545454545454;1.3891913076995885;1447.2861390446383;23.65397158052024;18.968884538399156;18.968884538399156;15.601898517…
280;13.131374322814409;-0.8955014632849307;13.131374322814409;0.19990865847398243;0.3196518864411862;490.5200000000002;464.3120000000003;490.19646793199996;186.0;0.0;0.3467940060556086;-0.4954588092261525;0.4954588092261525;0.3467940060556086;1.1111111111111112;1.8333333333333333;2.5;1.411125895565127;1565.0930092155402;25.938428630896407;20.12320491508566;20.12320491508566;16.99574536809901;11.4…
281;13.391011511023027;-0.8919640483189442;13.391011511023027;0.12448074058515712;0.5338956449866465;518.5740000000003;488.3340000000004;518.22776806;198.0;0.0;0.3467940060556086;-0.4945291694464028;0.4945291694464028;0.3467940060556086;1.0526315789473684;1.763157894736842;2.4210526315789473;1.4114950543316518;1614.0815131920376;27.515778900086037;22.03145320554952;22.03145320554952;17.9064289706…
282;13.461466915407001;-0.6355057149856103;13.461466915407001;0.06674643411861081;0.40429123668890504;538.6080000000003;508.3680000000004;538.2328534400001;204.0;0.0;0.329578715181973;-0.49564568736952863;0.49564568736952863;0.329578715181973;1.05;1.825;2.6;1.269698411124899;1814.9325120414333;28.344206024832225;22.855255722654533;22.855255722654533;19.068225013170437;13.129311783139316;13.129311…
283;13.075818767258854;-1.1507607691245927;13.075818767258854;0.20879754736287137;0.49760265252653624;491.50400000000025;466.3040000000003;491.18048351999994;186.0;0.0;0.3467940060556086;-0.4945291694464028;0.4945291694464028;0.3467940060556086;1.0555555555555556;1.7777777777777777;2.4444444444444446;1.411125895565127;1565.0930092155402;25.938428630896407;20.03145320554952;20.03145320554952;16.99…
284;12.759744517405728;-0.8479325220003289;12.759744517405728;0.08637455311810482;0.5866806761276735;433.46800000000013;410.2840000000002;433.1750042160001;164.0;0.0;0.3467940060556086;-0.4945291694464028;0.4945291694464028;0.3467940060556086;1.15625;1.90625;2.625;1.3634939780178073;1341.895540151708;22.78372809251716;18.007849843435245;18.007849843435245;15.17437816305309;10.318258992538654;10.3…
285;13.15008180580761;-0.8852973816522769;13.15008180580761;0.0732307405851571;0.5784806226540797;488.5040000000003;464.3120000000003;488.180817868;184.0;0.0;0.3467940060556086;-0.4945291694464028;0.4945291694464028;0.3467940060556086;1.1111111111111112;1.8611111111111112;2.5833333333333335;1.2755240231886518;1615.06312554715;25.515778900086033;20.031453205549518;20.031453205549518;17.08506176557…
286;13.048040989481077;-0.8822859699870191;13.048040989481077;0.04198074058515733;0.5336700304062537;474.47700000000026;452.30100000000033;474.16516780399996;178.0;0.0;0.3467940060556086;-0.4950525587447274;0.4950525587447274;0.3467940060556086;1.1142857142857143;1.8857142857142857;2.6285714285714286;1.2638862338759742;1595.8469632758938;24.645535412082957;19.07041851058562;19.07041851058562;16.6…
287;13.584331477221536;-0.019121871410000324;13.584331477221536;0.019121871410000324;0.3561076490740077;522.6530000000002;488.3810000000003;522.274324328;200.0;0.0;0.2901325531054529;-0.48043383186032756;0.48043383186032756;0.2901325531054529;1.1282051282051282;1.9487179487179487;2.7435897435897436;1.1398781954541153;1517.8813075013559;26.932146173572253;22.46948056204495;22.46948056204495;18.940…
288;12.656825803623917;-0.8455405560094618;12.656825803623917;0.08620826438038764;0.6026318050574873;419.44100000000014;398.2730000000002;419.159354152;158.0;0.0;0.3467940060556086;-0.4945291694464028;0.4945291694464028;0.3467940060556086;1.1612903225806452;1.935483870967742;2.6774193548387095;1.3469469305559987;1294.538420484927;21.913484604514082;17.085200112624875;17.085200112624875;14.7636945…
289;12.674816796317293;-0.8458094669926588;12.674816796317293;0.08581899756254918;0.6026318050574871;419.44100000000026;398.2730000000002;419.159354152;158.0;0.0;0.3467940060556086;-0.4945291694464028;0.4945291694464028;0.3467940060556086;1.1612903225806452;1.935483870967742;2.6774193548387095;1.3533982234872681;1294.5384204849272;21.913484604514082;17.085200112624875;17.085200112624875;14.763694…
290;11.171484209450028;-0.3322700195581485;11.171484209450028;0.0321722702702143;0.24174329046518597;523.6410000000002;490.37700000000035;523.2695732960001;200.0;0.0;0.29013255317250003;-0.48069908639560754;0.48069908639560754;0.29013255317250003;1.1025641025641026;1.9230769230769231;2.7435897435897436;1.1898218523871573;1551.9643089423564;26.932146173572253;22.248552681394457;22.248552681394457;…
291;12.674816796317291;-0.8458094669926588;12.674816796317291;0.0858189975625494;0.6026318050574873;419.44100000000014;398.2730000000002;419.159354152;158.0;0.0;0.3467940060556086;-0.4945291694464028;0.4945291694464028;0.3467940060556086;1.1935483870967742;1.967741935483871;2.7096774193548385;1.3545707561493838;1294.5384204849267;21.913484604514082;17.085200112624875;17.085200112624875;14.7805313…
292;14.596030142334634;-0.8493775739124934;14.596030142334634;0.022778982154086025;0.2968002053939086;521.5720000000002;492.3400000000003;521.2350796080001;198.0;0.0;0.29615275439603717;-0.48069854576759674;0.48069854576759674;0.29615275439603717;1.0526315789473684;1.868421052631579;2.6842105263157894;1.1960413632341902;1506.6110952759714;26.388176099202237;21.00410146572016;21.00410146572016;18.…
293;11.09509532056114;-0.36115890844703724;11.09509532056114;0.018974991358649662;0.22801306399784452;512.6180000000002;480.3620000000003;512.2648222640001;196.0;0.0;0.29013255317250003;-0.48069841452210366;0.48069841452210366;0.29013255317250003;1.1842105263157894;2.0;2.789473684210526;1.172618211090281;1512.0836776851154;26.225039392385707;21.593852143015205;21.593852143015205;18.44069338122455…
294;14.076862897556445;-0.5013818865271591;14.076862897556445;0.03759393868250238;0.14550710952697923;620.7330000000001;583.4370000000001;620.3023506440001;236.0;0.0;0.29013255317250003;-0.480698413863494;0.480698413863494;0.29013255317250003;1.065217391304348;1.891304347826087;2.717391304347826;1.1453540309827366;1937.8939855813856;31.785517324700773;25.935538069469438;25.935538069469438;22.3177…
295;14.617300456015663;-0.848876293153275;14.617300456015663;0.022778982154085803;0.2968002053939086;521.5720000000002;492.34000000000026;521.2350796080001;198.0;0.0;0.29615275439603717;-0.48069854576931037;0.48069854576931037;0.29615275439603717;1.0526315789473684;1.868421052631579;2.6842105263157894;1.1978233705995074;1506.6110952759714;26.388176099202237;21.004101465720165;21.004101465720165;1…
296;13.978935879241337;-0.9670924454420822;13.978935879241337;0.01083449729647401;0.24659003786750697;648.769;604.4170000000001;648.3496145080001;252.0;0.0;0.3317077423298046;-0.48043383186032756;0.48043383186032756;0.3317077423298046;1.0425531914893618;1.702127659574468;2.382978723404255;1.118880261264352;1572.087607502655;33.078410543514224;26.858755527980705;26.858755527980705;22.6727441887934…
297;14.041146527389486;-0.8062364363717875;14.041146527389486;0.0010143752685236596;0.3548023109912927;629.7699999999999;586.4260000000002;629.3550342360002;244.0;0.0;0.29013255310545305;-0.48043383186032756;0.48043383186032756;0.29013255310545305;0.9565217391304348;1.673913043478261;2.4565217391304346;1.0112822364612706;1586.87345113062;31.62238061788424;26.436686138052888;26.436686138052888;22.…
298;12.63784867535296;-0.9530614119849874;12.63784867535296;0.10434465820942229;0.6139707685003392;405.41400000000016;386.2620000000002;405.143704088;152.0;0.0;0.32881912388881923;-0.4944761391079575;0.4944761391079575;0.32881912388881923;1.1333333333333333;1.8666666666666667;2.6;1.3655097144134927;1332.9055171309208;21.043241116511;16.1625503818145;16.1625503818145;14.359811009280712;9.490908723…
299;12.636362254075582;-0.3275259791859164;12.636362254075582;0.003651743203927138;0.3164525487669113;460.4940000000002;436.30200000000025;460.185903248;174.0;0.0;0.2961527543960593;-0.507966244873351;0.507966244873351;0.2961527543960593;1.088235294117647;1.8235294117647058;2.5588235294117645;1.3635227399480756;1432.3731177248324;23.819261998449896;18.535100466605936;18.535100466605936;16.4018872…
300;13.663409362541236;-0.37998964050322237;13.663409362541236;0.011644036514929512;0.356238809358987;462.48500000000024;439.3010000000003;462.18156681600004;174.0;0.0;0.2961527543960593;-0.4804459612799364;0.4804459612799364;0.2961527543960593;1.1470588235294117;1.9411764705882353;2.7058823529411766;1.3702208818263828;1452.8682302226691;23.819261998449896;18.465851344115205;18.465851344115205;16…
301;14.29977597204331;-1.0297674480018018;14.29977597204331;0.014620160888822342;0.3422544472014876;480.4750000000002;458.2990000000003;480.172145004;180.0;0.0;0.2961527543960593;-0.48044596127987294;0.48044596127987294;0.2961527543960593;1.1714285714285715;1.9428571428571428;2.7142857142857144;1.386075209386863;1505.1645527005987;24.689505486452973;18.766465547934803;18.766465547934803;16.829407…
302;12.639801040083814;-0.34014198237731663;12.639801040083814;0.00019028301169776718;0.3164525487669113;460.4940000000002;436.30200000000025;460.185903248;174.0;0.0;0.2961527543960593;-0.507943889151248;0.507943889151248;0.2961527543960593;1.088235294117647;1.8823529411764706;2.6470588235294117;1.3702208818263828;1449.6231177248326;23.819261998449896;18.535100466605936;18.535100466605936;16.4018…
303;12.622247027738133;-0.27923637013241853;12.622247027738133;0.02548888042567965;0.370406054483987;444.4950000000002;420.3030000000002;444.1909886280001;168.0;0.0;0.2961527543960593;-0.4804459612799365;0.4804459612799365;0.2961527543960593;1.0909090909090908;1.8484848484848484;2.606060606060606;1.3648287882984707;1384.5993840973777;22.949018510446816;18.165237140295602;18.165237140295602;16.008…
304;14.262738935006272;-0.4093970776314293;14.262738935006272;0.018052594933977373;0.356238809358987;462.4850000000002;439.3010000000003;462.18156681600004;174.0;0.0;0.2961527543960593;-0.4804459612798731;0.4804459612798731;0.2961527543960593;1.1764705882352942;1.9411764705882353;2.7058823529411766;1.3773378004928456;1452.8682302226691;23.819261998449896;18.465851344115205;18.465851344115205;16.4…
305;12.644674748826569;-0.35841248502281897;12.644674748826569;0.004163706045088533;0.3164525487669113;460.4940000000002;436.30200000000025;460.185903248;174.0;0.0;0.2961527543960593;-0.5073105264820962;0.5073105264820962;0.2961527543960593;1.1176470588235294;1.8823529411764706;2.6470588235294117;1.3773378004928458;1449.6231177248326;23.819261998449896;18.535100466605936;18.535100466605936;16.418…
306;12.606622027738133;-0.29964453339772446;12.606622027738133;0.01854443598123523;0.36726644909656603;445.4830000000002;422.29900000000026;445.186237596;168.0;0.0;0.2961527543960593;-0.4804459612799023;0.4804459612799023;0.2961527543960593;1.1515151515151516;1.9393939393939394;2.696969696969697;1.3648287882984709;1386.454849675298;22.949018510446816;18.035100466605936;18.035100466605936;16.00804…
307;12.563122799343072;-0.27062667625486747;12.563122799343072;0.030591061008629294;0.3655776357828858;450.5240000000002;428.34800000000024;450.147409564;164.0;0.0;0.2961527543960593;-0.4804459612799191;0.4804459612799191;0.2961527543960593;1.25;2.0625;2.8125;1.3613915098335105;1350.0087504373703;22.241911729260273;17.418784892380216;18.23528147330794;15.508040390846983;10.288016626544453;11.2308…
308;12.533744728670358;-0.3088806445088357;12.533744728670358;0.017558079680193073;0.4809121343065267;434.4600000000001;412.28400000000016;434.1814865640001;164.0;0.0;0.2961527543960593;-0.4804459622548087;0.4804459622548087;0.2961527543960593;1.28125;2.09375;2.84375;1.3487896026853339;1302.3162595865347;22.24191172926027;17.40496379291627;17.40496379291627;15.508040390846983;10.327668083986264;1…
309;13.962045017192604;-1.0593990044632118;13.962045017192604;0.020841210353074846;0.07353574693615757;857.6489999999997;810.2729999999998;855.206689804;284.0;0.0;0.28625028264130625;-0.5055812297313228;0.5055812297313228;0.28625028264130625;0.9056603773584906;1.5471698113207548;2.150943396226415;1.3625290078318688;1711.9235694511628;37.9068376682604;29.436168980251352;32.60816205848076;25.548952…
310;13.78652880127246;-1.014151240067442;13.78652880127246;0.07638311587556568;0.37638365474698693;516.5610000000003;492.36900000000037;516.190988628;192.0;0.0;0.23949708427919933;-0.49630589167309924;0.49630589167309924;0.23949708427919933;0.9743589743589743;1.8205128205128205;2.6666666666666665;1.1551113252374539;1831.2140836393694;26.51793261119916;20.925130325982188;20.925130325982188;18.9146…
311;13.813602729972818;-0.8958373086901157;13.813602729972818;0.07453734251630761;0.0653923644110872;757.5719999999998;714.228;755.179412436;246.0;0.0;0.24712128778557188;-0.49657990726892826;0.49657990726892826;0.24712128778557188;0.8913043478260869;1.565217391304348;2.217391304347826;1.5323865932426592;1443.0736464707431;32.890329810315365;25.940207817064984;29.11220089529439;22.244422496065425…
312;11.28791225445897;-0.8812249925732971;11.28791225445897;0.07250982484665425;0.04293694915811203;715.5310000000001;674.2029999999999;713.157614372;230.0;0.0;0.20710901813626373;-0.4965799072689283;0.4965799072689283;0.20710901813626373;0.7209302325581395;1.3255813953488371;1.930232558139535;1.83236941514531;1344.4609531409747;31.028522490749566;24.247882637917687;27.419875716147093;20.76125924…
313;11.25057240336957;-0.8928856187536744;11.25057240336957;0.08045014495952385;0.048783163139693414;687.4770000000001;650.1809999999999;685.126314244;218.0;0.0;0.21117542532854508;-0.4965799072689283;0.4965799072689283;0.21117542532854508;0.7560975609756098;1.3902439024390243;2.024390243902439;1.8889960875745773;1311.0898152376012;29.614308928376474;22.8336690755446;26.005662153774004;19.7612592…
314;11.263220896434278;-0.9220413191039094;11.263220896434278;0.05745728101995273;0.05600345469354416;716.5150000000002;676.1949999999999;714.14162996;230.0;0.0;0.20710901820412492;-0.505581229731323;0.505581229731323;0.20710901820412492;0.7209302325581395;1.3255813953488371;1.930232558139535;1.83236941514531;1344.825481117575;31.028522490749566;24.117745964228018;27.289739042457423;20.7612592484…
315;13.985078725637859;-1.0331609731630202;13.985078725637859;0.00969825361909149;0.08889425864345037;869.6599999999994;822.2839999999995;867.2066898040001;288.0;0.0;0.29013255317250003;-0.5055812297313228;0.5055812297313228;0.29013255317250003;0.8888888888888888;1.5740740740740742;2.259259259259259;1.1938032581581717;1824.5438362804477;38.19129471863657;30.01313908774823;33.18513216597762;26.104…
316;13.965748720896311;-1.0510656711298776;13.965748720896311;0.024544914056778833;0.08406426776705152;856.6169999999996;812.2649999999998;854.1750553280002;282.0;0.0;0.41971522049355275;-0.5055812297313228;0.5055812297313228;0.41971522049355275;0.9245283018867925;1.6037735849056605;2.2830188679245285;1.2210032532120947;1964.770073659714;37.48418793745002;29.2281016964895;32.400094774718895;25.62…
317;13.972415387562979;-1.036065671129878;13.972415387562979;0.031211580723445653;0.07080444241773079;855.6329999999997;810.2729999999997;853.1910397400002;282.0;0.0;0.29458638857896324;-0.5055812297313228;0.5055812297313228;0.29458638857896324;0.8867924528301887;1.5660377358490567;2.2452830188679247;1.2189503962652315;1903.2791895945625;37.484187937450024;29.306032306561686;32.47802538479108;25.…
318;13.992278969507593;-1.0411703045156753;13.992278969507593;0.029462171859110375;0.061979291842987484;881.6709999999999;834.2949999999997;879.206689804;292.0;0.0;0.2941043902815683;-0.5055812297313228;0.5055812297313228;0.2941043902815683;0.8727272727272727;1.5454545454545454;2.2;1.200587524898124;1924.4519004394488;38.89840149982312;30.460732844940942;33.63272592317034;26.604595841371562;18.53…
319;14.088570705394021;-0.6786665195161563;14.088570705394021;0.011043681164463193;0.26763744414472107;628.8430000000001;584.4910000000002;628.319560268;238.0;0.0;0.29013255317250003;-0.48069768145933944;0.48069768145933944;0.29013255317250003;0.8888888888888888;1.5777777777777777;2.3777777777777778;1.0377319989191713;1549.4571206375392;30.75213712988116;25.929010293001102;26.74550687392883;22.03…
320;14.07581614643317;-0.6779657753061443;14.07581614643317;0.014153285112395775;0.19962953281265458;614.8160000000003;572.4800000000002;614.3039102040001;232.0;0.0;0.29458638857896324;-0.48069768144943653;0.48069768144943653;0.29458638857896324;0.9318181818181818;1.6136363636363635;2.409090909090909;1.0673831381737982;1626.2490016852166;30.045030348694613;25.14493340431768;25.961429985245406;21.…
321;14.072210704256298;-0.6815712174830144;14.072210704256298;0.007980445606222464;0.21701393522834436;614.816;572.48;614.3039102040002;232.0;0.0;0.29458638857896324;-0.4806976814494365;0.4806976814494365;0.29458638857896324;0.8863636363636364;1.5681818181818181;2.3636363636363638;1.067383138173798;1626.2490016852166;30.045030348694613;25.22190351181456;26.038400092742286;21.546846531107196;16.20…
322;14.13223553165486;-0.7012105577870373;14.13223553165486;0.001640336074217874;0.277785482808494;628.8430000000002;584.4910000000002;628.319560268;238.0;0.0;0.285078300199941;-0.49485992201690626;0.49485992201690626;0.285078300199941;0.9333333333333333;1.6444444444444444;2.4;1.0771486317545191;1534.9620081397027;30.804543372688453;25.929010293001102;26.745506873928825;22.014807000555642;16.5798…
323;14.115484340510562;-0.6786908850495619;14.115484340510562;0.01365441557834246;0.26309029693952607;613.8280000000002;570.4840000000003;613.308661236;232.0;0.0;0.28507604970864453;-0.4963170289520519;0.4963170289520519;0.28507604970864453;0.9545454545454546;1.6818181818181819;2.477272727272727;1.0833666923887115;1544.438857052635;30.09743659150191;25.40444642831152;26.220943009239246;21.4879335…
324;14.112697031342133;-0.6737192835123034;14.112697031342133;0.017060445575281413;0.2907419497734329;613.8280000000002;570.4840000000003;613.3086612359999;232.0;0.0;0.2850760641891091;-0.4930814549591004;0.4930814549591004;0.2850760641891091;0.9545454545454546;1.6818181818181819;2.477272727272727;1.0812192386657715;1544.438857052635;30.097436591501907;25.40444642831152;26.220943009239242;21.5047…
325;14.11090100717723;-0.6871283850495618;14.11090100717723;0.007532591274700184;0.2843656686731044;613.8280000000002;570.4840000000004;613.308661236;232.0;0.0;0.28507827266028124;-0.49633699344523247;0.49633699344523247;0.28507827266028124;0.9545454545454546;1.6818181818181819;2.477272727272727;1.0878934608560134;1544.438857052635;30.09743659150191;25.40444642831152;26.220943009239246;21.4879335…
326;14.104397779903522;-0.6963847059664785;14.104397779903522;0.0005241783189009475;0.33782931995807725;632.875;584.4910000000002;632.3508603959999;242.0;0.0;0.2850782986050481;-0.4806976772966205;0.4806976772966205;0.2850782986050481;0.9555555555555556;1.6666666666666667;2.422222222222222;1.0361185266610318;1425.7307185305256;30.804543372688457;26.46185744045274;27.278354021380466;21.98793354701…
327;14.10548434051056;-0.6943158850495619;14.10548434051056;0.0013087365659969485;0.2648016006953521;614.8160000000003;572.4800000000002;614.3039102040002;232.0;0.0;0.28759195108240565;-0.4806976774201794;0.4806976774201794;0.28759195108240565;0.9772727272727273;1.7045454545454546;2.5;1.0833666923887115;1547.089891513307;30.09743659150191;25.197339647124974;26.0138362280527;21.487933547017963;16.…
328;14.088841542286845;-0.772354446431927;14.088841542286845;0.0176432672336595;0.30626422402678194;626.827;584.4910000000003;626.3039102040001;236.0;0.0;0.28507829861372314;-0.48069767729660956;0.48069767729660956;0.28507829861372314;0.9555555555555556;1.6666666666666667;2.422222222222222;1.050390840511162;1580.8586069293071;30.804543372688457;25.735724611278506;26.552221192206233;21.98793354701…
329;14.083739501470518;-0.8001322242097051;14.083739501470518;0.023560426996972916;0.3137600933781142;627.8149999999999;586.4870000000001;627.299159172;236.0;0.0;0.2850782986137232;-0.48069767729660956;0.48069767729660956;0.2850782986137232;1.0222222222222221;1.8;2.5555555555555554;1.050390840511162;1583.268066469793;30.804543372688457;25.605587937588837;26.422084518516563;21.987933547017967;16.3…
330;14.084397097842402;-0.7927626096972333;14.084397097842402;0.022745308049985757;0.3137600933781142;627.8149999999999;586.4870000000001;627.299159172;236.0;0.0;0.28507829861372314;-0.48069767729660956;0.48069767729660956;0.28507829861372314;1.0;1.7333333333333334;2.488888888888889;1.050390840511162;1583.268066469793;30.804543372688457;25.60558793758884;26.422084518516566;21.987933547017967;16.3…
331;14.095484340510563;-0.7099408850495619;14.095484340510563;0.011036942446348785;0.2792928801700668;615.8000000000003;574.4720000000002;615.287925792;232.0;0.0;0.38668641636898626;-0.4806976663770039;0.4806976663770039;0.38668641636898626;0.9772727272727273;1.7045454545454546;2.5;1.0833666923887115;1547.7449135453608;30.09743659150191;25.105587937588837;25.922084518516563;21.487933547017963;16.…
332;14.076340630685035;-0.6920357924569689;14.076340630685035;0.0017620916658165342;0.2841535948994903;599.8010000000004;558.4730000000003;599.2930111720001;226.0;0.0;0.28507646077827287;-0.4956974546097525;0.4956974546097525;0.28507646077827287;0.9534883720930233;1.6744186046511629;2.4651162790697674;1.0845926010747287;1527.5217923640716;29.390329810315365;24.697339647124974;25.513836228052696;2…
333;14.095173336479323;-0.7012585894038768;14.095173336479323;0.006689361057145682;0.42598949938507513;598.7480000000004;556.4120000000004;598.326753824;232.0;0.0;0.3866864162981385;-0.4659361995378739;0.4659361995378739;0.3866864162981385;0.9772727272727273;1.75;2.5454545454545454;1.0381907733999873;1529.2621521041956;30.097436591501904;25.288130854085804;25.288130854085804;21.471096794612357;16…
334;13.940588373572405;-0.5611753592740758;13.940588373572405;0.0009191754129971308;0.45305718530966455;586.6930000000002;548.3890000000004;586.290368316;226.0;0.0;0.2901325531054529;-0.48043383186032756;0.48043383186032756;0.2901325531054529;1.0232558139534884;1.7906976744186047;2.5813953488372094;1.0122701961404776;1513.1831598830286;29.390329810315357;24.28216558217657;24.28216558217657;20.961…
335;13.947502008688948;-0.7196704500903768;13.947502008688948;0.011442297489600461;0.4774265348377538;573.6500000000005;538.3700000000005;573.25873384;220.0;0.0;0.3866864162981385;-0.4659361995378739;0.4659361995378739;0.3866864162981385;0.9761904761904762;1.7142857142857142;2.5;1.059276813886776;1510.7510215655534;28.735629271936112;23.458743226764305;23.458743226764305;20.418983861796665;14.751…
336;13.803001292443657;-1.083105295026361;13.803001292443657;0.010576949226579702;0.3521763382002113;616.7630000000004;572.4110000000003;616.3373185079998;240.0;0.0;0.3868763496392958;-0.48043383186032756;0.48043383186032756;0.3868763496392958;0.8444444444444444;1.488888888888889;2.2222222222222223;1.0830269574658808;1378.457197272098;31.17478686069153;25.837258583464973;25.837258583464973;21.940…
337;13.925460899079344;-1.208658960937169;13.925460899079344;0.004423551767987588;0.34074792255454345;636.7440000000004;594.408;636.323560264;246.0;0.0;0.29013255310545305;-0.49307076413268996;0.49307076413268996;0.29013255310545305;0.8695652173913043;1.5434782608695652;2.260869565217391;1.1147581138089606;1479.7320601942859;32.20816705551115;26.030238700640307;26.030238700640307;22.2620605862704…
338;14.066702004209844;-0.9346289785738537;14.066702004209844;0.010344350729575513;0.34789574456646494;649.1999999999999;607.8720000000001;648.3051628520003;244.0;0.0;0.29013255310545305;-0.48043383186032756;0.48043383186032756;0.29013255310545305;0.9565217391304348;1.673913043478261;2.4565217391304346;1.0432466682194108;1615.5215514950994;31.62238061788424;25.944787284751786;26.700716230770244;2…
339;13.916222257707972;-1.0033705976494673;13.916222257707972;0.002729452248485975;0.26315873506318643;684.6690000000002;641.3249999999999;683.275358216;252.0;0.0;0.29013255310545305;-0.4805796770900733;0.4805796770900733;0.29013255310545305;0.9148936170212766;1.5957446808510638;2.3191489361702127;1.0985941856864196;1499.046388851157;32.915273836697686;26.530238700640304;28.04209659267721;22.7452…
340;13.922017924816771;-1.0108854348600713;13.922017924816771;0.0018185245604172007;0.2631587350631875;684.669;641.3249999999999;683.2753582159999;252.0;0.0;0.29013255310545305;-0.4805796724645388;0.4805796724645388;0.29013255310545305;0.8936170212765957;1.574468085106383;2.3191489361702127;1.1016355412665684;1499.046388851157;32.915273836697686;26.530238700640304;28.04209659267721;22.76206058627…
341;13.889013809590434;-0.9742853781707292;13.889013809590434;0.009885654190046722;0.2918128783407557;650.2240000000005;605.8720000000001;649.314330568;246.0;0.0;0.29013255310545305;-0.48057967712421196;0.48057967712421196;0.29013255310545305;0.8913043478260869;1.5434782608695652;2.282608695652174;1.0909642035392395;1446.4753900613182;32.04503034869462;26.229624496820705;26.98555344283916;22.3513…
342;14.2310164546349;-1.0536504575358083;14.2310164546349;0.0073982964272374385;0.30778881693349414;633.7690000000003;589.4170000000001;633.343881108;246.0;0.0;0.29013255310545305;-0.480579099556535;0.480579099556535;0.29013255310545305;0.8913043478260869;1.5434782608695652;2.282608695652174;1.0909642035392395;1446.4753900613182;32.04503034869462;26.229624496820705;26.229624496820705;22.351376983…
343;13.914966995391502;-0.5353917651699736;13.914966995391502;0.018727481733433526;0.44478040964819127;594.8010000000002;544.4010000000003;594.3893540800002;236.0;0.0;0.29013255310545305;-0.48043383186032756;0.48043383186032756;0.29013255310545305;0.8372093023255814;1.4883720930232558;2.2093023255813953;1.0440540108756593;1131.9570259132015;29.760573298318437;25.578173014678455;25.578173014678455…
344;14.013627762167346;-0.5755039628268142;14.013627762167346;0.009692775258251185;0.3394052706391676;625.8180000000003;578.4420000000002;625.374038364;244.0;0.0;0.29013255310545305;-0.48043383186032756;0.48043383186032756;0.29013255310545305;0.8913043478260869;1.6304347826086956;2.4347826086956523;0.9787985434259386;1547.6734773724008;31.459243911067702;26.741689883187735;26.741689883187735;22.5…
345;14.003627762167348;-0.5911289628268139;14.003627762167348;0.00030722474174882386;0.3465842462328854;626.8060000000002;580.4380000000002;626.3692873320001;244.0;0.0;0.29013255310545305;-0.48043383186032756;0.48043383186032756;0.29013255310545305;0.9130434782608695;1.6521739130434783;2.4565217391304346;0.9787985434259383;1549.9173562856536;31.459243911067706;26.611553209498066;26.61155320949806…
346;13.827167644169531;-0.5893146676643048;13.827167644169531;0.004257054673721505;0.4876020870660262;587.7690000000001;542.4090000000002;587.3583883;230.0;0.0;0.29013255310545305;-0.48043383186032756;0.48043383186032756;0.29013255310545305;0.8604651162790697;1.558139534883721;2.302325581395349;1.0476799531983196;1266.2672461910227;29.597436591501907;25.11155320949807;25.11155320949807;21.0468465…
347;13.839224207535619;-0.7523141637590383;13.839224207535619;0.028743494694071003;0.45566117888488195;609.175;567.8470000000001;608.2990148520001;230.0;0.0;0.29013255310545305;-0.48043383186032756;0.48043383186032756;0.29013255310545305;0.9302325581395349;1.627906976744186;2.372093023255814;1.0693095003105522;1319.615944954157;29.760573298318437;24.57492395844146;25.330852904459913;20.9406933812…
348;14.224444036207826;-0.6610040100679329;14.224444036207826;0.005042523757055939;0.30071632321508635;701.7100000000002;656.3500000000001;700.2736514000002;248.0;0.0;0.29013255310545305;-0.48043383186032756;0.48043383186032756;0.29013255310545305;0.8085106382978723;1.4680851063829787;2.234042553191489;1.0313168647412627;1625.3235490517445;32.329487399070786;26.98989784420004;28.575894383314743;2…
349;13.98285907917975;-0.9662874567799495;13.98285907917975;0.0074505106753077754;0.3025726281960334;652.1960000000003;609.8600000000001;651.2935951239999;246.0;0.0;0.2933221258936132;-0.48043383186032756;0.48043383186032756;0.2933221258936132;0.9565217391304348;1.6304347826086956;2.347826086956522;1.1143300540680454;1466.0413413606057;32.20816705551114;26.021557213058852;26.777486159077306;22.26…
350;14.038105380375123;-0.6315501173997542;14.038105380375123;0.007311088015453215;0.35217503988584803;611.7910000000002;566.4310000000003;611.3583883;238.0;0.0;0.29013255310545305;-0.48043383186032756;0.48043383186032756;0.29013255310545305;0.8888888888888888;1.6222222222222222;2.422222222222222;0.9965741222055363;1530.7327842761879;30.75213712988116;26.03458310200119;26.03458310200119;22.013173…
351;14.025759701362778;-0.6519582806650608;14.025759701362778;0.003947579228582576;0.3647466628180501;612.7790000000001;568.4270000000002;612.3536372679999;238.0;0.0;0.29013255310545305;-0.48043383186032756;0.48043383186032756;0.29013255310545305;0.9111111111111111;1.6444444444444444;2.4444444444444446;0.9965741222055363;1532.9354377211534;30.752137129881156;25.904446428311523;25.904446428311523;…
352;14.166766567072024;-0.6413517047013417;14.166766567072024;0.0049831506676745185;0.3597902527953861;622.8140000000002;576.4460000000001;622.3631393320001;242.0;0.0;0.29013255310545305;-0.48043383186032756;0.48043383186032756;0.29013255310545305;0.782608695652174;1.4565217391304348;2.260869565217391;1.0188694413849062;1564.830860792093;31.45924391106771;26.689283640380438;26.689283640380438;22.…
353;14.151141567072024;-0.6691294824791194;14.151141567072024;0.005241277263352551;0.3845691595273801;623.8020000000002;578.4420000000002;623.3583883;242.0;0.0;0.29013255310545305;-0.48043383186032756;0.48043383186032756;0.29013255310545305;0.8260869565217391;1.565217391304348;2.369565217391304;1.018869441384906;1567.3216258183645;31.459243911067706;26.559146966690772;26.559146966690772;22.530009…
354;13.787282597558296;-0.6884870032652117;13.787282597558296;0.039760835086481316;0.5180507981052824;574.73;532.3940000000002;574.3379872040001;224.0;0.0;0.29013255310545305;-0.48043383186032756;0.48043383186032756;0.29013255310545305;0.9047619047619048;1.619047619047619;2.357142857142857;1.0556317101868737;1251.8368010150475;28.89032981031536;24.274309754621854;24.274309754621854;20.54684653110…
355;13.271059682466333;-0.3187004806314664;13.271059682466333;0.0036831296178190254;0.6787736260778299;490.6290000000003;460.38900000000035;490.20386182;182.0;0.0;0.29013255310545294;-0.48043383186032756;0.48043383186032756;0.29013255310545294;0.9714285714285714;1.6857142857142857;2.4285714285714284;1.0697598388167822;1144.1251922958788;23.940582342009534;19.623220597848892;20.43971717877662;17.0…
356;13.688860135981074;-0.33136110043494327;13.688860135981074;0.014279833345143489;0.5577641775458965;532.7100000000004;496.4220000000004;532.250812012;200.0;0.0;0.29013255310545294;-0.48043383186032756;0.48043383186032756;0.29013255310545294;0.9210526315789473;1.631578947368421;2.3947368421052633;1.0863746127937197;1190.993935340747;26.061902685569173;21.744540941408538;22.561037522336264;18.58…
357;13.241601402651284;-4.533868156826276;13.241601402651284;0.007760924242185885;0.6077357843741754;532.5880000000003;505.37200000000036;532.175596384;196.0;0.0;0.40557597170818277;-0.48043383186032756;0.48043383186032756;0.40557597170818277;1.054054054054054;1.7297297297297298;2.4324324324324325;1.202965058484241;1185.0893932447884;26.156125291633362;19.972656966500406;20.789153547428132;17.692…
358;13.352865238021888;-0.325043073224059;13.352865238021888;0.007335388900698625;0.6277737673142249;504.65600000000035;472.4000000000003;504.219511884;188.0;0.0;0.29013255310545294;-0.48043383186032756;0.48043383186032756;0.29013255310545294;1.0;1.7222222222222223;2.4722222222222223;1.0669624642441278;1160.3945763394488;24.64768912319608;20.330327379035445;21.14682395996317;17.563683283512805;12…
359;13.5217994783847;-0.38740134986804997;13.5217994783847;0.02958970329280608;0.5965401048095765;534.6820000000004;500.4100000000004;534.230076568;200.0;0.0;0.29013255310545294;-0.48043383186032756;0.48043383186032756;0.29013255310545294;1.0526315789473684;1.8157894736842106;2.5789473684210527;1.0726396355574328;1194.0740918524664;26.061902685569173;21.445682450685855;22.26217903161358;18.563683…
360;13.590443028397296;-0.40839257351800407;13.590443028397296;0.018117163787257695;0.4543796223052118;555.7040000000002;522.4400000000004;555.230410916;206.0;0.0;0.29013255310545294;-0.48043383186032756;0.48043383186032756;0.29013255310545294;0.975;1.725;2.5;1.0752054860742977;1377.9877948427923;27.47611624794227;22.302485000917734;23.11898158184546;19.563683283512802;13.873872447482015;14.81668…
361;13.586823413884826;-0.48087792877121616;13.586823413884826;0.02627529460411826;0.4379305535502046;558.679;527.4310000000003;558.210090072;206.0;0.0;0.29013255310545294;-0.48043383186032756;0.48043383186032756;0.29013255310545294;0.975;1.675;2.425;1.0948476441154278;1409.5925797105751;27.639252954758796;22.026129097240453;22.84262567816818;19.457530133630154;13.613741066940594;14.5565501085226…
362;13.57355259629853;-0.42418989862088474;13.57355259629853;0.005501838277881754;0.4881271560474139;541.6770000000001;510.4290000000004;541.2147608519999;200.0;0.0;0.29013255310545294;-0.48043383186032756;0.48043383186032756;0.29013255310545294;1.0;1.7692307692307692;2.5384615384615383;1.0918098509525878;1361.280318299313;26.76900946675572;21.595378219731185;22.41187480065891;19.063683283512802;…
363;13.590044943237308;-0.43017629317870787;13.590044943237308;0.011946457722973314;0.48986513273817034;526.6620000000003;496.42200000000037;526.20386182;194.0;0.0;0.29013255310545294;-0.48043383186032756;0.48043383186032756;0.29013255310545294;0.9210526315789473;1.5789473684210527;2.3157894736842106;1.1074918486765755;1341.8735257567143;26.061902685569173;21.018408112234304;21.83490469316203;18.…
364;13.00551850565627;-0.5690076119490457;13.00551850565627;0.09826644225183179;0.535556225176136;465.51300000000026;442.3290000000003;465.180089596;174.0;0.0;0.2433914468727917;-0.4963236517227993;0.4963236517227993;0.2433914468727917;1.0857142857142856;1.9714285714285715;2.8857142857142857;1.089407862523086;1479.388545104932;23.73347556082299;18.90056646129261;18.90056646129261;16.9979702481500…
365;13.071620614709765;-0.5670236862288565;13.071620614709765;0.08065469076111231;0.5067789932156327;479.5400000000004;454.3400000000003;479.1957396600001;180.0;0.0;0.24339144479314628;-0.49633975275259085;0.49633975275259085;0.24339144479314628;1.0833333333333333;1.9722222222222223;2.888888888888889;1.0911928687619665;1496.2506068015084;24.440582342009534;19.607673242479155;19.607673242479155;17…
366;13.139521849277667;-0.5682991964329378;13.139521849277667;0.07805052409444557;0.4738153104238828;493.5670000000004;466.35100000000034;493.2113897240001;186.0;0.0;0.2433914447854913;-0.4963400136662059;0.4963400136662059;0.2433914447854913;1.0810810810810811;1.972972972972973;2.891891891891892;1.0905347403731922;1513.1269181078546;25.14768912319608;20.3147800236657;20.3147800236657;17.99797024…
367;13.605946318279264;-0.6041691916925369;13.605946318279264;0.021929886663555553;0.5772104754444449;494.55100000000033;468.3430000000003;494.19540531199993;186.0;0.0;0.24393824934124783;-0.49564568736952863;0.49564568736952863;0.24393824934124783;1.0;1.7837837837837838;2.6486486486486487;1.1080768644711798;1492.7269857155334;25.200095366003378;20.236849413593514;20.236849413593514;17.9996042224…
368;12.494141192359763;-0.9602497728665309;12.494141192359763;0.17809465820942227;0.6273473346031435;392.3710000000001;376.24300000000017;392.112069612;146.0;0.0;0.41993904898339995;-0.4944761391079575;0.4944761391079575;0.41993904898339995;1.1724137931034482;1.9655172413793103;2.7586206896551726;1.3512157644426634;1285.5087174339067;20.17299762850792;15.123585076778408;15.123585076778408;13.9322…
369;12.52007568990253;-0.8974664248285937;12.52007568990253;0.15836246145228827;0.6147702922038448;406.39800000000014;388.2540000000002;406.127719676;152.0;0.0;0.41993904898339995;-0.4944845982528974;0.4944845982528974;0.41993904898339995;1.2;2.033333333333333;2.8333333333333335;1.3329430296792482;1302.2141774348831;20.880104409694468;15.830691857964954;15.830691857964954;14.432290654352142;9.504…
370;12.535807859026429;-0.9478530786516552;12.535807859026429;0.08434465820942205;0.5427598478408794;391.3870000000001;374.2510000000002;391.128054024;146.0;0.0;0.312861848540551;-0.4944761391079575;0.4944761391079575;0.312861848540551;1.103448275862069;1.896551724137931;2.689655172413793;1.3445208694698205;1228.8346515983412;20.17299762850792;15.201515686850597;15.201515686850597;13.932290654352…
371;13.007196318279263;-0.6237045816460152;13.007196318279263;0.025461101068436687;0.414341289210798;480.48400000000026;460.3240000000003;480.15460312;178.0;0.0;0.3296373106320268;-0.49564568736952863;0.49564568736952863;0.3296373106320268;1.0555555555555556;1.9166666666666667;2.8055555555555554;1.1519906552796368;1747.1585045350414;24.603719048826072;18.971571296880256;18.971571296880256;17.4254…
372;13.309159083332688;-0.9706087313729665;13.309159083332688;0.14700976591917247;0.42686146992947493;467.4850000000003;446.3170000000003;467.15935415200005;174.0;0.0;0.33370637984381224;-0.4944761391079575;0.4944761391079575;0.33370637984381224;0.9428571428571428;1.6571428571428573;2.4;1.2671571846842336;1616.0099488437866;24.156125291633366;18.54930172776263;18.54930172776263;16.93229065435214;…
373;13.371042690161351;-0.6159008911362807;13.371042690161351;0.08023773238841181;0.3874195357614383;502.53400000000033;480.3580000000003;502.175338564;186.0;0.0;0.3349212226975057;-0.49564568736952863;0.49564568736952863;0.3349212226975057;0.9210526315789473;1.7105263157894737;2.5526315789473686;1.160572318776052;1838.732518041012;25.85479590438263;20.20400226614188;20.20400226614188;18.53164375…
374;13.350634526896043;-0.6203453355807254;13.350634526896043;0.07633148238841181;0.38763281439430464;503.5220000000003;482.35400000000027;503.17058753200007;186.0;0.0;0.33492283237110393;-0.49564568736952863;0.49564568736952863;0.33492283237110393;0.9736842105263158;1.8157894736842106;2.6578947368421053;1.1605723187760517;1840.8663196320224;25.85479590438263;20.07386559245221;20.07386559245221;1…
375;13.342057429390374;-0.6035204642778322;13.342057429390374;0.026281343414800595;0.450723033502076;495.5390000000003;470.3390000000003;495.19065428000005;186.0;0.0;0.329427344649961;-0.49564568736952863;0.49564568736952863;0.329427344649961;1.1081081081081081;1.945945945945946;2.7837837837837838;1.1421565486248793;1662.8526929560862;25.147689123196084;20.054306497096547;20.054306497096547;18.03…
376;13.503055161816679;-0.5959089752377715;13.503055161816679;0.05423648472372333;0.4073486881518381;525.6340000000002;498.4180000000003;525.183460724;192.0;0.0;0.3293451551436396;-0.49564568736952863;0.49564568736952863;0.3293451551436396;1.0526315789473684;1.8421052631578947;2.6842105263157894;1.1368093775133996;1683.2875402789577;25.854795904382634;20.761413278283094;21.57790985921082;18.53164…
377;12.976259246397007;-0.5767624328856846;12.976259246397007;0.0832066474989197;0.4164604405960043;463.49700000000024;442.32900000000024;463.1644395320001;172.0;0.0;0.24380968792739835;-0.4961008322205272;0.4961008322205272;0.24380968792739835;1.0285714285714285;1.9142857142857144;2.8285714285714287;1.1295138011388781;1633.3345314548778;23.73347556082299;18.69345968010606;18.69345968010606;16.99…
378;14.58226856826056;-0.8631391479865662;14.58226856826056;0.018105791508465474;0.3622628146848384;519.5520000000004;492.3360000000003;519.208196164;196.0;0.0;0.40992877852623744;-0.4801541112528524;0.4801541112528524;0.40992877852623744;0.9736842105263158;1.763157894736842;2.6052631578947367;1.15041155578189;1484.6330229216474;26.22503939238571;20.633657798527278;20.633657798527278;18.491203638…
379;14.412370417823915;-4.711707665182263;14.412370417823915;0.03864612752859964;0.3555338310156009;527.4940000000003;501.2860000000003;527.195580792;200.0;0.0;0.4055214545117116;-0.49200006290195053;0.49200006290195053;0.4055214545117116;1.054054054054054;1.7837837837837838;2.4594594594594597;1.5039266541992375;1153.8350113828963;26.741911729260266;19.70422222701909;19.70422222701909;17.53069576…
380;14.476170566559881;-4.720438964582777;14.476170566559881;0.05929184983640989;0.2771736953855265;566.5310000000002;539.3150000000002;566.206479824;214.0;0.0;0.4055214545117116;-0.4806978141402768;0.4806978141402768;0.4055214545117116;1.075;1.825;2.55;1.3211312141599358;1419.5658042407429;28.603719048826065;21.228786091708674;21.228786091708674;19.013859007760406;12.846114887783612;12.846114887…
381;14.474868483226548;-2.825755551499218;14.474868483226548;0.01710046583039948;0.2836482303045161;548.5410000000003;520.3170000000002;548.215901636;208.0;0.0;0.29615275439603717;-0.4806978141403593;0.4806978141403593;0.29615275439603717;1.1025641025641026;1.8717948717948718;2.6153846153846154;1.3061572139013462;1374.9768467242804;27.68106931801569;20.928171887889075;20.928171887889075;18.723254…
382;14.635362310387041;-0.8882347062716087;14.635362310387041;0.015075573503499973;0.3734591547841908;538.5990000000002;506.34300000000036;538.250395324;206.0;0.0;0.29615275439603717;-0.4806978141404913;0.4806978141404913;0.29615275439603717;1.0512820512820513;1.8461538461538463;2.6153846153846154;1.1664749956394544;1399.1962598195905;27.095282880388787;21.58645650424372;21.58645650424372;18.8850…
383;14.47226431655988;-0.9731433996872483;14.47226431655988;0.04019365739895231;0.3848782319958724;530.5510000000003;501.3190000000003;530.225323448;202.0;0.0;0.29615275439603717;-0.4806978141404354;0.4806978141404354;0.29615275439603717;1.105263157894737;1.894736842105263;2.6578947368421053;1.2931871402825121;1341.0098508019128;26.81082583001261;20.679963926876766;20.679963926876766;18.367412398…
384;14.815026407162879;-0.9057126528246819;14.815026407162879;0.03207049527614414;0.3288939916451047;597.6670000000003;560.3710000000002;597.287509104;230.0;0.0;0.29615275439603717;-0.4806978141404654;0.4806978141404654;0.29615275439603717;1.0232558139534884;1.813953488372093;2.604651162790698;1.1638883933697775;1469.9606057357394;29.923710005134975;23.985888464577556;23.985888464577556;20.885050…
385;14.496955674584571;-0.9484520416625564;14.496955674584571;0.029421265108703354;0.3433067004957393;528.5600000000003;498.32000000000033;528.22965988;202.0;0.0;0.29615275439603717;-0.4806978141404401;0.4806978141404401;0.29615275439603717;1.105263157894737;1.894736842105263;2.6578947368421053;1.293187140282512;1340.5196258062397;26.810825830012615;20.7492130493675;20.7492130493675;18.3674123983…
386;14.595319872115436;-4.9015747602293125;14.595319872115436;0.005501787007018644;0.2480518505181716;596.5570000000002;567.3250000000003;596.2170445080001;226.0;0.0;0.5220687042029459;-0.4806978141404401;0.5220687042029459;0.4806978141404401;1.0952380952380953;1.8571428571428572;2.5952380952380953;1.3036759358123553;1456.5272433735001;30.01793261119916;22.344141163359083;22.344141163359083;20.01…
387;14.77504939588852;-0.9275558852329395;14.77504939588852;0.0430101902243305;0.26846174072940104;575.6200000000002;544.3720000000002;575.2456442920001;218.0;0.0;0.29615275439603717;-0.480697814136565;0.480697814136565;0.29615275439603717;0.9761904761904762;1.7857142857142858;2.5714285714285716;1.1995775629594352;1605.257862064225;29.216603223948432;22.85150734493946;22.85150734493946;20.3850504…
388;13.518589620330726;-0.5575028613628905;13.518589620330726;0.0298002516903233;0.4051854340429296;502.6190000000002;468.3470000000003;502.269238948;194.0;0.0;0.29615275439603717;-0.4806978141404913;0.4806978141404913;0.29615275439603717;1.0;1.7837837837837838;2.5405405405405403;1.1497748897116415;1279.5693076580496;25.354795904382634;20.985228096604516;20.985228096604516;18.063683283512805;13.4…
389;13.66686180408044;-4.683743362730922;13.66686180408044;0.05767434024496443;0.2731658365817327;577.5670000000002;551.3590000000002;577.2049223520003;216.0;0.0;0.40595268982256905;-0.48065029326873143;0.48065029326873143;0.40595268982256905;1.0;1.7142857142857142;2.4523809523809526;1.3120929252096531;1678.8066700470065;29.432146173572253;22.185501743578666;22.185501743578666;20.192491802714486;…
390;14.50379002797543;-4.717285827130496;14.50379002797543;0.053720687746540374;0.2769345158942552;578.5820000000001;547.3340000000002;578.231631952;220.0;0.0;0.4055214545117116;-0.49618065876407486;0.49618065876407486;0.4055214545117116;1.048780487804878;1.7560975609756098;2.4390243902439024;1.295391277788897;1325.4772152374642;29.36323207281991;22.196166220274563;22.196166220274563;19.454946023…
391;14.497166385537586;-4.719704681278055;14.497166385537586;0.03181884722025097;0.3121728374145793;565.5430000000003;537.3190000000003;565.2112308559999;214.0;0.0;0.4055214545117116;-0.49628092306814514;0.49628092306814514;0.4055214545117116;1.125;1.875;2.6;1.3437686186837032;1340.079665167303;28.65612529163336;21.411329008205634;21.411329008205634;18.954946023671177;12.988419383981864;12.988419…
392;14.38254837493465;-4.736662526546341;14.38254837493465;0.031107493196237845;0.3230546181661825;517.4550000000003;493.26300000000026;517.174845348;196.0;0.0;0.4055214545117116;-0.49449163873551466;0.49449163873551466;0.4055214545117116;1.1666666666666667;1.8611111111111112;2.4722222222222223;1.5312286092452445;1114.5363192584462;26.250347897697548;18.919385014950173;18.919385014950173;16.88246…
393;14.490868553904932;-4.7284915293506184;14.490868553904932;0.04986493718969576;0.30686467349252455;566.5270000000003;539.3110000000001;566.195246444;214.0;0.0;0.4055214545117116;-0.4806977990678867;0.4806977990678867;0.4055214545117116;1.1;1.825;2.55;1.3437686186837028;1340.444193143903;28.65612529163336;21.24260719117262;21.24260719117262;18.954946023671177;12.829763673690184;12.8297636736901…
394;14.486962303904932;-4.733593570166945;14.486962303904932;0.04292049274525156;0.3217042127816426;567.5150000000003;541.3070000000002;567.190495412;214.0;0.0;0.4055214545117116;-0.48069779906781024;0.48069779906781024;0.4055214545117116;1.15;1.9;2.625;1.3437686186837032;1343.0050825562114;28.65612529163336;21.112470517482954;21.112470517482954;18.954946023671177;12.689560893259179;12.6895608932…
395;14.471935258364493;-4.723694878606164;14.471935258364493;0.05471112635406694;0.33138143806346165;551.5160000000002;525.3080000000002;551.1955807920001;208.0;0.0;0.4055214545117116;-0.49566074391270915;0.49566074391270915;0.4055214545117116;1.1282051282051282;1.8717948717948718;2.58974358974359;1.3467399379561207;1323.3019565325549;27.949018510446813;20.70422222701909;20.70422222701909;18.4818…
396;12.711486284265657;-0.5316832196956762;12.711486284265657;0.13866913072117604;0.4821156267809849;446.5100000000003;424.33400000000023;446.174275944;166.0;0.0;0.2271895480021312;-0.49564568736167075;0.49564568736167075;0.2271895480021312;0.9411764705882353;1.7941176470588236;2.7058823529411766;1.2411777404611795;1542.9746262540302;22.863232072819912;18.53070313498228;18.53070313498228;16.60412…
397;14.385756991714697;-4.732163019642988;14.385756991714697;0.03784303038632042;0.3636845947641451;516.4670000000003;491.2670000000003;516.1795963799999;196.0;0.0;0.4055214545117116;-0.4962509124620232;0.4962509124620232;0.4055214545117116;1.1666666666666667;1.8611111111111112;2.4722222222222223;1.5204042172591699;1098.465251329901;26.250347897697548;19.140312895600665;19.140312895600665;16.8824…
398;14.492762061233178;-4.7321198179260255;14.492762061233178;0.044694200177050725;0.32632508451642295;577.5540000000004;549.3300000000003;577.2112308559999;218.0;0.0;0.4055214545117116;-0.48069780998746153;0.48069780998746153;0.4055214545117116;1.048780487804878;1.7560975609756098;2.4390243902439024;1.2958265728867189;1372.9179532204273;29.363232072819905;21.872743864862287;21.872743864862287;19…
399;13.056519799203803;-4.627470450788368;13.056519799203803;0.11550321508564676;0.2879933811965222;502.45700000000016;481.2890000000002;502.16887119200004;188.0;0.0;0.4059414426998731;-0.4804459612570606;0.4804459612570606;0.4059414426998731;1.25;2.0277777777777777;2.7222222222222223;1.3958234810202925;1468.2038160388013;25.449018510446816;18.721400128440916;18.721400128440916;17.19249180271449;…
400;13.158179897663146;-4.651893820444875;13.158179897663146;0.023216046029733928;0.2685272090262691;528.4910000000001;505.30700000000024;528.173287876;198.0;0.0;0.40594143316529135;-0.507966244873351;0.507966244873351;0.40594143316529135;1.0789473684210527;1.7894736842105263;2.473684210526316;1.4130446836207629;1554.3536762168942;27.026368779636446;19.87610066682016;19.87610066682016;18.08633865…
401;13.75455519587457;-4.686634046782323;13.75455519587457;0.1339618156964011;0.22776007400576856;530.4820000000001;508.3060000000002;530.1689514440001;198.0;0.0;0.4059414331654113;-0.4804459612760033;0.4804459612760033;0.4059414331654113;1.105263157894737;1.868421052631579;2.5789473684210527;1.419214027329614;1571.6036762168942;27.026368779636442;19.80685154432943;19.80685154432943;18.0863386528…
402;14.415448803675964;-4.785300075693888;14.415448803675964;0.18838569552931617;0.21774007162994238;548.4720000000001;527.3040000000002;548.159529632;204.0;0.0;0.4059414332318246;-0.48044596127593975;0.48044596127593975;0.4059414332318246;1.1282051282051282;1.8717948717948718;2.58974358974359;1.4401077266000017;1622.9734368537117;27.89661226763952;20.107465748149032;20.107465748149032;18.5138590…
403;13.138317638709978;-4.608509046782323;13.138317638709978;0.10771130322904976;0.3098177073517231;512.4920000000002;489.3080000000002;512.178373256;192.0;0.0;0.405941433165291;-0.48044596127600336;0.48044596127600336;0.405941433165291;1.0810810810810811;1.8108108108108107;2.5135135135135136;1.4071003099633028;1505.8783902657342;26.156125291633362;19.50623734050983;19.50623734050983;17.692491802…
404;13.185719249960353;-0.18951414791019672;13.185719249960353;0.028174065610864663;0.32369851559722174;484.5600000000002;456.33600000000024;484.222288756;184.0;0.0;0.2961527543960593;-0.48044596127621053;0.48044596127621053;0.2961527543960593;1.0277777777777777;1.8055555555555556;2.5555555555555554;1.2481956977698856;1480.6738596226694;24.647689123196088;19.86390775304487;19.86390775304487;17.56…
405;14.378411766638926;-4.707175075693887;14.378411766638926;0.007665519400104737;0.22776007400576836;530.4820000000002;508.3060000000002;530.1689514440001;198.0;0.0;0.4059414332316955;-0.48044596127593986;0.48044596127593986;0.4059414332316955;1.131578947368421;1.868421052631579;2.5789473684210527;1.4258019589443687;1571.6036762168942;27.02636877963644;19.80685154432943;19.80685154432943;18.1031…
406;13.12597195969763;-4.624134046782323;13.12597195969763;0.11465574767349396;0.314444582936137;513.4800000000002;491.30400000000026;513.173622224;192.0;0.0;0.40594143320101467;-0.48044596127596917;0.48044596127596917;0.40594143320101467;1.135135135135135;1.8918918918918919;2.5945945945945947;1.4071003099633024;1507.7939855427185;26.156125291633366;19.376100666820168;19.376100666820168;17.692491…
407;13.080375251878701;-4.596645620856397;13.080375251878701;0.10260912264609989;0.3048635384306455;518.5210000000001;497.35300000000024;518.1347941920001;188.0;0.0;0.40594143318347975;-0.480445961275986;0.480445961275986;0.40594143318347975;1.2222222222222223;2.0;2.6944444444444446;1.3958234810202925;1470.7596116551836;25.449018510446816;18.759785092594445;19.57628167352217;17.19249180271449;11.…
408;13.216031852862088;-0.18537381484628734;13.216031852862088;0.00543274387118009;0.2688794099227172;509.6100000000002;478.36200000000025;509.2426898520001;194.0;0.0;0.2941043902815904;-0.4804459612762361;0.4804459612762361;0.2941043902815904;0.8947368421052632;1.5526315789473684;2.210526315789474;1.2031222757586528;1498.1428170377694;26.06190268556918;21.148744965113785;21.148744965113785;18.54…
409;13.239445467939127;-0.570555842983884;13.239445467939127;0.06267835996288995;0.38897160730849606;488.5070000000003;468.3470000000003;488.1596885;180.0;0.0;0.3295207343273289;-0.49564568736167075;0.49564568736167075;0.3295207343273289;0.972972972972973;1.837837837837838;2.72972972972973;1.1889083386356414;1949.5822262612605;24.888176099202244;19.587886871105972;19.587886871105972;17.9979702481…
410;10.711377693090807;-0.5220296103340842;10.711377693090807;0.0006432631365338448;0.4020705277534673;462.5540000000002;432.3140000000002;462.2379388200001;178.0;0.0;0.29615275439603717;-0.49505926166057623;0.49505926166057623;0.29615275439603717;1.0;1.7941176470588236;2.588235294117647;1.2026823533850335;1183.838960288535;23.492988584816835;19.03262957007789;19.03262957007789;16.580520035918415…
411;10.695960208055265;-0.5902317708279112;10.695960208055265;0.0390399833043642;0.3443809103867046;464.5260000000003;436.30200000000025;464.217203376;178.0;0.0;0.29615275439603717;-0.5079666422511674;0.5079666422511674;0.29615275439603717;0.9705882352941176;1.7352941176470589;2.5;1.2302617738376385;1213.9311541948662;23.656125291633362;18.695386115201675;18.695386115201675;16.491203638441373;11.…
412;13.603794200777328;-0.635190881015196;13.603794200777328;0.011011042831791995;0.39974898118576624;466.51700000000017;439.30100000000016;466.21286694400004;178.0;0.0;0.29615275439603717;-0.4950591354728128;0.4950591354728128;0.29615275439603717;1.0588235294117647;1.8823529411764706;2.676470588235294;1.2356471467154764;1234.426266692703;23.656125291633362;18.626136992710943;18.626136992710943;1…
413;14.225895977557613;-0.9131124042643866;14.225895977557613;0.011094092022018609;0.38361826808446675;484.5070000000003;458.29900000000026;484.20344513200007;184.0;0.0;0.29615275439603717;-0.49505913543811275;0.49505913543811275;0.29615275439603717;1.0285714285714285;1.8285714285714285;2.6285714285714286;1.2445921457276083;1285.5001332477045;24.52636877963644;18.926751196530546;18.92675119653054…
414;14.940243714356649;-0.861319900098146;14.940243714356649;0.004983636936163327;0.19436967718876605;583.6430000000003;552.3950000000002;583.250729672;220.0;0.0;0.29615275439603717;-0.4806985457662375;0.4806985457662375;0.29615275439603717;0.9069767441860465;1.7209302325581395;2.5348837209302326;1.1587245509808957;1794.3474986211784;29.501060274324598;23.390852811668296;23.390852811668296;20.974…
415;14.880368871653522;-0.8688531450051273;14.880368871653522;0.0025979604433439274;0.2065674654206247;590.6600000000001;562.4360000000003;590.202399576;216.0;0.0;0.29615275439603717;-0.4806985457661953;0.4806985457661953;0.29615275439603717;1.0;1.8571428571428572;2.6666666666666665;1.14896409199396;1760.6575365515948;28.793953493138055;22.514263890063237;23.330760470990963;20.47436688603576;13.9…
416;14.868611058314105;-4.496417003015271;14.868611058314105;0.009355539991431572;0.2084111499977272;600.5920000000001;571.3600000000001;600.2272152680001;226.0;0.0;0.39942312878552777;-0.49566074391270915;0.49566074391270915;0.39942312878552777;1.0;1.7674418604651163;2.488372093023256;1.1929479270263041;1637.8210219687703;30.147689123196084;23.027644582431364;23.027644582431364;20.53827935700450…
417;14.772585949842824;-0.8499694001491604;14.772585949842824;0.015973809212549206;0.2790973737618557;548.5980000000002;518.3580000000003;548.2459786400001;208.0;0.0;0.29615275439603717;-0.48069853943173424;0.48069853943173424;0.29615275439603717;0.925;1.7;2.5;1.1189209425798943;1588.422172418664;27.379739930764963;21.865528623593217;21.865528623593217;19.47436688603576;13.8812549852002;13.881254…
418;14.708446289348995;-4.500977165110552;14.708446289348995;0.031241527786233236;0.1828981957414845;589.5690000000002;561.3450000000001;589.2224642360001;222.0;0.0;0.39402901086845954;-0.48069854576930365;0.48069854576930365;0.39402901086845954;1.0238095238095237;1.8095238095238095;2.5714285714285716;1.2414962773920188;1624.5953986706527;29.595282880388783;22.345101665934394;22.345101665934394;2…
419;14.719238026694049;-4.512061047615359;14.719238026694049;0.04566878426269039;0.228226199583355;590.5530000000002;563.3370000000002;590.206479824;222.0;0.0;0.39402901086845954;-0.48069853069707;0.48069853069707;0.39402901086845954;1.0952380952380953;1.880952380952381;2.642857142857143;1.2620831951140028;1546.9677876734333;29.64768912319608;22.22878609170868;22.22878609170868;20.02742566874261;…
420;14.704210981153611;-4.503361447459718;14.704210981153611;0.013064037690313945;0.23312293607381093;574.5540000000003;547.3380000000003;574.2115652040001;216.0;0.0;0.39402901086845954;-0.49566074391270915;0.49566074391270915;0.39402901086845954;1.0731707317073171;1.853658536585366;2.6097560975609757;1.2681001279206425;1526.350652657175;28.94058234200953;21.820537801244814;21.820537801244814;19.…
421;14.703613026694047;-4.574561047615359;14.703613026694047;0.03873498647981144;0.24539290097973715;591.5410000000004;565.3330000000002;591.2017287920002;222.0;0.0;0.39561139137658136;-0.4806985243595027;0.4806985243595027;0.39561139137658136;1.0952380952380953;1.880952380952381;2.642857142857143;1.2620831951140026;1549.0500534825567;29.64768912319608;22.09864941801901;22.09864941801901;20.02742…
422;14.68858598115361;-4.5658614474597154;14.68858598115361;0.021328500500231495;0.25160968017460034;575.5420000000004;549.3340000000003;575.2068141720001;216.0;0.0;0.39561139137658136;-0.49566074391270915;0.49566074391270915;0.39561139137658136;1.0731707317073171;1.853658536585366;2.6097560975609757;1.2681001279206425;1528.432918466298;28.94058234200953;21.69040112755515;21.69040112755515;19.554…
423;14.669702981840807;-4.481206337243132;14.669702981840807;0.09085327800352361;0.1828981957414845;589.5690000000003;561.3450000000003;589.2224642360001;222.0;0.0;0.39410633857664223;-0.48069854576758797;0.48069854576758797;0.39410633857664223;1.0238095238095237;1.8095238095238095;2.5714285714285716;1.2343215455697003;1624.595398670653;29.595282880388783;22.345101665934397;22.345101665934397;20.…
424;14.516747734927225;-0.8504706809083775;14.516747734927225;0.024955290694030907;0.3130168905450067;507.5450000000003;480.3290000000003;507.2194295440001;192.0;0.0;0.29615275439603717;-0.480698545772039;0.480698545772039;0.29615275439603717;1.0;1.837837837837838;2.675675675675676;1.1758299696633079;1458.4134434087546;25.517932611199157;20.08145173490979;20.08145173490979;17.99120363844137;12.47…
425;10.693205387118628;-0.5378269354369649;10.693205387118628;0.016504888650937133;0.4161112231899146;448.5270000000001;420.30300000000017;448.2222887560001;172.0;0.0;0.29615275439603717;-0.4950591354728752;0.4950591354728752;0.29615275439603717;0.9696969696969697;1.7575757575757576;2.5454545454545454;1.2360691126106647;1167.4160944557134;22.785881803630286;18.32552278889134;18.32552278889134;16.…
426;14.188858940520575;-0.664622097946413;14.188858940520575;0.020947126832386642;0.39974898118576624;466.5170000000002;439.3010000000002;466.21286694400004;178.0;0.0;0.29615275439603717;-0.49505913543817986;0.49505913543817986;0.29615275439603717;1.0294117647058822;1.8235294117647058;2.6176470588235294;1.241305263323597;1234.426266692703;23.656125291633362;18.62613699271094;18.62613699271094;16.…
427;10.661814202545624;-0.5240089082260802;10.661814202545624;0.007895194773386294;0.4104917245030515;454.5560000000002;428.3480000000001;454.17870969200004;168.0;0.0;0.29615275439603717;-0.4950591354633727;0.4950591354633727;0.29615275439603717;1.125;1.96875;2.75;1.2392039234872152;1133.9582474776862;22.078775022443736;17.579070540975952;18.395567121903678;15.597356788324023;10.88897638862618;11…
428;10.841018710559656;-0.515858873286914;10.841018710559656;0.16583460131821526;0.4085719685805304;473.5360000000003;450.3520000000003;473.18517497600004;176.0;0.0;0.19874076993603443;-0.4963236517229009;0.4963236517229009;0.19874076993603443;0.9722222222222222;1.8611111111111112;2.7777777777777777;1.1243177784045648;1676.0912860923024;24.017932611199164;19.51688203551833;19.51688203551833;17.57…
429;14.622202981840807;-0.8865380677396535;14.622202981840807;0.0054961938483626405;0.2657474070419688;537.5710000000003;508.3390000000004;537.229994228;204.0;0.0;0.29615275439603717;-0.48069854576751614;0.48069854576751614;0.29615275439603717;1.0512820512820513;1.8717948717948718;2.6666666666666665;1.2089356760211076;1527.1009470081926;27.095282880388783;21.15842184240667;21.15842184240667;18.92…
430;14.649804314040352;-0.8945617355401063;14.649804314040352;0.0054961938483626405;0.2657474070419688;537.5710000000003;508.3390000000003;537.2299942280001;204.0;0.0;0.29615275439603717;-0.48069854576925686;0.48069854576925686;0.29615275439603717;1.0512820512820513;1.8717948717948718;2.6666666666666665;1.2122519545539985;1527.1009470081926;27.095282880388787;21.15842184240667;21.15842184240667;1…
