# Supplementary material for: Evaluating High-Variance Leaves as Uncertainty Measure for Random Forest Regression
Source: Molecules. 2021 Oct 28;26(21):6514. doi: 10.3390/molecules26216514 (PMC8588039; doi:10.3390/molecules26216514)
Supplement: Supplementary file 1 [file molecules-26-06514-s001.zip › supplementary_materials/data_sets/cortes-ciriano/P06401/descriptors/rdkit/X.csv]

id;MaxEStateIndex;MinEStateIndex;MaxAbsEStateIndex;MinAbsEStateIndex;qed;MolWt;HeavyAtomMolWt;ExactMolWt;NumValenceElectrons;NumRadicalElectrons;MaxPartialCharge;MinPartialCharge;MaxAbsPartialCharge;MinAbsPartialCharge;FpDensityMorgan1;FpDensityMorgan2;FpDensityMorgan3;BalabanJ;BertzCT;Chi0;Chi0n;Chi0v;Chi1;Chi1n;Chi1v;Chi2n;Chi2v;Chi3n;Chi3v;Chi4n;Chi4v;HallKierAlpha;Ipc;Kappa1;Kappa2;Kappa3;Lab…
0;6.527515589569161;-0.2604516250944824;6.527515589569161;0.08107846224909743;0.4392866887294555;433.3490000000002;412.18100000000027;432.083725392;140.0;0.0;0.16691442379913993;-0.4786695930211299;0.4786695930211299;0.16691442379913993;1.0;1.8214285714285714;2.642857142857143;1.814607300739084;1133.19911069785;19.46589084732138;16.084279320058933;17.67027585917364;13.427453471798824;9.4627735835…
1;6.6450155895691605;-0.15517384731670458;6.6450155895691605;0.06883823591164862;0.4176270337342648;446.3880000000002;422.19600000000025;445.104126488;146.0;0.0;0.15018267993886025;-0.48029542708379336;0.48029542708379336;0.15018267993886025;0.9655172413793104;1.7586206896551724;2.5517241379310347;1.8181096677480975;1155.0710037068804;20.336134335324456;17.137065724558976;18.723062263673683;13.82…
2;6.555848922902495;-0.11350718065003762;6.555848922902495;0.054568688586545955;0.543151119602933;353.46500000000015;330.28100000000006;353.177964356;134.0;0.0;0.15013375010698637;-0.48029631426844227;0.48029631426844227;0.15013375010698637;0.8518518518518519;1.5925925925925926;2.4074074074074074;1.8176205372999654;1062.9369088342037;18.595647359318303;15.913801789929002;15.913801789929002;13.033…
3;6.540414304610733;-0.20202569916855628;6.540414304610733;0.07597772848043416;0.4392866887294556;433.34900000000016;412.1810000000002;432.0837253920001;140.0;0.0;0.151620491194749;-0.4802361160973893;0.4802361160973893;0.151620491194749;1.0357142857142858;1.8571428571428572;2.642857142857143;1.7990917039297492;1115.9491106978503;19.46589084732138;16.084279320058936;17.670275859173643;13.42745347…
4;6.595720427059714;-0.11869236583522302;6.595720427059714;0.057433702360650596;0.5133983654365625;367.4920000000001;342.2920000000001;367.19361442;140.0;0.0;0.15013407687076405;-0.4802963114525798;0.4802963114525798;0.15013407687076405;0.8571428571428571;1.6071428571428572;2.392857142857143;1.7990917039297492;1105.7767780434897;19.46589084732138;16.836451520739377;16.836451520739377;13.427453471…
5;6.548564972285211;-0.2940627362055934;6.548564972285211;0.10356045813387094;0.4329193548331102;422.3550000000002;401.1870000000002;421.100019652;146.0;0.0;0.1502374971520289;-0.48029444010729444;0.48029444010729444;0.1502374971520289;0.9310344827586207;1.6551724137931034;2.413793103448276;1.8181096677480975;1159.1860316341806;20.336134335324456;16.515030197568205;18.026888089605112;13.821300321…
6;14.26300118662402;-0.39517384731670435;14.26300118662402;0.12883823591164867;0.41879234921685826;450.3510000000002;429.1830000000003;449.07905461200005;146.0;0.0;0.15027579059194826;-0.48029374157841;0.48029374157841;0.15027579059194826;1.0344827586206897;1.8275862068965518;2.6206896551724137;1.8181096677480975;1161.1860316341806;20.336134335324456;16.515030197568205;18.101026736682908;13.82130…
7;6.607636526832955;-0.1831676744771984;6.607636526832955;0.07826567528858308;0.4580799428703435;401.9370000000001;377.7450000000002;401.154642068;146.0;0.0;0.15014517696573348;-0.48029612012987993;0.48029612012987993;0.15014517696573348;0.9655172413793104;1.7586206896551724;2.5517241379310347;1.80400837403336;1175.3210037068804;20.336134335324456;17.137065724558976;17.892994670577433;13.83813707…
8;14.312260445883279;-0.4402811109011504;14.312260445883279;0.11089467911437678;0.46047993357110223;405.90000000000015;384.7320000000002;405.129570192;146.0;0.0;0.1502383222733517;-0.4802944344891873;0.4802944344891873;0.1502383222733517;1.0344827586206897;1.8275862068965518;2.6206896551724137;1.8040083740333603;1181.4360316341806;20.336134335324456;16.515030197568205;17.270959143586662;13.838137…
9;12.14671816284799;0.24510302500629888;12.14671816284799;0.24510302500629888;0.7013194281770768;314.4690000000001;284.229;314.2245802;126.0;0.0;0.15519729043717378;-0.29969370556608593;0.29969370556608593;0.15519729043717378;1.0434782608695652;1.826086956521739;2.5652173913043477;1.669603312482063;588.6489897976311;16.405412915006313;14.860102176368239;14.860102176368239;10.859844450845582;9.604…
10;14.444204890327725;-0.36452569916855637;14.444204890327725;0.12081847602320206;0.4923208899467841;385.48200000000014;361.29000000000013;385.184192608;146.0;0.0;0.15023689324633277;-0.4802944466479928;0.4802944466479928;0.15023689324633277;0.9655172413793104;1.7586206896551724;2.5517241379310347;1.80400837403336;1175.3210037068804;20.336134335324456;17.137065724558976;17.137065724558976;13.8381…
11;6.580414304610734;-0.13952569916855628;6.580414304610734;0.06363204946808865;0.4389312177740873;432.36100000000016;410.1850000000002;431.088476424;140.0;0.0;0.15013503781330842;-0.480296303290996;0.480296303290996;0.15013503781330842;0.9285714285714286;1.6785714285714286;2.4642857142857144;1.799091703929749;1111.8918059707898;19.46589084732138;16.214415993748602;17.80041253286331;13.4274534717…
12;14.032167853290687;-0.3593405139833712;14.032167853290687;0.11795346224909742;0.5214147694314918;371.4550000000001;349.2790000000001;371.168542544;140.0;0.0;0.15023655451814238;-0.4802944495674454;0.4802944495674454;0.15023655451814238;0.9642857142857143;1.7857142857142858;2.607142857142857;1.814607300739084;1129.1418059707896;19.46589084732138;16.214415993748602;16.214415993748602;13.42745347…
13;6.588545682161754;-0.17396447467876075;6.588545682161754;0.07503872990886018;0.5513809715606729;383.49100000000004;358.29100000000017;383.18852904;146.0;0.0;0.1501382362879971;-0.49676817673922624;0.49676817673922624;0.1501382362879971;0.9310344827586207;1.6896551724137931;2.4482758620689653;1.7664304519273484;1125.9453160439891;20.17299762850792;17.24469981120324;17.24469981120324;13.96545827…
14;10.698624548584867;-0.7990979702066014;10.698624548584867;0.15568924792139072;0.7743931627126872;284.399;260.20699999999994;284.177630008;112.0;0.0;0.12534963875653432;-0.5079560292304695;0.5079560292304695;0.12534963875653432;1.3333333333333333;2.142857142857143;2.857142857142857;2.0194711543164083;609.7277479901798;15.08757566981053;12.946468954877707;12.946468954877707;10.027752420299091;8.…
15;12.0873259952129;-0.8593043745275883;12.0873259952129;0.0915046296296298;0.6608930987563588;353.50600000000014;322.2580000000001;353.23547923200005;140.0;0.0;0.07850220641402646;-0.39245814994960515;0.39245814994960515;0.07850220641402646;1.0384615384615385;1.7692307692307692;2.5384615384615383;1.759488486019887;898.7449151212228;18.535169427003233;16.39406271207041;16.39406271207041;12.166468…
16;13.969589501053456;-4.729745559906232;13.969589501053456;0.024302510637065122;0.26360478524717923;517.5290000000001;502.4090000000003;517.0541816;178.0;0.0;0.41658369489165314;-0.2795930779232269;0.41658369489165314;0.2795930779232269;0.9428571428571428;1.7142857142857142;2.4;1.5441481170044227;1626.1340143700006;24.794317972067557;17.62218201354704;19.255175175402492;16.615141533524866;10.121…
17;13.874366050562148;-4.771880648509575;13.874366050562148;0.1505285886418637;0.38425499236835314;477.4830000000001;458.3310000000002;477.11341072799996;172.0;0.0;0.41655108964476406;-0.23308816619701694;0.41655108964476406;0.23308816619701694;0.9696969696969697;1.6666666666666667;2.303030303030303;1.8096528794304374;1426.61644959131;23.965890847321376;17.559233184703924;18.375729765631654;15.45…
18;14.038744494088316;-4.804701888116529;14.038744494088316;0.1688950957385298;0.26882639300386185;511.50000000000017;494.36400000000026;511.0977606640001;182.0;0.0;0.4165514082768916;-0.2796344994143172;0.4165514082768916;0.2796344994143172;0.8333333333333334;1.5555555555555556;2.25;1.5586994396099647;1663.8429731021697;25.50142475325411;18.368634261462432;19.18513084239016;17.115141533524863;10…
19;13.053192091675484;-0.24391154471199372;13.053192091675484;0.24391154471199372;0.5162479957479292;288.32500000000005;275.22099999999995;288.106276636;106.0;0.0;0.12286216372957823;-0.23308816620801454;0.23308816620801454;0.12286216372957823;0.7727272727272727;1.5454545454545454;2.3181818181818183;1.8224014882975517;924.7366032719078;14.940946820939052;11.777945163474282;11.777945163474282;10.8…
20;11.204558889105801;-0.3775220779567816;11.204558889105801;0.1457376594398596;0.889747856858962;297.35800000000006;278.20599999999996;297.14772684800005;114.0;0.0;0.23685136312056226;-0.45518795510164267;0.45518795510164267;0.23685136312056226;1.2727272727272727;1.9545454545454546;2.4545454545454546;2.3709026123868715;708.7406603561665;16.11251969619286;12.796345730625042;12.796345730625042;10.…
21;11.683725555772465;-0.03955911499381881;11.683725555772465;0.03955911499381881;0.8913943487156539;311.38500000000005;290.21700000000004;311.163376912;120.0;0.0;0.23917182088029743;-0.45518795509779186;0.45518795509779186;0.23917182088029743;1.2608695652173914;1.9565217391304348;2.4782608695652173;2.350456446591522;723.9603520324875;16.81962647737941;13.718995461435416;13.718995461435416;11.121…
22;12.051781111328022;0.04840384796914421;12.051781111328022;0.04840384796914421;0.8179979126549832;325.41200000000003;302.228;325.1790269760001;126.0;0.0;0.24148000732007505;-0.45518795509393145;0.45518795509393145;0.24148000732007505;1.2083333333333333;1.875;2.375;2.347955945256764;752.1544688694395;17.689869965382485;14.666209056935374;14.666209056935374;11.493932260492075;8.086962749503293;8.…
23;11.614281111328022;-3.1319136884806986;11.614281111328022;0.05565122944902878;0.8135855739525157;332.425;312.265;332.1194635;122.0;0.0;0.1653307118328879;-0.4551876539700118;0.4551876539700118;0.1653307118328879;1.173913043478261;1.826086956521739;2.3043478260869565;2.411179639263253;827.9588135307246;17.035169427003236;13.535492042363142;14.351988623290868;10.873853219719274;7.441507983320203…
24;8.838966582772708;0.6122427493341995;8.838966582772708;0.6122427493341995;0.8848115457435328;283.37500000000006;262.207;283.168462292;110.0;0.0;0.15094871016997227;-0.45518817302270886;0.45518817302270886;0.15094871016997227;1.1904761904761905;1.9047619047619047;2.4285714285714284;2.3446213575393102;635.2902113188275;15.242276208189782;12.595204221347727;12.595204221347727;10.227406610312547;7…
25;9.038112977154421;0.18909224638412114;9.038112977154421;0.18909224638412114;0.8483334941072441;298.386;276.21;298.16812794399993;116.0;0.0;0.1509479215119081;-0.4551881796884502;0.4551881796884502;0.1509479215119081;1.1818181818181819;1.9090909090909092;2.4545454545454546;2.308849611492734;650.9620591074845;15.94938298937633;13.172174328844608;13.172174328844608;10.727406610312547;7.7274789909…
26;14.14269857572097;-4.8061191216766215;14.14269857572097;0.16180892793807633;0.24080868359302984;525.5270000000002;506.3750000000003;525.113410728;188.0;0.0;0.41655140927036977;-0.2694045074440615;0.41655140927036977;0.2694045074440615;0.8648648648648649;1.5675675675675675;2.2432432432432434;1.578218103675322;1698.0417258410955;26.371668241257186;19.315847856962392;20.132344437890115;17.5526985…
27;13.853131167720122;-4.706481933468003;13.853131167720122;0.09127121902735102;0.3587401851121121;477.4830000000001;458.3310000000002;477.113410728;172.0;0.0;0.4165836932778958;-0.2833290498354258;0.4165836932778958;0.2833290498354258;0.9696969696969697;1.6666666666666667;2.303030303030303;1.7758757113332728;1426.61644959131;23.965890847321372;17.559233184703924;18.375729765631654;15.45334549097…
28;11.90795552553815;0.0038611419978666905;11.90795552553815;0.0038611419978666905;0.8759472273034036;335.4070000000001;314.2390000000001;335.163376912;128.0;0.0;0.23917200550446902;-0.45516455842013875;0.45516455842013875;0.23917200550446902;1.24;1.92;2.48;1.7069757376430665;837.0615996892901;17.388540578131753;14.287909562187764;14.287909562187764;12.190203145651198;8.807951848238835;8.80795184…
29;11.838511081093706;-3.1246328872713254;11.838511081093706;0.004679007226806808;0.7865393965825364;356.44700000000006;336.2870000000001;356.1194635;130.0;0.0;0.16533089670580134;-0.45516425695309065;0.45516425695309065;0.16533089670580134;1.16;1.8;2.32;1.7460350188128602;943.7908016895792;17.60408352775558;14.10440614311549;14.920902724043216;11.942802904940573;8.530531070805639;10.591044587589…
30;14.01750961124629;-4.739303173074958;14.01750961124629;0.06365436248891698;0.26882639300386196;511.5000000000001;494.3640000000002;511.0977606640001;182.0;0.0;0.4165836948916262;-0.2796180199842512;0.4165836948916262;0.2796180199842512;0.8333333333333334;1.5555555555555556;2.25;1.5365344908317045;1663.8429731021695;25.501424753254113;18.36863426146243;19.185130842390155;17.115141533524863;10.6…
31;14.173648307922576;-4.7515948397416246;14.173648307922576;0.05393214026669457;0.21934157306907465;567.6080000000001;542.4080000000002;567.16036092;206.0;0.0;0.4165836948916262;-0.27961801770819106;0.4165836948916262;0.27961801770819106;0.825;1.5;2.125;1.4869971402845026;1803.8582398139306;28.871668241257183;21.791283992272803;22.60778057320053;18.720313249047404;12.310400343174596;13.793563590…
32;13.065368559895909;-0.2672377555382044;13.065368559895909;0.24037432890767096;0.5902938770095648;304.32400000000007;291.21999999999997;304.10119125600005;112.0;0.0;0.12286216372957823;-0.5079438968561064;0.5079438968561064;0.12286216372957823;0.8695652173913043;1.6521739130434783;2.4347826086956523;1.812905041697779;989.8609206093823;15.81119030894213;12.147808489784614;12.147808489784614;11.2…
33;14.099699693890917;-4.763886293844948;14.099699693890917;0.12661065405654126;0.24415552726878045;541.5260000000001;522.3740000000003;541.108325348;194.0;0.0;0.41658369489162633;-0.496721739325398;0.496721739325398;0.41658369489162633;0.9210526315789473;1.6842105263157894;2.3947368421052633;1.519594995753641;1748.2802262896955;27.078775022443732;19.69953228273667;20.516028863664395;18.046993186…
34;14.076628068546569;-4.902543318638336;14.076628068546569;0.15811726616470545;0.21750671248572556;579.4970000000001;563.3690000000001;579.085145292;206.0;0.0;0.4165836948916262;-0.27961783813401153;0.4165836948916262;0.27961783813401153;0.775;1.5;2.175;1.5100189448246475;1828.28151066937;28.871668241257183;19.92517741130049;20.741673992228215;18.720313249047404;11.377347052688433;12.86051030028…
35;13.130450050825612;-0.2530759974753476;13.130450050825612;0.2530759974753476;0.5114873474444787;332.3780000000001;315.2420000000001;332.132491384;124.0;0.0;0.12286216372957823;-0.4938670202995186;0.4938670202995186;0.12286216372957823;0.96;1.76;2.56;1.7453065171829982;1021.6928166226427;17.225403871315226;13.815949965935067;13.815949965935067;12.241514740667453;8.21374419916426;8.2137441991642…
36;13.063781660836483;-0.26404800166163755;13.063781660836483;0.2490346912920871;0.5902938770095648;304.324;291.21999999999997;304.10119125600005;112.0;0.0;0.12286216372957823;-0.5079662449308823;0.5079662449308823;0.12286216372957823;0.8260869565217391;1.5217391304347827;2.260869565217391;1.7942512274674962;972.6109206093822;15.81119030894213;12.147808489784614;12.147808489784614;11.203509938206…
37;13.694566352905305;-4.696649875644875;13.694566352905305;0.09445999453755549;0.4346190307311778;449.42900000000014;434.3090000000002;449.0821106000001;160.0;0.0;0.4165836932668873;-0.28377199719112106;0.4165836932668873;0.28377199719112106;0.967741935483871;1.6774193548387097;2.3225806451612905;1.802454704629708;1378.269785421659;22.38854057813175;15.981882915514301;16.798379496442028;14.50996…
38;13.258897418664944;-4.426742468237467;13.258897418664944;0.12169646804747836;0.4120189544639483;356.32200000000006;344.2260000000001;356.093661264;130.0;0.0;0.4165071908337936;-0.23308816619701708;0.4165071908337936;0.23308816619701708;0.8461538461538461;1.5769230769230769;2.3076923076923075;1.8280576032801372;1079.1157311592244;18.311190308942127;13.334488313312336;13.334488313312336;12.43167…
39;13.089603253773458;-4.381370507633516;13.089603253773458;0.3360700221726691;0.4120189544639483;356.32200000000006;344.2260000000001;356.093661264;130.0;0.0;0.4159312300618054;-0.23308816620799522;0.4159312300618054;0.23308816620799522;0.8076923076923077;1.5384615384615385;2.269230769230769;1.769620781041719;1079.1157311592244;18.311190308942127;13.334488313312336;13.334488313312336;12.41483480…
40;13.842625766485552;-4.699611303271479;13.842625766485552;0.08576697257568444;0.3465033639205547;477.4830000000002;458.3310000000002;477.11341072799996;172.0;0.0;0.41658369327237804;-0.28354220092454996;0.41658369327237804;0.28354220092454996;1.0;1.7272727272727273;2.393939393939394;1.759530076031658;1412.1683500184608;23.802754140504845;17.396096477887394;18.212593058815123;15.570629989782148;…
41;8.753692180601451;0.6415264917695478;8.753692180601451;0.6415264917695478;0.8830841631614608;240.30599999999995;224.17799999999994;240.126263132;92.0;0.0;0.15073187532469662;-0.4551959735450756;0.4551959735450756;0.15073187532469662;1.1666666666666667;1.8888888888888888;2.4444444444444446;2.2694646458420995;539.6698044429522;12.957819157813608;10.656426794285046;10.656426794285046;8.7787182053…
42;14.477477539085235;-4.768716158144509;14.477477539085235;0.10286541547544426;0.17231471210211752;637.743;602.463;637.2386112400001;236.0;0.0;0.4165836948916455;-0.27960046228467356;0.4165836948916455;0.27960046228467356;0.7777777777777778;1.4;1.9555555555555555;1.566061492725233;1948.0410198475224;32.844206024832225;25.86863426146243;26.685130842390155;21.062406396257014;14.723860695430123;16.…
43;9.167655863156405;0.11224274933419953;9.167655863156405;0.11224274933419953;0.8853255887581805;284.35900000000004;264.19899999999996;284.15247788;110.0;0.0;0.15094933325179702;-0.4551881678287835;0.4551881678287835;0.15094933325179702;1.1904761904761905;1.9047619047619047;2.4285714285714284;2.3446213575393102;636.0450988209909;15.242276208189782;12.465067547658059;12.465067547658059;10.2274066…
44;13.232727593376165;-4.685903883483856;13.232727593376165;0.08433008536543851;0.6136009671330266;434.4830000000002;413.3150000000002;434.12758357200005;158.0;0.0;0.41732055756289566;-0.479942815626849;0.479942815626849;0.41732055756289566;1.2333333333333334;1.9;2.466666666666667;1.8054959082953606;981.3576583208663;22.104083527755577;16.78608119730929;17.602577778237016;14.04619184830357;9.2467…
45;10.982336666883578;-0.8775220779567816;10.982336666883578;0.07648456278236226;0.8868847657969872;298.3420000000001;280.198;298.13174243599997;114.0;0.0;0.32300553746006444;-0.4799154098416714;0.4799154098416714;0.32300553746006444;1.2727272727272727;1.9545454545454546;2.4545454545454546;2.3709026123868715;708.7406603561665;16.11251969619286;12.666209056935374;12.666209056935374;10.583248657969…
46;8.862333325919671;0.6355969416386087;8.862333325919671;0.6355969416386087;0.7779631087250444;298.386;276.21;298.168127944;116.0;0.0;0.15094933442150257;-0.45518816782413185;0.45518816782413185;0.15094933442150257;1.1363636363636365;1.8636363636363635;2.409090909090909;2.308849611492734;650.9620591074845;15.94938298937633;13.426102242621964;13.426102242621964;10.727406610312547;7.60817464998687…
47;13.08155943861426;-0.2436398383963314;13.08155943861426;0.2436398383963314;0.5010898933426605;302.352;287.23199999999997;302.1219267;112.0;0.0;0.12286216372957823;-0.23308816620801448;0.23308816620801448;0.12286216372957823;0.8260869565217391;1.5217391304347827;2.260869565217391;1.7942512274674962;966.882981467063;15.81119030894213;12.700594894284656;12.700594894284656;11.203509938206668;7.513…
48;13.141964057397999;-0.2546026922350595;13.141964057397999;0.2546026922350595;0.5114873474444787;332.37800000000016;315.2420000000001;332.132491384;124.0;0.0;0.12659187237397518;-0.4932356774833641;0.4932356774833641;0.12659187237397518;1.0;1.8;2.6;1.7907773969821386;1021.6928166226429;17.225403871315226;13.815949965935067;13.815949965935067;12.25835149307306;8.219727263307968;8.219727263307968…
49;13.863860649327577;-4.765010018313051;13.863860649327577;0.12514714153604456;0.3711520716072178;477.4830000000002;458.3310000000002;477.113410728;172.0;0.0;0.41655108963911097;-0.23308816619701694;0.41655108963911097;0.23308816619701694;1.0;1.7272727272727273;2.393939393939394;1.7928964541467451;1412.1683500184608;23.802754140504845;17.396096477887394;18.21259305881512;15.597503443319825;10.04…
50;13.925918262496303;-4.771665110905643;13.925918262496303;0.001214973641191941;0.34771475019521636;491.51000000000016;470.3420000000002;491.129060792;178.0;0.0;0.4165510896391213;-0.23308816619701694;0.4165510896391213;0.23308816619701694;1.0;1.7058823529411764;2.3529411764705883;1.7726486230360523;1443.6022172837172;24.67299762850792;18.266339965890474;19.0828365468182;15.953345490976393;10.40…
51;13.180182005696647;-4.681566746262103;13.180182005696647;0.08397119341563775;0.7805029264584965;388.3890000000001;369.2370000000001;388.139862508;146.0;0.0;0.41732055756289566;-0.479942815626849;0.479942815626849;0.41732055756289566;1.2142857142857142;1.8928571428571428;2.5;1.8358595244922682;917.483318059576;20.526733258565955;15.455183176035055;15.455183176035055;13.114340195725429;8.7237409…
52;13.376482701877046;-4.744271843768372;13.376482701877046;0.31311744142101294;0.7562903253534241;299.198;293.15000000000003;299.036954912;108.0;0.0;0.4173209386822494;-0.45427253185435335;0.45427253185435335;0.4173209386822494;1.0;1.7142857142857142;2.2857142857142856;2.3989086205488035;718.2799107640495;15.620955864630139;10.209385866147713;10.209385866147713;9.807880315929776;5.55283401416208…
53;13.085776723161214;-0.24356911648495005;13.085776723161214;0.24356911648495005;0.5010898933426605;302.3520000000001;287.23199999999997;302.1219267;112.0;0.0;0.12286216372957823;-0.2330881662079958;0.2330881662079958;0.12286216372957823;0.8695652173913043;1.6521739130434783;2.4347826086956523;1.812905041697779;984.1329814670631;15.81119030894213;12.700594894284656;12.700594894284656;11.20350993…
54;13.776452926979378;-4.69816454401222;13.776452926979378;0.08946424623823557;0.3913918865294423;463.4560000000002;446.3200000000002;463.097760664;166.0;0.0;0.41658369327236777;-0.2835509106785552;0.41658369327236777;0.2835509106785552;1.0;1.71875;2.375;1.78523477060779;1395.216024846717;23.095647359318296;16.68898969670085;17.505486277628574;15.070629989782148;9.530690908678102;11.1829561349982…
55;13.932187989139546;-4.725686925325465;13.932187989139546;0.03766667178553895;0.7012811547387028;406.37900000000013;388.2350000000001;406.13044069600005;152.0;0.0;0.41732055756289566;-0.47994281556530516;0.47994281556530516;0.41732055756289566;1.2413793103448276;1.9310344827586208;2.5517241379310347;1.8485581381143972;979.3768790588992;21.39697674656903;15.755797379854656;15.755797379854656;13.…
56;13.797687809821406;-4.763563259053793;13.797687809821406;0.05570269709160014;0.4166580777581447;463.4560000000002;446.32000000000016;463.09776066399996;166.0;0.0;0.4165510896391007;-0.23308816619701694;0.4165510896391007;0.23308816619701694;1.0;1.71875;2.375;1.8220161979422569;1395.216024846717;23.0956473593183;16.688989696700848;17.505486277628574;15.097503443319823;9.549693309908493;11.03285…
57;14.104908027224251;-5.07350199256427;14.104908027224251;0.16193415230239605;0.2059155446924245;595.4960000000002;579.3680000000002;595.080059912;212.0;0.0;0.5725969704192498;-0.40575269450551166;0.5725969704192498;0.40575269450551166;0.8292682926829268;1.5609756097560976;2.2439024390243905;1.4834069283494598;1849.3641318944185;29.57877502244373;20.33342570176435;21.149922282692078;19.193439795…
58;13.084892771947594;-4.348430560642344;13.084892771947594;0.32425775222853126;0.4120189544639483;356.3220000000001;344.2260000000001;356.093661264;130.0;0.0;0.4159102197908497;-0.23308816620801448;0.4159102197908497;0.23308816620801448;0.7692307692307693;1.4230769230769231;2.076923076923077;1.7172921883628198;1061.8657311592244;18.31119030894213;13.334488313312336;13.334488313312336;12.41483480…
59;13.823860649327578;-4.8143927343624355;13.823860649327578;0.19440705823957982;0.4077627544645428;479.4550000000002;462.31900000000024;479.09267528400005;172.0;0.0;0.4165510896391968;-0.39501380407953035;0.4165510896391968;0.39501380407953035;1.0;1.7272727272727273;2.393939393939394;1.792896454146745;1415.3478918955877;23.80275414050484;16.843310073387354;17.659806654315076;15.597503443319825;9…
60;14.224585149795043;-4.807633790043967;14.224585149795043;0.045795289684192664;0.21709097728207657;539.5540000000002;518.3860000000003;539.1290607919999;194.0;0.0;0.41655140927609047;-0.26662127039092637;0.41655140927609047;0.26662127039092637;0.8947368421052632;1.605263157894737;2.263157894736842;1.5866146790524844;1715.3914616376828;27.078775022443736;20.02295463814894;20.839451219076665;18.0…
61;14.290757989301216;-4.809080549303227;14.290757989301216;0.1152397341286373;0.1967474020028066;553.5810000000001;530.3970000000002;553.144710856;200.0;0.0;0.4165514092761008;-0.26635364361725866;0.4165514092761008;0.26635364361725866;0.8974358974358975;1.6153846153846154;2.282051282051282;1.5858541136120181;1732.749956018508;27.785881803630286;20.730061419335485;21.54655800026321;18.5907033920…
62;14.301263390535784;-4.8159511794997485;14.301263390535784;0.15862015242787209;0.20528915772260936;553.5810000000002;530.3970000000003;553.144710856;200.0;0.0;0.41655140928185797;-0.2638476724426308;0.41655140928185797;0.2638476724426308;0.8717948717948718;1.564102564102564;2.2051282051282053;1.5981399773348044;1747.6966733402467;27.94901851044682;20.89319812615202;21.70969470707974;18.46338219…
63;14.345344766160721;-4.810407709797052;14.345344766160721;0.13954528968419266;0.17955854922771208;567.6080000000002;542.4080000000001;567.1603609200001;206.0;0.0;0.4165514092761008;-0.26634323476815386;0.4165514092761008;0.26634323476815386;0.9;1.625;2.3;1.577599835919318;1750.1178415905574;28.49298858481683;21.43716820052203;22.253664781449757;19.090703392046287;12.625108126208126;14.065171455…
64;13.098255366821174;-0.2725847864534172;13.098255366821174;0.2725847864534172;0.5378906772912421;313.33500000000004;301.23900000000003;313.101525604;114.0;0.0;0.12286216372957823;-0.2330881661633434;0.2330881661633434;0.12286216372957823;0.9583333333333334;1.75;2.5416666666666665;1.8392332178132982;1072.1885110027004;16.518297090128677;12.647808489784614;12.647808489784614;11.75835149307306;7.4…
65;13.092114591641938;-0.2686365399040218;13.092114591641938;0.2686365399040218;0.5378906772912421;313.33500000000004;301.239;313.101525604;114.0;0.0;0.12286216372957823;-0.23308816620793407;0.23308816620793407;0.12286216372957823;0.9166666666666666;1.7083333333333333;2.5;1.8029894423674848;1072.1885110027006;16.518297090128677;12.647808489784614;12.647808489784614;11.741514740667453;7.4874449359…
66;13.087149716392037;-0.26545011806375385;13.087149716392037;0.26545011806375385;0.5378906772912421;313.33500000000004;301.23900000000003;313.101525604;114.0;0.0;0.12286216372957823;-0.2330881662080144;0.2330881662080144;0.12286216372957823;0.875;1.5833333333333333;2.2916666666666665;1.7699818575929438;1054.9385110027004;16.518297090128677;12.647808489784614;12.647808489784614;11.741514740667453…
67;13.09100986507018;-0.24347153859016935;13.09100986507018;0.24347153859016935;0.5010898933426605;302.35200000000003;287.232;302.1219267;112.0;0.0;0.12286216372957823;-0.23308816619766154;0.23308816619766154;0.12286216372957823;0.9130434782608695;1.6956521739130435;2.4782608695652173;1.8331903622925845;984.1329814670631;15.81119030894213;12.700594894284656;12.700594894284656;11.220346690612276;7…
68;14.041408373702502;-4.7326730763048435;14.041408373702502;0.10190785318310569;0.2483488309772138;525.5270000000002;506.3750000000003;525.113410728;188.0;0.0;0.41658369327824263;-0.2832635080088481;0.41658369327824263;0.2832635080088481;0.8648648648648649;1.5945945945945945;2.2972972972972974;1.4880945542800428;1681.1619841641505;26.208531534440656;19.07574104264898;19.892237623576705;17.588268…
69;12.682478898966995;-0.17475718065003742;12.682478898966995;0.17475718065003742;0.7679856782711851;368.8680000000001;347.70000000000005;368.1403889720001;134.0;0.0;0.25390392175788085;-0.3516417554607669;0.3516417554607669;0.25390392175788085;1.3076923076923077;2.0;2.6538461538461537;1.51219319422842;969.8850192280231;18.25878406613483;14.920382289856912;15.676311235875367;12.579718698118981;8.…
70;12.86609860110762;-0.2795385592508606;12.86609860110762;0.2795385592508606;0.5144374831232625;420.9000000000002;399.73200000000014;420.13530359199996;152.0;0.0;0.25416050094895887;-0.49674547511895834;0.49674547511895834;0.25416050094895887;1.2;2.0;2.8;1.601691452801342;1249.420882080731;21.25034789769755;16.93936104433001;17.695289990348464;14.490402300641941;9.476211085946304;9.8541755589555…
71;12.474329097379693;-0.23738567649281883;12.474329097379693;0.23738567649281883;0.7868693544509914;342.83000000000015;323.67800000000005;342.1247389080001;124.0;0.0;0.25416012851918574;-0.34785591473009625;0.34785591473009625;0.25416012851918574;1.2916666666666667;2.0833333333333335;2.7916666666666665;1.8208865395813076;916.7679146585318;17.26722023457211;13.928818458294192;14.684747404312647;1…
72;12.660198194495633;-0.2755064247921388;12.660198194495633;0.2755064247921388;0.5472547144056232;409.8770000000001;389.71700000000016;409.13055255999996;148.0;0.0;0.254160154707269;-0.36078424810980037;0.36078424810980037;0.254160154707269;1.1724137931034482;1.896551724137931;2.5517241379310347;1.5082681059584009;1204.8292971216833;20.706377823327536;16.57717356307146;17.33310250908992;13.86308…
73;12.903587805492567;-0.46782407407407467;12.903587805492567;0.28783194759385244;0.8020963806041174;361.44500000000016;338.2610000000001;361.179026976;138.0;0.0;0.3362717936360988;-0.46255346281527615;0.46255346281527615;0.3362717936360988;1.2962962962962963;2.074074074074074;2.7777777777777777;2.2950583117801377;977.2106093164188;19.38854057813175;15.873695999814668;15.873695999814668;13.116922…
74;13.025323417947426;-0.4235303944108506;13.025323417947426;0.03030470521541906;0.4843337144772066;414.4980000000002;384.2580000000002;414.20423867999995;162.0;0.0;0.3088869511033921;-0.46877442517408435;0.46877442517408435;0.3088869511033921;1.1666666666666667;1.9666666666666666;2.6666666666666665;1.4890873051174243;907.3722284431035;21.10408352775558;17.99309533822369;17.99309533822369;14.2059…
75;13.447792281321771;-0.7137037037037042;13.447792281321771;0.1539895124716557;0.7820719182955517;362.8320000000001;342.672;362.11973378;132.0;0.0;0.3367947596461652;-0.45653241472846895;0.45653241472846895;0.3367947596461652;1.32;1.96;2.48;2.6429407928596405;828.8063393278735;18.93879310982592;14.829040199204643;15.584969145223099;11.54673117477219;7.818002981952025;8.195967454961252;6.91489324…
76;12.961159297052156;-0.8579166666666664;12.961159297052156;0.1397284029352477;0.478615423040903;388.4200000000002;364.2280000000001;388.16343648799995;150.0;0.0;0.3367729495496207;-0.4655800563751973;0.4655800563751973;0.3367729495496207;1.1071428571428572;1.6785714285714286;2.1785714285714284;2.697007659910681;892.2021415375488;21.223250160202095;16.78345468423127;16.78345468423127;12.95741477…
77;13.590922002288568;-0.6898791021038044;13.590922002288568;0.1065992693373643;0.6796219411814027;300.28900000000004;287.185;300.09102049600006;112.0;0.0;0.2724751279654882;-0.32504248171350814;0.32504248171350814;0.2724751279654882;1.1363636363636365;1.8636363636363635;2.5454545454545454;2.139927663576282;815.0333721682808;16.068549621822843;12.014024555038532;12.014024555038532;10.285730831514…
78;12.72704811245486;-0.5781035052910055;12.72704811245486;0.05055291355225244;0.6693340942613643;347.8450000000001;329.70100000000014;347.107691876;124.0;0.0;0.23467349282686212;-0.32502246842230287;0.32502246842230287;0.23467349282686212;0.92;1.68;2.44;1.7804772808778286;951.2508609601816;17.440946820939047;13.92152277493515;14.677451720953606;12.05949864085904;8.320297842204555;8.6982623152137…
79;11.703982275991205;-0.901504104728311;11.703982275991205;0.10255901203073803;0.6950885218084817;298.426;272.21799999999996;298.193280072;118.0;0.0;0.15517640199485044;-0.37703386990900173;0.37703386990900173;0.15517640199485044;1.1818181818181819;2.0;2.772727272727273;1.6520192857313452;583.0048893946201;15.535169427003234;13.47641775059396;13.47641775059396;10.483112013795045;8.91831334018452…
80;12.7702816882926;-0.4102597317595169;12.7702816882926;0.00919831821617545;0.3659499319925479;386.8790000000001;363.6950000000001;386.13972027600005;142.0;0.0;0.2690750364114782;-0.3815684117986682;0.3815684117986682;0.2690750364114782;1.0740740740740742;1.7037037037037037;2.2962962962962963;1.7432831469293721;784.0789482426467;19.225403871315223;15.06606631891632;15.821995264934776;13.02487714…
81;13.446589466351544;-0.4346492870556653;13.446589466351544;0.032966236004656535;0.4040494159046545;370.4240000000001;347.24000000000007;370.1692708160001;142.0;0.0;0.2690750364114782;-0.38156841173854955;0.38156841173854955;0.2690750364114782;1.1481481481481481;1.8518518518518519;2.4814814814814814;1.7554831952829635;801.3289482426469;19.225403871315223;15.066066318916322;15.066066318916322;13.…
82;13.71625171785886;-0.5244094860166293;13.71625171785886;0.03901909825250338;0.30926303507654446;398.82100000000014;382.6930000000002;398.083348272;142.0;0.0;0.2690750386776031;-0.37776798978814163;0.37776798978814163;0.2690750386776031;1.0714285714285714;1.7857142857142858;2.4285714285714284;1.8640965671062248;1008.5423507652805;20.095647359318303;14.640547693561688;15.396476639580143;13.41872…
83;13.725200294534709;-0.4805933484504916;13.725200294534709;0.0244561823201237;0.33616137391814316;378.40300000000013;359.25100000000015;378.13797068800005;142.0;0.0;0.2690750386776031;-0.37776798981862103;0.37776798981862103;0.2690750386776031;1.0714285714285714;1.75;2.357142857142857;1.851262758392667;985.4235210336137;20.0956473593183;15.262583220552461;15.262583220552461;13.41872399336994;8.…
84;12.581158247249515;-0.46046449402867307;12.581158247249515;0.0021659762865435805;0.34770416356392597;370.7920000000001;355.67200000000014;370.07203463999997;132.0;0.0;0.26907503878279265;-0.46715302250910185;0.46715302250910185;0.26907503878279265;1.1153846153846154;1.8076923076923077;2.3846153846153846;1.7813620130103054;890.3032603187693;18.518297090128677;13.593481241826698;14.3494101878451…
85;13.683533627868044;-0.5743433484504918;13.683533627868044;0.007863835348954629;0.34191834987552117;382.36600000000004;366.2380000000001;382.11289881199997;142.0;0.0;0.2690750386776031;-0.3777679898184222;0.3777679898184222;0.2690750386776031;0.9642857142857143;1.6428571428571428;2.25;1.8512627583926673;989.2923507652805;20.095647359318296;14.640547693561688;14.640547693561688;13.41872399336994…
86;12.93682218524765;-4.475960372023719;12.93682218524765;0.06000031494079128;0.2599273787660248;444.40900000000016;425.2570000000002;444.12969174799997;166.0;0.0;0.41590985791211316;-0.4967436274469171;0.4967436274469171;0.41590985791211316;1.0625;1.71875;2.28125;1.8883961323900187;1097.4744051821303;23.302754140504845;16.926760457034778;16.926760457034778;15.168053661235911;9.525452025246176;9.…
87;12.928866143527872;-4.47347764840276;12.928866143527872;0.046943578357269145;0.2599273787660248;444.40900000000016;425.25700000000023;444.129691748;166.0;0.0;0.41590985791211316;-0.49676778971162217;0.49676778971162217;0.41590985791211316;1.0;1.59375;2.09375;1.8680624403578652;1080.22440518213;23.30275414050484;16.926760457034778;16.926760457034778;15.168053661235911;9.525452025246176;9.525452…
88;12.798059466070377;-0.40331528731507227;12.798059466070377;0.03046567932728661;0.3320601996562095;431.33000000000015;408.1460000000002;430.0892046960001;142.0;0.0;0.2690750364114782;-0.38156841179869494;0.38156841179869494;0.2690750364114782;1.0740740740740742;1.7037037037037037;2.2962962962962963;1.7432831469293721;784.0789482426467;19.225403871315223;15.06606631891632;16.652062858031023;13.0…
89;12.90602600747345;-4.4652132479680295;12.90602600747345;0.02382495590828948;0.22326912701842497;493.2790000000002;477.15100000000035;492.029639132;160.0;0.0;0.41590985791211316;-0.3777698245492254;0.41590985791211316;0.3777698245492254;0.967741935483871;1.5483870967741935;2.064516129032258;1.8760319409996662;1067.15530743442;22.5956473593183;15.896476639580143;17.482473178694846;14.63004885877…
90;12.860878343621398;-0.40714181792731674;12.860878343621398;0.010516476652389084;0.38361841137665287;382.46000000000015;356.2520000000001;382.18925731199994;148.0;0.0;0.2690750364114782;-0.49676778971164726;0.49676778971164726;0.2690750364114782;1.1071428571428572;1.75;2.3214285714285716;1.7353801460014713;796.2913950153181;19.932510652501772;16.09635013637096;16.09635013637096;13.5628819457133…
91;13.450922002288571;-0.5808899045729401;13.450922002288571;0.02599570280787189;0.8293607887324349;289.737;276.633;289.066969936;102.0;0.0;0.23405152357849085;-0.3250424817138816;0.3250424817138816;0.23405152357849085;1.1;1.85;2.55;2.1443654879287686;704.1619661753399;14.491199352633217;11.128278851620074;11.88420779763853;9.375047228991528;6.302173297522622;6.68013777053185;5.497610733272795;5.…
92;11.946855942611714;-0.5156922398589063;11.946855942611714;0.023542191567985427;0.8552955064948822;262.31199999999995;248.19999999999996;262.110613068;98.0;0.0;0.234051523578382;-0.32504248171408584;0.32504248171408584;0.234051523578382;1.1;1.85;2.6;2.1252962028122933;753.8255879905654;14.328062645816686;11.396913770291203;11.396913770291203;9.51920518133496;6.487132019740415;6.487132019740415;…
93;12.384980368690687;-0.3988905423280422;12.384980368690687;0.11642970871476188;0.8471212618142195;299.80100000000004;281.657;299.107691876;108.0;0.0;0.23459466494625497;-0.32502393973987587;0.32502393973987587;0.23459466494625497;1.0476190476190477;1.7619047619047619;2.4285714285714284;2.141773950755904;704.114556206114;15.035169427003234;12.241878210173569;12.997807156192023;10.102520722433818…
94;11.621832220542537;-0.4121298920802894;11.621832220542537;0.017414598555471228;0.6704044599794571;268.272;256.176;268.084792244;100.0;0.0;0.26954412754747603;-0.3252882319166928;0.3252882319166928;0.26954412754747603;1.15;1.9;2.65;2.0629781958729834;724.8086072412123;14.27565640300939;10.790760620408555;10.790760620408555;9.558550648063802;6.256980929789778;6.256980929789778;4.820406377467647;…
95;13.713267681300914;-0.4265467529604432;13.713267681300914;0.08250566893424094;0.8609989773071466;306.3400000000001;291.21999999999997;306.11684132;114.0;0.0;0.23461614885219514;-0.3250236219463518;0.3250236219463518;0.23461614885219514;1.0869565217391304;1.8695652173913044;2.608695652173913;1.8536511664733615;860.1587139765535;16.026733258565955;12.525955098856995;12.525955098856995;11.1201588…
96;11.896195646468463;-0.5748646935626103;11.896195646468463;0.026101715377508716;0.6780976722797936;288.32800000000003;276.2319999999999;288.056863244;102.0;0.0;0.32415319615925003;-0.32504247404589226;0.32504247404589226;0.32415319615925003;1.25;2.0;2.65;2.071025820432518;733.770288542833;14.491199352633217;10.966958103303542;11.783454684231268;9.391883981397134;6.0998450793514305;6.91634166027…
97;13.570922002288569;-0.6143582687704712;13.570922002288569;0.0494387755102037;0.8674202680104323;280.30199999999996;267.198;280.101191256;104.0;0.0;0.2340515235784827;-0.32504248171389705;0.32504248171389705;0.2340515235784827;1.1428571428571428;1.9047619047619047;2.619047619047619;2.1509718312594455;802.9227866331948;15.198306133819765;11.697527974110805;11.697527974110805;9.913052031452313;6.…
98;12.449355942611714;-0.3212477954144619;12.449355942611714;0.1554866360124303;0.8622631749822809;288.3500000000001;272.222;288.12626313199996;108.0;0.0;0.2346161488520942;-0.3250236219465407;0.3250236219465407;0.2346161488520942;1.0454545454545454;1.8181818181818181;2.590909090909091;1.8389141714492776;810.4251631558278;15.156489770562878;12.225340895037393;12.225340895037393;10.726311962521507…
99;11.955484483917024;-0.5201260156840513;11.955484483917024;0.022015271129028013;0.7982177786698191;306.19200000000006;293.088;305.037419396;102.0;0.0;0.2340515235784406;-0.32504248171397593;0.32504248171397593;0.2340515235784406;0.95;1.6;2.25;2.1443654879287686;702.1619661753399;14.491199352633217;11.128278851620074;12.640136743656983;9.375047228991528;6.302173297522622;7.058102243541078;5.4976…
100;11.831971109431427;-0.033209089191232444;11.831971109431427;0.033209089191232444;0.8587849616310055;271.747;257.63499999999993;271.076391748;96.0;0.0;0.23149316696139938;-0.3252790035728876;0.3252790035728876;0.23149316696139938;1.1578947368421053;1.9473684210526316;2.6842105263157894;2.0734491684823544;650.9472348110264;13.405412915006313;10.612121698176646;11.368050644195101;9.1858718480016…
101;11.269702590912907;0.05855933834439164;11.269702590912907;0.05855933834439164;0.8161210554792011;243.69299999999996;233.61299999999997;243.04509162;84.0;0.0;0.2283833201317655;-0.32553305334945376;0.32553305334945376;0.2283833201317655;1.0588235294117647;1.8823529411764706;2.7058823529411766;2.058803071367525;606.9212469901295;11.828062645816686;9.03477142898702;9.790700375005475;8.2203466906…
102;11.899460109278381;-0.499343860229277;11.899460109278381;0.03105877844965166;0.8599834376673293;268.34099999999995;256.24499999999995;268.067034004;94.0;0.0;0.2340515276672515;-0.3250424740462579;0.3250424740462579;0.2340515276672515;1.263157894736842;2.0526315789473686;2.736842105263158;2.1054859569073767;721.987071873029;13.620955864630139;10.650461522375814;11.46695810330354;9.019205181334…
103;11.922480368690687;-0.4822238756613755;11.922480368690687;0.04698526427031724;0.825905469406527;271.747;257.63499999999993;271.076391748;96.0;0.0;0.23405152357839018;-0.3250424817140705;0.3250424817140705;0.23405152357839018;1.0526315789473684;1.7894736842105263;2.526315789473684;2.131753682009426;676.1991927860687;13.620955864630139;10.827664647800471;11.583593593818927;8.981200378874176;6.2…
104;11.969913793851385;-0.4819345238095236;11.969913793851385;0.05119651255563973;0.9025984009114121;267.328;250.19199999999995;267.125928784;102.0;0.0;0.23405152357847425;-0.49674547655136675;0.49674547655136675;0.23405152357847425;1.05;1.8;2.55;2.095656658242888;689.1394015037125;14.328062645816686;11.857948465255108;11.857948465255108;9.51920518133496;6.625897657686231;6.625897657686231;5.5714…
105;12.598869257579576;-0.41239362874779584;12.598869257579576;0.078314358150668;0.6570117126035171;322.364;304.22;322.131742436;122.0;0.0;0.2695441275530371;-0.3250236219462262;0.3250236219462262;0.2695441275530371;1.0;1.75;2.5;1.8022515596836168;838.255586644941;16.733840039752504;13.248944257151669;13.248944257151669;11.59899076258368;8.309387172597074;8.309387172597074;6.664692202401117;6.664…
106;12.424980368690687;-0.2877794312169315;12.424980368690687;0.17892970871476233;0.806799008591378;297.78499999999997;281.6569999999999;297.092041812;106.0;0.0;0.23461614885210247;-0.3250236219465254;0.3250236219465254;0.23461614885210247;1.0;1.7619047619047619;2.5238095238095237;1.848340125458852;731.7482272694524;14.44938298937633;11.656091772546663;12.412020718565119;10.188307160060724;7.4096…
107;11.943591479801796;-0.5912130731922398;11.943591479801796;0.03361830225917495;0.6765441704765389;282.299;268.187;282.100442308;106.0;0.0;0.26954412755301643;-0.3250424817136972;0.3250424817136972;0.26954412755301643;1.0952380952380953;1.8095238095238095;2.5238095238095237;2.1033147329409503;765.8674477745914;15.198306133819765;11.71341035121893;11.71341035121893;9.891883981397134;6.6022803914…
108;9.43366171159822;-0.4517299172755527;9.43366171159822;0.4517299172755527;0.8552681411073306;226.27900000000002;212.16699999999994;226.110613068;86.0;0.0;0.11993108430050489;-0.3887122231384903;0.3887122231384903;0.11993108430050489;1.1764705882352942;1.8235294117647058;2.2941176470588234;2.40496271117282;558.8984127435677;12.41384908344359;9.883092670827256;9.883092670827256;8.1302289553358;5…
109;11.802426930266035;0.24758797346099026;11.802426930266035;0.24758797346099026;0.7803695212850499;250.30099999999996;236.18899999999994;250.110613068;94.0;0.0;0.16266212072294414;-0.33548759467798595;0.33548759467798595;0.16266212072294414;1.2105263157894737;2.0526315789473686;2.789473684210526;2.0952341752479864;704.0243921141113;13.405412915006313;10.810747170971553;10.810747170971553;9.2027…
110;9.051288463120173;0.6484540868816666;9.051288463120173;0.6484540868816666;0.6359063769043907;265.316;250.19599999999994;265.1215121;100.0;0.0;0.11993108527976129;-0.41062428842238163;0.41062428842238163;0.11993108527976129;1.25;2.1;2.8;2.0896606738233516;734.6656389668852;14.11251969619286;11.296926071507606;11.296926071507606;9.74071340286802;6.647465041921968;6.647465041921968;5.04680816076…
111;9.971300600487108;-0.31862806542370103;9.971300600487108;0.31862806542370103;0.8479228475332001;252.317;236.18899999999994;252.126263132;96.0;0.0;0.11993108527168395;-0.38841080221524604;0.38841080221524604;0.11993108527168395;1.3157894736842106;2.1578947368421053;2.8947368421052633;2.0704418622425442;663.8738362788538;13.405412915006313;10.927062745197274;10.927062745197274;9.202708600407234…
112;10.436578378264887;-0.7101820751448729;10.436578378264887;0.6571455735071807;0.8618241270587537;266.344;248.19999999999996;266.141913196;102.0;0.0;0.1199310852716988;-0.3854525114875344;0.3854525114875344;0.1199310852716988;1.3;2.1;2.8;2.092264548466922;704.2654629551746;14.328062645816686;11.849712476007648;11.849712476007648;9.526005232608497;6.9474650419219675;6.9474650419219675;5.77396834…
113;10.759772822709332;-1.020945964033762;10.759772822709332;0.6398845797310355;0.8203814116190392;290.366;272.222;290.141913196;110.0;0.0;0.15071531879781308;-0.3733494090174623;0.3733494090174623;0.15071531879781308;1.2727272727272727;2.090909090909091;2.772727272727273;2.0954576109306;829.3407943401834;15.742276208189782;12.849712476007648;12.849712476007648;10.58666540438832;7.447465041921967…
114;11.404726526413032;-0.9172654084782059;11.404726526413032;0.6467696764898696;0.7685375588714035;328.41499999999996;308.25500000000005;328.15756326;124.0;0.0;0.11993108527171464;-0.3803872474801332;0.3803872474801332;0.11993108527171464;1.08;1.88;2.6;1.812764253127805;965.4374546051977;17.440946820939047;14.236463821955779;14.236463821955779;12.131176948131037;8.608148644444926;8.6081486444449…
115;11.162288041377145;0.056615751238767276;11.162288041377145;0.056615751238767276;0.7361462194864512;224.263;212.16699999999997;224.094963004;84.0;0.0;0.15929922886814554;-0.33548773091540424;0.33548773091540424;0.15929922886814554;1.1764705882352942;1.8235294117647058;2.2941176470588234;2.4383036720462767;600.1427143933689;12.41384908344359;9.766777096601535;9.766777096601535;8.1302289553358;5…
116;11.530343596932703;0.14457871420173074;11.530343596932703;0.14457871420173074;0.7709137124443985;238.29;224.17799999999997;238.110613068;90.0;0.0;0.16209775767310922;-0.3354877309153874;0.3354877309153874;0.16209775767310922;1.2222222222222223;1.8888888888888888;2.388888888888889;2.377881171985734;614.9334255915567;13.120955864630139;10.473883877788085;10.473883877788085;8.668233757796585;5.8…
117;12.183121374710481;-0.3745355770739067;12.183121374710481;0.13300464012765656;0.7761699544990471;266.344;248.19999999999996;266.141913196;102.0;0.0;0.1676684253255222;-0.3354877309153534;0.3354877309153534;0.1676684253255222;1.1;1.7;2.15;2.359630903330729;679.260575453011;14.91384908344359;12.266777096601535;12.266777096601535;9.341553820740987;6.554208941550705;6.554208941550705;5.9311089630…
118;12.23474174508085;0.042726862349878436;12.23474174508085;0.042726862349878436;0.6881393263908091;292.36300000000006;280.267;292.067034004;102.0;0.0;0.202436979446749;-0.3354877309056361;0.3354877309056361;0.202436979446749;1.1428571428571428;1.9047619047619047;2.4761904761904763;1.9258573232358913;820.8048227112332;14.819626477379408;11.407076194634277;12.223572775562003;10.202708600407233;6.…
119;12.363213967303071;0.010875010498027082;12.363213967303071;0.010875010498027082;0.687500850665414;286.33400000000006;272.222;286.11061306799996;106.0;0.0;0.19252039882597435;-0.3354877309056811;0.3354877309056811;0.19252039882597435;0.9090909090909091;1.5454545454545454;2.1363636363636362;1.9170068673010892;852.7008834387912;15.526733258565956;12.153528442549666;12.153528442549666;10.70270860…
120;8.91313300669722;0.5751342697572859;8.91313300669722;0.5751342697572859;0.4973178347489145;239.27800000000002;226.17399999999998;239.105862036;90.0;0.0;0.11993108430855616;-0.4106328206744749;0.4106328206744749;0.11993108430855616;1.2222222222222223;1.8888888888888888;2.388888888888889;2.409604085763353;630.0489823610478;13.120955864630139;10.252955997137589;10.252955997137589;8.6682337577965…
121;8.945043015879957;0.6298559670781896;8.945043015879957;0.6298559670781896;0.5185960648953343;253.305;238.18499999999995;253.1215121;96.0;0.0;0.11993108430855616;-0.41062456167620487;0.41062456167620487;0.11993108430855616;1.263157894736842;1.9473684210526316;2.4210526315789473;2.3802119480480064;645.020477344726;13.828062645816686;10.960062778324136;10.960062778324136;9.20623856025737;6.08435…
122;9.22858012978684;-0.2269661326294623;9.22858012978684;0.2269661326294623;0.5169407422131668;281.35900000000004;262.207;281.152812228;108.0;0.0;0.11993108430855622;-0.4106078760023062;0.4106078760023062;0.11993108430855622;1.1428571428571428;1.7619047619047619;2.1904761904761907;2.3992564714477456;709.9739871440726;15.620955864630139;12.752955997137589;12.752955997137589;9.879558623201772;6.77…
123;9.739217267153775;-0.4008039913496273;9.739217267153775;0.4008039913496273;0.8961029240077397;240.306;224.17799999999997;240.126263132;92.0;0.0;0.11993108430050489;-0.38843255557474693;0.38843255557474693;0.11993108430050489;1.2222222222222223;1.8888888888888888;2.388888888888889;2.348319667518819;575.5313368423679;13.120955864630139;10.590199452013804;10.590199452013804;8.668233757796585;6.0…
124;10.266995044931553;-0.4864521394977752;10.266995044931553;0.18009113262946252;0.9035226558105347;268.36;248.19999999999996;268.15756326;104.0;0.0;0.11993108430050493;-0.3878698053702412;0.3878698053702412;0.11993108430050493;1.1;1.7;2.15;2.3342742739764994;639.1100196177536;14.91384908344359;12.383092670827256;12.383092670827256;9.341553820740987;6.68563395525556;6.68563395525556;6.1652048774…
125;10.301115415301924;-0.5813595469051822;10.301115415301924;0.5813595469051822;0.8002761707873473;294.379;280.267;294.082684068;104.0;0.0;0.11993108430052057;-0.38281568230955587;0.38281568230955587;0.11993108430052057;1.1428571428571428;1.9047619047619047;2.4761904761904763;1.9066212250942591;779.3119975389276;14.819626477379408;11.523391768859998;12.339888349787724;10.202708600407233;6.580802…
126;10.401809859746368;-0.6265447320903679;10.401809859746368;0.6265447320903679;0.7994810028738931;288.35;272.222;288.12626313199996;108.0;0.0;0.11993108430052053;-0.3836607947722155;0.3836607947722155;0.11993108430052053;0.9090909090909091;1.5454545454545454;2.1363636363636362;1.8990535702355402;810.8915634344454;15.526733258565956;12.269844016775387;12.269844016775387;10.702708600407233;7.0963…
127;13.436446116739642;-0.9926385245099858;13.436446116739642;0.197371974733086;0.6134169615305044;419.8430000000001;404.7230000000001;419.08368262000005;148.0;0.0;0.3351789755737551;-0.47763924655833356;0.47763924655833356;0.3351789755737551;1.1333333333333333;1.8333333333333333;2.433333333333333;1.7480764454199862;1184.565247636506;21.250347897697548;15.58834162994421;16.344270575962664;14.4567…
128;11.106911163171187;-0.9327834901949676;11.106911163171187;0.2506043188880487;0.7849422231765658;393.87400000000014;373.71400000000017;393.1244045599999;142.0;0.0;0.3351789755737317;-0.47763924655833356;0.47763924655833356;0.3351789755737317;1.1785714285714286;1.8928571428571428;2.5;1.684872459812666;972.2666532745504;19.672997628507925;15.306753474112297;16.06268242013075;13.562881945713373;9…
129;11.406633385393409;-1.0236631198245976;11.406633385393409;0.1277037648565431;0.7231844797831849;423.9000000000002;401.7240000000001;423.13496924400005;154.0;0.0;0.3389780827372827;-0.4958316285183173;0.4958316285183173;0.3389780827372827;1.2666666666666666;2.033333333333333;2.6666666666666665;1.724100908426446;1054.144236296811;21.250347897697548;16.63765149538653;17.39358044140499;14.5115703…
130;11.52256309060883;-1.0129223790838566;11.52256309060883;0.14562043152320947;0.6459784950345564;437.9270000000002;413.7350000000001;437.15061930799993;160.0;0.0;0.33897838468529257;-0.49295312738598135;0.49295312738598135;0.33897838468529257;1.2903225806451613;2.064516129032258;2.7096774193548385;1.721238581831608;1070.2245843363519;21.957454678884098;17.344758276573078;18.100687222591535;15.0…
131;11.387871338908148;-0.8972525000211202;11.387871338908148;0.2766691337028637;0.7360321551748458;419.91200000000015;397.73600000000016;419.14005462399996;152.0;0.0;0.3351892773835763;-0.47763912588778407;0.47763912588778407;0.3351892773835763;1.1666666666666667;1.9666666666666666;2.6666666666666665;1.5899336581656696;1098.1152686099467;20.827698166887178;16.513860255298844;17.269789201317298;1…
132;13.29153195074326;-0.6881481481481482;13.29153195074326;0.15430839002267605;0.848213204249684;320.7510000000001;306.63900000000007;320.072783588;114.0;0.0;0.3359954989637421;-0.46557978809553996;0.46557978809553996;0.3359954989637421;1.4090909090909092;2.090909090909091;2.6363636363636362;2.7074653763629413;747.0029681526138;16.438793109825923;12.329040199204641;13.084969145223097;10.40028456…
133;12.420097789115644;-0.5102314814814817;12.420097789115644;0.43877802973041047;0.8458254860229126;330.81500000000005;311.663;330.113505528;120.0;0.0;0.3360066219610207;-0.46557965652503575;0.46557965652503575;0.3360066219610207;1.434782608695652;2.130434782608696;2.6956521739130435;2.716720699563435;728.782287829424;16.982763184195935;13.442639557758136;14.198568503776592;11.044442517708895;7.…
134;12.508426870748298;-0.5099480347694636;12.508426870748298;0.4316918619299568;0.80184903688784;344.8420000000001;323.674;344.129155592;126.0;0.0;0.33600662343633303;-0.4655796565211005;0.4655796565211005;0.33600662343633303;1.4166666666666667;2.125;2.7083333333333335;2.674020415611684;743.9788373066361;17.689869965382485;14.149746338944684;14.90567528496314;11.544442517708898;7.983121459936204…
135;11.368462506999318;-0.8830320123157838;11.368462506999318;0.3404962941966908;0.8374788995776112;385.46700000000016;362.28300000000013;385.179026976;146.0;0.0;0.3351892773835763;-0.47763912588778407;0.47763912588778407;0.3351892773835763;1.103448275862069;1.8620689655172413;2.5517241379310347;1.5710680275330098;1029.0815672635854;19.9574546788841;16.213246051479242;16.213246051479242;14.152198…
136;13.412291567108937;-0.6820833333333332;13.412291567108937;0.16639030612244898;0.8285773393961852;348.8050000000002;330.6610000000001;348.104083716;126.0;0.0;0.33600662207450843;-0.4655796565248906;0.4655796565248906;0.33600662207450843;1.5;2.2083333333333335;2.75;2.7306236676921776;777.7137064263729;17.853006672199015;13.743253761577737;14.499182707596193;11.438289367826249;7.582787298963778;…
137;13.419514413790207;-4.906224607898717;13.419514413790207;0.011466049382715893;0.6286090195531596;374.72100000000006;363.63300000000004;374.044518152;132.0;0.0;0.43131380442224765;-0.46557552490954995;0.46557552490954995;0.43131380442224765;1.4;2.04;2.52;2.838699496523853;837.5169620833016;18.93879310982592;12.962933618232324;13.718862564250777;11.61160943077065;6.839073836697797;7.21703830970…
138;13.53326723285733;-0.7682208994709006;13.53326723285733;0.13040175946922017;0.8154497447568759;386.81400000000014;370.68600000000015;386.09458165200004;138.0;0.0;0.3360791599545277;-0.4655787957200201;0.4655787957200201;0.3360791599545277;1.5185185185185186;2.2962962962962963;2.888888888888889;2.21733120275803;989.6337433361209;19.551677284948283;14.662624978959984;15.41855392497844;12.955927…
139;13.531947214491858;-0.7755905139833719;13.531947214491858;0.12712243848156568;0.8154497447568759;386.81400000000014;370.6860000000001;386.09458165200004;138.0;0.0;0.3360803527270751;-0.46557878908775946;0.46557878908775946;0.3360803527270751;1.5185185185185186;2.2962962962962963;2.888888888888889;2.21733120275803;989.6337433361209;19.551677284948283;14.662624978959984;15.41855392497844;12.955…
140;13.525002770047411;-0.7959986772486782;13.525002770047411;0.11477675946922039;0.8106223925428738;387.80200000000013;372.68200000000013;387.08983062000004;138.0;0.0;0.33608036261751106;-0.46557878906157446;0.46557878906157446;0.33608036261751106;1.5185185185185186;2.2962962962962963;2.888888888888889;2.21733120275803;991.6760755911507;19.551677284948283;14.532488305270316;15.288417251288772;12…
141;13.518058325602968;-0.8164068405139842;13.518058325602968;0.10243108045687466;0.7989487426792964;388.79000000000013;374.6780000000001;388.08507958800004;138.0;0.0;0.3360803717495036;-0.4655787890374721;0.4655787890374721;0.3360803717495036;1.5185185185185186;2.2962962962962963;2.888888888888889;2.21733120275803;993.3477227859664;19.551677284948283;14.402351631580649;15.158280577599104;12.9559…
142;13.518058325602968;-0.8164068405139842;13.518058325602968;0.10243108045687466;0.7989487426792964;388.79000000000013;374.6780000000001;388.08507958800004;138.0;0.0;0.3360803717495036;-0.4655787890374721;0.4655787890374721;0.3360803717495036;1.5185185185185186;2.2962962962962963;2.888888888888889;2.21733120275803;993.3477227859664;19.551677284948283;14.402351631580649;15.158280577599104;12.9559…
143;11.359546794100089;-0.9381475617495154;11.359546794100089;0.1130888867892832;0.831053067434234;401.4660000000002;378.28200000000015;401.173941596;152.0;0.0;0.3351907732110284;-0.4776391176005248;0.4776391176005248;0.3351907732110284;1.2333333333333334;2.033333333333333;2.7333333333333334;1.5899336581656691;1095.3603811077833;20.827698166887178;16.837037291566933;16.837037291566933;14.56288194…
144;13.971712569286971;-4.902406108276644;13.971712569286971;0.23132613693625603;0.5677256055516819;410.41100000000006;388.2350000000001;410.16174082399993;156.0;0.0;0.41708813435903386;-0.4964524047828673;0.4964524047828673;0.41708813435903386;1.1379310344827587;1.8620689655172413;2.4827586206896552;1.9878396156557079;980.3288951203156;21.44938298937633;16.270198820201163;16.270198820201163;13.4…
145;13.971712569286971;-4.902406108276644;13.971712569286971;0.23132613693625603;0.5677256055516819;410.41100000000006;388.2350000000001;410.16174082399993;156.0;0.0;0.41708813436742875;-0.4964524047828673;0.4964524047828673;0.41708813436742875;1.1379310344827587;1.8620689655172413;2.4827586206896552;1.9878396156557079;980.3288951203156;21.44938298937633;16.270198820201166;16.270198820201166;13.4…
146;13.858575995212899;-4.94170776643991;13.858575995212899;0.0036834950029389635;0.5518316233119286;396.3840000000001;376.22400000000016;396.14609076;150.0;0.0;0.41708813435496994;-0.5076503278292857;0.5076503278292857;0.41708813435496994;1.1071428571428572;1.8214285714285714;2.4642857142857144;1.9760527158492356;964.2795243739677;20.74227620818978;15.30916412523726;15.30916412523726;12.91143370…
147;13.858575995212899;-4.94170776643991;13.858575995212899;0.0036834950029394076;0.5518316233119286;396.3840000000001;376.2240000000001;396.14609076000005;150.0;0.0;0.41708813436336484;-0.5076503278292857;0.5076503278292857;0.41708813436336484;1.1071428571428572;1.8214285714285714;2.4642857142857144;1.9760527158492356;964.2795243739677;20.74227620818978;15.30916412523726;15.30916412523726;12.911…
148;13.815314940791131;-4.755362221277401;13.815314940791131;0.33026544259679214;0.6870318562351512;362.39500000000004;341.22700000000003;362.160597952;138.0;0.0;0.41708811358205167;-0.3800735060363496;0.41708811358205167;0.3800735060363496;1.0769230769230769;1.7692307692307692;2.3846153846153846;1.93487787865631;853.712614739735;19.00178923218362;14.638686595107329;14.638686595107329;12.10690325…
149;13.820523274124463;-4.854028250188965;13.820523274124463;0.2572844755186028;0.6184005337810828;380.3850000000001;360.2250000000001;380.15117613999996;144.0;0.0;0.4170881136406873;-0.38007350599697276;0.4170881136406873;0.38007350599697276;1.1111111111111112;1.8518518518518519;2.4814814814814814;1.944406670799996;915.3047490891718;19.8720327201867;14.93930079892693;14.93930079892693;12.5007501…
150;13.921075995212899;-4.860075113378685;13.921075995212899;0.2588788632737049;0.5835516103966119;394.41200000000015;372.2360000000001;394.16682620399996;150.0;0.0;0.4170881151530571;-0.3800735049760238;0.4170881151530571;0.3800735049760238;1.1071428571428572;1.8214285714285714;2.4642857142857144;1.9760527158492356;960.479420393361;20.74227620818978;15.861950529737301;15.861950529737301;12.91143…
151;14.310742090084172;-4.8431646405692685;14.310742090084172;0.2950243139930193;0.32807377402060806;468.5190000000002;441.3030000000002;468.2024627640001;178.0;0.0;0.4170881343119299;-0.4964552695666626;0.4964552695666626;0.4170881343119299;0.9705882352941176;1.7058823529411764;2.3529411764705883;1.7202023787802367;1249.0298419916753;24.562267164498685;19.278985693140072;19.278985693140072;16.02…
152;14.303797645639726;-4.851429103379186;14.303797645639726;0.2880798695485747;0.3569199628319336;469.5070000000002;443.2990000000002;469.1977117320001;178.0;0.0;0.4170881343119299;-0.4964552695664533;0.4964552695664533;0.4170881343119299;0.9411764705882353;1.6470588235294117;2.2941176470588234;1.7202023787802367;1252.4454843762571;24.56226716449869;19.148849019450402;19.148849019450402;16.02191…
153;14.294213164464336;-4.863164640569269;14.294213164464336;0.2784953883731842;0.386363934686408;470.4950000000002;445.2950000000002;470.19296070000007;178.0;0.0;0.4170881343119299;-0.4964552694505811;0.4964552694505811;0.4170881343119299;0.9705882352941176;1.7058823529411764;2.3529411764705883;1.7202023787802367;1255.3153998057207;24.56226716449869;19.018712345760733;19.018712345760733;16.02191…
154;14.294213164464336;-4.863164640569269;14.294213164464336;0.2784953883731842;0.386363934686408;470.4950000000002;445.2950000000002;470.19296070000007;178.0;0.0;0.4170881343119299;-0.4964552694505811;0.4964552694505811;0.4170881343119299;0.9705882352941176;1.7058823529411764;2.3529411764705883;1.7202023787802367;1255.3153998057207;24.56226716449869;19.018712345760733;19.018712345760733;16.02191…
155;14.197605516010098;-4.882466298732535;14.197605516010098;0.11028511186384482;0.3278287351937399;454.49200000000013;429.29200000000026;454.1868127000001;172.0;0.0;0.41708813430786756;-0.5076531913790944;0.5076531913790944;0.41708813430786756;0.9393939393939394;1.6666666666666667;2.3333333333333335;1.6969513486431884;1232.5185507759597;23.85516038331214;18.317950998176162;18.317950998176162;15.…
156;14.189341053200181;-4.8924662987325345;14.189341053200181;0.1306932751291512;0.3568678970594996;455.4800000000002;431.2880000000003;455.182061668;172.0;0.0;0.41708813430786756;-0.5076531913212328;0.5076531913212328;0.41708813430786756;0.9393939393939394;1.696969696969697;2.3636363636363638;1.6969513486431882;1235.8786912010964;23.855160383312136;18.187814324486496;18.187814324486496;15.483913…
157;14.181076590390262;-4.902466298732533;14.181076590390262;0.15110143839445733;0.382505903116576;456.4680000000002;433.2840000000002;456.1773106360001;172.0;0.0;0.4170881343078676;-0.5076531912631225;0.5076531912631225;0.4170881343078676;0.9393939393939394;1.6666666666666667;2.3333333333333335;1.6969513486431882;1238.6908834303204;23.85516038331214;18.057677650796826;18.057677650796826;15.48391…
158;14.058132322373392;-4.793031108276645;14.058132322373392;0.3177458900226764;0.6480488843642924;404.4320000000001;381.24800000000016;404.171162636;154.0;0.0;0.41708813430581493;-0.49264668598822225;0.49264668598822225;0.41708813430581493;1.206896551724138;2.0;2.7241379310344827;1.6848185691375734;1008.9585672128592;20.863596551749417;16.306447909565037;16.306447909565037;13.59006650147713;9.54…
159;14.13344204988552;-4.891697137188209;14.13344204988552;0.24476492294448704;0.5787580192189758;422.42200000000014;400.24600000000015;422.161740824;160.0;0.0;0.4170881343652495;-0.49264303778990653;0.49264303778990653;0.4170881343652495;1.2;1.9666666666666666;2.6666666666666665;1.7059808799784697;1057.4213273494333;21.733840039752497;16.607062113384636;16.607062113384636;13.983913351594483;9.64…
160;14.111351629643625;-4.83093324829932;14.111351629643625;0.2927758968813867;0.563832658946503;438.8770000000001;416.7010000000002;438.132190284;160.0;0.0;0.41708813433559677;-0.4926448529419175;0.4926448529419175;0.41708813433559677;1.2333333333333334;2.0;2.7;1.7059808799784697;1060.6664398472699;21.733840039752497;16.607062113384636;17.362991059403093;13.983913351594483;9.649234166147705;10.0…
161;13.98405824829932;-4.886781108276644;13.98405824829932;0.26326094944150524;0.5268299269868363;409.4230000000001;386.2390000000001;409.16649185600005;156.0;0.0;0.41708813433488334;-0.4964524047828673;0.4964524047828673;0.41708813433488334;1.0344827586206897;1.7241379310344827;2.3448275862068964;1.9878396156557079;976.460065388649;21.449382989376325;16.400335493890832;16.400335493890832;13.4494…
162;13.96843324829932;-4.9071892715419505;13.96843324829932;0.2088261369362565;0.5677256055516819;410.41100000000006;388.23500000000007;410.161740824;156.0;0.0;0.4170881408936531;-0.4964524047828673;0.4964524047828673;0.4170881408936531;1.1379310344827587;1.8620689655172413;2.4827586206896552;1.9878396156557083;980.3288951203156;21.449382989376325;16.270198820201163;16.270198820201163;13.44943850…
163;13.971712569286971;-4.902406108276644;13.971712569286971;0.23132613693625603;0.5677256055516819;410.41100000000006;388.2350000000001;410.16174082399993;156.0;0.0;0.41708813435903386;-0.4964524047828673;0.4964524047828673;0.41708813435903386;1.1379310344827587;1.8620689655172413;2.4827586206896552;1.9878396156557079;980.3288951203156;21.44938298937633;16.270198820201163;16.270198820201163;13.4…
164;13.971712569286971;-4.902406108276644;13.971712569286971;0.23132613693625603;0.5677256055516819;410.41100000000006;388.2350000000001;410.16174082399993;156.0;0.0;0.41708813436742875;-0.4964524047828673;0.4964524047828673;0.41708813436742875;1.1379310344827587;1.8620689655172413;2.4827586206896552;1.9878396156557079;980.3288951203156;21.44938298937633;16.270198820201166;16.270198820201166;13.4…
165;13.96843324829932;-4.90718927154195;13.96843324829932;0.2088261369362565;0.5677256055516819;410.41100000000006;388.23500000000007;410.16174082399993;156.0;0.0;0.4170881429411343;-0.4964524047828673;0.4964524047828673;0.4170881429411343;1.1379310344827587;1.8620689655172413;2.4827586206896552;1.9878396156557083;980.3288951203156;21.44938298937633;16.270198820201163;16.270198820201163;13.449438…
166;13.994058248299318;-4.957768762597631;13.994058248299318;0.1231779887881086;0.35339155388092397;426.4100000000001;404.2340000000001;426.156655444;162.0;0.0;0.4170881344354498;-0.618637331524313;0.618637331524313;0.4170881344354498;1.1666666666666667;1.8666666666666667;2.5;1.992965214268226;1062.0763611582188;22.3196264773794;16.678447110665026;16.678447110665026;13.843285359101186;9.181161450…
167;13.943934791509195;-4.942406108276644;13.943934791509195;0.018673863063743967;0.5682040576763385;411.3950000000001;390.2270000000001;411.145756412;156.0;0.0;0.41715307163992593;-0.49645240478279884;0.49645240478279884;0.41715307163992593;1.1379310344827587;1.8620689655172413;2.4827586206896552;1.9878396156557079;979.5740076181521;21.44938298937633;16.178447110665026;16.178447110665026;13.4494…
168;13.99023108780549;-4.875739441609977;13.99023108780549;0.266866391618376;0.5173171202273541;427.4630000000001;406.29500000000013;427.122912792;156.0;0.0;0.41706007717769916;-0.49645240478289865;0.49645240478289865;0.41706007717769916;1.1379310344827587;1.8620689655172413;2.4827586206896552;1.9878396156557079;982.3288951203156;21.44938298937633;16.178447110665026;16.994943691592756;13.44943850…
169;14.01982024754346;-4.913063114134543;14.01982024754346;0.2515794805576552;0.5915378759613973;410.4110000000001;388.2350000000001;410.16174082399993;156.0;0.0;0.41847851754651894;-0.496452404748279;0.496452404748279;0.41847851754651894;1.1379310344827587;1.8620689655172413;2.5172413793103448;2.0179526526209286;1013.3288951203155;21.44938298937633;16.29476268489075;16.29476268489075;13.46627526…
170;14.01982024754346;-4.913063114134542;14.01982024754346;0.2515794805576552;0.5915378759613973;410.4110000000001;388.2350000000001;410.16174082399993;156.0;0.0;0.4184785174071488;-0.496452404748279;0.496452404748279;0.4184785174071488;1.1379310344827587;1.8620689655172413;2.5172413793103448;2.0179526526209286;1013.3288951203155;21.44938298937633;16.29476268489075;16.29476268489075;13.4662752613…
171;13.963366638321993;-4.916040367535904;13.963366638321993;0.10928909989921931;0.6002540878862871;410.4110000000002;388.2350000000001;410.161740824;156.0;0.0;0.4170909407072192;-0.4964524047828671;0.4964524047828671;0.4170909407072192;1.103448275862069;1.8275862068965518;2.4482758620689653;1.9878396156557079;980.3288951203156;21.449382989376325;16.29476268489075;16.29476268489075;13.44943850898…
172;13.971712569286971;-4.902406108276644;13.971712569286971;0.23132613693625603;0.5677256055516819;410.41100000000006;388.2350000000001;410.16174082399993;156.0;0.0;0.41708813435903386;-0.4964524047828673;0.4964524047828673;0.41708813435903386;1.1379310344827587;1.8620689655172413;2.4827586206896552;1.9878396156557079;980.3288951203156;21.44938298937633;16.270198820201163;16.270198820201163;13.4…
173;14.025827619066705;-4.992838469492735;14.025827619066705;0.20074492823861534;0.4885801943838338;468.44700000000023;444.2550000000003;468.16722012799994;178.0;0.0;0.41845215074779535;-0.4964524047483061;0.4964524047483061;0.41845215074779535;1.121212121212121;1.8181818181818181;2.4545454545454546;1.92485463221656;1223.2874437567314;24.604083527755574;18.509345131939263;18.509345131939263;15.27…
174;14.033436082766439;-4.914271778155707;14.033436082766439;0.25262583749957535;0.44340925522309327;435.4610000000002;410.26100000000014;435.18214192000005;166.0;0.0;0.41845215375783434;-0.4964524047483061;0.4964524047483061;0.41845215375783434;0.967741935483871;1.6451612903225807;2.3225806451612905;1.9300521740007828;1059.6238065202363;22.86359655174942;17.55503603227009;17.55503603227009;14.46…
175;13.920299508692366;-4.953573436318972;13.920299508692366;0.004318606944869741;0.4439046393027091;421.43400000000014;398.25000000000017;421.16649185600005;160.0;0.0;0.41845215375374967;-0.5076503277947572;0.5076503277947572;0.41845215375374967;0.9333333333333333;1.6;2.3;1.9168169134672333;1043.547704873532;22.156489770562874;16.59400133730618;16.59400133730618;13.928270458928656;9.426757180650…
176;14.021090403754094;-4.929896778155707;14.021090403754094;0.24262583749957556;0.4834761166950912;436.4490000000001;412.2570000000001;436.17739088800005;166.0;0.0;0.41845215378817274;-0.4964524047483061;0.4964524047483061;0.41845215378817274;1.064516129032258;1.8064516129032258;2.4838709677419355;1.9300521740007828;1063.620981548233;22.86359655174942;17.424899358580422;17.424899358580422;14.466…
177;13.90795382968002;-4.969198436318972;13.90795382968002;0.014318606944869527;0.4807828670652423;422.42200000000014;400.2460000000001;422.16174082400005;160.0;0.0;0.4184521537840881;-0.5076503277947572;0.5076503277947572;0.4184521537840881;1.0333333333333334;1.7666666666666666;2.466666666666667;1.9168169134672335;1047.4821342528226;22.15648977056287;16.463864663616512;16.463864663616512;13.9282…
178;14.07401051394693;-4.933281551818259;14.07401051394693;0.2430658436213997;0.44934400995047435;450.47600000000017;424.26800000000014;450.193040952;172.0;0.0;0.41845215378817274;-0.4964524047483061;0.4964524047483061;0.41845215378817274;1.0625;1.78125;2.4375;1.9356975820348303;1114.8397885106083;23.733840039752497;18.347549089390796;18.347549089390796;14.860122111506794;10.096069747429121;10.09…
179;13.960873939872856;-4.972583209981522;13.960873939872856;0.013878600823044707;0.4491201106915513;436.4490000000002;412.2570000000002;436.177390888;166.0;0.0;0.4184521537840881;-0.5076503277947572;0.5076503277947572;0.4184521537840881;1.032258064516129;1.7419354838709677;2.4193548387096775;1.9232720975106112;1098.6169128898941;23.026733258565947;17.386514394426886;17.386514394426886;14.3221173…
180;12.169554587724438;-0.9136036181447893;12.169554587724438;0.22090616339128255;0.6395257442251705;429.60400000000027;394.3240000000002;429.26677936000004;168.0;0.0;0.15580410919281665;-0.37766120681062115;0.37766120681062115;0.15580410919281665;1.09375;1.84375;2.53125;1.6691166225706535;1066.6143469067176;22.67299762850792;19.87122510328662;19.87122510328662;15.270805714029754;12.1750281020378…
181;12.350397931051564;-1.5617481051062398;12.350397931051564;0.009117208273729416;0.6946116752943169;360.45;332.22600000000006;360.193673996;142.0;0.0;0.1896291629209311;-0.3927606978408493;0.3927606978408493;0.1896291629209311;1.3076923076923077;2.0384615384615383;2.730769230769231;1.7472814479871794;723.9130815015496;18.90541291500631;15.44222993887427;15.44222993887427;12.170504622625403;9.66…
182;12.726093260995858;-0.5611353713125897;12.726093260995858;0.18766899197950804;0.8522639288087279;310.42199999999997;292.27799999999996;310.113984196;112.0;0.0;0.1670556831071721;-0.37294251274258583;0.37294251274258583;0.1670556831071721;1.1363636363636365;1.8636363636363635;2.5;2.132213614480825;808.7349160234197;16.120955864630137;13.150461522375815;13.966958103303542;10.253185416059186;7.2…
183;9.055327574428404;-0.008505484481314385;9.055327574428404;0.008505484481314385;0.7840510241994202;294.42300000000006;276.279;294.11906957599996;106.0;0.0;0.11010686139501698;-0.37618263161383;0.37618263161383;0.11010686139501698;1.1904761904761905;1.9523809523809523;2.619047619047619;2.106326329326417;788.0350403783548;15.198306133819765;12.742213231911952;13.558709812839679;9.892978629188176…
184;9.034494241095071;-0.017764743740573685;9.034494241095071;0.017764743740573685;0.7134617863546154;359.29200000000003;344.17199999999997;358.01393158;106.0;0.0;0.11013911479632608;-0.3761826315901808;0.3761826315901808;0.11013911479632608;1.2857142857142858;2.0476190476190474;2.7142857142857144;2.1063263293264165;793.6068221030605;15.198306133819765;12.12017770492118;14.52267082496361;9.892978…
185;8.93088312998396;-0.004454558555388344;8.93088312998396;0.004454558555388344;0.8065745220375611;280.396;264.268;280.10341951199996;100.0;0.0;0.11009622116659472;-0.376182631622046;0.376182631622046;0.11009622116659472;1.2;2.0;2.7;2.0648243203912338;744.5907639846104;14.328062645816686;11.819563501101577;12.636060082029303;9.482295026665216;6.607922831639013;7.424419412566739;5.710101421805054…
186;9.055327574428404;-0.009052037979256689;9.055327574428404;0.009052037979256689;0.7840510241994202;294.423;276.279;294.11906957599996;106.0;0.0;0.11010694675608214;-0.37618263764402393;0.37618263764402393;0.11010694675608214;1.1428571428571428;1.9047619047619047;2.5714285714285716;2.106326329326417;788.0350403783547;15.198306133819765;12.742213231911952;13.558709812839679;9.892978629188176;7.0…
187;12.793576542888863;-0.5646397437405735;12.793576542888863;0.19006057361216167;0.8307179956829209;324.44900000000007;304.28900000000004;324.12963426;118.0;0.0;0.16705568712625507;-0.37294250672030616;0.37294250672030616;0.16705568712625507;1.173913043478261;1.8695652173913044;2.4782608695652173;2.168332814850155;852.739946578716;16.991199352633217;14.073111253186187;14.889607834113914;10.66386…
188;9.081716463317292;-0.015339332217939594;9.081716463317292;0.015339332217939594;0.7134617863546153;359.2920000000001;344.1720000000001;358.01393158;106.0;0.0;0.11913919336829205;-0.3761826316219883;0.3761826316219883;0.11913919336829205;1.2857142857142858;2.0476190476190474;2.7142857142857144;2.083154979202934;793.6068221030605;15.198306133819765;12.12017770492118;14.52267082496361;9.892978629…
189;10.79868305512696;-0.3454349332325526;10.79868305512696;0.05523968252233025;0.6316222881500911;300.383;284.25499999999994;300.093248752;108.0;0.0;0.32415319753718586;-0.3761826316217572;0.3761826316217572;0.32415319753718586;1.2380952380952381;2.0;2.6666666666666665;2.036372355132572;759.3875112707997;15.198306133819765;12.136060082029303;12.95255666295703;9.85497382672739;6.723071203309124;7…
190;6.0145418748052215;0.018690528680607832;6.0145418748052215;0.018690528680607832;0.7123829403511075;289.831;273.703;289.069198192;98.0;0.0;0.09344099730279123;-0.37618263162203347;0.37618263162203347;0.09344099730279123;1.1578947368421053;1.9473684210526316;2.6315789473684212;2.0815245708270402;667.1384987853443;13.620955864630139;11.250314378610845;12.822739905557027;8.944290224204432;6.32329…
191;3.580762707860922;0.039135487528344504;3.580762707860922;0.039135487528344504;0.7373884319926356;269.413;250.26099999999994;269.123820608;98.0;0.0;0.05054373099169807;-0.376182631613895;0.376182631613895;0.05054373099169807;1.105263157894737;1.894736842105263;2.5789473684210527;2.113329002131295;661.6516304840884;13.620955864630139;11.87234990560162;12.688846486529345;8.96112697661004;6.62721…
192;9.164362742035902;-0.015083905475770543;9.164362742035902;0.015083905475770543;0.8065745220375611;280.396;264.268;280.10341951199996;100.0;0.0;0.11213548778089263;-0.37618263761687154;0.37618263761687154;0.11213548778089263;1.2;2.0;2.75;2.1202492048338333;744.5907639846104;14.328062645816686;11.819563501101577;12.636060082029303;9.499131779070824;6.600825812207784;7.480478623462679;5.70960431…
193;9.064442800765853;0.15353155255572282;9.064442800765853;0.15353155255572282;0.7754713694258434;296.43899999999996;276.279;296.13471963999996;108.0;0.0;0.11010686138966823;-0.3799129441226073;0.3799129441226073;0.11010686138966823;1.3333333333333333;2.0952380952380953;2.761904761904762;2.060084650907398;734.1619804236938;15.198306133819765;12.949320013098498;13.765816594026225;9.89297862918817…
194;10.798683055126958;-0.007719021365305778;10.798683055126958;0.007719021365305778;0.7993602672666069;283.396;266.25999999999993;283.10308516400005;102.0;0.0;0.15951614860689506;-0.3761826316220789;0.3761826316220789;0.15951614860689506;1.2;2.0;2.7;2.0577605247303534;709.530125461665;14.328062645816686;11.85794846525511;12.674445046182834;9.482295026665216;6.658693428879363;7.475190009807089;5.…
195;11.529978816978275;-0.6462863756613757;11.529978816978275;0.4151570843111252;0.8998688841471237;283.327;266.191;283.120843404;108.0;0.0;0.41200617790925026;-0.4967454765512513;0.4967454765512513;0.41200617790925026;1.0952380952380953;1.8571428571428572;2.619047619047619;2.0844813842639502;706.9314504286564;15.035169427003234;12.26619675571897;12.26619675571897;9.992331727797284;6.784145948150…
196;13.609886053575854;-0.778710120622323;13.609886053575854;0.2606793272864705;0.8590240839558919;296.301;283.197;296.096105876;110.0;0.0;0.41200617790925026;-0.43831268394981654;0.43831268394981654;0.41200617790925026;1.1818181818181819;1.9545454545454546;2.6818181818181817;2.1370309659960647;821.8940301078369;15.905412915006313;12.105776264574668;12.105776264574668;10.386178577914636;6.7450461…
197;13.489886053575852;-0.7452417564247922;13.489886053575852;0.3393830309901742;0.809793889374058;305.736;292.632;305.061884556;108.0;0.0;0.41200617790925026;-0.43831268394980827;0.43831268394980827;0.41200617790925026;1.1428571428571428;1.9047619047619047;2.619047619047619;2.1289354273205787;722.8019897932504;15.198306133819765;11.536527142083937;12.292456088102393;9.848173775453851;6.460421587…
198;13.435127931465413;-0.7581690917107582;13.435127931465413;0.0008947467876039283;0.8590240839558919;296.301;283.197;296.096105876;110.0;0.0;0.41200617790925004;-0.43831268394991757;0.43831268394991757;0.41200617790925004;1.1818181818181819;1.8636363636363635;2.590909090909091;2.117064362114701;821.8940301078369;15.905412915006313;12.105776264574667;12.105776264574667;10.403015330320242;6.75102…
199;11.490206089705548;-0.6465757275132278;11.490206089705548;0.4185133744855969;0.8176157580555009;287.746;273.634;287.07130636799997;102.0;0.0;0.41200617790925004;-0.4383126839499095;0.4383126839499095;0.41200617790925004;1.1;1.85;2.6;2.115063117653953;694.6262698049683;14.328062645816686;11.235912938264335;11.99184188428279;9.454326925336499;6.360755748958913;6.738720221968141;5.29554023386765…
200;13.313497164686964;-0.7073396164021166;13.313497164686964;0.2740428949357516;0.839820559214021;271.291;257.179;271.100856908;102.0;0.0;0.4120061779092502;-0.438312683949859;0.438312683949859;0.4120061779092502;1.1;1.85;2.6;2.115063117653953;694.6262698049683;14.328062645816686;11.235912938264335;11.235912938264335;9.454326925336499;6.360755748958913;6.360755748958913;5.295540233867659;5.29554…
201;11.45414318796083;-0.6989375866087175;11.45414318796083;0.2653089569160998;0.8566517224809967;268.272;256.176;268.084792244;100.0;0.0;0.41200617790954763;-0.4532068376110708;0.4532068376110708;0.41200617790954763;1.25;2.05;2.75;2.0908390382539315;737.8171675349209;14.328062645816686;11.058709812839679;11.058709812839679;9.492331727797284;6.129864914570247;6.129864914570247;5.096628683283427;5…
202;12.184661801091725;-0.2869918692785758;12.184661801091725;0.011894408226253539;0.57184598442043;416.5830000000002;384.32700000000017;416.20213050399997;158.0;0.0;0.30600791251121784;-0.45844787307461593;0.45844787307461593;0.30600791251121784;1.0689655172413792;1.8275862068965518;2.5172413793103448;1.5572210087099814;817.6983003627336;20.60408352775558;17.791953828946372;18.608450409874102;13…
203;14.388113740866718;-1.02787678728899;14.388113740866718;0.048064557613168635;0.8532857844312263;314.291;302.195;314.086684064;116.0;0.0;0.4120998476624699;-0.43830964195562694;0.43830964195562694;0.4120998476624699;1.1304347826086956;1.826086956521739;2.5217391304347827;2.210039838107863;869.6275809285623;16.77565640300939;12.40639046839427;12.40639046839427;10.796862180437596;6.8506950524031…
204;11.470809854627497;-0.6649239811665406;11.470809854627497;0.432823989048736;0.8577010739230971;284.34000000000003;272.24399999999997;284.061948624;100.0;0.0;0.4120061779093231;-0.4383126839345845;0.4383126839345845;0.4120061779093231;1.3;2.1;2.8;2.0908390382539315;740.5720550370844;14.328062645816686;11.058709812839679;11.875206393767403;9.492331727797284;6.129864914570247;7.009517725825141;5…
205;12.808530970790095;-1.0312954170865876;12.808530970790095;0.04226612045695721;0.6166116116190477;416.9450000000002;387.7130000000002;416.17543708799997;156.0;0.0;0.3031419091021931;-0.4506405377719287;0.4506405377719287;0.3031419091021931;1.103448275862069;1.793103448275862;2.4482758620689653;1.5967828172154817;902.5567344378746;20.930356941388638;17.587943425124802;18.343872371143256;13.5590…
206;12.523347190728142;-0.2117150100781049;12.523347190728142;0.2117150100781049;0.8022177008634118;331.2020000000001;319.10600000000005;330.032668364;110.0;0.0;0.27382694057675544;-0.26711379956633036;0.27382694057675544;0.26711379956633036;1.0454545454545454;1.8181818181818181;2.5454545454545454;1.8835905907164987;769.4833349295815;15.526733258565956;11.539213900565041;13.051071792601952;10.647…
207;6.069796303222679;0.5903117499550583;6.069796303222679;0.5903117499550583;0.7776855429638627;319.2350000000001;303.107;318.069053872;108.0;0.0;0.06779320273290268;-0.29234292520344957;0.29234292520344957;0.06779320273290268;1.0;1.8095238095238095;2.5714285714285716;1.7764030933115798;653.0946134675149;14.656489770562878;11.59758541528157;13.109443307318479;10.220346690612276;7.039851058214974…
208;12.590240194843368;-0.18543500321939432;12.590240194843368;0.18543500321939432;0.7098104465404931;367.66300000000007;354.55900000000014;366.009346076;118.0;0.0;0.2735151021326015;-0.2671263797027901;0.2735151021326015;0.2671263797027901;1.0;1.7391304347826086;2.4347826086956523;1.8668994990172993;771.9079893045453;16.396976746569035;12.099341128378486;14.367127966433852;11.041713895658193;7.1…
209;12.729586094670037;-0.15246980125587606;12.729586094670037;0.15246980125587606;0.6195414402159964;389.3260000000002;367.1500000000002;388.110918684;136.0;0.0;0.2735151021325364;-0.26712637970279013;0.2735151021325364;0.26712637970279013;1.1153846153846154;1.8846153846153846;2.576923076923077;1.7755515995113276;815.2608320988769;18.518297090128673;14.842696998928902;16.35455489096581;12.579718…
210;12.756420855379186;-0.024453420256991265;12.756420855379186;0.024453420256991265;0.7941410118138028;320.43600000000004;296.244;320.188863388;124.0;0.0;0.2734600769730722;-0.2671273709147949;0.2734600769730722;0.2671273709147949;1.0;1.6666666666666667;2.2916666666666665;1.8178847335511317;739.6582542576069;17.156489770562874;14.620148247730057;14.620148247730057;11.448508308423069;8.5031697049…
211;12.087174491195656;0.019216269841270117;12.087174491195656;0.019216269841270117;0.8127415058971458;333.2180000000001;319.106;332.048318428;112.0;0.0;0.2428732965432972;-0.27294398225729877;0.27294398225729877;0.2428732965432972;1.0;1.7727272727272727;2.5;1.845899986653993;728.6937262279883;15.526733258565956;11.798726924558885;13.310584816595794;10.631030293135236;7.004907625773321;7.76083657…
212;12.50673973293021;-0.0248785903250186;12.50673973293021;0.0248785903250186;0.8252148799631279;278.355;260.21099999999996;278.14191319599996;106.0;0.0;0.27346006851828236;-0.26712737095010136;0.27346006851828236;0.26712737095010136;1.0476190476190477;1.7619047619047619;2.4761904761904763;1.8505810330360433;659.3774987639403;14.656489770562878;12.120148247730057;12.120148247730057;10.2371834430…
213;12.663906525573193;-0.16305760267069758;12.663906525573193;0.16305760267069758;0.7620697629365945;347.24500000000006;331.1170000000001;346.06396849199996;118.0;0.0;0.27351542893875946;-0.2671263768318031;0.27351542893875946;0.2671263768318031;1.1304347826086956;1.8695652173913044;2.5652173913043477;1.9148944876099083;758.8718318639142;16.396976746569035;12.668970412561963;14.180828304598874;1…
214;13.022851344535459;-0.29731659464714566;13.022851344535459;0.23344597715629423;0.7669468616753291;351.208;338.1040000000001;350.03889661600005;118.0;0.0;0.2735151021326822;-0.2671263797027899;0.2735151021326822;0.2671263797027899;1.0869565217391304;1.826086956521739;2.5217391304347827;1.8668994990172993;774.6628768067087;16.396976746569035;12.099341128378486;13.611199020415397;11.041713895658…
215;13.266805960076614;-1.0322945612154666;13.266805960076614;0.0944089611153105;0.8337049003419006;300.308;286.19599999999997;300.10741950799996;112.0;0.0;0.27356956315200526;-0.26712539467004076;0.27356956315200526;0.26712539467004076;1.0454545454545454;1.8181818181818181;2.5454545454545454;1.8733598061308245;728.6937262279883;15.526733258565956;11.798726924558885;11.798726924558885;10.64786704…
216;12.980842554332988;-4.6173231030500155;12.980842554332988;0.08816048332913384;0.7358396127942188;366.77000000000004;352.658;366.07467540799996;130.0;0.0;0.417366866477578;-0.26712712067428906;0.417366866477578;0.26712712067428906;1.12;1.84;2.52;1.906354343461457;818.8160450196422;18.026733258565955;13.054655870577339;13.810584816595794;11.859191910946027;7.6757653175959994;8.053729790605226;5…
217;6.075475315568358;0.5053597597721879;6.075475315568358;0.5053597597721879;0.6954090130737847;349.286;335.17400000000004;348.025474808;112.0;0.0;0.12930967582618724;-0.25375338280237336;0.25375338280237336;0.12930967582618724;1.0454545454545454;1.8181818181818181;2.5454545454545454;1.8733598061308245;728.6937262279883;15.526733258565956;11.798726924558885;14.127081397523522;10.647867045540842;…
218;12.637673620004065;-0.18122375493407183;12.637673620004065;0.18122375493407183;0.7971714922588515;363.2440000000001;347.1160000000001;362.058883112;124.0;0.0;0.27351510213273655;-0.49676780607794574;0.49676780607794574;0.27351510213273655;1.125;1.875;2.5416666666666665;1.8455715834114665;788.1058117902035;17.10408352775558;13.129624945833122;14.641482837870031;11.579718698118977;7.57085688280…
219;12.463655832703452;-0.08352056563366039;12.463655832703452;0.08352056563366039;0.825163362592676;298.7730000000001;283.653;298.08729078000005;106.0;0.0;0.2734614802742271;-0.26712735880821786;0.2734614802742271;0.26712735880821786;1.0476190476190477;1.7619047619047619;2.4761904761904763;1.8505810330360433;664.9492804886462;14.656489770562878;11.498112720739284;12.254041666757738;10.2371834430…
220;12.55723607961703;-0.16046501007810487;12.55723607961703;0.16046501007810487;0.7883303254422486;333.218;319.10600000000005;332.048318428;112.0;0.0;0.2735151021325205;-0.26712637970279013;0.2735151021325205;0.26712637970279013;1.0454545454545454;1.8181818181818181;2.5454545454545454;1.8733598061308245;728.6937262279883;15.526733258565956;11.798726924558885;13.310584816595796;10.647867045540842…
221;12.702791635172586;-0.16338167674477178;12.702791635172586;0.16338167674477178;0.7620697629365945;347.2450000000001;331.117;346.06396849199996;118.0;0.0;0.27352489012669357;-0.2671261930016066;0.27352489012669357;0.2671261930016066;1.1304347826086956;1.8695652173913044;2.5652173913043477;1.9125077710158014;758.8718318639142;16.396976746569035;12.668970412561963;14.180828304598874;11.041713895…
222;13.195630196523055;-4.530247071050644;13.195630196523055;0.025376039304610964;0.7438083841857277;310.31899999999996;293.183;310.129297824;118.0;0.0;0.41676037909996827;-0.49324281135354103;0.49324281135354103;0.41676037909996827;1.2727272727272727;1.9545454545454546;2.590909090909091;2.294163437377762;753.1198210221738;16.28409257144667;12.544828467972648;12.544828467972648;10.066298692132579…
223;13.318079176114889;-4.551080404383976;13.318079176114889;0.07565381708238861;0.7856904782750305;324.346;305.194;324.144947888;124.0;0.0;0.4167611300580292;-0.3798509510628884;0.4167611300580292;0.3798509510628884;1.2608695652173914;1.9130434782608696;2.5217391304347827;2.3830506916397103;849.5080191521032;17.154336059449747;13.505863162936553;13.505863162936553;10.493819047061145;7.5253759381…
224;13.256538249559085;-4.510186326845553;13.256538249559085;0.06652777777777819;0.7869609041950597;322.3299999999999;305.19399999999996;322.12929782400005;122.0;0.0;0.41676037765453827;-0.4932428113513767;0.4932428113513767;0.41676037765453827;1.2173913043478262;2.0;2.739130434782609;1.9663017906554585;802.5055533245802;16.405412915006313;12.743118919029172;12.743118919029172;10.777623557537764;…
225;13.272308437263794;-4.538564460506425;13.272308437263794;0.022783446712018263;0.7240680182359245;324.346;305.1940000000001;324.144947888;124.0;0.0;0.4167603791055445;-0.493242811353541;0.493242811353541;0.4167603791055445;1.173913043478261;1.826086956521739;2.4347826086956523;2.306503466264342;783.4826333696635;17.154336059449747;13.415071955975728;13.415071955975728;10.503855748193212;7.5352…
226;13.354195011337866;-4.5400791288737725;13.354195011337866;0.0335241874527592;0.7421485656395653;338.37300000000005;317.20500000000004;338.160597952;130.0;0.0;0.4167603791110802;-0.493242811353541;0.493242811353541;0.4167603791110802;1.25;1.9166666666666667;2.5;2.3035034000137333;796.9309466278708;17.861442840636293;14.122178737162276;14.122178737162276;10.976982294655539;8.00832859769719;8.00…
227;13.250533234126983;-4.537906037414967;13.250533234126983;0.01977418745275905;0.7360593834832333;324.3460000000002;305.1940000000001;324.144947888;124.0;0.0;0.4167603776585438;-0.4932428113535607;0.4932428113535607;0.4167603776585438;1.1304347826086956;1.7826086956521738;2.391304347826087;2.2743084897594112;794.5055533245804;17.20674230225704;13.467478198783024;13.467478198783024;10.4056150896…
228;13.277516770597128;-4.53176173941799;13.277516770597128;0.036116780045352126;0.7716070441291345;324.346;305.194;324.144947888;124.0;0.0;0.41676037910549873;-0.493242811353541;0.493242811353541;0.41676037910549873;1.3043478260869565;2.0;2.608695652173913;2.2921657631240135;768.5030229596483;16.991199352633217;13.251935249159196;13.251935249159196;10.604303494593363;7.635649797635017;7.63564979…
229;13.347684594671202;-4.5485825302343175;13.347684594671202;0.016857520786092595;0.6856030902420944;338.3730000000001;317.2050000000001;338.160597952;130.0;0.0;0.4167603791111719;-0.493242811353541;0.493242811353541;0.4167603791111719;1.125;1.75;2.3333333333333335;2.331592834271837;825.1041719048936;18.07698579026012;14.337721686786102;14.337721686786102;10.843172145670254;7.874518448711908;7.8…
230;13.378987229150919;-4.531019660178887;13.378987229150919;0.08450420445956142;0.7297940388416008;336.3570000000001;317.20500000000004;336.14494788800005;128.0;0.0;0.4167611286133058;-0.3658362724066803;0.4167611286133058;0.3658362724066803;1.1666666666666667;1.9166666666666667;2.625;2.0358188665157675;899.7427324597394;17.27565640300939;13.704153613993077;13.704153613993077;11.205143912466328;…
231;13.312723214285713;-4.557210411942555;13.312723214285713;0.0007464096749814075;0.7267633974297278;322.33000000000004;305.194;322.129297824;122.0;0.0;0.4167607497864031;-0.49324270224263117;0.49324270224263117;0.4167607497864031;1.173913043478261;1.826086956521739;2.4347826086956523;2.429045193913495;851.2629066542667;17.154336059449747;13.260371417596476;13.260371417596476;10.493819047061145;…
232;13.357401166504252;-4.543245740425802;13.357401166504252;0.026606906651549522;0.7818174384955284;338.3730000000001;317.2050000000001;338.160597952;130.0;0.0;0.4167611286132861;-0.3689108164249885;0.4167611286132861;0.3689108164249885;1.2083333333333333;1.875;2.4583333333333335;2.346586800146607;869.163634442975;17.861442840636293;14.289940051619983;14.289940051619983;11.081352672378642;8.0597…
233;13.407418036659108;-4.57196097883598;13.407418036659108;0.052737150415722356;0.8225215820947865;336.3570000000001;317.205;336.14494788800005;128.0;0.0;0.41676132666979226;-0.3761205645961125;0.41676132666979226;0.3761205645961125;1.2083333333333333;1.875;2.4583333333333335;2.442117626732011;920.4765097715796;17.861442840636293;14.005863162936555;14.005863162936555;11.03182384952193;7.80102007…
234;13.207652389697843;-4.522224899218947;13.207652389697843;0.023453561980347537;0.8276631259961523;324.346;305.194;324.144947888;124.0;0.0;0.4167603776474047;-0.49324281135356074;0.49324281135356074;0.4167603776474047;1.2173913043478262;1.9130434782608696;2.5217391304347827;2.183089721793744;751.5673821002089;16.828062645816686;13.088798542342667;13.088798542342667;10.77693543316926;7.798245035…
235;13.272308437263794;-4.538564460506426;13.272308437263794;0.022783446712018263;0.7240680182359245;324.34600000000006;305.1940000000001;324.144947888;124.0;0.0;0.4167603791055445;-0.493242811353541;0.493242811353541;0.4167603791055445;1.173913043478261;1.826086956521739;2.4347826086956523;2.3065034662643416;783.4826333696635;17.154336059449747;13.415071955975726;13.415071955975726;10.5038557481…
236;13.303463955026453;-4.570543745275889;13.303463955026453;0.03482048374905533;0.7898932253992044;322.33000000000004;305.194;322.129297824;122.0;0.0;0.4167613233960907;-0.37612056598796545;0.4167613233960907;0.37612056598796545;1.173913043478261;1.826086956521739;2.4347826086956523;2.428844571161241;904.6651502971725;17.154336059449747;13.298756381750005;13.298756381750005;10.493819047061145;7.…
237;13.181014975434618;-4.549710411942554;13.181014975434618;0.015457294028722535;0.7492828510792688;308.30299999999994;293.18299999999994;308.11364776000005;116.0;0.0;0.41676057250965154;-0.4932428113422697;0.4932428113422697;0.41676057250965154;1.1818181818181819;1.8636363636363635;2.5;2.3415331060365943;807.1235812624321;16.28409257144667;12.3377216867861;12.3377216867861;10.066298692132579;6.…
238;13.175157076719575;-4.527887967687075;13.175157076719575;0.025700113378685163;0.7605118674659711;310.3190000000001;293.18300000000005;310.129297824;118.0;0.0;0.4167603776529488;-0.49324281135356074;0.49324281135356074;0.4167603776529488;1.2727272727272727;1.9545454545454546;2.590909090909091;2.2568655855929087;753.1198210221738;16.28409257144667;12.54482846797265;12.54482846797265;10.07633539…
239;13.198864510909965;-4.522096085832558;13.198864510909965;0.036985727933148915;0.8276631259961523;324.346;305.194;324.144947888;124.0;0.0;0.4167603776474047;-0.49324281135356074;0.49324281135356074;0.4167603776474047;1.3043478260869565;2.0434782608695654;2.6956521739130435;2.1457701343433633;757.5673821002088;16.828062645816686;13.088798542342667;13.088798542342667;10.71627526138944;7.73758486…
240;12.136496566685647;-0.9122764576509614;12.136496566685647;0.21945940413202325;0.6375472570772324;415.5770000000002;382.31300000000016;415.25112929600004;162.0;0.0;0.15580410919281665;-0.3881217975269084;0.3881217975269084;0.15580410919281665;1.1290322580645162;1.903225806451613;2.6129032258064515;1.6782977385013422;1037.0110351490798;21.802754140504845;18.924011507786663;18.924011507786663;14…
241;13.435172193877548;-4.578043745275891;13.435172193877548;0.05102418745275905;0.7698913404842673;336.35700000000014;317.2050000000001;336.144947888;128.0;0.0;0.416761499697696;-0.37590553336394367;0.416761499697696;0.37590553336394367;1.1666666666666667;1.7916666666666667;2.375;2.517755510989023;949.606040640572;18.024579547452824;14.22140611256038;14.22140611256038;10.921339401989712;7.647548…
242;13.432542910682791;-4.53137003180902;13.432542910682791;0.1277532123960694;0.7255678240128137;336.35699999999997;317.205;336.1449478880001;128.0;0.0;0.416761130112806;-0.37070094135084053;0.416761130112806;0.37070094135084053;1.0833333333333333;1.7916666666666667;2.5;2.0395940101514975;884.4335876700023;17.223250160202095;13.651747371185783;13.651747371185783;11.286712265874598;8.265073185167…
243;13.068975103930462;-4.520045941987906;13.068975103930462;0.024814814814815067;0.7704934366883109;282.265;269.161;282.097997696;106.0;0.0;0.4167603791420837;-0.4932428113535456;0.4932428113535456;0.4167603791420837;1.2;1.9;2.55;2.327033320700363;696.8589862331706;14.654336059449747;10.915071955975728;10.915071955975728;9.269875513468989;6.285202051234866;6.285202051234866;5.204069512135934;5.2…
244;13.350656336608717;-4.529855363441673;13.350656336608717;0.11701247165532913;0.7950410637287657;322.33;305.19399999999996;322.129297824;122.0;0.0;0.4167611301057115;-0.3814012510595086;0.4167611301057115;0.3814012510595086;1.173913043478261;1.9130434782608696;2.652173913043478;2.0091187270167867;853.5080191521032;16.353006672199015;12.704533775685825;12.704533775685825;10.85919191094603;7.874…
245;9.04819084518309;-0.1365674996850592;9.04819084518309;0.05350838662166191;0.7804917028300058;324.449;304.28900000000004;324.12963426000005;118.0;0.0;0.12556177275318248;-0.3600201200249245;0.3600201200249245;0.12556177275318248;1.2173913043478262;2.0434782608695654;2.782608695652174;1.7943086853649972;767.91706884577;15.863596551749426;13.26334569749818;14.079842278425906;11.19943850898383;8.…
246;12.965146807090349;-4.471640118914875;12.965146807090349;0.4253269085411946;0.7314928187772969;341.76;326.64;341.07942644;122.0;0.0;0.4330452984473666;-0.3523463848169205;0.4330452984473666;0.3523463848169205;1.0869565217391304;1.7826086956521738;2.4347826086956523;2.038031256185944;742.8586055986252;16.828062645816686;12.538908336017778;13.294837282036234;10.665651790741686;7.082506697594032…
247;8.932560679893832;-0.31538694412950385;8.932560679893832;0.008971349584624866;0.8483428986500948;284.38399999999996;268.256;284.098334132;102.0;0.0;0.12553270671702846;-0.36002082732085516;0.36002082732085516;0.12553270671702846;1.3;2.1;2.8;2.068778942637309;696.7427021649562;14.328062645816686;11.72781179156544;12.544308372493166;9.492331727797284;6.5733442882863375;7.452997099541232;5.48652…
248;13.812793179795918;-0.5033397502519525;13.812793179795918;0.19193400020961393;0.6247187918233824;364.445;347.3090000000001;364.1045623840001;130.0;0.0;0.16396293465894757;-0.3553493624266097;0.3553493624266097;0.16396293465894757;1.1538461538461537;2.0;2.730769230769231;1.759519491135107;1005.3457047907235;18.311190308942123;14.415177341333173;15.2316739222609;12.45865822298607;8.295018595242…
249;9.172635289627534;-0.14138609378936784;9.172635289627534;0.05103282077804061;0.7419565530528188;338.4760000000001;316.30000000000007;338.145284324;124.0;0.0;0.12556177279380912;-0.36002011397730577;0.36002011397730577;0.12556177279380912;1.25;2.0416666666666665;2.75;1.8226682907578546;811.5317210567578;16.7338400397525;14.185995428308553;15.00249200923628;11.61012211150679;8.710197819714486;9…
250;8.932560679893832;-0.3141586750440919;8.932560679893832;0.00951790308256717;0.8483428986500948;284.38399999999996;268.256;284.098334132;102.0;0.0;0.12553270675759484;-0.36002082128195423;0.36002082128195423;0.12553270675759484;1.3;2.1;2.8;2.068778942637309;696.7427021649562;14.328062645816686;11.72781179156544;12.544308372493166;9.492331727797284;6.586424371861273;7.402920952789;5.45079090189…
251;13.654541700958774;-0.42917308358528605;13.654541700958774;0.06230437057998417;0.8486403885347036;296.345;279.20899999999995;296.13249138400005;112.0;0.0;0.125532706716955;-0.36002082734335544;0.36002082734335544;0.125532706716955;1.1818181818181819;1.9545454545454546;2.6818181818181817;2.1177264546230536;777.1420031962216;15.905412915006314;12.774878243300432;12.774878243300432;10.3861785779…
252;13.29191053017983;-0.40506358626375705;13.29191053017983;0.029059633648378602;0.7845541816378736;305.78;288.644;305.098270064;110.0;0.0;0.14132768434133575;-0.3600208273434924;0.3600208273434924;0.14132768434133575;1.1428571428571428;1.8095238095238095;2.5238095238095237;2.0852158635909466;699.1846179821556;15.198306133819766;12.2056291208097;12.961558066828154;9.865010527859457;6.90988402584…
253;13.764564749699353;-0.8864247409503545;13.764564749699353;0.2580842576391478;0.8457906075002893;354.3810000000002;335.2290000000001;354.13797068799994;134.0;0.0;0.35594946786897674;-0.4626554054253002;0.4626554054253002;0.35594946786897674;1.3076923076923077;2.076923076923077;2.769230769230769;2.0037167125449162;902.414686511124;18.896976746569027;14.798481605414706;14.798481605414706;12.3348…
254;11.071678197143566;-0.31485082304526735;11.071678197143566;0.31485082304526735;0.5900624139738603;222.243;212.16299999999995;222.06807956;82.0;0.0;0.3356903244141693;-0.4227287106667624;0.4227287106667624;0.3356903244141693;0.7647058823529411;1.588235294117647;2.411764705882353;2.2069337091014556;711.5733834430602;11.664925939000156;9.089999272823986;9.089999272823986;8.326499840494924;5.4217…
255;6.165022500769855;-0.36699234168976247;6.165022500769855;0.3346544312169315;0.759046374061853;301.817;281.6569999999999;301.12334194;110.0;0.0;0.13372198322729292;-0.35771820038272795;0.35771820038272795;0.13372198322729292;0.9523809523809523;1.6666666666666667;2.380952380952381;2.0994512917499417;691.3677237596133;15.25071237662706;12.827664647800473;13.583593593818929;9.767586856405694;7.15…
256;13.358152812069886;-0.35780257936507964;13.358152812069886;0.01618543713781828;0.8232438020793796;271.33500000000004;253.19099999999995;271.137242416;104.0;0.0;0.12553270671695485;-0.36002082734341817;0.36002082734341817;0.12553270671695485;1.1;1.85;2.6;2.092520924551954;651.1883056520898;14.328062645816686;11.9050149169901;11.9050149169901;9.454326925336499;6.804235122675004;6.80423512267500…
257;13.919497147681895;-0.6362564169186196;13.919497147681895;0.14544684979389189;0.6655262756573928;358.41600000000017;339.2640000000001;358.148141448;134.0;0.0;0.12602052845142125;-0.3599963210275316;0.3599963210275316;0.12602052845142125;1.037037037037037;1.8148148148148149;2.5555555555555554;1.8869988974206282;1041.9891525099708;19.018297090128673;15.16162958924856;15.16162958924856;12.991350…
258;13.472604974624275;-0.49688457391807783;13.472604974624275;0.05151601565021524;0.8486403885347036;296.345;279.20899999999995;296.13249138400005;112.0;0.0;0.14049410795444778;-0.36002082734350443;0.36002082734350443;0.14049410795444778;1.1818181818181819;1.8636363636363635;2.590909090909091;2.0981031019539786;777.1420031962216;15.905412915006313;12.774878243300432;12.774878243300432;10.4030153…
259;13.412713949777443;-4.536510456034265;13.412713949777443;0.11483938019652329;0.7800677105877624;336.357;317.205;336.14494788800005;128.0;0.0;0.4167611301057218;-0.38140088494168617;0.4167611301057218;0.38140088494168617;1.2083333333333333;1.9583333333333333;2.6666666666666665;1.978470455290923;884.4335876700023;17.223250160202095;13.574777263688901;13.574777263688901;11.253038761063383;8.2685…
260;12.621979245401864;-0.5528783488704125;12.621979245401864;0.07511290627362088;0.5847608272860438;362.4220000000001;336.2140000000001;362.17293855199995;142.0;0.0;0.3417333808949266;-0.4619900080756294;0.4619900080756294;0.3417333808949266;0.8846153846153846;1.5;2.1538461538461537;2.4136690405178713;664.5104068984011;18.94094682093905;15.46815131184136;15.46815131184136;12.46923425058676;9.179…
261;12.689880479969766;-0.5515009384020926;12.689880479969766;0.0771705194423451;0.5631994183453956;376.4490000000001;348.2250000000001;376.18858861599995;148.0;0.0;0.3417333808949266;-0.4619900080756294;0.4619900080756294;0.3417333808949266;0.8518518518518519;1.4444444444444444;2.074074074074074;2.3801481003140124;679.4945597423723;19.648053602125596;16.175258093027907;16.175258093027907;12.9692…
262;5.309405124130052;0.18820011337868414;5.309405124130052;0.18820011337868414;0.5390554770388727;313.40000000000003;294.24800000000005;313.146664228;118.0;0.0;0.11837886580628365;-0.496768209584974;0.496768209584974;0.11837886580628365;0.75;1.4166666666666667;2.1666666666666665;1.8990494538846165;938.5554498130074;16.355160383312146;13.568502328308254;13.568502328308254;11.864504642955708;8.115…
263;11.535831992569701;-3.3274752954516758;11.535831992569701;0.22149287184009392;0.740530140257037;367.4740000000001;346.30600000000015;367.135447912;134.0;0.0;0.229320043542295;-0.34427090864211346;0.34427090864211346;0.229320043542295;1.1538461538461537;1.8846153846153846;2.4615384615384617;2.2115996566940703;1135.8080668351936;19.06011345338556;15.237974215908515;16.05447079683624;12.19169046…
264;13.426154792996355;-3.367434581570359;13.426154792996355;0.24494234219297328;0.6974715935108362;372.46500000000003;351.2970000000001;372.13077713200005;136.0;0.0;0.22938988463138169;-0.359153405988054;0.359153405988054;0.22938988463138169;1.1538461538461537;1.8461538461538463;2.4615384615384617;1.8902957550181867;1068.8891791127317;18.526733258565955;14.713075329480546;15.529571910408272;12.2…
265;11.364481492620715;-3.3016067362511374;11.364481492620715;0.5347948486097838;0.8038296331881134;325.39300000000014;310.273;325.08849772;116.0;0.0;0.2293200435326687;-0.34984383820074827;0.34984383820074827;0.2293200435326687;1.1304347826086956;1.826086956521739;2.4347826086956523;2.108386262428694;1026.1259952533992;16.612519696192862;12.737974215908514;13.55447079683624;10.870323259869139;6.…
266;11.434022387682443;-3.308329737951817;11.434022387682443;0.5455355893505247;0.7893497163608209;339.42000000000013;322.2840000000001;339.10414778399996;122.0;0.0;0.22932004353746216;-0.3470526059856726;0.3470526059856726;0.22932004353746216;1.1666666666666667;1.875;2.4583333333333335;2.1415081762476653;1042.2976675803807;17.31962647737941;13.445080997095062;14.261577578022788;11.40832806232992…
267;11.498354949410839;-3.321855460740933;11.498354949410839;0.22510681741832506;0.766028005681466;353.4470000000002;334.29500000000013;353.11979784799996;128.0;0.0;0.229320043542295;-0.3442709099862051;0.3442709099862051;0.229320043542295;1.12;1.8;2.36;2.18163597902484;1072.2949637102342;18.189869965382485;14.315324485098142;15.131821066025866;11.781006862392097;7.912093893755978;9.8035054318142…
268;11.5550011247196;-3.3473951378146984;11.5550011247196;0.18982491916519662;0.7175033326956892;383.4730000000001;362.3050000000002;383.13036253200005;140.0;0.0;0.229320043542295;-0.49535132118783065;0.49535132118783065;0.229320043542295;1.1851851851851851;1.9259259259259258;2.5185185185185186;2.2136764545922203;1155.1640391862047;19.76722023457211;15.646222506372379;16.462719087300105;12.729695…
269;14.045462238512382;-3.377062072311181;14.045462238512382;0.0009133781815964248;0.7440211565324877;371.4370000000001;353.2930000000001;371.11037603599993;134.0;0.0;0.229320043542295;-0.34427089614527456;0.34427089614527456;0.229320043542295;1.1923076923076923;1.9230769230769231;2.5;2.2115996566940703;1141.5360059775126;19.060113453385565;14.61593868891774;15.432435269845467;12.191690464915055;…
270;11.55452778891701;-3.3274174463376407;11.55452778891701;0.2760327433442511;0.7201143809111004;367.4740000000001;346.3060000000001;367.135447912;134.0;0.0;0.22932004354230368;-0.344003145414176;0.344003145414176;0.22932004354230368;1.1923076923076923;1.8846153846153846;2.4615384615384617;2.190150675776476;1090.5269880118653;18.89697674656903;15.022431266284688;15.838927847212414;12.31901166485…
271;11.55452778891701;-3.3274174463376407;11.55452778891701;0.2760327433442511;0.7201143809111004;367.4740000000001;346.3060000000001;367.135447912;134.0;0.0;0.22932004354230368;-0.344003145414176;0.344003145414176;0.22932004354230368;1.1923076923076923;1.8846153846153846;2.4615384615384617;2.190150675776476;1090.5269880118653;18.89697674656903;15.022431266284688;15.838927847212414;12.31901166485…
272;10.224324019935493;-0.8443668915760376;10.224324019935493;0.20300175317040425;0.6723450048191552;393.8340000000001;377.70600000000013;393.09925243200007;140.0;0.0;0.24736086856998582;-0.4183355623616407;0.4183355623616407;0.24736086856998582;1.1071428571428572;1.8214285714285714;2.4285714285714284;1.897125414638214;1077.455996782563;20.25878406613483;15.14108289448989;15.897011840508345;13.43…
273;9.057005124338277;-0.32020553823381226;9.057005124338277;0.006495783741003569;0.835290547226598;298.41100000000006;280.267;298.113984196;108.0;0.0;0.12553270675762165;-0.36002082127373;0.36002082127373;0.12553270675762165;1.3333333333333333;2.0952380952380953;2.761904761904762;2.112099833860916;739.7337621483995;15.198306133819766;12.650461522375815;13.466958103303542;9.903015330320244;7.0030…
274;8.828394013227166;-0.34940054957168054;8.828394013227166;0.01160478210261795;0.8532435134055188;268.316;252.18799999999996;268.121177752;102.0;0.0;0.2033756518024888;-0.45320683763385117;0.45320683763385117;0.2033756518024888;1.25;2.05;2.75;2.068778942637309;694.7427021649562;14.328062645816686;11.72781179156544;11.72781179156544;9.492331727797284;6.5733442882863375;6.5733442882863375;5.48652…
275;13.66074004806621;-4.543763052799172;13.66074004806621;0.16526976023548934;0.7419216314737895;350.31500000000005;336.20300000000003;350.104225948;130.0;0.0;0.4330452984473666;-0.3523463848167832;0.4330452984473666;0.3523463848167832;1.12;1.84;2.48;2.066608148814745;868.3553914567499;18.405412915006313;13.40877166232811;13.40877166232811;11.597503443319823;7.466797097866971;7.466797097866971;6…
276;13.842248017286469;-0.5253125393675993;13.842248017286469;0.23711918539479915;0.6351596396081053;358.41600000000005;339.26400000000007;358.14814144800005;134.0;0.0;0.154724852047772;-0.35600680786447997;0.35600680786447997;0.154724852047772;1.0;1.7777777777777777;2.5185185185185186;1.7485846859403096;1037.9891525099708;19.018297090128673;15.16162958924856;15.16162958924856;12.95865822298607;8…
277;12.947880142023568;-4.483446248391459;12.947880142023568;0.40561227114302545;0.8080976091447115;338.354;325.25;338.0700686960001;120.0;0.0;0.4330452984473668;-0.3523463847942813;0.4330452984473668;0.3523463847942813;1.2608695652173914;2.0;2.608695652173913;2.019478944425504;789.353527988843;16.828062645816686;12.36170521059312;13.178201791520847;10.70365659320247;6.851615863205366;7.731268674…
278;6.076242266417755;-0.2970386904761908;6.076242266417755;0.02270345175107069;0.7940639472408023;287.79;269.64599999999996;287.107691876;104.0;0.0;0.12553270671695474;-0.3600208273434926;0.3600208273434926;0.12553270671695474;1.1;1.85;2.6;2.092520924551954;651.1883056520898;14.328062645816686;11.9050149169901;12.660943863008555;9.454326925336499;6.804235122675004;7.1821995956842315;5.6854379053…
279;12.24349902732749;-0.6815666204753505;12.24349902732749;0.08430476820357757;0.4759628589151631;365.4290000000001;342.24500000000006;365.162708216;140.0;0.0;0.3505204378371327;-0.46219876008594835;0.46219876008594835;0.3505204378371327;1.037037037037037;1.7407407407407407;2.3703703703703702;2.262766346290901;1003.9916680384405;19.388540578131757;15.820329254432062;15.820329254432062;13.0832486…
280;11.478310062852813;-0.3143906945494246;11.478310062852813;0.3143906945494246;0.672185973968867;293.36600000000004;274.21399999999994;293.14157884800005;112.0;0.0;0.3356915650895737;-0.4226467798614933;0.4226467798614933;0.3356915650895737;0.9545454545454546;1.6818181818181819;2.3636363636363638;2.297189392604236;832.9281524607155;15.526733258565956;12.874076161507414;12.874076161507414;10.723…
281;11.518232043552764;-0.34803700615028155;11.518232043552764;0.34803700615028155;0.677207387832015;318.37600000000003;300.232;318.136827816;120.0;0.0;0.3356915650895737;-0.42264677986149324;0.42264677986149324;0.3356915650895737;1.0416666666666667;1.75;2.375;2.260469002068227;961.5807871679586;17.10408352775558;13.743939487817746;13.743939487817746;11.655728303040549;7.993006471550654;7.9930064…
282;11.515787106011674;-0.41256951558809485;11.515787106011674;0.05548614711673916;0.3954530238752067;338.36300000000006;320.21900000000005;338.126657056;128.0;0.0;0.3356915650895737;-0.42264677986149246;0.42264677986149246;0.3356915650895737;1.04;1.72;2.32;2.2299358682108448;972.8758060416651;17.974327015758657;14.060436068745473;14.060436068745473;12.028407103102724;8.108154843220765;8.10815484…
283;11.546553864505704;-0.49007514851670697;11.546553864505704;0.12030096193155404;0.32384423171871746;353.3780000000001;334.22600000000006;353.13755608800005;134.0;0.0;0.33569156508957426;-0.4226467798609928;0.4226467798609928;0.33569156508957426;1.1153846153846154;1.8461538461538463;2.5;2.3097481736536585;1038.623946906501;18.844570503761737;14.560436068745473;14.560436068745473;12.439090705625…
284;11.569383273275422;-0.3514749855497994;11.569383273275422;0.09507961604066861;0.6983396203939902;350.41800000000006;328.2420000000001;350.163042564;134.0;0.0;0.3356915650895737;-0.422646779861493;0.422646779861493;0.3356915650895737;1.0384615384615385;1.7307692307692308;2.3461538461538463;2.1552629894208413;986.3039776837454;18.681433796945203;15.204974182781651;15.204974182781651;12.51157035…
285;11.57495870364481;-0.31844181178236;11.57495870364481;0.31844181178236;0.6483034121166596;336.43500000000006;312.24300000000005;336.183778008;130.0;0.0;0.3356915650895737;-0.422646779861493;0.422646779861493;0.3356915650895737;0.92;1.6;2.2;2.2134046700962773;922.7740687877515;17.974327015758657;15.243939487817746;15.243939487817746;12.028407103102724;8.63743366255057;8.63743366255057;6.275205…
286;11.547687719643056;-0.35040921306794304;11.547687719643056;0.0516695011337871;0.5083877532260886;335.4030000000001;314.235;335.152143532;128.0;0.0;0.3356915650895737;-0.42264677986149324;0.42264677986149324;0.3356915650895737;1.0;1.68;2.28;2.229935868210844;966.5928754165758;17.974327015758657;14.704974182781651;14.704974182781651;12.028407103102724;8.473523819032605;8.473523819032605;5.96744…
287;11.501126612184512;-0.3312593814181115;11.501126612184512;0.3312593814181115;0.6349561341746345;327.8110000000001;309.66700000000003;327.10260649599996;118.0;0.0;0.3356915650895737;-0.4226467798614932;0.4226467798614932;0.3356915650895737;1.0;1.6956521739130435;2.347826086956522;2.2790737925627336;880.0053556428386;16.396976746569035;13.174690365327015;13.93061931134547;11.117723500579764;7.7…
288;13.231128183418045;-0.36339895901223485;13.231128183418045;0.2593286676980757;0.6676671033040408;311.3560000000001;293.212;311.132157036;118.0;0.0;0.3356915650895737;-0.42264677986149296;0.42264677986149296;0.3356915650895737;1.0;1.6956521739130435;2.347826086956522;2.2790737925627336;880.0053556428386;16.396976746569035;13.174690365327015;13.174690365327015;11.117723500579764;7.7083819103052…
289;11.525777923275218;-0.3544214737216176;11.525777923275218;0.3544214737216176;0.677207387832015;318.37600000000003;300.232;318.136827816;120.0;0.0;0.33569156508957376;-0.4226467798614086;0.4226467798614086;0.33569156508957376;1.0833333333333333;1.875;2.5833333333333335;2.306952167312669;978.8307871679585;17.10408352775558;13.743939487817746;13.743939487817746;11.655728303040549;7.9930064715506…
290;11.339228272729356;-0.32438219114806377;11.339228272729356;0.32438219114806377;0.6645927467463808;265.312;250.19199999999992;265.11027872;100.0;0.0;0.3356915650797027;-0.4226467827286895;0.4226467827286895;0.3356915650797027;0.95;1.7;2.4;2.3232393459217544;804.082994103965;14.11251969619286;11.459862599134318;11.459862599134318;9.647867045540842;6.4564741678708595;6.4564741678708595;4.9220668…
291;11.379150253429309;-0.35802850274892095;11.379150253429309;0.35802850274892095;0.6787090564738574;290.322;276.21;290.10552768799994;108.0;0.0;0.3356915650797027;-0.42264678272868933;0.42264678272868933;0.3356915650797027;1.0454545454545454;1.7727272727272727;2.409090909090909;2.2591546229775052;931.9437636482002;15.689869965382487;12.32972592544465;12.32972592544465;10.57971869811898;6.840764…
292;13.098782504405701;-0.3733904556108738;13.098782504405701;0.26672321502317864;0.6728600667971936;283.302;269.18999999999994;283.100856908;106.0;0.0;0.3356915650797027;-0.4226467827286891;0.4226467827286891;0.3356915650797027;1.0;1.7142857142857142;2.380952380952381;2.2896267019649383;850.788261271016;14.982763184195939;11.760476802953919;11.760476802953919;10.041713895658194;6.556140006898433…
293;11.386696133151762;-0.36441297032025743;11.386696133151762;0.36441297032025743;0.6787090564738574;290.32200000000006;276.21;290.10552768799994;108.0;0.0;0.3356915650797029;-0.4226467827286048;0.4226467827286048;0.3356915650797029;1.0909090909090908;1.9090909090909092;2.6363636363636362;2.3116439916996567;949.1937636481999;15.689869965382487;12.32972592544465;12.32972592544465;10.5797186981189…
294;11.230491027831397;-0.3592461367262956;11.230491027831397;0.3592461367262956;0.6554642687683736;252.26899999999998;240.17299999999994;252.078644244;94.0;0.0;0.33569252984301273;-0.49596889050077103;0.49596889050077103;0.33569252984301273;1.0;1.7894736842105263;2.526315789473684;2.296791860210801;772.8510796023279;13.242276208189782;10.420897294098223;10.420897294098223;9.275188245478668;5.950…
295;11.10134561966813;-0.42188786008230417;11.10134561966813;0.10004629629629647;0.6623041086624183;238.24199999999996;228.16199999999995;238.06299418;88.0;0.0;0.33569252893477763;-0.5071662119491527;0.5071662119491527;0.33569252893477763;0.9444444444444444;1.7222222222222223;2.5;2.2860788332249116;757.5407671777517;12.535169427003234;9.459862599134318;9.459862599134318;8.737183443017884;5.562046…
296;11.327139668623394;-0.36329725395923096;11.327139668623394;0.36329725395923096;0.6932100683771844;295.338;278.202;295.12084340399997;112.0;0.0;0.33569252984301273;-0.4959688904200126;0.4959688904200126;0.33569252984301273;1.0;1.7272727272727273;2.3636363636363638;2.1594647509857126;863.6298184684651;15.689869965382487;12.790760620408555;12.790760620408555;10.57971869811898;6.979530206089615;6…
297;11.197994260460128;-0.42593897731524044;11.197994260460128;0.09208616780045387;0.7326674139013605;281.31100000000004;266.191;281.10519334;106.0;0.0;0.33569252893477763;-0.5071662118684703;0.5071662118684703;0.33569252893477763;1.0;1.7142857142857142;2.380952380952381;2.129189615990057;848.0333737688526;14.982763184195939;11.82972592544465;11.82972592544465;10.041713895658194;6.590764568143799…
298;11.111600177843517;-0.3484971346461243;11.111600177843517;0.3484971346461243;0.6195772910043694;247.253;238.18099999999993;247.063328528;90.0;0.0;0.3356903244141693;-0.4227287106667622;0.4227287106667622;0.3356903244141693;0.8947368421052632;1.631578947368421;2.3684210526315788;2.118966243309148;838.9921989471826;13.242276208189782;9.959862599134318;9.959862599134318;9.25835149307306;5.806063…
299;11.168326837935563;-0.31890194027820273;11.168326837935563;0.31890194027820273;0.6645927467463808;265.312;250.19199999999992;265.11027872;100.0;0.0;0.3356903244141693;-0.4227287106667621;0.4227287106667621;0.3356903244141693;0.85;1.55;2.25;2.050661410278405;801.082994103965;14.11251969619286;11.459862599134318;11.459862599134318;9.631030293135236;6.450491103727153;6.450491103727153;4.94833748…
300;12.850081635169117;-0.36385908750807716;12.850081635169117;0.2587630865273358;0.6081938712667193;240.23299999999998;231.16099999999994;240.058657748;88.0;0.0;0.3356903244141693;-0.42272871066676204;0.42272871066676204;0.3356903244141693;0.8333333333333334;1.5555555555555556;2.3333333333333335;2.1578450911762372;757.2956546799152;12.535169427003234;9.390613476643587;9.390613476643587;8.7203466…
301;11.11914605756597;-0.35488160221746035;11.11914605756597;0.35488160221746035;0.6195772910043694;247.253;238.18099999999995;247.063328528;90.0;0.0;0.33569032441416935;-0.42272871066668;0.42272871066668;0.33569032441416935;0.9473684210526315;1.7894736842105263;2.6315789473684212;2.175441092814575;856.2421989471825;13.242276208189782;9.959862599134317;9.959862599134317;9.25835149307306;5.8060639…
302;13.180636439378322;-0.6299161470143615;13.180636439378322;0.43328703703703675;0.62228770010627;258.22299999999996;250.15899999999993;258.049235936;94.0;0.0;0.3356903244141698;-0.42272871066636997;0.42272871066636997;0.3356903244141698;0.7894736842105263;1.5263157894736843;2.263157894736842;2.196796921759313;801.4836768266103;13.405412915006313;9.691227680463188;9.691227680463188;9.11419354072…
303;12.73128533887282;-4.375346388670252;12.73128533887282;0.4011351647140342;0.6185148998044889;290.24000000000007;281.16799999999995;290.05546418800003;106.0;0.0;0.4159312300618639;-0.4227287106667426;0.4227287106667426;0.4159312300618639;0.8571428571428571;1.619047619047619;2.380952380952381;2.121020008926121;863.0153545679448;15.035169427003234;10.64654242266204;10.64654242266204;9.9316715560…
304;11.267297751859024;-0.32979169924294216;11.267297751859024;0.32979169924294216;0.5109710352585891;299.32900000000006;286.225;299.094628656;110.0;0.0;0.3356903244141693;-0.42272871066672174;0.42272871066672174;0.3356903244141693;0.7391304347826086;1.5217391304347827;2.347826086956522;1.8152369824157413;1035.873163673802;15.6480536021256;12.269263675892823;12.269263675892823;11.29282633568371;7…
305;11.43904536197195;-0.30845319454942466;11.43904536197195;0.30845319454942466;0.6708095390255474;299.3950000000001;282.259;299.097999784;108.0;0.0;0.3356915651321022;-0.4226467716718059;0.4226467716718059;0.3356915651321022;1.1428571428571428;1.9523809523809523;2.619047619047619;2.2935480587473656;801.2682142504667;14.819626477379408;12.127623913592025;12.944120494519751;10.223876650462412;7.0…
306;11.032413496262702;-0.3089133230452674;11.032413496262702;0.3089133230452674;0.5963772949433798;228.27200000000002;220.20799999999994;228.024500496;78.0;0.0;0.3356903244558586;-0.42272870269775453;0.42272870269775453;0.3356903244558586;1.0625;2.0;2.8125;2.2391749336094846;680.4740179402336;10.957819157813608;8.343547024908597;9.160043605836323;7.8264998404949235;4.906258116820267;5.7859109280…
307;11.059621944380241;-0.32924254115226326;11.059621944380241;0.32924254115226326;0.6161606750336015;262.717;255.66099999999997;261.985528144;84.0;0.0;0.3356903244558588;-0.42272870269765267;0.42272870269765267;0.3356903244558588;1.0588235294117647;1.9411764705882353;2.7058823529411766;2.1964327149979543;742.2593188940273;11.828062645816686;8.644161228728198;10.21658675567438;8.220346690612274;5…
308;11.01183736457546;-0.3349549897119337;11.01183736457546;0.3349549897119337;0.5820424830652497;212.204;204.13999999999996;212.047344116;78.0;0.0;0.33569032458359416;-0.46437506227435854;0.46437506227435854;0.33569032458359416;1.0;1.9375;2.75;2.2391749336094846;677.7191304380701;10.957819157813608;8.343547024908597;8.343547024908597;7.8264998404949235;4.906258116820267;4.906258116820267;3.48433…
309;11.127823743516386;-0.3556634952215758;11.127823743516386;0.3556634952215758;0.623695877629567;250.25699999999998;240.17699999999994;250.07422756;92.0;0.0;0.33569032449599423;-0.4227286950886481;0.4227286950886481;0.33569032449599423;1.1578947368421053;2.0;2.736842105263158;2.205943278759681;865.7183387647644;13.405412915006313;10.252375656255024;10.252375656255024;9.185871848001627;5.7898075…
310;10.256624674561184;0.10522686234987866;10.256624674561184;0.10522686234987866;0.7840650869632418;306.36899999999997;288.22499999999997;306.148061196;116.0;0.0;0.29458456361076646;-0.48019203865936333;0.48019203865936333;0.29458456361076646;1.2173913043478262;2.0;2.6956521739130435;1.8791845421568192;922.5345885798694;15.97432701575866;13.028596717383738;13.028596717383738;11.185871848001627;7…
311;12.192824115676782;-0.7112425070336776;12.192824115676782;0.13828935968365963;0.6521797320674587;449.63500000000033;410.32300000000026;449.292994108;178.0;0.0;0.15580410919281654;-0.3963746392228555;0.3963746392228555;0.15580410919281654;1.0909090909090908;1.8484848484848484;2.5454545454545454;1.6246478942477522;990.6242837106139;23.38010440969447;20.439759042346218;20.439759042346218;15.7708…
312;13.98405824829932;-4.886781108276644;13.98405824829932;0.26326094944150524;0.5268299269868363;409.4230000000001;386.2390000000001;409.16649185600005;156.0;0.0;0.41708813433488334;-0.4964524047828673;0.4964524047828673;0.41708813433488334;1.0344827586206897;1.7241379310344827;2.3448275862068964;1.9878396156557079;976.460065388649;21.449382989376325;16.400335493890832;16.400335493890832;13.4494…
313;13.98405824829932;-4.886781108276644;13.98405824829932;0.26326094944150524;0.5268299269868363;409.4230000000001;386.2390000000001;409.16649185600005;156.0;0.0;0.41708813433488334;-0.4964524047828673;0.4964524047828673;0.41708813433488334;1.0344827586206897;1.7241379310344827;2.3448275862068964;1.9878396156557079;976.460065388649;21.449382989376325;16.400335493890832;16.400335493890832;13.4494…
314;13.989266581632652;-4.985447137188208;13.989266581632652;0.03882613693625614;0.4989843848212548;427.4130000000001;405.23700000000014;427.15707004399997;162.0;0.0;0.41708813437979425;-0.4964524047828673;0.4964524047828673;0.41708813437979425;1.0333333333333334;1.7333333333333334;2.3333333333333335;2.0065057953035685;1057.352778454279;22.31962647737941;16.700949697710435;16.700949697710435;13.8…
315;14.063340655706726;-4.891697137188209;14.063340655706726;0.2640428424456205;0.490352892915971;423.4500000000001;398.2500000000001;423.18214192;162.0;0.0;0.4170881343391776;-0.4964524047828673;0.4964524047828673;0.4170881343391776;1.0666666666666667;1.7666666666666666;2.3666666666666667;2.0065057953035685;1055.027989549425;22.319626477379405;17.32298522470121;17.32298522470121;13.8601221115067…
316;14.072599914965984;-5.129978387188209;14.072599914965984;0.06519387034989532;0.39633857185167126;477.42000000000013;455.24400000000014;477.153876484;180.0;0.0;0.4179241387245304;-0.4964524047828673;0.4964524047828673;0.4179241387245304;0.9393939393939394;1.606060606060606;2.1818181818181817;2.035882005785671;1147.897911605886;24.8196264773794;17.95687864372889;17.95687864372889;15.07144697691…
317;14.077167816200554;-4.9581516124968505;14.077167816200554;0.1384557665658861;0.5112700009943298;434.4330000000001;412.2570000000002;434.16174082399993;164.0;0.0;0.41708813435371683;-0.4964524047828673;0.4964524047828673;0.41708813435371683;1.1290322580645162;1.8387096774193548;2.4516129032258065;2.0217763267239017;1144.6644757434535;23.02673325856595;17.270198820201166;17.270198820201166;14.3…
318;14.063340655706728;-4.891697137188208;14.063340655706728;0.2640428424456205;0.49035289291597095;423.4500000000001;398.25000000000006;423.18214192;162.0;0.0;0.4170881343407741;-0.4964524047828673;0.4964524047828673;0.4170881343407741;1.0666666666666667;1.7666666666666666;2.3666666666666667;2.0065057953035685;1055.027989549425;22.319626477379405;17.32298522470121;17.32298522470121;13.8601221115…
319;14.072599914965984;-5.129978387188209;14.072599914965984;0.004250574094548654;0.39633857185167104;477.42000000000024;455.2440000000002;477.153876484;180.0;0.0;0.4170881343411422;-0.4964524047828673;0.4964524047828673;0.4170881343411422;0.9393939393939394;1.606060606060606;2.1818181818181817;2.035882005785671;1147.897911605886;24.81962647737941;17.95687864372889;17.95687864372889;15.0714469769…
320;14.077167816200554;-4.9581516124968505;14.077167816200554;0.1384557665658861;0.51127000099433;434.43300000000016;412.2570000000001;434.161740824;164.0;0.0;0.4170881343603011;-0.4964524047828673;0.4964524047828673;0.4170881343603011;1.1290322580645162;1.8387096774193548;2.4516129032258065;2.0217763267239017;1144.6644757434535;23.02673325856595;17.270198820201166;17.270198820201166;14.398126913…
321;14.129513495212901;-4.893143896447469;14.129513495212901;0.2662880215089818;0.44007130337401007;437.47700000000015;410.2610000000002;437.197791984;168.0;0.0;0.4170881343407855;-0.4964524047828673;0.4964524047828673;0.4170881343407855;1.064516129032258;1.7741935483870968;2.3870967741935485;2.0093623980463016;1071.1168116721924;23.026733258565947;18.03009200588776;18.03009200588776;14.398126913…
322;13.988173474636767;-4.964906108276644;13.988173474636767;0.10873354434366411;0.4989843848212548;427.4130000000001;405.2370000000001;427.157070044;162.0;0.0;0.41708813433499287;-0.4964524047828673;0.4964524047828673;0.41708813433499287;0.9666666666666667;1.6;2.2333333333333334;1.9929652142682261;1057.352778454279;22.319626477379405;16.70094969771043;16.70094969771043;13.843285359101186;9.24852…
323;14.048173474636767;-4.89083203420257;14.048173474636767;0.2638394618381994;0.49035289291597073;423.45000000000016;398.2500000000001;423.18214192;162.0;0.0;0.417088134334894;-0.4964524047828673;0.4964524047828673;0.417088134334894;1.0333333333333334;1.7333333333333334;2.3666666666666667;1.9929652142682257;1055.027989549425;22.3196264773794;17.322985224701206;17.322985224701206;13.8432853591011…
324;14.055673474636766;-5.084072774943311;14.055673474636766;0.06519387034989554;0.39633857185167104;477.4200000000002;455.24400000000014;477.153876484;180.0;0.0;0.41708813433489433;-0.4964524047828673;0.4964524047828673;0.41708813433489433;0.9393939393939394;1.606060606060606;2.1818181818181817;1.992710281843526;1147.897911605886;24.819626477379405;17.95687864372889;17.95687864372889;15.05461022…
325;14.059702400256601;-4.944504873708744;14.059702400256601;0.1730759479717816;0.51127000099433;434.43300000000005;412.2570000000001;434.161740824;164.0;0.0;0.4170881343349294;-0.4964524047828673;0.4964524047828673;0.4170881343349294;1.096774193548387;1.8064516129032258;2.4193548387096775;1.9967713759654546;1144.6644757434535;23.02673325856595;17.270198820201166;17.270198820201166;14.38129016156…
326;14.059702400256601;-4.944504873708744;14.059702400256601;0.1730759479717816;0.51127000099433;434.43300000000005;412.2570000000001;434.161740824;164.0;0.0;0.4170881343349294;-0.4964524047828673;0.4964524047828673;0.4170881343349294;1.096774193548387;1.8064516129032258;2.4193548387096775;1.9967713759654546;1144.6644757434535;23.02673325856595;17.270198820201166;17.270198820201166;14.38129016156…
327;13.988173474636767;-4.964906108276645;13.988173474636767;0.10873354434366367;0.4989843848212548;427.4130000000001;405.23700000000014;427.157070044;162.0;0.0;0.4170881343349653;-0.4964524047828673;0.4964524047828673;0.4170881343349653;0.9666666666666667;1.6;2.2333333333333334;1.9929652142682255;1057.352778454279;22.319626477379405;16.70094969771043;16.70094969771043;13.843285359101186;9.248521…
328;14.048173474636767;-4.89083203420257;14.048173474636767;0.2638394618381994;0.49035289291597073;423.45000000000016;398.2500000000001;423.18214192;162.0;0.0;0.4170881343348913;-0.4964524047828673;0.4964524047828673;0.4170881343348913;1.0333333333333334;1.7333333333333334;2.3666666666666667;1.9929652142682257;1055.027989549425;22.3196264773794;17.322985224701206;17.322985224701206;13.84328535910…
329;14.055673474636766;-5.084072774943311;14.055673474636766;0.004250574094548876;0.39633857185167126;477.42000000000013;455.24400000000014;477.153876484;180.0;0.0;0.4170881343348915;-0.4964524047828673;0.4964524047828673;0.4170881343348915;0.9393939393939394;1.606060606060606;2.1818181818181817;1.992710281843526;1147.897911605886;24.8196264773794;17.95687864372889;17.95687864372889;15.0546102245…
330;14.059702400256601;-4.944504873708743;14.059702400256601;0.1730759479717816;0.5112700009943298;434.4330000000001;412.2570000000002;434.161740824;164.0;0.0;0.41708813433491765;-0.4964524047828673;0.4964524047828673;0.41708813433491765;1.096774193548387;1.8064516129032258;2.4193548387096775;1.9967713759654542;1144.6644757434535;23.026733258565947;17.270198820201166;17.270198820201166;14.3812901…
331;14.07047800138574;-4.777406108276645;14.07047800138574;0.3577458900226762;0.6067232606817616;403.4440000000001;379.2520000000001;403.175913668;154.0;0.0;0.41708813428166436;-0.49264668598822225;0.49264668598822225;0.41708813428166436;1.0689655172413792;1.8275862068965518;2.5517241379310347;1.6848185691375734;1005.0241378335683;20.86359655174942;16.436584583254703;16.436584583254703;13.5900665…
332;14.139359209648834;-4.876072137188209;14.139359209648834;0.28476492294448685;0.5386857131324907;421.43400000000014;398.2500000000001;421.16649185600005;160.0;0.0;0.41708813434109904;-0.49264303778990653;0.49264303778990653;0.41708813434109904;1.1;1.8333333333333333;2.533333333333333;1.7059808799784697;1053.4868979701425;21.733840039752497;16.737198787074306;16.737198787074306;13.9839133515944…
333;14.149760408793146;-4.78232213718821;14.149760408793146;0.3588389970185606;0.5663904823270689;417.47100000000023;391.26300000000026;417.191563732;160.0;0.0;0.4170881342874591;-0.49264633466346175;0.49264633466346175;0.4170881342874591;1.1;1.8333333333333333;2.533333333333333;1.7059808799784697;1050.7348354399826;21.733840039752497;17.359234314065077;17.359234314065077;13.983913351594483;10.11…
334;14.140501149533886;-4.794040887188209;14.140501149533886;0.34957973775930173;0.4639839806787304;482.3400000000001;459.1560000000001;481.086425736;160.0;0.0;0.41708813430413977;-0.4926453016656627;0.4926453016656627;0.41708813430413977;1.1333333333333333;1.8666666666666667;2.566666666666667;1.7059808799784697;1056.732010467979;21.733840039752497;16.737198787074306;18.323195326189012;13.9839133…
335;14.163587569286973;-4.848776612496849;14.163587569286973;0.30933282417905494;0.5885290268493129;428.4540000000002;405.2700000000002;428.1711626360001;162.0;0.0;0.417088134306669;-0.49264513139686;0.49264513139686;0.417088134306669;1.1612903225806452;1.903225806451613;2.5806451612903225;1.7230043761187785;1140.7616241302237;22.440946820939043;17.306447909565037;17.306447909565037;14.5219181540…
336;14.243134894389854;-4.916629621756109;14.243134894389854;0.028695342589643236;0.5345639626969033;481.53600000000034;455.3280000000003;481.15346397199994;178.0;0.0;0.4170881343047752;-0.49264523058047915;0.49264523058047915;0.4170881343047752;1.121212121212121;1.8181818181818181;2.4545454545454546;1.7557047210666443;1277.9808313864094;24.233840039752497;18.58397918545667;19.400475766384393;15.…
337;14.318779046347137;-4.974353387188208;14.318779046347137;0.003970347397615148;0.5094620456835007;506.54600000000033;481.34600000000034;506.14871294;186.0;0.0;0.4170881343048212;-0.49264523058047915;0.49264523058047915;0.4170881343048212;1.1714285714285715;1.8857142857142857;2.5142857142857142;1.7505665355756805;1451.8432493238583;25.811190308942123;19.453842511766997;20.270339092694723;16.127…
338;14.318779046347135;-4.974353387188208;14.318779046347135;0.003970347397615148;0.5094620456835007;506.5460000000004;481.34600000000034;506.14871293999994;186.0;0.0;0.4170881343048096;-0.49264523058047915;0.49264523058047915;0.4170881343048096;1.1714285714285715;1.8857142857142857;2.5142857142857142;1.7505665355756803;1451.8432493238583;25.811190308942127;19.453842511766997;20.270339092694723;1…
339;14.318779046347135;-4.974353387188208;14.318779046347135;0.003970347397615148;0.5094620456835007;506.5460000000004;481.34600000000034;506.14871293999994;186.0;0.0;0.4170881343048096;-0.49264523058047915;0.49264523058047915;0.4170881343048096;1.1714285714285715;1.8857142857142857;2.5142857142857142;1.7505665355756803;1451.8432493238583;25.811190308942127;19.453842511766997;20.270339092694723;1…
340;14.318779046347135;-4.974353387188208;14.318779046347135;0.003970347397615148;0.5094620456835007;506.5460000000004;481.34600000000034;506.14871293999994;186.0;0.0;0.4170881343048096;-0.49264523058047915;0.49264523058047915;0.4170881343048096;1.1714285714285715;1.8857142857142857;2.5142857142857142;1.7505665355756803;1451.8432493238583;25.811190308942127;19.453842511766997;20.270339092694723;1…
341;11.351183440994497;-0.14286687977660217;11.351183440994497;0.06270931481203812;0.8447971219323042;287.3040000000001;278.23199999999997;287.047695528;100.0;0.0;0.261909693219285;-0.48158375760283756;0.48158375760283756;0.261909693219285;1.4;2.35;3.3;1.733889684071359;739.1989544707122;13.526733258565956;10.237213892523021;11.053710473450748;9.79282633568371;5.972081530528813;6.9576800901823015…
342;11.636998079381737;-0.15711745951058753;11.636998079381737;0.022073648904006316;0.7570519853113911;363.40200000000016;350.2980000000002;363.078995656;128.0;0.0;0.26190969322803404;-0.48158375757749394;0.48158375757749394;0.26190969322803404;1.1923076923076923;2.076923076923077;2.9615384615384617;1.6262995433657268;1031.070536418308;17.5098609216914;13.49420872647423;14.310705307401957;12.7759…
343;14.501489538933622;-0.40170327853363585;14.501489538933622;0.008866491653288566;0.7382574499790012;381.3920000000002;369.2960000000002;381.069573844;134.0;0.0;0.26190969322803415;-0.4815837575774937;0.4815837575774937;0.26190969322803415;1.2592592592592593;2.1481481481481484;3.037037037037037;1.6438039426849687;1096.860966970877;18.380104409694475;13.794822930293833;14.611319511221557;13.1866…
344;13.809322297304801;-0.3142642453879825;13.809322297304801;0.0008648846744085947;0.7382574499790012;381.39200000000017;369.29600000000016;381.069573844;134.0;0.0;0.26190969322803404;-0.48158375757749394;0.48158375757749394;0.26190969322803404;1.2592592592592593;2.185185185185185;3.074074074074074;1.6291952578194924;1096.860966970877;18.38010440969448;13.794822930293831;14.611319511221557;13.16…
345;13.371019166242483;-0.2964287575299476;13.371019166242483;0.005372459631117543;0.7382574499790012;381.3920000000002;369.2960000000002;381.069573844;134.0;0.0;0.26190969322803404;-0.48158375757749394;0.48158375757749394;0.26190969322803404;1.2222222222222223;2.074074074074074;2.925925925925926;1.6157854878069766;1079.6109669708771;18.380104409694475;13.794822930293833;14.611319511221557;13.169…
346;11.645262542191656;-0.14711745951058752;11.645262542191656;0.017926351095993942;0.7593514174459471;362.4140000000002;348.30200000000013;362.08374668799996;128.0;0.0;0.261909693228034;-0.481583757577494;0.481583757577494;0.261909693228034;1.1923076923076923;2.076923076923077;2.9615384615384617;1.626299543365727;1029.0282041632784;17.5098609216914;13.624345400163898;14.440841981091625;12.775989…
347;11.692364453561243;-0.1346639471138933;11.692364453561243;0.05869111301290242;0.6897458021362328;372.4490000000002;356.32100000000014;372.09324875199997;132.0;0.0;0.26190969320346147;-0.48158375764867356;0.48158375764867356;0.26190969320346147;1.0;1.8148148148148149;2.7037037037037037;1.6395564384344563;1062.917747659435;18.216967702877945;14.384618747543234;15.20111532847096;13.2759895832781…
348;11.512469311058776;-0.13666890508881835;11.512469311058776;0.06289950586397186;0.7908798788259859;305.33700000000005;290.217;305.11642672;114.0;0.0;0.26190969432494804;-0.4815837543999476;0.4815837543999476;0.26190969432494804;1.1304347826086956;1.9565217391304348;2.782608695652174;1.8276211538377278;884.5372855475483;15.81119030894213;12.614182975820825;12.614182975820825;11.203509938206668;…
349;13.172587728852712;-0.29368520331813963;13.172587728852712;0.026752782217248416;0.7869535047281684;323.3270000000001;309.2150000000001;323.10700490799996;120.0;0.0;0.26190969432494804;-0.4815837543999476;0.4815837543999476;0.26190969432494804;1.1666666666666667;1.9583333333333333;2.75;1.8124829026567042;931.9369736133389;16.681433796945207;12.914797179640425;12.914797179640425;11.597356788324…
350;13.284927275139214;-4.575178637041237;13.284927275139214;0.09155641700104167;0.7326283304525408;373.3340000000001;359.2220000000001;373.103811348;138.0;0.0;0.43469853661235835;-0.4815837543999469;0.4815837543999469;0.43469853661235835;1.1481481481481481;1.9259259259259258;2.6666666666666665;1.8976481281583752;1040.9194090370427;19.181433796945207;14.17072612565888;14.17072612565888;12.8255184…
351;13.442680321445305;-4.653303637041237;13.442680321445305;0.12770314064776533;0.661675554843318;391.32400000000007;378.2200000000001;391.0943895360001;144.0;0.0;0.4346985366125764;-0.4815837543999469;0.4815837543999469;0.4346985366125764;1.1428571428571428;1.9285714285714286;2.642857142857143;1.8987288832458438;1089.2681724642293;20.051677284948283;14.47134032947848;14.47134032947848;13.219365…
352;14.473897982804232;-4.751969665952801;14.473897982804232;0.006123393801964916;0.6355715969065334;409.31400000000014;397.21800000000013;409.084967724;150.0;0.0;0.4346985366689875;-0.4784853389338715;0.4784853389338715;0.4346985366689875;1.1379310344827587;1.896551724137931;2.586206896551724;1.938164948919149;1137.6037844382602;20.92192077295136;14.77195453329808;14.77195453329808;13.6300488587…
353;13.478153232372762;-4.691205777063913;13.478153232372762;0.066255196523054;0.5884439885056215;425.7690000000002;413.6730000000002;425.055417184;150.0;0.0;0.4346985366408435;-0.4800059465414194;0.4800059465414194;0.4346985366408435;1.206896551724138;1.9655172413793103;2.6551724137931036;1.9381649489191493;1141.213424912697;20.92192077295136;14.77195453329808;15.527883479316536;13.6300488587751…
354;13.495600431638143;-4.658219665952801;13.495600431638143;0.12686980731443231;0.6320594938712405;405.3510000000001;390.2310000000001;405.11003960000005;150.0;0.0;0.43469853661807634;-0.48130296349696317;0.48130296349696317;0.43469853661807634;1.103448275862069;1.8620689655172413;2.5517241379310347;1.938164948919149;1135.4854857703779;20.92192077295136;15.393990060288854;15.393990060288854;13.6…
355;12.169554587724438;-0.9136036181447893;12.169554587724438;0.22090616339128255;0.6395257442251705;429.60400000000027;394.3240000000002;429.26677936000004;168.0;0.0;0.15580410919281665;-0.37766120681062115;0.37766120681062115;0.15580410919281665;1.09375;1.84375;2.53125;1.6691166225706535;1066.6143469067176;22.67299762850792;19.87122510328662;19.87122510328662;15.270805714029754;12.1750281020378…
356;13.054634865954082;-1.0867492793018134;13.054634865954082;0.055574041842530564;0.4897302456043835;463.57400000000035;430.3100000000003;463.235873156;180.0;0.0;0.30318000524024014;-0.4812219221147079;0.4812219221147079;0.30318000524024014;1.2647058823529411;1.9705882352941178;2.588235294117647;1.8603039821307867;1094.033494817001;24.672997628507918;20.134935279714306;20.134935279714306;16.1470…
357;12.169554587724438;-0.9611242793018135;12.169554587724438;0.1824263038548748;0.5321544726403241;443.5870000000002;410.32300000000026;443.246043916;172.0;0.0;0.21337078268582532;-0.37702310863177046;0.37702310863177046;0.21337078268582532;1.1515151515151516;1.9090909090909092;2.606060606060606;1.6566581185952152;1117.761364992292;23.380104409694468;19.856823662940112;19.856823662940112;15.8088…
358;12.154939366636004;-0.9899925070336777;12.154939366636004;0.26182867713328584;0.6499216670998691;427.58800000000025;394.32400000000024;427.25112929600004;166.0;0.0;0.1558044943284013;-0.3776609054190169;0.3776609054190169;0.1558044943284013;1.09375;1.84375;2.53125;1.7444946831644985;1123.928331930618;22.67299762850792;19.664118322100073;19.664118322100073;15.270805714029754;11.91322642098076;…
359;12.270811053120514;-1.098644009301251;12.270811053120514;0.19306177531082858;0.32721424700657803;532.9390000000002;500.68300000000033;531.1498623040001;186.0;0.0;0.15580412362945675;-0.3770220976688273;0.3770220976688273;0.15580412362945675;1.1142857142857143;1.8;2.4285714285714284;1.776587392226372;1215.044115009602;25.336134335324452;20.773067714745427;23.04085455280079;16.44816162172804;12…
360;13.997310107250343;-1.9014043209876537;13.997310107250343;0.0065066504997062236;0.4254437434055148;477.53200000000027;449.3080000000002;477.19515121599994;182.0;0.0;0.3383733918539344;-0.5076503261563848;0.5076503261563848;0.3383733918539344;1.1142857142857143;1.8857142857142857;2.6285714285714286;1.674003212770122;1302.2551823496458;25.380104409694468;19.891959570856635;19.891959570856635;16…
361;13.257064593396247;-0.5343926919941531;13.257064593396247;0.10602811341378326;0.7672238872225758;354.4250000000001;331.24100000000004;354.174356196;136.0;0.0;0.17831440033886128;-0.3433224258570968;0.3433224258570968;0.17831440033886128;1.1538461538461537;1.8461538461538463;2.5384615384615383;1.5661790332275483;891.234941051446;18.10408352775558;15.329010742013521;15.329010742013521;12.417252…
362;13.673582612331485;-1.461711493239271;13.673582612331485;0.007638805112339053;0.6028019897322916;506.6680000000003;472.39600000000036;506.22392856799996;190.0;0.0;0.17783758524664564;-0.3927606978785358;0.3927606978785358;0.17783758524664564;1.25;2.0277777777777777;2.8055555555555554;1.253829912911095;1329.7708800348669;25.457454678884094;21.107092901596587;21.923589482524314;17.0819895629477…
363;14.041731594853646;-1.9089043209876544;14.041731594853646;0.007339983833039465;0.3999065173462795;491.5590000000003;461.3190000000003;491.21080127999994;188.0;0.0;0.3383733918539344;-0.5076503261563848;0.5076503261563848;0.3383733918539344;1.0555555555555556;1.75;2.4444444444444446;1.6935865736822602;1329.2363448591493;26.250347897697548;20.81460930166701;20.81460930166701;16.858829574920602;…
364;13.84214190885006;-5.381843059754766;13.84214190885006;0.07302416645670551;0.4846902692984892;441.3770000000002;422.2250000000002;441.11993558800003;166.0;0.0;0.42591973483414963;-0.5076503259622764;0.5076503259622764;0.42591973483414963;1.1612903225806452;1.8387096774193548;2.4838709677419355;1.9225663229955432;1050.5509898028736;23.189869965382478;16.509345131939263;16.509345131939263;14.24…
365;13.978740531016625;-1.7404783950617269;13.978740531016625;0.005837716259343706;0.48401584695625477;469.55300000000034;437.2970000000003;469.22645134399994;182.0;0.0;0.3383733918539344;-0.5076503261630745;0.5076503261630745;0.3383733918539344;1.1470588235294117;1.8823529411764706;2.6176470588235294;1.6119335768514784;1092.4231856456456;24.509860921691388;19.695442669220494;19.695442669220494;1…
366;13.648083349080373;-1.5284568294910557;13.648083349080373;0.3096224384815658;0.4833312927144163;462.5900000000002;428.3180000000002;462.251857568;180.0;0.0;0.36591064169559934;-0.37996346077110016;0.37996346077110016;0.36591064169559934;1.088235294117647;1.7941176470588236;2.5;1.6343307728700336;1212.0532541382029;24.346724214874857;20.265071953403975;20.265071953403975;16.177289024568545;12.…
367;13.955278482924134;-5.3425414015915;13.955278482924134;0.045493302259174806;0.5061508688659754;455.4040000000002;434.2360000000002;455.1355856519999;172.0;0.0;0.42591973483834283;-0.4964524029143948;0.4964524029143948;0.42591973483834283;1.1875;1.875;2.5;1.9363694715341637;1066.7720823377363;23.896976746569024;17.47037982690317;17.47037982690317;14.780842415161821;9.529683664959832;9.52968366…
368;12.648437814940792;-1.5509177374653569;12.648437814940792;0.20367885325198842;0.8078685692924644;353.4180000000001;330.2340000000001;353.162708216;136.0;0.0;0.3383733918539344;-0.45718459516511833;0.45718459516511833;0.3383733918539344;1.1538461538461537;1.8461538461538463;2.5384615384615383;1.731679578810593;840.3445116517826;18.949382989376325;15.204974182781653;15.204974182781653;12.188307…
369;12.17107973021986;-0.9469224248341308;12.17107973021986;0.1921603363567641;0.6121485311269833;427.5440000000002;398.3120000000002;427.214743788;164.0;0.0;0.18147824408530727;-0.4434810048311321;0.4434810048311321;0.18147824408530727;1.21875;2.09375;2.9375;1.559302356147769;1254.1888384482581;22.08721119088102;18.779473393750482;18.779473393750482;15.432601756578228;11.895292873079253;11.89529…
370;12.202980343851245;-0.9503071984966822;12.202980343851245;0.1878141534391531;0.5690852481014812;441.5710000000003;410.3230000000002;441.230393852;170.0;0.0;0.19184263315819222;-0.4410139300483431;0.4410139300483431;0.19184263315819222;1.2121212121212122;2.0606060606060606;2.878787878787879;1.5572562796972635;1301.0990359131188;22.957454678884098;19.702123124560856;19.702123124560856;15.826448…
371;12.231449127814532;-0.9515055456041202;12.231449127814532;0.18760156840513953;0.5605629760701585;455.59800000000035;422.33400000000023;455.246043916;176.0;0.0;0.19469047045180546;-0.4407192156987134;0.4407192156987134;0.19469047045180546;1.2352941176470589;2.088235294117647;2.8823529411764706;1.5443682999944304;1317.498547813568;23.664561460070644;20.409229905747406;20.409229905747406;16.3644…
372;13.30195531860603;-4.665783619746948;13.30195531860603;0.0947706169308351;0.38191188608098164;522.5670000000002;493.3350000000002;522.213027448;198.0;0.0;0.46847604994327324;-0.4328402428935862;0.46847604994327324;0.4328402428935862;1.2105263157894737;2.026315789473684;2.763157894736842;1.5422227688498846;1472.8669467829611;26.87166824125719;21.37440150774207;21.37440150774207;18.098433643880…
373;13.237044763654266;-4.655477237609274;13.237044763654266;0.09897120870718479;0.45891488501620425;495.5410000000002;467.31700000000023;495.202128416;188.0;0.0;0.46847604994327324;-0.4328402428935862;0.46847604994327324;0.4328402428935862;1.1944444444444444;2.0;2.75;1.5342023192057677;1404.201883093706;25.457454678884094;20.33601654358854;20.33601654358854;17.037773472100763;12.646069375432328;…
374;12.234727572276793;-0.5146307581674643;12.234727572276793;0.15198503243890138;0.5088257307630598;454.5700000000003;424.3300000000002;454.22564282;174.0;0.0;0.20782077739536564;-0.4434810048311321;0.4434810048311321;0.20782077739536564;1.2352941176470589;2.1176470588235294;2.9411764705882355;1.560273754774448;1321.5787043252872;23.50142475325411;19.817858357904015;19.817858357904015;16.4932619…
375;13.301509037840692;-0.6743926919941534;13.301509037840692;0.18332373843806882;0.7324359514159273;378.44700000000023;355.26300000000015;378.17435619599996;144.0;0.0;0.17924058290109193;-0.3385841703234227;0.3385841703234227;0.17924058290109193;1.1785714285714286;1.8571428571428572;2.5;1.5478245121588898;974.5313038636006;19.518297090128673;15.89792484276587;15.89792484276587;13.493261928358045…
376;14.03091760302886;-1.7755637833837241;14.03091760302886;0.016766450407323497;0.4065212059189856;496.57900000000024;463.3150000000003;496.237350376;192.0;0.0;0.36591064169559934;-0.5076503261630745;0.5076503261630745;0.36591064169559934;1.1388888888888888;1.8611111111111112;2.5833333333333335;1.665837597196474;1329.254844863724;26.087211190881014;20.93554948353391;20.93554948353391;16.98181947…
377;13.952888619647034;-1.8939043209876552;13.952888619647034;0.005673317166372982;0.4491831377672745;463.50500000000017;437.29700000000025;463.17950115199994;176.0;0.0;0.3383733918539344;-0.5076503261563848;0.5076503261563848;0.3383733918539344;1.088235294117647;1.8235294117647058;2.5588235294117645;1.6572005903152132;1241.0227857160496;24.509860921691388;18.96930984004626;18.96930984004626;16.0…
378;13.79888085442829;-5.195497514592257;13.79888085442829;0.0253431374887525;0.736159168246314;407.38800000000015;387.2280000000002;407.13444278;154.0;0.0;0.4259197134153874;-0.45718459516511795;0.45718459516511795;0.4259197134153874;1.1379310344827587;1.793103448275862;2.413793103448276;1.8809825908438504;940.6875469905202;21.44938298937633;15.838867601809332;15.838867601809332;13.4383071600607…
379;13.679201546359284;-1.6726943578357263;13.679201546359284;0.01406150479041135;0.40656576469873684;485.6240000000002;450.3440000000003;485.2566086;188.0;0.0;0.3383733918539344;-0.4571845951651182;0.4571845951651182;0.3383733918539344;0.9166666666666666;1.5833333333333333;2.2222222222222223;1.6361082013014188;1255.9830694785521;26.139617433688308;21.721482040726706;21.721482040726706;16.8717771…
380;13.090104481607456;-1.5509177374653564;13.090104481607456;0.20174984090630899;0.7403898001016519;381.47200000000015;354.25600000000014;381.194008344;148.0;0.0;0.3383733918539344;-0.4571845951651182;0.4571845951651182;0.3383733918539344;1.1785714285714286;1.8571428571428572;2.5;1.8274452604119047;888.7302660763219;20.52673325856595;16.782324451971277;16.782324451971277;13.13168283303479;9.5274…
381;13.942274378325966;-5.4100336461745195;13.942274378325966;0.10582858182964694;0.48925852205795833;468.40300000000013;448.24300000000017;468.13083462;176.0;0.0;0.4259197348405806;-0.5076503259622764;0.5076503259622764;0.4259197348405806;1.121212121212121;1.7878787878787878;2.4242424242424243;1.9933641143073988;1285.9968175495283;24.767220234572104;17.749451946252677;17.749451946252677;15.15352…
382;13.239006605901446;-0.49330472903119005;13.239006605901446;0.14741137041236252;0.7902526370193711;340.3980000000001;319.2300000000001;340.158706132;130.0;0.0;0.1773507826298732;-0.34662930341103626;0.34662930341103626;0.1773507826298732;1.16;1.92;2.68;1.6030913279669694;849.0811496979438;17.070703332935974;14.295630547193912;14.295630547193912;12.112721870796165;8.931599452608674;8.9315994526…
383;13.741424363758869;-1.6954975277147883;13.741424363758869;0.1495082724447805;0.27550290662139115;505.6140000000003;474.3660000000003;505.225308472;192.0;0.0;0.3383733918539344;-0.4571845951651182;0.4571845951651182;0.3383733918539344;0.868421052631579;1.5;2.1842105263157894;1.42963880260727;1445.8418599783404;26.75250160881067;21.608233386674833;21.608233386674833;18.23293191723437;12.7731896…
384;14.135040531337637;-1.1592104434366344;14.135040531337637;0.2543322111593078;0.42398993075746727;463.5490000000002;433.30900000000025;463.21588665999997;178.0;0.0;0.33837338854735605;-0.49645240493856624;0.49645240493856624;0.33837338854735605;1.088235294117647;1.8529411764705883;2.588235294117647;1.6060190359849011;1178.2785613090748;24.34672421487486;19.729203025732854;19.729203025732854;16…
385;14.144782043683316;-1.8397659989921893;14.144782043683316;0.006866365373309868;0.4561557830987471;477.53200000000027;449.3080000000003;477.195151216;182.0;0.0;0.3383733918539344;-0.4964524031086864;0.4964524031086864;0.3383733918539344;1.1142857142857143;1.8571428571428572;2.5714285714285716;1.6684571312706666;1257.4574065414147;25.216967702877938;19.930344535010168;19.930344535010168;16.6091…
386;13.453005558704964;-1.6467973670949863;13.453005558704964;0.1830105715125554;0.5368398361679712;429.51600000000013;402.3000000000002;429.194008344;164.0;0.0;0.3383733918539344;-0.4571845951651182;0.4571845951651182;0.3383733918539344;1.0;1.65625;2.34375;1.623047793098184;1124.9079998050345;22.76937394568523;18.298832309916328;18.298832309916328;15.266605422045588;10.701822397765463;10.7018223…
387;13.716598403250188;-1.6873691027336863;13.716598403250188;0.15919537876879142;0.329090209379897;479.57600000000025;450.34400000000034;479.209658408;182.0;0.0;0.3383733918539344;-0.4571845951651182;0.4571845951651182;0.3383733918539344;0.9166666666666666;1.6388888888888888;2.4166666666666665;1.472576681397953;1443.6966658284339;25.338288046437583;20.453532848295577;20.453532848295577;17.232931…
388;5.724138321995465;-0.10533151455026468;5.724138321995465;0.10533151455026468;0.5846383920754289;335.44700000000006;310.24700000000007;335.18852904;130.0;0.0;0.12618037419727002;-0.49611415523316066;0.49611415523316066;0.12618037419727002;1.12;1.92;2.68;2.0257446761851177;805.4245606969346;17.863596551749424;15.133969347194004;15.133969347194004;12.037136581531609;8.502507086498257;8.502507086…
389;5.537744887504537;-0.03866484788359803;5.537744887504537;0.03866484788359803;0.5193942192390368;351.51500000000004;326.31500000000005;351.16568542;130.0;0.0;0.12618037416801736;-0.4961141552332169;0.4961141552332169;0.12618037416801736;1.16;1.96;2.72;2.0257446761851177;807.4245606969347;17.863596551749424;15.133969347194004;15.95046592812173;12.037136581531609;8.502507086498257;9.657207624877…
390;13.800100242886206;-0.2684415493317003;13.800100242886206;0.1020496215461495;0.49770760207093945;369.5050000000001;345.3130000000001;369.156263608;136.0;0.0;0.12638994728664843;-0.49611051704710546;0.49611051704710546;0.12638994728664843;1.1923076923076923;2.0;2.730769230769231;2.0512459083036076;857.2159069157889;18.7338400397525;15.434583551013604;16.25108013194133;12.430983431648961;8.6021…
391;12.432943016712859;-0.47292642983119104;12.432943016712859;0.1058447059881733;0.3957277138993625;390.3950000000001;372.25100000000015;390.121571676;146.0;0.0;0.30658135091952354;-0.5016991993111083;0.5016991993111083;0.30658135091952354;1.0344827586206897;1.7586206896551724;2.4827586206896552;1.563005222577997;1217.652500354847;20.38010440969447;15.80092304475163;15.80092304475163;14.10088674…
392;12.194649628369866;-0.5379725292894932;12.194649628369866;0.04606605939488362;0.4742101247876947;385.2170000000001;372.11300000000017;384.01095437600003;120.0;0.0;0.27464175393947604;-0.507272463601598;0.507272463601598;0.27464175393947604;1.0;1.7083333333333333;2.4583333333333335;1.8097573137130913;954.1467799130833;17.10408352775558;12.401356241869225;13.98735278098393;11.541713895658196;7.…
393;11.139253275384227;-1.0390445483749051;11.139253275384227;0.058528675359032833;0.6790208995177965;287.3590000000001;266.191;287.152143532;112.0;0.0;0.2689418434037366;-0.3842671715705578;0.3842671715705578;0.2689418434037366;1.3333333333333333;1.9047619047619047;2.380952380952381;2.3189840644912816;613.4273207656281;15.836498814253964;12.718995461435417;12.718995461435417;9.654502649584103;6.…
394;14.096112685815067;-4.948671107331822;14.096112685815067;0.26829591350875726;0.5820009757942233;421.4340000000001;398.25000000000017;421.16649185600005;160.0;0.0;0.4184784903431719;-0.37896535516156066;0.4184784903431719;0.37896535516156066;1.0333333333333334;1.7;2.3666666666666667;2.073991227376819;1133.9866513835502;22.319626477379405;16.92489935858042;16.92489935858042;13.838954061451616;9…
395;14.14183070548646;-5.261356988011254;14.14183070548646;0.030169228185100705;0.5767111342902008;476.45100000000025;453.2670000000003;476.155906496;180.0;0.0;0.42591973478986256;-0.49264668411898127;0.49264668411898127;0.42591973478986256;1.1764705882352942;1.911764705882353;2.6176470588235294;1.6830112958289416;1332.4134567081271;24.888540578131746;18.74673573058045;18.74673573058045;15.832154…
396;13.989152888007055;-4.904005574452004;13.989152888007055;0.015393941584644244;0.7097311259218759;419.45900000000023;390.22700000000015;419.208356668;164.0;0.0;0.4179725118042038;-0.4964524047597872;0.4964524047597872;0.4179725118042038;1.1724137931034482;1.7241379310344827;2.206896551724138;2.350101663252067;735.9320208420929;22.19830613381976;17.437960134658873;17.437960134658873;13.19832606…
397;13.254558213906591;-4.820382183578207;13.254558213906591;0.036534339144367545;0.7957739859039569;389.3330000000001;375.22100000000006;389.09872596800005;144.0;0.0;0.41726144766306744;-0.5079666169532362;0.5079666169532362;0.41726144766306744;1.1071428571428572;1.7142857142857142;2.25;2.1197423748257553;1011.8095240945954;20.853006672199015;14.780696266282623;14.780696266282623;13.012109677165…
398;12.790707829428065;-0.6884722222222226;12.790707829428065;0.168521090534979;0.8162489424337532;381.42800000000017;358.24400000000014;381.157622836;146.0;0.0;0.33623936410408517;-0.4625538597710689;0.4625538597710689;0.33623936410408517;1.1428571428571428;1.8214285714285714;2.4642857142857144;2.3798834843748398;1103.597655969298;20.585057479767894;16.635099579453993;16.635099579453993;13.25612…
399;13.794850166918618;-4.882652588813302;13.794850166918618;0.006134682325384722;0.7549513625875744;391.4050000000001;366.2050000000001;391.17705654;152.0;0.0;0.41797250818170495;-0.4964524047597872;0.4964524047597872;0.41797250818170495;1.1851851851851851;1.7777777777777777;2.2962962962962963;2.3155983051538858;680.0226028652982;20.457819157813606;15.697473158652715;15.697473158652715;12.376958…
400;13.948161375661375;-4.851576790438397;13.948161375661375;0.22448415171088376;0.7265664336056051;407.44800000000015;378.2160000000001;407.20835666799996;160.0;0.0;0.4179725380034899;-0.4964524047597872;0.4964524047597872;0.4179725380034899;1.1785714285714286;1.75;2.25;2.3393637282948814;669.9049120443456;21.328062645816683;16.937960134658873;16.937960134658873;12.770805714029752;9.281887161105…
401;14.161100718065004;-4.8638681027966735;14.161100718065004;0.2839993543713786;0.6421297621433971;425.4660000000001;398.2500000000001;425.19779198400005;164.0;0.0;0.41846200112207554;-0.4964524047482964;0.4964524047482964;0.41846200112207554;1.1;1.8;2.466666666666667;1.9620705823662503;897.0121087625579;22.156489770562874;17.391519163760808;17.391519163760808;13.966275261389441;9.92756821252319…
402;13.947769668052405;-4.962524092970523;13.947769668052405;0.2175391051482325;0.7171202837252234;415.4270000000002;390.22700000000015;415.17705654;160.0;0.0;0.41847812346214747;-0.496452404748279;0.496452404748279;0.41847812346214747;1.103448275862069;1.6551724137931034;2.1379310344827585;2.5025044234724443;923.6679969818664;22.198306133819763;17.023746572285777;17.023746572285777;13.1983260689…
403;14.126341096623833;-5.018779880007559;14.126341096623833;0.1394299814610067;0.5861055796983415;438.42100000000016;416.2450000000002;438.15665544399997;166.0;0.0;0.4184795102237377;-0.4964524047482789;0.4964524047482789;0.4184795102237377;1.1290322580645162;1.8064516129032258;2.4516129032258065;2.081110537092355;1157.4365596458078;23.026733258565955;17.203010975354612;17.203010975354612;14.376…
404;13.990351631393299;-4.843958215230537;13.990351631393299;0.27128343827455415;0.6895140645103358;389.4170000000001;367.2410000000001;389.160263604;148.0;0.0;0.41847848876388466;-0.3789653562274834;0.41847848876388466;0.3789653562274834;0.9285714285714286;1.5357142857142858;2.1785714285714284;2.044479709230455;1025.1264667000166;20.579139501373245;15.701635423950442;15.701635423950442;13.034423…
405;14.131124259889141;-5.011410265495086;14.131124259889141;0.0005410925721178739;0.5861055796983415;438.4210000000001;416.2450000000002;438.15665544399997;166.0;0.0;0.41847851766481653;-0.496452404748279;0.496452404748279;0.41847851766481653;1.1612903225806452;1.8709677419354838;2.5161290322580645;2.081110537092355;1157.4365596458078;23.02673325856595;17.203010975354612;17.203010975354612;14.37…
406;13.75385865457294;-4.830223804799697;13.75385865457294;0.2820856428991354;0.7715489367984157;379.39400000000006;354.194;379.17705654;148.0;0.0;0.41797253415140756;-0.4964524047597872;0.4964524047597872;0.41797253415140756;1.1923076923076923;1.8076923076923077;2.3461538461538463;2.3269250561322887;614.9440358174994;19.58757566981053;15.197473158652715;15.197473158652715;11.983112013795047;8.41…
407;14.032519578819182;-5.009762731481481;14.032519578819182;0.07994367808851943;0.5940207551546627;423.4060000000002;402.2380000000001;423.145756412;160.0;0.0;0.41847850958672744;-0.5075436060224069;0.5075436060224069;0.41847850958672744;1.0333333333333334;1.7;2.3333333333333335;2.060801245551685;1137.1661932606771;22.319626477379405;16.372112954080375;16.372112954080375;13.838954061451616;9.203…
408;13.746664225875534;-4.950430366591081;13.746664225875534;0.21535289115646283;0.7700889249854599;387.3730000000001;366.2050000000001;387.145756412;148.0;0.0;0.4184781198957582;-0.496452404748279;0.496452404748279;0.4184781198957582;1.1111111111111112;1.7037037037037037;2.2222222222222223;2.4404113431183747;840.2686471506363;20.457819157813606;15.17844711066503;15.17844711066503;12.376958863912…
409;14.170842230410681;-4.957113213340891;14.170842230410681;0.061570137097283206;0.6516392309317632;439.44900000000007;414.24900000000014;439.17705654;168.0;0.0;0.41846200491999525;-0.4964524047482964;0.4964524047482964;0.41846200491999525;1.1290322580645162;1.8064516129032258;2.4516129032258065;1.9832611224119403;973.5342118991722;23.02673325856595;17.592660673038125;17.592660673038125;14.37695…
410;14.21166824137062;-4.88761786659108;14.21166824137062;0.28265397301047357;0.5966240063827063;433.47000000000014;407.26200000000017;433.186478352;166.0;0.0;0.4184784903628908;-0.496757240707031;0.496757240707031;0.4184784903628908;1.064516129032258;1.7419354838709677;2.3870967741935485;2.0684983588747077;1150.750067736357;23.026733258565955;17.955183176035053;17.955183176035053;14.376958863912…
411;14.033612685815067;-5.030303760393046;14.033612685815067;0.04635261820777692;0.5940207551546627;423.4060000000002;402.2380000000001;423.145756412;160.0;0.0;0.41847850964625094;-0.50765032779473;0.50765032779473;0.41847850964625094;1.0333333333333334;1.7;2.3666666666666667;2.0739912273768195;1137.1661932606771;22.319626477379405;16.372112954080375;16.372112954080375;13.838954061451616;9.203352…
412;13.847213010204081;-4.893407856198035;13.847213010204081;0.25574871924078324;0.750535342486841;388.40500000000014;364.2130000000001;388.177390888;150.0;0.0;0.4184793127655514;-0.49645240474827895;0.49645240474827895;0.4184793127655514;1.1851851851851851;1.8148148148148149;2.2962962962962963;2.4607950001333028;814.5263643289479;20.620955864630137;15.985361608132244;15.985361608132244;12.287642…
413;10.913101521294163;-0.08945979151787209;10.913101521294163;0.08945979151787209;0.8749741673056537;239.278;226.17399999999995;239.105862036;90.0;0.0;0.2207474086406737;-0.3354877192512762;0.3354877192512762;0.2207474086406737;1.2222222222222223;1.8888888888888888;2.388888888888889;2.3176624417786513;617.4789281147146;13.120955864630139;10.266777096601535;10.266777096601535;8.613392202930193;5.…
414;11.100601521294163;-3.2609295388520674;11.100601521294163;0.5147831895103723;0.9296893239246141;275.333;262.229;275.072847656;98.0;0.0;0.2293188542839004;-0.3354877192364094;0.3354877192364094;0.2293188542839004;1.1578947368421053;1.7894736842105263;2.263157894736842;2.3286664892325866;737.1857855293173;14.043605595440512;10.583273677529261;11.399770258456988;8.903996764680352;5.5457905653479…
415;11.281157076849718;-0.0014968285549090687;11.281157076849718;0.0014968285549090687;0.9138816909288042;253.305;238.18499999999997;253.1215121;96.0;0.0;0.22359019426410034;-0.3354877192512762;0.3354877192512762;0.22359019426410034;1.263157894736842;1.9473684210526316;2.473684210526316;2.2513595319058766;632.4005650651928;13.828062645816686;10.973883877788085;10.973883877788085;9.151397005390978…
416;11.468657076849718;-3.2562999092224376;11.468657076849718;0.03977321985574145;0.9382270010863355;289.36000000000007;274.24;289.08849772;104.0;0.0;0.23194551760466464;-0.33548771923640935;0.33548771923640935;0.23194551760466464;1.2;1.85;2.35;2.2882946481539572;752.7069709927991;14.75071237662706;11.29038045871581;12.106877039643535;9.464656936460173;6.1333241906654;7.7855894169855535;4.3574699…
417;11.512407076849719;0.03322539366731325;11.512407076849719;0.03322539366731325;0.923550092604109;267.332;250.19599999999997;267.137162164;102.0;0.0;0.22385807964253562;-0.3354877192512762;0.3354877192512762;0.22385807964253562;1.25;1.95;2.5;2.177073718442836;647.3517754211729;14.535169427003234;11.680990658974633;11.680990658974633;9.651397005390978;6.614869113330527;6.614869113330527;4.650161…
418;11.699907076849719;-3.268452687000216;11.699907076849719;0.10921766430018587;0.9224620371288562;303.38700000000006;286.25100000000003;303.104147784;110.0;0.0;0.23220834204795093;-0.33548771923640935;0.33548771923640935;0.23220834204795093;1.1904761904761905;1.8571428571428572;2.380952380952381;2.2334547966064484;768.2403314701886;15.457819157813608;11.997487239902357;12.813983820830083;9.9646…
419;11.612175595368235;-0.04098420342017062;11.612175595368235;0.0031328010747206925;0.9282366421215975;267.332;250.19599999999997;267.137162164;102.0;0.0;0.22642426740372748;-0.3354877192512762;0.3354877192512762;0.22642426740372748;1.2;1.85;2.35;2.2204642835541857;660.020698806175;14.698306133819765;11.844127365791161;11.844127365791161;9.524075805453153;6.49758461452477;6.49758461452477;4.9959…
420;11.799675595368237;-3.335003612926142;11.799675595368237;0.48311383304979993;0.9432805314711268;303.38700000000006;286.25100000000003;303.104147784;110.0;0.0;0.23456201775007662;-0.3354877192364093;0.3354877192364093;0.23456201775007662;1.1428571428571428;1.7619047619047619;2.238095238095238;2.2759645739847247;781.3164898814235;15.620955864630139;12.160623946718887;12.977120527646614;9.847372…
421;12.171513903274711;-4.803065275599704;12.171513903274711;0.0349220783992612;0.9274518015006318;343.33000000000004;331.2340000000001;343.060232284;122.0;0.0;0.40409204607844135;-0.33548771923640935;0.40409204607844135;0.33548771923640935;1.173913043478261;1.7826086956521738;2.260869565217391;2.2017324329536656;846.8731441245071;17.25071237662706;11.924273877743492;12.740770458671218;10.6111035…
422;14.021625645628621;-3.5187999092224387;14.021625645628621;0.08767051419333138;0.9425033747722932;307.35;293.238;307.07907590800005;110.0;0.0;0.23204191957415243;-0.33548631582570154;0.33548631582570154;0.23204191957415243;1.3333333333333333;2.0476190476190474;2.5714285714285716;2.3972602537460332;819.2300454287403;15.62095586463014;11.590994662535412;12.407491243463138;9.875340538983133;6.238…
423;12.660548488691976;-4.989034706475183;12.660548488691976;0.30203446155015423;0.8721621770583605;373.3560000000001;359.2440000000001;373.070796968;134.0;0.0;0.5726713315433395;-0.4035173293509429;0.5726713315433395;0.4035173293509429;1.28;1.96;2.48;2.534643573825774;927.7189439657834;18.828062645816683;13.255171899017729;14.071668479945455;11.559791950850643;7.02518585730977;8.677451083629924;…
424;11.259343017892803;-3.444633242555772;11.259343017892803;0.2200302343159488;0.9339480168213303;300.3430000000001;288.247;300.06809662399996;106.0;0.0;0.2293607299580813;-0.3354871211357713;0.3354871211357713;0.2293607299580813;1.1428571428571428;1.8571428571428572;2.380952380952381;2.5176098427179783;882.6734337168615;15.620955864630139;11.453137003839595;12.269633584767321;9.852685169664095;…
425;14.177103174603175;-3.4397258351483635;14.177103174603175;0.08362058210948908;0.9425033747722932;307.34999999999997;293.238;307.07907590800005;110.0;0.0;0.2319471149530925;-0.33540183378107497;0.33540183378107497;0.2319471149530925;1.3333333333333333;2.0476190476190474;2.5714285714285716;2.40438335516025;819.2300454287403;15.620955864630139;11.59099466253541;12.407491243463136;9.8753405389831…
426;14.073149092970521;-3.4443554647779924;14.073149092970521;0.155986893214076;0.9410131856926508;293.32300000000004;281.22700000000003;293.063425844;104.0;0.0;0.2293204516187303;-0.33540183378107497;0.33540183378107497;0.2293204516187303;1.3;2.0;2.5;2.446324923884106;803.5091409969468;14.91384908344359;10.883887881348864;11.700384462276588;9.314680367203312;5.651439468519182;7.542851006577438;4…
427;13.397704396573443;-4.680479733560092;13.397704396573443;0.13338293650793642;0.9118139111573174;357.3570000000001;343.24500000000006;357.07588234800005;128.0;0.0;0.41663921965287887;-0.33547492541636265;0.41663921965287887;0.33547492541636265;1.25;1.9166666666666667;2.4166666666666665;2.6114219304939508;909.021100130346;18.120955864630133;12.846923608553864;13.66342018948159;11.08666540438832…
428;11.585378070802854;-3.3906895539692257;11.585378070802854;0.04168818415030562;0.9347233075289116;314.37000000000006;300.25800000000004;314.08374668799996;112.0;0.0;0.2319461983836707;-0.33545043593021673;0.33545043593021673;0.2319461983836707;1.1818181818181819;1.9090909090909092;2.4545454545454546;2.4966664181755402;898.5992707273857;16.328062645816686;12.160243785026141;12.976740365953868;1…
429;14.197936507936507;-3.6231517610742894;14.197936507936507;0.1848927364155537;0.9386742457631694;325.34000000000003;312.236;325.0696540960001;116.0;0.0;0.23194871316338142;-0.3353152164864294;0.3353152164864294;0.23194871316338142;1.2727272727272727;1.8636363636363635;2.3181818181818183;2.5209851676311836;843.6936022473798;16.491199352633217;11.89160886635501;12.708105447282737;10.286024141506…
430;14.190436507936507;-3.7022258351483646;14.190436507936507;0.0546792328042327;0.9386742457631694;325.34000000000003;312.236;325.0696540960001;116.0;0.0;0.23204353326263336;-0.3354004151932252;0.3354004151932252;0.23204353326263336;1.2727272727272727;1.9545454545454546;2.5;2.51174657128531;866.9436022473799;16.491199352633217;11.89160886635501;12.708105447282737;10.286024141506093;6.34462199700…
431;12.129552122241204;-0.9246221366633067;12.129552122241204;0.23508440413202325;0.6613351339628499;416.56100000000026;384.3050000000002;416.23514488399996;162.0;0.0;0.15580410919281665;-0.4967682127787917;0.4967682127787917;0.15580410919281665;1.1290322580645162;1.903225806451613;2.6129032258064515;1.6782977385013422;1034.2561476469161;21.802754140504845;18.832259798250526;18.832259798250526;14…
432;5.932471655328798;-0.12491484788359797;5.932471655328798;0.012922309355841488;0.694533112344991;349.4740000000001;322.25800000000004;349.204179104;136.0;0.0;0.12618037420294578;-0.49611415523314983;0.49611415523314983;0.12618037420294578;1.1538461538461537;1.9230769230769231;2.6538461538461537;2.075599777766519;835.851504567582;18.7338400397525;16.00421283519708;16.00421283519708;12.447820184…
433;6.081777210884354;-0.1257481812169312;6.081777210884354;0.03800361657008455;0.6184096587691845;363.5010000000001;334.26900000000006;363.21982916800005;142.0;0.0;0.12618037420295597;-0.4961141552331498;0.4961141552331498;0.12618037420295597;1.1481481481481481;1.9259259259259258;2.6296296296296298;2.096408537378005;851.2097198974104;19.440946820939047;16.71131961638363;16.71131961638363;12.9858…
434;6.173027210884353;-0.1271654147770216;6.173027210884353;0.051892505458973615;0.5459850272215067;377.52800000000013;346.28000000000014;377.235479232;148.0;0.0;0.126180374202956;-0.4961141552331498;0.4961141552331498;0.126180374202956;1.1428571428571428;1.9285714285714286;2.642857142857143;2.094864111524234;866.6016073224054;20.148053602125596;17.418426397570176;17.418426397570176;13.4858249865…
435;6.101777210884354;-0.1614624669312168;6.101777210884354;0.06616305009658241;0.5657937696752835;375.5120000000001;346.2800000000001;375.21982916800005;146.0;0.0;0.12618037420296685;-0.4961141552331498;0.4961141552331498;0.12618037420296685;1.0714285714285714;1.8571428571428572;2.5714285714285716;2.1071066104266225;895.1708988191016;20.148053602125593;16.995776666759802;16.995776666759802;13.48…
436;6.336556122448981;-0.17979792611489054;6.336556122448981;0.080144531578064;0.40433641261226333;425.5720000000001;394.3240000000002;425.23547923200005;164.0;0.0;0.12618037420296688;-0.4961141552331498;0.4961141552331498;0.12618037420296688;0.96875;1.71875;2.46875;1.7970290348083182;1115.0105990431725;22.55383099606141;19.09807096233176;19.09807096233176;15.503463076720395;11.057141239880597;11…
437;6.354355867346939;-0.1698187122071051;6.354355867346939;0.031249973754934768;0.35904295880895154;439.59900000000016;406.3350000000002;439.251129296;170.0;0.0;0.126180374202956;-0.4961141552331498;0.4961141552331498;0.126180374202956;0.9696969696969697;1.7272727272727273;2.484848484848485;1.7335407981055821;1131.0433629318584;23.26093777724796;19.805177743518307;19.805177743518307;16.003463076…
438;5.609554988662132;-0.09615386432350737;5.609554988662132;0.039855468421936324;0.8600833218686801;323.436;298.236;323.18852904000005;126.0;0.0;0.12618037420294573;-0.49611415523314983;0.49611415523314983;0.12618037420294573;1.0;1.75;2.4583333333333335;2.135458566451426;777.1582542576069;17.319626477379405;15.01264900363436;15.01264900363436;11.447820184054565;8.26508280043145;8.26508280043145;…
439;6.116638321995465;-0.11987626763668424;6.116638321995465;0.008842618837658245;0.5726691533080561;377.52800000000013;346.2800000000001;377.23547923200005;148.0;0.0;0.12618037420294578;-0.49611415523314983;0.49611415523314983;0.12618037420294578;1.0714285714285714;1.8571428571428572;2.607142857142857;1.9840488149778388;879.8666239611853;20.148053602125593;17.581563104386706;17.581563104386706;1…
440;6.323105867346939;-0.12902232672096514;6.323105867346939;0.012793761022927619;0.39311352861321214;427.5880000000002;394.3240000000002;427.25112929600004;166.0;0.0;0.12618037420294576;-0.49611415523314983;0.49611415523314983;0.12618037420294576;0.90625;1.65625;2.4375;1.543920423787668;1085.320818572401;22.553830996061407;19.520720693142135;19.520720693142135;15.465458274259607;11.4097466376786…
441;12.113999032168882;-0.9936036181447894;12.113999032168882;0.027492178970353942;0.7056689615752505;431.5760000000003;398.3120000000002;431.246043916;168.0;0.0;0.15589108183456796;-0.37766120681048815;0.37766120681048815;0.15589108183456796;1.1875;1.9375;2.625;1.6691166225706533;1070.1349704456406;22.67299762850792;19.572366612563936;19.572366612563936;15.270805714029754;11.79115720656436;11.79…
442;12.073996566685647;-1.113395284811455;12.073996566685647;0.05555340346015014;0.7391559668362778;417.5490000000002;386.3010000000002;417.23039385199996;162.0;0.0;0.15589108183456796;-0.37766120681048815;0.37766120681048815;0.15589108183456796;1.2258064516129032;1.967741935483871;2.6451612903225805;1.67010137306479;1027.5564277019785;21.965890847321376;18.649716881753562;18.649716881753562;14.7…
443;13.003708600253445;-4.663629256780151;13.003708600253445;0.09407431585557324;0.6034392950149616;485.5460000000003;455.30600000000027;485.2177784799999;186.0;0.0;0.45727597082617094;-0.37766120681048815;0.45727597082617094;0.37766120681048815;1.1714285714285715;1.8857142857142857;2.5428571428571427;1.6477030589914985;1170.5584094730552;25.17299762850792;20.20626003159161;20.20626003159161;16.4…
444;12.194967514236264;-1.0367286181447888;12.194967514236264;0.0434360565213745;0.5828172081897358;473.6570000000003;434.34500000000025;473.2929941079999;186.0;0.0;0.15589108183456796;-0.37766120681048815;0.37766120681048815;0.15589108183456796;1.1428571428571428;1.8571428571428572;2.5142857142857142;1.647703058991499;1156.3391491708385;25.17299762850792;22.072366612563933;22.072366612563933;16.…
445;12.17455935097096;-1.1967286181447885;12.17455935097096;0.0675240929705212;0.6293019403148243;475.6290000000003;438.33300000000025;475.2722586639999;186.0;0.0;0.15589108183456796;-0.37820373397789375;0.37820373397789375;0.15589108183456796;1.1714285714285715;1.8857142857142857;2.5428571428571427;1.6477030589914983;1159.4674044267392;25.17299762850792;21.51958020806389;21.51958020806389;16.417…
446;12.186912260576616;-1.0340202848114561;12.186912260576616;0.04416566935416166;0.6729561197122071;474.6450000000003;436.34100000000024;474.288243076;186.0;0.0;0.15589108183456796;-0.37766120681048815;0.37766120681048815;0.15589108183456796;1.1428571428571428;1.8857142857142857;2.5714285714285716;1.618998024251921;1136.3730810119723;24.957454678884094;21.72668698925044;21.72668698925044;16.6266…
447;12.321952057465676;-1.1107181306164438;12.321952057465676;0.07451721355310847;0.4226618206626945;549.7550000000003;506.4110000000004;549.3242942359999;214.0;0.0;0.15589108183456796;-0.37766120681048815;0.37766120681048815;0.15589108183456796;1.024390243902439;1.7317073170731707;2.3902439024390243;1.4116620029387033;1477.8183438214476;29.15612529163336;25.38176768932244;25.38176768932244;19.39…
448;12.596897124590576;-3.51862793419837;12.596897124590576;0.2000172167632488;0.6951529581819377;356.49100000000004;332.29900000000015;356.155849008;132.0;0.0;0.24031490565695393;-0.36088903502564346;0.36088903502564346;0.24031490565695393;1.0;1.68;2.36;1.7354287636861114;956.7846538072134;18.02673325856595;14.782704613664025;15.599201194591751;11.86501052785946;8.538852125038009;10.022015372632…
449;13.415342464830466;-1.188409102838666;13.415342464830466;0.0570467008607336;0.5364613892406016;511.6370000000004;477.3650000000004;511.252272168;196.0;0.0;0.15589108183456796;-0.37766120681048815;0.37766120681048815;0.15589108183456796;1.0789473684210527;1.8157894736842106;2.526315789473684;1.4522512718183844;1394.4534507029846;26.656125291633355;22.259732162331666;22.259732162331666;18.18229…
450;12.24957064275998;-1.094659102838667;12.24957064275998;0.06682667177165791;0.5275369150312361;507.6740000000004;470.3780000000003;507.277344044;196.0;0.0;0.15589108183456796;-0.37766120681048815;0.37766120681048815;0.15589108183456796;1.0526315789473684;1.7894736842105263;2.5;1.4522512718183846;1387.9447200393015;26.65612529163336;22.881767689322437;22.881767689322437;18.182290654352144;13.86…
451;12.613926917989417;-3.821130926135886;12.613926917989417;0.02888355354895822;0.5714006690062367;417.74500000000006;402.6250000000002;415.99198176000004;132.0;0.0;0.24185644814367024;-0.3608890350256434;0.3608890350256434;0.24185644814367024;1.08;1.76;2.52;1.8217064215981027;1031.5490379094558;18.18986996538248;13.184547225122827;16.26883064410592;11.775694130382421;7.4957564949111175;10.11281…
452;12.242265760022573;-1.1276452139497772;12.242265760022573;0.08427387103703854;0.48100685840246804;528.0920000000003;493.8200000000004;527.2227216279999;196.0;0.0;0.15589108183456796;-0.37766120681048815;0.37766120681048815;0.15589108183456796;1.0789473684210527;1.8157894736842106;2.526315789473684;1.4522512718183844;1394.4534507029846;26.656125291633355;22.259732162331666;23.01566110835012;18…
453;12.226523076919918;-1.1175208517048798;12.226523076919918;0.07699604224405854;0.606904730521362;494.6350000000004;460.36300000000034;494.25694294799996;190.0;0.0;0.15589108183456796;-0.37766120681048815;0.37766120681048815;0.15589108183456796;1.162162162162162;1.972972972972973;2.7027027027027026;1.464956537533306;1347.8971845381552;25.785881803630282;21.828981284822397;21.828981284822397;17.…
454;12.868708349080372;-3.5542713582346512;12.868708349080372;0.20434334845049196;0.725635179492614;356.4910000000001;332.2990000000001;356.155849008;132.0;0.0;0.2408433613474339;-0.36088903502564346;0.36088903502564346;0.2408433613474339;1.08;1.72;2.4;1.8367994214530454;996.1022318151277;18.18986996538248;15.050653806095147;15.867150387022873;11.77569413038242;8.428809785397275;9.911973032991668…
455;12.227061271364363;-1.110151237192408;12.227061271364363;0.07465036323171281;0.606904730521362;494.63500000000045;460.36300000000034;494.2569429479999;190.0;0.0;0.15589108183456796;-0.37766120681048815;0.37766120681048815;0.15589108183456796;1.1081081081081081;1.864864864864865;2.5945945945945947;1.464956537533306;1347.8971845381552;25.785881803630282;21.828981284822397;21.828981284822397;17.…
456;12.254890423858694;-1.0972430739271024;12.254890423858694;0.0676724825732764;0.5275369150312361;507.6740000000004;470.3780000000004;507.277344044;196.0;0.0;0.15589108183456796;-0.37766120681048815;0.37766120681048815;0.15589108183456796;1.0789473684210527;1.8421052631578947;2.5789473684210527;1.4662042232991561;1405.1947200393015;26.65612529163336;22.881767689322437;22.881767689322437;18.1991…
457;12.676722804862685;-3.5384219629209706;12.676722804862685;0.0016358023285987233;0.7002082620979079;370.5180000000001;344.3100000000001;370.171499072;138.0;0.0;0.24031490853290488;-0.36088903502564346;0.36088903502564346;0.24031490853290488;1.0384615384615385;1.6923076923076923;2.3461538461538463;1.7415546530652453;996.4171557618213;18.94938298937633;15.705354344474399;16.521850925402124;12.16…
458;14.353326233869094;-1.263909740593768;14.353326233869094;0.03171359284454467;0.5364613892406015;511.6370000000004;477.3650000000003;511.25227216799993;196.0;0.0;0.15589108183456796;-0.37766120681048815;0.37766120681048815;0.15589108183456796;1.105263157894737;1.868421052631579;2.6052631578947367;1.466204223299156;1411.7034507029846;26.656125291633362;22.259732162331666;22.259732162331666;18.1…
459;12.520346671075838;-3.7141864816914407;12.520346671075838;0.027169758335432892;0.6867906961684542;383.3000000000001;367.1720000000002;382.030954112;126.0;0.0;0.24180258535215737;-0.3608890350256434;0.3608890350256434;0.24180258535215737;1.1666666666666667;1.9166666666666667;2.6666666666666665;1.7949285200276375;983.1741551744809;17.319626477379405;12.883933021303227;15.212287494267862;11.3650…
460;12.588519384605693;-3.8014009878642807;12.588519384605693;0.08415740215839396;0.6867906961684542;383.3000000000001;367.1720000000001;382.030954112;126.0;0.0;0.24329322626123448;-0.36088903502564335;0.36088903502564335;0.24329322626123448;1.0833333333333333;1.75;2.4583333333333335;1.8258304484005983;962.924155174481;17.319626477379405;12.883933021303225;15.212287494267862;11.381847280265067;7.…
461;14.09875956218551;-5.080916695579619;14.09875956218551;0.0636534770461088;0.3987022674923751;510.91900000000027;487.7350000000003;510.144566536;186.0;0.0;0.4184546017253058;-0.38291742257057076;0.4184546017253058;0.38291742257057076;1.2;1.8857142857142857;2.4857142857142858;1.5661249021083181;1228.007223871207;25.432510652501758;18.44874803983887;19.204676985857322;16.45674444516112;10.875442…
462;13.821725954270597;-4.851472033257747;13.821725954270597;0.27461215041572196;0.6808822227910495;384.4130000000001;360.22100000000006;384.171242888;148.0;0.0;0.41702875510729814;-0.4964524047829312;0.4964524047829312;0.41702875510729814;1.0;1.5925925925925926;2.111111111111111;2.426345272416076;781.7588834745901;20.457819157813606;15.822985224701206;15.822985224701206;12.3769588639124;8.565522…
463;13.924177453388761;-4.98406848387503;13.924177453388761;0.048271080036952574;0.6111997116002184;429.8410000000001;409.68100000000015;429.11186944;156.0;0.0;0.4170297273780966;-0.49645240478293107;0.49645240478293107;0.4170297273780966;1.1379310344827587;1.793103448275862;2.310344827586207;2.477829380050243;937.253941598499;22.03516942700323;16.070813024020765;16.82674197003922;13.325647268896…
464;12.87869255497322;-4.5480717356387;12.87869255497322;0.3798502981439482;0.821581829825526;277.245;267.16499999999996;277.0714486;102.0;0.0;0.41720654839200866;-0.49676781835199996;0.49676781835199996;0.41720654839200866;1.0;1.6;2.1;2.502508956033501;654.2993354834425;14.75071237662706;10.530807189318885;10.530807189318885;9.452038268273206;5.712327019718119;5.712327019718119;4.098426979221728…
465;14.685693996760014;-3.4341526885662437;14.685693996760014;0.23887436224489744;0.6721751820191929;390.4550000000001;370.29500000000013;390.12135532;142.0;0.0;0.2293898846313818;-0.35915339139471225;0.35915339139471225;0.2293898846313818;1.1481481481481481;1.8888888888888888;2.5185185185185186;1.9219645652028663;1136.089265780092;19.39697674656903;15.013689533300148;15.830186114227875;12.698343…
466;14.0239237949562;-5.150845359393929;14.0239237949562;0.114648333820343;0.39417048076809397;512.4790000000002;487.2790000000002;512.18468176;194.0;0.0;0.4184542253040927;-0.4964524047483061;0.4964524047483061;0.4184542253040927;1.1111111111111112;1.7222222222222223;2.3055555555555554;1.8393292047978684;1241.539259497592;26.88854057813175;19.658325717553467;19.658325717553467;16.681489316552714…
467;14.221810988284203;-4.892043768896449;14.221810988284203;0.2698510854959273;0.4489336934198363;434.4730000000001;408.26500000000016;434.186892952;166.0;0.0;0.4170291581584121;-0.4964524047829311;0.4964524047829311;0.4170291581584121;0.9354838709677419;1.5806451612903225;2.193548387096774;2.07082265153792;1088.562433134837;23.02673325856595;17.977685763080462;17.977685763080462;14.376958863912…
468;12.804105778113716;-4.571435933169566;12.804105778113716;0.03559246924078319;0.8461200222876519;263.21799999999996;255.15399999999994;263.055798536;96.0;0.0;0.4172065483920086;-0.5079662449309031;0.5079662449309031;0.4172065483920086;0.9473684210526315;1.5263157894736843;2.0526315789473686;2.5563443318106054;639.2211447240578;14.043605595440512;9.569772494354979;9.569772494354979;8.9140334658…
469;13.877576766817837;-4.9448175311791385;13.877576766817837;0.13827058138070103;0.5322871043338718;439.2760000000002;419.11600000000016;438.07764812;154.0;0.0;0.4170287703720753;-0.4964524047829312;0.4964524047829312;0.4170287703720753;1.0;1.5714285714285714;2.0714285714285716;2.4709800233870585;832.3347102986002;21.328062645816686;15.501563901530034;17.013421793566945;12.770805714029752;8.3541…
470;13.863207435752079;-4.884168792517007;13.863207435752079;0.2568573294790828;0.6615857810408139;400.41200000000015;376.22000000000014;400.16615750799997;154.0;0.0;0.41702875524872585;-0.4967682187321521;0.4967682187321521;0.41702875524872585;0.9285714285714286;1.5357142857142858;2.0357142857142856;2.4074764480676305;800.2882609953556;21.164925939000153;16.231233515165073;16.231233515165073;12.…
471;13.919692224111866;-4.978839954963467;13.919692224111866;0.006791147014360677;0.5322871043338719;439.2760000000001;419.11600000000016;438.07764812;154.0;0.0;0.4170307037120182;-0.496452404782931;0.496452404782931;0.4170307037120182;1.0357142857142858;1.6071428571428572;2.107142857142857;2.509457118073551;832.3347102986002;21.328062645816683;15.501563901530034;17.013421793566945;12.80447921884…
472;13.92744173595364;-4.986156462585034;13.92744173595364;0.06563169249181189;0.6111997116002184;429.8410000000001;409.68100000000015;429.11186943999996;156.0;0.0;0.4170287691680351;-0.4964524047829312;0.4964524047829312;0.4170287691680351;1.1379310344827587;1.793103448275862;2.3448275862068964;2.4923340919803834;937.2539415984991;22.03516942700323;16.070813024020765;16.82674197003922;13.3088105…
473;13.74249456727135;-4.896643400415722;13.74249456727135;0.25796863189720365;0.7681747585107649;356.35900000000004;336.199;356.13994276;136.0;0.0;0.420966832920736;-0.496452403021832;0.496452403021832;0.420966832920736;1.0;1.6;2.12;2.539079101810574;725.9491059038365;18.88046888862398;14.193228712704284;14.193228712704284;11.509985467332724;7.697732434886319;7.697732434886319;6.629324223429841;…
474;13.782584325396822;-4.8040496267951625;13.782584325396822;0.17697326152683313;0.5681008855889843;398.4400000000001;372.2320000000001;398.186892952;154.0;0.0;0.4166969527481978;-0.4964524047896651;0.4964524047896651;0.4166969527481978;1.0;1.6428571428571428;2.2142857142857144;2.235488311508459;771.8513748240821;21.001789232183622;16.314549056263928;16.314549056263928;12.983112013795047;9.15483…
475;13.874151785714286;-4.854056004346183;13.874151785714286;0.27542464516670884;0.6808822227910494;384.41300000000007;360.22100000000006;384.171242888;148.0;0.0;0.41702894136440805;-0.4964524047829311;0.4964524047829311;0.41702894136440805;1.037037037037037;1.6666666666666667;2.2222222222222223;2.465393619028621;799.0088834745902;20.457819157813606;15.822985224701206;15.822985224701206;12.393795…
476;13.842996267951625;-4.852602867535904;13.842996267951625;0.27492336440749154;0.6808822227910494;384.41300000000007;360.22100000000006;384.171242888;148.0;0.0;0.4170287565747964;-0.4964524047829312;0.4964524047829312;0.4170287565747964;1.037037037037037;1.7037037037037037;2.259259259259259;2.4450906766548908;799.0088834745902;20.457819157813606;15.822985224701206;15.822985224701206;12.37695886…
477;14.27423681972789;-4.894627739984882;14.27423681972789;0.27066358024691395;0.4489336934198363;434.47300000000024;408.26500000000016;434.186892952;166.0;0.0;0.41702934474383657;-0.4964524047829311;0.4964524047829311;0.41702934474383657;0.967741935483871;1.6451612903225807;2.2903225806451615;2.093585857318624;1088.562433134837;23.02673325856595;17.977685763080462;17.977685763080462;14.376958863…
478;14.036658556941294;-4.930020234945831;14.036658556941294;0.23598569223118315;0.6221273124357553;423.45000000000016;398.25000000000017;423.18214192;162.0;0.0;0.41702875810190015;-0.4964524047829312;0.4964524047829312;0.41702875810190015;1.0666666666666667;1.6333333333333333;2.1;2.504369856844435;953.139113953171;22.905412915006313;17.615498281821914;17.615498281821914;13.736330871419105;9.3724…
479;13.89863449546485;-4.961828743071302;13.89863449546485;0.06316410514823301;0.5322871043338718;439.2760000000002;419.1160000000002;438.07764812;154.0;0.0;0.41702973500880647;-0.49645240478293107;0.49645240478293107;0.41702973500880647;1.0357142857142858;1.6785714285714286;2.25;2.489441650518399;852.5847102986003;21.328062645816683;15.501563901530035;17.013421793566945;12.78764246643536;8.36015…
480;13.887548511726903;-5.020722671012849;13.887548511726903;0.18167464516670884;0.6915156752338568;388.3760000000001;367.2080000000001;388.146171012;148.0;0.0;0.4170306899834797;-0.496452404782931;0.496452404782931;0.4170306899834797;1.0;1.6296296296296295;2.185185185185185;2.4653936190286214;801.1993469807601;20.457819157813606;15.200949697710433;15.200949697710433;12.393795616318007;8.26048811…
481;13.831067885487528;-4.9126979796548245;13.831067885487528;0.14010854959267705;0.6264223577908085;404.83100000000013;383.6630000000001;404.116620472;148.0;0.0;0.4170297273287757;-0.49645240478293107;0.49645240478293107;0.4170297273287757;1.0740740740740742;1.7037037037037037;2.259259259259259;2.46539361902862;804.8089874551969;20.457819157813606;15.200949697710433;15.956878643728889;12.3937956…
482;13.89863449546485;-4.961828743071303;13.89863449546485;0.048163055345594286;0.5322871043338718;439.2760000000002;419.11600000000016;438.07764812;154.0;0.0;0.41702973526060305;-0.49645240478293107;0.49645240478293107;0.41702973526060305;1.0714285714285714;1.7142857142857142;2.2857142857142856;2.490854329759304;852.5847102986003;21.328062645816686;15.501563901530034;17.013421793566945;12.804479…
483;14.142528580876796;-4.887127739984884;14.142528580876796;0.2690691924918118;0.48192164323163955;420.4460000000002;396.25400000000013;420.171242888;160.0;0.0;0.41702915814707203;-0.4964524047829311;0.4964524047829311;0.41702915814707203;0.9333333333333333;1.6;2.2666666666666666;2.048945429344868;1037.5505298455355;22.156489770562874;17.05503603227009;17.05503603227009;13.966275261389441;9.5655…
484;14.056352749433106;-4.878496905706728;14.056352749433106;0.26961710314163456;0.4819216432316396;420.44600000000014;396.25400000000013;420.171242888;160.0;0.0;0.417028758270878;-0.4964524047829312;0.4964524047829312;0.417028758270878;0.9;1.5666666666666667;2.2;1.993368936034373;1042.8005298455357;22.156489770562874;17.055036032270085;17.055036032270085;13.949438508983834;9.559539754452123;9.55…
485;12.931179846938775;-4.566380149281935;12.931179846938775;0.35534722222222226;0.821581829825526;277.245;267.16499999999996;277.0714486;102.0;0.0;0.4172065669097042;-0.4961141566742164;0.4961141566742164;0.4172065669097042;1.1;1.8;2.4;2.630648391869284;671.5493354834427;14.75071237662706;10.530807189318883;10.530807189318883;9.468875020678814;5.718310083861826;5.718310083861826;4.07020900173042…
486;13.502526740591868;-0.669417543251869;13.502526740591868;0.015660591671369017;0.8358648394728263;353.3970000000001;333.2370000000001;353.15395509999996;134.0;0.0;0.41442122250075414;-0.43759409750305633;0.43759409750305633;0.41442122250075414;1.1923076923076923;1.8461538461538463;2.5;2.0228683024152545;900.414686511124;18.896976746569027;14.967203422447723;14.967203422447723;12.43501927640284…
487;9.147703394922912;0.5088719345762994;9.147703394922912;0.5088719345762994;0.695751839193359;322.43699999999995;304.293;322.125217576;116.0;0.0;0.17783629145918903;-0.3354866742750815;0.3354866742750815;0.17783629145918903;1.2173913043478262;2.0;2.6956521739130435;1.8971260108156502;976.7685257017687;15.97432701575866;13.042417816847685;13.858914397775411;11.185871848001627;7.992784674392218;8…
488;13.971986821766762;-2.014957010582011;13.971986821766762;0.07287163013353481;0.4707041457313695;500.5510000000003;472.32700000000034;500.19473661599983;190.0;0.0;0.41835537280405166;-0.4966129955326897;0.4966129955326897;0.41835537280405166;0.972972972972973;1.6486486486486487;2.3513513513513513;1.4528201198975927;1318.9833473120975;25.992988584816832;20.730683962494464;20.730683962494464;17.…
489;13.675012575941508;-2.2366832579225107;13.675012575941508;0.028535489749414333;0.4010584613346467;533.3580000000002;513.1980000000002;532.07681892;186.0;0.0;0.41834503149312385;-0.42160523842352066;0.42160523842352066;0.41834503149312385;0.9444444444444444;1.5277777777777777;2.138888888888889;1.650821199133546;1318.5244086634168;26.034804948073717;18.93448144204093;20.446339334077837;17.10189…
490;13.377472207559688;-0.40455773333208334;13.377472207559688;0.13286420277987787;0.532099946615468;348.874;330.73;348.086325476;120.0;0.0;0.17783595364639807;-0.33055824785860544;0.33055824785860544;0.17783595364639807;1.1304347826086956;1.7826086956521738;2.4347826086956523;2.19013596151733;909.015852128372;16.560113453385565;13.067056278682752;14.639481805628932;11.045243855508332;7.744278990…
491;12.591486913342523;-0.8271730302203189;12.591486913342523;0.3530060768823391;0.5641070986367616;392.8860000000001;371.7180000000002;392.12915559199996;142.0;0.0;0.4147686951890569;-0.43262823922523097;0.43262823922523097;0.4147686951890569;1.0;1.75;2.4642857142857144;1.842102826802042;1022.1207264944047;19.72540387131522;15.776984660898972;16.532913606917425;13.530842415161818;9.2265267142616…
492;12.63236054160041;-0.8933150055289607;12.63236054160041;0.38439780023834724;0.4886118325950764;427.33100000000013;407.1710000000003;426.09018323999993;148.0;0.0;0.41476869523923454;-0.432628224555474;0.432628224555474;0.41476869523923454;0.9655172413793104;1.6896551724137931;2.3793103448275863;1.8423685490451154;1068.7279170782665;20.595647359318296;16.077598864718574;17.58945675675548;13.924…
493;13.370138119379295;-0.3468667089450823;13.370138119379295;0.005581609681537314;0.9066368815391499;366.39200000000005;347.2400000000001;366.13797068800005;138.0;0.0;0.2619096877859874;-0.4815837733420127;0.4815837733420127;0.2619096877859874;1.1481481481481481;1.8518518518518519;2.5555555555555554;1.8791049246685751;965.8920552651034;19.129027554137906;15.08293865579088;15.08293865579088;12.99…
494;13.442195732548019;-0.3360320896035176;13.442195732548019;0.00021728839008772205;0.8899320613146504;378.4030000000002;359.25100000000015;378.137970688;142.0;0.0;0.2619096877859874;-0.4815837733420127;0.4815837733420127;0.2619096877859874;1.0714285714285714;1.7857142857142858;2.5;1.659848440773023;1024.5774277455905;19.413484604514082;15.367395706167052;15.367395706167052;13.524877143252588;9.…
495;13.391667044999128;-0.38402720277224245;13.391667044999128;0.03269937827657898;0.8505567954003626;382.3910000000002;363.23900000000015;382.132885308;144.0;0.0;0.2619096877859874;-0.4815837733420127;0.4815837733420127;0.2619096877859874;1.1785714285714286;1.8928571428571428;2.607142857142857;1.8614238323481846;984.4001455127074;19.83613433532446;15.237259032477384;15.237259032477384;13.4904023…
496;13.22207870579905;-0.3555597309069529;13.22207870579905;0.007622217782751628;0.8843801270958633;338.338;323.2180000000001;338.10667056000005;126.0;0.0;0.2619096877859827;-0.4815837733420263;0.4815837733420263;0.2619096877859827;1.08;1.8;2.56;1.854077732393294;918.7664906157472;17.551677284948283;13.428618279104374;13.428618279104374;12.024877143252587;7.907684812526252;7.907684812526252;6.038…
497;14.465202664399092;-0.629624905517763;14.465202664399092;0.025724166873156484;0.8695091726112733;356.32800000000003;342.21600000000007;356.09724874799997;132.0;0.0;0.2619140094627501;-0.4784853587449165;0.4784853587449165;0.2619140094627501;1.0769230769230769;1.8076923076923077;2.5384615384615383;1.8977333266299348;967.4946809991206;18.421920772951363;13.729232482923974;13.729232482923974;12.…
498;13.257551616726504;-0.37588894901394876;13.257551616726504;0.09123332889386315;0.8500445089975391;372.78300000000013;358.6710000000001;372.06769820799997;132.0;0.0;0.2619118597823391;-0.4800059659494491;0.4800059659494491;0.2619118597823391;1.1538461538461537;1.8846153846153846;2.6153846153846154;1.8977333266299348;969.4946809991206;18.421920772951363;13.729232482923974;14.48516142894243;12.4…
499;13.274998815991886;-0.35477783790283746;13.274998815991886;0.0067888844494186085;0.8733173244045711;352.365;335.22900000000004;352.122320624;132.0;0.0;0.26191010403925075;-0.48130298249758624;0.48130298249758624;0.26191010403925075;1.1153846153846154;1.8461538461538463;2.576923076923077;1.897733326629935;963.7667418568016;18.42192077295136;14.351268009914746;14.351268009914746;12.435560745775…
500;13.129775465058307;-0.4494310857058872;13.129775465058307;0.016399223955591458;0.862256090015525;325.2950000000001;313.19900000000007;325.075036084;120.0;0.0;0.3390094854612492;-0.48158377328800617;0.48158377328800617;0.3390094854612492;0.9166666666666666;1.6666666666666667;2.4583333333333335;1.8114846237108801;886.3918157372032;16.681433796945207;12.466623081565157;12.466623081565157;11.6141…
501;14.13030992820044;-0.8463461881666248;14.13030992820044;0.03064234798857779;0.8519099464812536;343.2850000000001;332.1970000000001;343.065614272;126.0;0.0;0.33911816732560873;-0.48158377328800595;0.48158377328800595;0.33911816732560873;0.96;1.8;2.6;1.8450464511533917;952.0874062307447;17.551677284948283;12.767237285384759;12.767237285384759;12.024877143252588;7.454985847738298;7.4549858477382…
502;13.390608798391641;-0.44193108570588646;13.390608798391641;0.017198122027217044;0.8546671792258076;339.32200000000006;325.21000000000004;339.09068614800003;126.0;0.0;0.3390197613836303;-0.48158377328800617;0.48158377328800617;0.3390197613836303;1.04;1.88;2.68;1.8450464511533917;948.4354335012781;17.551677284948283;13.38927281237553;13.38927281237553;12.024877143252588;7.766003611233685;7.7660…
503;13.281829863206456;-0.8664957719198787;13.281829863206456;0.02483865296793697;0.8406939113665066;353.3490000000001;337.2210000000001;353.106336212;132.0;0.0;0.33956927609847565;-0.48158377326324414;0.48158377326324414;0.33956927609847565;1.0384615384615385;1.7307692307692308;2.4615384615384617;1.9011573102070476;960.2765168611286;18.474327015758657;14.25951630037861;14.25951630037861;12.34817…
504;13.20645370579905;-0.4529504440665162;13.20645370579905;0.019967896795097362;0.85447570103034;339.32200000000006;325.2100000000001;339.090686148;126.0;0.0;0.33928900988101324;-0.48158377327567564;0.48158377327567564;0.33928900988101324;1.08;1.8;2.56;1.8540777323932933;917.5213781179108;17.551677284948283;13.336866569568237;13.336866569568237;12.024877143252587;7.8088360835588855;7.80883608355…
505;15.04184594671202;-2.3664957719198783;15.04184594671202;0.010861678004535413;0.8378546192950193;357.3120000000001;344.20800000000014;357.081264336;132.0;0.0;0.3417879780953219;-0.4815837731503665;0.4815837731503665;0.3417879780953219;1.0769230769230769;1.7692307692307692;2.5;1.9011573102070476;964.0044560034477;18.474327015758657;13.637480773387837;13.637480773387837;12.348173775453851;7.8502…
506;13.272626545305219;-0.43382923385403527;13.272626545305219;0.018795057288924832;0.8592240749946268;353.34900000000005;337.22100000000006;353.106336212;132.0;0.0;0.33929925742872663;-0.48158377327565366;0.48158377327565366;0.33929925742872663;1.1153846153846154;1.8461538461538463;2.576923076923077;1.867811124894294;933.3274097884229;18.258784066134833;14.043973350754783;14.043973350754783;12.5…
507;13.303965279873122;-0.35056398260763344;13.303965279873122;0.006449378276579099;0.9040892790938049;352.36500000000007;335.2290000000001;352.12232062400005;132.0;0.0;0.2619096877859874;-0.4815837733420127;0.4815837733420127;0.2619096877859874;1.1153846153846154;1.8076923076923077;2.5384615384615383;1.8786255734827535;950.0286970447385;18.421920772951363;14.37583187460433;14.37583187460433;12.4…
508;13.994848281090821;-0.2859648652267488;13.994848281090821;0.0800997574955915;0.4494878180423019;431.5510000000001;401.31100000000015;431.22605742;166.0;0.0;0.12638994732160905;-0.4961105170470384;0.4961105170470384;0.12638994732160905;0.96875;1.75;2.5;1.6297749252037568;1121.5312225820958;22.716967702877938;19.114228115775184;19.114228115775184;15.359305124376958;11.009412476706206;11.0094124…
509;13.647452680146133;-3.6699705267909626;13.647452680146133;0.11731341970519416;0.42281276177009675;440.6530000000002;404.3650000000002;440.249749392;168.0;0.0;0.240885784657556;-0.36088903502564346;0.36088903502564346;0.240885784657556;0.8709677419354839;1.4516129032258065;2.0;1.9812258900541748;1128.1137289866804;22.921920772951356;19.782704613664023;20.59920119459175;14.5077449379513;11.2589…
510;13.030875184559072;-4.411648629946769;13.030875184559072;0.021649834252648104;0.4289274291106517;561.6440000000002;527.3720000000003;561.249078608;214.0;0.0;0.4159109512172073;-0.37766120681048815;0.4159109512172073;0.37766120681048815;1.048780487804878;1.7560975609756098;2.4146341463414633;1.4116620029387035;1492.8394942450439;29.15612529163336;23.515661108350123;23.515661108350123;19.393615…
511;6.302093726379441;-0.15390651158305402;6.302093726379441;0.0396036207692958;0.4133145361048573;448.0060000000002;417.76600000000025;447.19650688;166.0;0.0;0.12618037420294576;-0.49611415523314983;0.49611415523314983;0.12618037420294576;0.96875;1.78125;2.5625;1.5954159758898554;1135.7812225820956;22.716967702877934;19.114228115775187;19.87015706179364;15.35930512437696;11.009412476706206;11.38…
512;12.868708349080372;-3.5542713582346512;12.868708349080372;0.20434334845049196;0.725635179492614;356.4910000000001;332.2990000000001;356.155849008;132.0;0.0;0.2408433613474339;-0.36088903502564346;0.36088903502564346;0.2408433613474339;1.08;1.72;2.4;1.8367994214530454;996.1022318151277;18.18986996538248;15.050653806095147;15.867150387022873;11.77569413038242;8.428809785397275;9.911973032991668…
513;13.789474174054003;-1.2182389167086587;13.789474174054003;0.04625834593096445;0.5364613892406016;511.6370000000004;477.36500000000035;511.252272168;196.0;0.0;0.15589108183456796;-0.37766120681048815;0.37766120681048815;0.15589108183456796;1.131578947368421;1.9210526315789473;2.6578947368421053;1.45904479864624;1411.7034507029846;26.656125291633355;22.259732162331666;22.259732162331666;18.1822…
514;12.243733725068068;-1.1388738373435796;12.243733725068068;0.08514723481985342;0.48100685840246804;528.0920000000003;493.8200000000004;527.222721628;196.0;0.0;0.15589108183456796;-0.37766120681048815;0.37766120681048815;0.15589108183456796;1.131578947368421;1.9210526315789473;2.6578947368421053;1.45904479864624;1411.7034507029846;26.656125291633355;22.259732162331666;23.01566110835012;18.18229…
515;13.29654616853417;-4.461307085861052;13.29654616853417;0.011772329302091267;0.4289274291106517;561.6440000000002;527.3720000000003;561.249078608;214.0;0.0;0.4159533142547029;-0.37766120681048815;0.4159533142547029;0.37766120681048815;1.0975609756097562;1.853658536585366;2.5609756097560976;1.4336917490847911;1510.0894942450434;29.156125291633362;23.515661108350127;23.515661108350127;19.3936155…
516;11.886488728807002;-0.6996585035763283;11.886488728807002;0.3600973887157146;0.7702987414765956;351.2330000000002;335.10500000000013;350.05888311199993;120.0;0.0;0.4144009637359142;-0.43816813700340446;0.43816813700340446;0.4144009637359142;1.173913043478261;1.9130434782608696;2.652173913043478;2.008663308788141;790.1579893045453;16.77565640300939;12.983740737583894;14.495598629620803;10.7925…
517;11.863926475166659;-0.6425271111531035;11.863926475166659;0.32766781095154096;0.817238799069254;361.23900000000015;344.1030000000002;360.047339884;114.0;0.0;0.4144009637359141;-0.43816813700344265;0.43816813700344265;0.4144009637359141;1.0909090909090908;1.7272727272727273;2.409090909090909;1.960617186932521;725.9388387258249;15.905412915006313;12.683126533764293;14.269123072878998;10.3650105…
518;12.09517647516666;-0.6433604444864367;12.09517647516666;0.29294558872931864;0.7806406857836125;375.2660000000002;356.11400000000015;374.062989948;120.0;0.0;0.4146548836574421;-0.43816102716506145;0.43816102716506145;0.4146548836574421;1.1304347826086956;1.7826086956521738;2.4347826086956523;1.9704140168328574;741.1868471099444;16.61251969619286;13.39023331495084;14.976229854065545;10.90301533…
519;12.19987460779894;-0.6085370562834187;12.19987460779894;0.32080352414407187;0.6740917589079222;379.2870000000001;359.1270000000001;378.09018324;132.0;0.0;0.41442122250075414;-0.4375940975030563;0.4375940975030563;0.41442122250075414;1.04;1.68;2.28;2.035240840009891;798.8165460493639;18.189869965382485;14.39795429995699;15.909812191993899;11.880177721536453;8.226169122546043;8.982098068564499;…
520;13.66199011389578;-0.6841577695893173;13.66199011389578;0.24591348240270516;0.8358648394728263;353.3970000000001;333.2370000000001;353.15395509999996;134.0;0.0;0.41442122250075414;-0.4375940975030562;0.4375940975030562;0.41442122250075414;1.1923076923076923;1.9230769230769231;2.576923076923077;2.037822504884228;900.4146865111244;18.896976746569027;14.96720342244772;14.96720342244772;12.418182…
521;12.664578402604302;-0.7131914393843959;12.664578402604302;0.3682233665070964;0.5087988060229414;423.3100000000001;404.15800000000024;422.062989948;136.0;0.0;0.4193345750786802;-0.43790271882108667;0.43790271882108667;0.4193345750786802;0.9259259259259259;1.5925925925925926;2.2962962962962963;1.751322874394591;984.9544332765782;19.01829709012867;15.069877879712426;16.65587441882713;12.93749017…
522;12.668494218930832;-0.697410189384396;12.668494218930832;0.324100161669606;0.5011245793247243;437.33700000000016;416.1690000000002;436.078640012;142.0;0.0;0.414984238459733;-0.4381527586632741;0.4381527586632741;0.414984238459733;0.9642857142857143;1.6428571428571428;2.357142857142857;1.677079326912586;1000.8707264944047;19.72540387131522;15.776984660898973;17.362981200013678;13.4206534205252…
523;13.402638262043926;-0.9091791101898876;13.402638262043926;0.37730107541435065;0.815544162454716;346.37700000000007;326.2170000000001;346.14928431999994;132.0;0.0;0.41442122250075414;-0.4375940975030563;0.4375940975030563;0.41442122250075414;1.04;1.68;2.32;2.01836602466375;819.0665460493636;18.189869965382485;14.39795429995699;14.39795429995699;11.897014473942061;8.232152186689751;8.2321521866…
524;13.425786410192075;-0.8816309008234964;13.425786410192075;0.45603225791898283;0.7285701458640158;362.4450000000001;342.28500000000014;362.1264407;132.0;0.0;0.26402071366151353;-0.45911128418102715;0.45911128418102715;0.26402071366151353;1.04;1.68;2.32;2.01836602466375;821.0665460493636;18.189869965382485;14.397954299956991;15.214450880884716;11.897014473942061;8.232152186689751;8.640400477153…
525;12.20426650658478;-0.6163251702429944;12.20426650658478;0.324264055382381;0.6740917589079224;379.2870000000001;359.12700000000007;378.09018324;132.0;0.0;0.41442122250075425;-0.4375940975030181;0.4375940975030181;0.41442122250075425;1.16;1.88;2.56;2.0549485109433046;819.0665460493636;18.18986996538248;14.39795429995699;15.909812191993899;11.91385122634767;8.238135250833459;8.994064196851912;6.…
526;12.177058058467239;-0.5784230302203186;12.177058058467239;0.3039348372753854;0.7746953500058341;344.8420000000001;323.6740000000001;344.129155592;126.0;0.0;0.41442122250075414;-0.43759409750305633;0.43759409750305633;0.41442122250075414;1.125;1.8333333333333333;2.5;2.0306529250936536;771.7121466602806;17.319626477379405;14.097340096137389;14.853269042155842;11.486330871419103;8.12650328351847…
527;13.00542814118301;-4.583751653439154;13.00542814118301;0.15025982615268396;0.8541634562962539;305.303;291.191;305.113982108;114.0;0.0;0.4173767983993976;-0.35290771501693924;0.4173767983993976;0.35290771501693924;1.2272727272727273;1.8636363636363635;2.409090909090909;2.389408844299631;690.0175984529249;16.328062645816686;12.094336359044563;12.094336359044563;10.341553820740987;6.594112887849…
528;14.977761387951006;-0.41555668409339086;14.977761387951006;0.06686082766439894;0.4816310401150311;475.60400000000044;441.3320000000003;475.2522721679999;184.0;0.0;0.1899906843656752;-0.4936873724605147;0.4936873724605147;0.1899906843656752;1.2571428571428571;2.085714285714286;2.8;1.5367176888494263;1225.9557248034932;24.534804948073724;20.955335854907084;20.955335854907084;16.807829082130425;…
529;10.64431889257574;-0.803494488407041;10.64431889257574;0.10825993694590341;0.5731130156585392;492.9890000000001;479.88500000000005;489.84148057600004;116.0;0.0;0.30317777380890776;-0.4865346605211508;0.4865346605211508;0.30317777380890776;1.0454545454545454;1.7272727272727273;2.3181818181818183;2.0912904737781357;663.0814031341705;16.11251969619286;11.483025554152766;16.241015171496876;10.452…
530;12.260303198827694;-0.35175691032585865;12.260303198827694;0.05025029919375146;0.4534873751723883;469.62500000000045;434.3450000000003;469.26169397999996;182.0;0.0;0.18999068436567512;-0.4457229080976184;0.4457229080976184;0.18999068436567512;1.1714285714285715;1.9428571428571428;2.6285714285714286;1.5203522582411946;1232.1827221324395;24.534804948073724;21.154721651087485;21.154721651087485;…
531;12.199933801233023;-0.3431689473628956;12.199933801233023;0.04025029919375167;0.5212063210187408;441.5710000000003;410.3230000000002;441.230393852;170.0;0.0;0.17676100530410735;-0.44848384443853684;0.44848384443853684;0.17676100530410735;1.1515151515151516;1.9393939393939394;2.6363636363636362;1.5250048917709502;1169.7523237907044;22.957454678884094;19.52496513909056;19.52496513909056;15.8379…
532;12.287574182829449;-0.30587213666330726;12.287574182829449;0.006269762534643508;0.49099163779820715;470.6570000000004;432.3530000000003;470.293328456;184.0;0.0;0.18999068436567512;-0.4457229080976184;0.4457229080976184;0.18999068436567512;1.1428571428571428;1.9142857142857144;2.6;1.5141853917947268;1186.8399140800184;24.53480494807372;21.693686956123575;21.693686956123575;16.769824279669642;1…
533;15.018809432553084;-3.0665363061227957;15.018809432553084;0.1476650814646845;0.23926446903573317;588.7280000000002;547.4000000000003;588.279331802;220.0;0.0;0.17051227603212074;-0.3889886975889305;0.3889886975889305;0.17051227603212074;0.8837209302325582;1.5116279069767442;2.13953488372093;1.356592622123735;1624.8290443213514;29.821415709563016;25.04453991720946;25.938967108209376;20.78179040…
534;13.371124247367899;-3.36179865180181;13.371124247367899;0.13908772150835635;0.2996236711791131;524.6380000000003;483.3100000000003;524.269161042;200.0;0.0;0.3608102100634644;-0.3889886975889305;0.3889886975889305;0.3608102100634644;1.1081081081081081;1.8108108108108107;2.4594594594594597;1.6101269024055427;1170.4837026445796;26.424074484064484;22.50174736861402;23.396174559613936;17.692767320…
535;13.365304722099074;-3.368986438762324;13.365304722099074;0.1056069958847734;0.35414095247163435;522.6220000000003;483.3100000000003;522.253510978;198.0;0.0;0.3608102100634646;-0.3770231086317706;0.3770231086317706;0.3608102100634646;1.0810810810810811;1.7837837837837838;2.4324324324324325;1.621281890175147;1238.3808056485175;26.424074484064484;22.5101835370513;23.404610728051217;17.6927673204…
536;13.377045619173595;-4.859667304421766;13.377045619173595;0.07826483371126192;0.7987982804627708;380.28800000000007;366.1760000000001;380.09594700799994;142.0;0.0;0.41690015285655796;-0.4885373445981842;0.4885373445981842;0.41690015285655796;1.2307692307692308;1.9230769230769231;2.5;2.280148639108817;887.1547953459976;19.27565640300939;13.462218434801194;13.462218434801194;12.009168480202893;7…
537;12.614656021537787;-3.816155732711918;12.614656021537787;0.011959834572794703;0.39023788776028523;508.59500000000037;471.2990000000003;508.23786091399995;192.0;0.0;0.35826146788435986;-0.36973206005853837;0.36973206005853837;0.35826146788435986;1.1666666666666667;1.9444444444444444;2.638888888888889;1.4780818496819856;1226.2309249974394;25.294317972067564;21.424397099424397;22.318824290424313…
538;15.012989907284261;-3.0737240930833103;15.012989907284261;0.11418435584110176;0.26519643128747283;586.7120000000002;547.4000000000003;586.263681738;218.0;0.0;0.17051227603212082;-0.3770231086317706;0.3770231086317706;0.17051227603212082;0.8372093023255814;1.4651162790697674;2.0930232558139537;1.363925783899528;1697.074711756262;29.821415709563016;25.05297608564674;25.947403276646657;20.781790…
539;13.877622406987486;-4.9652383970563525;13.877622406987486;0.3769543650793652;0.7495608398225736;380.3410000000001;364.213;380.11479063200005;142.0;0.0;0.4706725257559804;-0.45481522432791494;0.4706725257559804;0.45481522432791494;1.1481481481481481;1.9259259259259258;2.7037037037037037;1.809401214375961;884.2536390478192;19.181433796945203;14.09304083473087;14.09304083473087;12.84235515854042…
540;12.85823177902678;-4.946661721206951;12.85823177902678;0.3149753296380289;0.6497895249895143;431.2410000000001;416.12100000000015;430.0462677400001;148.0;0.0;0.4706725257559804;-0.45476091515744155;0.4706725257559804;0.45476091515744155;1.1428571428571428;1.8571428571428572;2.607142857142857;1.827680187509084;935.8801368886124;20.051677284948283;14.393655038550472;15.905512930587381;13.253038…
541;12.822758868099328;-4.9221658364332885;12.822758868099328;0.44468653768091615;0.7499869696648658;396.7960000000001;380.6680000000001;396.085240092;142.0;0.0;0.47067252575598034;-0.4547628160412787;0.47067252575598034;0.4547628160412787;1.1851851851851851;1.962962962962963;2.740740740740741;1.80425992277913;887.4987515456556;19.181433796945207;14.093040834730871;14.848969780749325;12.842355158…
542;11.70209495989754;-0.0038759413230311512;11.70209495989754;0.0038759413230311512;0.8400742462246564;342.8260000000001;323.67400000000004;342.1135055280001;124.0;0.0;0.21667095420824645;-0.4548170713527156;0.4548170713527156;0.21667095420824645;1.25;2.0833333333333335;2.9166666666666665;1.8849771760188678;792.6862973805326;16.681433796945207;13.459147415703189;14.215076361721644;11.63103029313…
543;12.953470785250637;-4.704127285945242;12.953470785250637;0.40521604938271616;0.5095314307128792;395.8120000000001;378.6760000000001;395.1012245040001;142.0;0.0;0.44809310535923075;-0.45481707138553007;0.45481707138553007;0.44809310535923075;1.1851851851851851;1.962962962962963;2.740740740740741;1.809401214375961;886.7438640434925;19.181433796945207;14.184792544267006;14.940721490285462;12.842…
544;13.679723118483073;-0.4693960250559208;13.679723118483073;0.003705865993474333;0.39821932255416387;509.66500000000036;473.37700000000035;509.27300761199996;196.0;0.0;0.21232650953643192;-0.29905425164354155;0.29905425164354155;0.21232650953643192;1.0;1.763157894736842;2.473684210526316;1.3270036266386858;1366.2008017156074;26.181069318015698;22.381432667584058;22.381432667584058;18.3303555886…
545;13.697007069100357;0.03071203883298046;13.697007069100357;0.03071203883298046;0.3782596175088185;526.1200000000003;489.83200000000045;525.243457072;196.0;0.0;0.15580410919281615;-0.29905425164354155;0.29905425164354155;0.15580410919281615;1.0;1.763157894736842;2.473684210526316;1.3270036266386858;1366.2008017156074;26.181069318015698;22.381432667584058;23.137361613602508;18.330355588688132;14…
546;12.263026257533522;-0.12191380332997381;12.263026257533522;0.12191380332997381;0.5001661236639964;445.64700000000033;406.33500000000026;445.29807948800004;176.0;0.0;0.1551764079935575;-0.3776612092000752;0.3776612092000752;0.1551764079935575;1.0303030303030303;1.8181818181818181;2.515151515151515;1.4525076629279432;1006.627865889089;22.957454678884094;20.608280680189417;20.608280680189417;15.…
547;13.462790956729481;-0.11070510438768899;13.462790956729481;0.06319641542720533;0.4530270848513823;477.6480000000004;442.3680000000003;477.26677936000004;184.0;0.0;0.15580410919281618;-0.2990644266257713;0.2990644266257713;0.15580410919281618;0.9166666666666666;1.7777777777777777;2.5277777777777777;1.3626135831674984;1302.9607457130328;24.49298858481683;21.262981218568665;21.262981218568665;17…
548;13.499578442557148;-0.12553042965257477;13.499578442557148;0.04588836654135919;0.4344100678302997;507.67400000000043;470.3780000000004;507.277344044;196.0;0.0;0.21240883956696513;-0.4809835605309304;0.4809835605309304;0.21240883956696513;0.9210526315789473;1.736842105263158;2.4473684210526314;1.328769368723374;1367.445914213444;26.070338854006458;22.59387923984291;22.59387923984291;18.4316203…
549;13.209188160508056;-1.0692749144410842;13.209188160508056;0.03225356425347381;0.5349596674784687;475.6290000000003;438.33300000000025;475.272258664;186.0;0.0;0.30314191361364257;-0.45063990997220993;0.45063990997220993;0.30314191361364257;1.0285714285714285;1.7428571428571429;2.3714285714285714;1.6830452018129887;1143.3926310206266;25.120591385700624;21.64875637917825;21.64875637917825;16.570…
550;13.841355771544297;0.04907604505683505;13.841355771544297;0.04907604505683505;0.41515977945268;505.70200000000045;466.3900000000004;505.298079488;196.0;0.0;0.15580410919281615;-0.2990540600141348;0.2990540600141348;0.15580410919281615;1.0263157894736843;1.8421052631578947;2.5526315789473686;1.3434805788943591;1331.749429724008;26.01793261119916;22.787925244951;22.787925244951;18.4745135410315…
551;13.719254368483075;0.03051799617098916;13.719254368483075;0.03051799617098916;0.408809683200802;521.7010000000005;482.3890000000004;521.292994108;202.0;0.0;0.21240883956696513;-0.4809835605309304;0.4809835605309304;0.21240883956696513;1.0;1.7692307692307692;2.4615384615384617;1.3098301115717252;1379.9724998012832;26.88817609920224;23.41171648503869;23.41171648503869;18.86836039114892;14.97894…
552;13.681439597974277;0.04548036604448935;13.681439597974277;0.04548036604448935;0.44507302557954376;491.67500000000035;454.37900000000036;491.282429424;190.0;0.0;0.15580410919281615;-0.29905425164354155;0.29905425164354155;0.15580410919281615;1.0;1.8108108108108107;2.5405405405405403;1.3390869640811347;1315.3428693294422;25.310825830012618;22.080818463764455;22.080818463764455;17.93650873857078…
553;13.28841199877743;-0.3854907191807444;13.28841199877743;0.21404525699168508;0.7881022803659441;361.214;347.102;360.027353388;112.0;0.0;0.27350377350279753;-0.2671266041926938;0.27350377350279753;0.2671266041926938;1.1818181818181819;1.9545454545454546;2.6818181818181817;1.8733598061308245;730.6937262279883;15.526733258565956;11.798726924558885;13.38472346367359;10.647867045540842;7.0478008445…
554;14.055410952400038;-5.370731988011253;14.055410952400038;0.045930113423801044;0.5098746721943489;482.4300000000003;460.25400000000025;482.1464846839999;182.0;0.0;0.42591973484477375;-0.4964524029143948;0.4964524029143948;0.42591973484477375;1.1470588235294117;1.8235294117647058;2.4411764705882355;2.003317005947725;1302.7406002488917;25.474327015758657;18.710486641216583;18.710486641216583;15.…
555;12.195857067573371;-0.274804260936341;12.195857067573371;0.008021305744520202;0.369934258313178;449.5910000000003;414.3110000000002;449.2566086;176.0;0.0;0.15580410919281654;-0.4108485085441491;0.4108485085441491;0.15580410919281654;1.1515151515151516;1.9393939393939394;2.6363636363636362;1.6546776372376042;1022.8379057973899;23.216967702877938;19.97217873459052;19.97217873459052;15.958787085…
556;13.775625848041367;0.03286131573021778;13.775625848041367;0.03286131573021778;0.33204906696839054;541.7350000000004;502.4230000000004;541.298079488;208.0;0.0;0.15580410919281615;-0.29905425164354155;0.29905425164354155;0.15580410919281615;0.9512195121951219;1.7560975609756098;2.5609756097560976;1.2183785850834599;1640.2470863871092;27.879739930764956;24.235519002143704;24.235519002143704;19.9…
557;11.305806559895665;0.034023158646175;11.305806559895665;0.034023158646175;0.824866506738719;237.262;226.17399999999995;237.090211972;88.0;0.0;0.2283833280597371;-0.3354875816792828;0.3354875816792828;0.2283833280597371;1.3333333333333333;2.1666666666666665;2.888888888888889;2.086495126477031;691.5500463800373;12.698306133819765;9.896533608598457;9.896533608598457;8.685871848001625;5.677982389…
558;14.933147675736961;-0.904117575270849;14.933147675736961;0.2100509154278989;0.874430547577785;283.30600000000004;269.19399999999996;283.112090288;106.0;0.0;0.23416512289603814;-0.3354016838353979;0.3354016838353979;0.23416512289603814;1.2857142857142858;2.0;2.619047619047619;2.247312992111849;811.6600738112244;15.361442840636295;11.99004103123151;11.99004103123151;9.874245891192093;6.58250757…
559;11.958584337673443;-0.519279612307886;11.958584337673443;0.022449084572101263;0.8615466340882927;265.316;250.19599999999997;265.1215121;100.0;0.0;0.23405153157139438;-0.3354875793608304;0.3354875793608304;0.23405153157139438;1.25;2.0;2.65;2.152241426778756;762.5145535053073;14.491199352633217;11.68942682741191;11.68942682741191;9.446725536263527;6.470875608217372;6.470875608217372;5.614121664…
560;11.236265664833937;0.02902741034685552;11.236265664833937;0.02902741034685552;0.7763571740300566;223.23499999999999;214.16299999999995;223.074561908;82.0;0.0;0.22838332805606756;-0.3463642445359582;0.3463642445359582;0.22838332805606756;1.2352941176470589;2.1176470588235294;2.8823529411764706;2.030629801470121;648.9244532093143;11.828062645816686;8.949320013098498;8.949320013098498;8.25835149…
561;15.209343899596874;-0.7519879456412197;15.209343899596874;0.01384721172419523;0.8111542729630059;351.42500000000007;329.249;351.174690544;134.0;0.0;0.23700906787339804;-0.33548617586631896;0.33548617586631896;0.23700906787339804;1.2307692307692308;1.9230769230769231;2.5384615384615383;1.885500734005234;944.8962886539962;18.637463722575188;15.343032020667286;15.343032020667286;12.3574091387864…
562;14.810670430209122;-0.8549046123078865;14.810670430209122;0.035977486852306395;0.7985653624300209;321.3550000000001;305.227;321.127740352;120.0;0.0;0.23760726951002875;-0.33548617586628793;0.33548617586628793;0.23760726951002875;1.3333333333333333;2.0416666666666665;2.625;2.234385426149396;940.7422241182343;17.64589989101247;13.721711677107642;13.721711677107642;11.32293429617584;7.4821943980…
563;14.93988670005039;-0.9627428587175615;14.93988670005039;0.12473689321407622;0.7936263088197385;355.3690000000001;337.225;355.133219656;134.0;0.0;0.30386568373008166;-0.4439659130660197;0.4439659130660197;0.30386568373008166;1.3461538461538463;2.0384615384615383;2.6153846153846154;2.140936097112623;969.1394580497674;19.223250160202095;14.960857988845742;14.960857988845742;12.178776343832407;8.…
564;14.556259999370118;-0.7597657234189974;14.556259999370118;0.12208795246493609;0.8122394502982183;297.333;281.205;297.127740352;112.0;0.0;0.23648397944671104;-0.335486175866351;0.335486175866351;0.23648397944671104;1.2272727272727273;1.9090909090909092;2.5;2.2523058491837404;842.3194362965193;16.231686328639373;12.93725462673147;12.93725462673147;10.284929493715055;6.970951702388569;6.97095170…
565;14.916259999370117;-0.7780990567523305;14.916259999370117;0.08968054505752887;0.8444021661283985;325.3870000000001;305.22700000000003;325.15904048;124.0;0.0;0.23698957368850163;-0.33548617586631896;0.33548617586631896;0.23698957368850163;1.25;1.9166666666666667;2.4583333333333335;2.2514373854920944;886.7473539453034;17.809036597829;14.514604895921094;14.514604895921094;11.195613096238013;7.93…
566;15.25865795855379;-0.8291800516502899;15.25865795855379;0.11852030318300089;0.6773312251580583;373.4310000000001;353.2710000000001;373.15904048;140.0;0.0;0.23706376297828666;-0.335486175866318;0.335486175866318;0.23706376297828666;1.1071428571428572;1.8214285714285714;2.4642857142857144;1.8435727761524006;1122.7394728207785;20.051677284948283;16.031112753866147;16.031112753866147;13.340572386…
567;12.421084337673442;-0.43594627897455296;12.421084337673442;0.09189352901654546;0.9400747266378435;293.37;274.21799999999996;293.152812228;112.0;0.0;0.2345946729562544;-0.3354875793518665;0.3354875793518665;0.2345946729562544;1.2272727272727273;1.9545454545454546;2.5454545454545454;2.1611162384208553;791.1489826078578;15.905412915006313;13.103640389785005;13.103640389785005;10.56804587982317;7…
568;6.10063146982052;0.7195343950337338;6.10063146982052;0.7195343950337338;0.46951131463358037;350.8740000000001;335.7540000000001;350.06444716000004;118.0;0.0;0.16572786331264075;-0.31465054374622176;0.31465054374622176;0.16572786331264075;0.875;1.6666666666666667;2.4583333333333335;1.769355014463798;1008.7656079876665;16.518297090128677;12.854915270971162;14.505271407989532;11.703509938206668;…
569;6.538747637944067;-0.19733434114386506;6.538747637944067;0.012380901626031893;0.48053617957207256;387.9100000000002;365.73400000000015;387.138992004;140.0;0.0;0.15013546641364334;-0.48029629961798803;0.48029629961798803;0.15013546641364334;1.0;1.75;2.5357142857142856;1.7843389518797879;1098.03075074685;19.465890847321383;16.051279286932072;16.80720823295053;13.427453471798824;9.57622015986001…
570;6.552636526832956;-0.17733434114386504;6.552636526832956;0.07488090162603167;0.4805361795720726;387.91000000000014;365.73400000000015;387.138992004;140.0;0.0;0.1501354552118112;-0.48029629972568194;0.48029629972568194;0.1501354552118112;0.9285714285714286;1.6785714285714286;2.4642857142857144;1.799091703929749;1111.8918059707898;19.46589084732138;16.214415993748602;16.97034493976706;13.427453…
571;13.199413002855463;-0.3573343411438652;13.199413002855463;0.15050430769015444;0.5329369738369437;389.88200000000023;369.72200000000015;389.11825655999996;140.0;0.0;0.16721675149432222;-0.4802941577257975;0.4802941577257975;0.16721675149432222;1.0;1.75;2.5357142857142856;1.7843389518797879;1102.0880554739103;19.46589084732138;15.752420796209389;16.508349742227843;13.427453471798824;9.426790914…
572;11.109698555462895;-0.3614422713529857;11.109698555462895;0.06237204272332342;0.6012512862020001;324.38000000000005;304.2200000000001;324.1473925;124.0;0.0;0.26982007282925835;-0.4882181860024907;0.4882181860024907;0.26982007282925835;1.25;2.0416666666666665;2.7916666666666665;1.9003629163980846;857.9306721116939;17.06011345338556;14.050273644402399;14.050273644402399;11.354973826727392;8.211…
573;6.0163118858654565;-0.004623671999663959;6.0163118858654565;0.004623671999663959;0.723407033824679;291.394;270.226;291.162314292;112.0;0.0;0.1271659824913139;-0.48821450551353684;0.48821450551353684;0.1271659824913139;1.0454545454545454;1.8636363636363635;2.6818181818181817;1.9631141040215976;814.6972240135088;15.482763184195939;13.579456686788166;13.579456686788166;10.444290224204432;7.82242…
574;10.24136999244142;0.051070129440665246;10.24136999244142;0.051070129440665246;0.7781106271940276;369.2990000000001;344.0990000000001;368.09870675999997;122.0;0.0;0.13308439067434824;-0.5076288079474;0.5076288079474;0.13308439067434824;1.4090909090909092;2.090909090909091;2.6363636363636362;2.2776822950731077;565.6958505214433;16.491199352633217;13.525574937164249;15.111571476278954;10.2792240…
575;10.897991271628538;-0.32471438807004294;10.897991271628538;0.17221863977072305;0.5794255135813439;285.38699999999994;262.203;285.17287897600005;112.0;0.0;0.27181154607392205;-0.25830093877902643;0.27181154607392205;0.25830093877902643;1.380952380952381;2.0476190476190474;2.5714285714285716;2.2735340324679716;626.1055390409223;15.784092571446669;13.271781865935457;13.271781865935457;9.70321448…
576;10.186611630763416;-0.44211873792726997;10.186611630763416;0.05859327758881361;0.804306549970924;355.272;332.08799999999997;354.083056696;116.0;0.0;0.13308439072673958;-0.5076288078927341;0.5076288078927341;0.13308439072673958;1.4285714285714286;2.0952380952380953;2.7142857142857144;2.3317667329422656;551.2113566642801;15.784092571446669;12.818468155977701;14.404464695092406;9.758056040177376…
577;10.099262802343159;0.3317115457294031;10.099262802343159;0.3317115457294031;0.8165188604031121;325.24600000000015;304.0780000000001;324.072492012;104.0;0.0;0.1330843892094852;-0.5076288094768169;0.5076288094768169;0.1330843892094852;1.4736842105263157;2.210526315789474;2.8421052631578947;2.2444496821514957;481.88243166583146;13.991199352633217;11.57836134166429;13.164357880778995;9.0240758054…
578;10.227847222222223;0.1415330924036282;10.227847222222223;0.1415330924036282;0.8054724632328394;351.2840000000001;328.1000000000001;350.088142076;114.0;0.0;0.13308439068572292;-0.5076288079355316;0.5076288079355316;0.13308439068572292;1.4285714285714286;2.0952380952380953;2.6666666666666665;2.3690296663095247;599.4810440285117;15.784092571446669;13.164147779291195;14.7501443184059;9.7412192877…
579;11.510465502010415;-0.6800440917107584;11.510465502010415;0.4382149355507938;0.8564332206544818;278.311;264.19899999999996;278.105527688;104.0;0.0;0.41200617790925004;-0.4383126839499177;0.4383126839499177;0.41200617790925004;1.1428571428571428;1.9047619047619047;2.6666666666666665;2.11138596595292;772.5998426914246;15.035169427003234;11.805162060755066;11.805162060755066;9.992331727797284;6.…
580;11.46015813541517;-0.686747409611993;11.46015813541517;0.4459585650273781;0.8224078464328655;270.28799999999995;256.176;270.100442308;102.0;0.0;0.41200617798861566;-0.4383126759490743;0.4383126759490743;0.41200617798861566;1.2;2.0;2.7;2.083590561391728;700.8942307329919;14.328062645816686;11.188846486529345;11.188846486529345;9.492331727797284;6.285467304921669;6.285467304921669;5.23039428473…
581;14.400368618241092;-0.27656031059755803;14.400368618241092;0.17021126757508465;0.3248363282236909;459.5640000000002;433.3560000000003;459.199842672;172.0;0.0;0.14391966445695226;-0.455361821377109;0.455361821377109;0.14391966445695226;0.7714285714285715;1.4285714285714286;2.085714285714286;1.7571949483317795;1472.9556498717445;24.156125291633362;20.023817070507107;20.023817070507107;16.910616…
582;12.544321220389492;-0.339042934303351;12.544321220389492;0.15606444738389258;0.8406321353515378;291.3540000000001;274.21799999999996;291.137162164;110.0;0.0;0.23461615681257786;-0.3463642422098277;0.3463642422098277;0.23461615681257786;1.0909090909090908;1.9090909090909092;2.6363636363636362;1.807387338805174;790.9038701100212;15.156489770562878;12.27774713784469;12.27774713784469;10.72631196…
583;12.541056757579575;-0.4399054538852072;12.541056757579575;0.025852308515998734;0.6537613801435473;311.341;294.20500000000004;311.12699140399997;118.0;0.0;0.3208388608291913;-0.35791114164491583;0.35791114164491583;0.3208388608291913;1.0869565217391304;1.8695652173913044;2.5652173913043477;1.7816463330072647;803.1649687161814;16.026733258565955;12.594243718772416;12.594243718772416;11.09899076…
584;12.613862115451221;-0.3404601678634416;12.613862115451221;0.1610601956832125;0.8726710154861252;305.3810000000001;286.229;305.152812228;116.0;0.0;0.23461615681628734;-0.33548757935185;0.33548757935185;0.23461615681628734;1.173913043478261;1.9565217391304348;2.652173913043478;1.837056980078005;834.7849987238012;16.026733258565955;13.224960733344648;13.224960733344648;11.153832317450075;8.17798…
585;11.462970348454657;-0.6822142305996473;11.462970348454657;0.4426941022174604;0.8312251394361244;267.28799999999995;254.18399999999997;267.100776656;100.0;0.0;0.41200617798861566;-0.438312675949058;0.438312675949058;0.41200617798861566;1.25;2.05;2.75;2.0908390382539315;737.8171675349209;14.328062645816686;11.150461522375814;11.150461522375814;9.492331727797284;6.234696707681319;6.2346967076813…
586;11.529055016685788;-0.7027306547619048;11.529055016685788;0.4473791152263369;0.8711053584670583;281.31500000000005;266.195;281.11642672;106.0;0.0;0.41200617798874895;-0.4383126759210972;0.4383126759210972;0.41200617798874895;1.3333333333333333;2.0952380952380953;2.8095238095238093;2.185312907340339;781.305156380049;15.198306133819765;12.097675117875772;12.097675117875772;9.919852082725852;6.6…
587;13.676945380557394;-4.157523822386061;13.676945380557394;0.04116551713277872;0.7424171314561702;377.4160000000001;360.28000000000014;377.100954224;136.0;0.0;0.24339096930599208;-0.3037225867471662;0.3037225867471662;0.24339096930599208;1.0769230769230769;1.7692307692307692;2.3846153846153846;1.7543407269658404;1044.798208335421;18.896976746569035;14.201009943113517;15.017506524041243;12.25885…
588;12.602133720389492;-0.3368727954144619;12.602133720389492;0.1621533026790969;0.8495899527352949;302.3770000000001;284.233;302.14191319599996;114.0;0.0;0.2346161488047139;-0.3250236219466148;0.3250236219466148;0.2346161488047139;1.0;1.7826086956521738;2.5652173913043477;1.8193427836415252;825.7755849724621;15.863596551749426;12.932447676223942;12.932447676223942;11.226311962521507;8.1942388009…
589;12.661180004409172;-3.8698577779877366;12.661180004409172;0.0029682983028935794;0.5686296656633403;398.3150000000001;381.1790000000002;397.0418531440001;132.0;0.0;0.24386053408428043;-0.397542792564993;0.397542792564993;0.24386053408428043;1.24;1.96;2.68;1.8367994214530454;1008.2990379094559;18.189869965382485;13.383933021303227;15.712287494267862;11.77569413038242;7.595449393001317;9.8345415…
590;13.600846613336692;-4.8481079319587925;13.600846613336692;0.06260551369156353;0.4982104948029011;452.2850000000001;438.1730000000002;451.01358770800005;150.0;0.0;0.4046993177311571;-0.39754279241654045;0.4046993177311571;0.39754279241654045;1.1785714285714286;1.8571428571428572;2.5;1.9759855419340553;1107.1182992521378;20.68986996538248;14.017826440330905;16.34618091329554;12.987018995787606;…
591;13.599110502225582;-4.850375505654938;13.599110502225582;0.05566106924711911;0.5101936954540566;471.71500000000015;459.61900000000026;469.963716324;150.0;0.0;0.40469931404730863;-0.36088898605661507;0.40469931404730863;0.36088898605661507;1.0714285714285714;1.6785714285714286;2.2857142857142856;1.9759855419340548;1107.1182992521378;20.68986996538248;13.818440644150506;16.9027240631336;12.9870…
592;13.686193835558914;-4.738144605064248;13.686193835558914;0.10529937746703588;0.6485145482391682;410.46100000000007;389.29300000000006;410.127583572;150.0;0.0;0.4046993019892512;-0.3608889860566151;0.4046993019892512;0.3608889860566151;1.0714285714285714;1.6785714285714286;2.2857142857142856;1.9759855419340553;1094.9214931578101;20.689869965382485;15.684547225122826;16.50104380605055;12.987018…
593;12.866388337742505;-3.92830685206181;12.866388337742505;0.008894224228819692;0.5444958825565768;412.3420000000002;393.1900000000002;411.05750320800007;138.0;0.0;0.24410556506685194;-0.3975427913631472;0.3975427913631472;0.24410556506685194;1.1923076923076923;1.8846153846153846;2.576923076923077;1.9113265991728552;1051.9797752390684;19.112519696192855;14.3065827521136;16.634937225078236;12.088…
594;13.78674655664735;-4.74419146825397;13.78674655664735;0.10420627047115127;0.6148914663023143;424.4880000000002;401.30400000000014;424.14323363599993;156.0;0.0;0.404699303472163;-0.36088071670241184;0.404699303472163;0.36088071670241184;1.0344827586206897;1.6551724137931034;2.2413793103448274;2.0047398965338155;1141.3683090080476;21.56011345338556;16.607196955933198;17.423693536860924;13.39770…
595;13.765476242966322;-4.743060633975813;13.765476242966322;0.10451748446292086;0.6148914663023144;424.48800000000017;401.3040000000001;424.14323363599993;156.0;0.0;0.40469930199486454;-0.36088871677772294;0.40469930199486454;0.36088871677772294;1.0;1.6206896551724137;2.206896551724138;1.9899325629335025;1141.3683090080476;21.56011345338556;16.607196955933198;17.423693536860924;13.38086584590495…
596;13.750309061896363;-4.742195530990175;13.750309061896363;0.10472086507034195;0.6148914663023145;424.4880000000001;401.3040000000001;424.14323363599993;156.0;0.0;0.404699301989272;-0.36088098725733697;0.404699301989272;0.36088098725733697;1.0;1.6206896551724137;2.206896551724138;1.978061813181853;1141.3683090080476;21.56011345338556;16.607196955933198;17.423693536860924;13.380865845904959;9.11…
597;13.765476242966322;-4.743060633975813;13.765476242966322;0.10451748446292086;0.6148914663023146;424.48800000000006;401.3040000000001;424.14323363599993;156.0;0.0;0.40469930199508736;-0.3606738397072439;0.40469930199508736;0.3606738397072439;1.0344827586206897;1.6551724137931034;2.2413793103448274;1.9918861726717463;1141.3683090080474;21.56011345338556;16.607196955933198;17.423693536860924;13.…
598;13.803625414672041;-4.828614299886622;13.803625414672041;0.15371244331065714;0.6222619615200342;435.4710000000001;415.3110000000001;435.12283253999993;158.0;0.0;0.40469930844130314;-0.36085104832650444;0.40469930844130314;0.36085104832650444;1.1666666666666667;1.8;2.3666666666666667;2.028477459395906;1231.7128296531862;22.26722023457211;16.554410551433158;17.370907132360884;13.935707400771351…
599;13.779303403460148;-4.8095151092844555;13.779303403460148;0.1453301566392291;0.6222619615200341;435.4710000000002;415.31100000000015;435.12283254;158.0;0.0;0.40469930201347265;-0.3608877945591576;0.40469930201347265;0.3608877945591576;1.1333333333333333;1.7666666666666666;2.3333333333333335;2.0011589464711403;1231.7128296531862;22.26722023457211;16.554410551433158;17.370907132360884;13.918870…
600;13.761837987516197;-4.795868370496348;13.761837987516197;0.13894568906789306;0.6222619615200342;435.4710000000001;415.31100000000015;435.12283254;158.0;0.0;0.4046993019893406;-0.3608522667413591;0.4046993019893406;0.3608522667413591;1.1333333333333333;1.7666666666666666;2.3333333333333335;1.9794908549940227;1231.7128296531862;22.26722023457211;16.554410551433158;17.370907132360884;13.91887064…
601;13.779303403460148;-4.8095151092844555;13.779303403460148;0.14533015663922932;0.6222619615200342;435.4710000000001;415.31100000000015;435.12283254;158.0;0.0;0.4046993020144335;-0.3598154573971377;0.4046993020144335;0.3598154573971377;1.1666666666666667;1.8;2.3666666666666667;2.004911678291238;1231.7128296531862;22.26722023457211;16.554410551433158;17.370907132360884;13.935707400771351;9.09735…
602;13.858585810867556;-4.814431138196021;13.858585810867556;0.14454826363511386;0.5907849544094043;449.4980000000001;427.3220000000002;449.138482604;164.0;0.0;0.40469930202004795;-0.35981518155196557;0.40469930202004795;0.35981518155196557;1.064516129032258;1.6451612903225807;2.193548387096774;2.0307209012609704;1279.0030779660435;23.137463722575188;17.47706028224353;18.293556863171258;14.329554…
603;13.683064583858233;-4.745089049508693;13.683064583858233;0.10674613672629496;0.6745208982972103;410.4610000000001;389.2930000000001;410.127583572;150.0;0.0;0.40611068240635706;-0.34552076431195866;0.40611068240635706;0.34552076431195866;1.0357142857142858;1.6428571428571428;2.25;1.9759855419340553;1094.9214931578101;20.689869965382485;15.70911108981241;16.525607670740136;12.987018995787608;8.…
604;13.667439583858233;-4.765497212773999;13.667439583858233;0.1190918157386407;0.6932843987244953;411.4490000000002;391.2890000000001;411.12283253999993;150.0;0.0;0.406110690273957;-0.3442027572523011;0.406110690273957;0.3442027572523011;1.1428571428571428;1.7857142857142858;2.392857142857143;1.9759855419340553;1097.8945447979659;20.689869965382485;15.578974416122742;16.395470997050467;12.987018…
605;13.80049616297136;-4.835558744331068;13.80049616297136;0.15515920256991644;0.6476082754497804;435.4710000000002;415.31100000000015;435.12283254;158.0;0.0;0.40611069002557026;-0.3441509613721604;0.40611069002557026;0.3441509613721604;1.1333333333333333;1.7333333333333334;2.3;2.0278866820179196;1231.7128296531862;22.267220234572108;16.57897441612274;17.395470997050467;13.935707400771351;9.08649…
606;13.776174151759468;-4.816459553728899;13.776174151759468;0.14677691589848862;0.6476082754497807;435.4710000000001;415.31100000000015;435.12283253999993;158.0;0.0;0.40611068242953174;-0.34548287104974;0.40611068242953174;0.34548287104974;1.1333333333333333;1.7666666666666666;2.3333333333333335;2.004911678291238;1231.7128296531862;22.26722023457211;16.57897441612274;17.395470997050467;13.935707…
607;13.367146216511294;-4.7347649754346195;13.367146216511294;0.11383230452674886;0.7908573539397513;386.439;365.2710000000001;386.127583572;142.0;0.0;0.4060850007642221;-0.3830896447158903;0.4060850007642221;0.3830896447158903;1.0;1.5384615384615385;2.0384615384615383;2.2734214933986925;842.745211027157;19.535169427003233;14.684547225122827;15.501043806050554;12.003855748193214;7.963064424460009…
608;13.327146216511295;-4.7972649754346195;13.327146216511295;0.14161008230452654;0.8179711766453986;387.42300000000006;367.2630000000001;387.11159916;142.0;0.0;0.4076884862109319;-0.4915689361589799;0.4915689361589799;0.4076884862109319;1.0384615384615385;1.5769230769230769;2.076923076923077;2.2734214933986925;841.9903235249935;19.535169427003233;14.59279551558669;15.409292096514417;12.003855748…
609;13.393812883177961;-4.693098308767952;13.393812883177961;0.09531378600823026;0.7165543806602657;403.49100000000004;383.3310000000001;403.08875554;142.0;0.0;0.40519114793487976;-0.20706713902689208;0.40519114793487976;0.20706713902689208;1.0384615384615385;1.5769230769230769;2.076923076923077;2.2734214933986925;842.745211027157;19.535169427003233;14.59279551558669;16.225788677442143;12.0038557…
610;12.818622134038801;-3.88507036302175;12.818622134038801;0.0034879879152973636;0.5933889813849138;412.34200000000016;393.1900000000002;411.05750320800007;138.0;0.0;0.24392188613732602;-0.3975427925358123;0.3975427925358123;0.24392188613732602;1.1923076923076923;1.9230769230769231;2.6153846153846154;1.8785333873423906;1024.520866818351;18.89697674656903;14.115603667179357;16.443958140143994;12.…
611;12.885558862433863;-3.89519472526665;12.885558862433863;0.004269880919412605;0.5660743758216701;426.36900000000014;405.2010000000002;425.07315327200007;144.0;0.0;0.2439218861432193;-0.3975427925358123;0.3975427925358123;0.2439218861432193;1.2222222222222223;1.9259259259259258;2.5925925925925926;1.9060431372123854;1070.5229856353058;19.767220234572108;15.038253397989731;17.36660787095437;12.72…
612;12.88938602292769;-3.9657644269127403;12.88938602292769;0.01570945792356282;0.5657645630106903;437.3520000000002;419.2080000000002;436.052752176;146.0;0.0;0.2439218861627539;-0.3975427925358123;0.3975427925358123;0.2439218861627539;1.2857142857142858;2.0;2.642857142857143;1.929234481310287;1159.3471684882493;20.474327015758654;14.98546699348969;17.313821466454325;13.262387337826949;8.51286592…
613;12.914597243218275;-3.587475408373225;12.914597243218275;0.19995748299319782;0.8192372263885839;361.5070000000002;334.2910000000001;361.171164724;136.0;0.0;0.24085281819574408;-0.5076869337178694;0.5076869337178694;0.24085281819574408;1.0;1.6;2.12;2.2661763728184843;849.5002712280713;18.775656403009386;15.5502736444024;16.366770225330125;11.635066137889122;8.523754718941374;10.006917966535767…
614;12.999524964306708;-3.6003249926513807;12.999524964306708;0.2057908163265314;0.7937344045380987;375.53400000000016;346.30200000000013;375.186814788;142.0;0.0;0.24085281948630305;-0.5076764644705168;0.5076764644705168;0.24085281948630305;1.0;1.5769230769230769;2.1153846153846154;2.3156246465606145;894.0888129136314;19.645899891012466;16.472923375212773;17.2894199561405;12.062586492817688;8.946…
615;12.9184730095742;-3.5326517620937277;12.9184730095742;0.11462679516250951;0.8518455094599174;345.5080000000002;318.2920000000001;345.176250104;130.0;0.0;0.2408528194811716;-0.20773370701688476;0.2408528194811716;0.20773370701688476;0.9583333333333334;1.5416666666666667;2.0833333333333335;2.2859026925616326;802.277647502622;17.905412915006313;15.180410318092068;15.996906899019795;11.2412192877…
616;12.900482016880826;-3.5299265400604694;12.900482016880826;0.11397864701436178;0.8518455094599177;345.50800000000004;318.29200000000003;345.1762501040001;130.0;0.0;0.24085281819550255;-0.20773388288279301;0.24085281819550255;0.20773388288279301;0.9583333333333334;1.5833333333333333;2.125;2.2648728434386216;802.2776475026219;17.905412915006313;15.180410318092067;15.996906899019793;11.2243825353…
617;12.887660514823214;-3.5279683300789455;12.887660514823214;0.11313964474678806;0.8518455094599177;345.50800000000004;318.29200000000003;345.1762501040001;130.0;0.0;0.2408528181906581;-0.20773388426887537;0.2408528181906581;0.20773388426887537;0.9166666666666666;1.4583333333333333;1.9583333333333333;2.2454226772045587;785.0276475026219;17.905412915006313;15.180410318092067;15.996906899019793;11…
618;13.003400730662635;-3.5455013463718816;13.003400730662635;0.12046012849584287;0.8235739084591165;359.5350000000001;330.30300000000005;359.191900168;136.0;0.0;0.24085282077274103;-0.20773352961039926;0.24085282077274103;0.20773352961039926;0.92;1.44;1.92;2.3227574424016413;826.2050547496278;18.77565640300939;16.103060048902442;16.91955662983017;11.65190289029473;8.806130985335102;10.2892942329…
619;12.985409737969261;-3.542776124338624;12.985409737969261;0.11981198034769491;0.8235739084591165;359.5350000000002;330.3030000000001;359.191900168;136.0;0.0;0.2408528194860607;-0.2077337056127239;0.2408528194860607;0.2077337056127239;0.96;1.56;2.12;2.3038709399256283;846.4550547496281;18.77565640300939;16.103060048902442;16.91955662983017;11.65190289029473;8.806130985335102;10.289294232929494;…
620;12.972588235911648;-3.5408179143571012;12.972588235911648;0.11897297808012142;0.8235739084591165;359.5350000000001;330.3030000000001;359.191900168;136.0;0.0;0.24085281948118928;-0.20773370700635554;0.24085281948118928;0.20773370700635554;0.88;1.44;1.96;2.2848284972758157;846.455054749628;18.77565640300939;16.103060048902442;16.91955662983017;11.635066137889122;8.800147921191396;10.28331116878…
621;12.985409737969261;-3.542776124338625;12.985409737969261;0.11981198034769514;0.8235739084591165;359.53500000000014;330.3030000000001;359.191900168;136.0;0.0;0.24085281948603837;-0.20773370561894403;0.24085281948603837;0.20773370561894403;0.88;1.48;2.04;2.3022234806000625;846.455054749628;18.77565640300939;16.103060048902442;16.91955662983017;11.635066137889122;8.800147921191396;10.28331116878…
622;12.967418745275888;-3.540050902305366;12.967418745275888;0.11916383219954696;0.8235739084591165;359.5350000000001;330.30300000000005;359.191900168;136.0;0.0;0.2408528182003648;-0.2077338814861487;0.2408528182003648;0.2077338814861487;0.84;1.32;1.8;2.2835031866281774;826.2050547496278;18.775656403009386;16.10306004890244;16.919556629830165;11.618229385483515;8.794164857047688;10.27732810464208…
623;13.350222433637786;-3.727550902305366;13.350222433637786;0.21663351914840012;0.8320981687489692;367.4610000000001;344.2770000000001;367.141756416;136.0;0.0;0.24085281829039953;-0.20773385550866874;0.24085281829039953;0.20773385550866874;0.96;1.48;1.96;2.2835031866281774;835.7330978725537;18.775656403009386;14.858988994920896;15.675485575848622;11.618229385483515;8.172129330056915;9.6552925776…
624;12.91529254500154;-3.606023124527588;12.91529254500154;0.2364477828168312;0.7228932107257927;400.37100000000015;377.1870000000002;399.082655336;136.0;0.0;0.24085281824062205;-0.20773386985182657;0.24085281824062205;0.20773386985182657;0.96;1.48;1.96;2.2835031866281774;835.7330978725537;18.775656403009386;14.858988994920896;17.18734346788553;11.618229385483515;8.172129330056915;10.411221523669…
625;13.09713813303099;-3.573077693268664;13.09713813303099;0.1519359410430845;0.6482297530611483;381.54100000000017;354.32500000000016;381.176250104;142.0;0.0;0.24085282095113306;-0.20773350077804345;0.24085282095113306;0.20773350077804345;0.9259259259259259;1.5555555555555556;2.2222222222222223;1.9072157641161025;1042.428564830641;19.604083527755577;16.412461125660943;17.228957706588673;12.81369…
626;13.045919557267862;-3.562300511253883;13.045919557267862;0.14234693877551097;0.6482297530611483;381.54100000000017;354.32500000000016;381.176250104;142.0;0.0;0.24085281820100296;-0.2077338812810052;0.24085281820100296;0.2077338812810052;0.8888888888888888;1.5185185185185186;2.1481481481481484;1.851491588990941;1047.678564830641;19.604083527755574;16.412461125660947;17.22895770658867;12.796862…
627;13.065847278356296;-3.580294128453852;13.065847278356296;0.16518707482993245;0.7564376852316748;389.5610000000002;358.31300000000016;389.202464852;148.0;0.0;0.24085281948630305;-0.49647853581309265;0.49647853581309265;0.24085281948630305;1.0;1.5925925925925926;2.111111111111111;2.3097544930262237;909.809455954241;20.353006672199015;17.43395807017668;18.250454651104405;12.600591295278473;9.335…
628;12.999524964306708;-3.6003249926513807;12.999524964306708;0.2057908163265314;0.7937344045380987;375.53400000000016;346.30200000000013;375.186814788;142.0;0.0;0.24085281948630305;-0.5076764644705168;0.5076764644705168;0.24085281948630305;1.0;1.5769230769230769;2.1153846153846154;2.3156246465606145;894.0888129136314;19.645899891012466;16.472923375212773;17.2894199561405;12.062586492817688;8.946…
629;13.047856285662924;-3.5775689064205944;13.047856285662924;0.16453892668178471;0.7564376852316748;389.5610000000001;358.31300000000016;389.202464852;148.0;0.0;0.24085281820060703;-0.4962095873421177;0.4962095873421177;0.24085281820060703;0.9259259259259259;1.4444444444444444;1.8888888888888888;2.2935531261246163;886.559455954241;20.353006672199015;17.43395807017668;18.250454651104402;12.583754…
630;12.981533971613334;-3.597599770618124;12.981533971613334;0.205142668178383;0.7937344045380988;375.5340000000001;346.30200000000013;375.186814788;142.0;0.0;0.24085281820060703;-0.5074070238206643;0.5074070238206643;0.24085281820060703;0.9230769230769231;1.4230769230769231;1.8846153846153846;2.297347133772943;870.8388129136313;19.645899891012466;16.472923375212773;17.2894199561405;12.0457497404…
631;13.111253359368437;-3.630626561581422;13.111253359368437;0.23507791320896665;0.6295401171786154;397.5400000000002;370.3240000000002;397.171164724;148.0;0.0;0.24085282095137803;-0.5073111620783864;0.5073111620783864;0.24085282095137803;0.9642857142857143;1.5714285714285714;2.1785714285714284;1.9282085061428498;1096.890758835071;20.474327015758654;16.782324451971277;17.598821032899004;13.224382…
632;12.847660514823213;-3.5773510461283267;12.847660514823213;0.19477229780801264;0.8386212792865361;347.48000000000013;322.28000000000003;347.15551466;130.0;0.0;0.24085281819088136;-0.5079666451886545;0.5079666451886545;0.24085281819088136;1.0416666666666667;1.5833333333333333;2.0833333333333335;2.245422677204559;788.0006991427775;17.90541291500631;14.627623913592025;15.444120494519751;11.224382…
633;12.932588235911648;-3.5902006304064833;12.932588235911648;0.20060563114134577;0.8192372263885839;361.5070000000002;334.2910000000001;361.171164724;136.0;0.0;0.2408528194814133;-0.5079562211502623;0.5079562211502623;0.2408528194814133;1.0;1.6;2.12;2.2848284972758157;849.5002712280711;18.775656403009393;15.5502736444024;16.36677022533013;11.635066137889122;8.523754718941374;10.006917966535767;6…
634;13.345267733638703;-0.6453764405721478;13.345267733638703;0.046557755282502056;0.6121514657362663;406.47600000000017;382.2840000000001;406.185669828;154.0;0.0;0.12286216371574515;-0.38809508179933844;0.38809508179933844;0.12286216371574515;1.0666666666666667;1.7333333333333334;2.433333333333333;1.5124123917203725;1101.1822369462936;20.88010440969447;16.854200087540033;16.854200087540033;14.45…
635;13.470031528045356;-1.0769697213711016;13.470031528045356;0.006682985458237978;0.5811677491432042;420.5030000000002;394.2950000000002;420.20131989199996;160.0;0.0;0.12286216371574515;-0.3851362801767216;0.3851362801767216;0.12286216371574515;1.064516129032258;1.7096774193548387;2.3870967741935485;1.5464057272928171;1145.1550060975705;21.80275414050485;17.776849818350406;17.776849818350406;14.…
636;14.18763007952825;-4.917807167045983;14.18763007952825;0.15907486142605243;0.3256725512649921;471.4980000000002;446.29800000000023;471.1933753;178.0;0.0;0.41708813029736597;-0.3800734947536002;0.41708813029736597;0.3800734947536002;1.0;1.7058823529411764;2.3823529411764706;1.6729523211728825;1314.8775148479092;24.72540387131522;19.04121493280614;19.04121493280614;15.877760201711835;10.8375114…
637;14.075406441936021;-4.891303749895021;14.075406441936021;0.07422626239054608;0.4841405138371007;437.48100000000017;410.26500000000016;437.20902536400007;168.0;0.0;0.41708812375939364;-0.38007349916655897;0.41708812375939364;0.38007349916655897;1.1290322580645162;1.8064516129032258;2.4193548387096775;1.9741894802253341;1088.1053782217166;23.18986996538248;18.231813856047633;18.231813856047633;…
638;14.190909400515903;-4.913024003780677;14.190909400515903;0.1815748614260524;0.3256725512649921;471.4980000000002;446.29800000000023;471.1933753;178.0;0.0;0.41708812375940607;-0.3800734991665507;0.41708812375940607;0.3800734991665507;1.0;1.7058823529411764;2.3823529411764706;1.6729523211728827;1314.8775148479092;24.725403871315223;19.04121493280614;19.04121493280614;15.877760201711835;10.83751…
639;14.18396495607146;-4.921288466590596;14.18396495607146;0.1659498614260524;0.3547122598016718;472.4860000000002;448.2940000000002;472.188624268;178.0;0.0;0.41708812375940607;-0.3800734991665507;0.41708812375940607;0.3800734991665507;1.0588235294117647;1.8235294117647058;2.5;1.6729523211728825;1317.7474302773728;24.72540387131522;18.911078259116472;18.911078259116472;15.877760201711835;10.68724…
640;14.167282015857051;-4.893666433974875;14.167282015857051;0.21246399176954767;0.4918606290547042;464.5070000000002;436.2830000000002;464.219924396;178.0;0.0;0.41708812375946724;-0.38007349916650973;0.41708812375946724;0.38007349916650973;1.121212121212121;1.8181818181818181;2.484848484848485;1.64327347187848;1151.06199603662;24.01829709012867;18.930104307104163;18.930104307104163;15.3777602017…
641;14.193909234791963;-4.909291433974876;14.193909234791963;0.1898302469135802;0.5104234123176258;480.5060000000002;452.2820000000002;480.214839016;184.0;0.0;0.41708812375946724;-0.38007349916650973;0.41708812375946724;0.38007349916650973;1.1470588235294117;1.8529411764705883;2.5294117647058822;1.6305964550044887;1171.479607650803;24.725403871315216;19.338352597568022;19.338352597568022;15.87776…
642;14.21939931247984;-4.959398956438168;14.21939931247984;0.021852409757473268;0.4719902241677558;528.5720000000002;500.34800000000024;528.181824636;196.0;0.0;0.41708812375946724;-0.38007349916650973;0.41708812375946724;0.38007349916650973;1.1388888888888888;1.8055555555555556;2.4444444444444446;1.6148064321562294;1373.7497111361913;26.51829709012867;20.15484917849575;20.971345759423475;16.58486…
643;13.956087569286973;-4.9228142715419505;13.956087569286973;0.16882613693625648;0.5933188967807057;411.3990000000001;390.2310000000001;411.156989792;156.0;0.0;0.4170881429653611;-0.4964524047828673;0.4964524047828673;0.4170881429653611;1.1724137931034482;1.896551724137931;2.5172413793103448;1.9878396156557079;983.3741115987589;21.44938298937633;16.140062146511497;16.140062146511497;13.449438508…
644;13.842950995212899;-4.962115929705216;13.842950995212899;0.016029174015284475;0.5685212617774341;397.3720000000001;378.22000000000014;397.14133972800005;150.0;0.0;0.4170881429612972;-0.5076503278292857;0.5076503278292857;0.4170881429612972;1.1428571428571428;1.8571428571428572;2.5;1.976052715849236;967.2525760141233;20.74227620818978;15.179027451547592;15.179027451547592;12.911433706523049;8.…
645;13.841857888217014;-4.941574900793651;13.841857888217014;0.11026712228101143;0.5685212617774341;397.3720000000001;378.22000000000014;397.14133972800005;150.0;0.0;0.4170881429020908;-0.5075436060569629;0.5075436060569629;0.4170881429020908;1.1428571428571428;1.8571428571428572;2.4642857142857144;1.9626322626562518;967.2525760141233;20.74227620818978;15.179027451547592;15.179027451547592;12.911…
646;13.900242661879567;-4.781817247732427;13.900242661879567;0.26935983035189426;0.6896141913113852;377.41000000000014;355.2340000000001;377.171496984;144.0;0.0;0.417088123700687;-0.3800734992059833;0.417088123700687;0.3800734992059833;1.1481481481481481;1.8518518518518519;2.4814814814814814;1.960335044104217;915.794974084845;19.8720327201867;15.431199652228033;15.431199652228033;12.5175868564056…
647;14.126497605441077;-4.912105300453515;14.126497605441077;0.18226492294448704;0.6026893903683406;423.4100000000001;402.24200000000013;423.15698979200005;160.0;0.0;0.41708814297157676;-0.49264303778990653;0.49264303778990653;0.41708814297157676;1.2;1.9666666666666666;2.6666666666666665;1.7059808799784693;1060.5352695789363;21.733840039752494;16.476925439694966;16.476925439694966;13.983913351594…
648;14.095726629643625;-4.851341411564626;14.095726629643625;0.23027589688138672;0.6015103258097027;439.86500000000007;418.6970000000002;439.12743925200004;160.0;0.0;0.417088142941924;-0.4926448529419175;0.4926448529419175;0.417088142941924;1.2333333333333334;2.0;2.7;1.7059808799784693;1063.7803820767729;21.733840039752494;16.476925439694966;17.232854385713424;13.983913351594483;9.5090313857167;9…
649;14.015935177311666;-4.951114654195012;14.015935177311666;0.05517504005734497;0.6098344874738714;441.47500000000025;419.2990000000002;441.133397224;162.0;0.0;0.41708812829636926;-0.380073496104112;0.41708812829636926;0.380073496104112;1.1666666666666667;1.8333333333333333;2.433333333333333;2.022576565430735;1139.4985695003738;22.3720327201867;16.655944523619624;17.47244110454735;13.72891172181…
650;13.972346833795246;-4.914993898022172;13.972346833795246;0.011866064964910716;0.6098344874738716;441.4750000000002;419.29900000000026;441.133397224;162.0;0.0;0.41708812221117375;-0.38007350021158337;0.41708812221117375;0.38007350021158337;1.1666666666666667;1.8666666666666667;2.466666666666667;1.9715458305190432;1139.4985695003738;22.372032720186695;16.655944523619624;17.47244110454735;13.712…
651;13.905450995212899;-4.88048327664399;13.905450995212899;0.1963788632737049;0.6204901730538109;395.4000000000001;374.2320000000001;395.162075172;150.0;0.0;0.4170881237744485;-0.3800734991564483;0.4170881237744485;0.3800734991564483;1.1071428571428572;1.8214285714285714;2.4642857142857144;1.9760527158492356;963.5246368718043;20.74227620818978;15.731813856047633;15.731813856047633;12.91143370652…
652;13.905450995212899;-4.88048327664399;13.905450995212899;0.1963788632737049;0.6204901730538109;395.40000000000003;374.2320000000001;395.162075172;150.0;0.0;0.4170881237593797;-0.3800734991665683;0.4170881237593797;0.3800734991665683;1.1428571428571428;1.8571428571428572;2.5;1.9760527158492356;963.5246368718043;20.74227620818978;15.731813856047633;15.731813856047633;12.911433706523049;8.7460120…
653;13.905450995212899;-4.88048327664399;13.905450995212899;0.1963788632737049;0.6204901730538109;395.4000000000001;374.2320000000001;395.162075172;150.0;0.0;0.4170881237744485;-0.3800734991564483;0.4170881237744485;0.3800734991564483;1.1071428571428572;1.8214285714285714;2.4642857142857144;1.9760527158492356;963.5246368718043;20.74227620818978;15.731813856047633;15.731813856047633;12.91143370652…
654;13.908730316200554;-4.875700113378684;13.908730316200554;0.21887886327370487;0.620490173053811;395.4000000000001;374.2320000000001;395.162075172;150.0;0.0;0.41708811518563604;-0.3800735049541457;0.41708811518563604;0.3800735049541457;1.0714285714285714;1.75;2.392857142857143;1.9760527158492351;963.5246368718042;20.74227620818978;15.731813856047633;15.731813856047633;12.911433706523049;8.75288…
655;14.190909400515903;-4.913024003780677;14.190909400515903;0.1815748614260524;0.32567255126499206;471.49800000000016;446.29800000000023;471.1933753;178.0;0.0;0.41708812172243914;-0.3800735005419777;0.41708812172243914;0.3800735005419777;0.9411764705882353;1.6470588235294117;2.323529411764706;1.6729523211728827;1314.8775148479092;24.725403871315223;19.04121493280614;19.04121493280614;15.87776020…
656;13.905450995212899;-4.88048327664399;13.905450995212899;0.1963788632737049;0.6204901730538109;395.40000000000003;374.2320000000001;395.162075172;150.0;0.0;0.4170881237593797;-0.3800734991665683;0.4170881237593797;0.3800734991665683;1.1428571428571428;1.8571428571428572;2.5;1.9760527158492356;963.5246368718043;20.74227620818978;15.731813856047633;15.731813856047633;12.911433706523049;8.7460120…
657;13.956087569286973;-4.9228142715419505;13.956087569286973;0.16882613693625648;0.5933188967807057;411.3990000000001;390.2310000000001;411.156989792;156.0;0.0;0.4170881409263796;-0.4964524047828673;0.4964524047828673;0.4170881409263796;1.1724137931034482;1.896551724137931;2.5172413793103448;1.9878396156557079;983.3741115987589;21.449382989376325;16.140062146511497;16.140062146511497;13.44943850…
658;13.902171674225244;-4.885266439909297;13.902171674225244;0.17387886327370494;0.620490173053811;395.4000000000001;374.2320000000001;395.162075172;150.0;0.0;0.41708813029733727;-0.38007349475361946;0.41708813029733727;0.38007349475361946;1.0714285714285714;1.75;2.392857142857143;1.976052715849236;963.5246368718043;20.74227620818978;15.731813856047633;15.731813856047633;12.911433706523049;8.7560…
659;14.156798689936661;-1.0561052655928436;14.156798689936661;0.18575139059807233;0.5438930200288202;454.49200000000025;429.29200000000026;454.1868127;172.0;0.0;0.20010104450321153;-0.4935575255858417;0.4935575255858417;0.20010104450321153;1.1818181818181819;1.9393939393939394;2.6666666666666665;1.5157049274010705;1235.0791607067374;23.327698166887174;18.485712312633872;18.485712312633872;15.8127…
660;14.191570530990171;-0.11395265127655985;14.191570530990171;0.03965726568405148;0.6100409470738825;279.358;261.21399999999994;279.14232779599996;106.0;0.0;0.130825180405272;-0.37617435032985486;0.37617435032985486;0.130825180405272;1.0952380952380953;1.9047619047619047;2.7142857142857144;1.9484445034008677;799.453919681186;14.77565640300939;12.54917286933353;12.54917286933353;9.944290224204432…
661;10.975232873051374;-0.4142438983041443;10.975232873051374;0.04171398018932493;0.4398689143800452;345.3580000000002;330.23800000000006;345.11134134;128.0;0.0;0.29463983721469644;-0.48019119049807807;0.48019119049807807;0.29463983721469644;0.9615384615384616;1.7307692307692308;2.5;1.7509831127340914;1103.9525729248355;18.095647359318303;13.740660974389618;13.740660974389618;12.614193540729627;8…
662;10.76473035472224;-0.4161152315864616;10.76473035472224;0.019622438481565974;0.5711096974267689;272.285;264.221;272.025563116;94.0;0.0;0.2712973108298654;-0.4855877248588946;0.4855877248588946;0.2712973108298654;1.1578947368421053;1.9473684210526316;2.736842105263158;2.1237950127932743;782.4093069730792;13.405412915006313;9.607837542218844;10.42433412314657;9.131030293135234;5.477224929892395…
663;6.125909685334356;0.7195343950337337;6.125909685334356;0.7195343950337337;0.4695113146335802;350.87400000000014;335.7540000000001;350.06444716000004;118.0;0.0;0.1657276946698969;-0.3146329782970969;0.3146329782970969;0.1657276946698969;0.875;1.6666666666666667;2.4583333333333335;1.8210868994007;1008.7656079876665;16.518297090128677;12.854915270971162;14.505271407989532;11.703509938206668;7.69…
664;14.274626086545728;-1.0077551020408173;14.274626086545728;0.19535118522717765;0.742746077340622;313.34700000000004;296.211;313.127820604;118.0;0.0;0.13384051582526496;-0.38360904101696586;0.38360904101696586;0.13384051582526496;1.0434782608695652;1.7826086956521738;2.5217391304347827;1.9846105961117575;883.4237306153334;16.516143379015546;13.167244156656167;13.167244156656167;10.7656574292503…
665;6.548994551524313;-0.2676121189216427;6.548994551524313;0.09937678639969438;0.4329193548331102;422.3550000000002;401.1870000000001;421.100019652;146.0;0.0;0.15018735334288935;-0.48029536249340254;0.48029536249340254;0.15018735334288935;0.9310344827586207;1.7241379310344827;2.5172413793103448;1.8040083740333603;1179.4360316341806;20.336134335324456;16.515030197568205;18.026888089605116;13.8381…
666;13.430773607805534;-4.413761450765645;13.430773607805534;0.21780883414992358;0.4402254819722878;421.4620000000002;399.28600000000023;421.16534898399993;158.0;0.0;0.41592205304252616;-0.480296086157628;0.480296086157628;0.41592205304252616;0.9354838709677419;1.7096774193548387;2.4838709677419355;1.7776942357981251;1223.5619983378306;21.965890847321372;17.470344939767056;17.470344939767056;14.6…
667;11.743453613967372;-0.23868480725623598;11.743453613967372;0.0689321754617569;0.49401577950203146;395.5020000000001;370.30200000000013;395.18852904;150.0;0.0;0.15929887141343835;-0.480296308134299;0.480296308134299;0.15929887141343835;0.9666666666666667;1.7;2.433333333333333;1.7541118822067694;1202.0327632038382;21.043241116511002;17.74469981120324;17.74469981120324;14.338137074321784;10.3580…
668;14.008481941138868;-4.798599413728606;14.008481941138868;0.2504738284202572;0.39431232331991434;439.4520000000001;418.28400000000016;439.1559271720001;164.0;0.0;0.4187340907885577;-0.48029605668691483;0.48029605668691483;0.4187340907885577;0.96875;1.71875;2.46875;1.7862560741466618;1273.3038919991295;22.836134335324452;17.770959143586655;17.770959143586655;15.049461939726969;10.32652363345032…
669;6.552206947593852;-0.20378495842781574;6.552206947593852;0.07906457336020845;0.4805361795720726;387.91000000000014;365.73400000000015;387.138992004;140.0;0.0;0.1501856149614571;-0.4802953773204859;0.4802953773204859;0.1501856149614571;0.9642857142857143;1.7857142857142858;2.607142857142857;1.814607300739084;1129.1418059707896;19.46589084732138;16.214415993748602;16.970344939767056;13.42745347…
670;13.099958799544737;-4.370583464580353;13.099958799544737;0.19186035525321277;0.4402254819722878;421.4620000000002;399.28600000000023;421.16534898399993;158.0;0.0;0.4159098774229326;-0.4802963110890116;0.4802963110890116;0.4159098774229326;0.9032258064516129;1.6129032258064515;2.3225806451612905;1.7315328140601676;1206.3119983378306;21.965890847321376;17.470344939767056;17.470344939767056;14.6…
671;13.54956990410183;-0.28535903250188976;13.54956990410183;0.10702047922015478;0.5214147694314918;371.4550000000001;349.2790000000001;371.168542544;140.0;0.0;0.15013714361558672;-0.48029628527142365;0.48029628527142365;0.15013714361558672;0.9285714285714286;1.6785714285714286;2.4642857142857144;1.799091703929749;1111.8918059707898;19.46589084732138;16.214415993748602;16.214415993748602;13.42745…
672;12.577758146468463;-0.3034044312169313;12.577758146468463;0.18559637538142892;0.7739359819886933;311.812;293.66800000000006;311.107691876;112.0;0.0;0.23461614880472215;-0.3250236219465996;0.3250236219465996;0.23461614880472215;0.9545454545454546;1.7272727272727273;2.5;1.825629122599322;746.850445001187;15.156489770562878;12.363198553733211;13.119127499751666;10.688307160060724;7.9096142396815…
673;11.600721109431428;-0.08413501511715848;11.600721109431428;0.06318896797402096;0.8200387763378287;257.71999999999997;245.62399999999997;257.060741684;90.0;0.0;0.23122217902009673;-0.32528823191706596;0.32528823191706596;0.23122217902009673;1.1111111111111112;1.8888888888888888;2.6666666666666665;2.0876256552919776;636.1407700417452;12.698306133819765;9.905014916990098;10.660943863008551;8.647…
674;12.204980368690686;-0.2600016534391534;12.204980368690686;0.16851304204809558;0.8265938385684262;283.758;269.646;283.076391748;100.0;0.0;0.2346161613889066;-0.32502362190589834;0.32502362190589834;0.2346161613889066;1.05;1.85;2.55;1.8443539618331135;718.6799853762477;13.742276208189782;10.948984991360115;11.70491393737857;9.688307160060724;6.909614239681598;7.2875787126908245;5.66049463661835…
675;11.966396837673443;-0.5053907234189976;11.966396837673443;0.032653166204754225;0.8639752464671141;282.36800000000005;268.256;282.082684068;100.0;0.0;0.23405152767279955;-0.32504247403585346;0.32504247403585346;0.23405152767279955;1.3;2.05;2.7;2.148892106039221;765.2694410074707;14.491199352633219;11.57311125318619;12.389607834113916;9.429888783857919;6.401363374347985;7.217859955275712;5.5740…
676;11.015876122698952;-0.40921322541362226;11.015876122698952;0.04466423168849243;0.4398689143800452;345.35800000000006;330.23800000000006;345.11134134;128.0;0.0;0.2946398270200147;-0.4801911905449076;0.4801911905449076;0.2946398270200147;0.9615384615384616;1.7307692307692308;2.5;1.8035374625532323;1103.9525729248357;18.095647359318303;13.740660974389618;13.740660974389618;12.614193540729627;8.0…
677;10.901984036319355;-0.4104889455782317;10.901984036319355;0.026673857814730306;0.5869245806139389;297.314;282.194;297.11134134;112.0;0.0;0.29456489197614316;-0.48019227052134955;0.48019227052134955;0.29456489197614316;1.1818181818181819;1.9090909090909092;2.590909090909091;2.1778897558172847;868.1985766720458;15.853006672199017;12.224153116444567;12.224153116444567;10.46923425058676;6.9290896…
678;6.1085856009070305;-0.01708782123960706;6.1085856009070305;0.01708782123960706;0.603206169162745;263.34;246.20399999999995;263.131014164;100.0;0.0;0.14447332225062862;-0.4553397994588188;0.4553397994588188;0.14447332225062862;1.0;1.8;2.65;2.125936107249429;867.6371322889836;13.905412915006313;11.949700174791246;11.949700174791246;9.55044337408708;6.973632431366074;6.973632431366074;6.13706734…
679;14.204903864323507;-0.3464526512765598;14.204903864323507;0.11778226568405148;0.6053086344944016;297.34799999999996;280.212;297.132905984;112.0;0.0;0.1310349676149028;-0.3761743502866724;0.3761743502866724;0.1310349676149028;1.0454545454545454;1.7727272727272727;2.5454545454545454;1.9596729605551346;846.9990677044066;15.64589989101247;12.849787073153133;12.849787073153133;10.354973826727392;7…
680;3.669405076845553;0.016906467834047145;3.669405076845553;0.016906467834047145;0.5948593691065461;354.29100000000005;334.1310000000001;353.07791174;112.0;0.0;0.0505438910084857;-0.3761742063939602;0.3761742063939602;0.0505438910084857;1.0;1.7272727272727273;2.5;1.950772470822444;829.8411555931714;15.64589989101247;13.41941635733661;15.005412896451315;10.354973826727392;7.81376745416533;8.60676…
681;15.544402517951625;-5.233570313156126;15.544402517951625;0.0073894557823133145;0.4817146403202533;409.354;393.22600000000006;409.110119852;152.0;0.0;0.4904582807197852;-0.44584550453151467;0.4904582807197852;0.44584550453151467;1.103448275862069;1.793103448275862;2.4482758620689653;1.9490681956715907;1085.4546445732394;21.300600429391714;15.670420561111618;15.670420561111618;13.38766589717849…
682;5.962448979591837;-0.01708782123960706;5.962448979591837;0.01708782123960706;0.6032061691627449;263.34;246.20399999999995;263.131014164;100.0;0.0;0.13702569473902035;-0.4559850401661588;0.4559850401661588;0.13702569473902035;1.0;1.8;2.65;2.0715138382946363;867.6371322889836;13.905412915006313;11.949700174791246;11.949700174791246;9.533606621681473;6.967649367222367;6.967649367222367;6.1662109…
683;14.253792753212394;-0.7619217687074828;14.253792753212394;0.13196641156462618;0.7499872976943014;295.357;277.21299999999997;295.137242416;112.0;0.0;0.13092642254577058;-0.3836108776452716;0.3836108776452716;0.13092642254577058;1.1363636363636365;1.9090909090909092;2.6818181818181817;1.989149970707096;835.5690947354904;15.64589989101247;12.866629952836568;12.866629952836568;10.371810579133;7.5…
684;9.770714180734021;0.056244523529576984;9.770714180734021;0.056244523529576984;0.7631777586201065;272.735;259.631;272.07164071600005;96.0;0.0;0.2943075517660787;-0.48019921403131943;0.48019921403131943;0.2943075517660787;1.1578947368421053;1.9473684210526316;2.6842105263157894;2.205192862445219;748.985430749906;13.405412915006313;10.468163925023031;11.224092871041487;9.185871848001627;6.139751…
685;10.985419236514115;-0.3281224279835393;10.985419236514115;0.05995836166065249;0.5200379623740624;306.365;288.221;306.136827816;116.0;0.0;0.2692539305226914;-0.37617435041279546;0.37617435041279546;0.2692539305226914;1.0869565217391304;1.826086956521739;2.5652173913043477;1.8568450916898689;894.4828929754133;16.353006672199015;13.434918572751988;13.434918572751988;10.838137074321784;7.76594662…
686;6.1324579465837274;0.013971849542285808;6.1324579465837274;0.013971849542285808;0.5757135183142746;295.813;277.669;295.112777256;106.0;0.0;0.05054388967514637;-0.3761743504129496;0.3761743504129496;0.05054388967514637;1.0;1.7619047619047619;2.5714285714285716;1.9069751788057858;799.453919681186;14.77565640300939;12.54917286933353;13.305101815351986;9.927453471798824;7.366173696972625;7.744138…
687;15.394612622826907;-1.4270578231292523;15.394612622826907;0.3043841595280088;0.7277312117373363;327.3740000000001;308.22200000000004;327.14347066799996;124.0;0.0;0.14048532829430102;-0.3806403220747607;0.3806403220747607;0.14048532829430102;1.0;1.7083333333333333;2.4166666666666665;2.0709543978997957;925.7214717420409;17.438793109825923;14.089893887466543;14.089893887466543;11.11582751498929;…
688;14.116917753212395;-1.0675699168556323;14.116917753212395;0.15707388510959985;0.742746077340622;313.34700000000004;296.211;313.127820604;118.0;0.0;0.13239258365483217;-0.38350113058964497;0.38350113058964497;0.13239258365483217;1.0434782608695652;1.7826086956521738;2.5217391304347827;1.983442316592233;883.4237306153334;16.516143379015546;13.167244156656167;13.167244156656167;10.76565742925035…
689;14.041692135225684;-0.7816268004115228;14.041692135225684;0.12334313532320396;0.5108094586091694;324.355;307.219;324.127406004;122.0;0.0;0.30461007985168975;-0.3761742454558033;0.3761742454558033;0.30461007985168975;1.25;2.0;2.7083333333333335;1.9154471085490357;944.8683537698906;17.223250160202095;13.735532776571588;13.735532776571588;11.265657429250352;7.877578597203089;7.877578597203089;7.…
690;3.6467276077097504;0.0384677343159483;3.6467276077097504;0.0384677343159483;0.6087652298705013;261.368;242.21599999999995;261.151749608;100.0;0.0;0.05054388967514633;-0.37617435041298874;0.37617435041298874;0.05054388967514633;0.95;1.75;2.6;1.9281137105107033;750.3567210385563;13.905412915006313;12.24855866551393;12.24855866551393;9.533606621681471;7.266507857945052;7.266507857945052;6.562900…
691;3.6067276077097503;0.010689956538170842;3.6067276077097503;0.010689956538170842;0.5904744629789612;262.356;244.21199999999996;262.146998576;100.0;0.0;0.05054493630840066;-0.3761206672491532;0.3761206672491532;0.05054493630840066;0.95;1.75;2.6;2.0715138382946363;865.6371322889836;13.905412915006313;12.041451884327383;12.041451884327383;9.533606621681473;7.059401076758504;7.059401076758504;6.28…
692;9.94113084740069;0.05392970871476188;9.94113084740069;0.05392970871476188;0.7448703149977872;286.76200000000006;271.642;286.08729078000005;102.0;0.0;0.29456489197597036;-0.4801922705213496;0.4801922705213496;0.29456489197597036;1.1;1.85;2.55;2.216036141784801;777.2429624512325;14.27565640300939;11.338407413026111;12.094336359044565;9.558550648063802;6.529316730139426;6.907281203148654;5.08939…
693;11.01637800347667;-0.32543493323255257;11.01637800347667;0.05995836166065249;0.5200379623740624;306.36499999999995;288.22099999999995;306.13682781600005;116.0;0.0;0.2692539335034092;-0.3761742454559535;0.3761742454559535;0.2692539335034092;1.173913043478261;1.9130434782608696;2.652173913043478;1.8879760789471904;894.4828929754133;16.353006672199015;13.434918572751988;13.434918572751988;10.854…
694;9.579464180734021;0.02152230130735444;9.579464180734021;0.02152230130735444;0.7242236156757685;258.70799999999997;247.61999999999995;258.055990652;90.0;0.0;0.29405104637458174;-0.48020611570450306;0.48020611570450306;0.29405104637458174;1.1111111111111112;1.8888888888888888;2.6666666666666665;2.213801797156963;733.7372379898566;12.698306133819765;9.761057143836485;10.516986089854939;8.6478670…
695;14.041692135225684;-0.7816268004115228;14.041692135225684;0.12334313532320396;0.5108094586091694;324.3550000000001;307.21900000000005;324.127406004;122.0;0.0;0.3046100768684062;-0.3761743504126453;0.3761743504126453;0.3046100768684062;1.125;1.7916666666666667;2.5;1.8868343930005314;944.8683537698909;17.22325016020209;13.735532776571588;13.735532776571588;11.248820676844742;7.8715955330593825;…
696;10.654509952129;-0.6063662131519281;10.654509952129;0.11998338687326782;0.7165421117397991;311.81200000000007;293.668;311.107691876;112.0;0.0;0.10537416266012631;-0.3836118103648835;0.3836118103648835;0.10537416266012631;1.1363636363636365;1.8636363636363635;2.6363636363636362;2.0373958080469006;835.5690947354905;15.645899891012471;12.866629952836568;13.622558898855022;10.388647331538605;7.50…
697;3.6967113882590077;0.004984134857646927;3.6967113882590077;0.004984134857646927;0.6079006036781622;318.46400000000006;292.25600000000003;318.209598832;124.0;0.0;0.058799680561673846;-0.37611979017660374;0.37611979017660374;0.058799680561673846;1.0416666666666667;1.8333333333333333;2.625;2.0987439845386353;956.9151928373738;16.896976746569035;15.109985823386983;15.109985823386983;11.5159685314…
698;11.984980368690685;-0.23222387566137592;11.984980368690685;0.15809637538142884;0.8332199403356801;269.731;257.635;269.060741684;94.0;0.0;0.23461776233004317;-0.32502361112281486;0.32502361112281486;0.23461776233004317;1.0526315789473684;1.8421052631578947;2.5789473684210527;1.854252643389255;703.6451631091498;13.035169427003234;10.241878210173567;10.997807156192023;9.188307160060722;6.4096142…
699;11.988247127184717;-0.5242763447971783;11.988247127184717;0.020496924078273526;0.8501488111831377;279.339;262.203;279.12592878400005;106.0;0.0;0.2340515235783607;-0.3250424817141258;0.3250424817141258;0.2340515235783607;1.0476190476190477;1.7619047619047619;2.4761904761904763;2.1033147329409503;759.5636852507932;15.198306133819765;12.35794846525511;12.35794846525511;9.891883981397134;6.967649…
700;11.290813702024018;-0.4147340587469559;11.290813702024018;0.022044228185100767;0.661161288345633;254.24499999999998;244.16499999999996;254.06914218;94.0;0.0;0.269544127541984;-0.3255330533490808;0.3255330533490808;0.269544127541984;1.105263157894737;1.894736842105263;2.6842105263157894;2.035288567629028;694.8404742516792;13.405412915006313;9.920517132405477;9.920517132405477;9.131030293135234…
701;13.766986689565378;-0.4355388243260263;13.766986689565378;0.08917233560090776;0.8397182782267394;320.3670000000002;303.231;320.132491384;120.0;0.0;0.23461614880481485;-0.325023621946426;0.325023621946426;0.23461614880481485;1.0416666666666667;1.8333333333333333;2.5833333333333335;1.8349805230691385;875.6929665010109;16.733840039752504;13.233061880043543;13.233061880043543;11.62015881263886;8.…
702;9.236160907761738;-0.013102963905182508;9.236160907761738;0.013102963905182508;0.7535447106055493;308.45000000000005;288.29;308.13471963999996;112.0;0.0;0.11039296814357076;-0.37618263763594517;0.37618263763594517;0.11039296814357076;1.1818181818181819;1.9090909090909092;2.5454545454545454;2.1575856291626643;831.8505693445104;16.068549621822843;13.664862962722326;14.481359543650052;10.3204989…
703;8.93088312998396;-0.0050011120533306475;8.93088312998396;0.0050011120533306475;0.8065745220375611;280.396;264.268;280.10341951199996;100.0;0.0;0.11009634007799488;-0.37618263765223364;0.37618263765223364;0.11009634007799488;1.2;2.0;2.7;2.0648243203912338;744.5907639846104;14.328062645816686;11.819563501101578;12.636060082029305;9.482295026665216;6.594842748064077;7.474495559318973;5.745836874…
704;3.5661474867724867;0.043186413454270545;3.5661474867724867;0.043186413454270545;0.7538899781802187;255.386;238.24999999999994;255.108170544;92.0;0.0;0.05054373099167129;-0.37618263162211096;0.37618263162211096;0.05054373099167129;1.1666666666666667;2.0;2.7222222222222223;2.1004797898732828;606.0321275333714;12.75071237662706;10.949700174791246;11.76619675571897;8.550443374087077;6.21055234779…
705;10.798683055126958;-0.008265574863248082;10.798683055126958;0.008265574863248082;0.7993602672666069;283.396;266.25999999999993;283.10308516400005;102.0;0.0;0.159515547305416;-0.37618263765226595;0.37618263765226595;0.159515547305416;1.2;2.0;2.7;2.0577605247303534;709.530125461665;14.328062645816686;11.85794846525511;12.674445046182836;9.482295026665216;6.645613345304427;7.525266156559322;5.79…
706;6.497636526832956;-0.1715010078105319;6.497636526832956;0.06504293866306865;0.5116381642358168;373.8830000000001;353.7230000000001;373.12334194;134.0;0.0;0.1501255219292472;-0.48029648334867947;0.48029648334867947;0.1501255219292472;0.9259259259259259;1.7037037037037037;2.5185185185185186;1.766191966002185;1066.239326059101;18.5956473593183;15.291766262938228;16.047695208956682;13.01676986927…
707;3.568269400352734;0.03230163979171885;3.568269400352734;0.03230163979171885;0.6963929503157222;334.28200000000004;318.15400000000005;333.018682612;98.0;0.0;0.07045776479602558;-0.3761826316220525;0.3761826316220525;0.07045776479602558;1.1578947368421053;1.9473684210526316;2.6315789473684212;2.0815245708270402;667.1384987853443;13.620955864630139;11.250314378610845;13.652807498653276;8.9442902…
708;11.02153106643637;-0.5096869488536155;11.02153106643637;0.02790513633436964;0.5092128033633685;405.9250000000001;381.7330000000002;405.14955668799996;148.0;0.0;0.14982413804687053;-0.4803087174200977;0.4803087174200977;0.14982413804687053;0.9310344827586207;1.6551724137931034;2.413793103448276;1.7853374603757648;1090.477536541105;20.33613433532446;16.73897985843819;17.494908804456646;13.86501…
709;11.485814190919712;-0.6387876135536521;11.485814190919712;0.4150528432472871;0.817615758055501;287.74600000000004;273.634;287.07130636799997;102.0;0.0;0.4120061779092499;-0.43831268394996015;0.43831268394996015;0.4120061779092499;1.05;1.7;2.4;2.0880150943647915;677.3762698049683;14.328062645816686;11.235912938264335;11.99184188428279;9.454326925336499;6.360755748958913;6.738720221968141;5.292…
710;12.74473607961703;-3.739462671642731;12.74473607961703;0.08792747963382941;0.8149841514175445;369.2730000000001;355.1610000000001;368.01530404799996;120.0;0.0;0.27856141106723714;-0.1996112083679842;0.27856141106723714;0.1996112083679842;1.0;1.7391304347826086;2.4347826086956523;1.975993405991483;851.6388867406353;16.44938298937633;12.115223505486611;14.443577978451248;10.981200378874174;7.09…
711;11.496001756814348;-0.6578043509070297;11.496001756814348;0.42315414951988983;0.8176157580555009;287.74600000000004;273.634;287.07130636799997;102.0;0.0;0.41200617790938376;-0.43831268392191064;0.43831268392191064;0.41200617790938376;1.15;1.9;2.65;2.145087965829666;694.6262698049683;14.328062645816686;11.235912938264335;11.99184188428279;9.471163677742107;6.36673881310262;6.744703286111847;5.…
712;13.254433487020968;-0.7247007275132278;13.254433487020968;0.07780895691609979;0.8097938893740579;305.736;292.63200000000006;305.061884556;108.0;0.0;0.41200617790925004;-0.43831268394990935;0.43831268394990935;0.41200617790925004;1.1428571428571428;1.8095238095238095;2.5238095238095237;2.1056479653751;743.0519897932506;15.198306133819765;11.536527142083935;12.29245608810239;9.865010527859457;6…
713;12.554252488032251;-0.07334797808012028;12.554252488032251;0.07334797808012028;0.8709819646003727;294.354;276.21;294.136827816;112.0;0.0;0.273464329110429;-0.4967677697730736;0.4967677697730736;0.273464329110429;1.0909090909090908;1.8181818181818181;2.5;1.8233869740857025;677.9931609421076;15.363596551749426;12.52839653819392;12.52839653819392;10.775188245478667;7.3655421406066734;7.365542140…
714;13.38535052910053;-4.572058413643235;13.38535052910053;0.04556122448979605;0.7207059486643337;336.3570000000001;317.20500000000004;336.144947888;128.0;0.0;0.4167613234032132;-0.3654413395652872;0.4167613234032132;0.3654413395652872;1.0833333333333333;1.7083333333333333;2.2916666666666665;2.467202153226586;935.900132999697;18.024579547452824;14.245969977249965;14.245969977249965;10.93137610312…
715;13.26105574139665;-4.514291014921427;13.26105574139665;0.05596681573864126;0.7098660684163351;336.35699999999997;317.20500000000004;336.144947888;128.0;0.0;0.4167603776474047;-0.49324281135356074;0.49324281135356074;0.4167603776474047;1.0416666666666667;1.7916666666666667;2.5;1.8231631135154147;794.930946627871;16.94938298937633;13.21011888590231;13.21011888590231;11.362721870796163;8.3840314…
716;9.62691448570169;-0.05889916383219962;9.62691448570169;0.05889916383219962;0.750098102603216;254.333;236.18899999999996;254.141913196;98.0;0.0;0.2110657289307078;-0.4932467407939013;0.4932467407939013;0.2110657289307078;1.1578947368421053;1.894736842105263;2.6315789473684212;2.3175541963006063;714.2509807335666;13.784092571446669;11.703828267758421;11.703828267758421;8.85497382672739;6.480221…
717;13.220927815570672;-4.540403911564627;13.220927815570672;0.07857048374905551;0.8049465703131162;310.3190000000001;293.183;310.12929782400005;118.0;0.0;0.4167611286062029;-0.3798699970610747;0.4167611286062029;0.3798699970610747;1.2272727272727273;1.9090909090909092;2.5454545454545454;2.347373528583302;818.7214425192414;16.28409257144667;12.635619674933476;12.635619674933476;10.083135444538183…
718;13.262901549508692;-4.551225080309902;13.262901549508692;0.004716553287981595;0.7704267684636991;322.33;305.19399999999996;322.12929782400005;122.0;0.0;0.41676057251680476;-0.49324281134008985;0.49324281134008985;0.41676057251680476;1.173913043478261;1.826086956521739;2.4347826086956523;2.381531327029728;837.827858155989;17.154336059449747;13.284935282286058;13.284935282286058;10.503855748193…
719;13.327338435374148;-4.537747071050643;13.327338435374148;0.04157974300831491;0.7193153132229481;324.34600000000006;305.1940000000001;324.144947888;124.0;0.0;0.4167605563659842;-0.49324270225392697;0.49324270225392697;0.4167605563659842;1.3043478260869565;1.9565217391304348;2.5652173913043477;2.3829367631808323;796.7506658224169;17.154336059449747;13.467478198783024;13.467478198783024;10.49381…
720;13.785740048066211;-0.47229808358528613;13.785740048066211;0.04376305279917303;0.7555379057439898;338.42600000000004;315.242;338.17944157600004;130.0;0.0;0.13326582735971368;-0.35936604960322754;0.35936604960322754;0.13326582735971368;1.12;1.84;2.48;2.0666081488147445;859.1753756043576;18.405412915006313;15.27487824330043;15.27487824330043;11.597503443319823;8.39985038835313;8.39985038835313;…
721;13.260297382842023;-4.554626440854121;13.260297382842023;0.011383219954648416;0.7206127248646532;322.33;305.19399999999996;322.12929782400005;122.0;0.0;0.4167605725147912;-0.4932428113422697;0.4932428113422697;0.4167605725147912;1.1304347826086956;1.7826086956521738;2.391304347826087;2.374058704001564;851.0177941564302;17.154336059449747;13.260371417596474;13.260371417596474;10.50385574819321…
722;10.089694489935892;-0.9596544312169311;10.089694489935892;0.5909982048374907;0.807651785902778;261.752;245.62399999999997;261.092041812;94.0;0.0;0.08600711243801248;-0.39841712980336613;0.39841712980336613;0.08600711243801248;1.0555555555555556;1.7222222222222223;2.3333333333333335;2.5406233698263847;572.9465516394448;13.336498814253966;10.443980222026193;11.199909168044648;8.376028663351635;…
723;13.241329916225748;-4.529334726946337;13.241329916225748;0.03278628117913862;0.7967662681986041;324.3460000000001;305.1940000000001;324.144947888;124.0;0.0;0.41676037765295904;-0.49324281135356074;0.49324281135356074;0.41676037765295904;1.3043478260869565;2.0;2.608695652173913;2.228531887844213;768.5030229596483;16.991199352633217;13.251935249159198;13.251935249159198;10.61434019572543;7.6356…
724;13.70496181115161;-0.46678882432602675;13.70496181115161;0.312490026874948;0.8243079708201023;310.37200000000007;291.21999999999997;310.14814144800005;118.0;0.0;0.13372198322729312;-0.3577182003825908;0.3577182003825908;0.13372198322729312;1.0434782608695652;1.7826086956521738;2.4782608695652173;2.122548490237863;818.6047050329554;16.828062645816686;13.697527974110805;13.697527974110805;10.69…
725;13.080462254346184;-4.543663548752835;13.080462254346184;0.022957294028722375;0.7659671620960382;294.276;281.17199999999997;294.097997696;110.0;0.0;0.41676057114295284;-0.4932428113422882;0.4932428113422882;0.41676057114295284;1.1904761904761905;1.9047619047619047;2.5714285714285716;2.299496137467375;763.583273215819;15.41384908344359;11.415071955975728;11.415071955975728;9.655615089609618;6.…
726;13.228207357016881;-4.50902203010834;13.228207357016881;0.06673469387755104;0.7574442671195409;308.30300000000005;293.18300000000005;308.11364776;116.0;0.0;0.4167603791476783;-0.49324281135354553;0.49324281135354553;0.4167603791476783;1.1363636363636365;1.9090909090909092;2.6818181818181817;1.9421900057003738;757.1198210221739;15.482763184195939;11.743499080721918;11.743499080721918;10.431671…
727;13.15306561283834;-4.52089773872512;13.15306561283834;0.03328845427059757;0.8156953953671074;310.31899999999996;293.183;310.129297824;118.0;0.0;0.4167603776474047;-0.49324281135356074;0.49324281135356074;0.4167603776474047;1.3181818181818181;2.0454545454545454;2.6818181818181817;2.2085048691244515;742.228830147101;16.12095586463014;12.38169176115612;12.38169176115612;10.21627526138944;7.23758…
728;13.32365803728899;-4.5220133377425045;13.32365803728899;0.058609693877551106;0.7457613241125021;322.33000000000004;305.19399999999996;322.12929782400005;122.0;0.0;0.41676038061300374;-0.4932428113535256;0.4932428113535256;0.41676038061300374;1.2608695652173914;2.0434782608695654;2.782608695652174;1.9860128814815001;802.5055533245802;16.405412915006313;12.666148811532292;12.666148811532292;10.…
729;12.971823743386242;-4.509369449168556;12.971823743386242;0.027731481481481746;0.7700705449880075;268.238;257.15;268.082347632;100.0;0.0;0.41676037768927765;-0.4932428113535653;0.4932428113535653;0.41676037768927765;1.3157894736842106;2.0526315789473686;2.736842105263158;2.309522909375426;666.9664082359702;13.784092571446669;10.04482846797265;10.04482846797265;8.842355158540423;5.8476449951742…
730;13.836697814926062;-4.697592955685487;13.836697814926062;0.27756521898883024;0.5515252881179886;452.49800000000016;429.3140000000001;452.138148256;166.0;0.0;0.433362273631112;-0.44375559734742975;0.44375559734742975;0.433362273631112;1.2580645161290323;1.935483870967742;2.4838709677419355;2.0448320132337834;1031.8428220963372;23.189869965382485;17.83252216820735;18.649018749135077;14.23634866…
731;13.449787414965986;-4.558580404383976;13.449787414965986;0.09185752078609255;0.7637458811545415;338.37300000000005;317.2050000000001;338.160597952;130.0;0.0;0.41676130634895425;-0.3796361104729025;0.41676130634895425;0.3796361104729025;1.2916666666666667;1.9166666666666667;2.5;2.473052230492623;893.9878449575762;18.024579547452824;14.428512893746928;14.428512893746928;10.921339401989707;7.948…
732;11.02153106643637;-0.5096869488536158;11.02153106643637;0.027905136334369418;0.5092128033633685;405.92500000000007;381.7330000000002;405.14955668799996;148.0;0.0;0.14982413804687053;-0.4803087174200977;0.4803087174200977;0.14982413804687053;0.9310344827586207;1.6551724137931034;2.413793103448276;1.7853374603757646;1090.477536541105;20.33613433532446;16.738979858438185;17.494908804456642;13.86…
733;12.84501385739481;-0.1715066767447717;12.84501385739481;0.05674124639567735;0.7172456293512812;361.27200000000005;343.12800000000004;360.079618556;124.0;0.0;0.2735347455769277;-0.2671260047680585;0.2735347455769277;0.2671260047680585;1.0833333333333333;1.7916666666666667;2.4583333333333335;1.9585657868630502;800.2690163266302;17.31962647737941;13.591620143372337;15.103478035409248;11.35497382…
734;12.489019904258;-0.10589710884353698;12.489019904258;0.10589710884353698;0.825163362592676;298.7730000000001;283.653;298.08729078000005;106.0;0.0;0.27351332159103364;-0.2671263950545283;0.27351332159103364;0.2671263950545283;1.0952380952380953;1.9047619047619047;2.6666666666666665;1.8705537818527218;682.1992804886461;14.656489770562878;11.498112720739284;12.254041666757738;10.237183443017882;…
735;12.395439657344419;-0.028952664399092498;12.395439657344419;0.028952664399092498;0.8185550676481105;264.328;248.19999999999996;264.126263132;100.0;0.0;0.2734597337996106;-0.2671273738657564;0.2734597337996106;0.2671273738657564;0.95;1.6;2.3;1.8620134670875645;619.9529681585802;13.7862462825598;11.197498516919682;11.197498516919682;9.843336592900531;6.8424861023879195;6.8424861023879195;4.8105…
736;12.657673620004067;-0.1565323969093806;12.657673620004067;0.1565323969093806;0.7399556651445266;361.2720000000001;343.1280000000001;360.07961855599996;124.0;0.0;0.2735151021325364;-0.26712637970279013;0.2735151021325364;0.26712637970279013;1.125;1.875;2.5416666666666665;1.8455715834114663;784.4538390607369;17.10408352775558;13.428483436555807;14.940341328592716;11.579718698118977;8.0191446188…
737;12.49143361048123;-0.04571192365835164;12.49143361048123;0.04571192365835164;0.808413978250941;343.22400000000005;328.1040000000001;342.0367752;106.0;0.0;0.2734610527438491;-0.26712736249975594;0.2734610527438491;0.26712736249975594;1.0476190476190477;1.7619047619047619;2.4761904761904763;1.8505810330360433;664.9492804886462;14.656489770562878;11.498112720739284;13.084109259853989;10.23718344…
738;6.5798587490551785;-0.13650100781053198;6.5798587490551785;0.08715613541100531;0.4752213461239364;389.9260000000002;365.73400000000015;389.154642068;142.0;0.0;0.1498224451488714;-0.4803087320935607;0.4803087320935607;0.1498224451488714;0.9285714285714286;1.6785714285714286;2.4642857142857144;1.7716386907497708;1054.6430387799596;19.46589084732138;16.421522774935152;17.177451720953606;13.42745…
739;13.522337333081381;-1.4933714411690606;13.522337333081381;0.21354896642071264;0.5738555143566662;435.56400000000025;402.30000000000024;435.240958536;170.0;0.0;0.3383733918539344;-0.4571845951651183;0.4571845951651183;0.3383733918539344;1.09375;1.8125;2.53125;1.5749186327743874;978.4057985171981;22.769373945685235;19.024965139090558;19.024965139090558;15.266605422045588;11.662330276040818;11.6…
740;13.578751574703956;-1.6818827554169804;13.578751574703956;0.16040640484588886;0.41766359766520345;456.54200000000014;428.31800000000027;456.20490737600005;174.0;0.0;0.36591064169559934;-0.37961910020997647;0.37961910020997647;0.36591064169559934;0.9705882352941176;1.6176470588235294;2.2941176470588234;1.6802741361637104;1363.8227458074264;24.346724214874854;19.53893912422974;19.53893912422974…
741;13.425227780927184;-1.7092973670949863;13.425227780927184;0.07189946040144446;0.5526751814488405;430.50400000000013;404.29600000000016;430.189257312;164.0;0.0;0.3383733918539344;-0.4571845951651182;0.4571845951651182;0.3383733918539344;1.09375;1.84375;2.5625;1.6230477930981837;1129.0785296917797;22.769373945685235;18.16869563622666;18.16869563622666;15.266605422045588;10.561619617334456;10.56…
742;13.4754332797934;-1.7654084782060968;13.4754332797934;0.02384390484588894;0.47030091712914396;445.51500000000016;418.29900000000026;445.188922964;170.0;0.0;0.3383733918539344;-0.5079563685269907;0.5079563685269907;0.3383733918539344;1.0303030303030303;1.7878787878787878;2.515151515151515;1.639343369552537;1188.125922905859;23.639617433688308;18.668695636226662;18.668695636226662;15.6604522721…
743;13.48267298122953;-1.8159640337616514;13.48267298122953;0.022624215511120704;0.4703009171291439;445.51500000000016;418.2990000000002;445.18892296399997;170.0;0.0;0.3383733918539344;-0.507673906068329;0.507673906068329;0.3383733918539344;1.0303030303030303;1.7272727272727273;2.4545454545454546;1.649209055347215;1188.125922905859;23.639617433688315;18.66869563622666;18.66869563622666;15.6772890…
744;13.193867717012559;-0.47767972903119005;13.193867717012559;0.13178637041236252;0.8046884478562434;326.37100000000004;307.21900000000005;326.143056068;124.0;0.0;0.17764546681745236;-0.346616884573407;0.346616884573407;0.17764546681745236;1.1666666666666667;1.9166666666666667;2.6666666666666665;1.5955810671205215;833.5517237604514;16.363596551749424;13.588523766007365;13.588523766007365;11.6127…
745;14.005065691659269;-1.9289897093096493;14.005065691659269;0.016930849500293554;0.34847402028231567;490.53100000000023;463.3150000000003;490.19040018400005;186.0;0.0;0.36591064169559934;-0.5076503261563848;0.5076503261563848;0.36591064169559934;1.0555555555555556;1.7777777777777777;2.5;1.7090848289839147;1482.803071010311;26.087211190881018;20.20941665435967;20.20941665435967;16.98181947720885…
746;13.449089742378433;-1.7580010707986897;13.449089742378433;0.18240927616801716;0.5793118075051958;415.48900000000015;390.28900000000016;415.17835828;158.0;0.0;0.3383733918539578;-0.457184595165106;0.457184595165106;0.3383733918539578;0.967741935483871;1.5806451612903225;2.225806451612903;1.664866022040773;1108.7655883543603;22.06226716449869;17.59172552872978;17.59172552872978;14.7934788755832…
747;12.326678555681532;-1.1376456863609647;12.326678555681532;0.20979067297987952;0.8212147401043981;339.3910000000001;318.223;339.147058152;130.0;0.0;0.33837339185391246;-0.45718459516512977;0.45718459516512977;0.33837339185391246;1.24;1.96;2.68;1.6605416199886893;798.5983819113715;18.026733258565955;14.282324451971277;14.282324451971277;11.865010527859459;8.211994140518538;8.211994140518538;6.9…
748;14.005808729839872;-1.903070987654321;14.005808729839872;0.01146035420340974;0.4254437434055148;477.53200000000015;449.3080000000003;477.19515121599994;182.0;0.0;0.3383733918539344;-0.5076503261563848;0.5076503261563848;0.3383733918539344;1.1142857142857143;1.8571428571428572;2.6;1.6833422238866957;1302.2551823496458;25.380104409694464;19.891959570856635;19.891959570856635;16.48181947720886;1…
749;13.381246299445706;-0.30607282337045594;13.381246299445706;0.01569349962207056;0.5188435706566042;413.51700000000017;386.30100000000016;413.199093724;158.0;0.0;0.3383733918537425;-0.45718459516521914;0.45718459516521914;0.3383733918537425;1.0;1.6774193548387097;2.3870967741935485;1.5597088807923878;1074.1503904946803;21.84672421487486;17.928968983605994;17.928968983605994;14.920653420525285;1…
750;14.233169012975559;-4.88162710222978;14.233169012975559;0.2780319843412822;0.6426325987922697;431.45400000000024;407.2620000000001;431.170828288;164.0;0.0;0.4184785095968327;-0.4926466859536226;0.4926466859536226;0.4184785095968327;1.064516129032258;1.8064516129032258;2.5483870967741935;1.7562804452863843;1182.6384573994392;22.440946820939047;17.369396738408152;17.369396738408152;14.517586856…
751;14.015037084278154;-4.920432728647014;14.015037084278154;0.24830015957000096;0.5915378759613974;410.41100000000006;388.2350000000001;410.16174082399993;156.0;0.0;0.4184795180882987;-0.4964524047482789;0.4964524047482789;0.4184795180882987;1.103448275862069;1.793103448275862;2.4482758620689653;2.0179526526209286;1013.3288951203155;21.44938298937633;16.29476268489075;16.29476268489075;13.466275…
752;14.120804043839758;-4.917421107331822;14.120804043839758;0.050345295270439294;0.6314886666752502;419.4430000000001;395.25100000000015;419.170828288;160.0;0.0;0.4184784903628834;-0.5079556643279657;0.5079556643279657;0.4184784903628834;1.0333333333333334;1.7;2.3666666666666667;2.073991227376819;1134.476876379223;22.319626477379405;16.99414848107115;16.99414848107115;13.838954061451616;9.514370…
753;13.948161375661375;-4.851576790438397;13.948161375661375;0.22448415171088376;0.7265664336056051;407.44800000000015;378.2160000000001;407.20835666799996;160.0;0.0;0.4179725380034899;-0.4964524047597872;0.4964524047597872;0.4179725380034899;1.1785714285714286;1.75;2.25;2.3393637282948814;669.9049120443456;21.328062645816683;16.937960134658873;16.937960134658873;12.770805714029752;9.281887161105…
754;14.028404352481733;-4.931637731481482;14.028404352481733;0.12885634283812464;0.6627652302258048;405.4160000000001;383.24000000000007;405.155178224;154.0;0.0;0.41847850958650296;-0.5076539447327332;0.5076539447327332;0.41847850958650296;0.9655172413793104;1.5862068965517242;2.2413793103448274;2.063758447610144;1088.342930501564;21.449382989376325;16.071498750260773;16.071498750260773;13.445107…
755;13.949457334588768;-0.26387767386872407;13.949457334588768;0.11072907220611938;0.40288680362041607;433.5920000000002;405.36800000000017;433.187563736;160.0;0.0;0.12638994728664843;-0.49611051704710546;0.49611051704710546;0.12638994728664843;0.967741935483871;1.7741935483870968;2.5483870967741935;1.579688662911736;1091.6455029925166;21.84672421487486;18.243984627772107;19.060481208699834;14.94…
756;13.346647926729581;-0.6900176919941532;13.346647926729581;0.18795336806769858;0.6904218761834939;392.4740000000002;367.27400000000017;392.19000625999996;150.0;0.0;0.17894591630331766;-0.3385965930861825;0.3385965930861825;0.17894591630331766;1.1724137931034482;1.8620689655172413;2.5172413793103448;1.5684669725246523;990.3880392689658;20.225403871315223;16.605031623952417;16.605031623952417;13…
757;5.590860646574344;-0.04734429854356792;5.590860646574344;0.04734429854356792;0.4229620293585785;415.6020000000001;386.3700000000002;415.19698554800004;154.0;0.0;0.12618037416801733;-0.4961141552332169;0.4961141552332169;0.12618037416801733;0.9;1.6666666666666667;2.466666666666667;1.558085493252691;1039.738532757201;20.97648072687178;17.94337042395251;18.759867004880235;14.554774671736647;10.4…
758;14.107686759889141;-4.936553760393045;14.107686759889141;0.12135634283812435;0.6314886666752499;419.4430000000002;395.2510000000002;419.170828288;160.0;0.0;0.41847850959232824;-0.5076535964275753;0.5076535964275753;0.41847850959232824;1.0333333333333334;1.7;2.3666666666666667;2.0739912273768195;1134.476876379223;22.319626477379405;16.994148481071147;16.994148481071147;13.838954061451615;9.514…
759;16.85906328735198;-1.980464025888133;16.85906328735198;0.06755645313681002;0.6672134969921051;392.4670000000001;363.2350000000001;392.19990224799994;154.0;0.0;0.18990619222686997;-0.3897124158559765;0.3897124158559765;0.18990619222686997;1.3214285714285714;2.0;2.642857142857143;1.83769187946728;804.7488254884712;20.698306133819763;16.61308763069695;16.61308763069695;12.963233394208578;10.1423…
760;14.14674925988914;-4.99100210222978;14.14674925988914;0.21059182623666772;0.5633963942357479;437.4330000000001;414.24900000000014;437.161406476;166.0;0.0;0.41847850965033667;-0.496452404748279;0.496452404748279;0.41847850965033667;1.064516129032258;1.7419354838709677;2.3870967741935485;2.081110537092355;1153.502130266517;23.02673325856595;17.33314764904428;17.33314764904428;14.376958863912401…
761;14.129850718065004;-4.904684429327286;14.129850718065004;0.20745848030570269;0.6793188991780336;427.4380000000001;402.2380000000001;427.17705654;164.0;0.0;0.4184620430176551;-0.4964524047482964;0.4964524047482964;0.4184620430176551;1.1333333333333333;1.8333333333333333;2.5;1.9620705823662503;900.1916506396852;22.156489770562874;17.092660673038125;17.092660673038125;13.966275261389441;9.566814…
762;14.134403580876793;-5.00662710222978;14.134403580876793;0.1394299814610065;0.5861055796983415;438.42100000000016;416.2450000000002;438.15665544399997;166.0;0.0;0.4184785097107788;-0.496452404748279;0.496452404748279;0.4184785097107788;1.1612903225806452;1.8709677419354838;2.5161290322580645;2.081110537092355;1157.4365596458078;23.026733258565955;17.203010975354616;17.203010975354616;14.376958…
763;6.307496218235177;-0.1580901833172308;6.307496218235177;0.05043364722432231;0.4133145361048573;448.00600000000026;417.76600000000025;447.19650688;166.0;0.0;0.12618037420294576;-0.49611415523314983;0.49611415523314983;0.12618037420294576;0.96875;1.71875;2.5;1.6043911476948902;1135.7812225820958;22.716967702877934;19.114228115775184;19.87015706179364;15.376141876782567;11.015395540849914;11.393…
764;12.34607029157444;-0.9539890925506007;12.34607029157444;0.17394262566137564;0.5842082124454737;367.51400000000007;342.3140000000001;367.16060004;136.0;0.0;0.1309304230557355;-0.6158380291148926;0.6158380291148926;0.1309304230557355;1.1923076923076923;1.9615384615384615;2.6923076923076925;2.046594353784787;841.7859339468729;18.733840039752497;15.542217637657867;16.358714218585593;12.4309834316…
765;12.230967521364363;-1.0897430739271012;12.230967521364363;0.06465036323171258;0.5675734764295313;493.64700000000045;458.36700000000036;493.26169398;190.0;0.0;0.15589108183456796;-0.37766120681048815;0.37766120681048815;0.15589108183456796;1.054054054054054;1.8108108108108107;2.5405405405405403;1.464956537533306;1343.4321785993263;25.785881803630282;21.959117958512067;21.959117958512067;17.788…
766;12.246975487050639;-1.106377852838666;12.246975487050639;0.0730250188790953;0.4367216685679831;572.5430000000002;538.2710000000004;571.172206048;196.0;0.0;0.15589108183456796;-0.37766120681048815;0.37766120681048815;0.15589108183456796;1.0789473684210527;1.8157894736842106;2.526315789473684;1.4522512718183844;1394.4534507029846;26.656125291633355;22.259732162331666;23.84572870144637;18.182290…
767;13.810010156840512;-4.895686767762661;13.810010156840512;0.2488602642703175;0.6264223577908085;404.83100000000013;383.6630000000001;404.116620472;148.0;0.0;0.41702876273313005;-0.4964524047829312;0.4964524047829312;0.41702876273313005;1.0740740740740742;1.7407407407407407;2.2962962962962963;2.4450906766548908;804.8089874551968;20.457819157813606;15.200949697710433;15.956878643728889;12.376958…
768;14.685693996760014;-3.4341526885662437;14.685693996760014;0.23887436224489744;0.6721751820191929;390.4550000000001;370.29500000000013;390.12135532;142.0;0.0;0.2293898846313818;-0.35915339139471225;0.35915339139471225;0.2293898846313818;1.1481481481481481;1.8888888888888888;2.5185185185185186;1.9219645652028663;1136.089265780092;19.39697674656903;15.013689533300148;15.830186114227875;12.698343…
769;5.856738313093833;-0.43419377781977;5.856738313093833;0.43419377781977;0.7293205227837964;377.3070000000002;360.17100000000016;376.024496264;114.0;0.0;0.2640004092071669;-0.45968520708269717;0.45968520708269717;0.2640004092071669;1.0909090909090908;1.7272727272727273;2.409090909090909;1.960617186932521;727.9388387258249;15.905412915006313;12.683126533764293;15.085619653806724;10.3650105278594…
770;12.818043272864703;-4.605681807445201;12.818043272864703;0.11080357142857111;0.8461200222876519;263.21799999999996;255.15399999999994;263.055798536;96.0;0.0;0.4172065669060914;-0.5073115187431043;0.5073115187431043;0.4172065669060914;1.0526315789473684;1.736842105263158;2.3157894736842106;2.6330547772702957;656.4711447240577;14.043605595440512;9.569772494354979;9.569772494354979;8.93087021821…
771;13.831725954270595;-4.922459687578734;13.831725954270595;0.2291039147140339;0.535759580230136;398.39600000000013;376.2200000000001;398.15050744399997;152.0;0.0;0.4170287551200598;-0.4964524047829312;0.4964524047829312;0.4170287551200598;1.0714285714285714;1.6785714285714286;2.1785714285714284;2.420072619995239;828.5346063179934;21.164925939000153;15.808583784354697;15.808583784354697;12.91496…
772;13.920350292894934;-4.988601662887376;13.920350292894934;0.040832309775762576;0.46366420441122536;432.8410000000002;411.6730000000002;432.111535092;158.0;0.0;0.4170297273532886;-0.49645240478293107;0.49645240478293107;0.4170297273532886;1.1379310344827587;1.793103448275862;2.310344827586207;2.4736277673183955;895.9803238596323;22.03516942700323;16.109197988174298;16.86512693419275;13.32564726…
773;13.858845663265306;-4.874889337679516;13.858845663265306;0.26370589516670884;0.5652974434710533;449.2820000000002;428.1140000000002;448.066104892;148.0;0.0;0.41702948933822603;-0.4964524047829311;0.4964524047829311;0.41702948933822603;1.0740740740740742;1.7037037037037037;2.259259259259259;2.46539361902862;804.8089874551969;20.457819157813606;15.200949697710433;16.786946236825138;12.393795616…
774;13.91056287792895;-4.901733630952382;13.91056287792895;0.2499533712662021;0.5828269997517987;418.8580000000002;395.67400000000015;418.13227053599996;154.0;0.0;0.41702876421215646;-0.4964524047829312;0.4964524047829312;0.41702876421215646;1.0714285714285714;1.7142857142857142;2.25;2.4709800233870576;828.5346063179934;21.328062645816686;16.123599428520805;16.879528374539262;12.770805714029752;8…
775;14.23563814877803;-4.9584982442050896;14.23563814877803;0.2290384133196186;0.46924543204320185;445.45600000000013;422.27200000000016;445.16649185600005;168.0;0.0;0.4170291581960049;-0.4964524047829311;0.4964524047829311;0.4170291581960049;1.0;1.65625;2.25;2.0886138455698147;1180.755954552549;23.733840039752497;17.924899358580422;17.924899358580422;14.914963666373186;9.955796283012475;9.955796…
776;14.096303146258503;-4.976977395124718;14.096303146258503;0.11520114218526989;0.622127312435755;423.4500000000002;398.25000000000017;423.18214192;162.0;0.0;0.4170295828561021;-0.49645240478293107;0.49645240478293107;0.4170295828561021;1.1;1.7333333333333334;2.2666666666666666;2.5663371889829616;976.3891139531709;22.905412915006313;17.615498281821914;17.615498281821914;13.736330871419105;9.3724…
777;13.88428719275776;-4.9506001196775;13.88428719275776;0.024367808851936568;0.5322871043338719;439.2760000000001;419.1160000000001;438.07764812;154.0;0.0;0.4170297273875199;-0.49645240478293107;0.49645240478293107;0.4170297273875199;1.0357142857142858;1.6785714285714286;2.2142857142857144;2.4723290286217923;852.5847102986003;21.328062645816683;15.501563901530034;17.013421793566945;12.7876424664…
778;13.08766302473358;-1.2082069808376028;13.08766302473358;0.4648607632013111;0.3008893633379909;509.8200000000001;490.6680000000003;508.051210888;170.0;0.0;0.4151194676357445;-0.4276088222142997;0.4276088222142997;0.4151194676357445;0.7352941176470589;1.3235294117647058;1.911764705882353;1.7482993681421224;1326.2762215279336;23.871668241257186;18.057857633299758;20.325644471355123;16.3630476591…
779;11.878689112598295;-0.6862522483273148;11.878689112598295;0.3539886583140548;0.7702987414765957;351.23300000000006;335.1050000000001;350.058883112;120.0;0.0;0.4144009637359141;-0.43816813700344265;0.43816813700344265;0.4144009637359141;1.0434782608695652;1.6956521739130435;2.391304347826087;1.9690349314159163;790.1579893045451;16.77565640300939;12.983740737583894;14.495598629620805;10.7756941…
780;13.94354898904006;-4.858649730725625;13.94354898904006;0.2760164714033764;0.6369398219551617;398.4400000000002;372.23200000000014;398.186892952;154.0;0.0;0.4170287580535173;-0.4964524047829312;0.4964524047829312;0.4170287580535173;0.9642857142857143;1.5357142857142858;2.0357142857142856;2.4709800233870576;822.6657765863268;21.328062645816683;16.74563495551158;16.74563495551158;12.770805714029…
781;11.518433173251445;-0.7009085035763278;11.518433173251445;0.4480603516786774;0.7569686019077128;337.20600000000013;323.09400000000005;336.043233048;114.0;0.0;0.4120061987520556;-0.43831168053268005;0.43831168053268005;0.4120061987520556;1.1818181818181819;1.9545454545454546;2.727272727272727;1.9729046779555572;759.8061802544519;15.905412915006313;12.036527142083935;13.548385034120846;10.36501…
782;12.305593141833326;-0.6575271111531031;12.305593141833326;0.03947474990404287;0.7222419407847115;389.2930000000002;368.12500000000017;388.07864001199994;126.0;0.0;0.4149096208049088;-0.4381538743208883;0.4381538743208883;0.4149096208049088;1.0833333333333333;1.7083333333333333;2.3333333333333335;1.9905585133262271;769.4362973805328;17.482763184195935;14.260476802953919;15.846473342068624;11.2…
783;12.196466890376072;-0.6029189149939813;12.196466890376072;0.3181553249807214;0.6740917589079224;379.2870000000001;359.1270000000001;378.09018323999993;132.0;0.0;0.41442122250075414;-0.43759409750305633;0.43759409750305633;0.41442122250075414;1.04;1.68;2.32;2.01836602466375;819.0665460493636;18.189869965382485;14.39795429995699;15.909812191993899;11.897014473942061;8.232152186689751;8.98808113…
784;6.135804988662132;-0.12260003306878331;6.135804988662132;0.003373986940455209;0.5974718151022252;377.5280000000001;346.2800000000001;377.23547923200005;148.0;0.0;0.12618037420294578;-0.49611415523314983;0.49611415523314983;0.12618037420294578;1.1071428571428572;1.8571428571428572;2.5714285714285716;2.007359921075759;904.5139049083265;20.311190308942123;17.797106054010534;17.797106054010534;13…
785;6.236300311791384;-0.1470389083536181;6.236300311791384;0.038456238977073065;0.43910070876938834;425.5720000000001;394.3240000000002;425.23547923200005;164.0;0.0;0.12618037420294578;-0.49611415523314983;0.49611415523314983;0.12618037420294578;0.9375;1.6875;2.46875;1.5908309565835925;1128.9036260025855;22.553830996061407;19.26120766914829;19.26120766914829;15.465458274259607;11.086450005477369…
786;6.305306122448981;-0.1335942985435683;6.305306122448981;0.0030035640799532803;0.4733977355430291;413.5610000000002;382.31300000000016;413.23547923200005;160.0;0.0;0.12618037420294576;-0.49611415523314983;0.49611415523314983;0.12618037420294576;0.9032258064516129;1.6451612903225807;2.4193548387096775;1.6096983606333413;1069.380386326702;21.84672421487486;18.813613911955585;18.813613911955585;1…
787;12.245507707809313;-1.1558850492357435;12.245507707809313;0.07972456678144457;0.48100685840246793;528.0920000000002;493.8200000000003;527.2227216279999;196.0;0.0;0.15589108183456796;-0.37766120681048815;0.37766120681048815;0.15589108183456796;1.105263157894737;1.868421052631579;2.6052631578947367;1.466204223299156;1411.7034507029846;26.656125291633362;22.259732162331666;23.01566110835012;18.1…
788;6.404121315192745;-0.10190805479293052;6.404121315192745;0.06632821029646374;0.5096287108684922;419.60900000000015;382.31300000000016;419.28242942400004;166.0;0.0;0.12618037420294576;-0.49611415523314983;0.49611415523314983;0.12618037420294576;1.032258064516129;1.8064516129032258;2.5806451612903225;1.5651833939774915;924.3597439333511;21.84672421487486;19.53974674112982;19.53974674112982;14.9…
789;13.845491189388262;-0.29052874068972523;13.845491189388262;0.09001850277147927;0.6664183284351388;367.4640000000001;341.2560000000001;367.194757292;142.0;0.0;0.12638994732160908;-0.4961105170470384;0.4961105170470384;0.12638994732160908;1.1851851851851851;1.962962962962963;2.6666666666666665;2.098882266887948;885.9422409548796;19.604083527755577;16.304827039016683;16.304827039016683;12.841667…
790;6.194045729402872;-0.1399148478835981;6.194045729402872;0.005596209162677557;0.5847430758509157;377.5280000000001;346.28000000000014;377.235479232;148.0;0.0;0.1261803742029663;-0.4961141552331498;0.4961141552331498;0.1261803742029663;1.1071428571428572;1.8571428571428572;2.5357142857142856;2.12428287858589;879.8666239611855;20.31119030894212;17.581563104386706;17.581563104386706;13.3585037865…
791;6.318675359032502;-0.19557917611489017;6.318675359032502;0.18773712417065647;0.4292819873283076;411.54500000000013;382.3130000000002;411.21982916800005;158.0;0.0;0.12618037420903203;-0.49611415523313823;0.49611415523313823;0.12618037420903203;0.967741935483871;1.7096774193548387;2.4516129032258065;1.8631390392733256;1099.0051404823123;21.84672421487486;18.390964181145215;18.390964181145215;15…
792;12.251980252845845;-1.0957899371168214;12.251980252845845;0.06720180356093053;0.5275369150312366;507.67400000000026;470.3780000000004;507.27734404399996;196.0;0.0;0.15589108183456796;-0.37766120681048815;0.37766120681048815;0.15589108183456796;1.105263157894737;1.894736842105263;2.6315789473684212;1.4590447986462405;1405.1947200393017;26.656125291633362;22.88176768932244;22.88176768932244;18.…
793;12.868708349080372;-3.5542713582346512;12.868708349080372;0.20434334845049196;0.725635179492614;356.4910000000001;332.2990000000001;356.155849008;132.0;0.0;0.2408433613474339;-0.36088903502564346;0.36088903502564346;0.2408433613474339;1.08;1.72;2.4;1.8367994214530454;996.1022318151277;18.18986996538248;15.050653806095147;15.867150387022873;11.77569413038242;8.428809785397275;9.911973032991668…
794;12.656735559964726;-3.876802222432181;12.656735559964726;0.009912742747338;0.6108229629344158;417.7450000000001;402.62500000000017;415.99198176000004;132.0;0.0;0.2432950712714022;-0.36088903502564335;0.36088903502564335;0.2432950712714022;1.12;1.76;2.44;1.8367994214530459;1008.2990379094559;18.189869965382485;13.184547225122827;16.26883064410592;11.77569413038242;7.4957564949111175;10.1128131…
795;13.826388262043928;-0.6740749761668774;13.826388262043928;0.0051028316387267125;0.8358648394728263;353.3970000000001;333.2370000000001;353.15395509999996;134.0;0.0;0.41442122250075414;-0.4375940975030563;0.4375940975030563;0.41442122250075414;1.1923076923076923;1.8461538461538463;2.4615384615384617;2.007641759574681;900.414686511124;18.89697674656903;14.96720342244772;14.96720342244772;12.435…
796;12.251557090525363;-1.1180764072604346;12.251557090525363;0.07693174183253593;0.43672166856798295;572.5430000000001;538.2710000000002;571.1722060479999;196.0;0.0;0.15589108183456796;-0.37766120681048815;0.37766120681048815;0.15589108183456796;1.105263157894737;1.868421052631579;2.6052631578947367;1.466204223299156;1411.7034507029846;26.656125291633362;22.259732162331666;23.84572870144637;18.1…
797;13.759526880196521;-4.819830876795162;13.759526880196521;0.07660289115646246;0.6454030246763891;384.4130000000001;360.22100000000006;384.171242888;148.0;0.0;0.4167089679343908;-0.49645240478965263;0.49645240478965263;0.4167089679343908;1.0;1.6296296296296295;2.185185185185185;2.3278108074394424;756.5220785762973;20.294682450997076;15.60744227507738;15.60744227507738;12.483112013795047;8.65483…
798;13.670677877757708;-4.533446271015299;13.670677877757708;0.056818245044931714;0.4289274291106517;561.6440000000002;527.3720000000002;561.249078608;214.0;0.0;0.4171105179759109;-0.37766120681048815;0.4171105179759109;0.37766120681048815;1.0731707317073171;1.8048780487804879;2.5121951219512195;1.4571976601291896;1510.0894942450434;29.156125291633362;23.515661108350127;23.515661108350127;19.4104…
799;13.681990113895777;-0.7454849300831443;13.681990113895777;0.2651904866885031;0.583511534572098;373.3840000000001;353.2240000000001;373.14378433999997;142.0;0.0;0.41442122250075414;-0.43759409750305606;0.43759409750305606;0.41442122250075414;1.1851851851851851;1.8888888888888888;2.5185185185185186;2.0307123803671936;911.8229305445155;19.76722023457211;15.283700003375447;15.283700003375447;12.7…
800;12.259812430106727;-1.1273558620979256;12.259812430106727;0.08385299561616288;0.5438203255887148;523.6730000000003;486.3770000000004;523.2722586639999;202.0;0.0;0.15589108183456796;-0.49676705326884457;0.49676705326884457;0.15589108183456796;1.0769230769230769;1.8205128205128205;2.5128205128205128;1.4340023609049526;1407.8307971784411;27.36323207281991;23.2900159797863;23.2900159797863;18.720…
801;5.5588675726897225;-0.058248181216931094;5.5588675726897225;0.058248181216931094;0.6107033438580285;365.5420000000001;338.3260000000001;365.18133548400004;136.0;0.0;0.12618037417360628;-0.4961141552332062;0.4961141552332062;0.12618037417360628;1.1923076923076923;1.9615384615384615;2.6923076923076925;2.075599777766519;837.851504567582;18.7338400397525;16.00421283519708;16.82070941612481;12.447…
802;6.0549716553287976;-0.11854910714285705;6.0549716553287976;0.008559172125639947;0.6451933706700222;363.50100000000003;334.26900000000006;363.219829168;142.0;0.0;0.12618037420294578;-0.49611415523314983;0.49611415523314983;0.12618037420294578;1.1111111111111112;1.8888888888888888;2.6296296296296298;2.033892207402441;864.4349367902665;19.440946820939047;16.87445632320016;16.87445632320016;12.94…
803;12.212177012105105;-1.0698073218484923;12.212177012105105;0.05592608339632221;0.5557865980606868;499.6760000000004;466.4120000000003;499.218114916;186.0;0.0;0.15589108183456796;-0.37766120681048815;0.37766120681048815;0.15589108183456796;1.1666666666666667;1.9722222222222223;2.6944444444444446;1.4727110064887146;1309.7714164653637;25.078775022443736;21.212665710596674;22.0291622915244;17.2884…
804;12.250926958706838;-1.1611135781473085;12.250926958706838;0.0700938389078718;0.5467912950112812;518.6570000000004;484.3850000000004;518.256942948;198.0;0.0;0.15589108183456796;-0.37766120681048815;0.37766120681048815;0.15589108183456796;1.0512820512820513;1.7692307692307692;2.4615384615384617;1.4399233705455072;1482.0654360934932;27.363232072819905;22.828981284822397;22.828981284822397;18.720…
805;13.810307507387336;-1.3467347594902153;13.810307507387336;0.01629309439825355;0.5072844731327948;529.6270000000003;496.3630000000004;529.242850356;202.0;0.0;0.15589108183456796;-0.37766120681048815;0.37766120681048815;0.15589108183456796;1.0769230769230769;1.794871794871795;2.4871794871794872;1.4568096483570758;1443.7520644673673;27.52636877963644;22.560346366151272;22.560346366151272;18.5761…
806;12.517991542972151;-0.7786545117018004;12.517991542972151;0.3395366891272371;0.553522382535894;398.9150000000001;379.76300000000015;398.08557652799993;138.0;0.0;0.41479736209574547;-0.4317607713859689;0.4317607713859689;0.41479736209574547;1.1481481481481481;1.962962962962963;2.6666666666666665;1.8291779779967867;989.6065046574004;19.018297090128677;15.030532412983582;16.602957939929762;13.03…
807;12.877771242756362;-4.6055276439279424;12.877771242756362;0.04951388888888908;0.826793289760474;294.27599999999995;281.172;294.097997696;110.0;0.0;0.4173205548445693;-0.4890519725992445;0.4890519725992445;0.4173205548445693;1.1428571428571428;1.8571428571428572;2.4761904761904763;2.2534429130835476;598.4070101073647;15.457819157813608;11.151747371185781;11.151747371185781;9.952038268273208;6.…
808;13.436183799315565;-3.342969004316859;13.436183799315565;0.010206015850631411;0.28439737068637094;536.6490000000002;495.3210000000004;536.269161042;204.0;0.0;0.36081021006346453;-0.36973206005853837;0.36973206005853837;0.36081021006346453;1.0526315789473684;1.7894736842105263;2.4473684210526314;1.461853922829785;1248.8970247595864;26.708531534440656;23.09253857557485;23.986965766574762;18.259…
809;12.231834414864405;-0.3530069103258584;12.231834414864405;0.049416965860418216;0.4790405305921224;455.59800000000035;422.33400000000023;455.246043916;176.0;0.0;0.18714210047450425;-0.44601735228293177;0.44601735228293177;0.18714210047450425;1.1470588235294117;1.911764705882353;2.588235294117647;1.5280497525515755;1215.9421145203007;23.827698166887178;20.44761486990093;20.44761486990093;16.231…
810;14.18393740061579;-5.092093175233056;14.18393740061579;0.04942087323017108;0.6747231789652837;413.3860000000001;393.2260000000001;413.14141998;156.0;0.0;0.4170306900338649;-0.496452404782931;0.496452404782931;0.4170306900338649;1.0689655172413792;1.7241379310344827;2.2413793103448274;2.4778293800502436;933.6443011240622;22.03516942700323;16.070813024020765;16.070813024020765;13.32564726889614…
811;13.74244354686319;-4.846556004346183;13.74244354686319;0.27383025741160694;0.7222774051121634;370.3860000000001;348.21000000000004;370.155592824;142.0;0.0;0.4170287550961482;-0.4964524047829312;0.4964524047829312;0.4170287550961482;1.0;1.6153846153846154;2.1538461538461537;2.428615284563395;741.2215554183523;19.58757566981053;14.900335493890832;14.900335493890832;11.983112013795047;8.15483921…
812;15.113167406968504;-3.0864924417272412;15.113167406968504;0.11886595070126771;0.22838841292309978;624.7610000000004;583.4330000000004;624.279331802;232.0;0.0;0.1705122760321208;-0.3845844370654407;0.3845844370654407;0.1705122760321208;0.717391304347826;1.3043478260869565;1.934782608695652;1.2651462875157096;1849.4900620010178;31.520086322312288;26.439727431594868;27.334154622594784;22.3263019…
813;13.859875125976316;-4.937025699168556;13.859875125976316;0.18137243323255237;0.7074137979658264;395.39600000000013;374.22800000000007;395.150841792;150.0;0.0;0.4170287615293937;-0.4964524047829312;0.4964524047829312;0.4170287615293937;1.1071428571428572;1.7857142857142858;2.357142857142857;2.4585083932096294;886.7048128185455;21.164925939000153;15.770198820201164;15.770198820201164;12.9149636…
814;14.931962489879382;-0.4168066840933904;14.931962489879382;0.0670734126984125;0.5095303308261357;461.57700000000034;429.32100000000025;461.236622104;178.0;0.0;0.18714210047450436;-0.4936873724605147;0.4936873724605147;0.18714210047450436;1.2352941176470589;2.0588235294117645;2.764705882352941;1.5452858794964506;1209.7276068484225;23.827698166887178;20.248229073720537;20.248229073720537;16.2698…
815;12.237572688204452;-3.2893424611069806;12.237572688204452;0.015257031053162118;0.4293436898343169;478.5690000000003;443.28900000000027;478.22729623;180.0;0.0;0.22613342237693387;-0.36973206005853837;0.36973206005853837;0.22613342237693387;1.1176470588235294;1.8823529411764706;2.5588235294117645;1.5125684244133264;1184.9873818527494;23.88010440969447;20.309042027773987;21.203469218773904;16.13…
816;12.828470785250637;-4.926349508167465;12.828470785250637;0.43771825396825403;0.7499869696648658;396.7960000000001;380.6680000000001;396.085240092;142.0;0.0;0.4706725257559804;-0.45481707135234023;0.4706725257559804;0.45481707135234023;1.1851851851851851;1.962962962962963;2.740740740740741;1.809401214375961;887.498751545656;19.181433796945207;14.09304083473087;14.848969780749325;12.84235515854…
817;12.853162143275329;-4.895099508167465;12.853162143275329;0.36021604938271623;0.7642758933375542;394.8240000000001;376.68000000000006;394.105975536;142.0;0.0;0.47067252568533546;-0.3621186658337028;0.47067252568533546;0.3621186658337028;1.1481481481481481;1.9259259259259258;2.7037037037037037;1.809401214375961;883.7708124033365;19.181433796945207;14.391899325453554;15.14782827147201;12.8423551…
818;12.828470785250637;-4.926349508167465;12.828470785250637;0.43771825396825403;0.7499869696648658;396.7960000000001;380.6680000000001;396.085240092;142.0;0.0;0.4706725257559804;-0.45481707135234023;0.4706725257559804;0.45481707135234023;1.1851851851851851;1.962962962962963;2.740740740740741;1.809401214375961;887.498751545656;19.181433796945207;14.09304083473087;14.848969780749325;12.84235515854…
819;12.611138055432406;-2.3153598955524464;12.611138055432406;0.18850072436381948;0.4605867931284264;462.5700000000003;427.2900000000003;462.23238161;174.0;0.0;0.15580410919281665;-0.3770231086317706;0.3770231086317706;0.15580410919281665;1.0909090909090908;1.8181818181818181;2.484848484848485;1.6736515112416002;1171.459101180413;23.595647359318296;20.279473393750486;21.1739005847504;15.571446976…
820;14.742926666036784;-0.7585157234189972;14.742926666036784;0.08736573024271377;0.8537370123205635;311.36000000000007;293.216;311.143390416;118.0;0.0;0.23673636954561658;-0.335486175866335;0.335486175866335;0.23673636954561658;1.3043478260869565;2.0;2.5652173913043477;2.2448036061330967;857.8821443038554;16.93879310982592;13.644361407918018;13.644361407918018;10.82293429617584;7.547072654091996…
821;14.355189909297053;-0.6934462789745528;14.355189909297053;0.14014350802049158;0.874430547577785;283.306;269.19399999999996;283.112090288;106.0;0.0;0.23405315770004165;-0.335401692389438;0.335401692389438;0.23405315770004165;1.3333333333333333;2.0476190476190474;2.6666666666666665;2.228331743040299;811.6600738112244;15.361442840636295;11.99004103123151;11.99004103123151;9.857409138786487;6.576…
822;13.878143257371963;0.03176799617098891;13.878143257371963;0.03176799617098891;0.3773988335873946;535.7280000000004;494.4000000000004;535.3086441719998;208.0;0.0;0.21240883956696513;-0.4809835605309304;0.4809835605309304;0.21240883956696513;1.025;1.8;2.475;1.3154476598580302;1396.5216973810188;27.595282880388787;24.118823266225238;24.118823266225238;19.406365193609698;15.516953610647159;15.516…
823;13.830365479594185;-0.0394820038290109;13.830365479594185;0.0394820038290109;0.3577263689020384;533.7120000000003;494.40000000000043;533.292994108;206.0;0.0;0.21240883956696513;-0.4809835605309304;0.4809835605309304;0.21240883956696513;1.05;1.825;2.5;1.3196465762952623;1427.3915455660726;27.595282880388787;23.696173535414864;23.696173535414864;19.406365193609698;15.143180162793943;15.14318016…
824;12.461084337673444;-0.3248351678634416;12.461084337673444;0.1543935290165459;0.8758109605621704;291.35400000000004;274.21799999999996;291.137162164;110.0;0.0;0.23461615686366763;-0.33548757935185;0.33548757935185;0.23461615686366763;1.2272727272727273;2.0;2.6818181818181817;1.8583427795351402;819.3431940432516;15.319626477379408;12.5178539521581;12.5178539521581;10.653832317450073;7.677982389…
825;14.578093899596874;-0.5740018345301081;14.578093899596874;0.07810647098345425;0.8766493204431084;309.34400000000005;293.216;309.127740352;116.0;0.0;0.234696231498381;-0.335486175863083;0.335486175863083;0.234696231498381;1.3043478260869565;2.0434782608695654;2.6956521739130435;1.9148101183004702;869.1223505095154;16.189869965382485;12.818468155977701;12.818468155977701;11.064515919973033;7.78…
826;14.285009999370118;-0.7684462789745528;14.285009999370118;0.2100509154278989;0.874430547577785;283.306;269.19399999999996;283.112090288;106.0;0.0;0.23413160233531935;-0.3354861758720758;0.3354861758720758;0.23413160233531935;1.3333333333333333;2.0476190476190474;2.6666666666666665;2.222728748268884;811.6600738112244;15.361442840636295;11.990041031231511;11.990041031231511;9.857409138786485;6.…
827;13.472050215988741;0.07618252653831648;13.472050215988741;0.07618252653831648;0.4660923690315877;477.6480000000003;442.36800000000034;477.26677936;184.0;0.0;0.15580410919281612;-0.2990656077479864;0.2990656077479864;0.15580410919281612;0.9444444444444444;1.7777777777777777;2.5277777777777777;1.3250174635506404;1282.7305165030068;24.440582342009538;21.210574975761375;21.210574975761375;17.5258…
828;14.679656399596876;-0.5896268345301083;14.679656399596876;0.07143980431678743;0.8661870634498516;323.37100000000004;305.22700000000003;323.143390416;122.0;0.0;0.23469623145099877;-0.335486175863083;0.335486175863083;0.23469623145099877;1.25;2.0;2.6666666666666665;1.8938410420846115;884.7473539453033;16.89697674656903;13.525574937164249;13.525574937164249;11.564515919973033;8.2836312925752;8.2…
829;15.310906399596876;-0.757089986457546;15.310906399596876;0.009217582094565913;0.7770543231927822;365.4520000000001;341.2600000000001;365.190340608;140.0;0.0;0.23700906787325796;-0.33548617586631896;0.33548617586631896;0.23700906787325796;1.1851851851851851;1.8888888888888888;2.5185185185185186;1.8578216819436215;960.6680025840836;19.344570503761737;16.050138801853834;16.050138801853834;12.857…
830;13.00608419914213;-4.860871785768226;13.00608419914213;0.34286503503043897;0.5604120760868545;430.3790000000001;416.2670000000001;430.06104080800003;154.0;0.0;0.4172610941986015;-0.3792048731513682;0.4172610941986015;0.3792048731513682;1.1724137931034482;1.7586206896551724;2.2758620689655173;2.253756372228616;1072.520449591737;22.03516942700323;14.787836910406206;15.604333491333932;13.2590040…
831;15.281715403754093;-0.81339880165029;15.281715403754093;0.09344802427143661;0.6584105608090713;387.4580000000001;365.28200000000015;387.174690544;146.0;0.0;0.23675698464161782;-0.335486175866335;0.335486175866335;0.23675698464161782;1.103448275862069;1.8275862068965518;2.4827586206896552;1.7530152190851873;1138.9227344458488;20.758784066134833;16.738219535052696;16.738219535052696;13.84057238…
832;13.793577993766519;-0.022173954943164986;13.793577993766519;0.022173954943164986;0.3936632581491585;503.68600000000043;466.3900000000004;503.282429424;194.0;0.0;0.15580410919281618;-0.2990414888662122;0.2990414888662122;0.15580410919281618;1.0526315789473684;1.868421052631579;2.5789473684210527;1.3482507977651417;1362.4045202272084;26.01793261119916;22.365275514140627;22.365275514140627;18.47…
833;13.683282001602395;0.04956158224691776;13.683282001602395;0.04956158224691776;0.44507302557954376;491.67500000000035;454.3790000000003;491.282429424;190.0;0.0;0.15580410919281615;-0.29905425164354155;0.29905425164354155;0.15580410919281615;0.9459459459459459;1.6756756756756757;2.4054054054054053;1.3390869640811347;1315.3428693294422;25.310825830012618;22.08081846376445;22.08081846376445;17.93…
834;13.793809475248004;-0.22065880809139227;13.793809475248004;0.01368252653831692;0.44156232734726947;491.6750000000004;454.3790000000003;491.28242942400004;190.0;0.0;0.15580410919281618;-0.2987610040063864;0.2987610040063864;0.15580410919281618;0.9459459459459459;1.7567567567567568;2.4864864864864864;1.3464600025217812;1331.6291277319851;25.36323207281991;22.133224706571745;22.133224706571745;1…
835;13.682466882655408;0.047826045056835076;13.682466882655408;0.047826045056835076;0.44507302557954376;491.67500000000035;454.3790000000003;491.28242942399993;190.0;0.0;0.15580410919281615;-0.29905425164354155;0.29905425164354155;0.15580410919281615;1.0;1.8108108108108107;2.5405405405405403;1.3390869640811347;1315.3428693294422;25.310825830012618;22.080818463764455;22.080818463764455;17.93650873…
836;13.674495153529833;0.03313468703214384;13.674495153529833;0.03313468703214384;0.46650528408523984;492.66300000000035;456.37500000000034;492.277678392;190.0;0.0;0.1585814901557758;-0.29905425164354155;0.29905425164354155;0.1585814901557758;1.0;1.7567567567567568;2.4864864864864864;1.3390869640811343;1319.8515999931249;25.310825830012618;21.95068179007479;21.95068179007479;17.93650873857078;14.…
837;13.675522438210965;0.03548036604448934;13.675522438210965;0.03548036604448934;0.46650528408523984;492.6630000000003;456.37500000000034;492.2776783919999;190.0;0.0;0.15580410919281615;-0.29905425164354155;0.29905425164354155;0.15580410919281615;1.027027027027027;1.837837837837838;2.5675675675675675;1.3390869640811343;1319.8515999931249;25.310825830012618;21.95068179007479;21.95068179007479;17.…
838;13.508837701816407;0.058874477652470336;13.508837701816407;0.058874477652470336;0.4276060915577669;507.6740000000004;470.3780000000004;507.277344044;196.0;0.0;0.21240883956696513;-0.4809835605309304;0.4809835605309304;0.21240883956696513;0.9473684210526315;1.736842105263158;2.4473684210526314;1.295659930284759;1347.1046939225557;26.017932611199164;22.541472997035616;22.541472997035616;18.4576…
839;13.05910046598223;-2.8161557327119198;13.05910046598223;0.03742288147658801;0.3302930763523461;506.62300000000045;467.3110000000003;506.258596358;192.0;0.0;0.22864006391191996;-0.36973206005853837;0.36973206005853837;0.22864006391191996;1.1388888888888888;1.9166666666666667;2.611111111111111;1.478081849681986;1223.4671977181386;25.294317972067564;21.97718350392444;22.871610694924353;17.199274…
840;10.183210270219199;0.23817661092214681;10.183210270219199;0.23817661092214681;0.7776092416985738;339.27300000000014;316.0890000000001;338.088142076;110.0;0.0;0.13308439067432737;-0.5076288079474219;0.5076288079474219;0.13308439067432737;1.45;2.15;2.75;2.306552902260225;519.9664435191577;14.91384908344359;12.501011072474663;14.087007611589367;9.347372437654418;7.079474130356224;7.8724723999135…
841;14.081982675480148;-0.23402484765715292;14.081982675480148;0.09910046262025873;0.5479713975398663;389.5140000000001;361.29000000000013;389.21549273600004;150.0;0.0;0.13499810820980204;-0.4563691407435979;0.4563691407435979;0.13499810820980204;1.0344827586206897;1.8275862068965518;2.6206896551724137;1.7392507084230282;1040.9141221113882;20.17299762850792;17.440548822922835;17.440548822922835;1…
842;12.446091479801797;-0.3967686287477954;12.446091479801797;0.0766476914840013;0.6722876273618275;308.337;292.209;308.11609237199997;116.0;0.0;0.2695441275530371;-0.3250236219461521;0.3250236219461521;0.2695441275530371;1.0434782608695652;1.7826086956521738;2.5217391304347827;1.8181347964183128;822.7664527667487;16.026733258565955;12.54183747596512;12.54183747596512;11.09899076258368;7.80938717…
843;13.275514592430177;-4.541731072058453;13.275514592430177;0.06827357331821626;0.8573245138250178;324.34600000000006;305.194;324.144947888;124.0;0.0;0.41676112860620296;-0.379601674060392;0.41676112860620296;0.379601674060392;1.3043478260869565;2.0;2.608695652173913;2.298773491433913;838.318083151662;16.991199352633217;13.342726456120024;13.342726456120024;10.643795616318005;7.665315806280936;7…
844;13.426907919801346;-4.713932359502571;13.426907919801346;0.17644560447635915;0.7145399625025536;380.3910000000001;365.27100000000013;380.08063338;136.0;0.0;0.4336994290810035;-0.33845083252651764;0.4336994290810035;0.33845083252651764;1.3076923076923077;2.0;2.5384615384615383;2.155073660959224;911.8905193930207;19.27565640300939;14.217167096556944;15.03366367748467;12.041860550653999;7.722477…
845;13.446744457042076;-4.536625606261023;13.446744457042076;0.051948696145125206;0.6845023481358528;350.384;329.216;350.16059795200005;134.0;0.0;0.41676038061302556;-0.4932428113535256;0.4932428113535256;0.41676038061302556;1.16;1.88;2.56;1.9793425429626;875.0787414448957;18.198306133819763;14.459042030345746;14.459042030345746;11.521640493394058;8.542950095303642;8.542950095303642;8.27766679738…
846;14.090904352481733;-4.8500050784202555;14.090904352481733;0.27070492587786;0.6535287716816762;403.44400000000013;379.2520000000001;403.175913668;154.0;0.0;0.4184784902841648;-0.378965355201187;0.4184784902841648;0.378965355201187;0.9655172413793104;1.5862068965517242;2.2413793103448274;2.063758447610144;1085.163388624437;21.449382989376325;16.624285154760816;16.624285154760816;13.445107211334…
847;13.46989599080373;-1.5967099710254473;13.46989599080373;0.19165719944930304;0.47912232045356523;443.5430000000002;414.3110000000002;443.209658408;170.0;0.0;0.3383733918539344;-0.4571845951651183;0.4571845951651183;0.3383733918539344;1.0;1.6666666666666667;2.3636363636363638;1.5812971300908338;1141.0736787902601;23.47648072687178;19.005939091102874;19.005939091102874;15.766605422045588;11.2018…
848;12.174066254324018;-0.9719369514781215;12.174066254324018;0.019095070126816438;0.649320289848787;457.6140000000004;422.33400000000023;457.26169398;178.0;0.0;0.15589108183456796;-0.37766120681048815;0.37766120681048815;0.15589108183456796;1.1176470588235294;1.8823529411764706;2.588235294117647;1.475439092937445;1145.7307929719104;23.664561460070644;20.563930444126655;20.563930444126655;16.2884…
849;12.236862657402014;-1.0979786181447886;12.236862657402014;0.09178012408667158;0.6644712406606889;475.62900000000036;438.33300000000025;475.272258664;186.0;0.0;0.15589108478910801;-0.37766120454035434;0.37766120454035434;0.15589108478910801;1.2;1.9428571428571428;2.6285714285714286;1.6898407381031326;1153.0368494646366;25.009860921691388;21.61037141502472;21.61037141502472;16.62679441668212;12…
850;13.321832296147427;-0.6418078038828703;13.321832296147427;0.0630431120323347;0.7441059283981981;362.83200000000005;342.67200000000014;362.11973378;132.0;0.0;0.41442122250075414;-0.43759409750305633;0.43759409750305633;0.41442122250075414;1.16;1.8;2.44;2.01836602466375;821.0665460493636;18.189869965382485;14.39795429995699;15.153883245975443;11.897014473942061;8.232152186689751;8.6101166596989…
851;12.227204785234775;-0.2972841737003442;12.227204785234775;0.016269762534643517;0.5671764010245698;442.6030000000003;408.33100000000024;442.262028328;172.0;0.0;0.17676100530410735;-0.44848384443853684;0.44848384443853684;0.17676100530410735;1.121212121212121;1.9090909090909092;2.606060606060606;1.5181567809570526;1124.780915000946;22.957454678884094;20.063930444126658;20.063930444126658;15.837…
852;14.844967482363316;-0.8071268345301088;14.844967482363316;0.14069906357604678;0.8116251690546136;323.37100000000004;305.227;323.143390416;122.0;0.0;0.23704336939056184;-0.33548617586631807;0.33548617586631807;0.23704336939056184;1.375;2.0833333333333335;2.6666666666666665;2.228456879307205;902.0662140091937;17.64589989101247;13.92881845829419;13.92881845829419;11.32293429617584;7.656462453833…
853;12.225865480548038;-1.1297430739271013;12.225865480548038;0.08027536323171258;0.606904730521362;494.6350000000004;460.3630000000003;494.256942948;190.0;0.0;0.15589108183456796;-0.37766120681048815;0.37766120681048815;0.15589108183456796;1.135135135135135;1.945945945945946;2.675675675675676;1.4649565375333058;1347.8971845381552;25.785881803630282;21.828981284822397;21.828981284822397;17.788443…
854;13.795662854133422;-4.884458144368858;13.795662854133422;0.2535010393046109;0.6264223577908086;404.831;383.66300000000007;404.116620472;148.0;0.0;0.4170287551534519;-0.4964524047829312;0.4964524047829312;0.4170287551534519;1.037037037037037;1.6296296296296295;2.1481481481481484;2.426345272416076;787.5589874551968;20.457819157813606;15.200949697710433;15.956878643728889;12.3769588639124;8.2545…
855;14.557685736331571;-0.6851129456412193;14.557685736331571;0.14060647098345447;0.9390390769840969;311.36000000000007;293.21600000000007;311.143390416;118.0;0.0;0.23467474725896764;-0.33548617586309964;0.33548617586309964;0.23467474725896764;1.3043478260869565;2.0;2.5652173913043477;2.233802184808272;840.6820839511042;16.77565640300939;13.404254593604605;13.404254593604605;10.97872948234613;7.6…
856;13.835553114764423;-4.917926508566389;13.835553114764423;0.2337994782394135;0.7074137979658266;395.3960000000001;374.22800000000007;395.150841792;150.0;0.0;0.4170287551442595;-0.4964524047829312;0.4964524047829312;0.4170287551442595;1.0714285714285714;1.6785714285714286;2.1785714285714284;2.424343677786465;869.4548128185455;21.164925939000153;15.770198820201166;15.770198820201166;12.914963666…
857;13.755866517941733;-0.4073672787016036;13.755866517941733;0.3157345731502479;0.6161906163143495;339.439;321.2950000000001;339.120546796;122.0;0.0;0.17783595364647775;-0.33055824785846566;0.33055824785846566;0.17783595364647775;1.1666666666666667;1.9166666666666667;2.5833333333333335;2.217118418853058;989.9950393931957;17.26722023457211;13.636305401173484;14.45280198210121;11.566411905563509;8…
858;6.302560232426305;-0.15070830476742292;6.302560232426305;0.03208878355869138;0.4133145361048573;448.0060000000002;417.7660000000002;447.19650688;166.0;0.0;0.12618037420294576;-0.49611415523314983;0.49611415523314983;0.12618037420294576;0.96875;1.71875;2.46875;1.5868694066584776;1118.5312225820956;22.716967702877938;19.114228115775187;19.87015706179364;15.35930512437696;11.009412476706208;11.3…
859;6.590015589569161;-0.14934051398337123;6.590015589569161;0.0654534622490972;0.4389312177740873;432.36100000000016;410.18500000000023;431.088476424;140.0;0.0;0.15017296025700824;-0.48029560667753013;0.48029560667753013;0.15017296025700824;0.9642857142857143;1.7857142857142858;2.607142857142857;1.814607300739084;1129.1418059707896;19.46589084732138;16.214415993748602;17.80041253286331;13.427453…
860;14.683677248677245;-0.27096825921726686;14.683677248677245;0.19908370601326952;0.6053086344944016;297.34799999999996;280.212;297.132905984;112.0;0.0;0.13292656357231486;-0.37608974900698683;0.37608974900698683;0.13292656357231486;1.0909090909090908;1.8636363636363635;2.6363636363636362;1.9986468725097764;846.9990677044066;15.64589989101247;12.849787073153133;12.849787073153133;10.354973826727…
861;11.565465502010415;-0.6851461325270849;11.565465502010415;0.4361573223820694;0.9148069550552078;295.34200000000004;278.206;295.132076784;112.0;0.0;0.4120061779886334;-0.438312675945334;0.438312675945334;0.4120061779886334;1.3181818181818181;2.090909090909091;2.772727272727273;2.1413426228952437;796.7207643325636;15.905412915006313;12.80478189906232;12.80478189906232;10.457856885186635;7.20524…
862;13.302814389644746;-4.5419185799319735;13.302814389644746;0.06827357331821604;0.7378566150204746;324.34600000000006;305.194;324.144947888;124.0;0.0;0.416761128613286;-0.36917873574605725;0.416761128613286;0.36917873574605725;1.1304347826086956;1.7826086956521738;2.391304347826087;2.3839541433796607;849.5080191521032;17.154336059449747;13.582833270433435;13.582833270433435;10.520692500598821;7…
863;13.63319071883804;-4.879860993008314;13.63319071883804;0.25306122448979607;0.7995176861872635;360.35100000000006;340.191;360.14609076;138.0;0.0;0.41847912672338894;-0.496452404748279;0.496452404748279;0.41847912672338894;1.24;1.92;2.44;2.4175185293723733;713.9330808061223;18.88046888862398;14.140062146511497;14.140062146511497;11.483112013795047;7.572958881295452;7.572958881295452;6.669626406…
864;15.006343143738976;-0.7735157234189973;15.006343143738976;0.07236573024271364;0.8489939357927234;339.4140000000001;317.23800000000006;339.174690544;130.0;0.0;0.23675552091355442;-0.335486175866335;0.335486175866335;0.23675552091355442;1.28;1.96;2.52;2.194095183900103;902.3955795939349;18.51614337901555;15.221711677107642;15.221711677107642;11.678776343832407;8.402914701748562;8.40291470174856…
865;14.87926453451751;-0.7593490567523311;14.87926453451751;0.06944906357604697;0.8629808531729882;325.3870000000001;305.227;325.15904048;124.0;0.0;0.23674591189385458;-0.335486175866335;0.335486175866335;0.23674591189385458;1.2916666666666667;2.0;2.5833333333333335;2.2110535238710716;873.4675528080453;17.64589989101247;14.351468189104564;14.351468189104564;11.32293429617584;8.047072654091995;8.0…
866;12.197195448784555;-0.02643980431678772;12.197195448784555;0.02643980431678772;0.7888050985925459;292.34200000000004;276.214;292.132411132;110.0;0.0;0.3262135845189277;-0.3354866742433887;0.3354866742433887;0.3262135845189277;1.2727272727272727;2.090909090909091;2.727272727272727;1.9106764635062499;962.8541957599766;15.267220234572113;12.335311035661137;12.335311035661137;10.685871848001627;7…
867;13.497861000881834;-1.8840195893172078;13.497861000881834;0.06825646153523146;0.3946976187124773;461.5140000000001;434.2980000000003;461.183837584;176.0;0.0;0.3383733918539344;-0.5078126947657526;0.5078126947657526;0.3383733918539344;1.0;1.6764705882352942;2.3529411764705883;1.6587900452082152;1216.8726511861598;24.50986092169139;19.038558962536992;19.038558962536992;16.05429912228029;10.9704…
868;12.322195448784555;-0.05977313765012138;12.322195448784555;0.05977313765012138;0.8003780883024215;308.385;288.225;308.16371126;118.0;0.0;0.3262132526800955;-0.3354866742433887;0.3354866742433887;0.3262132526800955;1.2173913043478262;1.9565217391304348;2.5652173913043477;2.218400437032884;947.7011731709434;16.560113453385565;13.62820425447459;13.62820425447459;11.100085410374724;7.906998236765…
869;12.169554587724438;-0.9136036181447893;12.169554587724438;0.22090616339128255;0.6395257442251705;429.60400000000027;394.3240000000002;429.26677936000004;168.0;0.0;0.15580410919281665;-0.37766120681062115;0.37766120681062115;0.15580410919281665;1.09375;1.84375;2.53125;1.6691166225706535;1066.6143469067176;22.67299762850792;19.87122510328662;19.87122510328662;15.270805714029754;12.1750281020378…
870;13.675522438210965;0.03548036604448934;13.675522438210965;0.03548036604448934;0.46650528408523984;492.6630000000003;456.37500000000034;492.2776783919999;190.0;0.0;0.15580410919281615;-0.29905425164354155;0.29905425164354155;0.15580410919281615;1.027027027027027;1.837837837837838;2.5675675675675675;1.3390869640811343;1319.8515999931249;25.310825830012618;21.95068179007479;21.95068179007479;17.…
871;12.25910539886616;-0.307122136663307;12.25910539886616;0.00710309586797675;0.5204203331261557;456.6300000000003;420.34200000000027;456.277678392;178.0;0.0;0.18714210047450425;-0.44601735228293177;0.44601735228293177;0.18714210047450425;1.1176470588235294;1.8823529411764706;2.5588235294117645;1.521515410465708;1170.6906729469947;23.827698166887174;20.98658017493703;20.98658017493703;16.2318194…
872;6.335377347017095;0.12820987654320937;6.335377347017095;0.12820987654320937;0.6670749553244608;415.99000000000007;389.78200000000015;415.148511132;148.0;0.0;0.16610402323510484;-0.45481707136295;0.45481707136295;0.16610402323510484;1.25;2.0714285714285716;2.892857142857143;1.7010662790008084;872.6104120617335;19.672997628507925;16.24360446607936;17.81602999302554;13.524877143252588;9.90020637…
873;12.900754440665153;-4.555615079365079;12.900754440665153;0.3844675925925929;0.821581829825526;277.245;267.16499999999996;277.0714486;102.0;0.0;0.41720654846136346;-0.4967454765511471;0.4967454765511471;0.41720654846136346;1.05;1.75;2.35;2.5626478798420513;671.5493354834427;14.75071237662706;10.530807189318885;10.530807189318885;9.452038268273206;5.712327019718119;5.712327019718119;4.101881302…
874;12.347148437482037;-0.9444286868075995;12.347148437482037;0.23603406528635063;0.17593628856396004;599.8560000000001;546.4320000000004;599.397459176;238.0;0.0;0.3028395565321837;-0.481230389785217;0.481230389785217;0.3028395565321837;0.9772727272727273;1.6590909090909092;2.340909090909091;1.2549492062030323;1329.8051009740886;31.321415709563016;27.297754801115914;27.297754801115914;21.16465256…
875;12.290305508066123;-0.9502156219551408;12.290305508066123;0.22184171567472277;0.32885829986527454;528.7370000000004;484.3850000000004;528.335193268;208.0;0.0;0.21691257112406603;-0.37702310863177046;0.37702310863177046;0.21691257112406603;1.1282051282051282;1.8974358974358974;2.6153846153846154;1.4463194989972625;1249.222819647629;27.785881803630286;23.892357568872846;23.892357568872846;18.66…
876;13.381271493841389;-0.08895084036701073;13.381271493841389;0.08895084036701073;0.5312741124906124;443.63100000000026;406.33500000000026;443.28242942400004;174.0;0.0;0.15580410919281618;-0.37766120681062126;0.37766120681062126;0.15580410919281618;0.9393939393939394;1.7272727272727273;2.4242424242424243;1.510108537561055;1077.018746342481;22.957454678884098;20.45358014181017;20.45358014181017;1…
877;3.648849521289997;0.02758296065339705;3.648849521289997;0.02758296065339705;0.5593577470489045;340.2640000000001;322.12000000000006;339.062261676;106.0;0.0;0.05054405900073121;-0.3761742454561199;0.3761742454561199;0.05054405900073121;1.0952380952380953;1.8571428571428572;2.6666666666666665;1.9411468006783945;799.453919681186;14.77565640300939;12.549172869333532;14.135169408448236;9.944290224…
878;3.648849521289997;0.02758296065339705;3.648849521289997;0.02758296065339705;0.5593577470489045;340.26400000000007;322.12000000000006;339.06226167600005;106.0;0.0;0.05054388967514636;-0.37617435041295927;0.37617435041295927;0.05054388967514636;1.0;1.7619047619047619;2.5714285714285716;1.9069751788057858;799.453919681186;14.77565640300939;12.54917286933353;14.135169408448235;9.927453471798824;7…
879;12.30495682487527;-1.0068606563177933;12.30495682487527;0.10851967049172884;0.22597859722057298;573.7300000000004;530.3860000000004;573.3090380959999;224.0;0.0;0.30587155119367543;-0.4812189288305263;0.4812189288305263;0.30587155119367543;1.119047619047619;1.880952380952381;2.5952380952380953;1.3627445220380257;1363.722008362411;30.07033885400645;25.0787174761109;25.0787174761109;20.058499414…
880;13.43296768707483;-0.5670740032123962;13.43296768707483;0.08960884353741472;0.7042915424545699;339.822;321.67800000000005;339.10260649599996;122.0;0.0;0.2648935916690747;-0.2729797045012944;0.2729797045012944;0.2648935916690747;0.875;1.5416666666666667;2.25;1.8983306032495781;806.6434909272865;16.733840039752504;13.296010708886659;14.051939654905112;11.632664267394896;8.373875175640507;8.7518…
881;12.763744100626663;-1.0036835561185904;12.763744100626663;0.04374167927708106;0.3705282869634381;543.7040000000003;502.3760000000004;543.2984734119999;212.0;0.0;0.3050169268807444;-0.46899527234321997;0.46899527234321997;0.3050169268807444;1.125;1.875;2.575;1.4755992398426026;1328.0145430082212;28.65612529163336;24.217290318237847;24.217290318237847;19.113340969130846;14.67914881163412;14.679…
882;12.9562748073538;-1.0005719109984854;12.9562748073538;0.12378064514639742;0.37335350227902764;569.1450000000001;531.8490000000004;568.249270724;212.0;0.0;0.3255521093672354;-0.37702310863177046;0.37702310863177046;0.3255521093672354;1.0731707317073171;1.8048780487804879;2.5121951219512195;1.3477351865375802;1513.1293488538813;28.940582342009534;23.96683894351821;24.722767889536662;19.63097905…
883;12.359488715259817;-0.9403093393440964;12.359488715259817;0.09745656603099584;0.13735826298340223;613.883;558.4430000000003;613.4131092399998;244.0;0.0;0.3050018388563536;-0.4689954278205915;0.4689954278205915;0.3050018388563536;1.0;1.6888888888888889;2.3777777777777778;1.2261928553449073;1346.2424365760442;32.02852249074956;28.258789496079814;28.258789496079814;21.702657366607884;17.71409224…
884;12.848057381124558;-1.0029107828714272;12.848057381124558;0.12463490551804979;0.21426037778905538;586.7730000000004;540.4050000000003;586.340672572;230.0;0.0;0.3211084835850145;-0.46899542779551934;0.46899542779551934;0.3211084835850145;1.1162790697674418;1.8837209302325582;2.604651162790698;1.35964876476947;1382.202533203788;30.777445635192997;26.131503880610943;26.131503880610943;20.6133409…
885;12.341191604610385;-0.989169528993959;12.341191604610385;0.07569956615518847;0.1523877148643515;615.8110000000003;566.4190000000003;615.3559882879999;242.0;0.0;0.30587043666352126;-0.48121892883052636;0.48121892883052636;0.30587043666352126;1.0444444444444445;1.8;2.533333333333333;1.2478580453343202;1413.5255228964415;32.19165919756609;27.20003781967054;27.20003781967054;21.558499414264453;16…
886;12.284765341861135;-0.9580281219551408;12.284765341861135;0.21000739614809527;0.30007446840622604;529.7210000000005;486.3770000000004;529.3192088559999;208.0;0.0;0.3028395659888653;-0.48123038976015287;0.48123038976015287;0.3028395659888653;1.1025641025641026;1.8717948717948718;2.58974358974359;1.4463194989972625;1247.9777071497924;27.785881803630282;23.762220895183177;23.762220895183177;18.6…
887;12.60974986404314;-0.9759457690702313;12.60974986404314;0.09045747670716398;0.3585561254293239;514.7100000000005;472.37400000000036;514.3195432040001;202.0;0.0;0.3211084822830021;-0.37702310863177046;0.37702310863177046;0.3211084822830021;1.1842105263157894;1.9473684210526316;2.6578947368421053;1.5284229831528395;1232.9294792268959;27.078775022443732;23.400793737310124;23.400793737310124;18.2…
888;12.28096645217428;-0.9409549159366226;12.28096645217428;0.23530599356207738;0.2437251874404769;513.7220000000004;470.3780000000004;513.324294236;202.0;0.0;0.15580410919281665;-0.37702310863177046;0.37702310863177046;0.15580410919281665;1.105263157894737;1.894736842105263;2.6315789473684212;1.4782996070198844;1198.3252709826925;26.915638315627206;23.392357568872846;23.392357568872846;18.308810…
889;12.228184345799594;-0.9756934298805797;12.228184345799594;0.10061903485164247;0.5548078674151414;487.6400000000004;450.34400000000034;487.272258664;190.0;0.0;0.304640455490118;-0.4811815055403813;0.4811815055403813;0.304640455490118;1.1666666666666667;1.9166666666666667;2.611111111111111;1.5698572156234374;1199.1698640064415;25.664561460070644;21.640900551623538;21.640900551623538;17.16465256…
890;13.14006294516684;-1.0253263434427824;13.14006294516684;0.09731385421230598;0.11364985259067185;742.0139999999999;678.5100000000001;741.471686736;294.0;0.0;0.3286633478296818;-0.45843795563245343;0.45843795563245343;0.3286633478296818;1.0555555555555556;1.7777777777777777;2.4444444444444446;1.175498149964841;1708.286776950354;39.42371000513495;33.9015594906406;33.9015594906406;25.458164881295…
891;13.787087740315503;-1.1068831663366294;13.787087740315503;0.011161396657428435;0.5739706759131318;438.47400000000016;414.28200000000015;438.17549906799997;166.0;0.0;0.34152724731889533;-0.45927952921677967;0.45927952921677967;0.34152724731889533;1.09375;1.8125;2.5;1.8890364102454957;1257.3055493002523;23.206377823327532;18.331146616803185;18.331146616803185;15.080224583022728;10.3863858270840…
892;12.291885020785156;-0.9483975597038397;12.291885020785156;0.21335187167663672;0.260268856344867;530.7780000000005;488.4420000000004;530.2966995840001;202.0;0.0;0.17269438925952796;-0.37702310863177046;0.37702310863177046;0.17269438925952796;1.2105263157894737;1.9736842105263157;2.6842105263157894;1.5284229831528395;1235.6843667290593;27.078775022443732;23.400793737310124;24.217290318237847;18…
893;12.844079591304414;-1.0000449804881746;12.844079591304414;0.01733494581740125;0.25120478427310483;557.7310000000004;514.3870000000004;557.314123476;218.0;0.0;0.30500206120360446;-0.46899542667405797;0.46899542667405797;0.30500206120360446;1.0975609756097562;1.829268292682927;2.5365853658536586;1.4361837563464943;1344.5112571585341;29.3632320728199;24.924397099424397;24.924397099424397;19.6133…
894;12.292745300695636;-0.9340586187280442;12.292745300695636;0.23613643494926673;0.15535684718176995;607.6730000000002;560.2970000000001;606.2708574639998;216.0;0.0;0.15580410919281665;-0.4936014749738632;0.4936014749738632;0.15580410919281665;1.0;1.725;2.45;1.3291436497203357;1184.6353678438547;28.166715171183768;24.574185301938677;26.16018184105338;19.398126913967573;15.817054635027167;16.9385…
895;12.25525100886188;-0.9647270610845404;12.25525100886188;0.19060968394346767;0.43581970026551814;501.66700000000037;462.35500000000036;501.287908728;196.0;0.0;0.306802660960681;-0.46894657495571473;0.46894657495571473;0.306802660960681;1.1891891891891893;1.945945945945946;2.6486486486486487;1.5402040212175359;1215.4150953099893;26.371668241257186;22.60193524658744;22.60193524658744;17.70265736…
896;12.72086097515425;-0.9676813062603138;12.72086097515425;0.15954252329283602;0.3330527088351157;513.7220000000005;470.3780000000003;513.324294236;202.0;0.0;0.22621562441620868;-0.37702310863177046;0.37702310863177046;0.22621562441620868;1.131578947368421;1.894736842105263;2.6052631578947367;1.528422983152839;1228.4207485632132;27.078775022443732;23.60790051849667;23.60790051849667;18.219494119…
897;12.285279745153314;-0.9348264437144005;12.285279745153314;0.24469537554761334;0.31375459844803083;515.7380000000005;470.3780000000004;515.3399443;204.0;0.0;0.15580410919281665;-0.3963765693059541;0.3963765693059541;0.15580410919281665;1.0526315789473684;1.8157894736842106;2.5526315789473686;1.4740344384903168;1168.3516131124293;26.915638315627206;23.56107938590586;23.56107938590586;18.3088105…
898;12.353531882388165;-0.9664454541930856;12.353531882388165;0.05607090682670579;0.1538747806364033;629.8380000000002;578.4300000000003;629.371638352;248.0;0.0;0.30587052729655895;-0.4689839717425704;0.4689839717425704;0.30587052729655895;1.0217391304347827;1.7608695652173914;2.5;1.22282948238998;1430.168368766857;32.898765978752635;28.161072514634444;28.161072514634444;22.096504216725236;17.264…
899;13.487968067519835;-4.59099216254369;13.487968067519835;0.011706585411942694;0.3357341186733386;422.7840000000001;410.68800000000016;422.06091716400005;148.0;0.0;0.4180732458348351;-0.25914981941982346;0.4180732458348351;0.25914981941982346;0.896551724137931;1.5862068965517242;2.2413793103448274;1.9623280727481829;1196.3889516770223;20.75878406613483;14.642823502138086;15.398752448156541;13.7…
900;10.717143067103384;-1.2852090813177126;10.717143067103384;0.12266723356009068;0.6984559816643073;300.398;276.20599999999996;300.17254462799997;118.0;0.0;0.15092470468280125;-0.5079560292302749;0.5079560292302749;0.15092470468280125;1.3181818181818181;2.090909090909091;2.772727272727273;2.0699037577561223;641.8157605008731;15.957819157813608;13.263926038380742;13.263926038380742;10.44847272395…
901;14.115694916855631;-4.58655134584698;14.115694916855631;0.06412674792139095;0.3908964603744276;388.33900000000006;375.23500000000007;388.099889516;142.0;0.0;0.4180732458348935;-0.25909473948717754;0.4180732458348935;0.25909473948717754;0.8214285714285714;1.5357142857142858;2.2142857142857144;1.977827691075798;1143.8849921787892;19.888540578131753;14.342209298318485;14.342209298318485;13.34235…
902;12.866107174351223;-4.540979662698414;12.866107174351223;0.2614880952380958;0.8461933586689442;269.2659999999999;255.15399999999994;269.102748728;102.0;0.0;0.41719493257440415;-0.39249398224691817;0.41719493257440415;0.39249398224691817;1.2105263157894737;1.894736842105263;2.473684210526316;2.405556854395464;504.39303268271414;14.043605595440512;10.243499080721918;10.243499080721918;8.9308702…
903;12.322832987595259;-0.9204281854323293;12.322832987595259;0.22847318016406404;0.23832423789122298;541.8200000000004;490.41200000000043;541.391979872;216.0;0.0;0.15580410919281665;-0.37702310863177046;0.37702310863177046;0.15580410919281665;1.0;1.725;2.45;1.3942715693677086;1196.7599988437348;28.329851878000298;25.528079352779;25.528079352779;19.308810516490535;16.251149053741322;16.2511490537…
904;13.029266644398007;-1.0267419695546005;13.029266644398007;0.09436696457104876;0.14355930000538145;685.9060000000001;630.4660000000002;685.40908648;270.0;0.0;0.32570511536663127;-0.4797173494679698;0.4797173494679698;0.32570511536663127;1.06;1.8;2.48;1.213658537678214;1599.4325536503422;36.216603223948425;30.440524795676698;30.440524795676698;23.773713469427722;18.543054707416832;18.5430547074…
905;11.577589337495958;-1.1877670060969572;11.577589337495958;0.11857286944723788;0.5674047710248876;443.5870000000003;410.3230000000002;443.246043916;172.0;0.0;0.11960792391415248;-0.488836282851307;0.488836282851307;0.11960792391415248;1.0606060606060606;1.878787878787879;2.6363636363636362;1.4163627011969644;1130.7207174798382;23.053830996061407;19.49808326354816;19.49808326354816;15.959310762…
906;10.745499548584867;-0.834812255920887;10.745499548584867;0.04631424792139072;0.6450226629359591;296.40999999999997;272.21799999999996;296.177630008;116.0;0.0;0.12535002770313902;-0.5079560292185366;0.5079560292185366;0.12535002770313902;1.4090909090909092;2.227272727272727;2.9545454545454546;2.0444838577822266;651.4064698367532;15.794682450997078;13.230926005253881;13.230926005253881;10.52775…
907;12.72574829931973;-0.7079913076341648;12.72574829931973;0.1875925925925923;0.74270837165081;265.31199999999995;250.19199999999995;265.11027872;100.0;0.0;0.2648929252429174;-0.2730038837274622;0.2730038837274622;0.2648929252429174;0.85;1.45;2.15;2.2137017657187323;689.1460089545401;14.328062645816686;11.459862599134318;11.459862599134318;9.531710636090995;6.567102555426385;6.567102555426385;5.…
908;13.415531462585033;-0.8364871504157221;13.415531462585033;0.25701672335600945;0.7530742695573137;283.30199999999996;269.19;283.100856908;106.0;0.0;0.26489454637017606;-0.27300386984456626;0.27300386984456626;0.26489454637017606;1.0;1.7142857142857142;2.4285714285714284;2.209688464685706;751.9602572258564;15.198306133819765;11.760476802953919;11.760476802953919;9.925557486208348;6.666768394453…
909;13.050845450853792;-0.8066573365457295;13.050845450853792;0.30758503401360526;0.7530742695573137;283.302;269.19;283.100856908;106.0;0.0;0.2648929503600449;-0.2730038836241766;0.2730038836241766;0.2648929503600449;0.9523809523809523;1.5714285714285714;2.238095238095238;2.1824252652011378;734.7102572258564;15.198306133819765;11.760476802953919;11.760476802953919;9.925557486208348;6.666768394453…
910;13.462412131519276;-0.8813101143235076;13.462412131519276;0.2654421768707482;0.5662058119762506;351.8330000000001;333.689;351.10260649599996;126.0;0.0;0.2648942945591941;-0.27295337857117036;0.27295337857117036;0.2648942945591941;0.96;1.56;2.16;2.250326978036311;844.4547006173383;18.026733258565955;13.743604466079361;14.499533412097817;12.046877829767991;8.006868337495957;8.384832810505184;6.…
911;13.27770919942051;-0.696028478521038;13.27770919942051;0.1936040249433102;0.8086385731406156;318.37600000000003;300.23199999999997;318.13682781600005;120.0;0.0;0.26489358446924866;-0.2729801100437846;0.2729801100437846;0.26489358446924866;1.0;1.625;2.2083333333333335;2.2015260299389046;842.6877248665575;17.31962647737941;13.743939487817746;13.743939487817746;11.584882632228778;8.0727132992589…
912;12.451577853363569;-0.33805555555555533;12.451577853363569;0.2871296296296293;0.661192631734105;252.27300000000002;240.17699999999996;252.089877624;94.0;0.0;0.3353655252893171;-0.29591327746995993;0.3353655252893171;0.29591327746995993;0.8421052631578947;1.4736842105263157;2.210526315789474;2.516474454055566;860.6882367057063;13.405412915006313;10.407076194634277;10.407076194634277;9.19837730…
913;12.567507558578988;-0.303333333333333;12.567507558578988;0.2763888888888888;0.7132206213052669;266.29999999999995;252.18799999999996;266.105527688;100.0;0.0;0.3356178346224739;-0.2931265739262886;0.3356178346224739;0.2931265739262886;0.9;1.55;2.25;2.5132718809590053;876.3577278045394;14.11251969619286;11.114182975820825;11.114182975820825;9.73638210521845;6.537650698129729;6.537650698129729;4…
914;12.720053854875282;-0.28541666666666665;12.720053854875282;0.2693027210884351;0.7398006159884465;280.32699999999994;264.19899999999996;280.121177752;106.0;0.0;0.33562738994044494;-0.29285933762013167;0.33562738994044494;0.29285933762013167;0.9047619047619048;1.5714285714285714;2.2857142857142856;2.462857224990412;892.0474380947634;14.819626477379408;11.821289757007373;11.821289757007373;10.23…
915;13.557967687074829;-0.6451990032123962;13.557967687074829;0.12294217687074815;0.6763854277951814;355.8650000000001;333.68900000000014;355.13390662399996;130.0;0.0;0.26489359164920656;-0.2729797077103744;0.2729797077103744;0.26489359164920656;0.92;1.52;2.12;2.2163428830446303;791.7982779307649;18.026733258565955;14.58890392770011;15.344832873718566;12.046877829767991;8.7880887380136;9.16605321…
916;12.81520919942051;-0.7793618118543715;12.81520919942051;0.26304846938775484;0.7583847983170614;290.322;276.21;290.105527688;108.0;0.0;0.26489293585378637;-0.2730038836840106;0.2730038836840106;0.26489293585378637;1.0;1.6363636363636365;2.272727272727273;2.155312329139117;813.7259549671204;15.905412915006314;12.329725925444652;12.329725925444652;10.463562288669134;6.9513929556993235;6.95139295…
917;13.240189909297055;-0.6625601143235076;13.240189909297055;0.15877551020408132;0.7734184328282094;327.81100000000004;309.667;327.10260649599996;118.0;0.0;0.2648935864552572;-0.27298011003548045;0.27298011003548045;0.2648935864552572;0.9565217391304348;1.565217391304348;2.1739130434782608;2.224974702603349;763.1940098547;16.61251969619286;13.174690365327015;13.93061931134547;11.04687782976799;7…
918;12.819328546233308;-0.7741332829428069;12.819328546233308;0.264537037037037;0.7510489496091136;299.75699999999995;285.645;299.07130636799997;106.0;0.0;0.2649427250563165;-0.2730029816430678;0.2730029816430678;0.2649427250563165;0.9523809523809523;1.5714285714285714;2.2857142857142856;2.2399690174102003;751.9602572258564;15.198306133819765;11.760476802953919;12.516405748972375;9.94239423861395…
919;12.79396447467876;-0.757122071050643;12.79396447467876;0.2421604938271602;0.7510489496091137;299.757;285.64500000000004;299.07130636799997;106.0;0.0;0.26489373980559594;-0.2730038767647239;0.2730038767647239;0.26489373980559594;1.0;1.7142857142857142;2.4285714285714284;2.209688464685706;751.9602572258564;15.198306133819765;11.760476802953919;12.516405748972375;9.925557486208348;6.666768394453…
920;12.848966915469894;-0.7456040958049888;12.848966915469894;0.22095663265306098;0.7995247039219067;295.33799999999997;278.202;295.120843404;112.0;0.0;0.2648929586550489;-0.49676588303269914;0.49676588303269914;0.2648929586550489;0.9545454545454546;1.5909090909090908;2.227272727272727;2.1301586701818778;747.1825149824599;15.905412915006313;12.790760620408557;12.790760620408557;10.463562288669134…
921;13.31770919942051;-0.5849173674099271;13.31770919942051;0.13110402494331042;0.7558035171816951;316.3600000000001;300.232;316.121177752;118.0;0.0;0.26489358968306626;-0.27297970450950426;0.27297970450950426;0.26489358968306626;0.9583333333333334;1.625;2.2916666666666665;1.8853100857764964;871.2570163632539;16.733840039752504;13.15815305019084;13.15815305019084;11.670669069855682;8.158499736885…
922;13.470486977198286;-0.6005423674099271;13.470486977198286;0.12443735827664382;0.7439273121617124;330.38700000000017;312.24300000000005;330.136827816;124.0;0.0;0.26489358968306614;-0.27297970450959846;0.27297970450959846;0.26489358968306614;0.92;1.6;2.28;1.8768610559705197;886.8572231989325;17.44094682093905;13.865259831377388;13.865259831377388;12.170669069855682;8.65849973688587;8.6584997368…
923;12.777689909297052;-0.7458934476568406;12.777689909297052;0.22821995464852596;0.7510489496091137;299.757;285.64500000000004;299.07130636799997;106.0;0.0;0.26489293783979007;-0.2730038836757079;0.2730038836757079;0.26489293783979007;0.9523809523809523;1.5714285714285714;2.238095238095238;2.1824252652011378;734.7102572258564;15.198306133819765;11.760476802953919;12.516405748972375;9.92555748620…
924;13.595486977198288;-0.6786673674099271;13.595486977198288;0.15777069160997703;0.7443583367269171;346.4300000000001;324.2540000000001;346.168127944;132.0;0.0;0.2648935896631979;-0.2729797077186785;0.2729797077186785;0.2648935896631979;0.9615384615384616;1.5769230769230769;2.1538461538461537;2.2001507401196627;871.7604153053413;18.7338400397525;15.158153050190842;15.158153050190842;12.584882632…
925;12.652904018424703;-1.1631685011967745;12.652904018424703;0.1609371956873762;0.3773391411712061;488.37400000000025;469.2220000000002;487.08543220800004;168.0;0.0;0.24996081030065026;-0.35093090403225524;0.35093090403225524;0.24996081030065026;0.9705882352941176;1.6470588235294117;2.235294117647059;1.8490842119109288;1423.479297316621;23.871668241257193;18.179512998597783;19.691370890634694;16…
926;12.565495701188341;-0.6774277604560341;12.565495701188341;0.036695079444899026;0.669828444487078;391.4960000000001;370.3280000000001;391.1354479120001;142.0;0.0;0.2522887910711054;-0.3547953679506211;0.3547953679506211;0.2522887910711054;1.25;2.0714285714285716;2.7142857142857144;1.974755176037465;1077.894660407386;19.888540578131753;16.099401373781568;16.915897954709294;13.513204324956778;9.…
927;12.93921231746448;-0.9746962789745526;12.93921231746448;0.048574194931518155;0.464159974968272;433.51100000000014;410.3270000000002;433.1790269760001;162.0;0.0;0.2523056347169366;-0.35092443701192316;0.35092443701192316;0.2523056347169366;0.8787878787878788;1.5151515151515151;2.090909090909091;1.8515955453180317;1328.0303356685436;23.001424753254113;18.525498186458538;18.525498186458538;16.05…
928;12.386475481989553;-1.2492796123078862;12.386475481989553;0.17247158722176748;0.5618007528389035;399.4060000000001;382.2700000000002;399.121906024;148.0;0.0;0.24996654832966297;-0.46537205256315906;0.46537205256315906;0.24996654832966297;1.0666666666666667;1.8;2.4;1.8002365220659433;1226.268595433662;20.71696770287794;16.085380095127803;16.085380095127803;14.630195513770929;9.357564692415242;…
929;12.536249949389678;-1.0661314641597381;12.536249949389678;0.12719569908873662;0.36149308814665665;500.43200000000013;485.31200000000024;498.99827408000004;160.0;0.0;0.24996229001766349;-0.3492210636406404;0.3492210636406404;0.24996229001766349;1.0625;1.75;2.3125;1.816344576616875;1356.1210042903679;22.457454678884098;16.686608502767005;19.831459556659368;15.417889214005633;9.58305653762026;11…
930;10.165193688586546;0.151371055366591;10.165193688586546;0.151371055366591;0.8530875328008833;337.2570000000001;316.0890000000001;336.072492012;108.0;0.0;0.13308439225751978;-0.5076288062944793;0.5076288062944793;0.13308439225751978;1.45;2.15;2.75;2.3380574558833978;558.3535860360394;14.91384908344359;12.241498048480821;13.827494587595526;9.347372437654418;6.75617749815496;7.549175767712312;6.…
931;13.372739272144933;-0.4328673817948252;13.372739272144933;0.030646638948406357;0.8456729943640243;332.8060000000001;314.66200000000003;332.109169096;120.0;0.0;0.23807717077709348;-0.3246483784184789;0.3246483784184789;0.23807717077709348;1.173913043478261;1.826086956521739;2.5217391304347827;2.1361871757553663;788.5862075798394;16.77565640300939;13.28259922830658;14.038528174325034;10.7857308…
932;14.1247969470221;-0.9739878984001011;14.1247969470221;0.09885018804481294;0.43599261144450707;446.52800000000013;431.4080000000002;446.0558979400001;152.0;0.0;0.2499622898833763;-0.34922304415801225;0.34922304415801225;0.2499622898833763;1.0;1.7419354838709677;2.3870967741935485;1.7932411557572994;1273.8602693272926;21.424074484064487;16.093481241826698;17.72647440368215;15.096522008959715;9.…
933;13.941322646342488;-0.6153175784202569;13.941322646342488;0.010626417233559948;0.8673394516353972;285.318;269.19;285.116506972;108.0;0.0;0.24992442759093578;-0.36097558871015756;0.36097558871015756;0.24992442759093578;1.1904761904761905;1.9523809523809523;2.7142857142857144;2.1450206767072926;709.6863379308198;15.035169427003234;11.943019719450882;11.943019719450882;9.971163677742107;6.804843…
934;13.595755801070556;-0.7110664682539682;13.595755801070556;0.00963322889098528;0.5488711192776181;415.9170000000002;396.76500000000016;415.08090574799996;144.0;0.0;0.24994396938352179;-0.3547927502576407;0.3547927502576407;0.24994396938352179;1.2142857142857142;2.0;2.7142857142857144;1.9235165712225357;1021.3811552093283;19.725403871315223;15.298146583676322;16.870572110622504;13.5308424151618…
935;13.378497164686966;-0.5854877645502645;13.378497164686966;0.024780223817921998;0.8673394516353972;285.318;269.18999999999994;285.116506972;108.0;0.0;0.24992442759076283;-0.36097558876647134;0.36097558876647134;0.24992442759076283;1.1428571428571428;1.9047619047619047;2.6666666666666665;2.117029197764446;709.6863379308198;15.035169427003234;11.943019719450882;11.943019719450882;9.9543269253364…
936;13.028059902692839;-0.5649467356387001;13.028059902692839;0.03527932254934396;0.867339451635397;285.3179999999999;269.19;285.116506972;108.0;0.0;0.2499244275907627;-0.36097558876657315;0.36097558876657315;0.2499244275907627;1.0952380952380953;1.7619047619047619;2.4761904761904763;2.0917146615992945;692.4363379308197;15.035169427003234;11.943019719450882;11.943019719450882;9.954326925336499;6.…
937;12.098426540190609;-0.8791690680901993;12.098426540190609;0.06662282178966894;0.7716993624977286;348.3580000000001;332.2300000000001;348.11100699199994;130.0;0.0;0.24994621134086856;-0.4658918429333227;0.4658918429333227;0.24994621134086856;1.2307692307692308;2.1153846153846154;2.8076923076923075;1.9144623567994072;997.2452244577288;18.148053602125596;14.113222473245514;14.113222473245514;12.…
938;12.149106812299454;-0.6599702774628369;12.149106812299454;0.020619976564240527;0.697638020760439;380.49400000000014;364.36600000000016;380.06531975199994;130.0;0.0;0.24994396722361487;-0.3548037129082283;0.3548037129082283;0.24994396722361487;1.2692307692307692;2.1538461538461537;2.8461538461538463;1.9144623567994072;1001.2452244577288;18.148053602125596;14.113222473245514;15.746215635100967;…
939;14.091463613688767;-1.3443582687704714;14.091463613688767;0.20632233140169642;0.5197020199061265;414.3920000000001;399.27200000000016;414.10158518000003;152.0;0.0;0.24996654827806006;-0.46537205259612535;0.46537205259612535;0.24996654827806006;0.967741935483871;1.7096774193548387;2.3548387096774195;1.7932411557572994;1269.8602693272926;21.424074484064487;16.093481241826698;16.093481241826698;…
940;13.65503954762703;-1.2903488756613757;13.65503954762703;0.02345196103132574;0.4660295278048677;423.8270000000001;408.7070000000003;423.06736386000006;150.0;0.0;0.2499665482780599;-0.46537205259612535;0.46537205259612535;0.2499665482780599;0.9333333333333333;1.6;2.2333333333333334;1.7843873941245654;1184.001182473236;20.716967702877938;15.524232119335968;16.28016106535442;14.575353958904538;9.…
941;10.112897770219199;0.2538016109221467;10.112897770219199;0.2538016109221467;0.8165188604031121;325.2460000000001;304.0780000000001;324.072492012;104.0;0.0;0.13308439067433825;-0.5076288079474104;0.5076288079474104;0.13308439067433825;1.4736842105263157;2.1578947368421053;2.6842105263157894;2.3060305008783795;505.7155516001744;14.206742302257043;11.793904291288115;13.37990083040282;8.847372437…
942;10.219784737969261;0.141533092403628;10.219784737969261;0.141533092403628;0.8054724632328394;351.2840000000001;328.10000000000014;350.088142076;114.0;0.0;0.13308439225753937;-0.5076288062944588;0.5076288062944588;0.13308439225753937;1.4285714285714286;2.0952380952380953;2.6666666666666665;2.3522389684623306;599.4810440285116;15.784092571446669;13.164147779291195;14.7501443184059;9.74121928777…
943;13.554886053575855;-0.6233899045729403;13.554886053575855;0.002784339044259676;0.8483008809502237;319.76300000000003;304.6430000000001;319.07753462;114.0;0.0;0.2499244275907629;-0.3609755887664203;0.3609755887664203;0.2499244275907629;1.1818181818181819;1.9545454545454546;2.6818181818181817;2.131653589862785;738.069311953196;15.905412915006313;12.243633923270485;12.99956286928894;10.348173775…
944;13.674886053575854;-0.6568582687704712;13.674886053575854;0.018294632489257223;0.8756031862393742;310.32800000000003;295.208;310.11175594;116.0;0.0;0.2499244275907629;-0.36097558876642855;0.36097558876642855;0.2499244275907629;1.2173913043478262;2.0;2.739130434782609;2.140584381689704;837.4006093420844;16.61251969619286;12.812883045761216;12.812883045761216;10.886178577914636;7.18315052918800…
945;11.727048950127955;-0.5960943798815825;11.727048950127955;0.02059425639963175;0.858401254035784;326.7830000000001;311.66300000000007;326.0822054;116.0;0.0;0.2499244275907628;-0.3609755887664794;0.3609755887664794;0.2499244275907628;1.2173913043478262;2.0;2.739130434782609;2.140584381689704;837.4006093420844;16.61251969619286;12.812883045761216;13.56881199177967;10.886178577914636;7.1831505291…
946;13.495370126139427;-0.761413690476191;13.495370126139427;0.026994340002096218;0.6354291585141225;387.8630000000001;372.7430000000001;387.04960562;132.0;0.0;0.24994369815068201;-0.3550868953874572;0.3550868953874572;0.24994369815068201;1.1923076923076923;1.9615384615384615;2.6923076923076925;1.89071574297992;989.4811912490982;18.311190308942127;13.883933021303227;15.456358548249408;12.47018224…
947;13.6012103465251;-0.7614136904761906;13.6012103465251;0.025327673335429735;0.5628559034583932;415.9170000000001;396.76500000000016;415.0809057480001;144.0;0.0;0.2499442385151532;-0.35451938553654333;0.35451938553654333;0.2499442385151532;1.1785714285714286;1.9285714285714286;2.607142857142857;1.9532914102313677;1035.020948952467;19.888540578131753;15.461283290492851;17.03370881743903;13.41355…
948;13.549736899938019;-0.7278488756613757;13.549736899938019;0.017781377039133517;0.5991860851561064;401.8900000000001;384.75400000000013;401.065255684;138.0;0.0;0.24994324163443177;-0.3556184116873973;0.3556184116873973;0.24994324163443177;1.2222222222222223;2.0;2.7037037037037037;1.9194656538112294;1005.4211383051043;19.018297090128677;14.591039802489773;16.163465329435954;13.03084241516182;8.…
949;13.733239740337712;-1.1072007275132276;13.733239740337712;0.030866850668438195;0.29641400282307573;524.8530000000002;511.74900000000036;522.9437319159999;162.0;0.0;0.24996228996606845;-0.34922107172152733;0.34922107172152733;0.24996228996606845;0.875;1.5;2.09375;1.8017923648639567;1310.5224712311326;22.45745467888409;16.125460526975168;20.02624052688599;15.363047659139244;9.420337291069218;12…
950;13.399330498020298;-0.6841537934618291;13.399330498020298;0.0361045498446293;0.8690894159742775;303.30800000000005;288.188;303.10708516000005;114.0;0.0;0.24992442759076297;-0.3609755887663693;0.3609755887663693;0.24992442759076297;1.0454545454545454;1.7272727272727273;2.409090909090909;2.131653589862785;736.069311953196;15.905412915006313;12.243633923270485;12.243633923270485;10.3481737754538…
951;15.152474069874863;-6.069805526881195;15.152474069874863;0.12435610355253268;0.46232669146422517;475.7720000000001;463.67600000000016;475.040990244;168.0;0.0;0.45684510588816174;-0.46562981540537207;0.46562981540537207;0.45684510588816174;1.0;1.6875;2.3125;2.0457653579305797;1178.7732497580746;23.311190308942123;15.773755386349361;16.529684332367815;14.970182243382;8.994588421498342;9.3725528…
952;14.055620162340263;-0.6820897502519527;14.055620162340263;0.12502676996724582;0.5185215012456023;422.5500000000002;403.39800000000014;422.09228344800005;146.0;0.0;0.13200379397992879;-0.35721578093449136;0.35721578093449136;0.13200379397992879;1.206896551724138;2.0344827586206895;2.7241379310344827;1.96905650660511;1118.401672687468;20.5956473593183;16.030532412983582;17.663525574839035;13.93…
953;10.183210270219199;0.23817661092214681;10.183210270219199;0.23817661092214681;0.7776092416985738;339.27300000000014;316.0890000000001;338.088142076;110.0;0.0;0.13308439067432737;-0.5076288079474219;0.5076288079474219;0.13308439067432737;1.45;2.15;2.75;2.306552902260225;519.9664435191577;14.91384908344359;12.501011072474663;14.087007611589367;9.347372437654418;7.079474130356224;7.8724723999135…
954;13.978359683379525;-0.8923556521373979;13.978359683379525;0.05025835642899157;0.8690894159742774;303.30800000000005;288.188;303.10708516000005;114.0;0.0;0.24992442759093594;-0.3609755887100481;0.3609755887100481;0.24992442759093594;1.1818181818181819;1.9545454545454546;2.727272727272727;2.158558000720572;756.319311953196;15.905412915006313;12.243633923270483;12.243633923270483;10.381847280265…
955;12.228925086540334;-0.9405123538341189;12.228925086540334;0.19889217051807928;0.5802173281752708;473.6570000000003;434.3450000000003;473.29299410799996;186.0;0.0;0.15580410919281665;-0.39630654728439885;0.39630654728439885;0.15580410919281665;1.1428571428571428;1.9142857142857144;2.6285714285714286;1.589276088405942;1120.1226278832432;24.794317972067564;21.43975904234622;21.43975904234622;16.…
956;12.28576922726544;-0.6699972049004788;12.28576922726544;0.018500635000454402;0.704575937508184;391.4960000000002;370.3280000000001;391.1354479120001;142.0;0.0;0.24994396943506803;-0.35479274229468494;0.35479274229468494;0.24994396943506803;1.3214285714285714;2.1785714285714284;2.857142857142857;1.9420292884427957;1062.1400299384684;19.72540387131522;15.85929455946816;16.675791140395884;13.585…
957;12.082605212313524;-0.9479863341941712;12.082605212313524;0.1870677437641719;0.6467455371366034;402.5340000000002;372.29400000000015;402.21949481999997;156.0;0.0;0.15580410919281665;-0.5079666391867449;0.5079666391867449;0.15580410919281665;1.1;1.8666666666666667;2.6;1.6946388657891596;1018.4281724460775;21.0956473593183;17.871225103286623;17.871225103286623;14.360122111506794;11.280600911037…
958;12.222796614318113;-0.9158780671806017;12.222796614318113;0.2234316709925479;0.548432449950135;457.65800000000036;418.3460000000003;457.29807948800004;180.0;0.0;0.15580410919281665;-0.37702310863177046;0.37702310863177046;0.15580410919281665;1.1470588235294117;1.911764705882353;2.6176470588235294;1.6221467693042237;1100.4814108781952;24.087211190881014;21.285438665659715;21.285438665659715;16…
959;12.693555327223482;-4.932665225812547;12.693555327223482;0.29624999999999946;0.6601912167697063;292.213;281.12499999999994;292.0670914920001;110.0;0.0;0.4225752274058818;-0.3806003186811755;0.4225752274058818;0.3806003186811755;1.35;1.9;2.3;3.208646250784656;549.5797106734285;15.715178470694322;10.485116288988065;10.485116288988065;8.925557486208348;5.321466693628428;5.321466693628428;4.49993…
960;12.141267306126613;-0.6772605268959437;12.141267306126613;0.010749863395516313;0.7305823380348447;363.4420000000001;346.3060000000001;363.10414778399996;130.0;0.0;0.24994396727510212;-0.35480370496496433;0.35480370496496433;0.24994396727510212;1.3076923076923077;2.1923076923076925;2.8846153846153846;1.9144623567994077;1000.4903369555653;18.148053602125596;14.204974182781651;15.021470763709377…
961;11.652345348454656;-0.5603623787477954;11.652345348454656;0.03977764117329419;0.8432849625889839;281.31499999999994;266.195;281.11642672;106.0;0.0;0.24992442764224532;-0.3609755808527784;0.3609755808527784;0.24992442764224532;1.2857142857142858;2.0952380952380953;2.8095238095238093;2.0943159900300112;753.1228487643092;15.035169427003234;11.857568303562362;11.857568303562362;9.992331727797284;…
962;12.081510440417368;-0.7203444271227011;12.081510440417368;0.0011395238893434634;0.7517546459463392;363.4420000000001;346.30600000000015;363.104147784;130.0;0.0;0.24994369820222614;-0.3550868874335564;0.3550868874335564;0.24994369820222614;1.3076923076923077;2.1538461538461537;2.8461538461538463;1.9108429220999492;1030.006247722868;18.311190308942127;14.445080997095063;15.261577578022788;12.52…
963;12.28096645217428;-0.9184939784366226;12.28096645217428;0.22634137125177345;0.31472986262884084;499.73900000000043;454.3790000000003;499.34502968000004;198.0;0.0;0.15580410919281665;-0.37702310863177046;0.37702310863177046;0.15580410919281665;1.0810810810810811;1.864864864864865;2.5945945945945947;1.513919135151676;1148.4946996655776;26.208531534440652;23.406759009219353;23.406759009219353;17…
964;10.670355217206769;-0.3710106843663392;10.670355217206769;0.1313159013605445;0.5813982990107637;289.4;270.248;289.113649848;106.0;0.0;0.2690022550743055;-0.25830962960209053;0.2690022550743055;0.25830962960209053;1.35;1.95;2.45;2.2019783832082735;572.6445981559347;14.91384908344359;12.050273644402399;12.866770225330125;9.292530882788025;6.565309490252529;7.444962301507425;5.979864978871103;7.…
965;17.238597941510548;-2.0539472124746743;17.238597941510548;0.1248596938775508;0.5273232664722752;475.55700000000024;441.2850000000002;475.2370160279999;186.0;0.0;0.4079121796597152;-0.4339102484899837;0.4339102484899837;0.4079121796597152;1.3529411764705883;2.0588235294117645;2.7058823529411766;1.8055761748165895;991.7752750690271;25.104083527755577;19.973934447687437;19.973934447687437;15.917…
966;12.329345538896773;-0.945458992237818;12.329345538896773;0.11514769335483077;0.18147546937257092;571.8020000000004;522.4100000000004;571.3661590479999;226.0;0.0;0.3050018388564199;-0.46899542782059145;0.46899542782059145;0.3050018388564199;1.0714285714285714;1.8095238095238095;2.5476190476190474;1.3334364083526955;1297.0021263199108;29.90720214718992;26.137469152520172;26.137469152520172;20.2…
967;12.410049918115394;-0.4200586131491164;12.410049918115394;0.06621183034738287;0.6144084368593917;303.35800000000006;282.18999999999994;303.14705815200006;118.0;0.0;0.2689418165067197;-0.49807702791420183;0.49807702791420183;0.2689418165067197;1.3181818181818181;1.9545454545454546;2.4545454545454546;2.173502179932207;601.5898821846727;16.328062645816686;13.165628716052812;13.165628716052812;10…
968;10.073800127316767;0.20804297104644331;10.073800127316767;0.20804297104644331;0.6854674413858147;377.3220000000002;352.1220000000002;376.10379214;124.0;0.0;0.13340805322039698;-0.5072877522389941;0.5072877522389941;0.13340805322039698;1.434782608695652;2.130434782608696;2.739130434782609;2.1736312223107155;668.4644011582036;17.198306133819763;14.318848317670447;15.904844856785152;10.741219287…
969;10.677157938295203;-0.36175142510708014;10.677157938295203;0.1446492346938777;0.5911294429512405;271.35999999999996;250.19199999999995;271.157228912;106.0;0.0;0.2689418163848961;-0.25830963620694286;0.2689418163848961;0.25830963620694286;1.35;1.95;2.45;2.201978383208274;567.1577298546789;14.91384908344359;12.349132135125084;12.349132135125084;9.292530882788025;6.887284765682219;6.887284765682…
970;17.203875719288327;-2.039484402557319;17.203875719288327;0.10634117535903242;0.590894468893067;463.54600000000016;429.27400000000017;463.2370160279999;182.0;0.0;0.40765304165126975;-0.4339166835137007;0.4339166835137007;0.40765304165126975;1.303030303030303;2.0;2.6363636363636362;1.8283891717814336;947.1816297645153;24.396976746569027;19.689477397311265;19.689477397311265;15.41774041610575;11…
971;17.442835479142193;-2.0688446867592902;17.442835479142193;0.13202189189878566;0.5116810825934465;539.6440000000002;501.3400000000004;539.268316156;210.0;0.0;0.4081396296505769;-0.43390438215483296;0.43390438215483296;0.4081396296505769;1.205128205128205;1.8974358974358974;2.5641025641025643;1.5167852932358372;1246.7256966996795;28.380104409694464;22.94647223126247;22.94647223126247;18.3460621…
972;17.249674617359954;-2.0406827496647564;17.249674617359954;0.10470151486520507;0.5610902604469918;477.5730000000002;441.2850000000002;477.2526660919999;188.0;0.0;0.4076625573054022;-0.43391656639944376;0.43391656639944376;0.4076625573054022;1.2941176470588236;2.0;2.6470588235294117;1.7985953894529;962.9375109699408;25.104083527755574;20.39658417849781;20.39658417849781;15.917740416105751;12.34…
973;12.634598692463397;-1.011864979729702;12.634598692463397;0.018492592111507777;0.4708132497393556;529.6770000000004;490.36500000000035;529.282823348;206.0;0.0;0.3028546442946887;-0.48123023432288614;0.48123023432288614;0.3028546442946887;1.1025641025641026;1.8461538461538463;2.5384615384615383;1.5055471544255126;1311.5395437636325;27.949018510446813;23.256255623273944;23.256255623273944;18.575…
974;13.949347673138481;-0.9589416021038049;13.949347673138481;0.11398907693370197;0.725979795355159;376.3870000000001;359.25100000000015;376.122320624;140.0;0.0;0.24994621134067546;-0.4658918429334431;0.4658918429334431;0.24994621134067546;1.2142857142857142;2.0714285714285716;2.7857142857142856;1.9362412671099904;1085.6564785490539;19.72540387131522;15.160288924980504;15.160288924980504;13.55201…
975;12.866107174351223;-4.540979662698414;12.866107174351223;0.2614880952380958;0.8461933586689442;269.2659999999999;255.15399999999994;269.102748728;102.0;0.0;0.41719493257440415;-0.39249398224691817;0.41719493257440415;0.39249398224691817;1.2105263157894737;1.894736842105263;2.473684210526316;2.405556854395464;504.39303268271414;14.043605595440512;10.243499080721918;10.243499080721918;8.9308702…
976;17.46306538015194;-2.0620229828042334;17.46306538015194;0.07577779285540687;0.4538891472586004;547.7080000000004;501.3400000000004;547.330916412;218.0;0.0;0.4080771786456575;-0.43390530190392707;0.43390530190392707;0.4080771786456575;1.1794871794871795;1.8205128205128205;2.41025641025641;1.7403712149216024;1122.6032191826587;29.396976746569024;24.68947739731126;24.68947739731126;17.7712938066…
977;12.78173506707497;-1.008549269927273;12.78173506707497;0.11612796107360523;0.2566168886210033;572.7460000000003;528.3940000000003;572.325022508;224.0;0.0;0.3211084835850145;-0.48123038976015864;0.48123038976015864;0.3211084835850145;1.0952380952380953;1.8571428571428572;2.5714285714285716;1.3904039819497438;1365.6221428923009;30.07033885400645;25.17046918564704;25.17046918564704;20.0753361666…
978;9.748217356386998;0.20764880952381026;9.748217356386998;0.20764880952381026;0.8544093676729166;225.247;214.15899999999996;225.078978592;84.0;0.0;0.13673759155261267;-0.507311501188119;0.507311501188119;0.13673759155261267;1.1764705882352942;1.9411764705882353;2.588235294117647;2.553402814526299;585.0163481300401;12.25071237662706;9.344127365791161;9.344127365791161;8.257550155273625;5.1249701…
979;17.39213294186373;-2.040795131904665;17.39213294186373;0.025389033473033118;0.5203687564161562;517.6380000000003;477.3180000000003;517.2839662199999;204.0;0.0;0.4078804149135221;-0.4339107955299925;0.4339107955299925;0.4078804149135221;1.162162162162162;1.864864864864865;2.5405405405405403;1.5212939700059191;1050.9970794226099;26.802754140504838;22.095254791247076;22.095254791247076;17.435378…
980;12.358768584443775;-0.9770938037132861;12.358768584443775;0.10378809103656428;0.2272197446779354;622.8059999999999;576.4380000000002;622.340672572;242.0;0.0;0.25195406180377167;-0.5071097313244836;0.5071097313244836;0.25195406180377167;1.1304347826086956;1.9130434782608696;2.630434782608696;1.1599100933533166;1646.3104117146925;32.6392529547588;27.27276348121899;27.27276348121899;22.041662661…
981;10.15124968505921;0.32990457294028763;10.15124968505921;0.32990457294028763;0.7902438006375345;339.2730000000001;316.08900000000006;338.088142076;110.0;0.0;0.13308438920950585;-0.5076288094767953;0.5076288094767953;0.13308438920950585;1.4;2.1;2.7;2.2291398397396818;509.95662244123787;14.861442840636295;12.448604829667369;14.034601368782074;9.417922655570505;7.150024348272312;7.943022617829664…
982;12.304190549617367;-0.9508576526644834;12.304190549617367;0.13583961720914584;0.23001891493183138;543.7480000000004;498.38800000000043;543.3348589199999;214.0;0.0;0.30500184831354427;-0.46899542779551356;0.46899542779551356;0.30500184831354427;1.125;1.9;2.625;1.4132442513007897;1264.2951240507416;28.49298858481683;24.72325559014708;24.72325559014708;19.202657366607884;15.214092244075774;15.21…
983;12.743288696242686;-1.0072154497788324;12.743288696242686;0.028477129012530744;0.3274654331160821;543.7040000000004;502.37600000000043;543.2984734119999;212.0;0.0;0.30283977887032554;-0.48123038863913986;0.48123038863913986;0.30283977887032554;1.075;1.8;2.5;1.4669690005401235;1328.0145430082212;28.65612529163336;23.963362404460494;23.963362404460494;19.07533616667006;14.790383173688303;14.790…
984;10.543573685647099;-0.8380399659863946;10.543573685647099;0.033801610922146175;0.7743606242442788;369.2990000000001;344.09900000000016;368.09870675999997;122.0;0.0;0.13308439073271155;-0.5076288078865029;0.5076288078865029;0.13308439073271155;1.3181818181818181;1.9545454545454546;2.5454545454545454;2.372045521846998;590.2402193357558;16.70674230225704;13.741117886788075;15.32711442590278;10.0…
985;12.341497720253505;-0.94856042457215;12.341497720253505;0.17754001242048378;0.21230295838035745;584.8450000000004;532.4290000000004;584.3977935239999;232.0;0.0;0.21949404903696937;-0.37702310863177046;0.37702310863177046;0.21949404903696937;1.0930232558139534;1.8837209302325582;2.627906976744186;1.313597640134769;1314.6367550804407;30.614308928376467;26.93632764324286;26.93632764324286;20.702…
[truncated: 247 more rows]
