# Supplementary material for: Evaluating High-Variance Leaves as Uncertainty Measure for Random Forest Regression
Source: Molecules. 2021 Oct 28;26(21):6514. doi: 10.3390/molecules26216514 (PMC8588039; doi:10.3390/molecules26216514)
Supplement: Supplementary file 1 [file molecules-26-06514-s001.zip › supplementary_materials/data_sets/cortes-ciriano/P24530/descriptors/rdkit/X.csv]

id;MaxEStateIndex;MinEStateIndex;MaxAbsEStateIndex;MinAbsEStateIndex;qed;MolWt;HeavyAtomMolWt;ExactMolWt;NumValenceElectrons;NumRadicalElectrons;MaxPartialCharge;MinPartialCharge;MaxAbsPartialCharge;MinAbsPartialCharge;FpDensityMorgan1;FpDensityMorgan2;FpDensityMorgan3;BalabanJ;BertzCT;Chi0;Chi0n;Chi0v;Chi1;Chi1n;Chi1v;Chi2n;Chi2v;Chi3n;Chi3v;Chi4n;Chi4v;HallKierAlpha;Ipc;Kappa1;Kappa2;Kappa3;Lab…
0;13.717593429181182;-4.212518893627748;13.717593429181182;0.008165731914933527;0.20370648853745973;628.6670000000001;600.4430000000001;628.1740182359999;230.0;0.0;0.45957996237474463;-0.4928452483506739;0.4928452483506739;0.45957996237474463;1.0222222222222221;1.7555555555555555;2.4;1.6638525353691187;2042.5212687743706;32.19165919756609;24.69015071717279;25.506647298100518;21.478844838681134;13…
1;13.575267748909074;-4.30383597601626;13.575267748909074;0.00027330505459954857;0.2037993768448944;615.6280000000003;590.4280000000001;615.15361714;224.0;0.0;0.45957996237474463;-0.4928452483506739;0.4928452483506739;0.45957996237474463;1.0681818181818181;1.8636363636363635;2.522727272727273;1.6663155957224873;1999.83762993586;31.269009466755715;23.63736431267275;24.45386089360048;21.17820357579…
2;13.4054123067322;-4.278136807459949;13.4054123067322;0.0014303298479878546;0.22779319620470923;587.5740000000003;566.4060000000003;587.1223170120002;212.0;0.0;0.45957996237474463;-0.4928452483506739;0.4928452483506739;0.45957996237474463;1.0714285714285714;1.880952380952381;2.5714285714285716;1.6817939628736578;1948.9464653977045;29.691659197566096;22.06001404348313;22.87651062441085;20.2675199…
3;13.737317295058894;-4.1893707454796;13.737317295058894;0.003232663501345323;0.13262335186364477;644.735;616.511;644.1511746159999;230.0;0.0;0.3139346466766977;-0.4928452483506739;0.4928452483506739;0.3139346466766977;1.0444444444444445;1.7777777777777777;2.422222222222222;1.663852535369119;2044.6629782244468;32.19165919756609;24.69015071717279;26.323143879028244;21.478844838681134;13.4311252760…
4;13.594991614786785;-4.280687827868112;13.594991614786785;0.0018566145578162718;0.14122715590886298;631.6960000000003;606.4960000000001;631.1307735200002;224.0;0.0;0.3139346466766977;-0.4928452483506739;0.4928452483506739;0.3139346466766977;1.0909090909090908;1.8863636363636365;2.5454545454545454;1.6663155957224873;2001.9793393859363;31.269009466755715;23.63736431267275;25.270357474528204;21.178…
5;13.425136172609912;-4.254988659311801;13.425136172609912;0.002153976149511738;0.16882056284524893;603.6420000000003;582.4740000000003;603.099473392;212.0;0.0;0.3139346466766977;-0.4928452483506739;0.4928452483506739;0.3139346466766977;1.0952380952380953;1.9047619047619047;2.5952380952380953;1.6817939628736578;1951.0881748477805;29.691659197566096;22.06001404348313;23.693007205338578;20.26751997…
6;13.568820702689298;-4.269345426582529;13.568820702689298;0.06236841830140971;0.20971641793896953;599.6330000000002;574.4330000000002;599.1699359;218.0;0.0;0.2801424311325071;-0.4928452483506739;0.4928452483506739;0.2801424311325071;1.0465116279069768;1.8604651162790697;2.5348837209302326;1.66105420142388;1874.1625883240974;30.39876597875264;23.215294922744945;24.031791503672668;20.7843567256815…
7;13.398965260512426;-4.243646258026215;13.398965260512426;0.061211393508021406;0.2343030203102036;571.5790000000003;550.4110000000003;571.138635772;206.0;0.0;0.2801424253798274;-0.4928452483506739;0.4928452483506739;0.2801424253798274;1.048780487804878;1.8780487804878048;2.5853658536585367;1.6779976159462655;1823.6668787529659;28.821415709563013;21.63794465355532;22.454441234483046;19.8736731231…
8;13.595934032180875;-4.15483436738893;13.595934032180875;0.019884265549399593;0.2526911618600173;574.6590000000002;544.4190000000002;574.18860568;212.0;0.0;0.2642685186543184;-0.4928452483506739;0.4928452483506739;0.2642685186543184;1.024390243902439;1.7317073170731707;2.3658536585365852;1.8838933811506489;1676.9586424240738;29.62274509681375;23.08076091743162;23.897257498359345;19.5505231459531…
9;13.453608351908766;-4.246151449777441;13.453608351908766;0.06695647574660968;0.2559697933095385;561.6200000000002;534.4040000000003;561.1682045839999;206.0;0.0;0.280142431132499;-0.4928452483506739;0.4928452483506739;0.280142431132499;1.075;1.85;2.5;1.8869857152681793;1636.261076202234;28.70009536600337;22.02797451293158;22.8444710938593;19.24988188307091;12.094493293975232;13.577656541569624;8…
10;13.283752909731895;-4.220452281221128;13.283752909731895;0.06579945095322115;0.29105179220347427;533.5660000000003;510.38200000000035;533.136904456;194.0;0.0;0.2801424253798194;-0.4928452483506739;0.4928452483506739;0.2801424253798194;1.0789473684210527;1.868421052631579;2.5526315789473686;1.908298884149264;1586.994877696131;27.122745096813745;20.45062424374195;21.267120824669675;18.3391982805…
11;13.528554343033509;-4.1020077212983965;13.528554343033509;0.049915044721592805;0.2769380775758847;544.6330000000003;516.4090000000003;544.1780409959998;200.0;0.0;0.2642685172491245;-0.4928452483506739;0.4928452483506739;0.2642685172491245;0.9487179487179487;1.6153846153846154;2.230769230769231;1.8594503919138392;1593.9853574553356;28.045394827624122;22.00379080993474;22.820287390862465;18.6186…
12;13.3862286627614;-4.193324803686908;13.3862286627614;0.07270068495717807;0.2905712701913768;531.5940000000002;506.39400000000035;531.1576398999999;194.0;0.0;0.2801424311324918;-0.4928452483506739;0.4928452483506739;0.2801424311324918;1.0263157894736843;1.763157894736842;2.3947368421052633;1.8635886574324791;1553.5422545626861;27.12274509681375;20.9510044054347;21.767500986362425;18.31803023049…
13;13.21637322058453;-4.167625635130594;13.21637322058453;0.0738577097505666;0.3389529359322714;503.5400000000003;482.3720000000003;503.1263397720001;182.0;0.0;0.2801424253798121;-0.4928452483506739;0.4928452483506739;0.2801424253798121;1.0277777777777777;1.7777777777777777;2.4444444444444446;1.8889824801029451;1504.6088301201046;25.545394827624126;19.373654136245072;20.1901507171728;17.407346627…
14;13.510583664021162;-4.125695205551356;13.510583664021162;0.03194436570924708;0.2939545324071678;545.6210000000002;518.4050000000003;545.173289964;200.0;0.0;0.26432624404417654;-0.4928452483506737;0.4928452483506737;0.26432624404417654;1.0;1.7179487179487178;2.3333333333333335;1.8594503919138388;1596.651228021985;28.04539482762412;21.87365413624507;22.690150717172795;18.618671493374997;11.81058…
15;13.368257983749055;-4.217012287939867;13.368257983749055;0.026215735005869156;0.2974648140142643;532.5820000000002;508.3900000000003;532.1528888680001;194.0;0.0;0.2801424373481334;-0.4928452483506737;0.4928452483506737;0.2801424373481334;1.0263157894736843;1.8157894736842106;2.4473684210526314;1.8635886574324791;1555.8126499195412;27.122745096813745;20.82086773174503;21.637364312672755;18.3180…
16;13.50730434303351;-4.130478368816663;13.50730434303351;0.003908700443241875;0.2939545324071678;545.6210000000002;518.4050000000003;545.1732899639999;200.0;0.0;0.2643842146041211;-0.4928452483506735;0.4928452483506735;0.2643842146041211;0.9230769230769231;1.5897435897435896;2.2051282051282053;1.859450391913839;1596.651228021985;28.045394827624122;21.873654136245072;22.6901507171728;18.618671493…
17;13.364978662761402;-4.221795451205172;13.364978662761402;0.022395376105242004;0.29746481401426433;532.5820000000002;508.39000000000027;532.1528888680001;194.0;0.0;0.2801424432589506;-0.4928452483506735;0.4928452483506735;0.2801424432589506;0.9736842105263158;1.7105263157894737;2.3421052631578947;1.8635886574324791;1555.8126499195412;27.122745096813745;20.82086773174503;21.637364312672755;18.31…
18;13.195123220584529;-4.19609628264886;13.195123220584529;0.023552400898630976;0.3379942072688093;504.52800000000025;484.3680000000003;504.12158874000005;182.0;0.0;0.2801424375062709;-0.4928452483506735;0.4928452483506735;0.2801424375062709;0.9722222222222222;1.7222222222222223;2.388888888888889;1.8889824801029451;1506.766000317275;25.545394827624122;19.243517462555403;20.06001404348313;17.40734…
19;13.40239662068531;-4.172723739187031;13.40239662068531;0.0359603221453868;0.3830793574046765;539.6140000000003;510.38200000000035;539.1838546480001;200.0;0.0;0.2801431240778386;-0.492845248350505;0.492845248350505;0.2801431240778386;1.131578947368421;1.868421052631579;2.5;1.81663135774879;1400.6163888888436;27.122745096813745;21.37827874388624;22.194775324813968;18.31803023049277;11.9269603117…
20;13.397770056739663;-0.8085528622478468;13.397770056739663;0.10395990803728972;0.3704605589292692;486.6530000000003;444.31700000000023;486.30937244399996;194.0;0.0;0.30826479329295603;-0.4809661311191381;0.4809661311191381;0.30826479329295603;1.1142857142857143;1.8;2.4285714285714284;1.8376031030002267;878.098655626401;25.371668241257186;21.6311237189182;21.6311237189182;16.849774308148643;13.1…
21;13.343654830402215;-0.8101472500029494;13.343654830402215;0.10286680104140444;0.3131486615422886;472.6260000000004;432.30600000000027;472.29372238;188.0;0.0;0.30826479328731604;-0.4809661311191453;0.4809661311191453;0.30826479328731604;1.1470588235294117;1.8529411764705883;2.5;1.8308089022575023;834.30939157373;24.50142475325411;20.708473988107826;20.708473988107826;16.493932260492077;12.74698…
22;12.729718376560909;-0.8572903544133699;12.729718376560909;0.1717179800174582;0.5227116349090547;443.49900000000025;418.29900000000026;443.1732729;168.0;0.0;0.3079899180868476;-0.49676821268208715;0.49676821268208715;0.3079899180868476;1.0909090909090908;1.8484848484848484;2.5757575757575757;1.6624588502054558;1203.633632667867;22.94901851044682;18.361400977066697;18.361400977066697;16.10088674…
23;13.878809230125068;-1.2692917810170699;13.878809230125068;0.04370488473167078;0.2720235356105148;541.5560000000003;514.3400000000004;541.1736668239998;204.0;0.0;0.3524834462454675;-0.48952996248203645;0.48952996248203645;0.3524834462454675;1.025;1.775;2.45;1.751715653831902;1719.2364068052138;28.388176099202237;21.8072739082986;21.8072739082986;19.29926405093182;12.703343771817906;12.703343771…
24;13.523477182539683;-4.110320189804317;13.523477182539683;0.03038835171095311;0.2598333142097038;547.6370000000003;518.4050000000003;547.1889400279999;202.0;0.0;0.26372922852888014;-0.4928452483507131;0.4928452483507131;0.26372922852888014;0.9230769230769231;1.5897435897435896;2.2051282051282053;1.8573569228446922;1554.0277203282583;28.045394827624122;22.08076091743162;22.897257498359345;18.618…
25;13.563626657083095;-4.122793183631478;13.563626657083095;0.021495211121384195;0.27422767578143387;559.6480000000001;530.4160000000003;559.1889400279999;206.0;0.0;0.26438436547870015;-0.4928452483506735;0.4928452483506735;0.26438436547870015;0.9;1.575;2.2;1.8646272275374338;1642.7134275387791;28.752501608810668;22.796303867055446;23.612800447983172;19.118671493374997;12.281977727273283;13.76514…
26;13.401498279366864;-1.7376507413449638;13.401498279366864;0.06257766402889997;0.016108948253243317;1124.2649999999999;1058.7449999999992;1123.4803539;428.0;0.0;0.3284093207350628;-0.507966645155431;0.507966645155431;0.3284093207350628;0.43373493975903615;0.8072289156626506;1.2530120481927711;1.1627528615863896;3653.9765067539324;58.994048859141365;45.23449380786984;45.23449380786984;39.9516415…
27;13.440589493487728;-4.086888582902114;13.440589493487728;0.0018674683864134956;0.05039830824933425;859.9549999999998;810.5629999999998;859.3098430079999;324.0;0.0;0.2643649030492429;-0.4445334990556582;0.4445334990556582;0.2643649030492429;0.7868852459016393;1.4918032786885247;2.1639344262295084;0.9640483959945877;2282.256118354284;43.452961453743534;34.00151075579959;34.81800733672731;29.4792…
28;13.468639999703338;-4.078448689230465;13.468639999703338;0.015554738577993499;0.035401066650586725;1006.1409999999995;942.6369999999995;1005.4041373160001;384.0;0.0;0.2643649030492428;-0.44453349905565825;0.44453349905565825;0.2643649030492428;0.6619718309859155;1.2535211267605635;1.8169014084507042;0.8303566724057435;2469.1030825168978;50.52402926560898;40.17600309549699;40.992499676424714;34…
29;13.509355945800785;-4.097426651209521;13.509355945800785;0.0030130824634868603;0.016023647987535583;1267.4589999999998;1180.7709999999993;1266.5617601519998;490.0;0.0;0.2643649030492428;-0.49659591254767504;0.49659591254767504;0.2643649030492428;0.6067415730337079;1.146067415730337;1.6629213483146068;0.7340144074640864;2896.1510465416686;63.415088033783334;50.98159804140434;51.798094622332066;…
30;13.574212437026834;-4.088401779410222;13.574212437026834;0.016525121560323708;0.033173462483519364;980.1059999999998;922.6499999999996;979.367357884;370.0;0.0;0.26436490304924287;-0.49119584042564474;0.49119584042564474;0.26436490304924287;0.7142857142857143;1.3857142857142857;2.0428571428571427;0.8246188464923074;2694.8379541346994;49.557409460428595;39.133373685395036;39.949870266322755;33.9…
31;13.529800761629225;-4.080424722384894;13.529800761629225;0.020142346564349323;0.031120068380280714;994.1329999999997;934.6609999999996;993.3830079480001;376.0;0.0;0.2643649030492428;-0.491195843727875;0.491195843727875;0.2643649030492428;0.6901408450704225;1.3380281690140845;1.9859154929577465;0.8118785223099685;2713.2663310306966;50.26451624161515;39.840480466581575;40.656977047509294;34.4286…
32;13.468499702164141;-4.0664721096862655;13.468499702164141;0.01758258373969901;0.05175454024307046;849.016;792.568;848.366629612;324.0;0.0;0.264364903168398;-0.49118362840937024;0.49118362840937024;0.264364903168398;0.8;1.4666666666666666;2.1166666666666667;1.1806845728340054;2116.0172998664243;43.54718405980771;34.99134833145651;35.807844912384226;28.591175835385158;19.752060610823925;21.23522…
33;12.93198755685193;-4.215526206754856;12.93198755685193;0.0023964680380832437;0.1757266897065744;543.9630000000003;525.8190000000002;543.0172988359999;186.0;0.0;0.3022482754099893;-0.49222091627951675;0.49222091627951675;0.3022482754099893;1.3142857142857143;2.057142857142857;2.742857142857143;1.6339354499753214;1398.700204971859;25.16456146007064;18.232809584465876;20.621731692339782;16.652704…
34;12.925398880068862;-4.191278565151444;12.925398880068862;0.010682870370370079;0.25175603748636366;527.9640000000003;509.8200000000003;527.022384216;180.0;0.0;0.3021342153653272;-0.4922223083722148;0.4922223083722148;0.3021342153653272;1.3529411764705883;2.088235294117647;2.764705882352941;1.6653749538849403;1380.3507833367657;24.457454678884094;17.824561294002017;20.213483401875923;16.15270422…
35;12.903055039402592;-4.213358253023432;12.903055039402592;0.010431479306667102;0.5063148033996653;483.91100000000023;469.79900000000026;482.99616946799995;162.0;0.0;0.2666685757283152;-0.4535654682015019;0.4535654682015019;0.2666685757283152;1.2258064516129032;2.0;2.6774193548387095;1.6455077124091697;1313.6527205796056;22.336134335324452;16.015920540629004;18.40484264850291;14.68637773290538;8…
36;12.881434786520465;-4.108913808578986;12.881434786520465;0.005298702419914703;0.32011996070753646;463.4930000000002;446.3570000000002;463.050791884;162.0;0.0;0.2653997192372663;-0.4922221730086666;0.4922221730086666;0.2653997192372663;1.2580645161290323;1.967741935483871;2.6129032258064515;1.7268294017968275;1322.2167980964616;22.336134335324456;16.624134968155833;18.25712813001128;14.66954098…
37;12.822792811211823;-4.19335825302343;12.822792811211823;0.005472272636774411;0.3034871977995994;483.91100000000023;469.7990000000002;482.99616946799995;162.0;0.0;0.265433213887286;-0.49222217300864324;0.49222217300864324;0.265433213887286;1.3225806451612903;2.032258064516129;2.6774193548387095;1.7268294017968275;1327.868770825928;22.336134335324456;16.002099441165058;18.391021549038964;14.6695…
38;13.604117718065751;-1.5127810321659532;13.604117718065751;0.06616110796170349;0.3174523782562649;568.6310000000002;532.3430000000003;568.2645474919999;220.0;0.0;0.3055701906890337;-0.4950983980038455;0.4950983980038455;0.3055701906890337;1.0;1.6829268292682926;2.3902439024390243;1.8561369304233055;1411.542768108341;29.844206024832225;23.175019402945924;23.175019402945924;19.455305253579123;13.…
39;13.904498324011831;-1.527312925170069;13.904498324011831;0.025957954016214924;0.31006813262158606;624.7390000000003;580.3870000000004;624.3271477480001;244.0;0.0;0.30557255446710224;-0.49509843486265154;0.49509843486265154;0.30557255446710224;0.9777777777777777;1.6666666666666667;2.3333333333333335;1.9065387581936686;1495.663649033774;32.99890656321147;26.420511148286003;26.420511148286003;21.…
40;13.450890825644613;-1.5669451268161592;13.450890825644613;0.010147577524019846;0.27553854262664873;598.701;556.3650000000002;598.311497684;234.0;0.0;0.3055725527803778;-0.4951061411608525;0.4951061411608525;0.3055725527803778;0.9069767441860465;1.5116279069767442;2.13953488372093;2.254119337900018;1426.9665390429943;32.007342731648755;25.33815610976246;25.33815610976246;20.187356061148005;14.2…
41;11.617725011643419;-1.5252784601494922;11.617725011643419;0.013921682207215458;0.24603618833507224;584.6740000000002;544.3540000000003;584.2958476200001;228.0;0.0;0.3055701906890337;-0.4950507627914651;0.4950507627914651;0.3055701906890337;0.8095238095238095;1.4047619047619047;2.0476190476190474;2.2477566803217703;1408.0849566346208;31.137099243645675;24.37712141479855;24.37712141479855;19.759…
42;11.357366535629593;-1.2950932749643067;11.357366535629593;0.02359955289907245;0.22182122816631483;598.7010000000001;556.3650000000002;598.3114976840001;234.0;0.0;0.30293720188401696;-0.4950507627961272;0.4950507627961272;0.30293720188401696;0.813953488372093;1.4186046511627908;2.0697674418604652;2.2386604459038346;1424.9665390429943;31.84420602483222;25.084228195985098;25.084228195985098;20.25…
43;13.722140825644614;-1.522361793482825;13.722140825644614;0.01790239846065922;0.2693554629038693;610.712;568.3760000000002;610.3114976840001;238.0;0.0;0.30557255446710224;-0.4950984096149967;0.4950984096149967;0.30557255446710224;0.9318181818181818;1.5909090909090908;2.272727272727273;1.9013859315416484;1476.7039799426875;32.128663075208394;25.459476453322097;25.459476453322097;20.8491521036964…
44;13.869586025946957;-1.2921766082976405;13.869586025946957;0.027580269152516212;0.24633057058968852;624.7390000000001;580.3870000000002;624.327147748;244.0;0.0;0.3029372205021852;-0.49509840961959184;0.49509840961959184;0.3029372205021852;0.9333333333333333;1.6;2.2888888888888888;1.8946011058710654;1493.663649033774;32.83576985639493;26.166583234508643;26.166583234508643;21.349152103696476;15.4…
45;13.752140825644613;-4.763238274572147;13.752140825644613;0.015251106283754368;0.2433763983472083;646.7670000000002;604.4310000000003;646.278483304;246.0;0.0;0.26702243867120484;-0.4950984096075519;0.4950984096075519;0.26702243867120484;0.9111111111111111;1.5555555555555556;2.2222222222222223;1.923753620817674;1612.7147209574878;33.051312806018764;25.775973034249823;26.59246961517755;21.1397566…
46;13.240474158977946;-1.5506951268161584;13.240474158977946;0.014756631021962896;0.2845879366135477;584.6740000000001;544.3540000000003;584.29584762;228.0;0.0;0.30557255147063833;-0.49530634832971404;0.49530634832971404;0.30557255147063833;0.9523809523809523;1.5714285714285714;2.2142857142857144;2.218975443413335;1393.7573789771088;31.13709924364567;24.46791262175938;24.46791262175938;19.7598357…
47;13.84448650465696;-1.5133494478038132;13.84448650465696;0.029412172123210567;0.25189797112475787;636.7499999999999;592.3980000000001;636.3271477479999;248.0;0.0;0.30557255446710224;-0.49509840773111286;0.49509840773111286;0.30557255446710224;0.8913043478260869;1.565217391304348;2.282608695652174;1.6586252884016348;1539.6877046385687;32.95709019995457;26.287903578068285;26.287903578068285;22.01…
48;13.929270864314935;-1.8667806983362605;13.929270864314935;0.08499020264816437;0.0809196284569407;928.0380000000001;874.6139999999996;927.358524516;350.0;0.0;0.305570192570169;-0.495043000748656;0.495043000748656;0.305570192570169;0.6363636363636364;1.1666666666666667;1.7575757575757576;1.4923405491744;2512.3285237250607;47.49225962695779;36.1993771043262;37.01587368525393;31.552662041903147;21…
49;13.818990105480001;-1.5388458469807682;13.818990105480001;0.002757061310903808;0.20692646451562527;650.7580000000003;612.4540000000001;650.2522685560001;244.0;0.0;0.30557255446710224;-0.495090170260034;0.495090170260034;0.30557255446710224;0.9565217391304348;1.673913043478261;2.391304347826087;1.6793968123001985;1678.4454927977408;32.95709019995457;25.522425282165216;26.338921863092942;22.0109…
50;13.010762161282301;-0.9123983789699672;13.010762161282301;0.03763008872538176;0.12986726185136804;616.7550000000002;572.4030000000004;616.314851748;240.0;0.0;0.30862081167490607;-0.49566015221832105;0.49566015221832105;0.30862081167490607;0.9555555555555556;1.6444444444444444;2.311111111111111;1.459588071409596;1466.9683773723073;32.139252954758796;26.680584316475525;26.680584316475525;21.5070…
51;11.467701814544867;-0.97351488563745;11.467701814544867;0.10204328748385416;0.6872966163598927;342.4160000000001;324.2720000000001;342.092580056;124.0;0.0;0.3492726263535186;-0.4888905082808549;0.4888905082808549;0.3492726263535186;1.1666666666666667;1.9166666666666667;2.5833333333333335;1.9218790935990746;852.4342208303952;17.10408352775558;13.483465961248593;14.299962542176319;11.54171389565…
52;13.140046051631549;-1.9077480158730151;13.140046051631549;0.022585779113452276;0.560377972147587;444.48300000000023;420.2910000000003;444.157288488;168.0;0.0;0.3415019271706266;-0.4910219137086916;0.4910219137086916;0.3415019271706266;0.9696969696969697;1.696969696969697;2.4242424242424243;1.6171953236625027;1213.1188080246407;23.001424753254113;18.40822210965751;18.40822210965751;15.936508738…
53;12.846692024319777;-4.068425758136672;12.846692024319777;0.005768613000755485;0.24784798607269637;599.5110000000001;572.2950000000002;598.0997864440001;198.0;0.0;0.3216561674208191;-0.47478063982848234;0.47478063982848234;0.3216561674208191;0.9736842105263158;1.6578947368421053;2.3421052631578947;1.6074145787228042;1510.3807821135315;26.959608389997218;20.83493415035315;23.237427270395578;18.3…
54;13.764138755295098;-1.437406287617928;13.764138755295098;0.10730411646526794;0.2308637405157742;589.5190000000002;559.2790000000002;588.1582628;210.0;0.0;0.34713364188101503;-0.47843159030097576;0.47843159030097576;0.34713364188101503;0.926829268292683;1.5609756097560976;2.1951219512195124;1.6916727177924358;1539.268673298225;29.14768912319608;22.681619416196323;24.19347730823323;19.7180883689…
55;13.217701211159905;-4.224891790400222;13.217701211159905;0.026012587133618315;0.21535844997708092;533.6060000000002;506.3900000000004;533.162056584;196.0;0.0;0.2848619400086405;-0.49517031269030204;0.49517031269030204;0.2848619400086405;0.9736842105263158;1.6578947368421053;2.3421052631578947;1.6584244564273143;1687.8246976050257;27.189505486452976;21.042756114970828;21.859252695898558;18.0465…
56;13.203812322271016;-4.241420716020056;13.203812322271016;0.039901476022507154;0.24620295467706096;534.5900000000003;508.3820000000004;534.146072172;196.0;0.0;0.33525758535078654;-0.49517031269030204;0.49517031269030204;0.33525758535078654;0.9473684210526315;1.631578947368421;2.3157894736842106;1.6584244564273143;1686.437875657113;27.189505486452976;20.95100440543469;21.767500986362418;18.04655…
57;13.219078621628224;-4.172949641639892;13.219078621628224;0.01240186037173796;0.2631778569092352;519.6230000000003;490.3910000000003;519.1827920279999;192.0;0.0;0.2848619400086405;-0.4951703126903171;0.4951703126903171;0.2848619400086405;1.027027027027027;1.7297297297297298;2.4324324324324325;1.649797214080779;1605.0854251308756;26.319261998449893;20.879999569847048;21.696496150774774;17.673872…
58;13.205189732739335;-4.189478567259727;13.205189732739335;0.001487028517150879;0.26213868295700893;520.6070000000002;492.3830000000003;520.1668076159999;192.0;0.0;0.2848619400086405;-0.4951703126903171;0.4951703126903171;0.2848619400086405;1.0;1.7027027027027026;2.4054054054054053;1.6497972140807788;1603.940178103149;26.319261998449893;20.749862896157378;21.566359477085104;17.673872278149336;11…
59;12.723917943806505;-1.7398662016168818;12.723917943806505;0.06068978790463775;0.021116086688894625;1083.2119999999998;1020.7159999999994;1082.4538048040001;412.0;0.0;0.3284093207350628;-0.507966645155431;0.507966645155431;0.3284093207350628;0.5;0.925;1.425;1.1948548243681143;3432.443688839958;56.87272851558173;43.56597217002665;43.56597217002665;38.48531503228071;25.852694933651897;25.85269493…
60;14.576257081930985;-2.006301643817034;14.576257081930985;0.029946906106667948;0.01243222077385877;2061.206000000002;1943.2699999999993;2059.864181623999;788.0;0.0;0.3284093207350628;-0.507966645155431;0.507966645155431;0.3284093207350628;0.38666666666666666;0.74;1.12;0.8297325470527038;6973.745553731043;107.94233841172931;81.03022013254565;81.03022013254565;71.7911959318077;47.39890812392833;4…
61;14.452597506282808;-1.968769406915355;14.452597506282808;0.010321521149839308;0.012439145990935855;1890.0500000000015;1781.185999999999;1888.799790475999;722.0;0.0;0.3284093207350628;-0.507966645155431;0.507966645155431;0.3284093207350628;0.42028985507246375;0.8043478260869565;1.2318840579710144;0.8310367153676342;6426.126079632673;98.80451021022455;74.80258832348315;74.80258832348315;66.16096…
62;14.634999604293151;-2.019155173087346;14.634999604293151;0.03155793253268824;0.012697448802429217;2043.191000000001;1927.2709999999984;2041.8536169399986;780.0;0.0;0.3284093207350628;-0.507966645155431;0.507966645155431;0.3284093207350628;0.40939597315436244;0.8053691275167785;1.2684563758389262;0.8846728581525337;7009.594561921019;106.64944519291576;80.49183516839213;80.49183516839213;71.4149…
63;14.078675024353686;-1.0325340136054422;14.078675024353686;0.030111961451246838;0.506415253833349;390.245;376.1330000000001;389.0497956480001;132.0;0.0;0.21767514549540043;-0.4944638612731927;0.4944638612731927;0.21767514549540043;1.2692307692307692;2.076923076923077;2.8846153846153846;1.8746567372614373;1123.6599916375346;18.214813991764814;13.6995290063519;15.211386898388811;12.39672116395045…
64;13.412779058797277;-0.8059546007210143;13.412779058797277;0.10660278617619934;0.3927936266628379;486.65300000000036;444.31700000000023;486.3093724439999;194.0;0.0;0.308264996763211;-0.48096612999291066;0.48096612999291066;0.308264996763211;1.1428571428571428;1.8285714285714285;2.4571428571428573;1.8597945193987306;891.3338740415951;25.371668241257186;21.79426042573473;21.79426042573473;16.8877…
65;13.587631911605577;-0.8502936974708246;13.587631911605577;0.07758865583270436;0.3260262766365955;530.7060000000005;484.33800000000036;530.3355871919999;212.0;0.0;0.3082653994068365;-0.492701462317428;0.492701462317428;0.3082653994068365;1.1842105263157894;1.868421052631579;2.4473684210526314;1.9739317029732577;983.2003123795226;27.871668241257186;23.995401935012048;23.995401935012048;18.149727…
66;13.507194371218542;-0.8169296574103566;13.507194371218542;0.0983474006886711;0.3701490216629428;500.68000000000035;456.3280000000003;500.32502250799996;200.0;0.0;0.30826537964507694;-0.4809661278455768;0.4809661278455768;0.30826537964507694;1.1388888888888888;1.8055555555555556;2.4166666666666665;1.9140359338930577;920.2396453588195;26.294317972067553;22.66450391373781;22.66450391373781;17.201…
67;11.489537745653816;-1.510222936109705;11.489537745653816;0.06725752357110548;0.3566752558468753;264.277;248.14899999999994;264.09977361200004;102.0;0.0;0.3424455232654443;-0.4586495037932783;0.4586495037932783;0.3424455232654443;1.5789473684210527;2.3684210526315788;3.1052631578947367;1.9981591603096849;474.2279958122671;13.880468888623982;10.66562871605281;10.66562871605281;9.058697303059605;…
68;12.296974836230788;-1.4314960842578528;12.296974836230788;0.11766922818510195;0.34940524868397105;362.46600000000007;332.22600000000006;362.20932406;144.0;0.0;0.3308454806540517;-0.45461594981552333;0.45461594981552333;0.3308454806540517;1.3076923076923077;2.0384615384615383;2.730769230769231;2.013030560667589;661.3125879336585;19.16492593900015;16.066401340654703;16.066401340654703;12.1646860…
69;11.507091757999497;-1.3157784916652608;11.507091757999497;0.16679456060814268;0.342346862891576;266.293;248.14899999999994;266.11542367600003;104.0;0.0;0.3308344956715761;-0.45495938122115;0.45495938122115;0.3308344956715761;1.5789473684210527;2.3684210526315788;3.1052631578947367;1.9789440332652597;437.1172777508678;13.880468888623982;10.781944290278531;10.781944290278531;9.058697303059605;6.…
70;11.58795595553036;-1.0848757138874832;11.58795595553036;0.3030445606081431;0.3656239006357006;280.32000000000005;260.15999999999997;280.13107374000003;110.0;0.0;0.33083449567158846;-0.45495938121366614;0.45495938121366614;0.33083449567158846;1.55;2.35;3.05;1.9917621041710911;451.18022600259843;14.58757566981053;11.742978985242436;11.742978985242436;9.596702105520388;6.677949372416875;6.6779493…
71;12.51282311034663;-1.6355867318581163;12.51282311034663;0.04965466931303153;0.34555538237395855;386.48800000000006;356.2480000000001;386.2093240599999;152.0;0.0;0.34304831155719584;-0.45863272927520665;0.45863272927520665;0.34304831155719584;1.2142857142857142;1.9285714285714286;2.642857142857143;1.932511303338516;771.8621880475638;20.57913950137325;17.104786304808236;17.104786304808236;13.164…
72;12.436828231292516;-1.4411422874136717;12.436828231292516;0.12984553672504684;0.3339280974457122;388.50400000000013;356.2480000000001;388.2249741239999;154.0;0.0;0.3308456684024226;-0.45461594879192396;0.45461594879192396;0.3308456684024226;1.2142857142857142;1.9285714285714286;2.642857142857143;1.9214656751551489;731.2747148418371;20.579139501373245;17.221101879033956;17.221101879033956;13.16…
73;13.345842330402215;-0.8084111388918382;13.345842330402215;0.10500839842109744;0.4204853344957034;472.6260000000003;432.30600000000027;472.29372238;188.0;0.0;0.30826499528471996;-0.48096612999683225;0.48096612999683225;0.30826499528471996;1.1470588235294117;1.8529411764705883;2.5;1.8386146955918359;847.4222409172484;24.501424753254106;20.87161069492436;20.87161069492436;16.493932260492077;12.74…
74;13.574799496589268;-4.108807844125304;13.574799496589268;0.011815105289131322;0.23954082520112546;561.6640000000002;530.4160000000003;561.2045900919999;208.0;0.0;0.26372938683235514;-0.4928452483507131;0.4928452483507131;0.26372938683235514;0.9;1.575;2.2;1.8603174144905874;1585.8969223001998;28.752501608810668;22.9510044054347;23.767500986362425;19.118671493374997;12.497356229666831;13.9805194…
75;13.602481110710277;-4.126746351675556;13.602481110710277;0.025118906601069968;0.2537771840293431;573.6750000000002;542.4270000000001;573.204590092;212.0;0.0;0.2643843668933264;-0.4928452483506735;0.4928452483506735;0.2643843668933264;0.8780487804878049;1.5609756097560976;2.1951219512195124;1.8600464105458678;1659.9991364795271;29.45960838999721;23.50341064824199;24.319907229169715;19.618671493…
76;13.021282051760629;-2.10713783983734;13.021282051760629;0.01032063618853063;0.0072857016836564035;2657.118999999995;2485.758999999997;2655.1306458999998;1010.0;0.0;0.328409320618279;-0.5079666452521601;0.5079666452521601;0.328409320618279;0.3621621621621622;0.7621621621621621;1.2648648648648648;1.297624627830155;7468.30179068014;136.24293884112095;103.68835694579879;106.9543432695097;87.836321…
77;12.494655771128407;-1.358629725157299;12.494655771128407;0.013300569707651366;0.015606166819773977;937.1959999999997;864.6199999999995;936.547311264;368.0;0.0;0.328409320618279;-0.49677792118417446;0.49677792118417446;0.328409320618279;0.5882352941176471;1.0735294117647058;1.6029411764705883;1.7642316830182998;2335.8232550463044;49.91490935776815;40.389986280385955;40.389986280385955;32.482911…
78;12.516978065907399;-1.7438580571328732;12.516978065907399;0.06830108173125327;0.019720381233507188;958.1259999999996;894.6219999999995;957.463641216;370.0;0.0;0.328409320618279;-0.49677792118417446;0.49677792118417446;0.328409320618279;0.5428571428571428;1.042857142857143;1.6;1.5539402976213512;2639.739754725728;50.90647318933086;39.856178630359004;39.856178630359004;33.445707554221066;23.1500…
79;12.910981051444072;-2.1135907386823956;12.910981051444072;0.033117752755898566;0.00744241463707989;2491.9489999999964;2331.676999999998;2490.0186529280004;942.0;0.0;0.328409320618279;-0.507966645155431;0.507966645155431;0.328409320618279;0.4152046783625731;0.8654970760233918;1.4035087719298245;1.5185521732892995;6588.3847622686135;126.69933324568048;96.16878216767991;100.25126507231857;81.1238…
80;12.441940433154981;-1.708411051169995;12.441940433154981;0.055541546164802114;0.02242270990743425;924.1090000000003;858.5889999999998;923.4792912800002;360.0;0.0;0.328409320618279;-0.49677792118417446;0.49677792118417446;0.328409320618279;0.5522388059701493;1.0149253731343284;1.5223880597014925;1.7584657745188705;2386.6213276583735;49.37093928339813;39.046777553600506;39.046777553600506;31.838…
81;12.466179421679685;-1.7044992054399672;12.466179421679685;0.053874879498136075;0.02507381295692076;950.1470000000002;882.6109999999998;949.4949413440002;370.0;0.0;0.328409320618279;-0.49677792117711866;0.49677792117711866;0.328409320618279;0.6086956521739131;1.1014492753623188;1.6376811594202898;1.5274333352904708;2546.410001062909;50.52563982177738;40.30629057759435;40.30629057759435;32.82191…
82;12.62390738965347;-1.7456971156438705;12.62390738965347;0.06290238778108548;0.018280661852155763;1102.343;1026.7429999999993;1101.5575416;426.0;0.0;0.328409320618279;-0.49589989761141773;0.49589989761141773;0.328409320618279;0.5185185185185185;0.9753086419753086;1.5061728395061729;1.2885039231489486;3192.0315789418705;58.32875844121172;46.657143538680224;46.657143538680224;38.87755920679919;27…
83;12.490941595316464;-1.7293010340180184;12.490941595316464;0.05998708181421475;0.018653331144961486;986.1799999999998;918.6439999999994;985.4949413439999;382.0;0.0;0.328409320618279;-0.4950429798571263;0.4950429798571263;0.328409320618279;0.5138888888888888;0.9722222222222222;1.5;1.5556347529374794;2698.4089300576884;52.48382345852048;41.433528899548634;41.433528899548634;34.41123271161041;24.1…
84;12.760997725191885;-2.3500693786642337;12.760997725191885;0.02097764393342305;0.011095831968613676;2515.795999999996;2367.6199999999985;2513.9054736439994;946.0;0.0;0.328409320618279;-0.49674237735883836;0.49674237735883836;0.328409320618279;0.4069767441860465;0.8313953488372093;1.3255813953488371;1.7259075700298374;6718.024609862719;128.48163658494352;94.31884784559972;98.40133075023836;80.97…
85;12.464611418772627;-1.7749088833275495;12.464611418772627;0.06671070815555247;0.01576807372279466;967.138;900.6099999999996;966.496338312;376.0;0.0;0.328409320618279;-0.4967779211841745;0.4967779211841745;0.328409320618279;0.6428571428571429;1.1285714285714286;1.6571428571428573;1.7814774922820251;2500.051601278262;51.492259626957775;39.9609911159736;39.9609911159736;33.33875306653898;23.08289…
86;12.465956282550295;-1.4782258659848087;12.465956282550295;0.048829729288150325;0.021212813600257497;938.1359999999999;870.5999999999997;937.4949413440002;366.0;0.0;0.328409320618279;-0.49677792118417446;0.49677792118417446;0.328409320618279;0.5588235294117647;1.0294117647058822;1.5441176470588236;1.7716769189930326;2404.727086895852;50.078046064584676;39.75388433478706;39.75388433478706;32.338…
87;12.471720267539395;-1.3547633791023588;12.471720267539395;0.01027283949002289;0.024807881025074648;880.0999999999999;814.5799999999997;879.48946204;344.0;0.0;0.328409320618279;-0.4967781707290495;0.4967781707290495;0.328409320618279;0.53125;0.96875;1.484375;1.7519373615395801;2283.1127140816407;46.92334552620542;37.82107217963362;37.82107217963362;30.50054910908745;21.927003916283784;21.927003…
88;12.538303971217267;-1.3637539776853986;12.538303971217267;0.016020748262308482;0.020587297592959325;956.1980000000001;886.6459999999996;955.520762168;372.0;0.0;0.328409320618279;-0.49677792118417446;0.49677792118417446;0.328409320618279;0.5142857142857142;0.9714285714285714;1.5;1.5603691077128505;2584.825596898142;50.90647318933086;41.078067013584814;41.078067013584814;33.50054910908745;23.986…
89;11.38583531959288;-1.295587102124801;11.38583531959288;0.023181600224174925;0.19729094195387223;612.728;568.3760000000002;612.3271477479999;240.0;0.0;0.30293720188401696;-0.4950507618577504;0.4950507618577504;0.30293720188401696;0.8409090909090909;1.4545454545454546;2.1136363636363638;2.249926210708251;1443.8605434345718;32.551312806018764;25.79133497717164;25.79133497717164;20.79784050868022;…
90;12.761499639345125;-4.0326329954617295;12.761499639345125;0.04102692563620547;0.4560046151596933;498.4240000000002;478.2640000000002;497.00786022;154.0;0.0;0.26664720590725083;-0.3363049859503724;0.3363049859503724;0.26664720590725083;1.2758620689655173;1.9655172413793103;2.5517241379310347;1.7968478241113581;1120.7882083690552;21.181433796945203;16.023226476806293;19.24221617777645;13.7243825…
91;12.887004339988266;-0.8966615267548705;12.887004339988266;0.00024056227429203325;0.20747101895733108;558.6750000000002;520.3710000000003;558.2729869359999;216.0;0.0;0.308620811674906;-0.4967682021499037;0.4967682021499037;0.308620811674906;0.975609756097561;1.6585365853658536;2.317073170731707;1.5131565070035797;1355.895953850399;28.932146173572256;23.77233602601166;23.77233602601166;19.926585…
92;13.145017820399762;-0.8837194769883265;13.145017820399762;0.051777031723820865;0.3712818266269999;532.6370000000003;496.34900000000044;532.257336872;206.0;0.0;0.30798857124522977;-0.49675760396806407;0.49675760396806407;0.30798857124522977;1.0769230769230769;1.8461538461538463;2.5384615384615383;1.733282952984009;1424.8168174377274;27.681069318015695;22.808614572566654;22.808614572566654;18.83…
93;12.766306452017648;-0.8998761647169833;12.766306452017648;0.01880537708910701;0.29115454764573895;516.5940000000003;484.3380000000003;516.226036744;198.0;0.0;0.308620811674906;-0.4967682021499037;0.4967682021499037;0.308620811674906;1.0263157894736843;1.736842105263158;2.4210526315789473;1.4948017896463583;1293.8550329858394;26.647689123196084;21.487878975635486;21.487878975635486;18.477896845…
94;12.61941546989166;-1.8017765022675731;12.61941546989166;0.1514894771956634;0.8511281708391452;354.3580000000001;336.2140000000001;354.110338296;134.0;0.0;0.34148918030225084;-0.49676814671805963;0.49676814671805963;0.34148918030225084;1.1153846153846154;1.8461538461538463;2.5384615384615383;1.8148003457618118;899.0174676046759;18.311190308942127;14.444120494519751;14.444120494519751;12.5630286…
95;13.61365395021645;-4.112761012169383;13.61365395021645;0.0047289374886774205;0.2087360293880734;575.6910000000001;542.4270000000001;575.220240156;214.0;0.0;0.26372938815095287;-0.4928452483507131;0.4928452483507131;0.26372938815095287;0.8780487804878049;1.5609756097560976;2.1951219512195124;1.8538621271533497;1603.0891686293833;29.45960838999721;23.658111186621237;24.474607767548964;19.6186714…
96;12.80516090564483;-0.8976309856536233;12.80516090564483;0.008064636348366294;0.2537553113370602;530.6210000000002;496.3490000000004;530.2416868079999;204.0;0.0;0.308620811674906;-0.4967682021499037;0.4967682021499037;0.308620811674906;1.0256410256410255;1.7435897435897436;2.4358974358974357;1.4945157959898148;1310.4142546946334;27.35479590438263;22.19498575682203;22.19498575682203;18.977896845…
97;11.895865362386203;-1.1246511506247596;11.895865362386203;0.02053849040636546;0.13569982284545612;632.6;590.2640000000001;631.236931544;224.0;0.0;0.3280567791947679;-0.49503460516019987;0.49503460516019987;0.3280567791947679;1.0;1.6585365853658536;2.292682926829268;1.7066646683632838;1293.4225534737564;29.681069318015687;24.001385250047935;25.587381789162638;19.599463205922557;14.6645146717218…
98;11.898365362386201;-1.202583879230705;11.898365362386201;0.03460154740908705;0.15756718050022964;580.7300000000002;536.3780000000004;580.337318508;228.0;0.0;0.3280567791947729;-0.49503486390161594;0.49503486390161594;0.3280567791947729;1.0476190476190477;1.6904761904761905;2.2857142857142856;2.0765762504272316;1347.2634735771478;30.973962536829145;25.15642081016557;25.15642081016557;19.9756719…
99;12.012707606123357;-1.1443141615718007;12.012707606123357;0.09378297100033639;0.13439511470029178;627.8270000000001;574.4030000000002;627.399584416;250.0;0.0;0.32805677919472204;-0.49504202435953093;0.49504202435953093;0.32805677919472204;0.9777777777777777;1.6;2.2;2.106188354834493;1350.5258801747568;33.31082583001261;27.97888266300253;27.97888266300253;21.249439775179418;16.121136215180762;1…
100;12.83821892668362;-0.8958135690634792;12.83821892668362;0.0009784685479126143;0.2204499837846589;544.6480000000004;508.36000000000035;544.257336872;210.0;0.0;0.308620811674906;-0.4967682021499037;0.4967682021499037;0.308620811674906;1.025;1.75;2.45;1.4876554683523682;1326.9921454380208;28.061902685569173;22.902092538008578;22.902092538008578;19.477896845885905;13.790377482394085;13.7903774823…
101;12.392838193919543;-0.9818510120097408;12.392838193919543;0.02403303973445592;0.6619243221279241;410.46600000000024;384.2580000000002;410.172938552;158.0;0.0;0.3355250856665941;-0.49099463833180035;0.49099463833180035;0.3355250856665941;1.1333333333333333;1.9;2.6333333333333333;1.8287127739475504;991.1858289179056;21.250347897697548;17.435684326082473;17.435684326082473;14.473565548236333;10.…
102;13.588119515215023;-1.3838494787773292;13.588119515215023;0.0002684403996284779;0.3460234524807692;532.6410000000003;496.35300000000035;532.268570252;206.0;0.0;0.346886533036857;-0.49676819999675986;0.49676819999675986;0.346886533036857;1.1025641025641026;1.794871794871795;2.4358974358974357;1.8197420629331007;1292.7097210383374;27.992988584816825;22.937990922870828;22.937990922870828;18.7672…
103;13.359827669908388;-0.7843181683702964;13.359827669908388;0.1230249800537504;0.38676177286488733;474.6420000000004;432.30600000000027;474.309372444;190.0;0.0;0.3082647916718878;-0.48096613112341835;0.48096613112341835;0.3082647916718878;1.0;1.6764705882352942;2.323529411764706;1.8243718821990345;806.2102247973654;24.50142475325411;21.1311237189182;21.1311237189182;16.493932260492077;13.137591…
104;13.450418897931073;-1.4675079674380733;13.450418897931073;0.02177550542994089;0.3964066855794189;502.61500000000035;468.34300000000036;502.25800556799993;194.0;0.0;0.34726793378284315;-0.478430024530118;0.478430024530118;0.34726793378284315;1.054054054054054;1.7297297297297298;2.4054054054054053;1.8946664945950078;1229.4138653181237;26.4156383156272;21.60709290159659;21.60709290159659;17.8622…
105;14.864346782366265;-3.473502453501553;14.864346782366265;0.07016686018491547;0.2874302072746024;592.7300000000001;551.4020000000004;592.261850872;226.0;0.0;0.30862057588934183;-0.49368736133511837;0.49368736133511837;0.30862057588934183;1.048780487804878;1.8048780487804879;2.4878048780487805;1.6449670313176763;1305.740098049701;29.57033885400645;24.05167030851479;24.868166889442517;19.6942389…
106;14.838687060144043;-3.465282498853026;14.838687060144043;0.06924672129602638;0.3235659950028415;578.7030000000002;539.3910000000003;578.2462008079999;220.0;0.0;0.30862057588934183;-0.49368736133511837;0.49368736133511837;0.30862057588934183;1.075;1.825;2.5;1.669934091089422;1289.1387676101297;28.86323207281991;23.344563527328248;24.161060108255974;19.194238990405083;13.87359844912676;15.48276…
107;12.781837292998008;-0.8388723358438355;12.781837292998008;0.18010739890138217;0.4464513761056081;459.54200000000026;430.31000000000023;459.20457302799997;176.0;0.0;0.30798991808683335;-0.49676821268208715;0.49676821268208715;0.30798991808683335;1.0;1.7647058823529411;2.5;1.6269243657017172;1189.9009033060154;23.656125291633362;19.49115748906362;19.49115748906362;16.600886748174158;11.86370272…
108;13.03554338174919;-0.8909523622988631;13.03554338174919;0.011632285630301276;0.6023560400537082;468.5500000000004;436.29400000000027;468.22603674399994;182.0;0.0;0.3086208117394857;-0.4967682021499037;0.4967682021499037;0.3086208117394857;1.1176470588235294;1.8235294117647058;2.5;1.6789517542623327;1024.4509504740709;24.241911729260273;19.89902561783473;19.89902561783473;16.42225395322008;11.…
109;13.42568227063808;-0.8844155824634721;13.42568227063808;0.041006603258587626;0.4960869664211263;496.6040000000005;460.3160000000003;496.2573368719999;194.0;0.0;0.30862081173949646;-0.4967682021499037;0.4967682021499037;0.30862081173949646;1.0277777777777777;1.75;2.4166666666666665;1.6810913126487987;1056.5054681586673;25.656125291633362;21.313239180207823;21.313239180207823;17.46025875568086;…
110;13.601617251111747;-0.8262007269492833;13.601617251111747;0.04167794683938286;0.31734250895325844;532.7220000000003;484.33800000000036;532.351237256;214.0;0.0;0.3082651922892722;-0.492701462317428;0.492701462317428;0.3082651922892722;1.105263157894737;1.7894736842105263;2.3684210526315788;1.9603058912929294;940.915907979678;27.871668241257186;24.254914959005884;24.254914959005884;18.149727446…
111;13.578140901473333;-0.8101040768694985;13.578140901473333;0.09643870202401983;0.41432480826591706;506.6870000000004;464.3510000000003;506.31445782399993;200.0;0.0;0.30862079326940434;-0.4967682021499037;0.4967682021499037;0.30862079326940434;0.972972972972973;1.6216216216216217;2.2432432432432434;1.6695595598679045;1059.3777251487618;26.363232072819912;22.618062942839742;22.618062942839742;17…
112;14.672531908104045;-0.9337937919530621;14.672531908104045;0.006134941630973723;0.4420126744607488;510.6500000000004;471.33800000000036;510.2893859479999;200.0;0.0;0.3086208084299188;-0.49295912866748987;0.49295912866748987;0.3086208084299188;1.0810810810810811;1.7837837837837838;2.4324324324324325;1.6909163593185423;1112.755369925505;26.526368779636442;22.211570365472795;22.211570365472795;17…
113;13.53528966180391;-0.81380135053205;13.53528966180391;0.0982905538758716;0.46691187944761686;492.6600000000004;452.3400000000003;492.2988077599999;194.0;0.0;0.3086207932672173;-0.49295912866748987;0.49295912866748987;0.3086207932672173;1.0277777777777777;1.6944444444444444;2.3333333333333335;1.662898565152836;1043.4144631123515;25.656125291633362;21.910956161653196;21.910956161653196;17.42225…
114;14.943781908104045;-0.9300965182905105;14.943781908104045;0.008974447803813401;0.3918511950037481;524.6770000000004;483.3490000000004;524.305036012;206.0;0.0;0.3086208084299413;-0.49295912866748987;0.49295912866748987;0.3086208084299413;1.0526315789473684;1.763157894736842;2.3947368421052633;1.6997659657413269;1128.8577109483851;27.233475560822992;22.918677146659345;22.918677146659345;18.3709…
115;13.581611975853498;-0.8101040768694989;13.581611975853498;0.10113006004871106;0.41432480826591694;506.68700000000047;464.35100000000034;506.31445782399993;200.0;0.0;0.30862079326723874;-0.49295912866748987;0.49295912866748987;0.30862079326723874;1.0;1.6756756756756757;2.2972972972972974;1.6695595598679043;1059.3777251487618;26.363232072819912;22.618062942839742;22.618062942839742;17.960258755…
116;13.561611975853497;-0.8413540768694994;13.561611975853497;0.07643870202401981;0.4393791521666345;508.6590000000004;468.33900000000034;508.29372237999985;200.0;0.0;0.3086207934076253;-0.4967682021499037;0.4967682021499037;0.3086207934076253;1.054054054054054;1.7297297297297298;2.3513513513513513;1.669559559867904;1062.1414524280624;26.36323207281991;22.319204452117056;22.319204452117056;17.960…
117;13.558140901473331;-0.8509204034001112;13.558140901473331;0.07174734399932836;0.4393791521666345;508.6590000000004;468.3390000000003;508.2937223799999;200.0;0.0;0.30862081159603805;-0.4967682021499037;0.4967682021499037;0.30862081159603805;1.054054054054054;1.7297297297297298;2.3513513513513513;1.669559559867904;1062.1414524280624;26.36323207281991;22.319204452117056;22.319204452117056;17.960…
118;14.965714520945749;-0.9688552316523988;14.965714520945749;0.014339499752558549;0.38688399972314547;540.6760000000003;499.3480000000004;540.299950632;212.0;0.0;0.3086208267616444;-0.48614729805178986;0.48614729805178986;0.3086208267616444;0.9743589743589743;1.641025641025641;2.2564102564102564;1.7053890294034737;1147.7943532643314;27.940582342009534;23.326925437123208;23.326925437123208;18.870…
119;13.599806420297941;-0.8488627902313868;13.599806420297941;0.07781611249233933;0.40809488584382336;522.6860000000004;480.35000000000036;522.3093724439999;206.0;0.0;0.3086208115989336;-0.48614729805178986;0.48614729805178986;0.3086208115989336;0.9210526315789473;1.5526315789473684;2.1578947368421053;1.6755261658615361;1078.1774589925744;27.070338854006454;23.026311233303602;23.026311233303602;1…
120;13.579806420297942;-0.8801127902313868;13.579806420297942;0.05312475446764808;0.4291885168861947;524.6580000000004;484.3380000000003;524.2886369999999;206.0;0.0;0.3086208117393202;-0.4967682021499037;0.4967682021499037;0.3086208117393202;0.9736842105263158;1.605263157894737;2.210526315789474;1.675526165861536;1080.650692216422;27.070338854006454;22.72745274258092;22.72745274258092;18.46025875…
121;13.570853747005893;-0.7953598350369633;13.570853747005893;0.11450646153523203;0.36038516175296664;502.6960000000004;456.3280000000003;502.34067257199996;202.0;0.0;0.3082867739697042;-0.4809658649587804;0.4809658649587804;0.3082867739697042;1.0277777777777777;1.6666666666666667;2.2777777777777777;1.9310178656646004;878.4155390441637;26.294317972067557;22.924016937731643;22.924016937731643;17.2…
122;13.602302395909899;-0.8560216831095249;13.602302395909899;0.06809996220710612;0.4055857828621998;532.6780000000005;488.3260000000003;532.3148517479999;212.0;0.0;0.30826520096406324;-0.48096612891706886;0.48096612891706886;0.30826520096406324;1.0526315789473684;1.7105263157894737;2.3421052631578947;1.6205139572222536;954.245055309492;27.285881803630282;23.317863787849003;23.317863787849003;18.…
123;13.56130959755599;-0.8153352696552545;13.56130959755599;0.09944050768455615;0.34053412288188023;514.7070000000003;468.3390000000003;514.340672572;206.0;0.0;0.30826537965067924;-0.4809661278455697;0.4809661278455697;0.30826537965067924;1.1081081081081081;1.7567567567567568;2.3513513513513513;1.9327600502918871;960.7184552883031;27.16456146007064;23.587153644548177;23.587153644548177;17.5568810…
124;13.521179710724713;-0.7928366868888157;13.521179710724713;0.011608502394938158;0.36038516175296664;502.6960000000005;456.3280000000003;502.34067257199996;202.0;0.0;0.3082651725275865;-0.4809661289925671;0.4809661289925671;0.3082651725275865;1.0555555555555556;1.7222222222222223;2.3333333333333335;1.899837993456306;878.4155390441637;26.29431797206756;22.924016937731647;22.924016937731647;17.20…
125;13.441354030452604;-0.7869107609628883;13.441354030452604;0.12085188859494478;0.3906653027179897;488.6690000000003;444.3170000000003;488.325022508;196.0;0.0;0.3082649813151034;-0.48096613006270855;0.48096613006270855;0.3082649813151034;1.0857142857142856;1.7714285714285714;2.4;1.8607639258478483;836.636585305093;25.371668241257186;22.00136720692127;22.00136720692127;16.88777911060943;13.53143…
126;13.567067765020505;-0.7748288448631151;13.567067765020505;0.12954491055681583;0.2938348023203358;516.7230000000004;468.33900000000034;516.3563226360001;208.0;0.0;0.30826498283889686;-0.48096613005866584;0.48096613005866584;0.30826498283889686;1.0;1.6486486486486487;2.2432432432432434;1.8943385577818352;861.527741893706;26.785881803630282;23.415580769294365;23.415580769294365;17.92578391307021…
127;13.424160231636783;-0.7864912598291014;13.424160231636783;0.12121800726463494;0.3906653027179897;488.66900000000027;444.3170000000003;488.32502250799996;196.0;0.0;0.3082647931928097;-0.48096613111937464;0.48096613111937464;0.3082647931928097;1.1142857142857143;1.8;2.4285714285714284;1.8457304956950646;836.636585305093;25.371668241257186;22.001367206921273;22.001367206921273;16.88777911060943;…
128;13.480333071142955;-0.7814955115297815;13.480333071142955;0.12491528092718651;0.3397548880119573;502.6960000000004;456.3280000000003;502.34067257199996;202.0;0.0;0.30826479319861316;-0.48096613111936726;0.48096613111936726;0.30826479319861316;1.0555555555555556;1.7222222222222223;2.3333333333333335;1.855603485523625;848.0663180663742;26.078775022443732;22.708473988107823;22.708473988107823;17…
129;13.511096258572811;-0.8046292248916693;13.511096258572811;0.10767762660619828;0.4078406864938314;516.6790000000003;472.3270000000003;516.319937128;206.0;0.0;0.3082648060091231;-0.48096613108536596;0.48096613108536596;0.3082648060091231;1.054054054054054;1.8108108108108107;2.4864864864864864;1.5509041136409814;894.3830974058155;26.200095366003378;22.53093584094478;22.53093584094478;18.01157035…
130;13.465641713118265;-0.8066868380603942;13.465641713118265;0.1060109599395318;0.43086552769600495;502.65200000000044;460.3160000000003;502.30428706399994;200.0;0.0;0.30826480600912315;-0.48096613108536596;0.48096613108536596;0.30826480600912315;1.0833333333333333;1.8333333333333333;2.5;1.552320417653034;878.7909155553604;25.492988584816832;21.823829059758236;21.823829059758236;17.5115703506971…
131;13.519258690977667;-0.7885042563857494;13.519258690977667;0.11892762660619871;0.4123784266137048;516.6790000000004;472.3270000000003;516.319937128;206.0;0.0;0.30826479319881395;-0.48096613111936715;0.48096613111936715;0.30826479319881395;1.027027027027027;1.7297297297297298;2.4054054054054053;1.5509041136409814;894.3830974058155;26.200095366003378;22.53093584094478;22.53093584094478;18.011570…
132;13.526928316526078;-0.8505252839325699;13.526928316526078;0.0033335837427574955;0.4029094685300262;532.6780000000003;488.32600000000036;532.3148517479999;212.0;0.0;0.3082648197783005;-0.4809661310488203;0.4809661310488203;0.3082648197783005;1.0;1.6578947368421053;2.289473684210526;1.5568138513436183;938.8543550413211;27.233475560822985;23.265457545041706;23.265457545041706;18.316100803337427;…
133;13.48640490054812;-0.8454455514222816;13.48640490054812;0.0764276266061985;0.4205499245514289;518.6510000000004;476.31500000000034;518.299201684;206.0;0.0;0.30826481977826614;-0.4809661310488203;0.4809661310488203;0.30826481977826614;1.027027027027027;1.7297297297297298;2.4054054054054053;1.5509041136409811;896.5168989968258;26.20009536600338;22.2320773502221;22.2320773502221;18.0115703506971…
134;13.440950355093573;-0.8475031645910069;13.440950355093573;0.07476095993953202;0.4362236683294126;504.6240000000004;464.3040000000003;504.28355161999997;200.0;0.0;0.3082648197782664;-0.4809661310488203;0.4809661310488203;0.3082648197782664;1.0277777777777777;1.7222222222222223;2.388888888888889;1.5523204176530336;880.8731813644832;25.49298858481683;21.52497056903555;21.52497056903555;17.511570…
135;13.482102618468058;-0.7794759537066531;13.482102618468058;0.12684429327286506;0.3814728689256759;536.7600000000006;496.44000000000034;536.23786438;200.0;0.0;0.308264802069018;-0.4809661310958852;0.4809661310958852;0.308264802069018;1.0555555555555556;1.75;2.4166666666666665;1.5523204176530336;886.9150253444498;25.49298858481683;21.52497056903555;23.157963730891;17.511570350697117;13.387487821…
136;13.399957556739661;-0.8068167511367361;13.399957556739661;0.10610150541698249;0.3927936266628379;486.65300000000036;444.3170000000003;486.30937244399996;194.0;0.0;0.30826499529025514;-0.4809661299968252;0.4809661299968252;0.30826499529025514;1.1142857142857143;1.8;2.4285714285714284;1.8523826874577463;887.333874041595;25.371668241257183;21.794260425734723;21.794260425734723;16.849774308148643…
137;13.446279870789251;-0.8031194774741846;13.446279870789251;0.10894101158982195;0.34235301592671324;500.6800000000004;456.3280000000003;500.32502250799996;200.0;0.0;0.30826499529026585;-0.4809661299968252;0.4809661299968252;0.30826499529026585;1.1111111111111112;1.8055555555555556;2.4444444444444446;1.8556539909206469;906.9256388429603;26.078775022443732;22.501367206921273;22.501367206921273;17…
138;13.409957556739663;-0.7911917511367361;13.409957556739663;0.11844718442932778;0.4048220325248103;484.6370000000003;444.31700000000023;484.29372237999996;192.0;0.0;0.30826499529027673;-0.4809661299968252;0.4809661299968252;0.30826499529027673;1.1142857142857143;1.8285714285714285;2.4857142857142858;1.5513459895483854;915.9227619410569;24.785881803630282;21.208473988107823;21.208473988107823;17…
139;13.411885283077112;-0.7861251411594117;13.411885283077112;0.12151392038296827;0.3906653027179897;488.6690000000003;444.3170000000003;488.325022508;196.0;0.0;0.30826479167770315;-0.48096613112341097;0.48096613112341097;0.30826479167770315;1.0857142857142856;1.7714285714285714;2.4;1.8313591269733553;834.6365853050929;25.371668241257183;22.001367206921273;22.001367206921273;16.849774308148643;13…
140;13.472794373986204;-0.8288849148219619;13.472794373986204;0.0878102166792647;0.3966387169533072;518.6510000000004;476.31500000000034;518.299201684;206.0;0.0;0.30826479177918237;-0.48096613112328146;0.48096613112328146;0.30826479177918237;1.0;1.7027027027027026;2.3783783783783785;1.5286098732963203;896.5168989968258;26.200095366003378;22.2320773502221;22.2320773502221;18.011570350697117;13.887…
141;13.342534281478635;-4.2444364767253;13.342534281478635;0.0577157606869898;0.3243535478475254;528.6120000000003;489.3000000000003;528.2811070079999;208.0;0.0;0.3886233731256424;-0.4809661311234181;0.4809661311234181;0.3886233731256424;1.054054054054054;1.7297297297297298;2.3513513513513513;1.819277726062606;902.5180557295013;27.001424753254106;21.76501713794588;21.76501713794588;17.64037886989…
142;13.47580117813884;-0.9578584178034022;13.47580117813884;0.013240058369025753;0.38794364558458494;529.6340000000002;490.32200000000034;529.278800588;208.0;0.0;0.30826603284432635;-0.480966124201562;0.480966124201562;0.30826603284432635;1.0263157894736843;1.6842105263157894;2.3157894736842106;1.586486063321432;1021.2736260530288;27.233475560822985;22.39483389534588;22.39483389534588;18.33293755…
143;13.477858791307565;-0.8711237239258522;13.477858791307565;0.055207729696817864;0.4301966576588531;515.6510000000004;474.3230000000004;515.299536032;204.0;0.0;0.3082660305219567;-0.48096612420761264;0.48096612420761264;0.3082660305219567;1.1081081081081081;1.837837837837838;2.4864864864864864;1.5682439894019864;961.2359173159067;26.363232072819905;22.193692386068566;22.193692386068566;17.92225…
144;13.52331333676211;-0.8690661107571278;13.52331333676211;0.056874396363484125;0.4158047434382263;529.6780000000003;486.33400000000034;529.3151860959999;210.0;0.0;0.3082660305219567;-0.48096612420761264;0.48096612420761264;0.3082660305219567;1.0789473684210527;1.8157894736842106;2.5;1.5694734186422328;977.0601732483904;27.070338854006454;22.90079916725511;22.90079916725511;18.422253953220075;14…
145;13.491755693834516;-0.8356863236571022;13.491755693834516;0.0835292265054175;0.42939896733606125;509.64700000000045;470.3350000000003;509.288971348;200.0;0.0;0.30826500674885693;-0.4809661299665169;0.4809661299665169;0.30826500674885693;1.0810810810810811;1.837837837837838;2.5135135135135136;1.5853894872883791;1039.0925582352963;26.200095366003374;21.973524828803562;21.973524828803562;18.0115…
146;13.512779058797276;-0.8163712673876808;13.512779058797276;0.09837233350130226;0.4321301155751989;511.6630000000004;470.3350000000004;511.30462141199996;202.0;0.0;0.3082650067058532;-0.48096612996657173;0.48096612996657173;0.3082650067058532;1.0810810810810811;1.8108108108108107;2.4594594594594597;1.5909600871958465;1059.5615884835634;26.363232072819905;22.39617455961394;22.39617455961394;17.9…
147;13.444260540278758;-0.8417751789523062;13.444260540278758;0.07905005983875091;0.4334601521456398;498.62000000000035;460.3160000000003;498.27298693599994;196.0;0.0;0.30826501558621794;-0.4809661299430599;0.4809661299430599;0.30826501558621794;1.0833333333333333;1.8333333333333333;2.5;1.5765891502496896;999.4737657674456;25.49298858481683;21.357209254577846;21.357209254577846;17.511570350697117…
148;13.447779058797277;-0.8346004340543478;13.447779058797277;0.08396904132023231;0.4334601521456398;498.6200000000004;460.3160000000003;498.27298693599994;196.0;0.0;0.3082649985061601;-0.4809661299884136;0.4809661299884136;0.3082649985061601;1.0833333333333333;1.8333333333333333;2.5;1.5765891502496896;999.4737657674456;25.49298858481683;21.357209254577842;21.357209254577842;17.511570350697117;13…
149;13.521226156032252;-0.8599971282258425;13.521226156032252;0.06498884584698161;0.40451733833401804;527.6620000000004;486.33400000000034;527.299536032;208.0;0.0;0.30826502456320626;-0.48096612991931237;0.48096612991931237;0.30826502456320626;1.105263157894737;1.8157894736842106;2.4473684210526314;1.593729260145079;1088.2282129039017;27.23347556082299;23.072372042508924;23.072372042508924;18.316…
150;13.431914861266412;-0.8621833422176126;13.431914861266412;0.06342505983875091;0.4419609652848035;499.60800000000035;462.3120000000003;499.268235904;196.0;0.0;0.30826502456317756;-0.4809661299193124;0.4809661299193124;0.30826502456317756;1.1388888888888888;1.8888888888888888;2.5555555555555554;1.5765891502496898;1002.9428535244813;25.49298858481683;21.227072580888176;21.227072580888176;17.5115…
151;13.503008265850978;-0.9010680318959532;13.503008265850978;0.03171621735113872;0.4266974662177174;525.6460000000004;486.3340000000003;525.2838859679999;206.0;0.0;0.30826603278247033;-0.4809661242016407;0.4809661242016407;0.30826603278247033;1.0526315789473684;1.7894736842105263;2.473684210526316;1.6074890838850082;1156.9976084025582;27.070338854006454;22.38177311926742;22.38177311926742;18.422…
152;13.445225046451597;-0.8408303565789128;13.445225046451597;0.08005983875031553;0.4506729137513683;498.62400000000036;460.3200000000003;498.284220316;196.0;0.0;0.30826604241206096;-0.4809661241760292;0.4809661241760292;0.30826604241206096;1.1388888888888888;1.8888888888888888;2.5555555555555554;1.5765891502496894;1003.597875556535;25.49298858481683;21.343388155113896;21.343388155113896;17.51157…
153;13.51757690617697;-3.460658666129445;13.51757690617697;0.033447446879985465;0.4216084631110629;551.7060000000004;510.3780000000004;551.2665216519999;212.0;0.0;0.30831742353668906;-0.48096550190345544;0.48096550190345544;0.30831742353668906;1.0789473684210527;1.7894736842105263;2.4473684210526314;1.6325457123925347;1088.1422027419287;27.285881803630282;22.510188966996292;23.326685547924015;18.…
154;13.49799627337416;-4.509783698947521;13.49799627337416;0.02385979623330825;0.3879952451604783;548.6020000000002;513.3220000000002;548.2498068799999;212.0;0.0;0.41590985295254457;-0.4809571784299078;0.4809571784299078;0.41590985295254457;0.9743589743589743;1.5897435897435896;2.1794871794871793;1.6926020225508542;1146.6022964550566;28.156125291633362;22.245991089958192;22.245991089958192;18.633…
155;13.515289661803909;-0.8546176770626623;13.515289661803909;0.07359919585118013;0.4739627109861085;494.6320000000004;456.32800000000026;494.2780723159999;194.0;0.0;0.30862081159908833;-0.48095717842990826;0.48095717842990826;0.30862081159908833;0.9722222222222222;1.6111111111111112;2.25;1.6628985651528367;1046.1300916474706;25.656125291633362;21.612097670930513;21.612097670930513;17.42225395322…
156;13.561611975853497;-0.8509204034001112;13.561611975853497;0.07643870202401981;0.4220221764368262;508.6590000000004;468.3390000000003;508.2937223799999;200.0;0.0;0.3086208115991098;-0.48095717842990826;0.48095717842990826;0.3086208115991098;0.9459459459459459;1.5945945945945945;2.2162162162162162;1.669559559867904;1062.1414524280624;26.36323207281991;22.319204452117056;22.319204452117056;17.96…
157;13.60046642948068;-0.8480808972272713;13.60046642948068;0.07868388108738089;0.3669138313848534;522.6860000000004;480.35000000000036;522.309372444;206.0;0.0;0.30862081159910987;-0.48095717842990826;0.48095717842990826;0.30862081159910987;0.9210526315789473;1.5789473684210527;2.210526315789474;1.667518467306898;1078.1774589925742;27.070338854006458;23.026311233303606;23.026311233303606;18.46025…
158;14.281002982484209;-1.0683601184836753;14.281002982484209;0.011981607457798082;0.4547592541567957;516.5850000000003;482.3130000000003;516.243578628;200.0;0.0;0.3086208268680325;-0.4809571783898549;0.4809571783898549;0.3086208268680325;0.972972972972973;1.6486486486486487;2.2972972972972974;1.6909163593185423;1119.746509501711;26.526368779636446;21.29067634775934;21.29067634775934;17.832937555…
159;14.802252982484209;-1.0021628448211233;14.802252982484209;0.04040826824556931;0.42205219112828024;528.6210000000003;491.3250000000004;528.2635651239999;206.0;0.0;0.3086208269073616;-0.49368736133509256;0.49368736133509256;0.3086208269073616;1.0526315789473684;1.736842105263158;2.3684210526315788;1.6997659657413269;1134.0465727073517;27.23347556082299;22.32096016521398;22.32096016521398;18.370…
160;13.64003018573004;-0.9155344434605792;13.64003018573004;0.025789005416982036;0.3904703770925929;540.6570000000003;500.33700000000033;540.2835516199999;212.0;0.0;0.30862083191484974;-0.4928699611840508;0.4928699611840508;0.30862083191484974;0.9487179487179487;1.6153846153846154;2.2564102564102564;1.7180857749385035;1146.1258770381025;27.940582342009534;23.351243982668613;23.351243982668613;18.…
161;13.541611975853497;-0.8821704034001112;13.541611975853497;0.051747343999328344;0.44300197112127093;510.6310000000004;472.3270000000003;510.2729869359999;200.0;0.0;0.30862081173949646;-0.4967682021499037;0.4967682021499037;0.30862081173949646;1.0;1.6486486486486487;2.27027027027027;1.6695595598679045;1064.5665869077282;26.36323207281991;22.020345961394373;22.020345961394373;17.96025875568086;1…
162;13.625067348743393;-0.8472688258677621;13.625067348743393;0.004088662860307846;0.3907236875137738;524.6580000000004;484.3380000000003;524.2886369999999;206.0;0.0;0.303219745116271;-0.49676820216267387;0.49676820216267387;0.303219745116271;1.0;1.6578947368421053;2.289473684210526;1.6794282800618172;1080.650692216422;27.070338854006458;22.72745274258092;22.72745274258092;18.443422003275252;13.7…
163;13.552479744448538;-0.8593706585021514;13.552479744448538;0.06526586251784683;0.3387176816624408;506.6430000000005;468.33900000000034;506.27807231599996;198.0;0.0;0.3086207950350403;-0.4967682021499037;0.4967682021499037;0.3086207950350403;1.027027027027027;1.7027027027027026;2.324324324324324;1.6877455694706134;1180.1597071224608;26.36323207281991;22.059691428123216;22.059691428123216;17.960…
164;13.608449213335863;-4.261200112880034;13.608449213335863;0.11321577109594627;0.07290669163105139;660.7530000000002;624.465;660.2366184919998;246.0;0.0;0.38139990757430015;-0.4928452483506739;0.4928452483506739;0.38139990757430015;1.0212765957446808;1.7659574468085106;2.4468085106382977;1.7274856475565012;1824.1803592246777;33.6498428343092;26.504756742455037;27.321253323382763;22.711877080610…
165;13.4547617290829;-4.214899879823848;13.4547617290829;0.0776324330775433;0.12046064637766306;640.719;604.431;640.2315331119999;240.0;0.0;0.38139990757430015;-0.492845248350505;0.492845248350505;0.38139990757430015;1.1111111111111112;1.8666666666666667;2.577777777777778;1.689502498070141;1617.5791017407373;32.072492565119575;25.354680811716957;26.171177392644683;21.80119347808716;14.26181031727…
166;12.451381579894074;-3.938297367274154;12.451381579894074;0.006696481061560622;0.3220317265276809;602.3090000000002;580.1330000000002;599.9789983840002;176.0;0.0;0.3213475058854133;-0.474780639808747;0.474780639808747;0.3213475058854133;1.0303030303030303;1.7272727272727273;2.4242424242424243;1.8591257044180711;1218.55243368098;23.68358750805833;17.663010570597724;21.651500229754856;15.8761418…
167;12.93065999805146;-4.060742908762353;12.93065999805146;0.003336902662299135;0.17916944359176154;647.5120000000002;620.2960000000003;646.0957636840001;216.0;0.0;0.3159710375367615;-0.49284524835068366;0.49284524835068366;0.3159710375367615;0.9024390243902439;1.6097560975609757;2.317073170731707;1.71268327716866;1531.3704432063964;29.08092873355686;22.15067040789539;24.553163527937816;19.880473…
168;13.955140248643586;-1.2542099016170078;13.955140248643586;0.05533729985209068;0.2315511096958047;557.5990000000003;526.3510000000003;557.2049669519998;212.0;0.0;0.35248344624546746;-0.49357413904298525;0.49357413904298525;0.35248344624546746;0.9512195121951219;1.7073170731707317;2.3902439024390243;1.7261310826848097;1704.7447813198633;29.095282880388787;22.937030420295518;22.937030420295518;1…
169;14.809469373069213;-3.455189906260433;14.809469373069213;0.06817718236934467;0.38516766684731696;564.6760000000003;527.3800000000003;564.230550744;214.0;0.0;0.30862057588934183;-0.49368736133511837;0.49368736133511837;0.30862057588934183;1.1025641025641026;1.8461538461538463;2.5128205128205128;1.6912978538251129;1272.5530441396174;28.15612529163336;22.637456746141698;23.453953327069424;18.694…
170;12.446562985789766;-3.678204774681562;12.446562985789766;0.040886102523562284;0.3579394510582425;587.294;566.126;584.968099352;170.0;0.0;0.31597103743954;-0.4747806446038251;0.4747806446038251;0.31597103743954;1.0;1.6875;2.375;1.874395504478924;1199.9098055218124;22.97648072687178;17.16301057059772;21.151500229754856;15.376141876782569;9.731668936684224;12.926830783325332;6.5488192864037895;1…
171;12.925841403947153;-3.800650316169762;12.925841403947153;0.018022419424610803;0.19685046750444515;632.4970000000002;606.2890000000002;631.0848646520002;210.0;0.0;0.3159710375367615;-0.4928452483507484;0.4928452483507484;0.3159710375367615;0.9;1.6;2.3;1.723122844790112;1512.3475712057557;28.37382195237031;21.650670407895387;24.053163527937816;19.380473174432133;12.121458062698782;14.5667215585…
172;12.817302303076112;-3.777496816213221;12.817302303076112;0.08033661874071485;0.5022325264403932;455.3990000000003;436.24700000000024;454.00204656799997;138.0;0.0;0.27391045610560316;-0.3363045803352995;0.3363045803352995;0.27391045610560316;1.2307692307692308;1.9615384615384615;2.576923076923077;1.885872823424259;991.8751363295146;18.7338400397525;14.4518414795259;17.670831180496055;12.419852…
173;13.799334406474559;-1.506621183337246;13.799334406474559;0.03696333425588505;0.26764602217734523;564.6860000000003;528.3980000000004;564.273655632;216.0;0.0;0.34726793379126364;-0.47843002453010713;0.47843002453010713;0.34726793379126364;0.9761904761904762;1.619047619047619;2.2857142857142856;1.6326755824234354;1537.5776422019085;29.691659197566093;24.209387197168546;24.209387197168546;20.311…
174;12.753868790617876;-4.028284528272352;12.753868790617876;0.039142407529159096;0.4445595832385505;498.42400000000026;478.26400000000035;497.00786021999994;154.0;0.0;0.2666472058975337;-0.3363049859503724;0.3363049859503724;0.2666472058975337;1.2413793103448276;1.9655172413793103;2.586206896551724;1.7617825295111293;1104.9352017417323;21.01829709012867;15.860089769989763;19.07907947095992;13.81…
175;12.742982839370825;-0.8411175149071968;12.742982839370825;0.17977860071544138;0.5426192892155991;445.5150000000002;418.29900000000026;445.18892296399997;170.0;0.0;0.30798991808683335;-0.49676821268208715;0.49676821268208715;0.30798991808683335;1.0303030303030303;1.7878787878787878;2.515151515151515;1.6552460308368386;1173.629277927991;22.94901851044682;18.78405070787707;18.78405070787707;16.1…
176;14.088871286041199;-1.5167849683618988;14.088871286041199;0.02867754023376179;0.21917269960583832;606.7670000000003;564.4310000000003;606.320605824;234.0;0.0;0.3472679353525347;-0.47843002452594063;0.47843002452594063;0.3472679353525347;0.9777777777777777;1.6666666666666667;2.3333333333333335;1.748549020102306;1692.265150138522;32.302389661575326;26.97733638959967;26.97733638959967;21.5269501…
177;14.830433867897085;-1.714519893369552;14.830433867897085;0.16335405253265156;0.23278002462084055;618.6560000000002;585.3920000000002;618.245390196;234.0;0.0;0.347267935352535;-0.47843002452594063;0.47843002452594063;0.347267935352535;1.0222222222222221;1.711111111111111;2.3777777777777778;1.748549020102306;1707.286300562118;32.302389661575326;25.111229808627357;25.111229808627357;21.526950119…
178;14.965156090119304;-1.614745834033202;14.965156090119304;0.09605394458569072;0.2204846812976669;617.1210000000003;582.8490000000003;616.225261468;228.0;0.0;0.34726793535253486;-0.47843002452594063;0.47843002452594063;0.34726793535253486;1.0909090909090908;1.8181818181818181;2.522727272727273;1.7515297132622734;1659.3924519874645;31.432146173572253;24.810615604807754;25.566544550826208;21.1331…
179;13.8977526163511;-1.5277670535232766;13.8977526163511;0.0404109849442289;0.23877522284785907;594.7120000000002;556.4080000000002;594.284220316;228.0;0.0;0.3472679353525347;-0.49676819999675986;0.49676819999675986;0.3472679353525347;1.0;1.7272727272727273;2.409090909090909;1.713149777396782;1620.445755414029;31.26900946675572;25.540285218442783;25.540285218442783;21.24358771670112;14.838028043…
180;12.919613676533768;-0.8931975413622231;12.919613676533768;0.02237302637104155;0.6555757043755656;454.52300000000037;424.28300000000024;454.21038667999994;176.0;0.0;0.3086208117394857;-0.4967682021499037;0.4967682021499037;0.3086208117394857;1.121212121212121;1.8181818181818181;2.484848484848485;1.7052841018875904;1008.456771526795;23.534804948073724;19.19191883664818;19.19191883664818;15.9222…
181;13.30975256542266;-0.8866607615268334;13.30975256542266;0.030265862517847575;0.5492023201599804;482.57700000000034;448.30500000000023;482.24168680799994;188.0;0.0;0.30862081173949646;-0.4967682021499037;0.4967682021499037;0.30862081173949646;1.0285714285714285;1.6857142857142857;2.3142857142857145;1.697436173182181;1034.467041070495;24.94901851044682;20.606132399021277;20.606132399021277;16.9…
182;14.813295903681457;-4.461213737421085;14.813295903681457;0.01244073146285496;0.31986913425790636;618.6460000000002;584.3740000000001;618.2022853080001;232.0;0.0;0.38865744671822455;-0.49368736133511837;0.49368736133511837;0.38865744671822455;1.119047619047619;1.8333333333333333;2.4761904761904763;1.6435929586465814;1372.512303377557;30.656125291633355;23.271350165169384;24.08784674609711;19.8…
183;14.798698398012522;-3.5396343507048775;14.798698398012522;0.05437285667177294;0.35128923711878596;585.094;550.8220000000003;584.1759283280002;214.0;0.0;0.30862057588934183;-0.49368736133511837;0.49368736133511837;0.30862057588934183;1.1794871794871795;1.9230769230769231;2.58974358974359;1.691297853825113;1278.7770193988167;28.15612529163336;22.015421219150927;23.587846746097107;18.69423899040…
184;14.066499711607936;-3.584859092995297;14.066499711607936;0.004169583339406424;0.2304462056739838;590.6540000000002;560.4140000000002;590.1722869199999;218.0;0.0;0.34163217074598146;-0.49676781818559124;0.49676781818559124;0.34163217074598146;1.0238095238095237;1.7380952380952381;2.357142857142857;1.8944251045443325;1974.9579675437983;30.18106931801569;23.579800414856305;24.39629699578403;20.0…
185;12.529240634155407;-0.88798920802889;12.529240634155407;0.014664010665994986;0.4774536884182387;440.4960000000002;412.2720000000002;440.19473661599994;170.0;0.0;0.3086208116748835;-0.4967682021499037;0.4967682021499037;0.3086208116748835;1.125;1.84375;2.53125;1.7165529375122919;990.4839985518134;22.66456146007064;18.23088414168428;18.23088414168428;15.51157035069712;10.740799331082123;10.7407…
186;12.733434228259714;-0.8517297598051556;12.733434228259714;0.17355474600673815;0.5961602297611537;446.5030000000001;420.2950000000002;446.18417193199997;170.0;0.0;0.30798838489899005;-0.496768212682252;0.496768212682252;0.30798838489899005;1.0606060606060606;1.8181818181818181;2.5454545454545454;1.689531118749721;1248.2822370287872;22.949018510446816;18.576943926690525;18.576943926690525;16.10…
187;12.335451874678654;-3.928204774681561;12.335451874678654;0.0017007327622411417;0.34850112760629887;588.2820000000002;568.122;585.9633483199999;170.0;0.0;0.32134734274678584;-0.474780639808747;0.474780639808747;0.32134734274678584;1.03125;1.71875;2.40625;1.8743955044789238;1201.7376101342413;22.97648072687178;16.955903789411174;20.94439344856831;15.376141876782569;9.500671337914616;12.52673120…
188;12.321840763567543;-3.9450086155594764;12.321840763567543;0.026077045015536537;0.375885378373754;543.8310000000002;523.6710000000003;542.0138639;170.0;0.0;0.32134734274680915;-0.4747806398000874;0.4747806398000874;0.32134734274680915;1.125;1.8125;2.5;1.8743955044789238;1203.7376101342413;22.97648072687178;16.955903789411174;20.11432585547206;15.376141876782569;9.500671337914616;12.11169740928…
189;12.81473029283604;-4.050650316169762;12.81473029283604;0.006176408835138147;0.19423799653277357;633.485;608.2850000000002;632.08011362;210.0;0.0;0.3159710375367615;-0.49284524835068366;0.49284524835068366;0.3159710375367615;0.9;1.6;2.3;1.7231228447901121;1514.0563603872195;28.373821952370314;21.44356362670884;23.84605674675127;19.380473174432133;11.890460463929175;14.166621981080919;7.7360329…
190;12.42106366480674;-3.9445797799305757;12.42106366480674;0.012812409877480668;0.2834965082591557;589.8560000000002;567.6800000000004;588.0193432040002;188.0;0.0;0.3159710375367432;-0.4966225242395253;0.4966225242395253;0.3159710375367432;1.0857142857142856;1.8285714285714285;2.5428571428571427;1.8336451974635715;1235.2748015806692;25.26093777724795;18.695050101149274;21.853472167210157;16.8079…
191;12.38019003654885;-3.9014693065745667;12.38019003654885;0.005866585831863835;0.30191824116569255;555.4110000000002;532.2270000000002;554.058315556;182.0;0.0;0.3159710375367432;-0.4966244092670058;0.4966244092670058;0.3159710375367432;1.0294117647058822;1.7647058823529411;2.5;1.79164384363554;1182.4263872202864;24.390694289244873;18.39443589732967;20.7969290173721;16.397309926837746;10.0733835…
192;13.023696092634584;-0.8917826173679344;13.023696092634584;0.08195865105046263;0.4557169832243894;504.58300000000025;472.32700000000034;504.22603674399994;194.0;0.0;0.3079909218548362;-0.49662444081189716;0.49662444081189716;0.3079909218548362;1.0810810810810811;1.864864864864865;2.5945945945945947;1.7318125118197805;1379.0501032608047;26.103719048826065;21.48519221715439;21.48519221715439;17.…
193;12.900424526955462;-0.8958307654379982;12.900424526955462;0.03798635664346306;0.20579025399074874;558.6750000000003;520.3710000000004;558.2729869359999;216.0;0.0;0.3086208116817619;-0.49541728897518683;0.49541728897518683;0.3086208116817619;0.9512195121951219;1.6341463414634145;2.292682926829268;1.5183435005114467;1381.0821499342487;28.93214617357225;23.877148511626253;23.877148511626253;19.9…
194;12.719365035767904;-1.0578145996052732;12.719365035767904;0.12534457147056388;0.42171589341940374;459.45400000000035;438.2860000000003;459.13180201200004;172.0;0.0;0.3530669155622955;-0.4935869600755368;0.4935869600755368;0.3530669155622955;0.9117647058823529;1.6176470588235294;2.3529411764705883;1.6400709308124952;1439.1060885453826;23.23347556082299;18.36849648123592;18.36849648123592;16.63…
195;12.70097923854778;-1.02255857898715;12.70097923854778;0.14429943600550743;0.38959441043710685;473.48100000000034;450.2970000000003;473.1474520759999;178.0;0.0;0.3527119041826155;-0.4935869634285746;0.4935869634285746;0.3527119041826155;0.9142857142857143;1.6285714285714286;2.3714285714285714;1.5484257670950792;1455.9348272220493;23.940582342009538;19.075603262422465;19.075603262422465;17.1185…
196;13.898967409137413;-1.2560273182071524;13.898967409137413;0.054341695632523335;0.2825895225029084;543.5720000000002;514.3400000000004;543.1893168879999;206.0;0.0;0.35248344624546746;-0.49358489784543264;0.49358489784543264;0.35248344624546746;0.95;1.7;2.375;1.745985474274516;1687.5508452681527;28.388176099202237;22.22992363910897;22.22992363910897;19.29926405093182;13.093953972076728;13.09395…
197;12.70097923854778;-1.0225585789871496;12.70097923854778;0.1473961768550509;0.38959441043710663;473.4810000000004;450.2970000000003;473.147452076;178.0;0.0;0.35271189879659065;-0.4935310499888063;0.4935310499888063;0.35271189879659065;0.9142857142857143;1.6285714285714286;2.3714285714285714;1.5489631218419901;1455.9348272220489;23.940582342009538;19.075603262422472;19.075603262422472;17.118524…
198;12.625144881656876;-0.9968833196858993;12.625144881656876;0.18558207253366232;0.3046025031283626;491.5650000000003;466.36500000000035;491.1402585199999;180.0;0.0;0.3532522939466679;-0.49672599671531253;0.49672599671531253;0.3532522939466679;1.0571428571428572;1.9142857142857144;2.7142857142857144;1.6461677907291907;1396.1981076568864;24.363232072819915;19.445846750425545;20.26234333135327;17.…
199;12.711732839370827;-0.8819338414378091;12.711732839370827;0.16324967509560673;0.5669682893247691;447.4870000000002;422.28700000000026;447.16818751999995;170.0;0.0;0.30798993864694535;-0.49676821268208693;0.49676821268208693;0.30798993864694535;1.0303030303030303;1.7878787878787878;2.515151515151515;1.6552460308368386;1175.8996732848464;22.94901851044682;18.48519221715439;18.48519221715439;16.…
200;12.287674096900876;-3.666121441348229;12.287674096900876;0.05711456496178746;0.3896426798468606;573.267;554.1150000000001;570.952449288;164.0;0.0;0.31597103743954;-0.4747806446038251;0.4747806446038251;0.31597103743954;1.0;1.6774193548387097;2.3548387096774195;1.8802839365146322;1183.1700521540167;22.269373945685235;16.455903789411174;20.44439344856831;14.87614187678257;9.231668936684223;12.4…
201;13.444808551163966;-4.17094773976871;13.444808551163966;0.023181805384637988;0.21752510840698658;619.7660000000001;582.4700000000003;619.2134405240001;228.0;0.0;0.2801423129942436;-0.4928452483507637;0.4928452483507637;0.2801423129942436;1.0238095238095237;1.7619047619047619;2.380952380952381;1.671870746053308;1576.6268508119801;30.32985187800029;24.161775291687107;25.794768453542556;20.02513…
202;13.797955107256048;-4.368375972589084;13.797955107256048;0.028695997306431353;0.13044036312230128;731.85;690.5219999999999;731.2294845119999;270.0;0.0;0.28014243111730774;-0.49284524835073296;0.49284524835073296;0.28014243111730774;0.8;1.46;2.02;1.9165804544144638;1965.8380199316468;36.47611624794226;28.84255008870868;30.475543250564133;23.85436547422494;15.479929817968655;18.615358291883197;…
203;13.41906978205669;-4.185772614530731;13.41906978205669;0.007332484340722756;0.24069777684858515;605.7390000000001;570.4590000000003;605.1977904600001;222.0;0.0;0.28014231299428405;-0.4928452483507636;0.4928452483507636;0.28014231299428405;1.024390243902439;1.7560975609756098;2.3658536585365852;1.7141524963152868;1559.3641775412657;29.622745096813745;23.454668510500557;25.08766167235601;19.525…
204;13.24921433987982;-4.160073445974419;13.24921433987982;0.00647644339493314;0.2720846737783593;577.685;546.4370000000004;577.166490332;210.0;0.0;0.28014230724160427;-0.4928452483507636;0.4928452483507636;0.28014230724160427;1.0256410256410255;1.7692307692307692;2.41025641025641;1.7175842471483402;1510.2611851757931;28.045394827624122;21.87731824131093;23.510311403166384;18.614453409156358;12.3…
205;13.576266809015621;-4.254413303831142;13.576266809015621;0.02583347053401641;0.23071985808284545;650.78;612.4760000000001;650.2192541760002;240.0;0.0;0.2801431240625382;-0.4928452483505642;0.4928452483505642;0.2801431240625382;1.0227272727272727;1.75;2.3863636363636362;1.7679184498867853;1613.5261461830762;31.744065440373387;25.146993689647847;26.7799868515033;21.025137011679316;14.1715245714…
206;13.406411366838752;-4.228714135274831;13.406411366838752;0.024977429588226796;0.2519041659385533;622.7259999999999;588.4540000000001;622.187954048;228.0;0.0;0.28014311830985844;-0.4928452483505642;0.4928452483505642;0.28014311830985844;1.0238095238095237;1.7619047619047619;2.4285714285714284;1.7688012236058168;1564.1037569198907;30.166715171183764;23.56964342045822;25.20263658231367;20.114453…
207;12.766952515058264;-3.7885669828364263;12.766952515058264;0.01790409528008774;0.21569514765571476;618.4700000000001;594.2780000000002;617.069214588;204.0;0.0;0.3159710375367615;-0.4928452483507484;0.4928452483507484;0.3159710375367615;0.8974358974358975;1.5897435897435896;2.282051282051282;1.7264980586985672;1495.0946501853039;27.666715171183764;20.94356362670884;23.34605674675127;18.88047317…
208;12.737774506037493;-0.8479202359956319;12.737774506037493;0.17702377977880257;0.47654118327426875;463.5550000000002;438.35500000000025;463.1453439;170.0;0.0;0.307989923533949;-0.49676821268208715;0.49676821268208715;0.307989923533949;1.0606060606060606;1.8181818181818181;2.5454545454545454;1.6552460308368389;1179.7998078147364;22.94901851044682;18.48519221715439;19.301688798082115;16.10088674…
209;13.075215733574318;-4.272775092647251;13.075215733574318;0.030190756345677805;0.24936981561691404;539.6060000000002;510.37400000000036;539.1613878879999;200.0;0.0;0.33519317519631203;-0.49294182459881397;0.49294182459881397;0.33519317519631203;0.9736842105263158;1.6578947368421053;2.3157894736842106;1.7571801557033382;1462.6690802370417;27.44901851044681;21.24890239358207;22.065398974509797;1…
210;13.411799107632875;-4.23366949654074;13.411799107632875;0.005682270529627775;0.10448763599748846;680.8710000000001;636.5190000000001;680.303241508;256.0;0.0;0.2849842624432099;-0.4929461436621368;0.4929461436621368;0.2849842624432099;1.0;1.7551020408163265;2.4693877551020407;1.3702263400113484;2135.43874053867;34.87130376232768;29.025503616403526;29.84200019733125;23.465897276033612;16.981677…
211;12.88974792503472;-3.7903029074284027;12.88974792503472;0.08043117086136609;0.5301970472236784;455.3990000000001;436.2470000000001;454.0020465680001;138.0;0.0;0.27391063364094664;-0.3363045803352913;0.3363045803352913;0.27391063364094664;1.2307692307692308;2.0;2.6153846153846154;1.9892849727892665;1038.641047096817;18.896976746569027;14.667384429149728;17.88637413011988;12.330535685248813;8.1…
212;12.77844784944893;-3.773543648169144;12.77844784944893;0.07883678310626396;0.568914957284271;441.3720000000002;424.2360000000003;439.98639650399997;132.0;0.0;0.27391045610560316;-0.3363045803352995;0.3363045803352995;0.27391045610560316;1.24;1.96;2.56;1.9327221665156167;975.7490618368638;18.02673325856595;13.744734698339352;16.96372439930951;11.919852082725853;7.73473123950011;10.890545567906…
213;12.570377928949357;-3.741597222222223;12.570377928949357;0.07863331443688626;0.7577409115928451;438.1410000000002;424.0290000000002;435.90918750799995;114.0;0.0;0.2640908020227958;-0.3363049905844595;0.3363049905844595;0.2640908020227958;1.3333333333333333;2.0476190476190474;2.619047619047619;2.437429192531418;756.7720199306386;15.620955864630139;11.482400073315839;15.470889732472973;9.847372…
214;12.591211262282691;-3.7115972222222227;12.591211262282691;0.16196664777021907;0.8652715204946356;373.27200000000016;356.13600000000014;372.014325504;114.0;0.0;0.26406735952344174;-0.33729393062083385;0.33729393062083385;0.26406735952344174;1.3333333333333333;2.0476190476190474;2.619047619047619;2.437429192531418;753.5747673576664;15.620955864630139;12.104435600306612;14.506928720349041;9.8473…
215;12.696660525321239;-0.8439570210800358;12.696660525321239;0.17937104124194803;0.6069368361047653;431.4880000000002;406.28800000000024;431.1732729;164.0;0.0;0.30798991808683335;-0.49676821268208715;0.49676821268208715;0.30798991808683335;1.03125;1.78125;2.5;1.6754106702443934;1157.3788750164485;22.241911729260273;18.076943926690525;18.076943926690525;15.60088674817416;10.863702724533168;10.863…
216;12.848305780317485;-0.8990980340840549;12.848305780317485;0.034962784496514354;0.23604811805292022;544.6480000000001;508.36000000000035;544.257336872;210.0;0.0;0.30862081168176186;-0.4967682021499037;0.4967682021499037;0.30862081168176186;1.0;1.725;2.425;1.5304479793774075;1386.6530834284051;28.225039392385707;23.170041730439706;23.170041730439706;19.426585250869646;13.806408861044654;13.8064…
217;12.881363801356276;-0.8972806174939112;12.881363801356276;0.027876616696060674;0.20579025399074874;558.6750000000002;520.3710000000004;558.2729869359999;216.0;0.0;0.30862081168176186;-0.4967682021499037;0.4967682021499037;0.30862081168176186;0.9512195121951219;1.6097560975609757;2.2439024390243905;1.5289506719550179;1379.0821499342487;28.932146173572253;23.877148511626256;23.877148511626256;1…
218;13.597512091932515;-4.107163971688561;13.597512091932515;0.03713774347612708;0.09626623747598971;635.7430000000004;598.4470000000003;635.2413695240001;238.0;0.0;0.3874017098076448;-0.4928452483507636;0.4928452483507636;0.3874017098076448;0.9555555555555556;1.6666666666666667;2.311111111111111;1.666703875856883;1708.627889297822;32.451172221559936;25.85043636576853;26.666932946696257;21.495681…
219;14.027645257980753;-3.572775759661964;14.027645257980753;0.0033018147443653056;0.26069132302565917;576.6270000000001;548.4030000000002;576.1566368559999;212.0;0.0;0.34163217074598146;-0.49676781818559124;0.49676781818559124;0.34163217074598146;1.024390243902439;1.7317073170731707;2.341463414634146;1.9059499149434407;1957.2909072200962;29.473962536829145;22.872693633669762;23.689190214597488;1…
220;12.73063716035848;-0.8567425149071963;12.73063716035848;0.17283415627099696;0.5687815887738432;446.5030000000002;420.29500000000024;446.18417193199997;170.0;0.0;0.3079899181216689;-0.49676821268208715;0.49676821268208715;0.3079899181216689;1.0606060606060606;1.8181818181818181;2.5454545454545454;1.6552460308368386;1177.7998078147364;22.94901851044682;18.576943926690525;18.576943926690525;16.1…
221;12.176562985789765;-3.916121441348228;12.176562985789765;0.005385435038212316;0.37601571999209604;574.2550000000001;556.1110000000001;571.9476982560002;164.0;0.0;0.3213378776865177;-0.474780639808747;0.474780639808747;0.3213378776865177;1.032258064516129;1.7096774193548387;2.3870967741935485;1.8802839365146322;1184.9218903535932;22.269373945685235;16.248797008224628;20.23728666738176;14.87614…
222;12.655841403947152;-4.038566982836427;12.655841403947152;0.00987368249768994;0.2099548427834446;619.4580000000002;596.2740000000003;618.064463556;204.0;0.0;0.3159710375367615;-0.49284524835068366;0.49284524835068366;0.3159710375367615;0.8974358974358975;1.5897435897435896;2.282051282051282;1.7264980586985677;1496.7433096677037;27.666715171183764;20.736456845522294;23.138949965564723;18.880473…
223;13.409094796207334;-4.3732762024047656;13.409094796207334;0.05161371830050343;0.182411288882062;564.6160000000002;536.3920000000004;564.156636856;208.0;0.0;0.3376864776184925;-0.495306312871169;0.495306312871169;0.3376864776184925;1.1;1.875;2.625;1.6783665119256812;1757.4208119660616;28.60371904882607;22.37269363366976;23.189190214597485;19.12256068313308;12.467067898008894;13.907131226809534…
224;12.718291481346135;-0.8723675149071963;12.718291481346135;0.16588971182655254;0.5766912162935068;447.48700000000025;422.28700000000026;447.16818751999995;170.0;0.0;0.3079899181485081;-0.49676821268208715;0.49676821268208715;0.3079899181485081;1.0303030303030303;1.7878787878787878;2.515151515151515;1.6552460308368386;1175.8996732848464;22.94901851044682;18.48519221715439;18.48519221715439;16.1…
225;13.463497696420674;-4.377039844066134;13.463497696420674;0.05128492011456309;0.20782441903722645;549.6050000000004;522.3890000000004;549.1569712039999;202.0;0.0;0.28855575433879677;-0.4951703000647408;0.4951703000647408;0.28855575433879677;1.1025641025641026;1.8717948717948718;2.6153846153846154;1.6939527652549777;1741.6356764227244;27.89661226763952;21.50341064824199;22.319907229169715;18.58…
226;13.459507798732187;-2.036505141408414;13.459507798732187;0.09475611484611157;0.33110952361264145;548.5880000000004;516.3320000000004;548.2046326039999;210.0;0.0;0.3415019273196249;-0.49676814671803515;0.49676814671803515;0.3415019273196249;0.85;1.5;2.125;1.674308482874453;1400.2137152886482;28.277445635192993;22.94488624785023;22.94488624785023;19.409895153459836;13.20487680815924;13.20487680…
227;12.967523253128412;-0.895479891030486;12.967523253128412;0.08245604927513317;0.5077995984735173;490.5560000000002;460.3160000000003;490.21038667999994;188.0;0.0;0.30799092185481847;-0.49662444082097257;0.49662444082097257;0.30799092185481847;1.0833333333333333;1.8611111111111112;2.5833333333333335;1.7448584288558227;1362.3861478332801;25.39661226763952;20.77808543596784;20.77808543596784;17.4…
228;12.861570073328279;-0.8980759445013591;12.861570073328279;0.039803773233606954;0.2360481180529199;544.6480000000005;508.36000000000035;544.257336872;210.0;0.0;0.3086208116817619;-0.49541728897518683;0.49541728897518683;0.3086208116817619;0.95;1.625;2.275;1.5295723567471702;1364.4030834284047;28.225039392385703;23.170041730439706;23.170041730439706;19.426585250869643;13.89394248636215;13.89394…
229;13.829426514075683;-1.2582724972705128;13.829426514075683;0.052841859998072005;0.3190370486279272;529.5450000000003;502.3290000000004;529.173666824;200.0;0.0;0.35248344624546746;-0.4938622362816086;0.4938622362816086;0.35248344624546746;0.9487179487179487;1.6923076923076923;2.358974358974359;1.7581026903303123;1670.3694940322341;27.681069318015695;21.52281685792242;21.52281685792242;18.799264…
230;13.831771463214915;-1.3240578546233304;13.831771463214915;0.12322105867650568;0.3351919321576618;469.4930000000002;446.30900000000025;469.15253745599995;176.0;0.0;0.34163217074585894;-0.49676781818559124;0.49676781818559124;0.34163217074585894;1.0;1.7142857142857142;2.4285714285714284;1.8756135315121742;1611.2071744652744;24.526368779636446;19.27808543596784;19.27808543596784;17.0284071031027…
231;13.682140057840712;-4.194774427696053;13.682140057840712;0.0005011469387721235;0.18259431643138754;656.787;620.499;656.2086894919998;240.0;0.0;0.26341022541057624;-0.4928452483507328;0.4928452483507328;0.26341022541057624;0.8444444444444444;1.511111111111111;2.1333333333333333;1.7873472674480164;1814.2612481034012;32.66671517118376;25.642369082006674;27.275362243862123;21.325778274561543;14.0…
232;13.56236098880569;-4.077062026377502;13.56236098880569;0.023960394396908002;0.2393976910810461;618.7780000000001;580.4740000000003;618.2181915560001;228.0;0.0;0.2629946811276012;-0.4928452483507637;0.4928452483507637;0.2629946811276012;0.9523809523809523;1.619047619047619;2.2142857142857144;1.698186592601033;1599.861491224253;30.545394827624122;24.5074549150006;26.140448076856053;19.825778274…
233;13.420035308533581;-4.168379108766013;13.420035308533581;0.02034229921179831;0.24069777684858515;605.7390000000001;570.4590000000003;605.19779046;222.0;0.0;0.2801423129942436;-0.4928452483507637;0.4928452483507637;0.2801423129942436;1.024390243902439;1.7560975609756098;2.3658536585365852;1.6936758659531272;1559.3641775412657;29.62274509681375;23.454668510500557;25.08766167235601;19.5251370116…
234;13.361774624951552;-4.246377165586672;13.361774624951552;0.07617901659348059;0.21597049367068394;600.6790000000001;572.4550000000002;600.146089236;216.0;0.0;0.28014242536451484;-0.49284524835073296;0.49284524835073296;0.28014242536451484;0.926829268292683;1.6585365853658536;2.317073170731707;1.8289703926320466;1702.5523399550962;29.459608389997214;22.435262300820128;24.06825546267558;19.61445…
235;13.652705747400532;-4.209229899272737;13.652705747400532;0.01267998241306123;0.20075305191898668;642.76;608.488;642.193039428;234.0;0.0;0.26345744209559674;-0.4928452483507327;0.4928452483507327;0.26345744209559674;0.8409090909090909;1.5;2.1136363636363638;1.8234867407205249;1796.6398108371209;31.959608389997214;24.935262300820124;26.568255462675577;20.825778274561543;13.56521712161991;16.700…
236;13.53292667836551;-4.091517497954186;13.53292667836551;0.019620807894703995;0.2679330551791857;604.7510000000002;568.4630000000002;604.2025414919999;222.0;0.0;0.26304189800033223;-0.4928452483507637;0.4928452483507637;0.26304189800033223;0.9512195121951219;1.6097560975609757;2.1951219512195124;1.7356390846064873;1582.6021621041048;29.838288046437576;23.80034813381405;25.433341295669507;19.325…
237;13.3906009980934;-4.182834580342697;13.3906009980934;0.027562884133484067;0.2641706589912323;591.7120000000002;558.4480000000003;591.1821403959999;216.0;0.0;0.28014231299428405;-0.4928452483507636;0.4928452483507636;0.28014231299428405;1.025;1.75;2.35;1.7331422555276297;1542.107651124253;28.915638315627202;22.74756172931401;24.380554891169464;19.02513701167932;12.84328368802456;15.97871216193…
238;13.22074555591653;-4.157135411786387;13.22074555591653;0.02640561649269957;0.29610372779030775;563.6580000000001;534.4260000000003;563.150840268;204.0;0.0;0.28014230724160427;-0.4928452483507636;0.4928452483507636;0.28014230724160427;1.0263157894736843;1.763157894736842;2.3947368421052633;1.7402436597470528;1493.0389672398883;27.338288046437576;21.170211460124385;22.803204621979834;18.1144534…
239;13.547798025052334;-4.251475269643109;13.547798025052334;0.06116832631035485;0.24840965137668813;636.7529999999999;600.4650000000003;636.2036041120001;234.0;0.0;0.2801431240625382;-0.4928452483505642;0.4928452483505642;0.2801431240625382;1.0232558139534884;1.744186046511628;2.372093023255814;1.7840290703841495;1596.147374080556;31.03695865918684;24.4398869084613;26.072880070316753;20.52513701…
240;12.535702515058265;-3.7764142050586487;12.535702515058265;0.012908346980767815;0.23485972750295717;604.4430000000001;582.2670000000003;603.0535645240001;198.0;0.0;0.3159710375367615;-0.4928452483507484;0.4928452483507484;0.3159710375367615;0.8947368421052632;1.5789473684210527;2.263157894736842;1.7212800462659517;1477.8439064648012;26.959608389997218;20.236456845522294;22.63894996556472;18.38…
241;11.906232671844421;-1.1696246123960952;11.906232671844421;0.10497478458413312;0.11998878733679876;666.6830000000001;622.331;665.2246526079999;232.0;0.0;0.32892825701466133;-0.49504215404902147;0.49504215404902147;0.32892825701466133;1.0238095238095237;1.6428571428571428;2.261904761904762;2.054600578719933;1286.1107717119403;30.97396253682914;24.995419978138703;27.397913098181128;19.9208304109…
242;12.854222800314176;-1.0205339110216174;12.854222800314176;0.005438240110858805;0.21527567220111915;574.6300000000002;540.3580000000003;574.231516048;220.0;0.0;0.33520147314119486;-0.4967682021499037;0.4967682021499037;0.33520147314119486;0.9285714285714286;1.5714285714285714;2.1666666666666665;1.5407993606001342;1492.3903909297242;29.965526368391867;23.741046566027354;23.741046566027354;20.23…
243;12.875617156873364;-0.8989756089179239;12.875617156873364;0.03459666582682419;0.22437120093540358;558.6750000000002;520.3710000000004;558.2729869359999;216.0;0.0;0.30862081168176186;-0.4967682021499037;0.4967682021499037;0.30862081168176186;0.926829268292683;1.5853658536585367;2.1951219512195124;1.5360346687484125;1409.1308533743136;29.095282880388783;24.092691461250077;24.092691461250077;19.…
244;12.864189234386746;-1.4655905139833718;12.864189234386746;0.001958616780045608;0.5585594315428851;460.5340000000002;432.3100000000003;460.21105537599993;176.0;0.0;0.3472679337866456;-0.4784300245301131;0.4784300245301131;0.3472679337866456;1.088235294117647;1.7058823529411764;2.323529411764706;1.9634262986991342;1178.1648239307237;24.294317972067564;19.485772558036953;19.485772558036953;16.40…
245;14.145080368863615;-0.9421421112190413;14.145080368863615;0.019060216679264608;0.25681625555883636;548.6110000000002;515.3470000000003;548.232264996;210.0;0.0;0.30862081168176186;-0.4967682021499037;0.4967682021499037;0.30862081168176186;1.0;1.65;2.275;1.5389735075421471;1398.8181421997576;28.388176099202237;22.76354915307276;22.76354915307276;19.320432100987;13.406074700072226;13.40607470007…
246;13.569612171672055;-1.2960592771059034;13.569612171672055;0.007471681573863798;0.3454218331859253;501.49100000000044;478.30700000000036;501.14236669599995;188.0;0.0;0.3524834462454503;-0.5079391154095881;0.5079391154095881;0.3524834462454503;0.9459459459459459;1.6756756756756757;2.3513513513513513;1.7511317825064892;1636.0427256998787;26.266855755642595;19.85467538177197;19.85467538177197;17.…
247;13.910952874619902;-1.2595482174351218;13.910952874619902;0.051904455651576864;0.2983104863890267;543.5720000000003;514.3400000000004;543.1893168879999;206.0;0.0;0.3524834462454675;-0.49099445522027985;0.49099445522027985;0.3524834462454675;0.975;1.7;2.35;1.7592394107191514;1702.3821873040229;28.55131280601877;22.393060345925498;22.393060345925498;19.155106098588384;12.988574855070137;12.9885…
248;13.846980526421362;-1.3348289710997137;13.846980526421362;0.002042536232477854;0.2606183368918917;559.5270000000005;534.3270000000005;559.147846;210.0;0.0;0.3524834462454675;-0.4818913464177913;0.4818913464177913;0.3524834462454675;0.926829268292683;1.6585365853658536;2.317073170731707;1.7436221611907128;1771.8711396393285;29.258419587205317;21.87827874388624;21.87827874388624;19.655106098588…
249;13.963299970865808;-1.257115472477124;13.963299970865808;0.05352671645215956;0.26699229700486177;557.5990000000005;526.3510000000005;557.2049669519998;212.0;0.0;0.35248344624546746;-0.4933064353074722;0.4933064353074722;0.35248344624546746;0.975609756097561;1.7073170731707317;2.3658536585365852;1.7381170100873116;1719.599000821054;29.258419587205314;23.100167127112048;23.100167127112048;19.65…
250;13.915140248643587;-1.2819876793947855;13.915140248643587;0.026702569916855712;0.2314577166180907;559.5710000000003;530.3390000000004;559.1842315079999;212.0;0.0;0.35248344624546746;-0.4934824917001897;0.4934824917001897;0.35248344624546746;0.975609756097561;1.7317073170731707;2.4146341463414633;1.7261310826848097;1706.6353706848893;29.095282880388783;22.384244015795474;22.384244015795474;19.…
251;13.867717409137413;-1.2760273182071515;13.867717409137413;0.028967362030028143;0.27968158077396543;545.5440000000006;518.3280000000004;545.168581444;206.0;0.0;0.35248344624546774;-0.477639128845792;0.477639128845792;0.35248344624546774;0.975;1.725;2.4;1.7459854742745158;1689.394888008909;28.38817609920224;21.93106514838628;21.93106514838628;19.299264050931818;12.583770615948858;12.58377061594…
252;13.528501060560945;-1.2351536648610055;13.528501060560945;0.019648001175778917;0.4004029912517197;485.4920000000005;462.30800000000033;485.147452076;182.0;0.0;0.35248344606112;-0.477639128845792;0.477639128845792;0.35248344606112;0.9166666666666666;1.6388888888888888;2.3333333333333335;1.7273483441465725;1585.3713963345576;25.39661226763952;19.48481205546164;19.48481205546164;17.3674123983536…
253;12.803703043603527;-4.059650037972063;12.803703043603527;0.003961640211639805;0.25739849100855683;585.4840000000002;560.2840000000003;584.0841363800001;192.0;0.0;0.3216561674208191;-0.4747806398284958;0.4747806398284958;0.3216561674208191;0.9459459459459459;1.6486486486486487;2.3513513513513513;1.5926992647247111;1478.6217063929357;26.08936490199414;19.964690662350076;22.36718378239251;17.931…
254;13.589027235524348;-1.142906448484134;13.589027235524348;0.1895315780633242;0.6285826192605826;426.46800000000013;404.29200000000026;426.146723804;160.0;0.0;0.30754359711979745;-0.4809904370603914;0.4809904370603914;0.30754359711979745;0.75;1.3125;1.90625;1.7033468607497477;1257.2932716466014;22.568185142893334;17.486532881422445;17.486532881422445;15.417922655570509;10.74503142063629;10.7450…
255;12.732125535399346;-3.768883154341983;12.732125535399346;0.07701936651612007;0.6328055803214546;427.34500000000014;412.2250000000002;425.97074644;126.0;0.0;0.2739104561056031;-0.3363045803352995;0.3363045803352995;0.2739104561056031;1.25;1.9583333333333333;2.5416666666666665;1.9718386652369462;959.6314201257279;17.319626477379405;13.037627917152806;16.25661761812296;11.419852082725853;7.23473…
256;12.402322373393801;-3.7463888888888888;12.402322373393801;0.06601993575207876;0.8094122686550934;424.11400000000015;412.0180000000001;421.893537444;108.0;0.0;0.2649135921806734;-0.336304987290562;0.336304987290562;0.2649135921806734;1.35;2.05;2.6;2.42677084169696;741.1558639625581;14.91384908344359;10.775293292129291;14.763782951286426;9.347372437654416;5.778545269115796;8.847705055824893;4.1…
257;12.423155706727135;-3.7163888888888894;12.423155706727135;0.14935326908541224;0.9080585285922522;359.2450000000002;344.1250000000001;357.99867544;108.0;0.0;0.2648901499289206;-0.3372939273381089;0.3372939273381089;0.2648901499289206;1.35;2.05;2.6;2.426770841696961;738.0696976353778;14.91384908344359;11.397328819120064;13.799821939162495;9.347372437654416;6.089563032611182;8.365724549762927;4.…
258;12.454448223733937;-3.73150462962963;12.454448223733937;0.07363756613756633;0.8094122686550934;424.1140000000002;412.01800000000026;421.89353744399995;108.0;0.0;0.264090621200256;-0.336304990584468;0.336304990584468;0.264090621200256;1.35;2.05;2.6;2.4535620353357035;741.1558639625581;14.91384908344359;10.775293292129291;14.763782951286425;9.34737243765442;5.778545269115796;8.847705055824893;4…
259;12.47528155706727;-3.7015046296296297;12.47528155706727;0.1569708994708996;0.9080585285922521;359.2450000000002;344.1250000000001;357.99867544;108.0;0.0;0.26406717870088114;-0.33729393062084223;0.33729393062084223;0.26406717870088114;1.35;2.05;2.6;2.453562035335704;738.0696976353778;14.91384908344359;11.397328819120064;13.799821939162493;9.34737243765442;6.089563032611182;8.365724549762927;4.…
260;13.0754261148904;-1.8423604024943314;13.0754261148904;0.1457023380275999;0.628112789351974;414.45700000000016;392.2810000000002;414.1467238039999;156.0;0.0;0.34150192704058885;-0.4535950711646737;0.4535950711646737;0.34150192704058885;0.9032258064516129;1.6451612903225807;2.3870967741935485;1.664718830616436;1164.1615324757686;21.42407448406449;17.129730331190565;17.129730331190565;15.0806666…
261;12.591211262282691;-3.7115972222222227;12.591211262282691;0.0939394368858657;0.8681276240328029;373.27200000000005;356.136;372.014325504;114.0;0.0;0.26406026567645463;-0.33630499059686086;0.33630499059686086;0.26406026567645463;1.2857142857142858;2.0;2.5238095238095237;2.4577014214970716;753.5747673576662;15.620955864630139;12.10443560030661;14.506928720349041;9.885377240115202;6.650223204391…
262;12.612044595616025;-3.6815972222222224;12.612044595616025;0.17727277021919918;0.9202185699268576;308.4030000000001;288.24300000000005;308.1194635;114.0;0.0;0.26403682316987104;-0.3372939306331921;0.3372939306331921;0.26403682316987104;1.1904761904761905;1.9047619047619047;2.4285714285714284;2.4577014214970716;748.274377332345;15.620955864630139;12.726471127297383;13.54296770822511;9.885377240…
263;12.692341985615796;-4.021955577341129;12.692341985615796;0.04146984606538884;0.5555100304509715;470.3700000000003;454.2420000000003;468.97656009199994;142.0;0.0;0.26664720589751606;-0.3363049859503724;0.3363049859503724;0.26664720589751606;1.2592592592592593;1.962962962962963;2.5555555555555554;1.8307783343087403;1072.0510874612785;19.604083527755577;14.445876207616667;17.664865908586826;12.8…
264;12.640487685815067;-0.8476542947425874;12.640487685815067;0.1788573989013822;0.6646864087302262;417.4610000000002;394.27700000000016;417.157622836;158.0;0.0;0.30798991808681986;-0.49676821268208715;0.49676821268208715;0.30798991808681986;1.032258064516129;1.7741935483870968;2.4838709677419355;1.6846300581483193;1141.1493402601463;21.534804948073724;17.36983714550398;17.36983714550398;15.10088…
265;12.776393305651514;-0.9031606297375598;12.776393305651514;0.05278969303770853;0.30436709856659744;516.5940000000003;484.33800000000036;516.2260367439999;198.0;0.0;0.30862081168176186;-0.4967682021499037;0.4967682021499037;0.30862081168176186;1.0526315789473684;1.7894736842105263;2.5;1.5316124421649988;1353.349088245897;26.810825830012615;21.75582816806661;21.75582816806661;18.388580448408863;…
266;13.812575848674332;-1.5271365158143666;13.812575848674332;0.04549567018042944;0.3028380324672544;566.6580000000004;532.3860000000003;566.252920188;216.0;0.0;0.3472679353525232;-0.49676819999675986;0.49676819999675986;0.3472679353525232;1.0;1.7142857142857142;2.380952380952381;1.7198552097996593;1586.3218281856398;29.854795904382627;24.12607165606969;24.12607165606969;20.243587716701118;13.838…
267;13.866430569957805;-0.906123784007532;13.866430569957805;0.07908598933400479;0.403209387331322;544.6480000000003;508.3600000000004;544.257336872;210.0;0.0;0.30862081174625317;-0.4967682021499037;0.4967682021499037;0.30862081174625317;0.975;1.625;2.25;1.5137862733545866;1366.403083428405;28.38817609920224;23.423969644217067;23.423969644217067;19.35410560579821;13.734139804026563;13.73413980402…
268;12.908586959360319;-0.8845807654379978;12.908586959360319;0.02982392423860669;0.22462543347021707;558.6750000000002;520.3710000000004;558.272986936;216.0;0.0;0.30862081154137544;-0.495417288975187;0.495417288975187;0.30862081154137544;0.975609756097561;1.6585365853658536;2.317073170731707;1.5183435005114465;1381.0821499342487;28.932146173572256;23.877148511626253;23.877148511626253;19.9265852…
269;12.904559054044533;-0.899351664665968;12.904559054044533;0.02606838548882595;0.2176381538523835;558.6750000000003;520.3710000000004;558.2729869359999;216.0;0.0;0.3086208116817619;-0.49541728897518683;0.49541728897518683;0.3086208116817619;0.975609756097561;1.6341463414634145;2.268292682926829;1.5278071854784914;1395.4706177789321;29.095282880388787;24.04028521844279;24.04028521844279;19.78242…
270;12.815247759278694;-0.9009154506741985;12.815247759278694;0.04204895229696759;0.2712139355706939;530.6210000000002;496.3490000000004;530.2416868079999;204.0;0.0;0.30862081168176186;-0.4967682021499037;0.4967682021499037;0.30862081168176186;0.9743589743589743;1.641025641025641;2.282051282051282;1.5347281567382132;1347.7421535091946;27.51793261119916;22.462934949253157;22.462934949253157;18.926…
271;12.919593659105363;-0.9105422744676892;12.919593659105363;0.05037540989790079;0.16121586051747622;574.6740000000002;536.3700000000003;574.2679015560001;222.0;0.0;0.3086208116817619;-0.49541728897518683;0.49541728897518683;0.3086208116817619;0.9523809523809523;1.6428571428571428;2.3095238095238093;1.5022400589030602;1400.1466078962226;29.639252954758803;24.285396802090116;24.285396802090116;20…
272;12.79871883365886;-0.920915450674199;12.79871883365886;0.058264440035273646;0.288558547876557;532.5930000000003;500.33700000000033;532.2209513639999;204.0;0.0;0.308620811681762;-0.4967682021499037;0.4967682021499037;0.308620811681762;1.0;1.7435897435897436;2.4358974358974357;1.5347281567382134;1349.973811812856;27.51793261119916;22.164076458530474;22.164076458530474;18.926585250869646;12.8581…
273;13.013004450018094;-0.9101171265236017;13.013004450018094;0.052642300747459236;0.14990812257482627;606.719;568.4150000000003;606.272986936;232.0;0.0;0.3086208116749178;-0.4967682021499037;0.4967682021499037;0.3086208116749178;0.9333333333333333;1.6222222222222222;2.3333333333333335;1.4009865275502766;1701.6637804203692;31.501060274324605;25.719929783204368;25.719929783204368;21.87174369600325…
274;13.046062471056885;-0.9082997099334575;13.046062471056885;0.045556132947005556;0.13584837312043604;620.7459999999999;580.4260000000002;620.2886369999999;238.0;0.0;0.3086208116749178;-0.4967682021499037;0.4967682021499037;0.3086208116749178;0.8695652173913043;1.4782608695652173;2.0869565217391304;1.407989532312948;1671.294139799723;32.20816705551115;26.42703656439091;26.42703656439091;22.40974…
275;13.172315531183571;-0.9190590938630037;13.172315531183571;0.06042534571706759;0.07945070177638237;678.826;632.4580000000001;678.3305018119999;262.0;0.0;0.3086208116749178;-0.4956523846607187;0.4956523846607187;0.3086208116749178;0.9;1.6;2.32;1.3509365956147104;1805.117140251777;35.19973088707385;29.119741905230946;29.119741905230946;24.227585743659823;17.327879430475125;17.327879430475125;13.…
276;13.273874050666077;-4.2304537759969305;13.273874050666077;0.023173080960778858;0.18645047318910418;547.6330000000002;518.4010000000004;547.177706648;202.0;0.0;0.28486194000865306;-0.49517031268568584;0.49517031268568584;0.28486194000865306;1.0;1.6923076923076923;2.358974358974359;1.6763660441871513;1705.1213795900594;27.896612267639515;21.74986289615738;22.566359477085108;18.5845558806723;12.…
277;13.346934537188101;-4.228971146673394;13.346934537188101;0.013228965247432223;0.21344704412075355;575.6870000000002;542.4230000000003;575.2090067759999;214.0;0.0;0.28486194000865306;-0.49517031268568584;0.49517031268568584;0.28486194000865306;1.0;1.6829268292682926;2.341463414634146;1.6704005369398836;1754.67502718621;29.473962536829145;23.658111186621245;24.47460776754897;19.49523948319526;1…
278;13.259985161777188;-4.246982701616766;13.259985161777188;0.0370619698496677;0.21389006350980447;548.6170000000002;520.3930000000004;548.161722236;202.0;0.0;0.3352575867393405;-0.49517031268568573;0.49517031268568573;0.3352575867393405;0.9743589743589743;1.6666666666666667;2.3333333333333335;1.6763660441871513;1703.7345576421467;27.896612267639515;21.658111186621245;22.47460776754897;18.584555…
279;13.317348738371534;-4.221447998525244;13.317348738371534;0.011256578659661232;0.20322863510861972;561.6600000000002;530.4120000000005;561.1933567119999;208.0;0.0;0.28486194000865306;-0.49517031268568584;0.49517031268568584;0.28486194000865306;0.975;1.675;2.35;1.677647725655339;1737.3357679521787;28.603719048826065;22.697076491657334;23.51357307258506;19.122560683133084;12.947922405078614;14.3…
280;13.257384309580377;-3.9961076748511366;13.257384309580377;0.010906000158241058;0.3477382070419485;508.60000000000025;480.37600000000026;508.17804099600005;188.0;0.0;0.2643649030492428;-0.44453349905565825;0.44453349905565825;0.2643649030492428;1.0555555555555556;1.8333333333333333;2.5;1.7809678914531648;1439.9882944184744;25.924074484064484;20.556197052742032;21.37269363366976;17.032625187321…
281;13.117936285109494;-4.059619173774532;13.117936285109494;0.006346844293272813;0.25643490775638145;650.353;628.177;647.978998384;192.0;0.0;0.32393502080826925;-0.4747806398059092;0.4747806398059092;0.32393502080826925;0.918918918918919;1.5945945945945945;2.2972972972972974;1.6170154598754183;1499.2678902723867;26.252501608810675;19.582761949672715;23.571251608829847;17.81450027064264;10.946139…
282;12.72943774219207;-1.475439342403629;12.72943774219207;0.08878212396069518;0.5750778530239663;483.32200000000023;464.1700000000003;482.058967188;158.0;0.0;0.34726793089086544;-0.47843002453786115;0.47843002453786115;0.34726793089086544;1.1612903225806452;1.8064516129032258;2.4838709677419355;1.9707639505634487;1110.0084701920682;22.00986092169139;16.526873737862708;18.112870276977414;14.93039…
283;12.697169032366542;-1.4557870370370376;12.697169032366542;0.066282123960695;0.6683054615049976;404.4260000000001;384.2660000000002;404.14845511999994;152.0;0.0;0.3472679308485308;-0.4784300245379154;0.4784300245379154;0.3472679308485308;1.1;1.7666666666666666;2.466666666666667;1.990934614903848;1061.0022779736037;21.13961743368831;16.22625953404311;16.22625953404311;14.536547818644319;9.36887…
284;13.353799513281178;-4.0656791682143405;13.353799513281178;0.042729509631114215;0.24913941527318725;558.6570000000003;524.3850000000003;558.214820428;210.0;0.0;0.319530859632646;-0.4928452483507636;0.4928452483507636;0.319530859632646;0.9743589743589743;1.641025641025641;2.2564102564102564;1.9684085281995982;1388.234763206547;28.63118126525103;22.90053601178747;23.717032592715196;18.4400386984…
285;11.945312985789764;-3.9039686635704505;11.945312985789764;0.016126175778953256;0.4043345349723534;560.2280000000002;544.1000000000003;557.932048192;158.0;0.0;0.3210925828031855;-0.47478063980875407;0.47478063980875407;0.3210925828031855;1.0333333333333334;1.7;2.3666666666666667;1.874254587004112;1168.1028195582267;21.56226716449869;15.54169022703808;19.530179886195214;14.37614187678257;8.4400…
286;12.424591403947153;-4.026414205058648;12.424591403947153;0.014869430797009864;0.22655310117638955;605.4310000000002;584.2630000000003;604.048813492;198.0;0.0;0.3159710375367615;-0.49284524835068366;0.49284524835068366;0.3159710375367615;0.8947368421052632;1.5789473684210527;2.263157894736842;1.7212800462659514;1479.4298202984955;26.959608389997218;20.02935006433575;22.431843184378174;18.38047…
287;12.43528155706727;-3.7640046296296297;12.43528155706727;0.0611659108087681;0.8759817433504938;360.2330000000001;346.1210000000001;358.99392440800005;108.0;0.0;0.2658454938167901;-0.38700911916621794;0.38700911916621794;0.2658454938167901;1.3;2.0;2.55;2.453562035335704;740.4009764603946;14.91384908344359;11.190222037933516;13.592715157975947;9.34737243765442;5.778902860831361;8.055064377983108…
288;13.511499775512341;-2.086181825088908;13.511499775512341;0.07146088662670325;0.2172163452539516;606.6240000000004;572.3520000000004;606.2101119079999;232.0;0.0;0.3415019273196249;-0.49676814671803515;0.49676814671803515;0.3415019273196249;0.8863636363636364;1.6363636363636365;2.340909090909091;1.5490362330744532;1560.6444349033052;31.26900946675572;24.968489609964507;24.968489609964507;21.303…
289;13.488295257388524;-2.093495333697996;13.488295257388524;0.06638826074251791;0.24038826913092692;592.5970000000005;560.3410000000005;592.194461844;226.0;0.0;0.3415019273196249;-0.49676814671803515;0.49676814671803515;0.3415019273196249;0.9069767441860465;1.6511627906976745;2.3488372093023258;1.5841560582253313;1543.6038953333564;30.561902685569173;24.261382828777958;24.261382828777958;20.8037…
290;13.43097720636418;-2.1158143424253186;13.43097720636418;0.02081640526581019;0.3640457958042599;564.5430000000005;536.3190000000004;564.1631617159999;214.0;0.0;0.3433843484282935;-0.49676814671803515;0.49676814671803515;0.3433843484282935;0.9024390243902439;1.6341463414634145;2.317073170731707;1.6487652692662567;1509.5622256890917;29.14768912319608;22.847169266404865;22.847169266404865;19.8037…
291;12.897685785568179;-4.246081616645737;12.897685785568179;0.000988283601919493;0.2580665065747932;515.9530000000002;497.8090000000003;515.022384216;176.0;0.0;0.3398456314819214;-0.4965945758085363;0.4965945758085363;0.3398456314819214;1.2727272727272727;2.0;2.5757575757575757;2.0881578463657426;1330.7532028677008;24.336134335324452;17.703240950442375;20.09216305831628;15.62175934533365;8.96946…
292;13.099690815771265;-2.0066679657974293;13.099690815771265;0.10677963679720626;0.6014731976836366;444.43900000000014;424.2790000000003;444.12090298;166.0;0.0;0.3415019270525801;-0.46541752113605184;0.46541752113605184;0.3415019270525801;1.0;1.7272727272727273;2.4545454545454546;1.6400478157280374;1261.5577188657064;23.001424753254113;17.739120130931745;17.739120130931745;15.991350293437174;10.…
293;13.171831158593424;-2.003889085726883;13.171831158593424;0.0947091116772305;0.5411445359019779;474.46500000000026;452.2890000000003;474.13146766399996;178.0;0.0;0.3415019271706686;-0.49676814671803515;0.49676814671803515;0.3415019271706686;0.9714285714285714;1.6857142857142857;2.3714285714285714;1.6183973565940306;1324.292166144447;24.578775022443732;19.070018152205982;19.070018152205982;16.9…
294;13.738422339678653;-1.560796553883746;13.738422339678653;0.07628463242505412;0.3059338522655508;566.6140000000003;536.3740000000004;566.21653468;214.0;0.0;0.34726793379126364;-0.47843002453010713;0.47843002453010713;0.34726793379126364;0.9761904761904762;1.619047619047619;2.261904761904762;1.657495223670699;1605.8377545160422;29.854795904382627;23.404563434536634;23.404563434536634;20.2224196…
295;13.198109025647804;-2.0314193594104295;13.198109025647804;0.08853571339718891;0.5411445359019779;474.4650000000003;452.2890000000003;474.1314676639999;178.0;0.0;0.3415019271824218;-0.49676814671803515;0.49676814671803515;0.3415019271824218;1.0;1.7714285714285714;2.5142857142857142;1.652227898574501;1341.542166144447;24.578775022443736;19.07001815220598;19.07001815220598;16.92320194601531;10.8…
296;12.244544595616023;-3.969097222222222;12.244544595616023;0.00707435752078589;0.8170422168145293;381.2290000000001;372.1570000000001;379.913625488;108.0;0.0;0.3489571612431802;-0.4647962175739083;0.4647962175739083;0.3489571612431802;1.55;2.25;2.8;2.390343896970256;749.5410356248765;14.913849083443592;10.33761664013548;13.556606341105637;9.364209190060025;5.169200443602096;8.325014772008736;3.…
297;12.265377928949356;-3.939097222222222;12.265377928949356;0.008231764928193774;0.8655104403668707;316.36000000000007;304.26400000000007;316.018763484;108.0;0.0;0.3489571612299448;-0.46479621757392525;0.46479621757392525;0.3489571612299448;1.45;2.15;2.7;2.3903438969702573;744.7065687687399;14.913849083443592;10.959652167126253;12.592645328981705;9.364209190060025;5.480218207097483;7.84303426594…
298;12.206735953640715;-4.023541666666667;12.206735953640715;0.03485213529856357;0.8599147441235376;336.778;327.706;335.964141068;108.0;0.0;0.34895716124897624;-0.4647962175739009;0.4647962175739009;0.34895716124897624;1.55;2.25;2.8;2.390343896970256;749.5410356248765;14.913849083443592;10.33761664013548;12.726538748009386;9.364209190060025;5.169200443602096;7.909980975460612;3.622146723998448;6.…
299;12.365341080876794;-1.413425925925926;12.365341080876794;0.0016784769463336069;0.6774712956679046;378.42800000000017;356.2520000000001;378.157957184;144.0;0.0;0.34839964152509995;-0.47839923417300045;0.47839923417300045;0.34839964152509995;0.9285714285714286;1.3928571428571428;1.7857142857142858;2.193463228867759;885.5152815355898;20.148053602125596;15.994588888166977;15.994588888166977;13.46…
300;13.621650242860179;-4.146666194038577;13.621650242860179;0.0033406329320839756;0.2555533935645638;589.6740000000002;558.4260000000003;589.199504712;218.0;0.0;0.26438437877444043;-0.4928452483506735;0.4928452483506735;0.26438437877444043;0.8333333333333334;1.5;2.142857142857143;1.8474648955089934;1679.7680712351553;30.166715171183757;23.911658938705855;24.72815551963358;20.118671493374997;12.8…
301;13.155167294943176;-0.8598858864533467;13.155167294943176;0.0884455940263329;0.4079734970516054;532.6370000000002;496.34900000000044;532.257336872;206.0;0.0;0.3079885712452187;-0.4967576039737062;0.4967576039737062;0.3079885712452187;1.0256410256410255;1.794871794871795;2.5128205128205128;1.720411985471564;1428.8168174377272;27.681069318015695;23.06254248634401;23.06254248634401;18.7992640509…
302;13.339168897931073;-1.5283242939686847;13.339168897931073;0.023276402579703648;0.39916786222423944;506.5590000000003;476.31900000000036;506.21653468;194.0;0.0;0.3472679338374492;-0.4784300245300478;0.4784300245300478;0.3472679338374492;1.0810810810810811;1.7567567567567568;2.4324324324324325;1.8946664945950076;1234.4035766140828;26.4156383156272;21.00937592015122;21.00937592015122;17.86224632…
303;12.955796979943493;-0.9130832354240532;12.955796979943493;0.03817350135670683;0.1588848010304263;588.7010000000001;548.3810000000003;588.2835516199999;228.0;0.0;0.30862081167490607;-0.49566015221832105;0.49566015221832105;0.30862081167490607;0.9767441860465116;1.6744186046511629;2.3488372093023258;1.4916111539508006;1418.9050530255665;30.56190268556917;25.1032340472859;25.1032340472859;20.651…
304;13.084292328805976;-0.9215613669072351;13.084292328805976;0.06532851643106063;0.10116783726550592;636.7450000000001;596.4250000000002;636.28355162;244.0;0.0;0.3086208116749178;-0.49565238466420963;0.49565238466420963;0.3086208116749178;0.8723404255319149;1.5106382978723405;2.148936170212766;1.3710167788002277;1693.008345959743;32.91527383669768;26.83528485485478;26.83528485485478;22.833738893…
305;13.123448440218962;-4.169103287636125;13.123448440218962;0.02707364715403493;0.1558144817419703;677.5340000000002;648.3020000000002;676.0950949880003;228.0;0.0;0.321568059185631;-0.4928452483503334;0.4928452483503334;0.321568059185631;0.7906976744186046;1.441860465116279;2.1627906976744184;1.637297440225425;1566.0068064349982;30.495142295929952;23.227440336202452;25.62993345624488;20.86363642…
306;13.382003422712366;-4.318396019456399;13.382003422712366;0.08498670622019477;0.2533620218796091;536.6060000000002;508.3820000000003;536.161722236;198.0;0.0;0.28855545161627716;-0.495306312871169;0.495306312871169;0.28855545161627716;1.0789473684210527;1.868421052631579;2.6315789473684212;1.6839179439147944;1657.482319958705;27.026368779636442;21.464445343205895;22.280941924133618;18.211877080…
307;12.821075405674971;-4.204030433518167;12.821075405674971;0.013772976570179507;0.37863478420340624;482.9270000000003;467.80700000000036;482.0121538799999;162.0;0.0;0.2654332139762655;-0.4965740727852676;0.4965740727852676;0.2654332139762655;1.3870967741935485;2.129032258064516;2.7096774193548385;2.0511988190823134;1307.0395425275185;22.75878406613483;16.333957965014605;18.72288007288851;14.711…
308;12.803094736185464;-4.1946120897917885;12.803094736185464;0.01595692607056276;0.37863478420340624;482.92700000000025;467.80700000000036;482.0121538799999;162.0;0.0;0.2654332138994454;-0.49281905047164687;0.49281905047164687;0.2654332138994454;1.3548387096774193;2.032258064516129;2.6129032258064515;2.02719355387623;1307.0395425275185;22.75878406613483;16.333957965014605;18.722880072888515;14.7…
309;14.139750330687828;-1.3111615803728889;14.139750330687828;0.0032454648526079044;0.26507141487988883;550.5600000000003;520.3200000000004;550.1838971599999;210.0;0.0;0.33623839254704485;-0.4964885682749275;0.4964885682749275;0.33623839254704485;0.775;1.45;2.05;1.9893465937574222;1488.2902350156733;28.973962536829145;23.0771136563752;23.0771136563752;19.26831916817131;12.189840620147649;12.18984…
310;13.32679204997477;-4.3415340283330455;13.32679204997477;0.06580038277562994;0.2934498546696862;517.5630000000002;494.3790000000003;517.1307564560001;188.0;0.0;0.2885554516162772;-0.495306312871169;0.495306312871169;0.2885554516162772;1.135135135135135;1.9189189189189189;2.675675675675676;1.7049580433624518;1716.2252913764985;26.319261998449893;20.296303867055446;21.112800447983172;17.71187708…
311;13.347567991205256;-4.366947251473541;13.347567991205256;0.05087736064106929;0.23202485289583283;535.5780000000002;510.3780000000003;535.1413211400001;196.0;0.0;0.28855545161627716;-0.495306312871169;0.495306312871169;0.28855545161627716;1.0789473684210527;1.8421052631578947;2.5789473684210527;1.7035324893195787;1724.2648279133339;27.18950548645297;20.796303867055443;21.61280044798317;18.0845…
312;13.333679102316367;-4.3834761770933754;13.333679102316367;0.03904304111444201;0.26199981645257786;536.5620000000002;512.3700000000003;536.1253367280001;196.0;0.0;0.33525758535078654;-0.495306312871169;0.495306312871169;0.33525758535078654;1.0526315789473684;1.8157894736842106;2.5526315789473686;1.7035324893195787;1722.6711998699006;27.18950548645297;20.704552157519306;21.521048738447032;18.08…
313;13.361456880094146;-4.350418325853707;13.361456880094146;0.06271168016769679;0.2035499449891167;534.5900000000003;508.38200000000035;534.146072172;196.0;0.0;0.28855545161627716;-0.495306312871169;0.495306312871169;0.28855545161627716;1.0789473684210527;1.8421052631578947;2.5789473684210527;1.7035324893195785;1720.7957401562983;27.18950548645297;21.25733856201935;22.073835142947075;18.08455588…
314;13.335056512784687;-4.331534028333046;13.335056512784687;0.07274482722007436;0.2758348780703649;522.5790000000002;496.3710000000004;522.146072172;192.0;0.0;0.28855545161627716;-0.495306312871169;0.495306312871169;0.28855545161627716;1.1081081081081081;1.8918918918918919;2.6486486486486487;1.6964726394094536;1640.264413089533;26.319261998449896;20.50341064824199;21.319907229169715;17.711877080…
315;13.306532637669902;-4.315634120160409;13.306532637669902;0.08123933010560269;0.26824995245349786;526.9980000000002;503.8140000000003;526.0965351359999;186.0;0.0;0.2885554516162772;-0.495306312871169;0.495306312871169;0.2885554516162772;1.1111111111111112;1.8888888888888888;2.6666666666666665;1.69977695670777;1627.1973212705823;25.612155217263346;19.727054744564715;21.299480271510895;17.173872…
316;13.960462462652357;-4.354523009049299;13.960462462652357;0.05423315726609634;0.2944091017430093;510.54300000000023;487.3590000000003;510.12608567599995;186.0;0.0;0.28855545161627727;-0.495306312871169;0.495306312871169;0.28855545161627727;1.1111111111111112;1.8888888888888888;2.6666666666666665;1.69977695670777;1627.1973212705823;25.612155217263346;19.727054744564715;20.54355132549244;17.1738…
317;13.297171989166037;-2.0779159580498856;13.297171989166037;0.10568272283315894;0.5145557507618492;476.4810000000003;452.28900000000027;476.14711772799984;180.0;0.0;0.3415019647584877;-0.49269998142737237;0.49269998142737237;0.3415019647584877;0.8857142857142857;1.5714285714285714;2.2285714285714286;1.7142871257932284;1289.006596815659;24.57877502244374;19.492667883016356;19.492667883016356;16.…
318;13.571749268782098;-2.0898289871504145;13.571749268782098;0.019839240872045583;0.3899501409119813;550.5600000000004;520.3200000000004;550.1838971599999;210.0;0.0;0.3415042858291071;-0.4964889297169175;0.4964889297169175;0.3415042858291071;0.825;1.5;2.1;1.7364781456925793;1483.5595828867579;28.60371904882606;23.077113656375204;23.077113656375204;19.269267160966542;12.387981701235873;12.3879817…
319;13.294475308641976;-1.955460482804233;13.294475308641976;0.060095061659833915;0.5537765021180717;460.4820000000003;436.29000000000025;460.15220310799987;174.0;0.0;0.3415042856801029;-0.4964889297169175;0.4964889297169175;0.3415042856801029;0.9705882352941176;1.7352941176470589;2.4411764705882355;1.7136355849619784;1295.8307949329333;23.871668241257193;19.084419592552493;19.084419592552493;16.…
320;12.769168538959303;-1.070480389686739;12.769168538959303;0.09480213581724062;0.32916596225217826;537.5460000000004;514.3620000000003;537.1093523159999;196.0;0.0;0.35325231370700266;-0.4928688875657824;0.4928688875657824;0.35325231370700266;0.868421052631579;1.5789473684210527;2.3157894736842106;1.5212906659100525;1579.2985683941952;26.388176099202244;20.73143403306171;21.547930613989433;18.49…
321;12.851363471518592;-4.241421122818578;12.851363471518592;0.0024881192363706006;0.2652277750145956;500.94200000000023;483.80600000000027;500.02271856400006;170.0;0.0;0.2654332139640598;-0.4965957390575707;0.4965957390575707;0.2654332139640598;1.3125;2.03125;2.59375;2.07673937364976;1314.827522459776;23.62902755413791;16.833957965014605;19.22288007288851;15.08375454287287;8.626576463445128;11.3…
322;12.831363471518593;-4.26611248084327;12.831363471518593;0.003421086639430415;0.3072096469186369;501.9260000000003;485.7980000000003;501.006734152;170.0;0.0;0.3376825285748273;-0.4965945764900023;0.4965945764900023;0.3376825285748273;1.28125;2.0;2.5625;2.07673937364976;1313.7241194120156;23.62902755413791;16.742206255478468;19.131128363352378;15.08375454287287;8.58070060867706;11.3214811405355…
323;12.9240389165308;-1.499131708238852;12.9240389165308;0.13267337490551778;0.5144423797228282;496.94700000000023;471.7470000000003;496.14011419999997;182.0;0.0;0.3471337045675114;-0.49648093378947983;0.49648093378947983;0.3471337045675114;1.0285714285714285;1.6571428571428573;2.257142857142857;1.9842866100690955;1229.5943500634671;25.164561460070647;19.44894312779052;20.204872073808975;16.79409…
324;13.137854188009761;-1.5575340136054419;13.137854188009761;0.16738378684807254;0.4374405721089016;522.5540000000003;492.3140000000004;522.20021592;200.0;0.0;0.34713372610037313;-0.49648093378947983;0.49648093378947983;0.34713372610037313;0.8947368421052632;1.4736842105263157;2.026315789473684;2.042087813241691;1307.6789614742418;27.449018510446816;21.81012496651939;21.81012496651939;18.2807911…
325;12.90776435114909;-1.51552878558831;12.90776435114909;0.13267337490551778;0.5144423797228282;496.94700000000023;471.7470000000003;496.14011419999997;182.0;0.0;0.3471337125831641;-0.49648093378947983;0.49648093378947983;0.3471337125831641;1.0285714285714285;1.6571428571428573;2.257142857142857;1.9932451666387536;1229.5943500634671;25.164561460070647;19.44894312779052;20.204872073808975;16.7940…
326;12.855822741171767;-1.4517016250944834;12.855822741171767;0.08864465230536656;0.5570510468419183;462.50200000000024;436.29400000000027;462.17908655199994;176.0;0.0;0.34713370450574094;-0.49648093378947983;0.49648093378947983;0.34713370450574094;0.9705882352941176;1.5588235294117647;2.176470588235294;1.9634262986991347;1176.6550489263968;24.294317972067564;19.14832892397092;19.14832892397092;1…
327;13.796822835654005;-1.5467468016012995;13.796822835654005;0.07597341886708753;0.24384437765909794;607.4900000000001;579.2660000000001;606.1324419759999;216.0;0.0;0.3471337045220271;-0.49648093378947983;0.49648093378947983;0.3471337045220271;0.9047619047619048;1.5;2.119047619047619;1.7222890187030617;1573.636699594579;29.854795904382627;22.843415458744797;24.355273350781708;20.277261221512333;…
328;12.441922871000251;-1.523970143613001;12.441922871000251;0.16984058746955633;0.5747972752011098;410.42600000000016;388.25000000000017;410.1477864239999;156.0;0.0;0.3483996744640987;-0.48073202681972377;0.48073202681972377;0.3483996744640987;0.8666666666666667;1.3333333333333333;1.7;2.178671922180682;919.6826353411295;21.562267164498692;16.811085469094703;16.811085469094703;14.544409076144024;…
329;12.831131383147076;-1.5767016250944825;12.831131383147076;0.1294609788359795;0.5390175229687489;464.47800000000024;440.28600000000034;464.1695844879999;176.0;0.0;0.3472679665842953;-0.48073202683381616;0.48073202683381616;0.3472679665842953;1.0588235294117647;1.6764705882352942;2.2941176470588234;1.9634262986991347;1182.8273815807577;24.294317972067564;18.888055576591583;18.888055576591583;16…
330;13.403784192995712;-3.9663097742330637;13.403784192995712;0.010904939308393091;0.15006467057720063;661.6970000000001;630.449;661.1954819519999;244.0;0.0;0.3226939176561243;-0.4928452483507484;0.4928452483507484;0.3226939176561243;0.7021276595744681;1.3617021276595744;2.0425531914893615;1.4869424363690154;1862.4073718095392;33.06405639668229;25.69149681138584;26.507993392313562;22.867967719676…
331;12.769168538959299;-1.0704803896867385;12.769168538959299;0.10242398143028741;0.32916596225217826;537.5460000000004;514.3620000000004;537.1093523159998;196.0;0.0;0.3532523137093269;-0.49267228745604014;0.49267228745604014;0.3532523137093269;0.868421052631579;1.5;2.1315789473684212;1.524852015308332;1554.0485683941952;26.38817609920224;20.73143403306171;21.547930613989436;18.49906489594108;11.…
332;12.740088498362308;-1.0977154195011332;12.740088498362308;0.07225623582766483;0.46502653425320056;461.4260000000003;442.2740000000002;461.1110665679999;172.0;0.0;0.35306693336968364;-0.4928441257146944;0.4928441257146944;0.35306693336968364;0.8235294117647058;1.4411764705882353;2.1176470588235294;1.7105625605831314;1369.5400250544935;23.396612267639522;18.285180940137064;18.285180940137064;16…
333;12.721702701142185;-1.0624593988830096;12.721702701142185;0.12645796997348202;0.43453470987771964;475.45300000000026;454.28500000000025;475.12671663199995;178.0;0.0;0.3527119182289763;-0.4928441292335054;0.4928441292335054;0.3527119182289763;0.8571428571428571;1.4857142857142858;2.1714285714285713;1.6094476974502212;1488.9762564593607;24.103719048826065;18.99228772132361;18.99228772132361;17.…
334;12.824724094514858;-1.0835012230200711;12.824724094514858;0.10807841500797877;0.277624174488786;553.5890000000003;526.3730000000004;553.140652444;204.0;0.0;0.35325231370899934;-0.4928437981104903;0.4928437981104903;0.35325231370899934;0.8461538461538461;1.4871794871794872;2.1025641025641026;1.7168413338580388;1537.9079234214407;27.681069318015695;22.02432725187516;22.840823832802887;18.913278…
335;12.689983570588728;-1.0480367115982194;12.689983570588728;0.15337018140589587;0.3700024456651527;507.5200000000003;486.3520000000003;507.098787632;184.0;0.0;0.3532523136374346;-0.49284379811049045;0.49284379811049045;0.3532523136374346;0.8888888888888888;1.5277777777777777;2.2222222222222223;1.526121707388095;1407.5943895094147;24.810825830012615;19.400536011787473;20.2170325927152;17.5503764…
336;12.962883745341877;-1.0691380222377693;12.962883745341877;0.11744438864104811;0.24715428400654008;551.5510000000003;526.3510000000003;551.15801676;206.0;0.0;0.3527119182290025;-0.4928434735712013;0.4928434735712013;0.3527119182290025;0.8048780487804879;1.5121951219512195;2.2439024390243905;1.4172999751067086;1793.5708818093658;27.92371000513498;22.086145848458287;22.086145848458287;20.0848513…
337;13.06590513871455;-1.0901798463748313;13.06590513871455;0.10063055636242835;0.15695407365748384;629.6870000000002;598.4390000000003;629.171952572;232.0;0.0;0.3532523137090256;-0.49284314244573035;0.49284314244573035;0.3532523137090256;0.8;1.511111111111111;2.1777777777777776;1.518651057260941;1844.628049441564;31.501060274324598;25.118185379009834;25.93468195993756;21.930916548519217;13.94253…
338;12.931164614788422;-1.0547153349529788;12.931164614788422;0.1459223227603461;0.2062455494612563;583.6180000000002;558.4180000000002;583.1300877599999;212.0;0.0;0.35325231363746074;-0.4928431424457306;0.4928431424457306;0.35325231363746074;0.8333333333333334;1.5476190476190477;2.2857142857142856;1.3636065385141736;1817.3791007378927;28.63081678632152;22.49439413892215;23.310890719849876;20.568…
339;12.765529861636011;-1.0743871252204584;12.765529861636011;0.11591931216931206;0.3748277432994876;491.4960000000004;466.29600000000033;491.1580167599999;186.0;0.0;0.3527119182287885;-0.49286955864280463;0.49286955864280463;0.3527119182287885;0.8333333333333334;1.5;2.1944444444444446;1.7910152135153978;1472.8980306898593;25.39661226763952;20.28518094013706;20.28518094013706;17.48142680573604;11…
340;12.537478426555808;-1.0429150657176443;12.537478426555808;0.14414457935360625;0.5052657456978589;417.4170000000002;398.2650000000002;417.121237328;156.0;0.0;0.35306689634492494;-0.49676781824850724;0.49676781824850724;0.35306689634492494;0.9032258064516129;1.6129032258064515;2.3225806451612905;1.8449037366302499;1306.1464215174242;21.534804948073727;16.91627811640204;16.91627811640204;15.1008…
341;12.7786594707555;-1.0495936890724045;12.7786594707555;0.13513099802117234;0.2861839099223583;493.5150000000003;470.33100000000036;493.15253745599995;184.0;0.0;0.35306689634496097;-0.49676781824850724;0.49676781824850724;0.35306689634496097;0.8918918918918919;1.6486486486486487;2.4054054054054053;1.548278965534628;1605.527396661702;25.354795904382637;20.010136243536717;20.010136243536717;18.11…
342;13.981322943931168;-3.5606229818841855;13.981322943931168;0.002128975238192332;0.29123558886682904;562.6000000000003;536.3920000000004;562.140986792;206.0;0.0;0.34163217074598146;-0.49676781818559124;0.49676781818559124;0.34163217074598146;1.025;1.725;2.35;1.9065475426572025;1939.6310642671522;28.766855755642595;22.165586852483212;22.98208343341094;19.04426242114822;12.113570551009683;13.9618…
343;13.804475938523556;-1.3504956118249762;13.804475938523556;0.08485016865382988;0.3436727410187776;470.4810000000003;448.30500000000035;470.14778642399995;176.0;0.0;0.34163217074598146;-0.49676781818559124;0.49676781818559124;0.34163217074598146;1.0285714285714285;1.7714285714285714;2.4571428571428573;1.9163443205430888;1647.2346042952697;24.689505486452976;19.07097865478129;19.07097865478129;1…
344;13.925150104424993;-3.565252611513816;13.925150104424993;0.0004893147443651991;0.28817703822741314;548.5730000000003;524.3810000000004;548.1253367279999;200.0;0.0;0.34163217074598146;-0.49676781818559124;0.49676781818559124;0.34163217074598146;1.0256410256410255;1.7435897435897436;2.3846153846153846;1.8937121795680494;1904.8158731509554;27.89661226763952;21.218373256983252;22.03486983791098;1…
345;13.829167296548247;-1.4324709204669521;13.829167296548247;0.0197023004819723;0.2413278358660909;500.46300000000025;480.30300000000034;500.12196559999984;186.0;0.0;0.3416321707462625;-0.49676781818559124;0.49676781818559124;0.3416321707462625;1.054054054054054;1.7837837837837838;2.4324324324324325;1.9227258974097936;1749.1952479083586;26.266855755642595;19.757338562019346;19.757338562019346;17…
346;13.921043398841016;-1.3528556993785166;13.921043398841016;0.009146984602431685;0.3387221379544061;485.4920000000003;462.30800000000033;485.147452076;182.0;0.0;0.3416321708235106;-0.49676781818559124;0.49676781818559124;0.3416321708235106;0.8888888888888888;1.5555555555555556;2.1666666666666665;1.9086889644533966;1640.025378152383;25.396612267639522;19.90187667605553;19.90187667605553;17.47709…
347;13.983867394179892;-1.364629033584661;13.983867394179892;0.00837191184503605;0.3005425252523711;515.5180000000004;490.3180000000004;515.1580167599999;194.0;0.0;0.34163217074599994;-0.49676781818559124;0.49676781818559124;0.34163217074599994;0.868421052631579;1.5263157894736843;2.1578947368421053;1.869333058830822;1730.6850022565204;26.97396253682915;21.232774697329766;21.232774697329766;18.40…
348;13.88544918430335;-1.3476561056521368;13.88544918430335;0.044054392009839294;0.3387221379544061;485.49200000000025;462.30800000000033;485.1474520759999;182.0;0.0;0.3416321707459997;-0.49676781818559124;0.49676781818559124;0.3416321707459997;0.9166666666666666;1.6111111111111112;2.2777777777777777;1.8852796102651852;1662.275378152383;25.39661226763952;19.90187667605553;19.90187667605553;17.460…
349;13.72663635361552;-1.3216977670697905;13.72663635361552;0.1520173549728021;0.3794867687947499;455.4660000000003;434.2980000000003;455.13688739199995;170.0;0.0;0.34163217066917495;-0.49676781818559124;0.49676781818559124;0.34163217066917495;0.9411764705882353;1.6764705882352942;2.3823529411764706;1.8776830028205116;1594.1360819289157;23.819261998449896;18.57097865478129;18.57097865478129;16.51…
350;13.88544918430335;-1.3476561056521372;13.88544918430335;0.044054392009839294;0.33872213795440614;485.4920000000003;462.30800000000033;485.1474520759999;182.0;0.0;0.3416321707460091;-0.49676781818559124;0.49676781818559124;0.3416321707460091;0.9166666666666666;1.6666666666666667;2.3333333333333335;1.887310013516799;1662.2753781523827;25.396612267639522;19.901876676055526;19.901876676055526;17.…
351;13.603417737465357;-1.3009390222138235;13.603417737465357;0.22507291052835754;0.4201245357568094;425.44000000000017;406.28800000000024;425.126322708;158.0;0.0;0.341632170669036;-0.49676781818559124;0.49676781818559124;0.341632170669036;0.96875;1.65625;2.34375;1.9155571124354818;1512.0020215214176;22.24191172926027;17.240080633507052;17.240080633507052;15.579718698118983;10.078871643242072;10.…
352;13.884573255228016;-1.2971584204669522;13.884573255228016;0.23252661423206145;0.3172076394641029;467.52100000000024;442.32100000000025;467.1732729;176.0;0.0;0.34163217067467183;-0.49676781818559124;0.49676781818559124;0.34163217067467183;1.0;1.6857142857142857;2.3714285714285714;1.8947563155133227;1623.5992752856885;24.689505486452976;19.740080633507052;19.740080633507052;16.901085903164898;1…
353;13.714717813051145;-1.299344634458721;13.714717813051145;0.23085994756539474;0.3922524427033876;439.46700000000016;418.29900000000026;439.141972772;164.0;0.0;0.3416321706746499;-0.49676781818559124;0.49676781818559124;0.3416321706746499;1.0;1.696969696969697;2.393939393939394;1.9173658910712965;1574.8073597829266;23.11215521726335;18.16273036431743;18.16273036431743;15.990402300641943;10.4955…
354;13.671633912824388;-1.3323307455698326;13.671633912824388;0.09891550312095054;0.35768802466417493;459.8850000000002;441.74100000000027;459.087350356;164.0;0.0;0.3416321706978881;-0.49676781818559124;0.49676781818559124;0.3416321706978881;1.0303030303030303;1.7272727272727273;2.4242424242424243;1.9173658910712965;1580.9778896696719;23.11215521726335;17.540694837326654;18.296623783345108;15.990…
355;13.921043398841014;-1.3712926744771978;13.921043398841014;0.08648982914765768;0.33872213795440614;485.4920000000003;462.3080000000003;485.1474520759999;182.0;0.0;0.3416346369750655;-0.49662403272474537;0.49662403272474537;0.3416346369750655;0.9166666666666666;1.6388888888888888;2.361111111111111;1.935637486601721;1679.5253781523825;25.396612267639526;19.90187667605553;19.90187667605553;17.477…
356;13.762230568153186;-1.3268973607961698;13.762230568153186;0.11710994756539472;0.3794867687947501;455.46600000000024;434.2980000000003;455.13688739199995;170.0;0.0;0.34163217074585894;-0.49676781818559124;0.49676781818559124;0.34163217074585894;0.9411764705882353;1.6470588235294117;2.3529411764705883;1.9027158928622852;1594.1360819289157;23.819261998449896;18.57097865478129;18.57097865478129;1…
357;13.796244173595364;-1.3008556941295033;13.796244173595364;0.22127661423206169;0.3110103281964947;471.5340000000003;450.3660000000003;471.11404377199995;170.0;0.0;0.34163217069123836;-0.49676781818559124;0.49676781818559124;0.34163217069123836;1.0294117647058822;1.7352941176470589;2.4411764705882355;1.9027158928622852;1598.0362164588057;23.819261998449896;18.57097865478129;19.387475235709015;1…
358;13.569027235524349;-1.1567953373730229;13.569027235524349;0.21422293608801568;0.6463090837427254;428.44000000000017;408.28000000000026;428.12598836;160.0;0.0;0.30754359711979745;-0.49676781835197925;0.49676781835197925;0.30754359711979745;0.75;1.3125;1.90625;1.7033468607497477;1259.5636670034564;22.568185142893334;17.187674390699758;17.187674390699758;15.417922655570509;10.296743684552263;10.…
359;12.707434177374655;-3.800133154341982;12.707434177374655;0.05701936651612005;0.654836850683954;429.31700000000006;416.21300000000014;427.95001099599995;126.0;0.0;0.2739104562384023;-0.4967678182800793;0.4967678182800793;0.2739104562384023;1.25;1.9583333333333333;2.5416666666666665;1.9718386652369462;961.7829486937636;17.319626477379405;12.738769426430121;15.957759127400276;11.419852082725853;…
360;12.537478426555806;-1.0429150657176447;12.537478426555806;0.14484631472074572;0.5052657456978589;417.4170000000002;398.2650000000002;417.121237328;156.0;0.0;0.3530668979455674;-0.4967658832519271;0.4967658832519271;0.3530668979455674;0.9032258064516129;1.6129032258064515;2.3225806451612905;1.8465198383739216;1306.1464215174242;21.534804948073724;16.91627811640204;16.91627811640204;15.10088674…
361;12.414259810405644;-1.0095510256571771;12.414259810405644;0.16486331978825608;0.5480522083981528;387.3910000000001;370.25500000000017;387.11067264400003;144.0;0.0;0.353066878466951;-0.4967658832519271;0.4967658832519271;0.353066878466951;1.0;1.7586206896551724;2.5172413793103448;1.8222509326893601;1240.3507698484705;19.957454678884098;15.585380095127803;15.585380095127803;14.169035095596021;9…
362;12.374448223733935;-3.85650462962963;12.374448223733935;0.004325869236583291;0.8118902048232509;426.0860000000002;416.00600000000014;423.872802;108.0;0.0;0.2675113557389017;-0.4953167324077418;0.4953167324077418;0.2675113557389017;1.35;2.05;2.6;2.453562035335704;742.8765536683652;14.91384908344359;10.476434801406606;14.46492446056374;9.34737243765442;5.330257533031769;8.399417319740866;3.8117…
363;12.395281557067271;-3.8265046296296297;12.395281557067271;0.016507464096749747;0.905744015089719;361.2170000000001;348.11300000000006;359.977939996;108.0;0.0;0.26748791428233554;-0.4953167324210865;0.4953167324210865;0.26748791428233554;1.35;2.05;2.6;2.453562035335704;739.9107514647216;14.91384908344359;11.09847032839738;13.500963448439808;9.34737243765442;5.641275296527156;7.9174368136789015…
364;13.828715277777778;-1.2609549529688417;13.828715277777778;0.030107079868985087;0.3157319109838129;506.50700000000035;480.2990000000004;506.1576824119999;192.0;0.0;0.33623601484778626;-0.49676778636126795;0.49676778636126795;0.33623601484778626;0.7837837837837838;1.4054054054054055;1.972972972972973;1.9030831000321666;1331.560951795401;26.52636877963644;20.82356590429059;20.82356590429059;17.8…
365;13.9809375;-1.25936056521374;13.9809375;0.03105190224237875;0.2998611251519164;520.5340000000004;492.31000000000034;520.1733324759998;198.0;0.0;0.33623601485340254;-0.4964885682749275;0.4964885682749275;0.33623601485340254;0.7894736842105263;1.4210526315789473;2.0;1.9243489023095701;1396.5364631675957;27.396612267639515;21.746215635100963;21.746215635100963;18.30279401078196;11.65481845364148…
366;13.641370995176459;-1.2380995960775898;13.641370995176459;0.046315935633528094;0.20484537631999397;473.4810000000002;450.29700000000025;473.1474520759999;178.0;0.0;0.3362360146993879;-0.49676778636126795;0.49676778636126795;0.3362360146993879;0.9142857142857143;1.5714285714285714;2.2;1.8222205871622064;1318.6406816900435;24.949018510446816;19.147948762278173;19.147948762278173;16.850575645948…
367;13.987528108465607;-1.312755968127992;13.987528108465607;0.0008286092214655483;0.2785732703652334;536.5330000000002;508.30900000000037;536.1682470959998;204.0;0.0;0.33623839254142834;-0.49676778636126795;0.49676778636126795;0.33623839254142834;0.7692307692307693;1.4615384615384615;2.051282051282051;1.9686829393479637;1422.9710713540194;28.103719048826065;22.15446392556483;22.15446392556483;18…
368;13.864309492315446;-1.268360654446963;13.864309492315446;0.03311843535935455;0.3157319109838129;506.50700000000035;480.2990000000004;506.15768241199993;192.0;0.0;0.336236034523675;-0.49676778636126795;0.49676778636126795;0.336236034523675;0.7837837837837838;1.4594594594594594;2.081081081081081;1.922728072441416;1356.810951795401;26.52636877963644;20.823565904290593;20.823565904290593;17.90894…
369;13.607078451751068;-1.214237869530528;13.607078451751068;0.06185677498805342;0.4051514144763294;446.45500000000015;424.2790000000002;446.13655304399987;168.0;0.0;0.33623601477334275;-0.49676778636126795;0.49676778636126795;0.33623601477334275;0.8484848484848485;1.5454545454545454;2.242424242424242;1.8617757810405329;1225.642740959146;23.371668241257193;18.16176986174212;18.16176986174212;15.9…
370;13.60707845175107;-1.2326748446292088;13.60707845175107;0.002893867266404948;0.4051514144763294;446.4550000000001;424.2790000000003;446.1365530439999;168.0;0.0;0.3362383727162871;-0.49676778636126795;0.49676778636126795;0.3362383727162871;0.9090909090909091;1.6363636363636365;2.272727272727273;1.9037376365891607;1211.392740959146;23.371668241257186;18.16176986174212;18.16176986174212;16.01157…
371;13.483859835600907;-1.1882795309481813;13.483859835600907;0.0666934103888468;0.4544976370975149;416.42900000000014;396.26900000000023;416.12598835999995;156.0;0.0;0.33623601469923675;-0.49676778636126795;0.49676778636126795;0.33623601469923675;0.9032258064516129;1.5806451612903225;2.2580645161290325;1.8562249248168616;1146.3895558996376;21.794317972067567;16.830871840467882;16.830871840467882…
372;13.263463482615268;-1.9633655753968253;13.263463482615268;0.23742979444864387;0.5043870290772475;462.49800000000033;436.2900000000003;462.1678531719999;176.0;0.0;0.34150428420882295;-0.49676814671803515;0.49676814671803515;0.34150428420882295;0.8235294117647058;1.4411764705882353;1.9705882352941178;1.9440202372167756;1190.4809417360832;24.29431797206757;19.45466308055557;19.45466308055557;16.…
373;13.140244866465103;-1.9257527872260018;13.140244866465103;0.28182510812967165;0.5666549611449712;432.4720000000002;408.28000000000026;432.15728848799995;164.0;0.0;0.34150424451298034;-0.49676814671803515;0.49676814671803515;0.34150424451298034;0.8125;1.40625;1.96875;1.9177553695325296;1128.4444423503442;22.71696770287794;18.123765059281332;18.123765059281332;15.478043500881705;10.094304936857…
374;13.19402840765936;-1.9418477182539684;13.19402840765936;0.25270473775930147;0.5666549611449712;432.4720000000002;408.2800000000002;432.15728848799995;164.0;0.0;0.34164362849297736;-0.49676814671803515;0.49676814671803515;0.34164362849297736;0.84375;1.5;2.125;1.9417868214345266;1150.6944423503442;22.71696770287794;18.123765059281332;18.123765059281332;15.494880253287313;10.10028800100117;10.10…
375;13.486821547693662;-2.0806623204837487;13.486821547693662;0.020556642157628424;0.40490823971545625;536.5330000000005;508.3090000000004;536.1682470959998;204.0;0.0;0.3415042844575763;-0.49676814671803515;0.49676814671803515;0.3415042844575763;0.8205128205128205;1.4871794871794872;2.076923076923077;1.7187619401769765;1418.1626057135716;27.73347556082299;22.15446392556483;22.15446392556483;18.85…
376;13.209547587553539;-1.9462938161375658;13.209547587553539;0.0608124629454172;0.5763885753668812;446.45500000000027;424.2790000000002;446.13655304399987;168.0;0.0;0.341504284308572;-0.49676814671803515;0.49676814671803515;0.341504284308572;0.9696969696969697;1.7272727272727273;2.4242424242424243;1.6976194543929748;1231.5001680531477;23.001424753254117;18.16176986174212;18.16176986174212;16.029…
377;13.104650651927438;-1.9149877173091459;13.104650651927438;0.29918905370790316;0.5666549611449712;432.4720000000002;408.2800000000002;432.1572884879999;164.0;0.0;0.3415019270710224;-0.49676814671803515;0.49676814671803515;0.3415019270710224;0.84375;1.53125;2.15625;1.8957623226158309;1150.6944423503442;22.71696770287794;18.123765059281332;18.123765059281332;15.494880253287311;10.10028800100117;…
378;13.158434193121693;-1.9310826483371129;13.158434193121693;0.27006868333753276;0.5666549611449712;432.4720000000002;408.2800000000002;432.15728848799995;164.0;0.0;0.3416412817295935;-0.49676814671803515;0.49676814671803515;0.3416412817295935;0.84375;1.5;2.125;1.9196756667847539;1150.6944423503442;22.71696770287794;18.123765059281332;18.123765059281332;15.494880253287313;10.10028800100117;10.10…
379;13.034298784328548;-1.793998724489796;13.034298784328548;0.15971992987056072;0.7491869343703944;408.4500000000001;384.2580000000002;408.15728848799995;156.0;0.0;0.34148955477130416;-0.49676814671805963;0.49676814671805963;0.34148955477130416;1.0666666666666667;1.8;2.533333333333333;1.6197552694492416;1002.8562643941755;20.71696770287794;16.84989788845557;16.84989788845557;14.580666690914217;1…
380;13.102200018896447;-1.7991007653061226;13.102200018896447;0.1597199298705605;0.71288928678356;422.47700000000015;396.2690000000002;422.17293855199995;162.0;0.0;0.34148955477130416;-0.49676814671805963;0.49676814671805963;0.34148955477130416;1.032258064516129;1.7741935483870968;2.5161290322580645;1.607127373584331;1018.8077789134596;21.42407448406449;17.557004669642115;17.557004669642115;15.08…
381;13.170101253464349;-1.8042028061224493;13.170101253464349;0.15971992987056072;0.5286532796192628;436.5040000000002;408.28000000000026;436.18858861599995;168.0;0.0;0.34148955477130416;-0.49676814671805963;0.49676814671805963;0.34148955477130416;1.0;1.71875;2.4375;1.6002366229107317;1032.7826732526887;22.13118126525104;18.26411145082866;18.26411145082866;15.580666690914217;11.321649567538426;11…
382;13.32800871700583;-2.0322844623960696;13.32800871700583;0.09361219771318363;0.45663070104508124;506.5070000000003;480.2990000000003;506.1576824119999;192.0;0.0;0.3415019273196249;-0.49676814671803515;0.49676814671803515;0.3415019273196249;0.8378378378378378;1.5135135135135136;2.135135135135135;1.683470363510094;1351.8953588327513;26.15612529163336;20.82356590429059;20.82356590429059;17.909895…
383;13.412936438094267;-2.041451129062736;13.412936438094267;0.09289479642760057;0.4389021224608455;520.5340000000004;492.3100000000004;520.1733324759999;198.0;0.0;0.3415019286911556;-0.4964889297169175;0.4964889297169175;0.3415019286911556;0.8421052631578947;1.5263157894736843;2.1578947368421053;1.7013507152931704;1416.9515862651408;27.026368779636435;21.746215635100967;21.746215635100967;18.320…
384;13.384030296436503;-2.1346159953178794;13.384030296436503;0.012073255228017166;0.3595442057036768;550.5160000000003;524.3080000000004;550.1475116519999;208.0;0.0;0.3415019273196249;-0.49676814671803515;0.49676814671803515;0.3415019273196249;0.925;1.65;2.325;1.6640497159429122;1492.560160044504;28.44058234200953;21.886134571440962;21.886134571440962;19.26573720111641;12.103987109912879;12.1039…
385;13.453317933125486;-2.1064185749866207;13.453317933125486;0.045520492147476554;0.23735811727687872;578.5700000000003;548.3300000000004;578.1788117799999;220.0;0.0;0.3415019273196249;-0.49676814671803515;0.49676814671803515;0.3415019273196249;0.9285714285714286;1.6666666666666667;2.357142857142857;1.6078283516903942;1526.5766391409145;29.854795904382623;23.300348133814055;23.300348133814055;20…
386;13.480857414401232;-2.097148193884946;13.480857414401232;0.04029513373973859;0.2146222413681866;592.5970000000002;560.3410000000003;592.1944618439999;226.0;0.0;0.3415019273196249;-0.49676814671803515;0.49676814671803515;0.3415019273196249;0.9069767441860465;1.6511627906976745;2.3488372093023258;1.5752400320403273;1543.6038953333561;30.56190268556917;24.007454915000604;24.007454915000604;20.76…
387;13.497263913884655;-2.04667339592326;13.497263913884655;0.09115744498238376;0.24914541186076178;577.6300000000003;542.3500000000004;577.2311816999999;222.0;0.0;0.3415019273196249;-0.49676814671803515;0.49676814671803515;0.3415019273196249;0.9047619047619048;1.6428571428571428;2.3333333333333335;1.60346876610073;1482.046891785362;29.854795904382623;24.392099843350195;24.392099843350195;20.2657…
388;13.588087131652152;-2.0498473953060516;13.588087131652152;0.09198261104359373;0.232419711617044;632.7100000000004;592.3900000000004;632.27338086;244.0;0.0;0.3415019273196249;-0.49676814671803515;0.49676814671803515;0.3415019273196249;0.8695652173913043;1.608695652173913;2.3260869565217392;1.341072516363866;1598.29131367213;32.260573298318434;26.667740563596336;26.667740563596336;22.3213800937…
389;13.56492671858987;-2.0541671231972067;13.56492671858987;0.08907748638985447;0.23494603386746662;619.6670000000001;582.3710000000002;619.241746384;238.0;0.0;0.3415019273196249;-0.49676814671803515;0.49676814671803515;0.3415019273196249;0.8888888888888888;1.6444444444444444;2.3777777777777778;1.362547298699595;1563.8885692105541;31.39032981031536;25.628775258560246;25.628775258560246;21.9275332…
390;13.457755802947972;-4.156722282346668;13.457755802947972;0.0002202485932647491;0.17419761894533273;614.6250000000002;584.3850000000003;614.1457974;228.0;0.0;0.3415019273196249;-0.49676814671803515;0.49676814671803515;0.3415019273196249;0.9069767441860465;1.627906976744186;2.302325581395349;1.5974215931781608;1663.0685269457558;30.777445635193004;23.61684471474178;24.433341295669504;20.5563417…
391;13.472357082315737;-2.047455076364031;13.472357082315737;0.09044230537261844;0.34672650692534723;563.6030000000003;530.3390000000004;563.215531636;216.0;0.0;0.3415019273196249;-0.49676814671803515;0.49676814671803515;0.3415019273196249;0.9024390243902439;1.6341463414634145;2.317073170731707;1.6330203137734824;1465.1554640990762;29.147689123196077;23.684993062163645;23.684993062163645;19.76573…
392;13.549952246614197;-2.055976445243792;13.549952246614197;0.08817571586644535;0.3238660609183916;605.6400000000002;570.3600000000004;605.2260963199999;232.0;0.0;0.3415019273196249;-0.49676814671803515;0.49676814671803515;0.3415019273196249;0.8863636363636364;1.6363636363636365;2.3636363636363638;1.398303388109477;1546.858963018515;30.68322302912881;24.921668477373697;24.921668477373697;21.4275…
393;13.35280912327945;-2.048379393424036;13.35280912327945;0.09103703103836636;0.45663070104508124;506.50700000000035;480.2990000000003;506.1576824119998;192.0;0.0;0.3415019470880562;-0.49676814671803515;0.49676814671803515;0.3415019470880562;0.8108108108108109;1.4864864864864864;2.1621621621621623;1.6987969141420127;1377.1453588327513;26.156125291633362;20.82356590429059;20.82356590429059;17.909…
394;13.247571176618795;-1.9946716742252462;13.247571176618795;0.10568272283315938;0.5145557507618492;476.4810000000004;452.28900000000027;476.14711772799984;180.0;0.0;0.34150192731933426;-0.49676814671803515;0.49676814671803515;0.34150192731933426;0.8285714285714286;1.4857142857142858;2.142857142857143;1.6735640318943845;1289.0065968156587;24.578775022443736;19.492667883016356;19.492667883016356;…
395;13.272371582892415;-2.0107666052532123;13.272371582892415;0.1031075561583421;0.5145557507618492;476.48100000000034;452.28900000000027;476.14711772799984;180.0;0.0;0.3415019470877624;-0.49676814671803515;0.49676814671803515;0.3415019470877624;0.8571428571428571;1.5714285714285714;2.2857142857142856;1.691649510083022;1311.2565968156584;24.57877502244374;19.492667883016352;19.492667883016352;16.…
396;13.77189577622256;-2.079668428091515;13.77189577622256;0.08273923401970729;0.24719445454516947;704.7729999999999;660.4210000000002;704.2945102279999;272.0;0.0;0.3415019273196249;-0.49676814671803515;0.49676814671803515;0.3415019273196249;0.7647058823529411;1.3725490196078431;1.9607843137254901;1.254829891811991;1672.1794955208143;35.21032076662425;29.019771050456797;29.019771050456797;24.9451…
397;13.691458235835524;-2.0420556399206915;13.691458235835524;0.09480975913968281;0.26848154274367775;674.7470000000003;632.4110000000001;674.283945544;260.0;0.0;0.34150192731933426;-0.49676814671803515;0.49676814671803515;0.34150192731933426;0.7551020408163265;1.3673469387755102;1.9795918367346939;1.213306317110812;1607.0695325647325;33.63297049743465;27.688873029182563;27.688873029182563;23.979…
398;13.291686402956245;-2.01521270313681;13.291686402956245;0.08102424259511998;0.5198537848996273;490.46400000000034;468.28800000000035;490.1263822839999;184.0;0.0;0.3415019273196251;-0.49676814671803515;0.49676814671803515;0.3415019273196251;0.8611111111111112;1.6111111111111112;2.388888888888889;1.508139808031884;1393.0984236664283;24.863232072819905;19.53067268547714;19.53067268547714;17.4956…
399;13.289858187896677;-1.9373405192540747;13.289858187896677;0.12369702976113062;0.35902974311376434;492.5270000000003;468.3350000000004;492.15728848799995;184.0;0.0;0.3415019271706683;-0.49676814671803515;0.49676814671803515;0.3415019271706683;0.8108108108108109;1.4864864864864864;2.2162162162162162;1.4413597771900313;1489.4817921698648;25.407202147189928;20.140272917226383;20.140272917226383;1…
400;13.104849983203156;-1.9028319869614512;13.104849983203156;0.13322425343413058;0.6138411754535316;430.45600000000024;408.2800000000002;430.14163842399995;162.0;0.0;0.34150192717064615;-0.49676814671803515;0.49676814671803515;0.34150192717064615;0.96875;1.6875;2.40625;1.6585819528961692;1210.0694444703934;22.294317972067567;17.753521571278252;17.753521571278252;15.47451354103157;10.271825291786…
401;13.124612500349933;-1.9849488614890403;13.124612500349933;0.10535457659883618;0.5056243770131957;485.3190000000003;467.1750000000003;484.04804365599995;168.0;0.0;0.34150192719864536;-0.49676814671803515;0.49676814671803515;0.34150192719864536;0.9696969696969697;1.7272727272727273;2.4545454545454546;1.6682493092946065;1284.5546812387558;23.164561460070647;17.43210024810708;18.94395814014399;15…
402;13.083738872092045;-1.9358180980725623;13.083738872092045;0.12073247171157964;0.5777875902662498;450.87400000000025;431.72200000000026;450.087016008;162.0;0.0;0.3415019271707272;-0.49676814671803515;0.49676814671803515;0.3415019271707272;1.0;1.71875;2.4375;1.6585819528961692;1216.1844723976938;22.294317972067567;17.13148604428748;17.887414990305935;15.47451354103157;9.960807528290642;10.33877…
403;13.18749461130233;-1.9213505054799693;13.18749461130233;0.12812221261780365;0.5606465326475366;459.4980000000003;434.2980000000003;459.16818751999995;174.0;0.0;0.3415019271707779;-0.49676814671803515;0.49676814671803515;0.3415019271707779;0.9705882352941176;1.6764705882352942;2.3529411764705883;1.6310438333302852;1263.2827415905567;23.87166824125719;19.200735166778212;19.200735166778212;16.38…
404;13.18059378485605;-1.9786010198832615;13.18059378485605;0.0470155536158976;0.3098523317083719;473.4810000000002;450.29700000000025;473.1474520759999;178.0;0.0;0.341501927170778;-0.49676814671803515;0.49676814671803515;0.341501927170778;1.0285714285714285;1.7428571428571429;2.4285714285714284;1.6184071892072103;1338.9476736823074;24.578775022443736;19.147948762278173;19.147948762278173;16.8683…
405;13.064849983203157;-1.9653319869614512;13.064849983203157;0.10955561438087624;0.5958850327318387;432.4280000000002;412.26800000000026;432.12090298;162.0;0.0;0.34150192717089506;-0.5079666421420291;0.5079666421420291;0.34150192717089506;0.96875;1.6875;2.40625;1.6585819528961692;1212.0427629476173;22.294317972067567;17.200735166778212;17.200735166778212;15.47451354103157;9.995432089536008;9.995…
406;13.198109025647806;-1.9415756094104313;13.198109025647806;0.1210800920954136;0.5537765021180717;460.4820000000003;436.29000000000025;460.15220310799987;174.0;0.0;0.3415019271763277;-0.49676814671803515;0.49676814671803515;0.3415019271763277;0.9411764705882353;1.7058823529411764;2.411764705882353;1.6557232618910986;1292.830794932933;23.871668241257197;19.084419592552493;19.084419592552493;16.4…
407;13.229590507129284;-1.9839066043083902;13.229590507129284;0.10770484554709014;0.5145557507618491;476.48100000000034;452.28900000000027;476.14711772799984;180.0;0.0;0.3415019272452361;-0.49676814671803515;0.49676814671803515;0.3415019272452361;0.8571428571428571;1.6;2.3142857142857145;1.6567791116545254;1311.2565968156587;24.57877502244374;19.492667883016352;19.492667883016352;16.9612067484760…
408;13.35280912327945;-2.048379393424036;13.35280912327945;0.09103703103836636;0.45663070104508124;506.50700000000035;480.2990000000003;506.1576824119998;192.0;0.0;0.34150194709306664;-0.49676814671803515;0.49676814671803515;0.34150194709306664;0.8378378378378378;1.5675675675675675;2.2432432432432434;1.7008687248039818;1377.1453588327513;26.156125291633362;20.82356590429059;20.82356590429059;17.9…
409;13.27599800032645;-1.9480060953953204;13.27599800032645;0.11953199022984506;0.3171364832118617;517.5780000000004;486.3300000000003;517.2100523319999;198.0;0.0;0.34150192717089506;-0.49676814671803515;0.49676814671803515;0.34150192717089506;0.9473684210526315;1.6578947368421053;2.3684210526315788;1.482999761017938;1331.7122662979843;26.700095366003378;21.73030380080172;21.73030380080172;18.368…
410;13.15700563058608;-3.365487512677078;13.15700563058608;0.08096104045663166;0.5206761776732338;494.52100000000024;472.3450000000003;494.10353866399987;180.0;0.0;0.34150192717070443;-0.49676814671803515;0.49676814671803515;0.34150192717070443;0.9714285714285714;1.6571428571428573;2.3142857142857145;1.6393260850416724;1439.6721329673676;24.794317972067564;18.97826644266984;19.794763023597568;16.…
411;13.147838963919408;-1.9094870795540442;13.147838963919408;0.13165942631985295;0.42571548705692197;462.5230000000002;440.3470000000002;462.11370942399986;168.0;0.0;0.3415019271707041;-0.49676814671803515;0.49676814671803515;0.3415019271707041;1.0;1.7272727272727273;2.4242424242424243;1.6415214238943596;1232.6418775032244;23.001424753254113;18.161769861742115;18.97826644266984;16.01251834349235…
412;13.104849983203158;-2.0448072956034267;13.104849983203158;0.05751067527586118;0.33526592807460776;461.4260000000003;442.2740000000003;461.11106656799996;172.0;0.0;0.3415019271711247;-0.49676814671803515;0.49676814671803515;0.3415019271711247;1.0294117647058822;1.7352941176470589;2.411764705882353;1.637856945039029;1313.747241002833;23.87166824125719;18.01723174770594;18.01723174770594;16.3851…
413;13.238722738534246;-1.9699212648022169;13.238722738534246;0.1132144458369102;0.5612214736086228;474.4650000000004;452.2890000000003;474.1314676639999;178.0;0.0;0.3415019272452361;-0.49676814671803515;0.49676814671803515;0.3415019272452361;0.8571428571428571;1.542857142857143;2.342857142857143;1.4825917931855497;1343.7872786422836;23.99298858481683;18.906881445389452;18.906881445389452;17.0469…
414;13.193268193079701;-1.9668348450491306;13.193268193079701;0.1132144458369102;0.5782788137546904;460.4380000000002;440.2780000000003;460.1158175999999;172.0;0.0;0.34150192724523626;-0.49676814671803515;0.49676814671803515;0.34150192724523626;0.8529411764705882;1.5;2.2058823529411766;1.4920066523833226;1327.1273255733695;23.285881803630282;18.199774664202902;18.199774664202902;16.54699318610300…
415;13.263109025647807;-1.9298568594104308;13.263109025647807;0.12699725185872723;0.41861114015581236;466.48900000000015;444.3130000000003;466.1416384239999;174.0;0.0;0.34150192718220335;-0.49676814671803515;0.49676814671803515;0.34150192718220335;0.8857142857142857;1.6571428571428573;2.4571428571428573;1.5110812406799266;1487.08645972287;23.992988584816832;18.98557237884713;18.98557237884713;17.…
416;13.131786711598219;-2.061222600151171;13.131786711598219;0.06861552028218698;0.5377878224154728;460.4380000000003;440.2780000000003;460.11581759999996;172.0;0.0;0.3415019271824218;-0.49676814671803515;0.49676814671803515;0.3415019271824218;1.0294117647058822;1.7941176470588236;2.5294117647058822;1.6656750009180745;1324.882213075533;23.871668241257193;18.108983457242076;18.108983457242076;16.3…
417;13.322895970654617;-4.54283115805682;13.322895970654617;0.022974335164107407;0.522773100840768;484.42600000000016;465.2740000000003;484.1133729879999;180.0;0.0;0.4159196697483662;-0.49676814671803515;0.49676814671803515;0.4159196697483662;1.0;1.7428571428571429;2.4571428571428573;1.6606516313864166;1329.658944555278;24.794317972067564;18.387414990305935;18.387414990305935;16.685838406436755;1…
418;13.149152966742252;-1.9462938161375662;13.149152966742252;0.1197753706670659;0.5763885753668812;446.45500000000027;424.2790000000002;446.13655304399987;168.0;0.0;0.34150192724495654;-0.49676814671803515;0.49676814671803515;0.34150192724495654;0.9090909090909091;1.6666666666666667;2.4242424242424243;1.661211016022796;1245.7501680531477;23.001424753254113;18.161769861742115;18.161769861742115;1…
419;13.272371582892415;-2.0107666052532123;13.272371582892415;0.1031075561583421;0.5145557507618491;476.4810000000003;452.28900000000027;476.1471177279999;180.0;0.0;0.34150194709277226;-0.49676814671803515;0.49676814671803515;0.34150194709277226;0.9142857142857143;1.6857142857142857;2.4;1.6937715352280107;1311.2565968156584;24.578775022443743;19.492667883016356;19.492667883016356;16.9780435008817…
420;13.318408163621076;-1.9606827496647568;13.318408163621076;0.1173206179362658;0.3171364832118617;517.5780000000004;486.3300000000004;517.2100523319999;198.0;0.0;0.34150192724495654;-0.49676814671803515;0.49676814671803515;0.34150192724495654;0.9736842105263158;1.763157894736842;2.526315789473684;1.5231776560905026;1348.9622662979843;26.700095366003374;21.730303800801718;21.730303800801718;18.3…
421;13.409231381388572;-1.9638567490475483;13.409231381388572;0.11814578399747644;0.28758065608394484;572.6580000000002;536.3700000000005;572.2522514919999;220.0;0.0;0.34150192724495654;-0.49676814671803515;0.49676814671803515;0.34150192724495654;0.9285714285714286;1.7142857142857142;2.5;1.2557041444325363;1463.4758589125113;29.105872759939192;24.005944521047866;24.005944521047866;20.424003283814…
422;13.38607096832629;-1.9681764769387042;13.38607096832629;0.11524065934373673;0.2929224894856688;559.6150000000002;526.3510000000003;559.220617016;214.0;0.0;0.34150192724495654;-0.49676814671803515;0.49676814671803515;0.34150192724495654;0.9512195121951219;1.7560975609756098;2.5609756097560976;1.280205489632769;1429.8654093217965;28.235629271936112;22.966979216011772;22.966979216011772;20.03015…
423;13.293501332052157;-1.9614644301055288;13.293501332052157;0.1166054783265007;0.4420229085702176;503.55100000000044;474.31900000000036;503.1944022679999;192.0;0.0;0.34150192724495654;-0.49676814671803515;0.49676814671803515;0.34150192724495654;0.972972972972973;1.7567567567567568;2.5135135135135136;1.5616606087773666;1332.3367503598583;25.992988584816832;21.02319701961517;21.02319701961517;17.…
424;13.355540940795063;-1.9566721895178332;13.355540940795063;0.12051172832650026;0.41099704393950354;529.5890000000003;498.34100000000035;529.2100523319999;202.0;0.0;0.34150192724495654;-0.49676814671803515;0.49676814671803515;0.34150192724495654;0.9487179487179487;1.7435897435897436;2.5384615384615383;1.3436486543404553;1394.3013026494582;26.82141570956302;21.851624144361363;21.851624144361363;…
425;13.371096496350617;-1.969985798985289;13.371096496350617;0.11433888882032761;0.4053132134963706;545.5880000000002;514.3400000000004;545.204966952;208.0;0.0;0.34150192724495654;-0.49676814671803515;0.49676814671803515;0.34150192724495654;0.95;1.75;2.55;1.3203778839271423;1413.0876922084112;27.528522490749566;22.259872434825223;22.259872434825223;19.530156433697393;13.29065813885291;13.29065813…
426;13.117671485260772;-2.083650321239607;13.117671485260772;0.02750440917107566;0.33526592807460776;461.4260000000002;442.2740000000003;461.111066568;172.0;0.0;0.3415019273085051;-0.49676814671803515;0.49676814671803515;0.3415019273085051;1.0588235294117647;1.8235294117647058;2.5588235294117645;1.6656750009180745;1330.9972410028329;23.87166824125719;18.01723174770594;18.01723174770594;16.3851971…
427;13.595079522463127;-2.03225635393046;13.595079522463127;0.023992156757342675;0.3462947933435404;546.5750000000003;520.3670000000004;546.167853172;204.0;0.0;0.3415019286366247;-0.49676814671803515;0.49676814671803515;0.3415019286366247;0.8536585365853658;1.6341463414634145;2.4634146341463414;1.3857590927405008;1751.6105549138147;28.139252954758803;22.30803423168409;22.30803423168409;19.9576767…
428;13.314327601410934;-1.9384876936885864;13.314327601410934;0.12592091703988473;0.4186111401558123;466.48900000000015;444.3130000000003;466.1416384239999;174.0;0.0;0.3415019302686754;-0.49676814671803515;0.49676814671803515;0.3415019302686754;0.9142857142857143;1.6857142857142857;2.5142857142857142;1.5482299626254568;1481.83645972287;23.992988584816835;18.98557237884713;18.98557237884713;17.063…
429;13.209547587553539;-2.0315039210128494;13.209547587553539;0.11720020399224862;0.5763885753668813;446.45500000000015;424.2790000000002;446.13655304399987;168.0;0.0;0.3415043439726596;-0.4966243740269886;0.4966243740269886;0.3415043439726596;0.9393939393939394;1.7272727272727273;2.484848484848485;1.7037558308270113;1248.750168053148;23.00142475325411;18.16176986174212;18.16176986174212;16.02935…
430;13.050734756865708;-1.8979159580498868;13.050734756865708;0.13386801850097285;0.6376906012858017;416.4290000000002;396.26900000000023;416.12598835999995;156.0;0.0;0.34150192717062655;-0.49676814671803515;0.49676814671803515;0.34150192717062655;0.967741935483871;1.7096774193548387;2.4516129032258065;1.664718830616436;1166.3764258731787;21.42407448406449;16.830871840467882;16.830871840467882;15…
431;13.135662477954146;-1.907082624716554;13.135662477954146;0.13315061721538934;0.6138411754535318;430.4560000000002;408.2800000000002;430.1416384239999;162.0;0.0;0.3415019285421572;-0.4964889297169175;0.4964889297169175;0.3415019285421572;1.0;1.78125;2.53125;1.6817776149195593;1230.3194444703931;22.294317972067564;17.753521571278256;17.753521571278256;15.491350293437177;10.277808355929734;10.27…
432;13.173953373015873;-1.987915958049887;13.173953373015873;0.11977537066706567;0.5763885753668812;446.4550000000002;424.2790000000002;446.13655304399987;168.0;0.0;0.3415019459583706;-0.4928699029804094;0.4928699029804094;0.3415019459583706;0.9090909090909091;1.6666666666666667;2.4242424242424243;1.6834504864833997;1248.750168053148;23.00142475325411;18.16176986174212;18.16176986174212;16.029355…
433;13.035109756865708;-1.925693735827664;13.035109756865708;0.1256035556910553;0.6380441498726497;417.41700000000026;398.2650000000002;417.12123732799995;156.0;0.0;0.34150193518436106;-0.49676814671803515;0.49676814671803515;0.34150193518436106;1.096774193548387;1.903225806451613;2.6451612903225805;1.6647188306164356;1172.4337306002392;21.424074484064487;16.700735166778212;16.700735166778212;15.…
434;13.293919438145629;-1.9784876936885865;13.293919438145629;0.11592091703988494;0.43628808908525396;467.47700000000015;446.3090000000003;467.13688739199995;174.0;0.0;0.3415029591228787;-0.49676814671803515;0.49676814671803515;0.3415029591228787;1.0;1.8;2.6285714285714286;1.5482299626254572;1488.1119707639566;23.992988584816832;18.855435705157465;18.855435705157465;17.063829938508608;11.13162251…
435;12.981432035777274;-1.877374929138322;12.981432035777274;0.34358436738893094;0.6290847120842497;402.4460000000002;380.27000000000015;402.1467238039999;152.0;0.0;0.3415018888776129;-0.49676814671803515;0.49676814671803515;0.3415018888776129;0.8666666666666667;1.5666666666666667;2.2333333333333334;1.8857239800165102;1086.036552829546;21.139617433688315;16.792867038007095;16.792867038007095;14.5…
436;13.56689760589472;-1.4906177957294027;13.56689760589472;0.11947639524404785;0.37830779326657954;520.5340000000003;492.3100000000004;520.1733324759999;198.0;0.0;0.34150843504518563;-0.4967681467112389;0.4967681467112389;0.34150843504518563;0.7894736842105263;1.4736842105263157;2.0789473684210527;1.7135855656680763;1368.6528828250755;26.86323207281991;21.7846005992545;21.7846005992545;18.470555…
437;12.701426471823297;-1.074707498740237;12.701426471823297;0.031203412041948875;0.5391656413611392;460.4820000000003;436.2900000000003;460.1522031079999;174.0;0.0;0.3358815720119018;-0.49676781831829625;0.49676781831829625;0.3358815720119018;0.9411764705882353;1.6470588235294117;2.3529411764705883;1.7196981522561618;1274.6361446383164;23.819261998449896;19.032013349745196;19.032013349745196;16.…
438;13.158298956201193;-0.9161551579232852;13.158298956201193;0.050051335348954895;0.4902851380382533;502.5670000000003;472.32700000000034;502.21038667999994;192.0;0.0;0.3086208117423844;-0.4967682021499037;0.4967682021499037;0.3086208117423844;0.972972972972973;1.7027027027027026;2.4054054054054053;1.4663139302976151;1322.472204446243;26.103719048826065;21.062542486344014;21.062542486344014;17.8…
439;12.719984137968064;-0.9027156708898227;12.719984137968064;0.03672204375577337;0.3308419156402066;502.5670000000002;472.3270000000003;502.21038667999983;192.0;0.0;0.308620811674906;-0.4967682021499037;0.4967682021499037;0.308620811674906;1.027027027027027;1.7297297297297298;2.4324324324324325;1.4870485402105067;1277.3141807181933;25.940582342009538;20.780772194448943;20.780772194448943;17.9398…
440;12.757461181126924;-0.9021371584931288;12.757461181126924;0.032647969681699474;0.30985566518445895;516.5940000000003;484.3380000000003;516.2260367439999;198.0;0.0;0.308620811674906;-0.4967682021499037;0.4967682021499037;0.308620811674906;1.0526315789473684;1.763157894736842;2.473684210526316;1.4902088663884048;1338.8246617829634;26.810825830012615;21.70342192525932;21.70342192525932;18.350575…
441;12.876671465791755;-0.9006406275269006;12.876671465791755;0.011493658930250339;0.2315276181289226;558.6750000000003;520.3710000000004;558.2729869359999;216.0;0.0;0.308620811674906;-0.4967682021499037;0.4967682021499037;0.308620811674906;1.0;1.6829268292682926;2.341463414634146;1.5036280066465504;1383.0821499342487;29.14768912319608;23.987878975635493;23.987878975635493;19.624343455292625;13.9…
442;12.841260538335373;-0.898719139923595;12.841260538335373;0.010657228940958552;0.23814838240515532;544.6480000000004;508.3600000000004;544.257336872;210.0;0.0;0.308620811674906;-0.4967682021499037;0.4967682021499037;0.308620811674906;1.0;1.7;2.375;1.4975707897699966;1341.2714594031181;28.22503939238571;23.065229244825115;23.065229244825115;19.333738893542467;13.646219530050653;13.6462195300506…
443;12.923187519113501;-0.9086544894743291;12.923187519113501;0.042804337784495994;0.1705711228486446;578.6650000000002;544.3930000000004;578.241686808;220.0;0.0;0.308620811674906;-0.4967682021499037;0.4967682021499037;0.308620811674906;0.9069767441860465;1.5813953488372092;2.2790697674418605;1.3443824543602405;1575.473621701315;29.760573298318445;23.87463032158362;23.87463032158362;20.9955349360…
444;13.141029353939466;-1.0633717040535218;13.141029353939466;0.02358969513731468;0.09451162455887031;640.7360000000001;604.4480000000002;640.2573368719999;242.0;0.0;0.30862081167494076;-0.4967682021499037;0.4967682021499037;0.30862081167494076;0.7708333333333334;1.3125;1.8541666666666667;1.3420038374560488;1801.0005178677097;33.08900042306463;26.47692461715557;26.47692461715557;23.47353210667145…
445;12.851451080116824;-0.9034564116305639;12.851451080116824;0.029847043755773406;0.2646011247399054;544.6480000000004;508.3600000000004;544.257336872;210.0;0.0;0.30862081167490607;-0.4967682021499037;0.4967682021499037;0.30862081167490607;1.0;1.675;2.325;1.5188813124717397;1366.4030834284051;28.440582342009534;23.280772194448947;23.280772194448947;19.151216908830303;13.463697545338487;13.463697…
446;12.809295432733903;-0.9011518848815927;12.809295432733903;0.021722043755773912;0.2735773151470814;530.6210000000004;496.3490000000004;530.2416868079999;204.0;0.0;0.308620811674906;-0.4967682021499037;0.4967682021499037;0.308620811674906;1.0;1.6923076923076923;2.358974358974359;1.5055013799248513;1324.6656225561608;27.51793261119916;22.35812246363857;22.35812246363857;18.850575645948076;13.163…
447;12.974369999451827;-0.9120730493886156;12.974369999451827;0.061346004451162894;0.166251636013522;592.6920000000002;556.4040000000002;592.2573368719999;226.0;0.0;0.3086208116749178;-0.4967682021499037;0.4967682021499037;0.3086208116749178;0.9318181818181818;1.6590909090909092;2.3863636363636362;1.3901404703582851;1670.2993872254663;30.79395349313805;25.012823002017825;25.012823002017825;21.316…
448;12.904992342661583;-0.9130915679071341;12.904992342661583;0.06787661669606093;0.18965072544428063;564.6380000000003;532.3820000000004;564.226036744;214.0;0.0;0.3086208116749178;-0.4967682021499037;0.4967682021499037;0.3086208116749178;0.8809523809523809;1.5;2.119047619047619;1.371245857740202;1518.9856227176406;29.0534665171319;23.167523540397077;23.167523540397077;20.51237168849655;13.874381…
449;12.942469385820445;-0.9125130555104397;12.942469385820445;0.06380254262198681;0.17708702502273455;578.6650000000002;544.3930000000003;578.241686808;220.0;0.0;0.3086208116749178;-0.4967682021499037;0.4967682021499037;0.3086208116749178;0.9302325581395349;1.627906976744186;2.3488372093023258;1.3825899731240685;1621.4149016184513;29.923710005134975;24.09017327120745;24.09017327120745;20.92305529…
450;12.979946428979305;-0.9119345431137449;12.979946428979305;0.059728468547912694;0.166251636013522;592.6920000000002;556.4040000000002;592.2573368719999;226.0;0.0;0.3086208116749178;-0.4967682021499037;0.4967682021499037;0.3086208116749178;0.8863636363636364;1.5;2.1136363636363638;1.3952594056437706;1639.0493872254658;30.793953493138055;25.01282300201782;25.01282300201782;21.333738893542467;14.…
451;12.91050198453486;-0.9064249012404668;12.91050198453486;0.04120995002939409;0.21075355864097758;562.6220000000003;532.3820000000004;562.21038668;212.0;0.0;0.3086208116749178;-0.4967682021499037;0.4967682021499037;0.3086208116749178;0.8809523809523809;1.5238095238095237;2.1904761904761907;1.2560628673149905;1638.4552912115448;28.793953493138055;23.012823002017825;23.012823002017825;20.51237168…
452;12.885991749063365;-0.9068215777081903;12.885991749063365;0.03364588901281418;0.17444990636142854;578.6650000000003;544.3930000000004;578.241686808;220.0;0.0;0.3086208116748836;-0.4967682021499037;0.4967682021499037;0.3086208116748836;0.8837209302325582;1.5116279069767442;2.13953488372093;1.3081872471672236;1535.9736217013146;29.760573298318445;23.874630321583624;23.874630321583624;21.0123716…
453;12.725142157809454;-0.9204058088009195;12.725142157809454;0.06478371441169117;0.24079558494583161;632.3050000000002;608.1130000000003;630.000110688;192.0;0.0;0.3086208116817619;-0.4967682021499037;0.4967682021499037;0.3086208116817619;1.027027027027027;1.7027027027027026;2.3783783783783785;1.5314650027279655;1326.9730586080568;26.103719048826065;19.80465033289852;22.97664341112793;17.85057564…
454;12.88744702465978;-0.9030917592141432;12.88744702465978;0.047234137482152994;0.22000578176216032;558.6750000000004;520.3710000000004;558.272986936;216.0;0.0;0.30862081168176186;-0.4967682021499037;0.4967682021499037;0.30862081168176186;0.9512195121951219;1.5853658536585367;2.1951219512195124;1.549713969660024;1405.8857408764766;29.25841958720531;24.203421925259317;24.203421925259317;19.671942…
455;12.812492938342054;-0.904248784007532;12.812492938342054;0.05538228563030101;0.27270022531918964;530.6210000000002;496.34900000000033;530.2416868079999;204.0;0.0;0.30862081168176186;-0.4967682021499037;0.4967682021499037;0.30862081168176186;1.0512820512820513;1.7692307692307692;2.4615384615384617;1.5354082334531909;1384.326560546545;27.681069318015695;22.626071656069694;22.626071656069694;18.…
456;12.737538852024333;-0.9054058088009207;12.737538852024333;0.06353043377844947;0.3395313474093691;502.56700000000035;472.3270000000004;502.2103866799999;192.0;0.0;0.30862081168176186;-0.4967682021499037;0.4967682021499037;0.30862081168176186;1.0;1.6756756756756757;2.3513513513513513;1.5314650027279653;1316.4735723077706;26.10371904882607;21.048721386880068;21.048721386880068;17.850575645948073…
457;12.782189908039024;-0.9409154506741981;12.782189908039024;0.0027088844797185097;0.3004933504585439;534.5650000000004;504.3250000000004;534.20021592;204.0;0.0;0.3086208116817621;-0.4967682021499037;0.4967682021499037;0.3086208116817621;0.9230769230769231;1.5897435897435896;2.230769230769231;1.534728156738213;1351.950565276815;27.517932611199157;21.86521796780779;21.86521796780779;18.9265852508…
458;12.723181643576215;-0.9058125700157624;12.723181643576215;0.07038228563030136;0.3395313474093692;502.5670000000003;472.32700000000034;502.21038667999994;192.0;0.0;0.30862081168176186;-0.4967682021499037;0.4967682021499037;0.30862081168176186;0.972972972972973;1.6486486486486487;2.324324324324324;1.516603854288453;1316.4735723077706;26.10371904882607;21.04872138688006;21.04872138688006;17.8169…
459;12.730360247800274;-0.9056091894083413;12.730360247800274;0.06695635970437519;0.3395313474093691;502.56700000000035;472.32700000000034;502.21038667999994;192.0;0.0;0.30862081168176186;-0.4967682021499037;0.4967682021499037;0.30862081168176186;1.0;1.7297297297297298;2.4594594594594597;1.5238503214380201;1336.7235723077708;26.103719048826072;21.048721386880064;21.048721386880064;17.833738893542…
460;12.724783818272794;-0.9057476956832116;12.724783818272794;0.06857389560762539;0.3395313474093691;502.5670000000003;472.32700000000034;502.21038667999994;192.0;0.0;0.30862081168176186;-0.4967682021499037;0.4967682021499037;0.30862081168176186;1.0;1.7297297297297298;2.4324324324324325;1.5169802046341074;1336.7235723077706;26.10371904882607;21.048721386880068;21.048721386880068;17.83373889354246…
461;12.730360247800274;-0.9056091894083413;12.730360247800274;0.06695635970437519;0.3395313474093691;502.56700000000035;472.3270000000004;502.2103866799999;192.0;0.0;0.30862081168176186;-0.4967682021499037;0.4967682021499037;0.30862081168176186;1.027027027027027;1.7567567567567568;2.4864864864864864;1.524180269208533;1336.7235723077708;26.103719048826065;21.048721386880068;21.048721386880068;17.8…
462;13.282800383672498;-0.5806291204753513;13.282800383672498;0.14786566993540595;0.4189251782749672;490.5080000000002;464.30000000000035;490.1627677919999;186.0;0.0;0.3393050072487644;-0.49676817675133617;0.49676817675133617;0.3393050072487644;0.8055555555555556;1.5;2.138888888888889;1.6357077234575077;1300.871496374673;25.23347556082299;20.45370257798026;20.45370257798026;17.55390645080747;11.3…
463;13.005526423532375;-0.4545970332577478;13.005526423532375;0.18812149072319495;0.5803829229014531;400.4300000000002;380.2700000000002;400.13107374;150.0;0.0;0.3393050071015146;-0.49676817675133617;0.49676817675133617;0.3393050071015146;0.9333333333333333;1.7;2.466666666666667;1.6110359540682655;1116.0357475107355;20.501424753254117;16.461008514157548;16.461008514157548;14.724677988261845;9.746…
464;13.086319903733099;-1.0034401669108104;13.086319903733099;0.06557027231359824;0.4285967830931462;518.6100000000002;484.33800000000036;518.2416868079999;200.0;0.0;0.30798857130208884;-0.49675758999862435;0.49675758999862435;0.30798857130208884;1.0789473684210527;1.8157894736842106;2.5;1.7529331916175714;1435.3860922599113;27.189505486452973;22.317050741003936;22.317050741003936;18.051863810221…
465;13.20943199582404;-0.9131484893340038;13.20943199582404;0.002958440580922206;0.42544622363560397;559.6630000000002;522.3670000000004;559.2682359039999;216.0;0.0;0.3079885712517397;-0.4967576023307852;0.4967576023307852;0.3079885712517397;1.024390243902439;1.7560975609756098;2.4390243902439024;1.7173506305200938;1542.6232229918974;29.421556294021848;24.302649300657425;24.302649300657425;19.582…
466;13.088844980893594;-0.8874167506508772;13.088844980893594;0.0008511057978950465;0.411797949541202;518.6100000000002;484.33800000000036;518.241686808;200.0;0.0;0.3079885712452187;-0.49675760397371505;0.49675760397371505;0.3079885712452187;1.0526315789473684;1.8157894736842106;2.526315789473684;1.7380705364868196;1412.09227632201;26.973962536829145;22.101507791380108;22.101507791380108;18.29926…
467;13.039462264844211;-0.9991488942021045;13.039462264844211;0.04197140485109463;0.3588819063137329;520.5820000000002;488.32600000000036;520.220951364;200.0;0.0;0.30798857129568824;-0.4967575915408423;0.4967575915408423;0.30798857129568824;1.0789473684210527;1.8421052631578947;2.5526315789473686;1.73807053648682;1414.27583588149;26.973962536829145;21.548721386880068;21.548721386880068;18.2992640…
468;13.127598838918281;-0.8899339805366584;13.127598838918281;0.07167908774059573;0.38619580776266554;532.6370000000002;496.3490000000004;532.257336872;206.0;0.0;0.30798857123924;-0.49675760543773345;0.49675760543773345;0.30798857123924;1.0769230769230769;1.8205128205128205;2.5128205128205128;1.7203384190254285;1452.1636998904978;27.89661226763952;23.02415752219048;23.02415752219048;18.5518638102…
469;13.024512419165198;-0.8856097778617615;13.024512419165198;0.04526355530844128;0.4279870542805604;504.5830000000002;472.32700000000034;504.22603674400006;194.0;0.0;0.30798857123921614;-0.4967576054498605;0.4967576054498605;0.30798857123921614;1.0810810810810811;1.864864864864865;2.5945945945945947;1.7318125118197805;1379.0501032608047;26.10371904882606;21.23126430337703;21.23126430337703;17.90…
470;12.95895686360964;-0.9024243354749297;12.95895686360964;0.06001079322913783;0.4667049330511141;490.5560000000002;460.3160000000003;490.21038668000006;188.0;0.0;0.3079885712891248;-0.4967575931812128;0.4967575931812128;0.3079885712891248;1.0833333333333333;1.8611111111111112;2.5833333333333335;1.744858428855823;1362.38614783328;25.396612267639515;20.52415752219048;20.52415752219048;17.40541720…
471;13.116370701058202;-0.9200872648442087;13.116370701058202;0.05541110488170364;0.47626689155951435;531.6090000000003;498.34500000000037;531.2369357759999;204.0;0.0;0.3079885813859808;-0.49675640141494076;0.49675640141494076;0.3079885813859808;1.0769230769230769;1.8205128205128205;2.5128205128205128;1.7397896570404667;1494.2533037003532;27.844206024832225;22.7252990314678;22.7252990314678;18.67…
472;12.876298684597295;-0.9265527368354733;12.876298684597295;0.06765704917310233;0.5016921000086135;476.52900000000017;448.3050000000003;476.194736616;182.0;0.0;0.30798858416757313;-0.49675606886089746;0.49675606886089746;0.30798858416757313;1.0857142857142856;1.8571428571428572;2.5714285714285716;1.7470379346518357;1345.7384146685324;24.689505486452965;19.817050741003936;19.817050741003936;16.9…
473;12.768836949903417;-0.9631173626858132;12.768836949903417;0.020844356261022767;0.5323624604671492;462.5020000000002;436.29400000000027;462.17908655200006;176.0;0.0;0.30799092078807305;-0.5075068439835755;0.5075068439835755;0.30799092078807305;1.0588235294117647;1.8235294117647058;2.5294117647058822;1.7355991909264168;1329.1064077031874;23.98239870526642;19.109943959817386;19.109943959817386;1…
474;13.031855814856808;-0.8972868638196008;13.031855814856808;0.07861307406852136;0.4780635409843347;504.5830000000002;472.32700000000034;504.226036744;194.0;0.0;0.30799092186488813;-0.49662443834714626;0.49662443834714626;0.30799092186488813;1.0;1.7567567567567568;2.4594594594594597;1.7469774046358917;1393.3845102981547;26.266855755642595;21.64832892397092;21.64832892397092;17.761259248471035;12…
475;13.04802865436298;-0.9429723062064321;13.04802865436298;0.050337898066072695;0.4129391996586147;520.5820000000003;488.32600000000036;520.220951364;200.0;0.0;0.3079909218650565;-0.49662443826143976;0.49662443826143976;0.3079909218650565;1.0526315789473684;1.8157894736842106;2.526315789473684;1.7380705364868196;1414.2758358814897;26.973962536829145;21.802649300657425;21.802649300657425;18.29926…
476;12.897982358066681;-0.9004756393298046;12.897982358066681;0.08296569114841112;0.5566247041468745;476.5290000000002;448.30500000000023;476.19473661599994;182.0;0.0;0.30799092184482535;-0.49662444327666855;0.49662444327666855;0.30799092184482535;1.0;1.7714285714285714;2.4857142857142858;1.7470379346518357;1345.7384146685324;24.689505486452965;20.070978654781293;20.070978654781293;16.90541720081…
477;13.075753705803308;-0.8932936770387159;13.075753705803308;0.07870643188915194;0.4315295351504783;518.6100000000004;484.33800000000036;518.241686808;200.0;0.0;0.30799092185485427;-0.4966244408027386;0.4966244408027386;0.30799092185485427;1.0263157894736843;1.7894736842105263;2.5;1.7238423169518984;1410.0922763220099;26.97396253682914;22.355435705157465;22.355435705157465;18.261259248471035;12.…
478;13.189005329787257;-0.9079234979753548;13.189005329787257;0.06466070405721003;0.2943130070991648;552.6270000000002;520.3710000000004;552.2260367439999;210.0;0.0;0.307990921865528;-0.4966244381583999;0.4966244381583999;0.307990921865528;0.975609756097561;1.7560975609756098;2.5121951219512195;1.5204360408260664;1645.5490444514649;28.509496442761876;23.16483678191597;23.16483678191597;19.9230552…
479;12.739169527378852;-0.8560803256487766;12.739169527378852;0.11117299567516037;0.6171040334506188;446.50300000000016;420.29500000000024;446.18417193199997;170.0;0.0;0.30798838489900027;-0.496768212682252;0.496768212682252;0.30798838489900027;1.0303030303030303;1.7575757575757576;2.4545454545454546;1.7072189365285149;1262.4190324678489;23.112155217263346;18.740080633507056;18.740080633507056;15…
480;12.840934228259716;-0.8678277746283689;12.840934228259716;0.1655395860393638;0.4215226828603069;465.50500000000017;442.3210000000003;465.157622836;174.0;0.0;0.3079899201728067;-0.49676821268208715;0.49676821268208715;0.3079899201728067;0.8857142857142857;1.6285714285714286;2.3714285714285714;1.544239117900935;1400.7633989574608;23.940582342009534;19.04948171026556;19.04948171026556;17.1353615…
481;12.570946790753336;-0.8526500430419064;12.570946790753336;0.17819738971864596;0.7065608496956335;403.43400000000014;382.2660000000002;403.1419727720001;152.0;0.0;0.3079899180794757;-0.49676821268208715;0.49676821268208715;0.3079899180794757;1.0;1.7333333333333334;2.466666666666667;1.679663775724882;1124.9402502740559;20.827698166887174;16.66273036431743;16.66273036431743;14.562881945713375;9.…
482;12.717165926555806;-0.8338362675317039;12.717165926555806;0.18370703159192425;0.6348846938252873;429.47200000000026;406.28800000000024;429.157622836;162.0;0.0;0.3079899180942565;-0.49676821268208715;0.49676821268208715;0.3079899180942565;0.96875;1.71875;2.4375;1.522086921420332;1201.3391566157834;21.819261998449896;17.65429419588015;17.65429419588015;15.63536159078481;10.908214268275886;10.90…
483;12.748718138489963;-0.8454680807508173;12.748718138489963;0.17756986876769876;0.5756376161875131;445.51500000000016;418.29900000000026;445.18892296399997;170.0;0.0;0.3079899180868469;-0.49676821268208715;0.49676821268208715;0.3079899180868469;1.0303030303030303;1.7575757575757576;2.4545454545454546;1.6718070386075932;1187.616147901532;23.112155217263346;18.9471874146936;18.9471874146936;15.95…
484;12.708258321464491;-0.9365084614092545;12.708258321464491;0.04867279005266045;0.5458139063366307;461.4700000000002;438.2860000000003;461.147452076;174.0;0.0;0.30798991808684795;-0.49676821268208715;0.49676821268208715;0.30798991808684795;0.9705882352941176;1.7058823529411764;2.411764705882353;1.6484922154197759;1254.5040112146671;23.8192619984499;18.432405812654345;18.432405812654345;16.45672…
485;12.709924988131156;-0.8811175149071964;12.709924988131156;0.08159293919662058;0.5695857258911867;447.4870000000002;422.28700000000026;447.16818752;170.0;0.0;0.3079899180868334;-0.49676821268208715;0.49676821268208715;0.3079899180868334;1.0303030303030303;1.7878787878787878;2.515151515151515;1.6552460308368393;1175.8996732848464;22.949018510446813;18.231264303377028;18.231264303377028;16.10088…
486;12.80263403355169;-0.860880495716805;12.80263403355169;0.1699654151405181;0.5738311041425447;460.53000000000026;432.3060000000002;460.19982199599997;176.0;0.0;0.3079899299772841;-0.496768212682087;0.496768212682087;0.3079899299772841;1.0294117647058822;1.7352941176470589;2.411764705882353;1.6894407909262525;1224.1901414636573;23.982398705266426;19.687294229007012;19.687294229007012;16.3842491…
487;12.81674925988914;-0.8433264833711254;12.81674925988914;0.17819738971864618;0.60703164775354;458.5140000000003;432.30600000000027;458.18417193199997;174.0;0.0;0.3079899299772845;-0.496768212682087;0.496768212682087;0.3079899299772845;0.9705882352941176;1.7058823529411764;2.4411764705882355;1.5127049807014739;1236.2678982138864;23.23347556082299;18.938371084563578;18.938371084563578;16.6353615…
488;12.486019069664902;-0.8551065812127308;12.486019069664902;0.17899628779027132;0.7314057374316572;389.4070000000001;370.25500000000017;389.126322708;146.0;0.0;0.30798991624307087;-0.49676821268208715;0.49676821268208715;0.30798991624307087;1.0344827586206897;1.793103448275862;2.5517241379310347;1.656706885530195;1078.8812344151097;19.957454678884098;15.740080633507056;15.740080633507056;14.169…
489;12.665782195798428;-4.056400021785573;12.665782195798428;0.0646820235295762;0.5744496531950679;426.9030000000002;411.78300000000013;426.0110912599999;142.0;0.0;0.26535968605627575;-0.49676821560002915;0.49676821560002915;0.26535968605627575;1.2962962962962963;2.0;2.5925925925925926;1.8307783343087403;1071.1963344890055;19.604083527755577;14.35412449808053;16.743046605954437;12.813698932843204…
490;12.987984466564914;-1.8715258881330303;12.987984466564914;0.33479489480977564;0.6032383145732336;416.4730000000001;392.28100000000023;416.162373868;158.0;0.0;0.34149953764232327;-0.49676821573636737;0.49676821573636737;0.34149953764232327;0.8387096774193549;1.3870967741935485;1.935483870967742;1.8454747978054924;1111.9687356427683;22.00986092169139;17.715516768817473;17.715516768817473;14.940…
491;13.023214530812837;-1.9536427626606194;13.023214530812837;0.24787294238683155;0.4875065732896033;471.3360000000002;451.1760000000002;470.0687790999999;164.0;0.0;0.34150044370961635;-0.49676821573636737;0.49676821573636737;0.34150044370961635;0.875;1.46875;2.03125;1.8701545251687073;1185.959072045247;22.880104409694468;17.3940954456463;18.905953337683208;15.350722300943877;9.776563640837562;10…
492;12.954998355453803;-1.904511999244142;12.954998355453803;0.3018087836986645;0.5644529878046951;436.89100000000013;415.72300000000024;436.107751452;158.0;0.0;0.3414995487979734;-0.49676821573636737;0.49676821573636737;0.3414995487979734;0.8709677419354839;1.4193548387096775;1.967741935483871;1.8454747978054924;1118.0837635700686;22.00986092169139;17.093481241826698;17.849410187845155;14.940038…
493;13.026275361626642;-1.9042226473922899;13.026275361626642;0.3051845553036028;0.5666549611449712;432.47200000000015;408.28000000000026;432.157288488;164.0;0.0;0.3414995716582383;-0.49676821573636737;0.49676821573636737;0.3414995716582383;0.75;1.21875;1.71875;1.838144763497998;1130.4444423503442;22.716967702877938;18.123765059281336;18.123765059281336;15.478043500881704;10.094304936857462;10.09…
494;13.131172297252744;-1.9355287462207098;13.131172297252744;0.12179749338099666;0.5763885753668812;446.4550000000002;424.2790000000003;446.136553044;168.0;0.0;0.34150192717089506;-0.49676821573636737;0.49676821573636737;0.34150192717089506;0.8787878787878788;1.5151515151515151;2.1818181818181817;1.6415214238943596;1228.500168053148;23.001424753254113;18.16176986174212;18.16176986174212;16.01251…
495;12.90305674547648;-1.866609859221466;12.90305674547648;0.33580467372134026;0.6290847120842499;402.4460000000001;380.27000000000015;402.1467238039999;152.0;0.0;0.3414995349635745;-0.49676821573636737;0.49676821573636737;0.3414995349635745;0.8333333333333334;1.4;1.9666666666666666;1.838091015113556;1068.7865528295463;21.139617433688315;16.7928670380071;16.7928670380071;14.546191848303566;9.5712…
496;13.740931542803837;-1.3688088514152732;13.740931542803837;0.018544442778334558;0.4248056415152195;544.6520000000004;508.3640000000004;544.268570252;210.0;0.0;0.3468986046185311;-0.49676819999675986;0.49676819999675986;0.3468986046185311;1.075;1.75;2.4;1.6450339789726582;1352.143612801115;28.277445635193004;23.222447973247;23.222447973247;19.311736064122986;13.811172381970954;13.81117238197095…
497;13.823339737563224;-1.53260514771157;13.823339737563224;0.04759855608787866;0.3174420062658356;566.6580000000001;532.3860000000004;566.252920188;216.0;0.0;0.3472679369013216;-0.49676819999675986;0.49676819999675986;0.3472679369013216;0.9761904761904762;1.619047619047619;2.238095238095238;1.7328591370248212;1597.763108102777;30.017932611199157;24.34161460569352;24.34161460569352;20.09942976435…
498;13.743581507110548;-1.526580960258811;13.743581507110548;0.0496942246021983;0.3322994669526905;552.6310000000003;520.3750000000005;552.237270124;210.0;0.0;0.3472679338029623;-0.49676819999675986;0.49676819999675986;0.3472679338029623;1.0;1.6585365853658536;2.292682926829268;1.7012827076155126;1552.032019278349;29.147689123196077;23.41896487488314;23.41896487488314;19.705582914240335;13.277367…
499;14.523382053245765;-1.6542151250358328;14.523382053245765;0.12217391092117036;0.3193164240596464;570.6210000000002;539.3730000000003;570.2278483119999;216.0;0.0;0.3472679354665796;-0.49676819999675986;0.49676819999675986;0.3472679354665796;1.0476190476190477;1.7380952380952381;2.380952380952381;1.7250730221751276;1624.4781140416057;30.017932611199157;23.719579078702743;23.719579078702743;20.1…
500;13.977885085827003;-1.574435373629098;13.977885085827003;0.061636550787850686;0.21807747413062598;614.7020000000002;580.4300000000002;614.252920188;232.0;0.0;0.34726793711737236;-0.49676819999675986;0.49676819999675986;0.34726793711737236;0.8913043478260869;1.565217391304348;2.260869565217391;1.5690336019487001;1859.052588335165;32.260573298318434;25.805716220831275;25.805716220831275;22.2780…
501;13.992548719912431;-4.728164048262959;13.992548719912431;0.07347456041900435;0.28720938106596144;606.6010000000002;577.3690000000003;606.2090046879999;228.0;0.0;0.4159208983728576;-0.49676819999675986;0.49676819999675986;0.4159208983728576;1.0227272727272727;1.7045454545454546;2.340909090909091;1.7473617428521488;1676.0521593007893;31.647689123196077;24.05285829391083;24.05285829391083;20.916…
502;13.756403009168164;-1.5274199625263847;13.756403009168164;0.04919294384298056;0.3322994669526905;552.6310000000002;520.3750000000005;552.237270124;210.0;0.0;0.34726793534625466;-0.49676819999675986;0.49676819999675986;0.34726793534625466;1.0;1.7073170731707317;2.3658536585365852;1.7094467865808585;1569.2820192783488;29.147689123196077;23.418964874883144;23.418964874883144;19.705582914240335;1…
503;13.730339909030988;-1.5860619378350267;13.730339909030988;0.08217905495409172;0.31312495536664287;573.0490000000003;543.8170000000002;572.182647708;210.0;0.0;0.34726794182236026;-0.49676819999675986;0.49676819999675986;0.34726794182236026;1.048780487804878;1.7560975609756098;2.4146341463414633;1.7094467865808587;1575.7019336563558;29.14768912319608;22.796929347892373;23.552858293910827;19.705…
504;14.741364602355072;-1.7124447515334058;14.741364602355072;0.14294294384298056;0.3328351903791149;556.5940000000003;527.3620000000003;556.2121982479999;210.0;0.0;0.3472679498043878;-0.49676819999675986;0.49676819999675986;0.3472679498043878;1.048780487804878;1.7560975609756098;2.4146341463414633;1.7094467865808587;1575.7019336563558;29.14768912319608;22.796929347892373;22.796929347892373;19.70…
505;13.787884490649642;-1.582692071369922;13.787884490649642;0.07674567018042944;0.3081602702757746;568.6300000000003;536.3740000000004;568.2321847439999;216.0;0.0;0.34726795509209385;-0.49676819999675986;0.49676819999675986;0.34726795509209385;0.9523809523809523;1.6428571428571428;2.3095238095238093;1.7198552097996591;1588.8866995945782;29.854795904382623;23.827213165347008;23.827213165347008;20…
506;13.689466280773098;-1.5222347773411993;13.689466280773098;0.050787331598082686;0.3459829389103516;538.6040000000003;508.36400000000043;538.22162006;204.0;0.0;0.34726793379126364;-0.49676819999675986;0.49676819999675986;0.34726793379126364;1.0;1.65;2.3;1.6874987688205714;1506.5092759669783;28.277445635193;22.49631514407277;22.49631514407277;19.311736064122986;12.866684268971373;12.866684268971…
507;15.718877507977677;-1.8481160478297016;15.718877507977677;0.0030763655069216966;0.3328351903791149;556.5940000000004;527.3620000000003;556.2121982479999;210.0;0.0;0.3472699792859689;-0.49676819999675986;0.49676819999675986;0.3472699792859689;1.024390243902439;1.6585365853658536;2.292682926829268;1.7183682233053625;1575.7019336563558;29.14768912319608;22.796929347892373;22.796929347892373;19.7…
508;12.83549251968202;-4.080623808653176;12.83549251968202;0.0028895125202463845;0.2024301753262914;637.9;615.7239999999999;636.0193432039999;204.0;0.0;0.3159710375367432;-0.4966225242395253;0.4966225242395253;0.3159710375367432;0.9743589743589743;1.7179487179487178;2.4615384615384617;1.5433442554824564;1499.2363596353803;27.66671517118376;20.374694665910855;23.533116731971738;18.825631619565744;…
509;13.7018359473419;-1.3179119501463463;13.7018359473419;0.1726466066734822;0.3794867687947499;455.4660000000003;434.2980000000003;455.13688739199995;170.0;0.0;0.34163217066903623;-0.4967681999967369;0.4967681999967369;0.34163217066903623;0.9117647058823529;1.5294117647058822;2.1470588235294117;1.854341835529738;1576.886081928916;23.819261998449896;18.570978654781293;18.570978654781293;16.511570…
510;12.777569233364757;-1.0193218164344604;12.777569233364757;0.1401564681674845;0.26291126036752294;507.5420000000003;482.3420000000004;507.16818752;190.0;0.0;0.3527119041136043;-0.49676819999695554;0.49676819999695554;0.3527119041136043;0.868421052631579;1.631578947368421;2.3947368421052633;1.4926223218906816;1622.5900404218837;26.06190268556918;20.717243024723263;20.717243024723263;18.60168808…
511;12.750311516786084;-4.12333636962718;12.750311516786084;0.03030630616444152;0.40305029604810544;457.91700000000014;441.7890000000001;457.016904912;154.0;0.0;0.2654332139518251;-0.49662200178090266;0.49662200178090266;0.2654332139518251;1.3103448275862069;2.0689655172413794;2.689655172413793;1.9688061044282597;1169.799142891886;21.181433796945203;15.464094638704273;17.85301674657818;13.7623873…
512;12.67581305999596;-4.041955577341128;12.67581305999596;0.046923842067691846;0.5637995597169704;472.3420000000002;458.23000000000025;470.9558246479999;142.0;0.0;0.26664723637401105;-0.49676588838218566;0.49676588838218566;0.26664723637401105;1.2592592592592593;1.962962962962963;2.5555555555555554;1.8307783343087403;1073.9283152880978;19.604083527755577;14.147017716893984;17.36600741786414;12.8…
513;12.704941146415713;-4.106524384030471;12.704941146415713;0.02322013836398784;0.5961449532708252;441.9180000000002;425.79000000000013;441.021990292;148.0;0.0;0.26665508991668985;-0.496755461267895;0.496755461267895;0.26665508991668985;1.2857142857142858;2.0357142857142856;2.642857142857143;1.8620204451220226;1137.6219238055407;20.474327015758654;15.069667447704358;17.458589555578264;13.2243825…
514;13.945843805114638;-1.37869837595532;13.945843805114638;0.08202380952380928;0.3387221379544061;485.49200000000025;462.3080000000003;485.147452076;182.0;0.0;0.34163465638176016;-0.49674065271209805;0.49674065271209805;0.34163465638176016;0.9166666666666666;1.6388888888888888;2.361111111111111;1.957088445060872;1679.525378152383;25.396612267639522;19.901876676055526;19.901876676055526;17.477095…
515;13.095358524085075;-4.262968132047992;13.095358524085075;0.055094725028263625;0.24327901196822033;521.5510000000002;498.3670000000004;521.1256710759999;190.0;0.0;0.2848662370816615;-0.49676711194223316;0.49676711194223316;0.2848662370816615;1.054054054054054;1.7837837837837838;2.4864864864864864;1.6722294808917972;1657.7491290056007;26.319261998449896;19.87365413624507;20.6901507171728;17.673…
516;12.314746315192743;-3.8293773620559333;12.314746315192743;0.01491024187452794;0.8614483135500919;377.21600000000007;364.112;375.97285461600006;114.0;0.0;0.26391833312584795;-0.49286881801851734;0.49286881801851734;0.26391833312584795;1.2380952380952381;1.9047619047619047;2.4285714285714284;2.3765519992084814;757.0034332855456;15.620955864630139;11.506718618861242;13.909211738903673;9.88537724…
517;12.670750329082757;-1.0445220511043918;12.670750329082757;0.11909179593901142;0.37000244566515283;507.5200000000004;486.3520000000003;507.09878763199987;184.0;0.0;0.35325231363776194;-0.4928688875657824;0.4928688875657824;0.35325231363776194;0.8888888888888888;1.5833333333333333;2.3055555555555554;1.510692769220152;1512.0943895094147;24.810825830012615;19.40053601178747;20.217032592715196;17.…
518;13.014635571859598;-1.49707671957672;13.014635571859598;0.12801421957671977;0.49434254706089964;492.5280000000002;464.3040000000003;492.189651236;188.0;0.0;0.34713370467021004;-0.49668722759506745;0.49668722759506745;0.34713370467021004;0.9166666666666666;1.5277777777777777;2.111111111111111;1.9889864356010334;1241.9819322794967;25.871668241257186;20.479226945245156;20.479226945245156;17.3321…
519;12.660697042705973;-1.0762791057781123;12.660697042705973;0.10123913454270661;0.45629067724484246;447.44300000000015;426.27500000000026;447.13180201200004;168.0;0.0;0.35306691556209013;-0.49674275504422616;0.49674275504422616;0.35306691556209013;0.8787878787878788;1.6666666666666667;2.393939393939394;1.8572030825668309;1389.527168864447;23.112155217263346;18.247176137676277;18.247176137676277…
520;12.616869882212143;-1.0643513794406647;12.616869882212143;0.11665154950869305;0.5103036467182143;431.40000000000026;414.26400000000024;431.10050188400004;160.0;0.0;0.3530669155622781;-0.49674275504422616;0.49674275504422616;0.3530669155622781;0.875;1.5625;2.28125;1.6818765087846619;1405.4877812063091;21.8192619984499;16.954282918862823;16.954282918862823;15.635361590784807;9.896222506372377;9…
521;12.439060216679263;-1.0169567271352984;12.439060216679263;0.1569168398407219;0.5480522083981528;387.39100000000013;370.25500000000017;387.110672644;144.0;0.0;0.3530668978138062;-0.4967427550442264;0.4967427550442264;0.3530668978138062;1.0;1.793103448275862;2.5517241379310347;1.8894826550320505;1243.3507698484705;19.9574546788841;15.585380095127803;15.585380095127803;14.169035095596021;9.08327…
522;12.59848408499202;-1.029095358822541;12.59848408499202;0.14312578448220603;0.4831642656545987;445.42700000000025;426.27500000000026;445.1161519479999;166.0;0.0;0.35271190418259796;-0.4967427583968463;0.4967427583968463;0.35271190418259796;0.9090909090909091;1.606060606060606;2.3333333333333335;1.5746527959871568;1422.2906371967952;22.526368779636446;17.66138970004937;17.66138970004937;16.1185…
523;12.562278832829428;-1.0503207671957668;12.562278832829428;0.13460317460317528;0.5052657456978588;417.4170000000002;398.2650000000002;417.121237328;156.0;0.0;0.35306691541247015;-0.49674546260370234;0.49674546260370234;0.35306691541247015;0.9354838709677419;1.7096774193548387;2.4838709677419355;1.8720952321068183;1323.3964215174244;21.534804948073724;16.91627811640204;16.91627811640204;15.1008…
524;12.439060216679263;-1.016956727135298;12.439060216679263;0.16026603039950782;0.5480522083981528;387.39100000000013;370.25500000000017;387.110672644;144.0;0.0;0.35306689613103537;-0.4966866340406013;0.4966866340406013;0.35306689613103537;1.0;1.793103448275862;2.5517241379310347;1.8846637519351241;1243.3507698484705;19.957454678884098;15.585380095127803;15.585380095127803;14.169035095596021;9.0…
525;13.787030974426806;-1.334303062274291;13.787030974426806;0.11264392794154698;0.3794867687947499;455.4660000000003;434.2980000000003;455.13688739200006;170.0;0.0;0.3416321899038459;-0.4967454541276094;0.4967454541276094;0.3416321899038459;0.9705882352941176;1.7352941176470589;2.5;1.9276187127294606;1611.386081928916;23.819261998449893;18.570978654781293;18.570978654781293;16.528407103102726;10…
526;13.587007905013856;-1.1589792868734061;13.587007905013856;0.21942252981439458;0.6463090837427254;428.4400000000001;408.28000000000026;428.12598835999995;160.0;0.0;0.30754359711979745;-0.49674547654552614;0.49674547654552614;0.30754359711979745;0.75;1.375;2.03125;1.7250259008802673;1276.8136670034569;22.568185142893327;17.187674390699758;17.187674390699758;15.417922655570509;10.296743684552263…
527;12.732234583648275;-3.813585719009826;12.732234583648275;0.053233549592676566;0.6548368506839539;429.3170000000001;416.21300000000014;427.95001099599995;126.0;0.0;0.27391047520815914;-0.49674546682835535;0.49674546682835535;0.27391047520815914;1.3333333333333333;2.125;2.7916666666666665;2.007050508410312;979.0329486937635;17.319626477379405;12.73876942643012;15.957759127400276;11.419852082725…
528;13.07553516313933;-1.9234431689342406;13.07553516313933;0.13184589578704142;0.6376906012858018;416.42900000000014;396.26900000000023;416.12598835999995;156.0;0.0;0.3415019458123118;-0.4967533477710146;0.4967533477710146;0.3415019458123118;0.967741935483871;1.7741935483870968;2.5806451612903225;1.6870700787527542;1183.6264258731785;21.42407448406449;16.830871840467882;16.830871840467882;15.080…
529;12.681341131617256;-4.063246750860838;12.681341131617256;0.04405277182889611;0.5744496531950679;426.9030000000002;411.78300000000024;426.01109125999994;142.0;0.0;0.2653596860564269;-0.4967577429719084;0.4967577429719084;0.2653596860564269;1.3703703703703705;2.1481481481481484;2.814814814814815;1.8561368854492135;1088.4463344890055;19.604083527755577;14.354124498080532;16.74304660595444;12.813…
530;12.703158313881618;-4.028802306416393;12.703158313881618;0.04733860282200819;0.40963264445121267;472.3420000000002;458.2300000000002;470.9558246479999;142.0;0.0;0.2654231613349241;-0.4966863063198203;0.4966863063198203;0.2654231613349241;1.4074074074074074;2.185185185185185;2.8518518518518516;1.9434547733350525;1104.9661118905833;19.604083527755577;14.133196617430036;17.352186318400193;12.813…
531;12.695936091659394;-3.7950523064163932;12.695936091659394;0.05593048258993427;0.5506686342896615;458.35900000000015;442.23100000000017;456.976560092;138.0;0.0;0.26495655213672586;-0.49668795424437046;0.49668795424437046;0.26495655213672586;1.3461538461538463;2.1538461538461537;2.8461538461538463;1.77441579902551;1014.1837863554763;18.7338400397525;13.945876207616667;17.164865908586822;12.4030…
532;13.729841660263737;-1.4862895075725768;13.729841660263737;0.09264123337581132;0.27074356076385747;577.4640000000002;551.2560000000002;576.121877292;204.0;0.0;0.34713367318315064;-0.4966248058073822;0.4966248058073822;0.34713367318315064;0.95;1.6;2.3;1.7183406965870671;1527.7592759669783;28.277445635193;21.512517437470557;23.024375329507468;19.345409568934198;12.516888217647354;13.272817163665…
533;12.794618891424133;-4.037513335297166;12.794618891424133;0.010274294775556969;0.21681774445919114;603.4550000000003;580.2710000000002;602.0583155559999;198.0;0.0;0.3159710375367432;-0.4966244092670058;0.4966244092670058;0.3159710375367432;0.8947368421052632;1.631578947368421;2.3947368421052633;1.5115254785698844;1444.7432052129354;26.796471683180684;20.074080462091256;22.476573582133685;18.41…
534;13.065109765758665;-3.9903637172461583;13.065109765758665;0.025323703172728473;0.4821982400559822;473.5510000000002;446.33500000000026;473.162056584;176.0;0.0;0.2627868000329328;-0.4966244092670058;0.4966244092670058;0.2627868000329328;1.0303030303030303;1.7272727272727273;2.3636363636363638;1.969936425389428;1191.5637607027527;24.06226716449869;18.901496514362783;19.71799309529051;15.6355082…
535;12.744286554127823;-1.0627424781641046;12.744286554127823;0.09751266733014163;0.31329067776175773;523.5630000000003;498.36300000000034;523.1300877599999;192.0;0.0;0.3532523137064065;-0.4967259967153124;0.4967259967153124;0.3532523137064065;0.9459459459459459;1.7027027027027026;2.4054054054054053;1.7222027112414167;1496.0305955078124;26.103719048826072;20.693429230600923;21.509925811528646;17.…
536;12.64586834425128;-1.0367841395817583;12.64586834425128;0.16740079365079397;0.3541267219590686;493.5370000000003;470.3530000000003;493.11952307599995;180.0;0.0;0.3532523136371657;-0.4967259967153124;0.4967259967153124;0.3532523136371657;0.9714285714285714;1.7428571428571429;2.4857142857142858;1.7079929289861577;1429.2355089237396;24.526368779636446;19.362531209326686;20.179027790254413;17.015…
537;12.503334908037289;-0.9995732289829504;12.503334908037289;0.2147954459561605;0.37952829223075907;449.52800000000025;426.3440000000002;449.12969383600006;164.0;0.0;0.3532523135677192;-0.4967259967153124;0.4967259967153124;0.3532523135677192;0.90625;1.625;2.28125;1.9715475568344105;1266.5589322899943;22.664561460070644;17.993628385591663;18.81012496651939;15.549575153157903;9.926842638591356;10…
538;12.887049388450972;-1.0434627629365176;12.887049388450972;0.159952935005244;0.19511576732919578;569.6350000000003;542.4190000000003;569.150823204;208.0;0.0;0.3532523136371919;-0.4967259967153124;0.4967259967153124;0.3532523136371919;0.8780487804878049;1.7073170731707317;2.4878048780487805;1.4999079158783892;1731.9320616061764;28.346359735945345;22.456389336461363;23.272885917389086;20.0335397…
539;12.887049388450972;-1.0434627629365176;12.887049388450972;0.15995293500524377;0.19511576732919578;569.6350000000003;542.4190000000003;569.1508232039998;208.0;0.0;0.3532523136372027;-0.4967259967153124;0.4967259967153124;0.3532523136372027;0.8780487804878049;1.7073170731707317;2.4878048780487805;1.498393859542024;1731.9320616061764;28.34635973594535;22.456389336461363;23.27288591738909;20.0335…
540;12.688730998572268;-1.0497216448307716;12.688730998572268;0.10394346943402089;0.3700024456651527;507.5200000000003;486.3520000000003;507.0987876319999;184.0;0.0;0.353252313706734;-0.4967259967153124;0.4967259967153124;0.353252313706734;0.9722222222222222;1.75;2.5277777777777777;1.5340094608035306;1512.0943895094144;24.810825830012618;19.40053601178747;20.217032592715196;17.550376490957337;11.…
541;12.590312788695725;-1.0237633062484253;12.590312788695725;0.1331844437729175;0.4149256586430189;477.4940000000002;458.34200000000027;477.088222948;172.0;0.0;0.35325231363749326;-0.4967259967153124;0.4967259967153124;0.35325231363749326;0.9705882352941176;1.7058823529411764;2.4705882352941178;1.5255228268169443;1445.2211164726832;23.233475560822992;18.069637990513232;18.88613457144096;16.60168…
542;12.399431111950953;-0.970056059460821;12.399431111950953;0.2013286852283276;0.4463753834156786;433.4850000000002;414.3330000000002;433.098393708;156.0;0.0;0.35325227987613067;-0.49672599671531253;0.49672599671531253;0.35325227987613067;1.064516129032258;1.903225806451613;2.7419354838709675;1.6241613564792121;1296.6194130778256;21.371668241257193;16.700735166778212;17.51723174770594;15.1353615…
543;12.256897675736962;-0.9328451488620126;12.256897675736962;0.3035860733182161;0.46983532892472546;389.47600000000017;370.32400000000007;389.10856446800005;140.0;0.0;0.3532522798067157;-0.49672599671531253;0.49672599671531253;0.3532522798067157;1.0;1.75;2.5;1.8745245538064381;1135.2686487570577;19.509860921691395;15.331832343043192;16.14832892397092;13.669035095596021;8.87474749801014;9.6912440…
544;11.372939499874022;-1.0725961881666242;11.372939499874022;0.037944538926681703;0.778485167526878;300.33500000000004;288.239;300.04562986400003;106.0;0.0;0.3725505873785709;-0.4967259966840931;0.4967259966840931;0.3725505873785709;1.1904761904761905;2.0;2.761904761904762;2.0970548690582427;806.8971207103675;14.819626477379408;11.199008910872418;12.015505491800145;10.185871848001629;6.255317433…
545;11.47710616654069;-0.887411002981439;11.47710616654069;0.37872212773998504;0.7536188145730315;316.4030000000001;304.3070000000001;316.02278624400003;106.0;0.0;0.34658476545806205;-0.49672599672961887;0.49672599672961887;0.34658476545806205;1.1904761904761905;2.0;2.761904761904762;2.0970548690582427;808.142233208204;14.819626477379408;11.199008910872418;12.832002072727871;10.185871848001629;6.…
546;13.61180831128748;-1.1618192181729332;13.61180831128748;0.2268282312925165;0.6463090837427254;428.4400000000001;408.2800000000002;428.1259883599999;160.0;0.0;0.3075435971197978;-0.4961141552363131;0.4961141552363131;0.3075435971197978;0.75;1.3125;1.9375;1.7483227169050863;1276.8136670034569;22.56818514289333;17.187674390699758;17.187674390699758;15.434759407976117;10.30272674869597;10.3027267…
547;12.76782879818594;-3.833731575963719;12.76782879818594;0.04803395586629744;0.6548368506839539;429.3170000000001;416.21300000000014;427.95001099599995;126.0;0.0;0.2739128933117394;-0.4961128820572842;0.4961128820572842;0.2739128933117394;1.25;2.0;2.6666666666666665;2.045893428133602;979.0329486937635;17.319626477379405;12.73876942643012;15.957759127400278;11.436688835131461;6.792426567559791;9…
548;13.111129377676995;-1.9670311318972034;13.111129377676995;0.12927072911222415;0.6376906012858018;416.42900000000014;396.26900000000023;416.12598835999995;156.0;0.0;0.341504343825123;-0.49620172761636683;0.49620172761636683;0.341504343825123;0.967741935483871;1.7096774193548387;2.5161290322580645;1.7114246333653051;1183.6264258731785;21.424074484064487;16.83087184046788;16.83087184046788;15.09…
549;14.008667800453512;-1.3936254409171072;14.008667800453512;0.06814389818267874;0.3005425252523711;515.5180000000003;490.3180000000004;515.1580167599999;194.0;0.0;0.34163220937566957;-0.4964061148158874;0.4964061148158874;0.34163220937566957;0.868421052631579;1.5;2.1315789473684212;1.9356456142107539;1722.6850022565206;26.973962536829145;21.232774697329763;21.232774697329763;18.425783913070205;…
550;13.841622023809524;-1.3483336745191898;13.841622023809524;0.07453033202911774;0.39082544419900134;469.4490000000002;450.2970000000003;469.1161519479999;174.0;0.0;0.34163219005453854;-0.4964061148158874;0.4964061148158874;0.34163219005453854;1.0285714285714285;1.8;2.6285714285714286;1.7241350098789758;1695.9940373827162;24.10371904882607;18.60898345724208;18.60898345724208;17.06288194571337;10…
551;13.822625188964473;-1.345334335894851;13.822625188964473;0.1065068342151676;0.3794867687947501;455.4660000000002;434.2980000000003;455.136887392;170.0;0.0;0.34163463682302836;-0.4964061148158874;0.4964061148158874;0.34163463682302836;0.9117647058823529;1.5588235294117647;2.2941176470588234;1.954661538597341;1611.386081928916;23.819261998449896;18.57097865478129;18.57097865478129;16.5452438555…
552;12.721138983371125;-4.038220650142771;12.721138983371125;0.050178534121535945;0.40963264445121256;472.3420000000001;458.2300000000002;470.95582464800003;142.0;0.0;0.26542316141150163;-0.4944931648577333;0.4944931648577333;0.26542316141150163;1.3703703703703705;2.111111111111111;2.7777777777777777;1.9735434015650613;1104.9661118905833;19.604083527755574;14.133196617430038;17.352186318400193;12…
553;13.743298025260508;-1.510184065395707;13.743298025260508;0.0892920428170243;0.27074356076385747;577.464;551.2560000000002;576.121877292;204.0;0.0;0.3471376140624799;-0.49286929349870634;0.49286929349870634;0.3471376140624799;0.925;1.55;2.225;1.7346104389711754;1527.7592759669783;28.277445635193;21.512517437470557;23.024375329507468;19.362246321339804;12.522871281791062;13.278800227809516;9.21…
554;13.357160690921202;-3.908646938429778;13.357160690921202;0.011225471925327968;0.14439865877922173;694.5680000000001;666.344;693.100514716;232.0;0.0;0.3159710375367615;-0.4928452483507484;0.4928452483507484;0.3159710375367615;0.8;1.488888888888889;2.2222222222222223;1.4635739746403171;1801.8739555004224;31.48670612749267;24.037421753843518;26.439914873885947;21.89811126463718;13.67858827462846…
555;13.110366197404888;-3.8967853730998567;13.110366197404888;0.0015517056863563194;0.2839775249069086;523.5710000000003;498.3710000000003;523.1525545200001;192.0;0.0;0.2634938760268183;-0.49284524835074844;0.49284524835074844;0.2634938760268183;0.8918918918918919;1.5945945945945945;2.2972972972972974;1.7688584036055415;1422.4533786788816;26.089364901994138;19.942188075304667;20.758684656232393;1…
556;13.340270258822436;-3.9366943448923633;13.340270258822436;0.005460488335217839;0.1609670031070462;680.5410000000002;654.3330000000001;679.0848646520002;226.0;0.0;0.3159710375367615;-0.4928452483507484;0.4928452483507484;0.3159710375367615;0.7954545454545454;1.4772727272727273;2.2045454545454546;1.4944546977626838;1784.2794596390102;30.779599346306124;23.33031497265697;25.7328080926994;21.3981…
557;13.335218175489103;-4.603735085693527;13.335218175489103;0.05586072455744473;0.15817134945234412;669.642;643.434;669.161737212;244.0;0.0;0.41887934790775994;-0.4928452483507484;0.4928452483507484;0.41887934790775994;0.7872340425531915;1.446808510638298;2.127659574468085;1.4634567277642496;1886.8688446866665;33.279599346306114;24.586243918675425;25.402740499603155;22.609436130042365;13.8065527…
558;13.34360359215577;-3.9328678142801183;13.34360359215577;0.010668821668551098;0.17694541257548133;615.6720000000004;586.4400000000003;615.1900026480001;226.0;0.0;0.3159129550319182;-0.4928452483507484;0.4928452483507484;0.3159129550319182;0.7727272727272727;1.4545454545454546;2.1818181818181817;1.494454697762684;1777.9541906294542;30.779599346306124;23.952350499647743;24.76884708057547;21.3981…
559;13.38953530511873;-3.934651638921085;13.38953530511873;0.011588925155671115;0.1551399593369067;641.7100000000002;610.4620000000002;641.2056527120001;236.0;0.0;0.3159136376360145;-0.4928452483507484;0.4928452483507484;0.3159136376360145;0.8043478260869565;1.5;2.217391304347826;1.3010576164130263;1860.2507438791426;31.771163177868846;24.94391433121046;25.760410912138187;22.470590909708612;14.59…
560;13.334220876106388;-3.943638789336808;13.334220876106388;0.003991672158609294;0.16886543153983039;636.0900000000003;609.8820000000003;635.1353802320001;226.0;0.0;0.31599596471547803;-0.4928452483507484;0.4928452483507484;0.31599596471547803;0.7954545454545454;1.4772727272727273;2.2045454545454546;1.4944546977626838;1784.2794596390102;30.779599346306124;23.33031497265697;24.90274049960315;21.3…
561;13.363875582896512;-3.9368322889588776;13.363875582896512;0.009853842488187325;0.12323324429968013;647.7390000000001;618.5070000000002;647.1620736480002;232.0;0.0;0.3159716599070494;-0.4928452483507484;0.4928452483507484;0.3159716599070494;0.8;1.488888888888889;2.2;1.4805354462883753;1799.8739555004224;31.48670612749267;24.360598790111606;25.993591951967055;21.936116067097963;13.6019784738196…
562;13.319680689661439;-3.9293129899835333;13.319680689661439;0.010228815546726722;0.18273135630330106;601.6450000000002;574.4290000000002;601.174352584;220.0;0.0;0.31589379960943925;-0.4928452483507484;0.4928452483507484;0.31589379960943925;0.7209302325581395;1.372093023255814;2.0930232558139537;1.5042442654851191;1731.2757168936898;29.909355858303044;23.02970076883737;23.846197349765095;21.0042…
563;13.336354442495907;-3.9915530939475405;13.336354442495907;0.002269384605694036;0.17309304195047567;666.5140000000001;642.3220000000001;665.0692145880001;220.0;0.0;0.3159710375367615;-0.4928452483507484;0.4928452483507484;0.3159710375367615;0.7906976744186046;1.4651162790697674;2.186046511627907;1.5243975426745024;1766.6897328801492;30.07249256511958;22.62320819147042;25.02570131151285;20.8981…
564;13.59721470326688;-4.182064715262731;13.59721470326688;0.015231121642106826;0.16177698724885453;695.556;668.34;694.095763684;232.0;0.0;0.3159710375367615;-0.4928452483506836;0.4928452483506836;0.3159710375367615;0.8222222222222222;1.488888888888889;2.2;1.5196682622749855;1820.8736489315054;31.649842834309204;24.07042178697038;26.472914907012807;21.818831568292204;13.335928687385504;15.5689902…
565;13.39236918172493;-4.086923464317909;13.39236918172493;0.004800511253884032;0.21995063148733313;661.495;636.2950000000001;660.0750282399999;220.0;0.0;0.3159710375367615;-0.4928452483506836;0.4928452483506836;0.3159710375367615;0.9285714285714286;1.619047619047619;2.3333333333333335;1.5223738400072373;1594.6485854001342;29.36538578393303;22.213239075045752;24.615732195088178;20.42498471817485;…
566;13.250409147711323;-4.158223697374095;13.250409147711323;0.020878694304070855;0.15527862168192308;680.5410000000002;654.3330000000001;679.0848646520002;226.0;0.0;0.3159710375367613;-0.492845248350684;0.492845248350684;0.3159710375367613;0.8409090909090909;1.5227272727272727;2.25;1.494454697762684;1784.2794596390102;30.779599346306124;23.25334486516009;25.65583798520252;21.39811126463718;13.07…
567;13.232438468698978;-4.181911181627054;13.232438468698978;0.026293821668551765;0.16041627407102027;681.5290000000001;656.3290000000001;680.0801136200001;226.0;0.0;0.31597103753676137;-0.4928452483506839;0.4928452483506839;0.31597103753676137;0.8409090909090909;1.5681818181818181;2.2954545454545454;1.494454697762684;1786.2064551345;30.779599346306124;23.123208191470425;25.525701311512854;21.398…
568;13.229159147711325;-4.186694344892363;13.229159147711325;0.022317289442560062;0.16041627407102027;681.5290000000001;656.3290000000001;680.0801136200001;226.0;0.0;0.3159710375367615;-0.49284524835068366;0.49284524835068366;0.3159710375367615;0.7954545454545454;1.4772727272727273;2.2045454545454546;1.494454697762684;1786.2064551345;30.779599346306124;23.12320819147042;25.52570131151285;21.39811…
569;13.109380078676303;-4.068981943573809;13.109380078676303;0.02418722154202002;0.18685087899695085;643.52;616.3040000000001;642.089615684;214.0;0.0;0.3159710375367527;-0.4928452483507147;0.4928452483507147;0.3159710375367527;0.926829268292683;1.6097560975609757;2.317073170731707;1.4194025501212557;1573.4901471857181;28.65827900274648;21.98829402446435;24.390787144506774;19.89811126463718;12.672…
570;13.266577105635234;-4.13762263287422;13.266577105635234;0.0002776298041968772;0.1859260429623838;688.5609999999999;658.321;687.1110794;232.0;0.0;0.3159710375368035;-0.49284524835051524;0.49284524835051524;0.3159710375368035;0.9318181818181818;1.6136363636363635;2.340909090909091;1.4658424480290244;1627.6713947551198;30.77959934630612;23.680619203611634;26.083112323654063;21.39811126463718;13.…
571;12.971412391601472;-4.127466448486885;12.971412391601472;0.027457020078825334;0.19515862971099424;633.4809999999999;608.2810000000001;632.06888024;210.0;0.0;0.3212022783014395;-0.4928452483503334;0.4928452483503334;0.3212022783014395;0.825;1.5;2.2;1.5992547249702502;1512.3475712057555;28.37382195237031;21.404978483365493;23.80747160340792;19.36363642202653;11.679685069893704;13.95584658704544…
572;12.812599560913641;-4.046931679023546;12.812599560913641;0.021305568396116303;0.21681774445919114;603.455;580.2710000000001;602.0583155559999;198.0;0.0;0.3159710375367432;-0.49284524835074905;0.49284524835074905;0.3159710375367432;0.868421052631579;1.5526315789473684;2.289473684210526;1.5246654875861985;1444.7432052129354;26.796471683180688;20.074080462091256;22.476573582133682;18.43178476944…
573;13.728755793116694;-4.157632249277374;13.728755793116694;0.031077924225246134;0.07920906995505099;675.7890000000003;642.5250000000002;675.182140396;244.0;0.0;0.3874017098076534;-0.4928452483507329;0.4928452483507329;0.3874017098076534;0.9361702127659575;1.6808510638297873;2.3404255319148937;1.5078047675086563;1929.0082727758868;33.44273605312266;26.07652190142818;27.709515063283632;22.5301564…
574;13.595953332932499;-4.1313335553969575;13.595953332932499;0.03619986259732011;0.2702156457824983;574.6590000000001;544.4190000000002;574.18860568;212.0;0.0;0.2642686814149378;-0.4928452483506739;0.4928452483506739;0.2642686814149378;0.926829268292683;1.6097560975609757;2.2439024390243905;1.8600464105458674;1659.7086424240738;29.459608389997214;23.08076091743162;23.897257498359345;19.618671493…
575;13.5747033329325;-4.1598042029152245;13.5747033329325;0.014949862597320118;0.2784050521080318;575.6470000000002;546.4150000000002;575.1838546480001;212.0;0.0;0.2643843787698502;-0.4928452483506735;0.4928452483506735;0.2643843787698502;0.9024390243902439;1.5853658536585367;2.2195121951219514;1.8600464105458674;1662.4242709591929;29.459608389997218;22.950624243741952;23.76712082466968;19.618671…
576;13.758026962123285;-4.216870395460658;13.758026962123285;0.006446619243419827;0.09543648056128039;695.758;662.4940000000001;695.2162173959999;256.0;0.0;0.38826217748796527;-0.4928452483506735;0.4928452483506735;0.38826217748796527;0.84;1.52;2.2;1.4921286812943202;2115.0569562936157;35.56405639668229;27.56270080196423;28.379197382891956;24.030156433697393;15.069631613035186;16.55279486062958;1…
577;13.75456675451083;-4.220776645460658;13.75456675451083;0.009906826855875961;0.10319677828675906;696.746;664.4900000000001;696.211466364;256.0;0.0;0.38831894289439817;-0.4928452483506735;0.4928452483506735;0.38831894289439817;0.88;1.6;2.28;1.4921286812943204;2117.259609738581;35.56405639668229;27.432564128274564;28.24906070920229;24.030156433697393;14.919362725862841;16.402525973457234;11.1241…
578;13.752627689602303;-4.17254766387051;13.752627689602303;0.0019344501451976637;0.1173271930209404;665.7720000000002;630.4920000000001;665.2308048399999;246.0;0.0;0.2643843787744704;-0.4928452483506735;0.4928452483506735;0.2643843787744704;0.7708333333333334;1.4375;2.125;1.500193171097644;1991.1005056688082;33.98670612749267;27.00551706584053;27.82201364676825;23.13630958358004;14.9771183801724…
579;13.73861873205566;-4.173041128627798;13.73861873205566;0.005437691825261881;0.16233424051287004;651.7450000000003;618.4810000000002;651.2151547760001;240.0;0.0;0.2643843841727629;-0.4928452483506735;0.4928452483506735;0.2643843841727629;0.7446808510638298;1.3829787234042554;2.0425531914893615;1.5361409869487526;1973.4104060320353;33.27959934630612;26.298410284653983;27.11490686558171;22.63630…
580;13.751958853208958;-4.21241031998854;13.751958853208958;0.004298349454131101;0.13667293055270532;710.8600000000001;676.588;710.165110428;252.0;0.0;0.263410225416607;-0.4928452483507328;0.4928452483507328;0.263410225416607;0.8125;1.5208333333333333;2.1666666666666665;1.5168646505732135;2053.9679653289236;34.36538578393302;26.57556139885287;29.025051141636045;22.87028981830426;14.66872755795940…
581;13.77538950067666;-4.239592316136779;13.77538950067666;0.02051322028579139;0.1483759757392885;704.8310000000001;668.543;704.2086894920001;256.0;0.0;0.26345744368732077;-0.4928452483507327;0.4928452483507327;0.26345744368732077;0.7346938775510204;1.346938775510204;1.9795918367346939;1.5437999677484766;2123.6112209986245;35.235629271936105;27.537556596392083;29.170549758247535;23.26413666842161…
582;13.733140740266844;-4.229793563302312;13.733140740266844;0.018224943658572412;0.15408138695939708;696.8330000000002;664.5770000000001;696.1494603639999;246.0;0.0;0.2634574437017732;-0.4928452483507327;0.4928452483507327;0.2634574437017732;0.8085106382978723;1.5106382978723405;2.148936170212766;1.5597521605974287;2036.039556115649;33.65827900274648;25.868454617666323;28.3179443604495;22.370289…
583;13.499650022045854;-4.139544726841355;13.499650022045854;0.016947249196076042;0.29391506545829377;551.6250000000002;522.3930000000004;551.183854648;204.0;0.0;0.26349405860444425;-0.4928452483507326;0.4928452483507326;0.26349405860444425;0.8974358974358975;1.564102564102564;2.1794871794871793;1.8511796077083775;1525.0502777727936;28.04539482762413;21.950624243741952;22.76712082466968;18.618671…
584;13.744901626450027;-4.2152244219489114;13.744901626450027;0.006109575774754017;0.0916386436064128;671.7360000000002;638.4720000000002;671.2162173959999;248.0;0.0;0.3874017098076535;-0.49284524835073257;0.49284524835073257;0.3874017098076535;0.8333333333333334;1.5208333333333333;2.1875;1.5273611042409967;1972.3137656784338;34.1498428343092;26.562700801964233;27.37919738289196;23.03015643369739…
585;13.729554083463404;-4.179453698633859;13.729554083463404;0.0130384665472143;0.15448659525171754;708.5950000000001;678.3550000000001;707.1161647800001;238.0;0.0;0.3159710375367615;-0.49284524835073257;0.49284524835073257;0.3159710375367615;0.8043478260869565;1.4565217391304348;2.108695652173913;1.554436380963791;1890.6421017989765;32.73562927193611;25.33875114109425;27.74124426113668;22.030156…
586;13.708964514302405;-4.172072343725031;13.708964514302405;0.008270139335704751;0.18257397862800753;629.6990000000002;598.4510000000002;629.205652712;232.0;0.0;0.31589379960943925;-0.49284524835073257;0.49284524835073257;0.31589379960943925;0.7333333333333333;1.3555555555555556;2.0;1.565406398737576;1837.1237142314455;31.865385783933032;25.03813693727465;25.854633518202377;21.63630958358004;13.…
587;13.689323237687113;-4.137714212618265;13.689323237687113;0.0399992782606875;0.10176752864423302;649.7700000000002;610.4580000000002;649.2570195879999;244.0;0.0;0.3874017098076448;-0.4928452483507635;0.4928452483507635;0.3874017098076448;0.8695652173913043;1.5434782608695652;2.152173913043478;1.7106296915176689;1767.3236165090855;33.53695865918684;26.936222803395438;27.752719384323164;21.66900…
588;13.609497557415;-4.1179201838956665;13.609497557415;0.04350693132191186;0.09965918071202622;635.7430000000003;598.4470000000003;635.2413695240001;238.0;0.0;0.3874017098076448;-0.49284524835076354;0.49284524835076354;0.3874017098076448;0.9555555555555556;1.6444444444444444;2.2666666666666666;1.6772537984289708;1723.5245211970216;32.61430892837647;26.013573072585068;26.83006965351279;21.3683603…
589;13.448114337460355;-4.081915944428224;13.448114337460355;0.031747531107563454;0.11336505314085385;606.7050000000004;572.4330000000004;606.2260538080001;226.0;0.0;0.28747178926247147;-0.4928452483507637;0.4928452483507637;0.28747178926247147;0.9767441860465116;1.6744186046511629;2.3255813953488373;1.6222609936173062;1674.1332821890862;31.036958659186844;24.52797451293158;25.344471093859305;20.…
590;13.194390510833962;-4.016541320231797;13.194390510833962;0.02015127308958453;0.4637620964814128;487.5780000000003;458.34600000000034;487.17770664799997;182.0;0.0;0.26305742708273855;-0.4928452483507637;0.4928452483507637;0.26305742708273855;1.0;1.6470588235294117;2.235294117647059;2.045084421777178;1238.5533908126135;24.932510652501765;19.824146245173157;20.640642826100887;16.046191848303568;…
591;13.435846586610014;-4.096790540608182;13.435846586610014;0.03652262718358967;0.23358512701353404;607.6890000000002;574.4250000000002;607.2100693959999;226.0;0.0;0.4337596297756611;-0.4928452483507636;0.4928452483507636;0.4337596297756611;0.9534883720930233;1.627906976744186;2.2790697674418605;1.6142848897976907;1730.6779104321558;31.036958659186848;24.450043902859388;25.26654048378711;20.4576…
592;13.427816870059523;-4.08896213166651;13.427816870059523;0.041471762265794965;0.1799101124189869;592.6740000000002;560.4180000000002;592.199170364;220.0;0.0;0.3393228655460829;-0.4928452483507636;0.4928452483507636;0.3393228655460829;0.9285714285714286;1.6428571428571428;2.2857142857142856;1.627764567735385;1639.0154393018204;30.329851878000294;23.950043902859385;24.76654048378711;19.974513541…
593;13.403043627429136;-4.086393500663814;13.403043627429136;0.04040222333911303;0.17803676704147559;581.6470000000003;550.3990000000003;581.1831859519999;216.0;0.0;0.341028216337708;-0.4928452483507636;0.4928452483507636;0.341028216337708;0.975609756097561;1.6829268292682926;2.317073170731707;1.6364967940966855;1596.2683599968295;29.62274509681375;23.333728328633665;24.15022490956139;19.47451354…
594;13.439642115238133;-4.092221015339355;13.439642115238133;0.040318155811708056;0.12286478513154589;607.6890000000003;574.4250000000004;607.210069396;226.0;0.0;0.3874017098076448;-0.4928452483507636;0.4928452483507636;0.3874017098076448;0.9534883720930233;1.6511627906976745;2.302325581395349;1.6142476950195412;1673.8917072689;31.036958659186844;24.436222803395438;25.252719384323164;20.457676788…
595;13.440299711610017;-4.091405896392369;13.440299711610017;0.040975752183590064;0.12286478513154594;607.6890000000003;574.4250000000003;607.210069396;226.0;0.0;0.3859362650885314;-0.4928452483507636;0.4928452483507636;0.3859362650885314;0.9767441860465116;1.697674418604651;2.3488372093023258;1.614247695019541;1673.8917072689003;31.036958659186844;24.436222803395438;25.252719384323164;20.4576767…
596;13.632179784173937;-4.094697918669988;13.632179784173937;0.027500528371740884;0.1526597144177055;672.8510000000001;636.5630000000002;672.1746124919999;240.0;0.0;0.262994681133632;-0.4928452483507637;0.4928452483507637;0.262994681133632;0.9111111111111111;1.6222222222222222;2.2444444444444445;1.4432414737805015;1834.9432504588826;32.24406544037339;25.440647231846796;27.89013697462997;21.370289…
597;13.655610431641637;-4.121879914818227;13.655610431641637;0.025022846397270593;0.16614683781280964;666.8220000000002;628.5180000000003;666.2181915560002;244.0;0.0;0.2630418995920574;-0.4928452483507637;0.4928452483507637;0.2630418995920574;0.8260869565217391;1.434782608695652;2.0434782608695654;1.4709161130039416;1903.3215783515134;33.11430892837647;26.402642429386013;28.035635591241466;21.764…
598;13.625122557415004;-4.09751202063036;13.625122557415004;0.010795150883534443;0.10332546764241281;633.7270000000004;598.4470000000003;633.22571946;236.0;0.0;0.3874017098076448;-0.49284524835076354;0.49284524835076354;0.3874017098076448;0.9777777777777777;1.6888888888888889;2.3333333333333335;1.4538043219109655;1755.3847157006344;32.02852249074956;25.42778663495816;26.244283215885886;21.5301564…
599;13.612121290856411;-4.110732490897085;13.612121290856411;0.04127939100341682;0.3608822548035954;582.6790000000003;548.4070000000003;582.2148204279999;218.0;0.0;0.26551408095317913;-0.49284524835050514;0.49284524835050514;0.26551408095317913;1.024390243902439;1.7073170731707317;2.341463414634146;1.8183924536709504;1504.8402896787948;29.459608389997218;23.508035255883165;24.32453183681089;19.61…
600;13.782319584373937;-4.166152709930772;13.782319584373937;0.031308382149156655;0.1137062212136469;678.7680000000001;640.4640000000003;678.2471831760001;254.0;0.0;0.38740170980769567;-0.4928452483505642;0.4928452483505642;0.38740170980769567;0.9791666666666666;1.6875;2.3541666666666665;1.5016062353101998;1810.5709470259692;34.1498428343092;27.12011181410545;27.936608395033172;23.030156433697393…
601;13.158143746134817;-4.020041537046408;13.158143746134817;0.04266072131331833;0.4517304502966797;497.5730000000003;470.35700000000037;497.16205658399997;184.0;0.0;0.26368077191836287;-0.49284524835073895;0.49284524835073895;0.26368077191836287;1.0;1.6857142857142857;2.3142857142857145;1.9951444773957316;1323.7886239411848;25.47648072687178;19.901496514362783;20.71799309529051;16.65234499818621…
602;13.89217007656889;-4.3958003552650915;13.89217007656889;0.043814151332899565;0.10553483778605965;779.8940000000001;738.5660000000001;779.229484512;286.0;0.0;0.28014243111730774;-0.49284524835073296;0.49284524835073296;0.28014243111730774;0.7222222222222222;1.3703703703703705;1.9444444444444444;1.6368778149046002;2278.6935224836147;39.045030348694596;30.73773760309409;32.37073076494954;25.7927…
603;13.849921316159069;-4.386001602430625;13.849921316159069;0.04017509807846098;0.10968527668481252;771.8960000000001;734.6000000000003;771.1702553840003;276.0;0.0;0.28014243111730774;-0.49284524835073296;0.49284524835073296;0.28014243111730774;0.7692307692307693;1.4615384615384615;2.0384615384615383;1.6510576322504795;2190.284186752976;37.46768007950498;29.06863562436833;31.51812536715151;24.89…
604;13.45362765266039;-4.222650637785469;13.45362765266039;0.09650642947720822;0.2721405922754465;561.6200000000002;534.4040000000002;561.1682045840001;206.0;0.0;0.2801424311324918;-0.4928452483506739;0.4928452483506739;0.2801424311324918;1.0;1.75;2.4;1.8621322575975237;1619.0110762022339;28.536958659186844;22.02797451293158;22.844471093859305;19.31803023049277;12.135068450116117;13.6182316977105…
605;13.640857531851177;-4.275272385886457;13.640857531851177;0.11474994170153208;0.08617392253561842;680.7429999999999;648.4870000000001;680.2053183639998;250.0;0.0;0.3867418994539497;-0.4928452483506739;0.4928452483506739;0.3867418994539497;0.9183673469387755;1.6326530612244898;2.326530612244898;1.4868802677142887;2067.478592909122;34.64140666587191;26.770187744843525;27.58668432577125;23.729515…
606;13.636951281851179;-4.279716830330903;13.636951281851179;0.10883278193821866;0.09333424486829062;681.7310000000001;650.4830000000001;681.200567332;250.0;0.0;0.38826217748796527;-0.4928452483506739;0.4928452483506739;0.38826217748796527;0.9183673469387755;1.6734693877551021;2.36734693877551;1.4868802677142885;2069.8880524496085;34.64140666587192;26.640051071153856;27.456547652081582;23.7295151…
607;13.63349107423872;-4.283623080330903;13.63349107423872;0.10373074112189173;0.1004634617822928;682.7190000000002;652.4790000000002;682.1958163000002;250.0;0.0;0.38831894289439817;-0.4928452483506739;0.4928452483506739;0.38831894289439817;0.9183673469387755;1.6938775510204083;2.3877551020408165;1.4868802677142885;2072.048267567694;34.64140666587192;26.50991439746419;27.326410978391916;23.729515…
608;13.432377652660392;-4.251121285303734;13.432377652660392;0.0426769069274473;0.27274146187840764;562.6080000000002;536.4000000000001;562.1634535520002;206.0;0.0;0.2801424432589506;-0.4928452483506735;0.4928452483506735;0.2801424432589506;0.95;1.7;2.35;1.8621322575975239;1621.334916931543;28.53695865918684;21.89783783924191;22.714334420169635;19.31803023049277;12.004931776426448;13.488095024020…
609;13.602575946177918;-4.306541504337423;13.602575946177918;0.07474848533203304;0.0966043412194115;658.6970000000002;628.457;658.1958163;242.0;0.0;0.3874017098076535;-0.49284524835073257;0.49284524835073257;0.3874017098076535;0.8723404255319149;1.6170212765957446;2.297872340425532;1.5236451067338184;1929.717061421471;33.22719310349883;25.50991439746419;26.326410978391916;22.729515170815166;14.16…
610;13.52713813516139;-4.19456629851905;13.52713813516139;0.004641424726201215;0.15444893118703565;667.8100000000001;630.5140000000001;667.213440524;244.0;0.0;0.2801423129942436;-0.4928452483507637;0.4928452483507637;0.2801423129942436;0.9130434782608695;1.6304347826086956;2.260869565217391;1.4190308318792888;1879.3988556609079;32.89876597875264;26.056962806072516;27.689955967927965;21.9634954055…
611;13.489854103901827;-4.186015001058498;13.489854103901827;0.009013852709740533;0.1608091110286309;659.8120000000001;626.5480000000001;659.154211396;234.0;0.0;0.2801423129942436;-0.4928452483507637;0.4928452483507637;0.2801423129942436;0.9772727272727273;1.75;2.3863636363636362;1.4388403540877541;1793.514756942423;31.321415709563016;24.387860827346753;26.83735057012993;21.069648555422035;13.946…
612;13.51328475136953;-4.213196997206737;13.51328475136953;0.013338770792740151;0.17459567285030492;653.7830000000002;618.5030000000003;653.1977904600001;238.0;0.0;0.28014231299428405;-0.4928452483507636;0.4928452483507636;0.28014231299428405;0.9111111111111111;1.6222222222222222;2.2444444444444445;1.4672445475808074;1861.7554412487673;32.19165919756609;25.34985602488597;26.982849186741422;21.463…
613;13.663599346278698;-4.226605594788418;13.663599346278698;0.03702937000736428;0.09803589043987794;663.7570000000001;626.4610000000001;663.2475175239999;248.0;0.0;0.3874017098076448;-0.49284524835076343;0.49284524835076343;0.3874017098076448;1.0212765957446808;1.7872340425531914;2.4680851063829787;1.4971130301753959;1766.7849334190084;33.22719310349883;26.289213792831205;27.10571037375893;22.72…
614;13.469795610584303;-4.202049573285596;13.469795610584303;0.05976606666541695;0.3477066306332041;569.6400000000003;538.3920000000003;569.1944193319999;212.0;0.0;0.2801431240778386;-0.492845248350505;0.492845248350505;0.2801431240778386;1.1;1.85;2.5;1.818599480028603;1464.8231463455488;28.536958659186844;22.455248851383125;23.271745432310848;19.31803023049277;12.55806633373878;14.04122958133317…
615;13.657025489775087;-4.254671321386584;13.657025489775087;0.0908161643294565;0.11534319683940661;688.7630000000001;652.4750000000001;688.2315331120001;256.0;0.0;0.3867418994539497;-0.492845248350505;0.492845248350505;0.3867418994539497;1.0;1.7142857142857142;2.4081632653061225;1.4630990307439722;1906.837252889061;34.64140666587192;27.197462083295072;28.0139586642228;23.729515170815166;15.31614…
616;13.653119239775087;-4.259115765831028;13.653119239775087;0.09908062713937382;0.12096943291704162;689.7510000000001;654.4710000000001;689.2267820799999;256.0;0.0;0.38826217748796527;-0.492845248350505;0.492845248350505;0.38826217748796527;1.0204081632653061;1.7755102040816326;2.4693877551020407;1.4630990307439722;1909.204274102667;34.64140666587191;27.067325409605406;27.883821990533132;23.7295…
617;13.649659032162631;-4.263022015831028;13.649659032162631;0.1060250715838178;0.123625570332979;690.7389999999999;656.467;690.2220310479998;256.0;0.0;0.38831894289439817;-0.492845248350505;0.492845248350505;0.38831894289439817;1.0408163265306123;1.816326530612245;2.510204081632653;1.4630990307439717;1911.320764495899;34.64140666587191;26.937188735915736;27.75368531684346;23.729515170815166;15.0…
618;13.68433516212032;-4.263206987819462;13.68433516212032;0.0026554854079074985;0.16587546430213554;712.8510000000001;672.5310000000001;712.2349042400001;262.0;0.0;0.28014312406249764;-0.4928452483505643;0.4928452483505643;0.28014312406249764;0.9183673469387755;1.6326530612244898;2.2857142857142856;1.4681773440780128;1935.184695751809;35.020086322312274;27.7492879852198;29.382281147075254;23.463…
619;13.670481778328462;-4.281837686507148;13.670481778328462;0.10802220613699465;0.18108345094489098;698.8240000000002;660.5200000000001;698.2192541760003;256.0;0.0;0.2801431240625382;-0.4928452483505642;0.4928452483505642;0.2801431240625382;0.9166666666666666;1.625;2.2708333333333335;1.514283223094812;1917.4324188007383;34.31297954112573;27.042181204033252;28.675174365888704;22.963495405539387;1…
620;13.628233017918646;-4.272038933672682;13.628233017918646;0.11269610408813224;0.18353095998576907;690.826;656.5540000000001;690.1600250480001;246.0;0.0;0.2801431240625382;-0.4928452483505642;0.4928452483505642;0.2801431240625382;0.9782608695652174;1.7391304347826086;2.391304347826087;1.5289557300983665;1831.1861763005563;32.735629271936105;25.373079225307492;27.82256896809067;22.06964855542203…
621;13.639993904101829;-4.257469792319283;13.639993904101829;0.09910419993933695;0.11614720470138076;665.729;630.4490000000001;665.2267820799999;248.0;0.0;0.38740170980769567;-0.49284524835056415;0.49284524835056415;0.38740170980769567;1.0212765957446808;1.7872340425531914;2.4680851063829787;1.4971130301753959;1768.8563322514185;33.22719310349883;26.067325409605402;26.88382199053313;22.7295151708…
622;13.656660570768494;-4.236893660632039;13.656660570768494;0.06509059449716004;0.10750792471339013;681.7970000000001;646.5170000000002;681.2039384599999;248.0;0.0;0.38740170980769567;-0.49284524835056415;0.49284524835056415;0.38740170980769567;1.0212765957446808;1.7872340425531914;2.4680851063829787;1.497113030175396;1771.2048477970156;33.22719310349883;26.067325409605402;27.70031857146086;22.7…
623;13.015818065862709;-4.111358619434917;13.015818065862709;0.06114739697531868;0.4398055463388634;484.5340000000003;460.34200000000027;484.141655488;178.0;0.0;0.28014218482042524;-0.4928452483507389;0.4928452483507389;0.28014218482042524;1.0588235294117647;1.8235294117647058;2.4705882352941178;1.9932067050311337;1284.8027669477847;24.553830996061407;18.84871010986274;19.665206690790466;16.35170…
624;13.6800658739822;-4.360302433874312;13.6800658739822;0.04133212287184995;0.13026707142216848;743.8420000000001;710.5780000000001;743.1389552559999;264.0;0.0;0.2801424253646281;-0.49284524835073296;0.49284524835073296;0.2801424253646281;0.76;1.46;2.06;1.6514029387329547;2138.6248053861273;35.89032981031536;27.491285355178697;29.940775097961875;23.9881934154447;14.640064581334086;18.48604388777…
625;13.28377221048352;-4.196951469229156;13.28377221048352;0.0976634542705972;0.30756093152096614;533.5660000000003;510.38200000000035;533.1369044559999;194.0;0.0;0.28014242537981215;-0.4928452483506739;0.4928452483506739;0.28014242537981215;1.0;1.763157894736842;2.4473684210526314;1.8809089699020085;1569.7448776961312;26.95960838999722;20.450624243741952;21.26712082466968;18.407346627969808;11.1…
626;13.48445837822768;-4.276739582450709;13.48445837822768;0.0829426560732589;0.17001483703551773;662.7500000000002;632.5100000000002;662.1617393000001;238.0;0.0;0.28014242536451484;-0.49284524835073296;0.49284524835073296;0.28014242536451484;0.782608695652174;1.4782608695652173;2.152173913043478;1.5401987587432493;2027.2198694567353;32.735629271936105;25.037556596392083;26.670549758247535;22.052…
627;13.442209617817864;-4.266940829616243;13.442209617817864;0.08658170932769615;0.17382691413333548;654.7520000000002;628.5440000000001;654.102510172;228.0;0.0;0.28014242536451484;-0.49284524835073296;0.49284524835073296;0.28014242536451484;0.8863636363636364;1.6590909090909092;2.340909090909091;1.5605934638123347;1940.0689593847037;31.15827900274648;23.368454617666323;25.817944360449502;21.1589…
628;13.262522210483521;-4.225422116747422;13.262522210483521;0.04383393172083605;0.30400268834217237;534.5540000000002;512.3780000000004;534.1321534240001;194.0;0.0;0.2801424375062709;-0.4928452483506735;0.4928452483506735;0.2801424375062709;0.9473684210526315;1.7105263157894737;2.3947368421052633;1.8809089699020087;1571.9597710935416;26.959608389997218;20.320487570052283;21.13698415098001;18.407…
629;13.432720504001047;-4.280842335781111;13.432720504001047;0.07590551012542202;0.11282006519019887;630.643;604.4350000000001;630.164516172;230.0;0.0;0.3874017098076535;-0.49284524835073257;0.49284524835073257;0.3874017098076535;0.8666666666666667;1.6222222222222222;2.3333333333333335;1.5230814122707799;1879.036264513026;31.6498428343092;23.93256412827456;24.749060709202286;21.818831568292204;13…
630;12.957262699271627;-4.102418710137866;12.957262699271627;0.04610071806500349;0.476355597812457;470.50700000000023;448.3310000000003;470.126005424;172.0;0.0;0.28014230513798916;-0.4928452483507046;0.4928452483507046;0.28014230513798916;1.0606060606060606;1.8181818181818181;2.484848484848485;2.0677734531857057;1284.4735781612294;23.84672421487486;18.194009571483488;19.010506152411214;15.8348669…
631;13.301180548782842;-4.177699075815959;13.301180548782842;0.02383954577902947;0.2094369743003384;617.7310000000002;590.5150000000001;617.107261204;216.0;0.0;0.28014230724160427;-0.4928452483507636;0.4928452483507636;0.28014230724160427;0.975609756097561;1.7560975609756098;2.4146341463414633;1.4871003669834884;1725.7879239788945;29.03695865918684;22.103403776970584;24.552893519753763;19.6589649…
632;13.571530399849685;-4.289817347839084;13.571530399849685;0.09471476904833942;0.1542977414233679;711.8000000000002;682.568;711.1127405080001;250.0;0.0;0.2801423073120142;-0.4928452483507636;0.4928452483507636;0.2801423073120142;0.9166666666666666;1.7291666666666667;2.4791666666666665;1.388558045105617;2127.782385736418;33.72719310349882;25.57460089627756;28.024090639060738;23.108454695682255;1…
633;13.299940168407431;-4.176350404729282;13.299940168407431;0.0609230914588057;0.3836655172557524;541.5860000000004;514.3700000000003;541.163119204;200.0;0.0;0.2801431183251588;-0.492845248350505;0.492845248350505;0.2801431183251588;1.105263157894737;1.868421052631579;2.5526315789473686;1.8326651367508495;1416.2499429614495;26.959608389997218;20.8778985821935;21.694395163121225;18.40734662796980…
634;13.480524796905346;-4.236619416399813;13.480524796905346;0.10727744801684724;0.23770706734727245;661.6970000000001;630.449;661.1954819519999;244.0;0.0;0.4346056900466917;-0.492845248350505;0.492845248350505;0.4346056900466917;1.0425531914893618;1.7872340425531914;2.5106382978723403;1.4569057231909546;1916.4334372164121;33.06405639668229;25.50379623987973;26.320292820807456;22.818831568292204;…
635;13.497561196568698;-4.217190674307491;13.497561196568698;0.06346053610396041;0.16983689498169038;666.7570000000001;628.4530000000001;666.247183176;250.0;0.0;0.3816835154514289;-0.492845248350505;0.492845248350505;0.3816835154514289;1.0638297872340425;1.8085106382978724;2.5319148936170213;1.4370375923414127;1696.6569224163293;33.0640563966823;26.346244643279675;27.1627412242074;22.818831568292…
636;13.487170047598216;-4.2289721528302735;13.487170047598216;0.09197318912284502;0.13351325684208304;660.7090000000002;628.4530000000002;660.2002329840001;244.0;0.0;0.3867418994539497;-0.492845248350505;0.492845248350505;0.3867418994539497;1.0;1.7234042553191489;2.4468085106382977;1.456933190989706;1856.4174291453692;33.06405639668229;25.620111814105442;26.43660839503317;22.818831568292204;14.37…
637;13.483263797598216;-4.233416597274717;13.483263797598216;0.10023765193276235;0.13523162557518834;661.6970000000002;630.4490000000002;661.195481952;244.0;0.0;0.38826217748796527;-0.492845248350505;0.492845248350505;0.38826217748796527;1.0212765957446808;1.7872340425531914;2.5106382978723403;1.456933190989706;1858.6956340733002;33.0640563966823;25.48997514041578;26.306471721343506;22.8188315682…
638;13.483709839985758;-4.232878402830273;13.483709839985758;0.09891763356728966;0.13523162557518875;661.6970000000001;630.4490000000002;661.195481952;244.0;0.0;0.38679675324034823;-0.492845248350505;0.492845248350505;0.38679675324034823;1.0425531914893618;1.8297872340425532;2.5531914893617023;1.4569331909897059;1858.6956340732997;33.0640563966823;25.48997514041578;26.306471721343506;22.818831568…
639;13.47980358998576;-4.237322847274718;13.47980358998576;0.10718209637720699;0.13520466935011682;662.6850000000001;632.445;662.1907309200001;244.0;0.0;0.38831894289439817;-0.492845248350505;0.492845248350505;0.38831894289439817;1.0425531914893618;1.8297872340425532;2.5531914893617023;1.4569331909897059;1860.7204862814406;33.0640563966823;25.35983846672611;26.176335047653833;22.818831568292204;1…
640;13.458377575741775;-4.246339765116372;13.458377575741775;0.11153883644734774;0.20093922149549767;662.7720000000002;632.5320000000002;662.1287249200001;234.0;0.0;0.28014311830985844;-0.4928452483505642;0.4928452483505642;0.28014311830985844;0.9772727272727273;1.75;2.4318181818181817;1.5299173191051925;1780.7723581317769;31.15827900274648;23.79572895611787;26.245218698901045;21.158964952899076;…
641;13.470138461924956;-4.23177062376297;13.470138461924956;0.10026122473272503;0.13067439966370858;637.6750000000003;606.4270000000002;637.195481952;236.0;0.0;0.38740170980769567;-0.49284524835056415;0.49284524835056415;0.38740170980769567;1.0222222222222221;1.8;2.511111111111111;1.4946963593824816;1718.8658559178862;31.6498428343092;24.48997514041578;25.306471721343506;21.818831568292204;13.775…
642;13.368572885428634;-4.117201242095688;13.368572885428634;0.009010395002840399;0.18773320139695313;652.4870000000001;630.3110000000001;651.0535645240002;214.0;0.0;0.3159710375367615;-0.49284524835073257;0.49284524835073257;0.3159710375367615;0.7857142857142857;1.4523809523809523;2.1666666666666665;1.5529857001313667;1749.103925116036;29.365385783933032;21.916101410283876;24.318594530326305;20.…
643;11.937742898085158;-3.7411348628957755;11.937742898085158;0.0019133965314521717;0.5085364431172128;433.4460000000002;414.2940000000002;433.10560432799997;158.0;0.0;0.26349387475660074;-0.49284524835074844;0.49284524835074844;0.26349387475660074;1.0333333333333334;1.7333333333333334;2.3666666666666667;2.177317834757842;1111.304757539299;21.56226716449869;16.141223166983448;16.957719747911174;1…
644;12.167646959502708;-3.7810438346882793;12.167646959502708;0.005822179180314135;0.2547108895790748;590.416;570.2560000000001;589.0379144599999;192.0;0.0;0.3159710375367615;-0.49284524835074844;0.49284524835074844;0.3159710375367615;0.8918918918918919;1.5675675675675675;2.2432432432432434;1.705765990503571;1460.593921896577;26.252501608810675;19.529350064335745;21.93184318437817;17.819813002652…
645;12.14705739034171;-3.773662479779453;12.14705739034171;0.00897415910808741;0.2931547064266827;511.5200000000003;490.3520000000003;511.1274023920001;186.0;0.0;0.31589379960943925;-0.49284524835074844;0.49284524835074844;0.31589379960943925;0.8055555555555556;1.4444444444444444;2.111111111111111;1.7250446080503798;1409.3330151828595;25.382258120807595;19.228735860516142;20.04523244144387;17.425…
646;13.236267915619464;-4.350187992214283;13.236267915619464;0.05145599446146121;0.24327901196822038;521.5510000000003;498.3670000000004;521.1256710759999;190.0;0.0;0.2885550970406361;-0.4953167875656385;0.4953167875656385;0.2885550970406361;1.0810810810810811;1.837837837837838;2.5945945945945947;1.706853117039843;1674.9991290056007;26.319261998449893;19.873654136245072;20.690150717172795;17.6907…
647;12.753815207675306;-1.5011621315192747;12.753815207675306;0.10051193452077278;0.6040969278691313;434.45200000000017;412.27600000000024;434.159019804;164.0;0.0;0.3472679309978602;-0.4935125066682902;0.4935125066682902;0.3472679309978602;1.125;1.78125;2.4375;1.938915584516408;1122.7453699402872;22.716967702877938;17.557157555317346;17.557157555317346;15.468399471222456;9.891933686809665;9.89193…
648;13.273973581972683;-4.056390243313459;13.273973581972683;0.0063954458847244045;0.30728917842027553;549.6530000000001;518.4050000000002;549.204590092;204.0;0.0;0.3161579912272746;-0.49351250669338925;0.49351250669338925;0.3161579912272746;0.8974358974358975;1.5384615384615385;2.1538461538461537;1.6443543291959952;1576.1561155241488;28.045394827624115;22.50341064824199;23.319907229169715;18.563…
649;13.356468175489102;-3.9453356903194234;13.356468175489102;0.0017202315858864115;0.16482792650178452;631.6710000000004;602.4390000000003;631.184917268;232.0;0.0;0.31615799132449607;-0.49351250669338925;0.49351250669338925;0.31615799132449607;0.7333333333333333;1.4222222222222223;2.1333333333333333;1.4805354462883753;1797.7322460503462;31.48670612749267;24.360598790111606;25.17709537103933;21.9…
650;13.862643500754295;-1.6034622359746373;13.862643500754295;0.1674970850624713;0.24870935245584655;667.789;626.4610000000001;667.2788176519999;252.0;0.0;0.3055725544671023;-0.4950979430561015;0.4950979430561015;0.3055725544671023;1.0638297872340425;1.7446808510638299;2.382978723404255;1.9699773722726621;1672.9291518068417;34.628663075208394;26.95313101972012;27.769627600647848;22.17597869574787…
651;11.894106103126944;-1.1298798850298397;11.894106103126944;0.027042928728985505;0.163613615666541;585.7710000000002;542.4270000000002;585.2984904759999;224.0;0.0;0.3280891713436979;-0.49503460517063697;0.49503460517063697;0.3280891713436979;1.0;1.6585365853658536;2.292682926829268;1.7066646683632838;1293.4225534737561;29.68106931801569;24.324562286316027;25.14105886724375;19.599463205922557;14…
652;13.07131088855295;-1.8516196617535905;13.07131088855295;0.1437299514398287;0.47192072124717205;432.4970000000002;412.3370000000003;432.10314473999995;156.0;0.0;0.34150192707086635;-0.4535950711646737;0.4535950711646737;0.34150192707086635;0.967741935483871;1.7096774193548387;2.4516129032258065;1.6647188306164356;1170.276560403069;21.42407448406449;16.830871840467882;17.64736842139561;15.08066…
653;12.76538928174938;-1.4671485260770976;12.76538928174938;0.061374716553287634;0.5523686057780438;450.52000000000015;428.3440000000002;450.136176184;164.0;0.0;0.34726793089169855;-0.47843002453786;0.47843002453786;0.34726793089169855;1.15625;1.8125;2.46875;1.938915584516408;1126.3550104147241;22.716967702877938;17.557157555317346;18.373654136245072;15.468399471222456;9.891933686809665;11.116678…
654;13.281380989380091;-4.0478868419529155;13.281380989380091;0.017969519958798363;0.22385035647648244;565.7210000000001;534.4730000000002;565.181746472;204.0;0.0;0.31597165980982794;-0.47478064344032395;0.47478064344032395;0.31597165980982794;0.9230769230769231;1.564102564102564;2.1794871794871793;1.6443543291959952;1577.7657559985857;28.045394827624115;22.50341064824199;24.13640381009744;18.563…
655;13.874901088202853;-1.5051411197194928;13.874901088202853;0.08059783635676454;0.2699710560466843;634.7340000000003;592.3980000000001;634.3114976840001;246.0;0.0;0.30557255446710224;-0.4950984077311058;0.4950984077311058;0.30557255446710224;0.8260869565217391;1.4565217391304348;2.152173913043478;1.488468995129762;1602.3376535562395;32.534440469144215;25.91766009006521;25.91766009006521;22.1002…
656;12.534918561560428;-4.11416199504493;12.534918561560428;0.04151940321583214;0.6887330064836649;402.84100000000007;391.7530000000001;401.985939132;132.0;0.0;0.2900135651195394;-0.38532395421336607;0.38532395421336607;0.2900135651195394;1.44;2.2;2.8;1.950734855031895;1105.605427101616;18.18986996538249;12.862180504825064;15.25110261269897;11.77569413038242;6.739640163059748;9.480420694918264;4.…
657;13.880584950463197;-1.511252692179822;13.880584950463197;0.039053886887615574;0.33620797704468636;550.6590000000002;516.3870000000003;550.258005568;210.0;0.0;0.3472679337912637;-0.47843002453010713;0.47843002453010713;0.3472679337912637;0.9512195121951219;1.5609756097560976;2.1951219512195124;1.7256492682429658;1577.8200420649548;29.31082583001261;23.933366315229655;23.933366315229655;19.5950…
658;13.752171779639312;-1.4362025839142245;13.752171779639312;0.10771125174128438;0.2623967065401752;575.4920000000003;547.2680000000001;574.1426127359999;204.0;0.0;0.34713364643692823;-0.4784315902887882;0.4784315902887882;0.34713364643692823;0.95;1.575;2.225;1.731180147175993;1536.1962833410435;28.440582342009534;22.026918877817067;23.53877676985398;19.201251616590767;12.815199384474518;13.5711…
659;14.698137576526115;-1.6194117955824305;14.698137576526115;0.22662115772234848;0.30633661072211976;560.5720000000001;533.3560000000002;560.192292004;210.0;0.0;0.34713364643692846;-0.4784315902887882;0.4784315902887882;0.34713364643692846;0.9512195121951219;1.5609756097560976;2.1951219512195124;1.7256492682429667;1585.5301605016207;29.31082583001261;22.327533081636673;22.327533081636673;19.5950…
660;14.832859798748338;-1.4952631330309898;14.832859798748338;0.13534430381427143;0.2904325126323531;559.0370000000003;530.8130000000002;558.172163276;204.0;0.0;0.34713364643692823;-0.4784315902887882;0.4784315902887882;0.34713364643692823;1.025;1.7;2.375;1.731180147175993;1538.1962833410435;28.440582342009534;22.026918877817067;22.782847823835525;19.201251616590767;12.815199384474518;13.19316385…
661;14.015899226668525;-1.6134031802021227;14.015899226668525;0.06443392884906185;0.18630922815830467;653.566;623.326;652.1644108;232.0;0.0;0.3472679371173724;-0.4784300245212601;0.4784300245212601;0.3472679371173724;0.8913043478260869;1.5217391304347827;2.217391304347826;1.6022113742568058;1896.7759218321034;32.42371000513497;25.076046607196236;26.587904499233147;22.167578111779548;14.6262932421…
662;14.889882063677694;-1.7792427904803896;14.889882063677694;0.17308363777609848;0.21207197482151985;638.6460000000002;609.4140000000001;638.214090068;238.0;0.0;0.3472679371173726;-0.4784300245212601;0.4784300245212601;0.3472679371173726;0.8936170212765957;1.5319148936170213;2.2127659574468086;1.597858101329915;1947.7566227644227;33.29395349313805;25.376660811015842;25.376660811015842;22.5614249…
663;12.786480327132383;-1.4661574074074089;12.786480327132383;0.033874716553287554;0.6380278453429631;432.48000000000013;408.28800000000024;432.17975524799994;164.0;0.0;0.3472679337749576;-0.4784300245301282;0.4784300245301282;0.3472679337749576;1.09375;1.71875;2.375;1.9856045511382976;1147.4206231495727;22.880104409694468;18.071558995663857;18.071558995663857;15.324241518879024;10.21037706711950…
664;13.058841438243494;-1.6205295729402882;13.058841438243494;0.12272888321995445;0.46587431071441154;476.48900000000015;452.29700000000025;476.169584488;180.0;0.0;0.34726793379159715;-0.479913768235532;0.479913768235532;0.34726793379159715;1.0571428571428572;1.6857142857142857;2.3142857142857145;1.9890834757971632;1261.7084880259943;25.164561460070637;19.134127662814223;19.134127662814223;16.718…
665;13.349952549354606;-1.457476851851853;13.349952549354606;0.018613656882505936;0.5440506514287992;472.5450000000002;444.3210000000003;472.21105537600005;180.0;0.0;0.3472679337828575;-0.478430024530118;0.478430024530118;0.3472679337828575;1.1142857142857143;1.7714285714285714;2.4285714285714284;1.722726953524357;1240.7959097772143;24.578775022443732;19.770229608413125;19.770229608413125;16.8798…
666;13.660379845272974;-1.4632587448559684;13.660379845272974;0.01470142853845946;0.4819644363511088;514.6260000000002;480.3540000000004;514.258005568;198.0;0.0;0.3472679337828575;-0.478430024530118;0.478430024530118;0.3472679337828575;1.0526315789473684;1.7105263157894737;2.3947368421052633;1.679079285889366;1288.3648079901661;26.700095366003374;21.891549951972767;21.891549951972767;18.379884411…
667;13.65940376502606;-1.4644958492018387;13.65940376502606;0.01461544100589074;0.4337295633433547;528.6530000000002;492.3650000000004;528.2736556320001;204.0;0.0;0.34726793378284315;-0.478430024530118;0.478430024530118;0.34726793378284315;1.0512820512820513;1.7179487179487178;2.41025641025641;1.6297877525355124;1304.92402969896;27.407202147189924;22.598656733159316;22.598656733159316;18.87988441…
668;13.314976642325128;-1.5657226054001858;13.314976642325128;0.08946756634752617;0.400814505804934;504.54300000000023;476.3190000000003;504.200884616;192.0;0.0;0.34726793378284315;-0.48122956077917683;0.48122956077917683;0.34726793378284315;1.054054054054054;1.7027027027027026;2.3513513513513513;1.916221753381031;1295.0083173130959;26.57877502244373;20.54834122518732;20.54834122518732;17.7180883…
669;13.629058432448584;-1.4913715187763714;13.629058432448584;0.03261301979517772;0.3259451497755351;536.6320000000003;504.3760000000004;536.242355504;204.0;0.0;0.34726793378284315;-0.478430024530118;0.478430024530118;0.34726793378284315;0.975;1.6;2.275;1.612723251724065;1475.3012219255354;28.11430892837647;22.579630685171626;22.579630685171626;19.379884411544847;13.34362823075262;13.343628230752…
670;13.380700848674335;-1.4825474510791976;13.380700848674335;0.032847578591175264;0.4966632512035768;489.5760000000002;458.3280000000003;489.237604472;188.0;0.0;0.3472679337829107;-0.478430024530118;0.478430024530118;0.3472679337829107;1.1111111111111112;1.75;2.388888888888889;1.9482383892492503;1229.6712366676247;25.871668241257183;20.93298615353691;20.93298615353691;17.218088368996373;11.79004…
671;13.61619388848285;-1.49144144148834;13.61619388848285;0.03311642719918462;0.45086512332067463;531.6130000000004;498.34900000000044;531.248169156;204.0;0.0;0.3472679337829107;-0.478430024530118;0.478430024530118;0.3472679337829107;1.0512820512820513;1.7179487179487178;2.41025641025641;1.629787752535513;1310.40338551338;27.40720214718992;22.169661568746964;22.169661568746964;18.879884411544847;…
672;13.065508104910162;-1.5285865457294043;13.065508104910162;0.06733793671789656;0.48550595085139664;462.5060000000002;436.2980000000003;462.190319932;176.0;0.0;0.3472679337829625;-0.4784300245301179;0.4784300245301179;0.3472679337829625;1.1176470588235294;1.7647058823529411;2.411764705882353;1.9833602632222374;1182.670211383587;24.29431797206756;18.93298615353691;18.93298615353691;16.3622463213…
673;13.60793850299532;-1.4961820929524758;13.60793850299532;0.036116261475242606;0.35979645472179034;522.6050000000002;492.36500000000035;522.22670544;198.0;0.0;0.34726793378285825;-0.478430024530118;0.478430024530118;0.34726793378285825;0.9743589743589743;1.5897435897435896;2.2564102564102564;1.6660155218767159;1458.4362213199474;27.407202147189924;21.87252390398508;21.87252390398508;18.87988441…
674;13.727480421614622;-1.561202583914225;13.727480421614622;0.07429071364542117;0.3068135895107534;577.4680000000003;551.2600000000002;576.133110672;204.0;0.0;0.34726793379126386;-0.47843002453010713;0.47843002453010713;0.34726793379126386;1.0;1.625;2.275;1.731180147175993;1542.989565472788;28.440582342009534;21.766645530437735;23.278503422474643;19.201251616590767;12.55492603709518;13.310854983…
675;14.734619058007596;-2.332261658948479;14.734619058007596;0.054180051650289496;0.18061794862678204;598.5280000000004;575.3440000000003;598.163946316;222.0;0.0;0.34726793379126397;-0.47843002453010713;0.47843002453010713;0.34726793379126397;0.9302325581395349;1.4883720930232558;2.0930232558139537;1.739527753200403;1690.3896739392912;31.05131280601877;22.66848814189654;22.66848814189654;20.45013…
676;14.684248687637226;-1.7089876171874734;14.684248687637226;0.17373039918650535;0.3436761736417277;562.5480000000002;537.3480000000003;562.18278994;210.0;0.0;0.34726793379126397;-0.47843002453010713;0.47843002453010713;0.34726793379126397;1.0;1.6097560975609757;2.2439024390243905;1.725649268242967;1592.323442633365;29.310825830012607;22.067259734257334;22.067259734257334;19.595098466708116;12.6…
677;14.700452391340932;-1.7197759721172428;14.700452391340932;0.15796800201562133;0.321495437232722;562.5480000000002;537.3480000000003;562.18278994;210.0;0.0;0.34726793379126397;-0.47843002453010713;0.47843002453010713;0.34726793379126397;1.0;1.6341463414634145;2.317073170731707;1.733139432567739;1615.5734426333647;29.31082583001261;22.067259734257334;22.067259734257334;19.611935219113725;12.660…
678;14.818970909859448;-1.609213557851125;14.818970909859448;0.10643029123954428;0.33448688536409316;561.0130000000003;534.8050000000003;560.162661212;204.0;0.0;0.3472679337912639;-0.47843002453010713;0.47843002453010713;0.3472679337912639;1.075;1.75;2.425;1.731180147175993;1544.989565472788;28.440582342009534;21.766645530437735;22.52257447645619;19.201251616590767;12.55492603709518;12.9328905101…
679;14.663415354303893;-1.6572245317880252;14.663415354303893;0.13856986883366718;0.35788231680081595;544.5580000000003;518.3500000000003;544.192211752;204.0;0.0;0.34726793379126397;-0.47843002453010713;0.47843002453010713;0.34726793379126397;1.0;1.625;2.275;1.731180147175993;1542.989565472788;28.440582342009534;21.766645530437735;21.766645530437735;19.201251616590767;12.55492603709518;12.5549260…
680;14.04597277664138;-1.6798981110146347;14.04597277664138;0.0059580761316873065;0.321495437232722;562.5480000000003;537.3480000000004;562.18278994;210.0;0.0;0.34726793379126364;-0.47843002453010713;0.47843002453010713;0.34726793379126364;1.0;1.6097560975609757;2.2439024390243905;1.7102612942567452;1592.323442633365;29.310825830012607;22.067259734257338;22.067259734257338;19.59509846670812;12.65…
681;14.676748687637227;-1.6944428641010536;14.676748687637227;0.16594879526853767;0.321495437232722;562.5480000000003;537.3480000000004;562.18278994;210.0;0.0;0.34726793379126386;-0.47843002453010713;0.47843002453010713;0.34726793379126386;0.975609756097561;1.6097560975609757;2.292682926829268;1.7177793777154753;1615.5734426333645;29.31082583001261;22.067259734257334;22.067259734257334;19.5950984…
682;14.008935739604345;-1.6281350256151856;14.008935739604345;0.1230066609977325;0.35788231680081595;544.5580000000003;518.3500000000004;544.192211752;204.0;0.0;0.34726793379126364;-0.47843002453010713;0.47843002453010713;0.34726793379126364;1.0;1.625;2.275;1.7147595251670318;1542.989565472788;28.440582342009534;21.766645530437735;21.766645530437735;19.16757811177955;12.542959908807767;12.5429599…
683;14.655915354303893;-1.642679778701605;14.655915354303893;0.023115997942386723;0.35788231680081595;544.5580000000003;518.3500000000004;544.192211752;204.0;0.0;0.34726793379126386;-0.47843002453010713;0.47843002453010713;0.34726793379126386;1.025;1.7;2.4;1.7227920164098625;1563.239565472788;28.440582342009534;21.766645530437735;21.766645530437735;19.184414864185158;12.548942972951474;12.5489429…
684;13.879466875950461;-1.5230037987146157;13.879466875950461;0.04590493193374656;0.24211213594513925;584.6760000000002;552.4200000000003;584.2423555039999;220.0;0.0;0.34726793379126364;-0.47843002453010713;0.47843002453010713;0.34726793379126364;0.8636363636363636;1.4545454545454546;2.1136363636363638;1.4577637453668348;1774.7111221628538;30.68322302912881;24.474818199557035;24.474818199557035;2…
685;13.648725540032359;-1.5114068006041326;13.648725540032359;0.044648781503489055;0.3212292114419873;587.4740000000003;560.2580000000002;586.121567444;198.0;0.0;0.34726793379126364;-0.47843002453010713;0.47843002453010713;0.34726793379126364;1.0256410256410255;1.6666666666666667;2.3333333333333335;1.707474199988837;1493.156967782895;27.570338854006458;21.466031326618133;23.052027865732835;18.773…
686;13.672100025629065;-1.5742128918193143;13.672100025629065;0.08755825298438946;0.2982125278456112;552.5870000000001;524.3630000000004;552.2008846159999;208.0;0.0;0.34726793379126364;-0.47843002453010713;0.47843002453010713;0.34726793379126364;0.9512195121951219;1.5853658536585367;2.2195121951219514;1.6780217208569097;1588.7049623817907;29.14768912319608;22.443528739572724;22.443528739572724;19…
687;13.817244058550877;-1.5128989952781453;13.817244058550877;0.008087629752948189;0.3137819652183153;564.6860000000001;528.3980000000004;564.273655632;216.0;0.0;0.34726793379126364;-0.47843002453010713;0.47843002453010713;0.34726793379126364;0.9761904761904762;1.5952380952380953;2.2142857142857144;1.6632640097496048;1578.1290109686388;30.070338854006454;24.588066853608908;24.588066853608908;19.9…
688;13.637244058550877;-4.491912370247054;13.637244058550877;0.042346697364284314;0.3183055768464286;576.5750000000002;549.3590000000002;576.198440004;216.0;0.0;0.41590985502595157;-0.47843002453010713;0.47843002453010713;0.41590985502595157;1.0;1.619047619047619;2.238095238095238;1.6632640097496052;1592.7677744469938;30.07033885400645;22.721960272636583;22.721960272636583;19.985056127067388;13.0…
689;13.631921699154443;-1.5226556527620756;13.631921699154443;0.05270269340355482;0.3498109991174164;543.0230000000004;515.8070000000004;542.1720830239999;198.0;0.0;0.34726793379126364;-0.47843002453010713;0.47843002453010713;0.34726793379126364;1.0256410256410255;1.6666666666666667;2.3333333333333335;1.707474199988837;1493.156967782895;27.570338854006458;21.466031326618133;22.221960272636586;18.…
690;14.025139443308046;-1.6173466706854163;14.025139443308046;0.07105418035748112;0.35788231680081595;544.5580000000003;518.3500000000004;544.192211752;204.0;0.0;0.34726793379126364;-0.47843002453010713;0.47843002453010713;0.34726793379126364;1.0;1.675;2.35;1.707153245286699;1563.239565472788;28.440582342009534;21.766645530437735;21.766645530437735;19.184414864185158;12.548942972951474;12.5489429…
691;14.700452391340932;-1.6944428641010536;14.700452391340932;0.1659487952685379;0.321495437232722;562.5480000000003;537.3480000000004;562.18278994;210.0;0.0;0.34726793379126386;-0.47843002453010713;0.47843002453010713;0.34726793379126386;1.0;1.6585365853658536;2.341463414634146;1.7180927302692635;1615.5734426333647;29.31082583001261;22.067259734257334;22.067259734257334;19.611935219113725;12.660…
692;13.583910725217542;-1.5547952303561983;13.583910725217542;0.0757138702608855;0.3729314603025843;526.5680000000003;499.3520000000003;526.201633564;198.0;0.0;0.34726793379126364;-0.47843002453010713;0.47843002453010713;0.34726793379126364;1.0256410256410255;1.6666666666666667;2.3333333333333335;1.707474199988837;1493.156967782895;27.570338854006458;21.466031326618133;21.466031326618133;18.77373…
693;14.663415354303893;-1.631891423771836;14.663415354303893;0.10318029835390963;0.35788231680081595;544.5580000000003;518.3500000000004;544.192211752;204.0;0.0;0.34726793379126386;-0.47843002453010713;0.47843002453010713;0.34726793379126386;1.025;1.7;2.375;1.7151629407004814;1563.239565472788;28.440582342009534;21.766645530437735;21.766645530437735;19.184414864185158;12.548942972951474;12.548942…
694;13.672172892343347;-4.834738458813257;13.672172892343347;0.006472972874488336;0.29706793117764213;592.5740000000001;565.3580000000002;592.193354624;222.0;0.0;0.5725963006450658;-0.47843002453010713;0.5725963006450658;0.47843002453010713;1.0;1.627906976744186;2.255813953488372;1.6280700054571418;1612.7451936129319;30.777445635193;23.13020856310045;23.13020856310045;20.45818267352971;13.2295068…
695;13.664257041984992;-1.513083585285967;13.664257041984992;0.04532166711955665;0.3212292114419867;587.4740000000004;560.2580000000004;586.1215674439999;198.0;0.0;0.34726793379126364;-0.47843002453010713;0.47843002453010713;0.34726793379126364;1.0256410256410255;1.7179487179487178;2.41025641025641;1.7155890349351304;1510.406967782895;27.570338854006454;21.466031326618133;23.05202786573284;18.773…
696;13.650657504947954;-4.552581663239235;13.650657504947954;0.14733103595584818;0.3183055768464287;576.575;549.3590000000003;576.198440004;216.0;0.0;0.41592062925333906;-0.47843002453010713;0.47843002453010713;0.41592062925333906;1.0;1.6666666666666667;2.3333333333333335;1.6896641439475781;1610.0177744469938;30.07033885400645;22.721960272636586;22.721960272636586;19.985056127067388;13.0712585427…
697;13.64298968087388;-1.5266946963970784;13.64298968087388;0.054773827613383785;0.3498109991174164;543.0230000000004;515.8070000000004;542.1720830239999;198.0;0.0;0.34726793379126364;-0.47843002453010713;0.47843002453010713;0.34726793379126364;1.0256410256410255;1.7179487179487178;2.41025641025641;1.7155890349351304;1510.406967782895;27.570338854006454;21.466031326618133;22.221960272636586;18.77…
698;13.988102406271011;-1.5655835852859672;13.988102406271011;0.08178000045288991;0.37293146030258434;526.5680000000003;499.3520000000004;526.201633564;198.0;0.0;0.34726793379126364;-0.47843002453010713;0.47843002453010713;0.34726793379126364;1.0256410256410255;1.7179487179487178;2.41025641025641;1.7155890349351304;1510.406967782895;27.570338854006454;21.466031326618133;21.466031326618133;18.7737…
699;14.679619058007596;-1.642679778701605;14.679619058007596;0.023115997942386723;0.35788231680081595;544.5580000000003;518.3500000000004;544.192211752;204.0;0.0;0.34726793379126386;-0.47843002453010713;0.47843002453010713;0.34726793379126386;1.025;1.7;2.4;1.7231045536318104;1563.239565472788;28.440582342009534;21.766645530437735;21.766645530437735;19.201251616590767;12.554926037095182;12.5549260…
700;13.693525946305979;-4.88070866654335;13.693525946305979;0.11484669736428432;0.2970679311776422;592.574;565.3580000000002;592.1933546239999;222.0;0.0;0.5725964682260347;-0.47843002453010713;0.5725964682260347;0.47843002453010713;1.0;1.6744186046511629;2.3488372093023258;1.6577357025271364;1629.9951936129319;30.777445635192997;23.13020856310045;23.13020856310045;20.45818267352971;13.22950683325…
701;13.591048070896555;-1.5030321449567488;13.591048070896555;0.04055333990804755;0.3887520330528666;508.57800000000026;480.3540000000003;508.21105537599993;192.0;0.0;0.34726793379126364;-0.47843002453010713;0.47843002453010713;0.34726793379126364;0.9736842105263158;1.5789473684210527;2.236842105263158;1.7203632381887641;1441.5872050839837;26.700095366003378;21.165417122798534;21.165417122798534;…
702;13.869306109974714;-4.633686990362763;13.869306109974714;0.10181970164609022;0.3183055768464287;576.5750000000002;549.3590000000003;576.198440004;216.0;0.0;0.41624202484717565;-0.47843002453010713;0.47843002453010713;0.41624202484717565;1.0;1.619047619047619;2.2857142857142856;1.7178884235980847;1610.0177744469938;30.07033885400645;22.721960272636586;22.721960272636586;20.00189287947299;13.07…
703;13.702348146482347;-1.506054264298313;13.702348146482347;0.03997482751135317;0.3726284861883066;522.6050000000002;492.3650000000004;522.2267054399999;198.0;0.0;0.34726793379126364;-0.47843002453010713;0.47843002453010713;0.34726793379126364;0.9743589743589743;1.6153846153846154;2.3076923076923075;1.724160321487139;1504.0336000291575;27.570338854006458;22.088066853608908;22.088066853608908;18.…
704;13.659264246255589;-1.5321173644354869;13.659264246255589;0.05742202677673425;0.3498109991174164;543.0230000000004;515.8070000000004;542.172083024;198.0;0.0;0.34726793379126386;-0.47843002453010713;0.47843002453010713;0.34726793379126386;1.0256410256410255;1.6666666666666667;2.358974358974359;1.7241603214871393;1510.406967782895;27.570338854006454;21.466031326618133;22.221960272636586;18.7905…
705;14.642582020970561;-1.5801283383723865;14.642582020970561;0.033878254431555455;0.37293146030258434;526.5680000000003;499.3520000000004;526.201633564;198.0;0.0;0.34726793379126386;-0.47843002453010713;0.47843002453010713;0.34726793379126386;1.0256410256410255;1.6666666666666667;2.358974358974359;1.7241603214871393;1510.406967782895;27.570338854006454;21.466031326618133;21.466031326618133;18.79…
706;13.72454261454735;-4.941377959535533;13.72454261454735;0.10172196502057673;0.2970679311776422;592.5740000000001;565.3580000000002;592.193354624;222.0;0.0;0.5726071702064222;-0.47843002453010713;0.5726071702064222;0.47843002453010713;1.0;1.627906976744186;2.302325581395349;1.6894544942450922;1629.9951936129319;30.777445635192997;23.13020856310045;23.13020856310045;20.475019425935315;13.2354898…
707;13.42675527044304;-1.5461339968086014;13.42675527044304;0.039362486309185485;0.33947274686333717;500.5190000000002;476.32700000000034;500.19205124800004;188.0;0.0;0.3472679337914214;-0.4784300245301071;0.4784300245301071;0.3472679337914214;1.1081081081081081;1.8108108108108107;2.4864864864864864;1.7268355087885943;1409.6544383453313;25.99298858481683;20.120306563350276;20.120306563350276;17.8…
708;12.65297902494331;-1.263564814814815;12.65297902494331;0.0682723922902495;0.6792599260183034;403.4820000000001;378.2820000000002;403.18959165999996;154.0;0.0;0.3472664147229537;-0.4784300329538501;0.4784300329538501;0.3472664147229537;1.0666666666666667;1.7333333333333334;2.433333333333333;1.9358479053053537;1034.32162029398;21.139617433688315;17.13031067207313;17.13031067207313;14.5028743138…
709;12.612162698412698;-1.3435648148148152;12.612162698412698;0.027456065759637216;0.6741042528153262;405.45400000000006;382.2700000000002;405.16885621600005;154.0;0.0;0.3472689375901126;-0.4918929149245728;0.4918929149245728;0.3472689375901126;1.1;1.7666666666666666;2.466666666666667;1.9358479053053537;1037.07368282414;21.139617433688315;16.831452181350446;16.831452181350446;14.502874313833104;9…
710;12.96408866286031;-1.515982352817671;12.96408866286031;0.06045948256355871;0.34414063000847234;500.51500000000027;476.3230000000004;500.18081786799996;188.0;0.0;0.34726792826023006;-0.4809004007994739;0.4809004007994739;0.34726792826023006;1.027027027027027;1.7027027027027026;2.3783783783783785;1.7742272712319418;1467.8228678793798;26.156125291633362;20.12030656335028;20.12030656335028;17.790…
711;13.330395681245397;-4.066981524965009;13.330395681245397;0.00487744058924644;0.2249727899291697;585.6860000000004;554.4380000000003;585.2045900920001;216.0;0.0;0.3159399692053642;-0.47478064344036136;0.47478064344036136;0.3159399692053642;0.8809523809523809;1.5714285714285714;2.2142857142857144;1.3887136147160704;1807.6614911213392;29.744065440373387;23.73546145581087;24.551958036738597;20.09…
712;13.336906097912063;-4.0595741175576014;13.336906097912063;0.014739373528102284;0.2074591567907866;601.7540000000002;570.5060000000003;601.1817464720001;216.0;0.0;0.31593716633448393;-0.47478064344036147;0.47478064344036147;0.31593716633448393;0.8809523809523809;1.5714285714285714;2.2142857142857144;1.3887136147160704;1809.2711315957758;29.744065440373387;23.73546145581087;25.368454617666327;2…
713;12.757380729553939;-4.054989544144902;12.757380729553939;0.00895738851095973;0.27934606333490436;571.457;548.2730000000001;570.0684863160001;186.0;0.0;0.3216561674208191;-0.4747806398285091;0.4747806398285091;0.3216561674208191;0.9722222222222222;1.6666666666666667;2.388888888888889;1.5807404460377077;1461.4827481560028;25.382258120807595;19.25758388116353;21.66007700120596;17.393779966987605…
714;13.257775665306017;-4.047748897886399;13.257775665306017;0.013576165805828433;0.2842378648252335;598.5230000000001;570.2990000000001;597.1045374759999;198.0;0.0;0.31597103743954;-0.4747806434403255;0.4747806434403255;0.31597103743954;0.9210526315789473;1.5526315789473684;2.1842105263157894;1.6678728722749985;1562.5452832881206;27.338288046437576;21.473126830787354;23.875619950829787;18.025825…
715;13.277933844318362;-4.116971899587079;13.277933844318362;0.009115532736946319;0.2561785252306104;614.5220000000002;586.2980000000002;613.0994520959999;204.0;0.0;0.31597103743954;-0.4747806434403255;0.4747806434403255;0.31597103743954;0.9743589743589743;1.6153846153846154;2.2564102564102564;1.664722741096234;1587.889865787675;28.045394827624122;21.62744720747386;24.02994032751629;18.5864853078…
716;13.267237470861573;-4.063963939458584;13.267237470861573;0.003384304279641537;0.30127710425711046;549.6530000000002;518.4050000000004;549.2045900919999;204.0;0.0;0.3159161014644579;-0.47478064344038445;0.47478064344038445;0.3159161014644579;0.9230769230769231;1.564102564102564;2.1794871794871793;1.6443543291959954;1576.1561155241488;28.045394827624122;22.24948273446463;23.065979315392358;18.5…
717;13.251726282589967;-4.054693342330844;13.251726282589967;0.0041240053120013;0.30890539920255905;554.0720000000001;525.8480000000003;553.1550530559999;198.0;0.0;0.31599596461825663;-0.47478064344029963;0.47478064344029963;0.31599596461825663;0.9210526315789473;1.5526315789473684;2.1842105263157894;1.6678728722749985;1562.5452832881206;27.338288046437576;21.473126830787354;23.045552357733538;18…
718;13.542704921474762;-1.144406284118585;13.542704921474762;0.19237108423616345;0.6614010584850977;412.4410000000002;392.28100000000023;412.13107374;154.0;0.0;0.30754359711979745;-0.4809904370603914;0.4809904370603914;0.30754359711979745;0.7096774193548387;1.2580645161290323;1.8709677419354838;1.7329503695276505;1240.9070917162787;21.861078361706785;16.779426100235895;16.779426100235895;14.87991…
719;13.761631358593839;-1.436850732062372;13.761631358593839;0.10762537615035805;0.2623967065401752;575.4920000000002;547.2680000000001;574.1426127359999;204.0;0.0;0.34713393363254696;-0.47843158867572894;0.47843158867572894;0.34713393363254696;0.975;1.65;2.35;1.7395056859525586;1556.4462833410435;28.440582342009534;22.02691887781707;23.53877676985398;19.218088368996373;12.821182448618226;13.5771…
720;13.019253275384228;-1.8409431689342401;13.019253275384228;0.14529477855410633;0.6676356591670687;400.4300000000001;380.27000000000015;400.1310737399999;150.0;0.0;0.34150192704056903;-0.4535950711646737;0.4535950711646737;0.34150192704056903;0.9333333333333333;1.6666666666666667;2.433333333333333;1.683332491433273;1147.9163226757903;20.71696770287794;16.42262355000402;16.42262355000402;14.5426…
721;13.657984799291617;-1.5052084534966943;13.657984799291617;0.04021091168100388;0.3726284861883066;522.6050000000004;492.3650000000004;522.22670544;198.0;0.0;0.34726793379126364;-0.47843002453010713;0.47843002453010713;0.34726793379126364;0.9743589743589743;1.6153846153846154;2.282051282051282;1.7074741999888363;1486.7836000291572;27.57033885400645;22.088066853608908;22.088066853608908;18.77373…
722;13.700337528032332;-1.4301783964614667;13.700337528032332;0.10859164659895182;0.2805063225989092;561.4650000000004;535.2570000000004;560.126962672;198.0;0.0;0.3471336418809482;-0.4784315903009758;0.4784315903009758;0.3471336418809482;0.9487179487179487;1.5897435897435896;2.2564102564102564;1.7194508567889972;1490.7836000291575;27.570338854006454;21.104269147006697;22.616127039043604;18.807404…
723;13.047845768983034;-4.199192621843911;13.047845768983034;0.034160735281766774;0.2594669299666054;505.55200000000025;482.36800000000034;505.130756456;184.0;0.0;0.2848619343169779;-0.49517031269030204;0.49517031269030204;0.2848619343169779;1.0277777777777777;1.75;2.4722222222222223;1.6922041024370398;1638.4645890957927;25.612155217263343;19.465405845781206;20.281902426708932;17.135867475688553;…
724;13.67597579198499;-1.5055835852859667;13.67597579198499;0.04011333378622317;0.37262848618830663;522.6050000000002;492.36500000000035;522.22670544;198.0;0.0;0.34726793379126364;-0.47843002453010713;0.47843002453010713;0.34726793379126364;0.9743589743589743;1.6666666666666667;2.358974358974359;1.715589034935131;1504.0336000291577;27.57033885400645;22.088066853608908;22.088066853608908;18.773731…
725;13.70751613225639;-1.4310173987290395;13.70751613225639;0.10851014981290974;0.28050632259890923;561.4650000000003;535.2570000000003;560.126962672;198.0;0.0;0.3471336441503028;-0.4784315902948932;0.4784315902948932;0.3471336441503028;0.9743589743589743;1.641025641025641;2.3333333333333335;1.7277924095610253;1508.0336000291575;27.570338854006454;21.104269147006697;22.616127039043604;18.80740476…
726;13.761631358593839;-1.4368507320623725;13.761631358593839;0.10762537615035828;0.2623967065401752;575.4920000000002;547.2680000000003;574.1426127359999;204.0;0.0;0.3471339336426195;-0.4784315886757013;0.4784315886757013;0.3471339336426195;0.95;1.6;2.3;1.7398508146027973;1556.4462833410435;28.44058234200953;22.02691887781707;23.538776769853982;19.234925121401975;12.827165512761933;13.5830944587…
727;13.573517416225751;-1.144064397236294;13.573517416225751;0.19100765306122347;0.6614010584850979;412.4410000000001;392.2810000000002;412.1310737399999;154.0;0.0;0.30754359711979745;-0.4809904370603914;0.4809904370603914;0.30754359711979745;0.7096774193548387;1.2580645161290323;1.8709677419354838;1.7580695888622873;1258.157091716278;21.86107836170678;16.7794261002359;16.7794261002359;14.8967546…
728;13.139257510144784;-0.9208765104531473;13.139257510144784;0.06404098629737587;0.08635165119838385;664.7990000000002;620.4470000000002;664.3148517479999;256.0;0.0;0.3086208116749178;-0.49565238466420963;0.49565238466420963;0.3086208116749178;0.8571428571428571;1.489795918367347;2.122448979591837;1.3431740740184435;1742.3644004107136;34.49262410588731;28.4126351240444;28.4126351240444;23.689580…
729;13.716975711210921;-1.431665546877187;13.716975711210921;0.10842427422198364;0.28050632259890923;561.465;535.2570000000003;560.126962672;198.0;0.0;0.3471339313440709;-0.47843158868183894;0.47843158868183894;0.3471339313440709;0.9487179487179487;1.5897435897435896;2.282051282051282;1.7366541621784872;1508.0336000291572;27.570338854006454;21.104269147006697;22.616127039043608;18.824241518879017…
730;13.157379026730576;-4.213104658880949;13.157379026730576;0.0046355610145296655;0.2594669299666054;505.55200000000025;482.36800000000034;505.130756456;184.0;0.0;0.28512608382828936;-0.4951703117684105;0.4951703117684105;0.28512608382828936;1.0555555555555556;1.8055555555555556;2.5555555555555554;1.7112275350564587;1655.714589095793;25.612155217263346;19.46540584578121;20.281902426708935;17.152…
731;12.992994981943394;-1.524630102040817;12.992994981943394;0.006835317460317514;0.36489791440344166;499.5270000000002;474.32700000000034;499.1855689;188.0;0.0;0.35596641184218053;-0.47843002456533873;0.47843002456533873;0.35596641184218053;0.972972972972973;1.6216216216216217;2.27027027027027;1.806906041209725;1496.8681253189482;26.319261998449893;20.46598618666377;20.46598618666377;17.71808836…
732;11.766228726198314;-1.1021975288276342;11.766228726198314;0.0006645500540152227;0.18744350702038465;550.7040000000002;508.36800000000034;550.3267538240001;216.0;0.0;0.3537537121148075;-0.49509832680662075;0.49509832680662075;0.3537537121148075;1.175;1.875;2.525;1.7195782384672083;1381.9948252382694;28.973962536829145;24.131856945475988;24.131856945475988;19.044621651056165;14.136679129236207;…
733;11.725323078815393;-1.0988131802917713;11.725323078815393;0.004154776391463333;0.16430116667417324;535.6890000000002;494.36100000000033;535.3158547920001;210.0;0.0;0.35375371211480755;-0.49657285824138564;0.49657285824138564;0.35375371211480755;1.1282051282051282;1.8461538461538463;2.5128205128205128;1.690973256147731;1346.569140315866;28.103719048826065;23.391750131162578;23.391750131162578;…
734;11.751436655409739;-1.1052602265115439;11.751436655409739;0.0036000445451753738;0.1874435070203846;550.7040000000002;508.36800000000034;550.3267538240001;216.0;0.0;0.35375371211480755;-0.4950428557374172;0.4950428557374172;0.35375371211480755;1.15;1.85;2.5;1.7149069390001386;1381.9948252382694;28.97396253682914;24.131856945475988;24.131856945475988;19.044621651056165;14.136679129236207;14.136…
735;11.711434189926505;-1.115342105911606;11.711434189926505;0.01584522360853624;0.189173237353115;537.6610000000002;498.34900000000033;537.2951193480001;210.0;0.0;0.38149928609835965;-0.49504209534643934;0.49504209534643934;0.38149928609835965;1.1538461538461537;1.8717948717948718;2.5384615384615383;1.690973256147731;1349.2847688509853;28.103719048826065;23.0928916404399;23.0928916404399;18.6171…
736;11.719906412148728;-1.1050370350004746;11.719906412148728;0.0030327236085363474;0.17306112640415344;536.6770000000002;496.3570000000003;536.31110376;210.0;0.0;0.3537537121148075;-0.49510348212326794;0.49510348212326794;0.3537537121148075;1.1794871794871795;1.8974358974358974;2.5641025641025643;1.680165636777652;1348.994274795532;28.103719048826065;23.184643349976035;23.184643349976035;18.6171…
737;11.709906412148728;-1.1173827140128203;11.709906412148728;0.011273542690458882;0.18917323735311498;537.6610000000003;498.34900000000033;537.295119348;210.0;0.0;0.381501363929795;-0.493919434493519;0.493919434493519;0.381501363929795;1.1794871794871795;1.8974358974358974;2.5641025641025643;1.680165636777652;1349.2847688509853;28.103719048826065;23.0928916404399;23.0928916404399;18.617101296127…
738;11.729906412148727;-1.0926913559881284;11.729906412148727;0.01259227639146343;0.16430116667417324;535.6890000000003;494.36100000000033;535.3158547920001;210.0;0.0;0.3537537121147518;-0.4965723851926471;0.4965723851926471;0.3537537121147518;1.1538461538461537;1.8717948717948718;2.5384615384615383;1.6801656367776523;1346.5691403158662;28.10371904882606;23.39175013116258;23.39175013116258;18.617…
739;12.563660845511041;-4.073152216133367;12.563660845511041;0.04880810657596424;0.4786930742334793;419.8970000000001;409.8170000000002;418.95834448000005;132.0;0.0;0.26543322534449415;-0.49216916762633955;0.49216916762633955;0.26543322534449415;1.4;2.16;2.76;1.9474671772022554;1052.6907293933052;18.189869965382485;12.71822273167145;15.923641420473082;11.775694130382421;6.5789861418881275;10.1362…
740;12.896318027210885;-1.393406084656086;12.896318027210885;0.013257485092802668;0.4711383255710426;456.50600000000014;432.3140000000003;456.190988628;172.0;0.0;0.34726792826020586;-0.47843002454491035;0.47843002454491035;0.34726792826020586;1.0294117647058822;1.7058823529411764;2.411764705882353;1.7842678992151586;1350.0909554523657;23.871668241257186;19.05773789619991;19.05773789619991;16.3967…
741;12.496303854875283;-3.7143518518518523;12.496303854875283;0.08506944444444464;0.9109108873147126;359.2450000000001;344.1250000000001;357.99867544000006;108.0;0.0;0.26430461025242274;-0.33630498946258863;0.33630498946258863;0.26430461025242274;1.15;1.7;2.15;2.489978676596876;742.9137246716364;15.076985790260121;11.61287176874389;14.01536488878632;9.22005123771659;5.945569527498027;8.2217310446…
742;12.398406399596876;-3.704894770408164;12.398406399596876;0.07607510288065855;0.7111730163461457;399.2910000000001;388.20300000000015;397.93944631200003;114.0;0.0;0.2733007534785401;-0.3363045828165045;0.3363045828165045;0.2733007534785401;1.2272727272727273;1.9545454545454546;2.590909090909091;1.9034873106222987;901.3282211732444;15.742276208189782;11.407871405155884;14.62686110612604;10.4711…
743;12.26555933484505;-3.766296296296296;12.26555933484505;0.04571806500377962;0.7274606527948946;474.9560000000001;467.90000000000015;471.77274938399995;102.0;0.0;0.2649440387250132;-0.33630498727813196;0.33630498727813196;0.2649440387250132;1.263157894736842;1.9473684210526316;2.526315789473684;2.432809321264965;727.6162623561198;14.206742302257043;9.44615098395197;15.02063718222381;8.809367635…
744;12.286392668178383;-3.736296296296296;12.286392668178383;0.12067413076341693;0.8396208952381553;410.08700000000005;400.0070000000001;407.87788738;102.0;0.0;0.26492059648049243;-0.3372939273257221;0.3372939273257221;0.26492059648049243;1.263157894736842;1.9473684210526316;2.526315789473684;2.432809321264965;725.5366830021467;14.206742302257043;10.068186510942743;14.056676170099879;8.8093676351…
745;12.295559334845048;-3.719421296296297;12.295559334845048;0.06655139833711288;0.8396208952381552;410.0870000000001;400.00700000000006;407.87788738;102.0;0.0;0.2640800408976757;-0.33630499058908103;0.33630499058908103;0.2640800408976757;1.263157894736842;1.9473684210526316;2.526315789473684;2.432809321264965;725.5366830021467;14.206742302257043;10.068186510942741;14.056676170099877;8.8093676351…
746;12.31639266817838;-3.6894212962962967;12.31639266817838;0.14988473167044614;0.9275083664286924;345.2180000000001;332.1140000000001;343.983025376;102.0;0.0;0.2640565983956871;-0.33729393062543916;0.33729393062543916;0.2640565983956871;1.263157894736842;1.9473684210526316;2.526315789473684;2.4328093212649655;722.5708807985029;14.206742302257043;10.690222037933516;13.092715157975945;8.8093676351…
747;12.316392668178382;-3.6894212962962967;12.316392668178382;0.08185752078609232;0.9275083664286924;345.218;332.114;343.983025376;102.0;0.0;0.26404950730564297;-0.33630499060148167;0.33630499060148167;0.26404950730564297;1.263157894736842;1.9473684210526316;2.526315789473684;2.4328093212649655;722.5708807985029;14.206742302257043;10.690222037933514;13.092715157975945;8.809367635193631;5.52890286…
748;12.337226001511716;-3.6594212962962964;12.337226001511716;0.1651908541194258;0.9378773735744536;280.349;264.22099999999995;280.088163372;102.0;0.0;0.2640260647964255;-0.3372939306377968;0.3372939306377968;0.2640260647964255;1.1578947368421053;1.8421052631578947;2.4210526315789473;2.4328093212649655;717.4847144713226;14.206742302257043;11.312257564924288;12.128754145852014;8.809367635193631;5.…
749;12.130497606449987;-3.8501388888888894;12.130497606449987;0.005927815570672568;0.8701709881690127;386.0540000000001;378.9980000000001;383.873780544;102.0;0.0;0.26388212976985226;-0.3363049917038642;0.3363049917038642;0.26388212976985226;1.263157894736842;1.8421052631578947;2.3157894736842106;2.4019695162538293;710.1211498582832;14.206742302257043;9.44615098395197;13.36050199603131;8.792530882…
750;12.151330939783321;-3.820138888888889;12.151330939783321;0.04309901738473121;0.9402437236942228;321.185;311.1050000000001;319.97891854;102.0;0.0;0.2638586872027297;-0.33729393173644406;0.33729393173644406;0.2638586872027297;1.1578947368421053;1.736842105263158;2.210526315789474;2.4019695162538293;705.2866830021466;14.206742302257043;10.068186510942743;12.396540983907379;8.792530882788025;5.21…
751;12.173306248425295;-3.9058101851851847;12.173306248425295;0.019868354749306816;0.8701709881690127;386.0540000000001;378.9980000000001;383.873780544;102.0;0.0;0.2653177506269917;-0.33630498582648033;0.33630498582648033;0.2653177506269917;1.368421052631579;2.0526315789473686;2.6315789473684212;2.432809321264965;730.3711498582833;14.206742302257043;9.44615098395197;13.36050199603131;8.8093676351…
752;12.19413958175863;-3.8758101851851845;12.19413958175863;0.06346497858402644;0.9402437236942228;321.18500000000006;311.1050000000001;319.97891854;102.0;0.0;0.2652943084942031;-0.33729392587899487;0.33729392587899487;0.2652943084942031;1.263157894736842;1.9473684210526316;2.526315789473684;2.432809321264965;725.5366830021467;14.206742302257043;10.068186510942743;12.396540983907379;8.80936763519…
753;12.391146699420506;-3.7351963393382044;12.391146699420506;0.06447768935142695;0.7208257367966525;393.2620000000001;380.1580000000001;391.983025376;118.0;0.0;0.26377554434352246;-0.3363049917480769;0.3363049917480769;0.26377554434352246;1.0;1.608695652173913;2.1739130434782608;1.874734783528217;919.7190187586696;16.44938298937633;12.154323653071271;14.556816773113702;10.971163677742108;6.77291…
754;12.411980032753842;-3.705196339338205;12.411980032753842;0.1478110226847602;0.7912824821236408;328.3930000000001;312.2650000000001;328.088163372;118.0;0.0;0.26375210175084607;-0.3372939317805033;0.3372939317805033;0.26375210175084607;0.9130434782608695;1.5217391304347827;2.0869565217391304;1.874734783528217;914.2321504574138;16.44938298937633;12.776359180062045;13.59285576098977;10.9711636777…
755;12.398406399596876;-3.704894770408163;12.398406399596876;0.07607510288065877;0.7111730163461457;399.2910000000001;388.20300000000015;397.93944631200003;114.0;0.0;0.27329919333220126;-0.3363045828172778;0.3363045828172778;0.27329919333220126;1.1818181818181819;1.9090909090909092;2.5454545454545454;1.9034873106222987;901.3282211732444;15.742276208189782;11.407871405155884;14.62686110612604;10.4…
756;12.039331065759637;-3.673842592592593;12.039331065759637;0.06520254629629663;0.8646463471851265;396.0600000000001;387.9960000000001;393.86223731599995;96.0;0.0;0.26377614499560575;-0.3363049917480497;0.3363049917480497;0.26377614499560575;1.2222222222222223;1.8333333333333333;2.3333333333333335;2.327592361324992;664.9312809898427;13.336498814253964;9.145536780132367;13.134026439289503;8.39868…
757;12.060164399092969;-3.6438425925925935;12.060164399092969;0.14853587962962966;0.938644621203477;331.1910000000001;320.103;329.967375312;96.0;0.0;0.26375270240299653;-0.33729393178047623;0.33729393178047623;0.26375270240299653;1.2222222222222223;1.8333333333333333;2.3333333333333335;2.3275923613249914;662.096814133706;13.336498814253964;9.76757230712314;12.170065427165571;8.39868403267067;5.11…
758;12.054637188208616;-3.653009259259259;12.054637188208616;0.0769212962962964;0.938644621203477;331.19100000000003;320.10300000000007;329.967375312;96.0;0.0;0.2637751512827365;-0.3363049917480945;0.3363049917480945;0.2637751512827365;1.2222222222222223;1.8333333333333333;2.3333333333333335;2.3275923613249914;662.096814133706;13.336498814253966;9.76757230712314;12.170065427165573;8.3986840326706…
759;12.07547052154195;-3.6230092592592595;12.07547052154195;0.16025462962962989;0.9254916361327743;266.322;252.20999999999995;266.072513308;96.0;0.0;0.26375170869001685;-0.3372939317805208;0.3372939317805208;0.26375170869001685;1.1111111111111112;1.7222222222222223;2.2222222222222223;2.3275923613249914;657.1310119300624;13.336498814253966;10.389607834113914;11.206104415041642;8.398684032670673;5.…
760;12.105133534895439;-3.8185956790123456;12.105133534895439;0.003307823129252041;0.8701709881690127;386.05400000000014;378.99800000000016;383.873780544;102.0;0.0;0.2638302604719124;-0.33630499172590816;0.33630499172590816;0.2638302604719124;1.3157894736842106;2.0;2.526315789473684;2.374518706459205;730.3711498582832;14.206742302257043;9.44615098395197;13.36050199603131;8.809367635193631;4.90686…
761;12.125966868228772;-3.7885956790123463;12.125966868228772;0.004302721088435213;0.9402437236942228;321.185;311.1050000000001;319.97891854;102.0;0.0;0.26380681789217125;-0.33729393175841144;0.33729393175841144;0.26380681789217125;1.2105263157894737;1.894736842105263;2.4210526315789473;2.374518706459205;725.5366830021466;14.206742302257043;10.068186510942741;12.396540983907379;8.809367635193631;…
762;12.011553287981858;-3.7116512345679014;12.011553287981858;0.043935185185185466;0.9214446301035436;351.6090000000001;343.5450000000001;349.912752896;96.0;0.0;0.2637765766280112;-0.3363049917480301;0.3363049917480301;0.2637765766280112;1.3333333333333333;1.9444444444444444;2.4444444444444446;2.327592361324992;666.9312809898427;13.336498814253964;9.145536780132367;12.303958846193252;8.3986840326…
763;12.032386621315192;-3.681651234567902;12.032386621315192;0.11143801965230549;0.9414819765056596;286.74000000000007;275.65200000000004;286.017890892;96.0;0.0;0.2637531340354504;-0.33729393178045664;0.33729393178045664;0.2637531340354504;1.2222222222222223;1.8333333333333333;2.3333333333333335;2.3275923613249914;662.096814133706;13.336498814253964;9.76757230712314;11.339997834069322;8.398684032…
764;12.147942176870746;-3.874266975308641;12.147942176870746;0.010632716049382429;0.8701709881690127;386.0540000000001;378.9980000000001;383.873780544;102.0;0.0;0.26526563107040413;-0.3363049858486342;0.3363049858486342;0.26526563107040413;1.368421052631579;2.0526315789473686;2.5789473684210527;2.4052037655804317;730.3711498582832;14.206742302257043;9.44615098395197;13.36050199603131;8.8093676351…
765;12.717943783242303;-3.819675925925926;12.717943783242303;0.016828703703703374;0.9360690532173052;335.15400000000005;327.09000000000003;333.942303436;96.0;0.0;0.2637783226069407;-0.33630499174795037;0.33630499174795037;0.2637783226069407;1.3333333333333333;1.9444444444444444;2.4444444444444446;2.327592361324992;666.9312809898427;13.336498814253964;9.145536780132367;11.548029900174798;8.3986840…
766;12.725443783242302;-3.7896759259259265;12.725443783242302;0.04411753590324996;0.9278775413878515;270.285;259.197;270.047441432;96.0;0.0;0.2637548800145766;-0.33729393178037725;0.33729393178037725;0.2637548800145766;1.2222222222222223;1.8333333333333333;2.3333333333333335;2.3275923613249914;662.096814133706;13.336498814253964;9.76757230712314;10.584068888050867;8.39868403267067;5.1122361941646…
767;12.034654195011338;-3.678564814814816;12.034654195011338;0.11588246409675018;0.8241959038664723;267.31;254.206;267.067762276;96.0;0.0;0.2637539767525486;-0.39872771712743776;0.39872771712743776;0.2637539767525486;1.2222222222222223;1.8333333333333333;2.3333333333333335;2.3275923613249914;659.3419266315425;13.336498814253964;9.96695810330354;10.783454684231266;8.39868403267067;5.21192909225489…
768;12.054637188208616;-3.9013085789871504;12.054637188208616;0.05476594650205757;0.6598485096709479;362.16100000000006;354.0970000000001;360.936803456;106.0;0.0;0.2690107707079881;-0.33630499174771433;0.33630499174771433;0.2690107707079881;1.35;1.95;2.4;2.3063143783838296;753.7002945884872;14.91384908344359;10.031282483550825;12.433775603593256;9.309367635193631;5.2009913635847855;7.477152880736…
769;12.07547052154195;-3.871308578987151;12.07547052154195;0.02856738683127591;0.6812556444299136;297.2920000000001;286.20400000000006;297.041941452;106.0;0.0;0.26901077070794216;-0.33729393178014194;0.33729393178014194;0.26901077070794216;1.25;1.85;2.3;2.306314378383829;748.8658277323505;14.91384908344359;10.653318010541598;11.469814591469325;9.309367635193631;5.512009127080172;6.995172374674563…
770;12.526878621819098;-3.766746622260014;12.526878621819098;0.0626057151255568;0.7208257367966524;393.2620000000001;380.1580000000001;391.98302537600006;118.0;0.0;0.2637970993528145;-0.33630499173895323;0.33630499173895323;0.2637970993528145;1.0434782608695652;1.7391304347826086;2.391304347826087;1.960291130055827;936.9690187586696;16.44938298937633;12.154323653071271;14.556816773113702;10.97116…
771;12.547711955152431;-3.7367466222600147;12.547711955152431;0.1459390484588896;0.7912824821236408;328.3930000000001;312.26500000000004;328.088163372;118.0;0.0;0.2637736567653695;-0.3372939317714112;0.3372939317714112;0.2637736567653695;0.9565217391304348;1.6521739130434783;2.3043478260869565;1.960291130055827;931.4821504574138;16.44938298937633;12.776359180062045;13.59285576098977;10.9711636777…
772;12.489069979843789;-3.821191066704458;12.489069979843789;0.08862885277567778;0.7698712538924107;348.8110000000001;335.70700000000005;348.03354095599997;118.0;0.0;0.2638071521010201;-0.33589169991953083;0.33589169991953083;0.2638071521010201;1.0434782608695652;1.7391304347826086;2.391304347826087;1.960291130055827;936.9690187586696;16.44938298937633;12.154323653071271;13.726749180017453;10.971…
773;12.074726001511715;-3.68875;12.074726001511715;0.06247732426303876;0.8646463471851265;396.0600000000001;387.99600000000015;393.862237316;96.0;0.0;0.26381537278754874;-0.3363049917314164;0.3363049917314164;0.26381537278754874;1.3333333333333333;2.0555555555555554;2.611111111111111;2.360101867848573;682.1812809898427;13.336498814253964;9.14553678013237;13.134026439289505;8.39868403267067;4.8012…
774;12.09555933484505;-3.658750000000001;12.09555933484505;0.14581065759637202;0.938644621203477;331.1910000000001;320.10300000000007;329.967375312;96.0;0.0;0.2637919302044692;-0.33729393176390077;0.33729393176390077;0.2637919302044692;1.3333333333333333;2.0555555555555554;2.611111111111111;2.360101867848573;679.346814133706;13.336498814253964;9.767572307123142;12.170065427165573;8.39868403267067…
775;12.09555933484505;-3.658750000000001;12.09555933484505;0.0777834467120182;0.938644621203477;331.19100000000003;320.103;329.967375312;96.0;0.0;0.26378486521808203;-0.3363049917438059;0.3363049917438059;0.26378486521808203;1.3333333333333333;2.0555555555555554;2.611111111111111;2.3601018678485732;679.3468141337058;13.336498814253964;9.76757230712314;12.170065427165571;8.398684032670673;5.112236…
776;12.036917359536407;-3.7431944444444443;12.036917359536407;0.03469954648526108;0.9214446301035436;351.6090000000001;343.5450000000001;349.9127528959999;96.0;0.0;0.26382846284764344;-0.3363049917259897;0.3363049917259897;0.26382846284764344;1.4444444444444444;2.1666666666666665;2.7222222222222223;2.360101867848573;684.1812809898427;13.336498814253964;9.14553678013237;12.303958846193254;8.398684…
777;12.057750692869739;-3.713194444444445;12.057750692869739;0.07264172335600927;0.9414819765056596;286.74;275.652;286.017890892;96.0;0.0;0.26380502026770103;-0.3372939317584927;0.3372939317584927;0.26380502026770103;1.3333333333333333;2.0555555555555554;2.611111111111111;2.360101867848573;679.346814133706;13.336498814253964;9.767572307123142;11.339997834069322;8.39868403267067;5.112236194164695;…
778;12.25775069286974;-3.77386574074074;12.25775069286974;0.038773620559334976;0.9031937877067705;365.6360000000001;355.5560000000001;363.92840296;102.0;0.0;0.26409333277106767;-0.33630499058354796;0.33630499058354796;0.26409333277106767;1.368421052631579;2.0526315789473686;2.6315789473684212;2.437582207518457;727.5366830021466;14.206742302257043;10.068186510942743;13.226608577003628;8.8262043875…
779;12.278584026203074;-3.74386574074074;12.278584026203074;0.11893801965230577;0.945307993688423;300.76700000000005;287.663;300.0335409560001;102.0;0.0;0.26406989027227246;-0.3372939306199254;0.3372939306199254;0.26406989027227246;1.2105263157894737;1.894736842105263;2.473684210526316;2.4375822075184566;722.570880798503;14.206742302257043;10.690222037933516;12.262647564879696;8.826204387599239;5…
780;12.09555933484505;-3.9967129629629627;12.09555933484505;0.08888321995464832;0.6598485096709478;362.1610000000001;354.09700000000015;360.936803456;106.0;0.0;0.27030159064859877;-0.3363049916388622;0.3363049916388622;0.27030159064859877;1.45;2.15;2.7;2.379514397087184;770.950294588487;14.91384908344359;10.031282483550825;12.433775603593256;9.309367635193631;5.2009913635847855;7.477152880736529;…
781;12.82487244897959;-3.823824168556311;12.82487244897959;0.0632104014445285;0.7089903507665142;410.2930000000001;394.1650000000002;409.009574472;126.0;0.0;0.26439736280122816;-0.3771593505080763;0.3771593505080763;0.26439736280122816;1.125;1.7916666666666667;2.4166666666666665;2.146868272870174;1012.579584512772;17.48276318419594;13.369486441002351;15.771979561044782;11.309367635193635;7.146936…
782;12.845705782312923;-3.7938241685563114;12.845705782312923;0.14654373477786198;0.7849746603225459;345.42400000000015;326.2720000000001;345.114712468;126.0;0.0;0.26437392039491014;-0.3771593505080763;0.3771593505080763;0.26437392039491014;1.0416666666666667;1.7083333333333333;2.3333333333333335;2.146868272870174;1007.0927162115163;17.48276318419594;13.991521967993124;14.80801854892085;11.309367…
783;12.557322373393802;-3.7628472222222213;12.557322373393802;0.06984646636432368;0.7663094333444099;367.2240000000001;356.1360000000001;365.96737531199994;108.0;0.0;0.2643960183628585;-0.3363049893047093;0.3363049893047093;0.2643960183628585;1.1428571428571428;1.8571428571428572;2.5714285714285716;2.1066468428794276;913.6187494070668;15.035169427003234;10.99962311469202;13.40211623473445;9.98800…
784;12.578155706727134;-3.732847222222222;12.578155706727134;0.15317979969765694;0.8058125824010972;302.355;288.24300000000005;302.072513308;108.0;0.0;0.2643725759563873;-0.3372939293454238;0.3372939293454238;0.2643725759563873;1.0476190476190477;1.7619047619047619;2.4761904761904763;2.1066468428794276;908.3183593817456;15.035169427003234;11.621658641682792;12.438155222610519;9.988000430147716;6.…
785;11.943337112622826;-3.63625;11.943337112622826;0.0753269085411945;0.9440943023736772;317.16400000000004;308.09200000000004;315.951725248;90.0;0.0;0.2637748133754152;-0.33630499174811007;0.33630499174811007;0.2637748133754152;1.2941176470588236;1.9411764705882353;2.4705882352941178;2.3354189442222;622.255496856432;12.466255326250886;8.844922576312767;11.247415696355198;8.004837182553318;4.7015…
786;11.96417044595616;-3.6062500000000006;11.96417044595616;0.15866024187452776;0.907443309328045;252.295;240.19899999999998;252.056863244;90.0;0.0;0.26375137078265704;-0.3372939317805363;0.3372939317805363;0.26375137078265704;1.1764705882352942;1.8235294117647058;2.3529411764705883;2.3354189442222;617.4210300002952;12.466255326250886;9.46695810330354;10.283454684231266;8.004837182553318;5.012570…
787;11.905528470647518;-3.690694444444445;11.905528470647518;0.07590765936004007;0.9313696362636117;272.713;263.64099999999996;272.002240828;90.0;0.0;0.26378486612592206;-0.33589169992870027;0.33589169992870027;0.26378486612592206;1.2941176470588236;1.9411764705882353;2.4705882352941178;2.3354189442222;622.255496856432;12.466255326250886;8.844922576312767;10.417348103258947;8.004837182553318;4.70…
788;12.737488189720331;-3.815048658352229;12.737488189720331;0.06052290669354177;0.7208257367966525;393.26200000000006;380.15800000000013;391.98302537600006;118.0;0.0;0.2643960155332959;-0.3363049893047093;0.3363049893047093;0.2643960155332959;1.0434782608695652;1.6956521739130435;2.347826086956522;2.0600825434341816;936.9690187586696;16.44938298937633;12.154323653071271;14.556816773113702;10.988…
789;12.758321523053665;-3.78504865835223;12.758321523053665;0.14385624002687503;0.7912824821236408;328.3930000000001;312.26500000000004;328.088163372;118.0;0.0;0.2643725731268247;-0.3372939293454238;0.3372939293454238;0.2643725731268247;0.9565217391304348;1.608695652173913;2.260869565217391;2.0600825434341816;931.4821504574138;16.44938298937633;12.776359180062045;13.59285576098977;10.988000430147…
790;12.699679547745024;-3.8694931027966732;12.699679547745024;0.0907116612076928;0.7698712538924108;348.81100000000004;335.70700000000005;348.03354095599997;118.0;0.0;0.2644060682027092;-0.33589169748202824;0.33589169748202824;0.2644060682027092;1.0434782608695652;1.6956521739130435;2.347826086956522;2.0600825434341816;936.9690187586696;16.44938298937633;12.154323653071271;13.726749180017453;10.9…
791;12.134170445956158;-3.713796296296296;12.134170445956158;0.05856764928193536;0.8646463471851265;396.0600000000001;387.99600000000015;393.86223731599995;96.0;0.0;0.2649033206914136;-0.33630498729489156;0.33630498729489156;0.2649033206914136;1.2777777777777777;1.9444444444444444;2.5;2.3967195120097107;682.1812809898427;13.336498814253964;9.14553678013237;13.134026439289503;8.41552078507628;4.80…
792;12.16417044595616;-3.6669212962962967;12.16417044595616;0.07940098261526884;0.938644621203477;331.19100000000014;320.1030000000001;329.967375312;96.0;0.0;0.2640394469362757;-0.3363049906057897;0.3363049906057897;0.2640394469362757;1.2777777777777777;1.9444444444444444;2.5;2.3967195120097107;679.3468141337058;13.336498814253964;9.767572307123142;12.170065427165571;8.41552078507628;5.1182192583…
793;12.079726001511716;-3.7988657407407405;12.079726001511716;0.02072247417485462;0.9214446301035436;351.6090000000001;343.5450000000001;349.912752896;96.0;0.0;0.26526382543876253;-0.3363049858487161;0.3363049858487161;0.26526382543876253;1.3888888888888888;2.0555555555555554;2.611111111111111;2.3967195120097107;684.1812809898427;13.336498814253964;9.14553678013237;12.303958846193254;8.4155207850…
794;13.416615055744519;-4.041921296296295;13.416615055744519;0.08726568405139812;0.9360690532173052;335.15400000000005;327.0900000000001;333.942303436;96.0;0.0;0.2666982377850979;-0.33630497998654124;0.33630497998654124;0.2666982377850979;1.3888888888888888;2.0555555555555554;2.611111111111111;2.3967195120097107;684.1812809898427;13.336498814253964;9.14553678013237;11.548029900174798;8.4155207850…
795;11.814864890400603;-3.574398148148148;11.814864890400603;0.08879629629629648;0.9422845391360333;323.19300000000004;316.13700000000006;321.90814618400003;86.0;0.0;0.27327768449411505;-0.3363045828258737;0.3363045828258737;0.27327768449411505;1.5625;2.3125;2.8125;2.323188199555254;588.8369492992523;11.759148545064338;8.09847032839738;11.317460029367535;7.504837182553319;4.186037196007703;7.3418…
796;11.811114890400603;-3.582499999999999;11.811114890400603;0.0867592592592592;0.9422845391360333;323.19300000000004;316.13700000000006;321.908146184;86.0;0.0;0.26460644354222695;-0.3363049885193168;0.3363049885193168;0.26460644354222695;1.5625;2.3125;2.8125;2.3231881995552546;588.8369492992523;11.759148545064338;8.09847032839738;11.317460029367535;7.504837182553319;4.172957112432767;7.391927671…
797;12.60526596749811;-3.761298658352229;12.60526596749811;0.07195525741160691;0.7111730163461457;399.2910000000001;388.20300000000015;397.939446312;114.0;0.0;0.2652383184247576;-0.3363049860288208;0.3363049860288208;0.2652383184247576;1.2272727272727273;1.9545454545454546;2.590909090909091;2.007710847938859;901.3282211732445;15.742276208189782;11.407871405155882;14.62686110612604;10.488000430147…
798;12.128614890400604;-3.95900462962963;12.128614890400604;0.04179657974300799;0.567868431945484;366.218;358.1540000000001;364.91395983599995;102.0;0.0;0.26542278521649193;-0.49263069308772695;0.49263069308772695;0.26542278521649193;1.631578947368421;2.3157894736842106;2.8421052631578947;2.4087643196811066;734.4837380181405;14.206742302257043;9.468333654707711;12.687323355677867;8.82620438759923…
799;13.090412371224211;-4.221021169270176;13.090412371224211;0.01105776531489755;0.544559408801756;465.89600000000013;453.80000000000024;464.9856047839999;154.0;0.0;0.26536057364059523;-0.45359547821023144;0.45359547821023144;0.26536057364059523;1.3333333333333333;2.1;2.8;1.6660223560054124;1291.4786932128632;21.465890847321376;15.209586384044353;17.59850849191826;14.313698932843204;8.37009264080…
800;12.745128452101003;-4.04206105127236;12.745128452101003;0.08047878873771785;0.5864435324379519;424.9310000000001;407.79500000000013;424.03182670399997;142.0;0.0;0.2653596860562976;-0.335891694155416;0.335891694155416;0.2653596860562976;1.2222222222222223;1.8888888888888888;2.4814814814814814;1.8788573413305711;1096.087688170913;19.76722023457211;14.868525938427043;17.25744804630095;12.6695409…
801;12.786050598737436;-4.044019261253884;12.786050598737436;0.08061729501258763;0.5864435324379518;424.93100000000015;407.7950000000002;424.031826704;142.0;0.0;0.2653596860623861;-0.335891694155416;0.335891694155416;0.2653596860623861;1.2592592592592593;2.0;2.6666666666666665;1.8927206521474569;1116.3376881709132;19.76722023457211;14.868525938427043;17.25744804630095;12.68637773290538;8.00196866…
802;12.90938534930433;-4.160658921747712;12.90938534930433;0.010570672713530405;0.5466275572126806;465.89600000000024;453.80000000000024;464.985604784;154.0;0.0;0.26535968608274774;-0.45358327150907657;0.45358327150907657;0.26535968608274774;1.3666666666666667;2.1;2.7666666666666666;1.6268231037841954;1305.9112872716175;21.46589084732138;15.261992626851649;17.650914734725554;14.296862180437598;8.…
803;12.928929175065088;-4.005644775657175;12.928929175065088;0.04047626682547345;0.590476826505277;434.4950000000002;416.3510000000002;434.06062829599995;152.0;0.0;0.265326191386451;-0.4535849368517658;0.4535849368517658;0.265326191386451;1.206896551724138;1.9310344827586208;2.6206896551724137;1.603450167587961;1209.5125541061032;20.75878406613483;15.936814558342464;17.569807720197915;13.75885737…
804;12.902866074927914;-4.09008922010162;12.902866074927914;0.021506475532599323;0.5613022950139055;454.91300000000024;439.7930000000002;454.00600588000003;152.0;0.0;0.26535968606252686;-0.4535849368517658;0.4535849368517658;0.26535968606252686;1.2758620689655173;2.0;2.689655172413793;1.6034501675879616;1215.1645268355699;20.75878406613483;15.31477903135169;17.703701139225597;13.758857377976813;8…
805;12.681265309766392;-3.9780024092970527;12.681265309766392;0.022561518434534467;0.5588868858648927;455.35500000000025;440.2350000000003;453.96566105999995;136.0;0.0;0.26534963350807567;-0.3363049859825459;0.3363049859825459;0.26534963350807567;1.2307692307692308;1.9230769230769231;2.5384615384615383;1.8562873229526102;1052.8808146077793;18.896976746569027;13.945876207616669;17.164865908586822;…
806;12.702098643099724;-3.9480024092970516;12.702098643099724;0.048088204417569225;0.6451450288625182;390.4860000000001;372.3420000000001;390.070799056;136.0;0.0;0.26532619138019975;-0.33729392603453384;0.33729392603453384;0.26532619138019975;1.1538461538461537;1.8461538461538463;2.4615384615384617;1.8562873229526098;1047.3090328830733;18.896976746569027;14.56791173460744;16.200904896462895;12.27…
807;12.776482085117998;-3.9881267715419493;12.776482085117998;0.021779625430419003;0.5312221184920237;469.3820000000001;452.2460000000001;467.98131112399994;142.0;0.0;0.26534963351417523;-0.3363049859825459;0.3363049859825459;0.26534963351417523;1.2592592592592593;2.0;2.6296296296296298;1.879727460589785;1116.3376881709132;19.767220234572108;14.868525938427041;18.087515639397196;12.68637773290538…
808;12.785741344377257;-3.958126771541951;12.785741344377257;0.04563166624674553;0.622182239089192;404.5130000000001;384.35300000000007;404.08644912;142.0;0.0;0.26532619138629926;-0.33729392603453384;0.33729392603453384;0.26532619138629926;1.1851851851851851;1.9259259259259258;2.5555555555555554;1.8797274605897845;1110.6857154414465;19.767220234572108;15.490561465417816;17.12355462727327;12.68637…
809;12.759678244240083;-4.042571215986394;12.759678244240083;0.08051971711780714;0.5864435324379519;424.9310000000001;407.79500000000013;424.03182670399997;142.0;0.0;0.265359686062375;-0.335891694155416;0.335891694155416;0.265359686062375;1.2592592592592593;2.0;2.6296296296296298;1.879727460589785;1116.3376881709132;19.767220234572108;14.868525938427041;17.257448046300947;12.686377732905381;8.001…
810;12.767447693583607;-4.025520413412277;12.767447693583607;0.032523279373477765;0.5300314294986921;485.3370000000003;472.23300000000035;483.93984023599995;146.0;0.0;0.2653496335082274;-0.45359549135587574;0.45359549135587574;0.2653496335082274;1.2857142857142858;2.0714285714285716;2.8214285714285716;1.5754625274601324;1168.2785193529626;19.888540578131757;14.392129300541315;17.611119001511472;1…
811;12.776706952842865;-3.995520413412278;12.776706952842865;0.03969437382135821;0.6096243225124135;420.4680000000002;404.34000000000015;420.0449782319999;146.0;0.0;0.26532619138035135;-0.45359549135587574;0.45359549135587574;0.26532619138035135;1.2142857142857142;2.0;2.75;1.5754625274601326;1162.7067376282569;19.888540578131757;15.014164827532088;16.64715798938754;13.348173775453853;8.2985849839…
812;12.750643852705693;-4.079964857856722;12.750643852705693;0.015719438495562565;0.5825171999011268;440.88600000000025;427.7820000000002;439.990355816;146.0;0.0;0.2653596860564272;-0.45359549135587574;0.45359549135587574;0.2653596860564272;1.2857142857142858;2.0714285714285716;2.8214285714285716;1.5754625274601324;1168.2785193529626;19.888540578131757;14.392129300541315;16.781051408415223;13.348…
813;12.796276586251784;-4.021376894893759;12.796276586251784;0.03841393952234484;0.6292076332898668;456.34300000000013;442.2310000000002;454.960910028;136.0;0.0;0.2689928402601299;-0.3363049859503664;0.3363049859503664;0.2689928402601299;1.2692307692307692;1.9615384615384615;2.576923076923077;1.9226252085393698;1044.6466042436834;18.89697674656903;13.763333291119705;16.98232299208986;12.309367635…
814;13.178080816395362;-4.087812880747254;13.178080816395362;0.07431723294391879;0.5226734371629936;525.0080000000003;503.8400000000003;524.0591040719999;180.0;0.0;0.2654351063252251;-0.45359548031507685;0.45359548031507685;0.2654351063252251;1.1764705882352942;1.9411764705882353;2.676470588235294;1.2320877415040425;1330.7338904084572;23.871668241257193;18.11498361628742;20.503905724161328;16.314…
815;12.726487417204407;-4.17487762576462;12.726487417204407;0.05542111014184914;0.38970861607491847;514.3350000000003;502.2390000000003;512.930003824;156.0;0.0;0.29124934013336135;-0.49275861026340756;0.49275861026340756;0.29124934013336135;1.3;2.066666666666667;2.8;1.6095984476589518;1280.2599133126382;21.465890847321376;15.079449710354686;18.29843941132484;14.258857377976813;8.201280832522313;1…
816;12.586382612847709;-4.1038314909297045;12.586382612847709;0.061213852952670234;0.5370063021008828;460.29100000000017;450.21100000000024;458.9306725200001;136.0;0.0;0.289967345510462;-0.4922583337762962;0.4922583337762962;0.289967345510462;1.4230769230769231;2.1923076923076925;2.8076923076923075;1.944198430980169;1127.3888848295649;18.896976746569027;12.925709674550744;16.1446993755209;12.2756…
817;12.810368599084466;-4.054031964758425;12.810368599084466;0.04948248208626693;0.34981378440864763;518.4140000000002;502.2860000000003;516.976560092;158.0;0.0;0.26664720862209623;-0.3363049859503724;0.3363049859503724;0.26664720862209623;1.032258064516129;1.7096774193548387;2.3548387096774195;1.5276147578547747;1330.7241518818382;22.009860921691395;16.125520772378252;19.344510473348407;14.84817…
818;12.763852545762717;-4.037361913429283;12.763852545762717;0.0034274643021103834;0.5063578079914572;498.42400000000026;478.26400000000035;497.00786021999994;154.0;0.0;0.2666472059170368;-0.3363049859503724;0.3363049859503724;0.2666472059170368;1.1724137931034482;1.8275862068965518;2.3793103448275863;1.8156581129486682;1143.080275939877;21.396976746569027;16.23876942643012;19.457759127400276;13.…
819;12.728441618306338;-4.02924207871854;12.728441618306338;0.04228482524575328;0.5138697152820555;484.3970000000003;466.2530000000003;482.992210156;148.0;0.0;0.2666472059072332;-0.3363049859503724;0.3363049859503724;0.2666472059072332;1.2142857142857142;1.8928571428571428;2.4642857142857144;1.8180333242624316;1102.3116634301123;20.474327015758654;15.316119695619747;18.535109396589903;13.18637773…
820;12.653487531988613;-4.018002409297052;12.653487531988613;0.04296968169984017;0.6003617292495752;456.34300000000025;442.23100000000034;454.96091002799994;136.0;0.0;0.2666472058878852;-0.3363049859503724;0.3363049859503724;0.2666472058878852;1.1923076923076923;1.8846153846153846;2.5;1.8562873229526105;1055.6127954068716;18.896976746569027;13.738769426430121;16.957759127400276;12.275694130382421…
821;12.674320865321949;-3.9880024092970516;12.674320865321949;0.04036365163349309;0.6902422001054545;391.47400000000016;374.3380000000002;391.066048024;136.0;0.0;0.2666472058747405;-0.33729392600247204;0.33729392600247204;0.2666472058747405;1.1153846153846154;1.8076923076923077;2.423076923076923;1.8562873229526105;1050.1259271056158;18.896976746569027;14.360804953420892;15.993798115276345;12.2756…
822;12.615678890013307;-4.072446853741496;12.615678890013307;0.046698790627362374;0.6587599226068543;411.8920000000002;397.7800000000002;411.01142560799997;136.0;0.0;0.2666472058936417;-0.33589169412319836;0.33589169412319836;0.2666472058936417;1.1923076923076923;1.8846153846153846;2.5;1.8562873229526105;1055.6127954068716;18.896976746569027;13.738769426430121;16.127691534304027;12.27569413038242…
823;12.798274238193219;-4.200658921747711;12.798274238193219;0.01280368622432837;0.5820565168803885;466.88400000000024;455.7960000000002;465.98085375200003;154.0;0.0;0.26668488273044677;-0.4535401673292559;0.4535401673292559;0.26668488273044677;1.3333333333333333;2.1333333333333333;2.8333333333333335;1.6293725287530376;1308.237956498487;21.465890847321376;15.054885845665101;17.443807953539004;14.…
824;12.073059334845048;-4.03900462962963;12.073059334845048;0.09718631897203278;0.8583044064378275;367.20200000000006;360.1460000000001;365.89797542400004;102.0;0.0;0.34679494936475996;-0.47701681057271067;0.47701681057271067;0.34679494936475996;1.5789473684210527;2.263157894736842;2.789473684210526;2.4087643196811066;733.6289850458671;14.206742302257043;9.376581945171575;12.59557164614173;8.8262…
825;12.09389266817838;-4.009004629629629;12.09389266817838;0.013852985638699522;0.8915946166854117;302.333;292.25300000000004;302.00311342000003;102.0;0.0;0.3467949493515252;-0.4770168105727276;0.4770168105727276;0.3467949493515252;1.4736842105263157;2.1578947368421053;2.6842105263157894;2.408764319681106;728.9390291099743;14.206742302257043;9.998617472162348;11.6316106340178;8.826204387599239;5.…
826;12.03525069286974;-4.093449074074074;12.03525069286974;0.023777399848828873;0.8925483784226905;322.75100000000003;315.69500000000005;321.94849100400006;102.0;0.0;0.34679494937055577;-0.47701681057270323;0.47701681057270323;0.34679494937055577;1.5789473684210527;2.263157894736842;2.789473684210526;2.4087643196811066;733.6289850458671;14.206742302257043;9.376581945171575;11.76550405304548;8.826…
827;12.625709754210837;-4.058002409297052;12.625709754210837;0.03663454270597133;0.4570232061767875;457.3270000000002;444.2230000000003;455.944925616;136.0;0.0;0.35463475451413123;-0.42231747298528893;0.42231747298528893;0.35463475451413123;1.2307692307692308;1.9230769230769231;2.5384615384615383;1.8562873229526105;1054.758042434598;18.896976746569027;13.647017716893984;16.86600741786414;12.27569…
828;12.64654308754417;-4.028002409297052;12.64654308754417;0.019955488368186725;0.5252511582339687;392.45800000000014;376.33000000000015;392.050063612;136.0;0.0;0.3546347545008941;-0.4223174729853058;0.4223174729853058;0.3546347545008941;1.1538461538461537;1.8461538461538463;2.4615384615384617;1.8562873229526105;1049.2711741333424;18.896976746569027;14.269053243884755;15.902046405740208;12.275694…
829;12.587901112235528;-4.112446853741496;12.587901112235528;0.048691204721112546;0.50147356806439;412.8760000000002;399.77200000000016;411.995441196;136.0;0.0;0.35463475451992815;-0.42231747298528144;0.42231747298528144;0.35463475451992815;1.2307692307692308;1.9230769230769231;2.5384615384615383;1.8562873229526105;1054.758042434598;18.896976746569027;13.647017716893984;16.03593982476789;12.27569…
830;12.692646482605898;-4.06812677154195;12.692646482605898;0.03256046863189721;0.4364328594948105;471.35400000000016;456.2340000000001;469.9605756800001;142.0;0.0;0.3546443721127381;-0.4220317539089536;0.4220317539089536;0.3546443721127381;1.2592592592592593;2.0;2.6296296296296298;1.8797274605897845;1118.2998294211823;19.767220234572108;14.569667447704356;17.788657148674513;12.686377732905381;7.…
831;12.713479815939232;-4.0381267715419495;12.713479815939232;0.017254346182917546;0.50807941515571;406.4850000000001;388.3410000000001;406.06571367600003;142.0;0.0;0.35464437209950084;-0.4220317539089706;0.4220317539089706;0.35464437209950084;1.1851851851851851;1.9259259259259258;2.5555555555555554;1.8797274605897845;1112.7280476964763;19.767220234572108;15.191702974695131;16.824696136550582;12.…
832;12.65483784063059;-4.122571215986394;12.65483784063059;0.04926971711780692;0.48108552463691334;426.90300000000013;411.78300000000013;426.01109126;142.0;0.0;0.35464437211853483;-0.42203175390894615;0.42203175390894615;0.35464437211853483;1.2592592592592593;2.0;2.6296296296296298;1.8797274605897845;1118.2998294211823;19.767220234572108;14.569667447704356;16.958589555578264;12.686377732905381;7.…
833;12.697882831787954;-4.105520413412277;12.697882831787954;0.08445528604258756;0.42914269557034646;487.3090000000003;476.22100000000034;485.91910479199987;146.0;0.0;0.3546369882872814;-0.45359082424740743;0.45359082424740743;0.3546369882872814;1.2857142857142858;2.0714285714285716;2.8214285714285716;1.5754625274601324;1169.6236782041422;19.888540578131757;14.09327080981863;17.31226051078879;13.…
834;12.718716165121286;-4.075520413412278;12.718716165121286;0.0011219527092538595;0.49236626611402007;422.4400000000002;408.3280000000002;422.0242427879999;146.0;0.0;0.35463698827404433;-0.45359082424740743;0.45359082424740743;0.35463698827404433;1.2142857142857142;2.0;2.75;1.5754625274601324;1164.1368099028864;19.888540578131757;14.715306336809403;16.348299498664858;13.348173775453853;7.9997264…
835;12.660074189812644;-4.159964857856722;12.660074189812644;0.03082499782518533;0.47130666235533797;442.8580000000003;431.77000000000027;441.969620372;146.0;0.0;0.35463698829307827;-0.45359082424740743;0.45359082424740743;0.35463698829307827;1.2857142857142858;2.0714285714285716;2.8214285714285716;1.5754625274601324;1169.6236782041422;19.888540578131757;14.09327080981863;16.482192917692537;13.34…
836;12.635169333165365;-4.059450454564542;12.635169333165365;0.03577239229024953;0.4570232061767875;457.32700000000017;444.2230000000001;455.944925616;136.0;0.0;0.3546349123190036;-0.42230727129839807;0.42230727129839807;0.3546349123190036;1.3076923076923077;2.076923076923077;2.730769230769231;1.8706414662019135;1072.0080424345983;18.89697674656903;13.647017716893984;16.86600741786414;12.27569413…
837;12.581054106827915;-4.051284302301167;12.581054106827915;0.03822893046107323;0.4756015194184023;443.3000000000002;432.2120000000002;441.929275552;130.0;0.0;0.3546347520157642;-0.42231782264285106;0.42231782264285106;0.3546347520157642;1.28;2.0;2.64;1.871880672836687;1011.7335508701622;18.026733258565955;12.72436798608361;15.943357687053766;11.881847280265067;6.875759900893123;10.0315742292997…
838;12.60188744016125;-4.021284302301168;12.60188744016125;0.01951548224636257;0.5397824269620313;378.43100000000004;364.3190000000001;378.03441354800003;130.0;0.0;0.3546347520025271;-0.42231782264286805;0.42231782264286805;0.3546347520025271;1.2;1.92;2.56;1.871880672836687;1006.33690980429;18.026733258565955;13.346403513074383;14.979396674929834;11.881847280265067;7.18677766438851;9.549593723237…
839;12.543245464852607;-4.105728746745611;12.543245464852607;0.04834877649406888;0.5191388553174633;398.8490000000001;387.76100000000014;397.979791132;130.0;0.0;0.3546347520215611;-0.42231782264284357;0.42231782264284357;0.3546347520215611;1.28;2.0;2.64;1.871880672836687;1011.7335508701622;18.026733258565955;12.72436798608361;15.113290093957515;11.881847280265067;6.875759900893123;9.6165404327516…
840;12.647990835222977;-4.0614086645460645;12.647990835222977;0.03415485638699889;0.4570232061767876;457.3270000000001;444.2230000000002;455.94492561600003;136.0;0.0;0.35464436960640283;-0.4220321046218476;0.4220321046218476;0.35464436960640283;1.2692307692307692;2.0;2.6538461538461537;1.8860314959106628;1072.0080424345983;18.89697674656903;13.647017716893984;16.866007417864143;12.292530882788027…
841;12.875038868942639;-4.05444943100697;12.875038868942639;0.05539027584301737;0.5672188025493359;471.3100000000003;460.2220000000003;469.9241901719999;140.0;0.0;0.2653628721511426;-0.4535950376423178;0.4535950376423178;0.2653628721511426;1.2592592592592593;2.037037037037037;2.7777777777777777;1.6759790562989572;1151.6246369966912;19.181433796945207;13.685022519354767;16.904012220324923;12.86501…
842;12.898963078701536;-4.057256524523388;12.898963078701536;0.05707123435794004;0.5815548847486524;456.92900000000014;439.79300000000023;456.021655944;154.0;0.0;0.26500963398662125;-0.4535954946486448;0.4535954946486448;0.26500963398662125;1.3103448275862069;2.0689655172413794;2.793103448275862;1.6238514643294353;1168.9822486693438;20.811190308942123;15.43109460557741;17.82001671345132;13.671470…
843;12.847149019744618;-4.061168561560426;12.847149019744618;0.06836753065423662;0.3300383581644693;455.90100000000024;441.7890000000002;455.0012548479999;152.0;0.0;0.26529755607242816;-0.453595491423748;0.453595491423748;0.26529755607242816;1.3448275862068966;2.1379310344827585;2.8620689655172415;1.6216254958676615;1201.7264470927912;20.595647359318296;14.87830820107737;17.267230308951277;13.886…
844;13.071933600243483;-3.9193167097085744;13.071933600243483;0.09399011849408656;0.5568738849847057;469.97200000000026;449.8120000000003;469.05329042;160.0;0.0;0.26495868223198427;-0.4535954947045977;0.4535954947045977;0.26495868223198427;1.2666666666666666;2.033333333333333;2.7333333333333334;1.6385669963105645;1172.8007919771599;21.465890847321376;16.508444874767036;18.897366982640943;14.25885…
845;12.64452778142172;-3.981950926975729;12.64452778142172;0.027440622598901676;0.4291567935599644;456.34300000000013;442.2310000000002;454.960910028;136.0;0.0;0.2654229235826175;-0.49247451990065744;0.49247451990065744;0.2654229235826175;1.3461538461538463;2.076923076923077;2.730769230769231;1.8587391906121442;1042.6466042436834;18.7338400397525;13.509405377342347;16.728395078312502;12.381847280…
846;12.772504745368199;-4.180658921747711;12.772504745368199;0.0019918241130363334;0.42653652288808835;466.8840000000002;455.7960000000002;465.98085375200003;154.0;0.0;0.2654332138994454;-0.4922219344143172;0.4922219344143172;0.2654332138994454;1.4;2.1333333333333333;2.8;1.7103567659723302;1322.4540067448092;21.46589084732138;15.041064746201155;17.42998685407506;14.296862180437598;8.1374301517070…
847;12.768677584874373;-4.11008922010162;12.768677584874373;0.05484101022187948;0.43666739967684287;455.9010000000002;441.78900000000016;455.001254848;152.0;0.0;0.2654332138808559;-0.492222309329858;0.492222309329858;0.2654332138808559;1.3103448275862069;2.0344827586206895;2.7241379310344827;1.684098511889323;1232.0216556136943;20.75878406613483;15.093851150701195;17.4827732585751;13.758857377976…
848;12.828114887190463;-4.172657378537834;12.828114887190463;0.0032230548666714043;0.39802072581105896;480.91100000000023;467.8070000000002;479.9965038160001;160.0;0.0;0.2654332138809018;-0.49222230545279383;0.49222230545279383;0.2654332138809018;1.4193548387096775;2.161290322580645;2.838709677419355;1.710077583828623;1339.499931611399;22.17299762850792;15.7481715273877;18.137093635261607;14.7968…
849;12.93895051620791;-4.201108982115701;12.93895051620791;0.01210929702812824;0.35144100102617476;526.9800000000004;507.8280000000004;526.038368628;180.0;0.0;0.2654332138808787;-0.492222307372659;0.492222307372659;0.2654332138808787;1.3235294117647058;2.0294117647058822;2.676470588235294;1.7089584038541399;1395.7817640420374;24.62059138570062;18.156419817851564;20.54534192572547;16.0633878306171…
850;12.882249414279537;-4.157322718809234;12.882249414279537;0.02159283197161943;0.313466895351215;499.95400000000035;481.81000000000034;499.02746959599995;170.0;0.0;0.2654332138808669;-0.49222230841539527;0.49222230841539527;0.2654332138808669;1.34375;2.09375;2.78125;1.6894479998421037;1284.0745534880468;22.880104409694468;16.662385089760797;19.051307197634706;15.296862180437598;9.33360451056716…
851;12.838114887190464;-4.160311699525487;12.838114887190464;0.006921296296296564;0.340952453680161;485.9270000000003;469.79900000000026;485.01181953199995;164.0;0.0;0.2654332138808669;-0.4922223083864577;0.4922223083864577;0.2654332138808669;1.3548387096774193;2.096774193548387;2.774193548387097;1.6995912066230443;1267.1771305103239;22.172997628507918;15.955278308574249;18.344200416448157;14.796…
852;12.90484812869643;-4.231328177435907;12.90484812869643;0.0015016254326947198;0.2826638847220923;549.0080000000003;531.8720000000003;547.9897041840001;182.0;0.0;0.2654332138809186;-0.49222230409202394;0.49222230409202394;0.2654332138809186;1.2647058823529411;1.9705882352941178;2.6176470588235294;1.7006725129380178;1495.099582004498;24.672997628507918;17.525702803279334;20.731121492080966;15.94…
853;12.857558056254845;-4.188572718809234;12.857558056254845;0.010495225473580616;0.31154120206918073;501.92600000000033;485.7980000000003;501.006734152;170.0;0.0;0.2654332139519661;-0.4922209162795592;0.4922209162795592;0.2654332139519661;1.375;2.125;2.8125;1.6894479998421037;1285.3780106719164;22.880104409694464;16.363526599038114;18.75244870691202;15.296862180437598;8.972850399800633;11.713630…
854;12.647121791247873;-4.125071215986394;12.647121791247873;0.004782690854119531;0.4145635060057823;427.89100000000013;413.7790000000001;427.00634022799994;142.0;0.0;0.2654332139518178;-0.5056772493999959;0.5056772493999959;0.2654332139518178;1.3333333333333333;2.074074074074074;2.7037037037037037;1.9695392853076417;1134.8848168475972;19.767220234572108;14.094811653276507;16.483733761150415;12.6…
855;12.613942778902194;-4.072855017006802;12.613942778902194;0.06212870472111276;0.4851954511032267;412.8800000000002;399.7760000000001;412.006674576;136.0;0.0;0.2654332218384493;-0.49218606795856307;0.49218606795856307;0.2654332218384493;1.3461538461538463;2.1153846153846154;2.730769230769231;1.9401245503845843;1071.518954443825;18.89697674656903;13.594811653276505;15.983733761150411;12.27569413…
856;12.73954949845462;-4.0455204134122775;12.73954949845462;0.053843041144628234;0.4132562979540023;486.3250000000003;474.2290000000003;484.9350892039999;146.0;0.0;0.26542316133492433;-0.49222241881631046;0.49222241881631046;0.26542316133492433;1.3214285714285714;2.107142857142857;2.857142857142857;1.65203477121385;1184.958639103658;19.888540578131757;14.171201419890822;17.390191120860976;13.3481…
857;12.676835999832031;-3.9994504545645424;12.676835999832031;0.03262709379231743;0.4329785807295967;456.34300000000013;442.2310000000001;454.960910028;136.0;0.0;0.2654231613347951;-0.4922224297192759;0.4922224297192759;0.2654231613347951;1.3461538461538463;2.1153846153846154;2.769230769230769;1.9558376394821337;1086.6174258757892;18.89697674656903;13.724948326966173;16.94393802793633;12.27569413…
858;12.63683599983203;-4.048833170613924;12.63683599983203;0.022888302406959715;0.3928777240633426;458.31500000000017;446.2190000000002;456.94017458400003;136.0;0.0;0.2654231613349241;-0.5078847101909113;0.5078847101909113;0.2654231613349241;1.3846153846153846;2.1538461538461537;2.8076923076923075;1.9558376394821333;1088.4044264672248;18.89697674656903;13.172161922466133;16.391151623436286;12.275…
859;12.622720773494581;-3.991284302301167;12.622720773494581;0.03320560618901158;0.45431768952091983;442.31600000000014;430.2200000000002;440.945259964;130.0;0.0;0.26542316133478494;-0.49222243057080306;0.49222243057080306;0.26542316133478494;1.32;2.04;2.68;1.9521129604257614;1026.2410852656774;18.026733258565955;12.8022985961558;16.021288297125956;11.881847280265067;6.934207858447266;10.09002218…
860;12.643554106827915;-3.9612843023011677;12.643554106827915;0.05012772714432168;0.5197998074036121;377.4470000000001;362.3270000000001;377.05039796;130.0;0.0;0.26539971922508837;-0.4922224305708193;0.4922224305708193;0.26539971922508837;1.24;1.96;2.6;1.952112960425761;1020.8444441998053;18.026733258565955;13.424334123146572;15.057327285002025;11.881847280265067;7.2452256219426525;9.608041680791…
861;12.584912131519275;-4.045728746745612;12.584912131519275;0.07178627649406888;0.49697817744682277;397.8650000000001;385.7690000000001;396.995775544;130.0;0.0;0.2654332138751082;-0.49222243057079595;0.49222243057079595;0.2654332138751082;1.32;2.04;2.68;1.9521129604257614;1026.2410852656774;18.026733258565955;12.8022985961558;15.191220704029707;11.881847280265067;6.934207858447266;9.674988390305…
862;12.703772728227094;-4.134060413517258;12.703772728227094;0.008508369269552007;0.35387994529093864;486.32500000000016;474.2290000000003;484.93508920399995;146.0;0.0;0.3373953713473753;-0.49222217298478327;0.49222217298478327;0.3373953713473753;1.2857142857142858;2.0;2.642857142857143;1.9949097463722307;1182.7135266058215;20.474327015758657;14.080410212929994;17.29939991390015;13.20321448531098…
863;12.689657501889643;-4.001408664546065;12.689657501889643;0.03242371318489634;0.4329785807295967;456.34300000000013;442.23100000000017;454.96091002800006;136.0;0.0;0.2654231613403932;-0.4922223210950324;0.4922223210950324;0.2654231613403932;1.3076923076923077;2.0384615384615383;2.6923076923076925;1.9727906742920682;1086.6174258757894;18.89697674656903;13.724948326966173;16.94393802793633;12.29…
864;12.756740856479313;-4.019131524523388;12.756740856479313;0.0454971602838663;0.6004583763163794;442.90200000000016;427.7820000000002;442.0060058799999;148.0;0.0;0.26499835485671586;-0.4535954946614402;0.4535954946614402;0.26499835485671586;1.3214285714285714;2.107142857142857;2.857142857142857;1.5655454594154183;1124.623670150491;19.888540578131753;14.508444874767038;16.897366982640943;13.3481…
865;13.151230652397679;-4.049663931930796;13.151230652397679;0.01876209897539316;0.5640872059293539;484.9390000000002;467.8030000000003;484.01657056399995;164.0;0.0;0.26510731667028786;-0.45359549454108394;0.45359549454108394;0.26510731667028786;1.1935483870967742;1.967741935483871;2.7096774193548385;1.4968830264112682;1231.8646034770659;21.639617433688308;16.214591153378276;18.603513261252182;14…
866;12.787916544334292;-3.795751133786847;12.787916544334292;0.06838246409674986;0.5223699460919071;467.41000000000025;448.25800000000027;466.00204656799997;142.0;0.0;0.265215670650188;-0.33630498603828124;0.33630498603828124;0.265215670650188;1.1481481481481481;1.8148148148148149;2.4074074074074074;1.9308976323601768;1104.7789470644423;19.767220234572104;15.330521135966258;18.549510836936413;12.…
867;12.793152893516348;-3.833144775657176;12.793152893516348;0.04652313001519337;0.5600880781382909;483.3650000000002;468.2450000000002;481.96057568;146.0;0.0;0.2652156706450707;-0.45358452208243066;0.45358452208243066;0.2652156706450707;1.2142857142857142;1.9642857142857142;2.6785714285714284;1.6249294616623966;1180.8001236075866;19.888540578131753;14.85412449808053;18.073114199050686;13.3481737…
868;12.654043087544169;-3.775502409297052;12.654043087544169;0.0668186780885196;0.6015080567002474;439.35600000000017;424.2360000000003;437.97074643999997;130.0;0.0;0.26521567063969703;-0.33630498603828124;0.33630498603828124;0.26521567063969703;1.16;1.88;2.52;1.8703734085088644;1018.602688396386;18.026733258565955;13.485221674345508;16.704211375315666;11.86501052785946;7.334754670243247;10.49056…
869;12.72097981593923;-3.7856267715419496;12.72097981593923;0.06760057109263462;0.5620223176679489;453.3830000000001;436.2470000000001;451.9863965040001;136.0;0.0;0.26521567064494045;-0.33630498603828124;0.33630498603828124;0.26521567064494045;1.1923076923076923;1.9615384615384615;2.6153846153846154;1.8976112389897306;1081.8038883476643;18.896976746569027;14.407871405155882;17.626861106126036;12.…
870;12.726216165121288;-3.823020413412278;12.726216165121288;0.04574123701107857;0.5917150448106636;469.3380000000002;456.2340000000003;467.9449256159999;140.0;0.0;0.2652156706398271;-0.4535950776301115;0.4535950776301115;0.2652156706398271;1.2222222222222223;2.037037037037037;2.814814814814815;1.593852552358923;1134.152836048505;19.018297090128673;13.931474767270158;17.150464468240312;12.9374901…
871;12.821805433223183;-3.7445011337868475;12.821805433223183;0.09247543461829189;0.5306655274679646;469.4260000000003;448.2580000000002;468.017696632;144.0;0.0;0.26488563298789725;-0.3363049873507072;0.3363049873507072;0.26488563298789725;1.1481481481481481;1.8148148148148149;2.4074074074074074;1.826098616308539;1061.3175580027796;19.767220234572104;15.590034159960101;18.809023860930257;12.68637…
872;12.827041782405239;-3.7818947756571757;12.827041782405239;0.07061610053673562;0.555780298890715;485.3810000000002;468.2450000000001;483.976225744;148.0;0.0;0.26488563298248236;-0.4535849402791542;0.4535849402791542;0.26488563298248236;1.2142857142857142;1.9642857142857142;2.6785714285714284;1.537240325925966;1137.0501420808348;19.888540578131753;15.113637522074374;18.332627223044533;13.348173…
873;12.687931976433058;-3.7242524092970517;12.687931976433058;0.09091164861006162;0.6020009907292093;441.3720000000002;424.2360000000003;439.98639650399997;132.0;0.0;0.26488563297679624;-0.3363049873507072;0.3363049873507072;0.26488563297679624;1.16;1.88;2.52;1.7752165185315172;975.7490618368638;18.026733258565955;13.744734698339352;16.96372439930951;11.86501052785946;7.631177848906836;10.7869921…
874;12.754868704828121;-3.73437677154195;12.754868704828121;0.09169354161417664;0.5673505408243699;455.3990000000001;436.2470000000001;454.002046568;138.0;0.0;0.26488563298234447;-0.3363049873507072;0.3363049873507072;0.26488563298234447;1.1923076923076923;1.9615384615384615;2.6153846153846154;1.7974577149628168;1038.6410470968171;18.896976746569027;14.667384429149728;17.886374130119883;12.275694…
875;12.760105054010175;-3.7717704134122783;12.760105054010175;0.06983420753262037;0.5818686613889152;471.3540000000002;456.23400000000026;469.96057568;142.0;0.0;0.26488563297693396;-0.453595494772461;0.453595494772461;0.26488563297693396;1.2222222222222223;2.037037037037037;2.814814814814815;1.5096604145030093;1090.691446986842;19.018297090128673;14.190987791264002;17.409977492234155;12.937490172…
876;12.677559318187022;-4.049932425462276;12.677559318187022;0.016762067481313814;0.3959277706962755;502.32400000000024;490.22800000000035;500.9300038239999;152.0;0.0;0.39226284969428893;-0.4656393493872488;0.4656393493872488;0.39226284969428893;1.3448275862068966;2.1379310344827585;2.896551724137931;1.5553257621020495;1203.0716059439708;20.595647359318303;14.579449710354686;17.798439411324843;13…
877;12.707763399819676;-4.004793536573387;12.707763399819676;0.04361212424586536;0.3528953326371086;501.3400000000003;488.2360000000004;499.9459882359999;152.0;0.0;0.2921088539695286;-0.4803326497752529;0.4803326497752529;0.2921088539695286;1.3103448275862069;2.103448275862069;2.8620689655172415;1.5475635530535023;1203.9682028962104;20.595647359318303;14.671201419890822;17.890191120860976;13.8313…
878;12.784183148568069;-3.7796534732720244;12.784183148568069;0.07593121224614752;0.5757376498041732;441.3720000000002;424.23600000000016;439.986396504;132.0;0.0;0.27391045610562365;-0.3363045803352995;0.3363045803352995;0.27391045610562365;1.2;1.88;2.44;1.9605798851832548;989.3318901269201;18.189869965382485;13.907871405155884;17.12686110612604;11.792530882788027;7.617446740694354;10.77326106910…
879;12.675952695893173;-3.7633211687452754;12.675952695893173;0.07477418745275921;0.6796071813576045;413.31800000000015;400.2140000000002;411.955096376;120.0;0.0;0.27391045610558284;-0.3363045803352995;0.3363045803352995;0.27391045610558284;1.173913043478261;1.8695652173913044;2.4782608695652173;1.9987598199123577;943.5197491936079;16.61251969619286;12.330521135966258;15.549510836936413;10.881847…
880;12.787252771478961;-3.7800804280045353;12.787252771478961;0.07636857520786133;0.6435777094435828;427.3450000000001;412.2250000000001;425.97074644;126.0;0.0;0.2739106336409262;-0.3363045803352913;0.3363045803352913;0.2739106336409262;1.1666666666666667;1.9166666666666667;2.5416666666666665;2.041835278102602;1006.2565661989521;17.482763184195935;13.25317086677663;16.472160567746787;11.292530882…
881;12.821436830165185;-3.7823193683337535;12.821436830165185;0.0778993787597686;0.5349030177786447;455.3990000000002;436.2470000000002;454.00204656799997;138.0;0.0;0.2739104561056032;-0.3363045803352995;0.3363045803352995;0.2739104561056032;1.2307692307692308;1.9230769230769231;2.5;1.9100283628936123;1005.4931531757384;18.89697674656903;14.614978186342432;17.83396788731259;12.27569413038242;8.09…
882;12.932736905750973;-3.7990786275930124;12.932736905750973;0.0794937665148705;0.4967442032662498;469.42600000000016;448.25800000000015;468.017696632;144.0;0.0;0.27391063364094664;-0.3363045803352913;0.3363045803352913;0.27391063364094664;1.2222222222222223;1.962962962962963;2.5555555555555554;1.970653006586905;1068.5678150360254;19.76722023457211;15.537627917152806;18.756617618122963;12.686377…
883;12.853401935766653;-3.7847833175906316;12.853401935766653;0.07952163956035108;0.47033133492289025;469.4260000000002;448.2580000000002;468.01769663199997;144.0;0.0;0.2739104561056032;-0.3363045803352995;0.3363045803352995;0.2739104561056032;1.2222222222222223;1.9259259259259258;2.5185185185185186;1.8556994521558687;1021.6644917562592;19.604083527755577;15.32208496752898;18.541074668499135;12.7…
884;12.964702011352443;-3.8015425768498914;12.964702011352443;0.0811160273154532;0.43620883492095963;483.4530000000002;460.2690000000002;482.033346696;150.0;0.0;0.27391063364094664;-0.3363045803352913;0.3363045803352913;0.27391063364094664;1.2142857142857142;1.9642857142857142;2.5714285714285716;1.9189936276395483;1084.8184816218234;20.474327015758657;16.244734698339354;19.46372439930951;13.18637…
885;12.693943688586547;-3.7660463907785338;12.693943688586547;0.07508540144452858;0.6796071813576046;413.31800000000004;400.214;411.95509637600003;120.0;0.0;0.273910457490407;-0.3363045803352995;0.3363045803352995;0.273910457490407;1.2608695652173914;2.0434782608695654;2.6956521739130435;2.0190312553543968;960.7697491936078;16.61251969619286;12.330521135966256;15.549510836936413;10.88184728026506…
886;12.60901596749811;-3.753196806500377;12.60901596749811;0.07399229444864375;0.7111730163461457;399.2910000000001;388.20300000000015;397.939446312;114.0;0.0;0.2739104560951116;-0.3363045803352995;0.3363045803352995;0.2739104560951116;1.2272727272727273;1.9545454545454546;2.590909090909091;2.007710847938859;901.3282211732445;15.742276208189782;11.407871405155882;14.62686110612604;10.488000430147…
887;12.720316043083898;-3.769956065759637;12.720316043083898;0.07558668220374587;0.6796071813576045;413.31800000000015;400.21400000000017;411.95509637600003;120.0;0.0;0.27391063363041934;-0.3363045803352913;0.3363045803352913;0.27391063363041934;1.173913043478261;1.9130434782608696;2.5652173913043477;2.041289776773935;960.7697491936078;16.61251969619286;12.330521135966256;15.549510836936413;10.89…
888;12.791666544334293;-3.787649281934996;12.791666544334293;0.07041950113378714;0.5223699460919072;467.4100000000002;448.2580000000002;466.002046568;142.0;0.0;0.27388780747221336;-0.33630458034477245;0.33630458034477245;0.27388780747221336;1.1481481481481481;1.8148148148148149;2.4074074074074074;1.9308976323601772;1104.7789470644423;19.767220234572104;15.330521135966258;18.549510836936413;12.686…
889;12.79690289351635;-3.825042923805324;12.79690289351635;0.04856016705223065;0.5600880781382909;483.3650000000002;468.2450000000002;481.96057568;146.0;0.0;0.2738878074671129;-0.45358452208248656;0.45358452208248656;0.2738878074671129;1.1785714285714286;1.8928571428571428;2.607142857142857;1.6249294616623966;1180.8001236075866;19.888540578131753;14.854124498080532;18.07311419905069;13.3481737754…
890;12.813075733022522;-3.8799876254514136;12.813075733022522;0.01774749487592242;0.5276245907622154;499.3640000000002;484.24400000000026;497.95549030000006;152.0;0.0;0.27388780746720703;-0.4535827728470213;0.4535827728470213;0.27388780746720703;1.2758620689655173;2.0;2.689655172413793;1.6391557648237898;1199.1546653680857;20.595647359318296;15.008444874767036;18.227434575737192;13.88617857791464…
891;13.04424247808787;-3.886319815772532;13.04424247808787;0.036248385427262164;0.385575813179651;583.4820000000004;560.2980000000003;582.013005176;186.0;0.0;0.27388780746720703;-0.45358277156970106;0.45358277156970106;0.27388780746720703;1.2;1.9428571428571428;2.6857142857142855;1.3891922209068195;1343.8295421733803;24.415638315627202;18.78350525413062;22.00249495510078;16.90381666811968;10.9254…
892;12.65779308754417;-3.767400557445201;12.65779308754417;0.06885571512555666;0.6015080567002474;439.35600000000017;424.2360000000003;437.97074643999997;130.0;0.0;0.273887807461757;-0.33630458034477245;0.33630458034477245;0.273887807461757;1.16;1.88;2.52;1.870373408508864;1018.602688396386;18.026733258565955;13.485221674345508;16.704211375315666;11.86501052785946;7.334754670243248;10.49056899864…
893;12.724729815939233;-3.7775249196900975;12.724729815939233;0.06963760812967168;0.5620223176679489;453.3830000000001;436.2470000000001;451.986396504;136.0;0.0;0.2738878074669831;-0.33630458034477245;0.33630458034477245;0.2738878074669831;1.1538461538461537;1.8846153846153846;2.5384615384615383;1.8976112389897306;1081.803888347664;18.896976746569027;14.407871405155882;17.62686110612604;12.275694…
894;12.729966165121288;-3.8149185615604266;12.729966165121288;0.04777827404811541;0.5917150448106636;469.3380000000002;456.23400000000026;467.94492561600003;140.0;0.0;0.27388780746188657;-0.4535950776301671;0.4535950776301671;0.27388780746188657;1.2222222222222223;2.037037037037037;2.814814814814815;1.5938525523589229;1134.152836048505;19.018297090128673;13.931474767270156;17.150464468240312;12.9…
895;12.825555433223181;-3.7363992819349954;12.825555433223181;0.09451247165532894;0.5306655274679645;469.4260000000003;448.25800000000027;468.01769663199997;144.0;0.0;0.2735583757096864;-0.33630458165678945;0.33630458165678945;0.2735583757096864;1.1481481481481481;1.8148148148148149;2.4074074074074074;1.826098616308539;1061.3175580027796;19.767220234572104;15.590034159960101;18.809023860930257;12…
896;12.830791782405239;-3.7737929238053245;12.830791782405239;0.07265313757377267;0.555780298890715;485.3810000000002;468.2450000000002;483.976225744;148.0;0.0;0.2735583757042928;-0.45358494027921326;0.45358494027921326;0.2735583757042928;1.1785714285714286;1.8928571428571428;2.607142857142857;1.537240325925966;1137.0501420808348;19.888540578131753;15.113637522074374;18.332627223044533;13.3481737…
897;12.691681976433058;-3.7161505574452005;12.691681976433058;0.09294868564709868;0.6020009907292094;441.3720000000001;424.2360000000003;439.98639650399997;132.0;0.0;0.27355837569862884;-0.33630458165678945;0.33630458165678945;0.27355837569862884;1.16;1.88;2.52;1.7752165185315172;975.7490618368638;18.026733258565955;13.744734698339352;16.96372439930951;11.86501052785946;7.6311778489068365;10.7869…
898;12.75861870482812;-3.726274919690098;12.75861870482812;0.09373057865121348;0.5673505408243699;455.3990000000001;436.2470000000001;454.0020465680001;138.0;0.0;0.2735583757041554;-0.33630458165678945;0.33630458165678945;0.2735583757041554;1.1538461538461537;1.8846153846153846;2.5384615384615383;1.7974577149628168;1038.6410470968171;18.896976746569027;14.667384429149728;17.88637413011988;12.2756…
899;12.763855054010175;-3.763668561560426;12.763855054010175;0.07187124456965721;0.5818686613889152;471.35400000000027;456.23400000000026;469.96057568;142.0;0.0;0.2735583756987661;-0.4535954947725199;0.4535954947725199;0.2735583756987661;1.2222222222222223;2.037037037037037;2.814814814814815;1.5096604145030093;1090.691446986842;19.018297090128673;14.190987791264;17.40997749223416;12.9374901729308…
900;12.625906399596875;-3.725149400037792;12.625906399596875;0.08477880658436221;0.6807360073771082;413.3180000000001;400.21400000000017;411.955096376;120.0;0.0;0.27357050743373074;-0.3363045816517573;0.3363045816517573;0.27357050743373074;1.2608695652173914;2.0;2.652173913043478;1.892535151624431;917.3624057508039;16.44938298937633;12.11497818634243;15.333967887312587;10.971163677742108;6.720494…
901;12.545906399596875;-3.850149400037792;12.545906399596875;0.02922325102880663;0.6681950975637592;415.29000000000013;404.20200000000017;413.934360932;120.0;0.0;0.2770661705814737;-0.4550251245424606;0.4550251245424606;0.2770661705814737;1.2608695652173914;2.0;2.652173913043478;1.892535151624431;919.4176832782887;16.44938298937633;11.816119695619745;15.035109396589903;10.971163677742108;6.421635…
902;11.714978726198314;-1.1890030843831896;11.714978726198314;0.06835687602379226;0.2073608120565186;551.6880000000002;510.36000000000035;551.3107694119999;216.0;0.0;0.3576682631358108;-0.4950976226359779;0.4950976226359779;0.3576682631358108;1.175;1.875;2.525;1.7195782384672083;1382.2853192937225;28.97396253682915;24.040105235939855;24.040105235939855;19.044621651056165;14.04492741970007;14.0449…
903;11.674073078815393;-1.1856187358473267;11.674073078815393;0.041698993863947376;0.18319623254925363;536.6730000000002;496.35300000000035;536.29987038;210.0;0.0;0.3576682631358108;-0.49657285824134434;0.49657285824134434;0.3576682631358108;1.1282051282051282;1.8461538461538463;2.5128205128205128;1.6909732561477313;1346.5691403158662;28.10371904882607;23.299998421626444;23.299998421626444;18.617…
904;11.700186655409738;-1.1920657820670992;11.700186655409738;0.10204289727828741;0.2073608120565186;551.6880000000002;510.36000000000035;551.310769412;216.0;0.0;0.3576682631358108;-0.49504215116932127;0.49504215116932127;0.3576682631358108;1.15;1.85;2.5;1.7149069390001384;1382.2853192937225;28.97396253682915;24.040105235939855;24.040105235939855;19.044621651056165;14.04492741970007;14.0449274197…
905;11.660184189926504;-1.2021476614671618;11.660184189926504;0.08272062361573584;0.20926368327325348;538.6450000000003;500.34100000000035;538.279134936;210.0;0.0;0.381499286132412;-0.4950413907689649;0.4950413907689649;0.381499286132412;1.1538461538461537;1.8717948717948718;2.5384615384615383;1.690973256147731;1348.994274795532;28.103719048826065;23.00113993090376;23.00113993090376;18.6171012961…
906;11.668656412148726;-1.19184259055603;11.668656412148726;0.0637735426904591;0.19265042117285172;537.6610000000003;498.34900000000033;537.295119348;210.0;0.0;0.3576682631358108;-0.49510277799160646;0.49510277799160646;0.3576682631358108;1.1794871794871795;1.8974358974358974;2.5641025641025643;1.6801656367776518;1349.2847688509853;28.103719048826065;23.0928916404399;23.0928916404399;18.617101296…
907;13.096294254785938;-1.2065030843831897;13.096294254785938;0.07252900838939857;0.22517504013543946;552.6720000000003;512.3520000000004;552.2947849999999;216.0;0.0;0.41003635233509284;-0.49391871999828746;0.49391871999828746;0.41003635233509284;1.2;1.9;2.55;1.6668800888007864;1367.6912785144998;28.973962536829145;23.962174625867668;23.962174625867668;19.044621651056165;13.98346548531233;13.9834…
908;12.617127588119269;-1.2165849637832522;12.617127588119269;0.05320673472684723;0.17362400908837108;539.6290000000001;502.33300000000037;539.2631505239999;210.0;0.0;0.5088340152155033;-0.4939179290625436;0.5088340152155033;0.4939179290625436;1.1794871794871795;1.8974358974358974;2.5641025641025643;1.647072527329755;1333.8498223533297;28.10371904882607;22.92320932083157;22.92320932083157;18.6171…
909;11.658656412148726;-1.2041882695683757;11.658656412148726;0.0012735426904588731;0.20926368327325354;538.6450000000003;500.3410000000004;538.279134936;210.0;0.0;0.38150136396403506;-0.49391872632990186;0.49391872632990186;0.38150136396403506;1.1794871794871795;1.8974358974358974;2.5641025641025643;1.6801656367776518;1348.994274795532;28.103719048826065;23.00113993090376;23.00113993090376;18.61…
910;11.678656412148726;-1.1794969115436842;11.678656412148726;0.041698993863947376;0.18319623254925363;536.6730000000003;496.35300000000035;536.29987038;210.0;0.0;0.3576682631357352;-0.49657238519260244;0.49657238519260244;0.3576682631357352;1.1538461538461537;1.8717948717948718;2.5384615384615383;1.6801656367776523;1346.5691403158662;28.10371904882606;23.29999842162644;23.29999842162644;18.61710…
911;12.90450573542174;-4.078839220101621;12.90450573542174;0.023146136026426678;0.5613022950139055;454.9130000000002;439.7930000000002;454.00600588000003;152.0;0.0;0.2642502398778726;-0.4535849368517658;0.4535849368517658;0.2642502398778726;1.2758620689655173;2.0;2.689655172413793;1.6034501675879616;1215.1645268355699;20.758784066134833;15.31477903135169;17.703701139225597;13.758857377976813;8.40…
912;13.016276891432014;-4.65189267183163;13.016276891432014;0.017870127579446837;0.21724535355957997;559.5220000000002;539.3620000000003;559.10249102;202.0;0.0;0.41591089555678995;-0.4951703126903017;0.4951703126903017;0.41591089555678995;1.0256410256410255;1.7179487179487178;2.3846153846153846;1.6499311822562215;1745.3199533824086;28.11215521726335;20.09929926480889;20.915795845736618;18.3471923…
913;13.153728862961366;-4.375089022070669;13.153728862961366;0.027717788142398225;0.18927920655711816;549.5610000000003;526.3770000000003;549.1205856959999;200.0;0.0;0.3073147700072671;-0.49517031269030204;0.49517031269030204;0.3073147700072671;1.0256410256410255;1.7435897435897436;2.4358974358974357;1.6316519053143603;1757.8539796004025;27.89661226763952;20.527974512931575;21.3444710938593;18.52…
914;13.004761868756276;-4.257834597152553;13.004761868756276;0.054199033418286024;0.24143362911315666;525.9700000000003;505.8100000000003;525.07613404;184.0;0.0;0.28486336016662606;-0.4951703126902503;0.4951703126902503;0.28486336016662606;1.0555555555555556;1.7777777777777777;2.5;1.6922041024370398;1644.5796170230929;25.61215521726335;18.843370318790434;20.415795845736614;17.135867475688556;10.6…
915;12.936545693397244;-4.1824333625846535;12.936545693397244;0.04166073528176639;0.27242319406401816;491.5250000000002;470.3570000000003;491.11510639200003;178.0;0.0;0.2848615962913098;-0.4951703126903147;0.4951703126903147;0.2848615962913098;1.0285714285714285;1.7714285714285714;2.5142857142857142;1.7039702677140254;1592.501733896412;24.74191172926027;18.54275611497083;19.359252695898558;16.742…
916;13.198490137841688;-4.638937992214282;13.198490137841688;0.007974458191463585;0.20331336884939694;535.5340000000003;514.3660000000003;535.1049356319999;194.0;0.0;0.33659195076407966;-0.4951703106338845;0.4951703106338845;0.33659195076407966;1.0263157894736843;1.763157894736842;2.5;1.7133213909571658;1757.634949868455;27.189505486452973;19.82086773174503;20.637364312672755;18.06338783061712;11…
917;12.95705383492242;-1.7707085925846335;12.95705383492242;0.0049504917985663255;0.01610841227012374;1126.237;1062.7329999999993;1125.4596184559998;428.0;0.0;0.3284093207350628;-0.507966645155431;0.507966645155431;0.3284093207350628;0.39759036144578314;0.7710843373493976;1.216867469879518;1.1627528615863896;3656.4191684867974;58.99404885914135;44.68170740336979;44.68170740336979;39.9516415274694…
918;12.694209085193808;-1.6980426419461;12.694209085193808;0.026888697414006124;0.022480966356367125;1041.1749999999997;980.6949999999993;1040.4432401200002;396.0;0.0;0.3284093207350628;-0.507966645155431;0.507966645155431;0.3284093207350628;0.5064935064935064;0.922077922077922;1.4285714285714286;1.1668410935759082;3290.586281872811;54.58827146520555;41.74889524821637;41.74889524821637;37.0914681…
919;12.603386392991233;-1.6714611812958264;12.603386392991233;0.005562954153738753;0.022791678812319416;939.0389999999999;884.6069999999995;938.396289928;358.0;0.0;0.3284093207350628;-0.507966645155431;0.507966645155431;0.3284093207350628;0.4782608695652174;0.8695652173913043;1.3478260869565217;1.3852125668752935;2813.0248897443416;49.450443263700876;37.23238739027132;37.23238739027132;33.1083049…
920;11.466146319123098;-4.15859829320008;11.466146319123098;0.09654284244562006;0.4312805458253075;546.201;532.0890000000002;543.9163981280002;152.0;0.0;0.31880400551904564;-0.4747806398115719;0.4747806398115719;0.31880400551904564;1.0;1.6551724137931034;2.310344827586207;1.8534421124270333;1151.2775488763853;20.85516038331214;14.619040496227706;18.60753015538484;13.815481705002748;7.971589281298…
921;13.69006893299101;-1.4896593740376811;13.69006893299101;0.091062950547528;0.2584853582798332;581.883;558.6990000000001;580.072340256;198.0;0.0;0.3471336536725369;-0.4784315902696244;0.4784315902696244;0.3471336536725369;0.9230769230769231;1.5897435897435896;2.282051282051282;1.7277924095610255;1511.6520802807315;27.570338854006454;20.482233620015926;22.75002045807129;18.807404766473415;12.093…
922;13.662860484873471;-1.4258322135438541;13.662860484873471;0.10930904788453488;0.30114738433327043;547.4380000000004;523.2460000000003;546.1113126079999;192.0;0.0;0.3471336418637813;-0.47843159030099797;0.47843159030099797;0.3471336418637813;0.8947368421052632;1.5;2.1578947368421053;1.7278733283679364;1445.5872050839837;26.700095366003378;20.181619416196327;21.693477308233234;18.41355791635606…
923;13.69586460009981;-1.5161099913216332;13.69586460009981;0.08731316311087212;0.2584853582798332;581.8830000000002;558.6990000000003;580.072340256;198.0;0.0;0.34713515236494824;-0.478431581939761;0.478431581939761;0.34713515236494824;0.8717948717948718;1.4871794871794872;2.1794871794871793;1.736654162178487;1511.6520802807315;27.570338854006458;20.482233620015926;22.75002045807129;18.8242415188…
924;13.57033695165309;-1.1785836639777825;13.57033695165309;0.2562476379440657;0.5319285138465396;467.3040000000002;451.1760000000003;466.0374789719999;160.0;0.0;0.30754359711979745;-0.4809904370603914;0.4809904370603914;0.30754359711979745;0.6875;1.25;1.84375;1.7437427471918436;1295.1844601244334;22.731321849709865;16.458004777064726;17.969862669101634;15.273764703227075;9.973019324388655;10.728…
925;13.806171754501344;-5.150621394556956;13.806171754501344;0.001980807525540751;0.3897078386002289;534.4080000000002;518.2800000000004;534.090192932;196.0;0.0;0.41652275699309704;-0.4809904370603914;0.4809904370603914;0.41652275699309704;0.6578947368421053;1.236842105263158;1.7894736842105263;1.734488318366064;1506.5234378799078;27.731321849709865;18.969862669101634;18.969862669101634;17.713251…
926;13.521593810363651;-1.1590667779457455;13.521593810363651;0.21843418437333706;0.6178393643280481;432.85900000000015;415.72300000000024;432.07645132399995;154.0;0.0;0.30754359711979745;-0.4809904370603914;0.4809904370603914;0.30754359711979745;0.7096774193548387;1.2580645161290323;1.8709677419354838;1.7329503695276507;1247.0221196435787;21.861078361706785;16.157390573245124;16.913319519263577;…
927;13.573535420340976;-1.1793959960527414;13.573535420340976;0.2590615464292707;0.5319285138465395;467.30400000000026;451.17600000000033;466.0374789719999;160.0;0.0;0.3075435971197976;-0.4809904370603914;0.4809904370603914;0.3075435971197976;0.71875;1.34375;1.96875;1.7444761032676441;1315.4344601244334;22.73132184970986;16.458004777064723;17.969862669101634;15.290601455632682;9.979002388532363;1…
928;13.75218253968254;-1.148555520591054;13.75218253968254;0.19873682497690348;0.4418017900819235;448.47400000000016;428.31400000000025;448.1310737399999;166.0;0.0;0.3075435971197975;-0.4809904370603914;0.4809904370603914;0.3075435971197975;0.6176470588235294;1.2058823529411764;1.9411764705882353;1.5942047282051302;1513.002362040829;23.559748974456056;18.011476907804774;18.011476907804774;16.4692…
929;13.488589695137314;-1.144846290240409;13.488589695137314;0.1934641912320476;0.6905670091690987;398.4140000000001;380.27000000000015;398.115423676;148.0;0.0;0.30754359711979745;-0.4809904370603914;0.4809904370603914;0.30754359711979745;0.6333333333333333;1.2;1.8333333333333333;1.7525831418967255;1197.1706774156664;20.990834873703708;15.856776369425523;15.856776369425523;14.48607100299237;9.773…
930;13.16782596371882;-1.1522875855589143;13.16782596371882;0.2219652305366584;0.6777306902471518;480.1080000000002;468.0120000000002;477.905147684;132.0;0.0;0.30754359713918894;-0.4809904370603373;0.4809904370603373;0.30754359713918894;0.7692307692307693;1.1538461538461537;1.5;2.0313919597547074;906.3899280268473;18.748194186584424;13.14860370030622;16.32059677853563;12.307438208038288;7.9016521…
931;13.036437074829934;-1.1441214332955398;13.036437074829934;0.19946523053665866;0.8061947468847441;401.2120000000001;388.10800000000023;399.994635616;126.0;0.0;0.3075435971390271;-0.4809904370603914;0.4809904370603914;0.3075435971390271;0.84;1.4;2.0;2.0203976341305045;935.161737643474;17.877950698581344;12.847989496486619;14.433986035601324;11.913591357920936;7.801986280315163;8.594984549872516…
932;12.905048185941043;-1.133997071050642;12.905048185941043;0.17696523053665825;0.8861762475141153;322.31600000000003;308.20400000000006;322.084123548;120.0;0.0;0.30754359709643403;-0.4809904370603914;0.4809904370603914;0.30754359709643403;0.7083333333333334;1.0833333333333333;1.4583333333333333;2.011786508579347;813.3308151775468;17.007707210578268;12.547375292667018;12.547375292667018;11.51974…
933;13.867401088202854;-1.5168598697194937;13.867401088202854;0.03372283635676521;0.24710973948793263;699.6030000000001;660.291;698.206359688;246.0;0.0;0.3055725544671023;-0.4950984077311058;0.4950984077311058;0.3055725544671023;0.8260869565217391;1.4565217391304348;2.152173913043478;1.488468995129762;1608.8026594950684;32.5344404691442;25.295624563074433;26.881621102189136;22.10026454372199;15.9…
934;12.367783210506424;-1.0242200491307634;12.367783210506424;0.15493796013456906;0.5091468059846462;391.8100000000001;377.69800000000015;391.061135608;138.0;0.0;0.35306688567889793;-0.476536003685964;0.476536003685964;0.35306688567889793;0.9642857142857143;1.75;2.5357142857142856;1.8948288749186943;1230.504531409379;19.250347897697555;14.555096277673167;15.31102522369162;13.631030293135236;8.659…
935;12.858050926411835;-1.0710300027954245;12.858050926411835;0.10920369086314285;0.30012554192962004;507.4980000000002;486.3300000000003;507.1318020119999;188.0;0.0;0.3530669155623141;-0.4888915990201166;0.4888915990201166;0.3530669155623141;0.7894736842105263;1.5;2.263157894736842;1.434072933276541;1707.6072153824907;25.6392529547588;20.048141045997504;20.048141045997504;18.652999680989847;12.0…
936;12.839665129191715;-1.0357739821772995;12.839665129191715;0.1328591856778949;0.27723214061964796;521.5250000000004;498.3410000000004;521.1474520759999;194.0;0.0;0.35271190418263404;-0.48889160237365603;0.48889160237365603;0.35271190418263404;0.7692307692307693;1.4871794871794872;2.2564102564102564;1.3708065460888939;1724.8230303304697;26.34635973594535;20.75524782718405;20.75524782718405;19.1…
937;12.66614714558663;-1.0494385655496756;12.66614714558663;0.12028465094843188;0.4840874652469678;459.4100000000003;442.2740000000003;459.09541650399996;170.0;0.0;0.352711918229301;-0.47654495529633334;0.47654495529633334;0.352711918229301;0.7352941176470589;1.3235294117647058;2.0294117647058822;1.4696492184960455;1505.065853987303;22.810825830012618;17.699394502510156;17.699394502510156;16.6529…
938;12.49365126606198;-1.0309873393801967;12.49365126606198;0.15222934631824336;0.5463391523088293;401.37400000000014;386.2540000000002;401.0899372;148.0;0.0;0.3530668960836513;-0.47653600365827625;0.47653600365827625;0.3530668960836513;0.8;1.4666666666666666;2.2333333333333334;1.6645583352700881;1244.778608595427;20.24191172926027;15.623384897588588;15.623384897588588;14.70350993820667;9.3731664…
939;12.475265468841858;-0.9957313187620722;12.475265468841858;0.16314278954971617;0.5283169880319903;415.40100000000024;398.2650000000002;415.10558726400006;154.0;0.0;0.3527118847548806;-0.4765449553849949;0.4765449553849949;0.3527118847548806;0.8387096774193549;1.5161290322580645;2.2903225806451615;1.5491923159748535;1355.941059723712;20.949018510446816;16.330491678775136;16.330491678775136;15.1…
940;12.332732032627863;-0.9585204081632652;12.332732032627863;0.18089398930640987;0.5606114065650198;371.3920000000001;354.25600000000014;371.115758024;138.0;0.0;0.35271188468560144;-0.47654495538508396;0.47654495538508396;0.35271188468560144;0.9285714285714286;1.6785714285714286;2.5;1.7697881371709214;1194.1844845059054;19.087211190881025;14.961588855040114;14.961588855040114;13.720346690612276;…
941;13.504999527588812;-1.2749806836314759;13.504999527588812;0.24508991559586812;0.45612161804581325;395.4140000000002;378.27800000000013;395.115758024;146.0;0.0;0.34163217052445644;-0.4774759060434558;0.4774759060434558;0.34163217052445644;0.8666666666666667;1.5;2.2;1.9625466200163082;1447.3458183466919;20.664561460070647;15.909182612232819;15.909182612232819;14.647867045540846;9.55581560502332…
942;12.634428015033173;-1.0350158782648855;12.634428015033173;0.12552259804289023;0.4250535401309447;491.4770000000004;474.34100000000035;491.0674875039999;176.0;0.0;0.35325231363776205;-0.476531050498587;0.476531050498587;0.35325231363776205;0.7714285714285715;1.3714285714285714;2.085714285714286;1.3893293172191223;1423.668183837028;23.517932611199164;18.107642792974023;18.924139373901745;17.136…
943;12.443546338288401;-0.9813086314772816;12.443546338288401;0.19312426765883006;0.46137867791616133;447.46800000000025;430.3320000000002;447.077658264;160.0;0.0;0.3532522798763995;-0.47653105058802725;0.47653105058802725;0.3532522798763995;0.875;1.5625;2.34375;1.4565764779573276;1282.1748443140305;21.656125291633366;16.738739969239;17.555236550166725;15.669836433395457;9.977589117477617;10.7940…
944;13.033368501721675;-2.045969623960695;13.033368501721675;0.0613489339210842;0.5973845000144953;430.4120000000002;412.26800000000026;430.1052529159999;160.0;0.0;0.34150192705258003;-0.47763924852102835;0.47763924852102835;0.34150192705258003;0.9375;1.65625;2.375;1.6614586731884744;1245.041872982844;22.294317972067564;16.778085435967842;16.778085435967842;15.453345490976393;9.926500196549183;9.…
945;13.045131785224378;-1.9931962553539941;13.045131785224378;0.11742510171881126;0.5536771497396629;455.29300000000023;439.1650000000002;454.037478972;156.0;0.0;0.3415019341651667;-0.4535950711646737;0.4535950711646737;0.3415019341651667;0.9032258064516129;1.6774193548387097;2.4516129032258065;1.6953637772079535;1221.8942405264083;21.587211190881018;16.101202226832847;17.613060118869758;14.95334…
946;12.99319017524705;-1.8995851442428822;12.99319017524705;0.13280299683155494;0.6308443861942925;420.8480000000002;403.71200000000016;420.076451324;150.0;0.0;0.3415019270830115;-0.4535950711646737;0.4535950711646737;0.3415019270830115;0.9333333333333333;1.6666666666666667;2.433333333333333;1.6833324914332726;1153.9736274028505;20.716967702877938;15.800588023013246;16.5565169690317;14.5426618884…
947;13.253938138011149;-1.9339391587098564;13.253938138011149;0.1267686306793947;0.348768281364583;492.52700000000027;468.3350000000004;492.157288488;184.0;0.0;0.3415019271706266;-0.4889169954276063;0.4889169954276063;0.3415019271706266;0.7837837837837838;1.4594594594594594;2.189189189189189;1.3610101557476182;1461.0840120319922;25.244065440373394;19.92472996760256;19.92472996760256;18.0983047811…
948;13.130126212522047;-1.9587209467120181;13.130126212522047;0.10333458200500867;0.6341161695608682;430.41200000000015;412.2680000000002;430.1052529159999;160.0;0.0;0.3415019459585539;-0.45359541865757225;0.45359541865757225;0.3415019459585539;0.78125;1.4375;2.1875;1.5205838067267234;1264.5369854806806;21.70853153444066;16.868876642928665;16.868876642928665;15.615141533524866;10.151034479887429;…
949;12.952316546989167;-1.8334431689342403;12.952316546989167;0.14593854362094794;0.6909836038908045;386.40300000000013;368.2590000000002;386.115423676;144.0;0.0;0.3415019270303155;-0.4535950711646737;0.4535950711646737;0.3415019270303155;0.8620689655172413;1.5517241379310345;2.310344827586207;1.6892823843506768;1104.6296437709905;19.84672421487486;15.499973819193645;15.499973819193645;14.1488150…
950;12.913090763567544;-3.9644779228297096;12.913090763567544;0.013634784160577729;0.3820179299667072;616.2919999999999;596.1320000000001;613.9582629400002;180.0;0.0;0.324043126456879;-0.47478063980590957;0.47478063980590957;0.324043126456879;1.0;1.6764705882352942;2.3823529411764706;1.6170171020787762;1280.056264569239;23.9680445584345;17.725579237748093;21.71406889690522;16.420653420525287;10.1…
951;12.426979652456431;-3.902811256163042;12.426979652456431;0.01979975014697266;0.3690423011121614;586.2659999999997;568.1219999999998;583.947698256;168.0;0.0;0.32160339211894157;-0.4747806398087401;0.4747806398087401;0.32160339211894157;1.03125;1.71875;2.40625;1.589859863438404;1246.0595894175333;22.553830996061404;16.5332540586008;20.52174371775793;15.39377996698761;9.54518288165733;12.5712427…
952;12.749880729553936;-4.064248803404161;12.749880729553936;0.024263510959939394;0.2535583714312056;636.326;616.166;633.96334832;186.0;0.0;0.3216561674208722;-0.47478063980873964;0.47478063980873964;0.3216561674208722;0.8888888888888888;1.5833333333333333;2.3055555555555554;1.580740446037707;1465.4799231839993;25.38225812080759;18.635548354172755;22.62403801332989;17.39377996698761;10.5578015498…
953;12.736269618442826;-4.081052644282076;12.736269618442826;0.05204128873771707;0.2690532187677064;591.8750000000001;571.7150000000003;590.0138638999999;186.0;0.0;0.3216561674208955;-0.47478063980008;0.47478063980008;0.3216561674208955;0.9722222222222222;1.6666666666666667;2.388888888888889;1.580740446037707;1467.4799231839993;25.38225812080759;18.635548354172755;21.79397042023364;17.39377996698…
954;12.748616977139392;-3.9357122807704177;12.748616977139392;0.08233607331821635;0.26797955576909893;557.4300000000001;536.2620000000002;556.052836252;180.0;0.0;0.31597103747547467;-0.47346101093649196;0.47346101093649196;0.31597103747547467;0.8285714285714286;1.4857142857142858;2.2;1.49442256140183;1343.817516867314;24.512014632804515;18.334934150353153;20.737427270395585;16.999933116870256;10.…
