# Supplementary material for: Evaluating High-Variance Leaves as Uncertainty Measure for Random Forest Regression
Source: Molecules. 2021 Oct 28;26(21):6514. doi: 10.3390/molecules26216514 (PMC8588039; doi:10.3390/molecules26216514)
Supplement: Supplementary file 1 [file molecules-26-06514-s001.zip › supplementary_materials/data_sets/cortes-ciriano/F7/descriptors/rdkit/X.csv]

id;MaxEStateIndex;MinEStateIndex;MaxAbsEStateIndex;MinAbsEStateIndex;qed;MolWt;HeavyAtomMolWt;ExactMolWt;NumValenceElectrons;NumRadicalElectrons;MaxPartialCharge;MinPartialCharge;MaxAbsPartialCharge;MinAbsPartialCharge;FpDensityMorgan1;FpDensityMorgan2;FpDensityMorgan3;BalabanJ;BertzCT;Chi0;Chi0n;Chi0v;Chi1;Chi1n;Chi1v;Chi2n;Chi2v;Chi3n;Chi3v;Chi4n;Chi4v;HallKierAlpha;Ipc;Kappa1;Kappa2;Kappa3;Lab…
0;13.084683341966059;-0.548115184345342;13.084683341966059;0.020687954924829555;0.148513986540669;463.9290000000003;441.7530000000003;463.152350624;168.0;0.0;0.2938764191362613;-0.39871040164258603;0.39871040164258603;0.2938764191362613;1.2424242424242424;1.9696969696969697;2.606060606060606;1.8958675718921862;1293.6425518296987;23.95745467888409;17.561061549582398;18.31699049560085;15.7949327532…
1;13.031005620877623;-0.5097553959855536;13.031005620877623;0.027543810003364033;0.23862204778479765;448.9140000000002;427.7460000000003;448.141451592;162.0;0.0;0.2938764095792363;-0.3836821308528754;0.3836821308528754;0.2938764095792363;1.1875;1.875;2.5;1.8652172334480306;1230.3268292380983;23.087211190881014;17.061061549582398;17.81699049560085;15.4010859031649;9.635053513710105;10.013017986719…
2;13.118980394120253;-0.5003374065675648;13.118980394120253;0.014050577751738125;0.141432044276646;465.94500000000033;441.7530000000003;465.168000688;170.0;0.0;0.2938577330922451;-0.39871040164258603;0.39871040164258603;0.2938577330922451;1.2424242424242424;1.9696969696969697;2.606060606060606;1.8934138314249214;1252.6550132290142;23.95745467888409;17.768168330768944;18.524097276787398;15.7949327…
3;13.06530267303182;-0.4619776182077764;13.06530267303182;0.024226063443859136;0.22638622164903954;450.93000000000023;427.7460000000003;450.157101656;164.0;0.0;0.2938577235352199;-0.3836821308528754;0.3836821308528754;0.2938577235352199;1.1875;1.875;2.5;1.8627071176140284;1189.6036422660866;23.087211190881014;17.268168330768948;18.0240972767874;15.4010859031649;9.809321569449743;10.18728604245897…
4;13.629068078885519;-0.5107843075501808;13.629068078885519;0.02722932764675745;0.13625319893903529;572.0690000000003;541.8290000000003;571.2098655;210.0;0.0;0.2938486302336031;-0.3836821308528754;0.3836821308528754;0.2938486302336031;1.0;1.7317073170731707;2.4146341463414633;1.6115086415645128;1619.90207762169;29.354795904382627;22.408467428801686;23.16439637482014;19.706417693604642;12.87186972…
5;13.479664917929778;-0.8318152924750148;13.479664917929778;0.015829105509450603;0.2899490435476726;478.9840000000002;451.7680000000003;478.1884017840001;176.0;0.0;0.2941120481764634;-0.3836821308528754;0.3836821308528754;0.2941120481764634;1.2058823529411764;1.8823529411764706;2.4705882352941178;1.635044582625447;1252.8926565289414;24.241911729260263;18.84551859995857;19.601447545977024;16.34624…
6;13.679530018290908;-0.890575116588826;13.679530018290908;0.029101514996948907;0.1590821565674701;563.4890000000003;535.2650000000003;562.165079496;200.0;0.0;0.29410375216032264;-0.3836821308528754;0.3836821308528754;0.29410375216032264;1.0256410256410255;1.7435897435897436;2.41025641025641;1.597367486609062;1538.1604319469448;27.940582342009527;21.248427099350128;22.76028499138704;18.7400911984…
7;13.646525903064571;-0.8709516087834996;13.646525903064571;0.023359007330772563;0.17940759701332293;529.0440000000002;499.81200000000035;528.2040518480001;194.0;0.0;0.2941037521602748;-0.3836821308528754;0.3836821308528754;0.2941037521602748;1.0;1.631578947368421;2.263157894736842;1.5989519522629148;1471.189457271381;27.07033885400645;20.94781289553053;21.703741841548982;18.346244348298505;12.21…
8;13.625405973611308;-0.8778016607877726;13.625405973611308;0.024751747119653666;0.1951624144917902;515.0170000000003;487.80100000000033;514.188401784;188.0;0.0;0.2941132131177807;-0.3836821308528754;0.3836821308528754;0.2941132131177807;0.972972972972973;1.5675675675675675;2.189189189189189;1.6385716675924125;1454.2550196061538;26.363232072819905;20.24070611434398;20.996635060362433;17.846244348…
9;13.212570719139148;-1.192299491357326;13.212570719139148;0.06459749673939941;0.14587538738403208;497.94300000000015;473.75100000000026;497.1578299280001;182.0;0.0;0.3253668653582556;-0.479725781483252;0.479725781483252;0.3253668653582556;1.2285714285714286;1.9142857142857144;2.5142857142857142;1.9288491996692547;1338.6867427875584;25.697941654890254;18.709416654359675;19.46534560037813;16.56145…
10;13.691022470209948;-0.37763052983539125;13.691022470209948;0.014233016012729749;0.22777692019289167;549.1190000000001;511.82300000000043;548.2666521040001;206.0;0.0;0.2938569167117901;-0.3836821308528754;0.3836821308528754;0.2938569167117901;1.0769230769230769;1.7179487179487178;2.3076923076923075;1.5509711291035708;1371.546829844618;28.15612529163336;22.75973216233167;23.515661108350123;18.52…
11;13.349280847634992;-0.413774670361972;13.349280847634992;0.01862811133409359;0.2639001145244053;495.02700000000027;463.7790000000003;494.2197019120001;184.0;0.0;0.2938484329864973;-0.3836821308528754;0.3836821308528754;0.2938484329864973;1.1142857142857143;1.7714285714285714;2.3714285714285714;1.847339583439319;1247.8190225878766;25.587211190881014;20.19081806157932;20.946747007597775;16.54753…
12;13.325125518836806;-0.4743420361971944;13.325125518836806;0.029374872967668608;0.19856130685586665;481.9880000000003;453.7640000000003;481.199300816;178.0;0.0;0.29386482520326074;-0.39871040164258603;0.39871040164258603;0.29386482520326074;1.1764705882352942;1.8529411764705883;2.4411764705882355;1.9272938991299142;1277.9594571707687;25.043241116511;19.27660449920623;20.032533445224683;15.94137…
13;13.405503447786167;-0.4580688880490469;13.405503447786167;0.02795976525791799;0.17446492938524605;496.0150000000002;465.7750000000003;495.21495088000006;184.0;0.0;0.293856924741239;-0.39871040164258603;0.39871040164258603;0.293856924741239;1.1714285714285715;1.8571428571428572;2.4571428571428573;1.921913814180287;1285.9630964385974;25.697941654890244;19.931305037585478;20.68723398360393;16.561…
14;13.35182572669773;-0.4197090996892572;13.35182572669773;0.014729119943801106;0.2746684914468119;481.0000000000002;451.7680000000003;480.204051848;178.0;0.0;0.2938569151842136;-0.3836821308528754;0.3836821308528754;0.2938569151842136;1.1176470588235294;1.7647058823529411;2.3529411764705883;1.8899936939571822;1222.6484339958783;24.82769816688717;19.431305037585478;20.18723398360393;16.1676115533…
15;13.468688444006874;-0.450563219114805;13.468688444006874;0.014132412124871152;0.1598435277004923;510.04200000000026;477.7860000000003;509.23060094400006;190.0;0.0;0.29385675201778194;-0.39871040164258603;0.39871040164258603;0.29385675201778194;1.1666666666666667;1.8611111111111112;2.4722222222222223;1.9081830898575098;1302.6351132647633;26.405048436076793;20.638411818772024;21.39434076479048;1…
16;13.41501072291844;-0.412203430755018;13.41501072291844;0.008419028204346812;0.25005521740318903;495.02700000000027;463.7790000000004;494.219701912;184.0;0.0;0.29385674246075655;-0.3836821308528754;0.3836821308528754;0.29385674246075655;1.1142857142857143;1.7714285714285714;2.3714285714285714;1.8754941360096735;1239.192002153142;25.534804948073717;20.138411818772024;20.894340764790478;16.650774…
17;13.269455167362882;-0.4092867640883513;13.269455167362882;0.0178002296299411;0.26023495284063336;481.0000000000003;451.7680000000003;480.2040518480001;178.0;0.0;0.29384843158103213;-0.3836821308528754;0.3836821308528754;0.29384843158103213;1.1470588235294117;1.8235294117647058;2.4411764705882355;1.8442311462791907;1206.5706772456492;24.66456146007064;19.268168330768944;20.0240972767874;16.2569…
18;13.499871306959218;-0.5534306389758223;13.499871306959218;0.004468011910430558;0.11708480054107319;567.0940000000003;531.8140000000004;566.2520646600001;212.0;0.0;0.2938565778956529;-0.39869034807174863;0.39869034807174863;0.2938565778956529;1.05;1.725;2.325;1.9823817424439532;1465.6117660160999;29.55974897445605;22.96930984004626;23.725238786064715;18.849152103696483;12.81331597521186;13.1912…
19;13.25994789223061;-0.4551522213823802;13.25994789223061;0.0273286239124908;0.1798596990395156;481.98800000000034;453.76400000000035;481.199300816;178.0;0.0;0.29384861309019294;-0.39871040164258603;0.39871040164258603;0.29384861309019294;1.2058823529411764;1.911764705882353;2.5294117647058822;1.89409188474677;1253.1665688647004;24.827698166887167;19.061061549582398;19.81699049560085;16.15077480…
20;14.326401413092361;-0.6085703779833256;14.326401413092361;0.023165804089186448;0.17325968104472858;499.97800000000035;472.7620000000003;499.18987900400003;184.0;0.0;0.2938486130902908;-0.39871040164258603;0.39871040164258603;0.2938486130902908;1.2571428571428571;2.0;2.6285714285714286;1.9150271802637124;1323.7101639581108;25.69794165489025;19.361675753402;20.117604699420454;16.561458403461774;…
21;13.206270171142172;-0.41679243302259095;13.206270171142172;0.01865893381422934;0.28429394962411036;466.9730000000002;439.7570000000003;466.1884017840001;172.0;0.0;0.2938486035331674;-0.3836821308528754;0.3836821308528754;0.2938486035331674;1.1515151515151516;1.8181818181818181;2.4242424242424243;1.8624186026626866;1190.0714731769194;23.957454678884094;18.561061549582398;19.31699049560085;15.75…
22;13.36047557552615;-0.39313502561518443;13.36047557552615;0.01767828746360589;0.3482126576465753;466.9730000000002;439.75700000000023;466.1884017840001;172.0;0.0;0.2940649492317946;-0.3836821308528754;0.3836821308528754;0.2940649492317946;1.1818181818181819;1.8181818181818181;2.393939393939394;1.9136652805774643;1206.119251309027;24.120591385700617;18.801168363895812;19.557097309914262;15.68444…
23;13.408116300948468;-0.4091274916351233;13.408116300948468;0.10251275928249992;0.19271789792036428;522.0530000000003;489.79700000000037;521.2306009440001;194.0;0.0;0.29385692625823717;-0.39871040164258603;0.39871040164258603;0.29385692625823717;1.2162162162162162;1.945945945945946;2.5675675675675675;1.5487948880763975;1362.1578801110143;26.52636877963644;20.999838976645076;21.75576792266353;17.…
24;13.141430476004858;-0.5960923196439059;13.141430476004858;0.03464936441863675;0.25642563526309853;461.5260000000003;434.3100000000003;461.21753772400007;176.0;0.0;0.32025355606813155;-0.3836821308528754;0.3836821308528754;0.32025355606813155;1.088235294117647;1.7647058823529411;2.3823529411764706;1.8220540773552572;1235.671456366864;24.664561460070644;18.961588855040112;18.961588855040112;16.2…
25;13.220711938589893;-0.4117725917527506;13.220711938589893;0.017990436816229582;0.17784288611075677;512.4120000000003;486.20400000000035;511.13313517200004;172.0;0.0;0.2938330645018492;-0.398710403084743;0.398710403084743;0.2938330645018492;1.2121212121212122;1.9090909090909092;2.515151515151515;1.9033274798376378;1236.5475861350126;24.12059138570062;18.35395476839585;19.939951307510558;15.6507…
26;13.637971127243521;-0.5596687148640054;13.637971127243521;0.010028780121881464;0.09694406157860927;615.1380000000001;579.8580000000002;614.25206466;228.0;0.0;0.2938565778956592;-0.3986903472842146;0.3986903472842146;0.2938565778956592;1.0227272727272727;1.7045454545454546;2.340909090909091;1.6711322444320094;1737.35747300674;31.96552636839186;24.725924512304722;25.481853458323176;20.9216317487…
27;13.310076388073393;-0.714668692889586;13.310076388073393;0.022778388402624916;0.1428297942521541;510.9860000000002;483.7700000000003;510.18946440400003;188.0;0.0;0.29385657789564656;-0.3986903488574296;0.3986903488574296;0.29385657789564656;1.1111111111111112;1.7777777777777777;2.361111111111111;1.9856628478737355;1383.344384663199;26.568185142893327;19.762203058859715;20.51813200487817;16.955…
28;13.666942915836522;-0.6953853370775553;13.666942915836522;0.015877928167998823;0.0815951379883932;629.165;591.8690000000001;628.267714724;234.0;0.0;0.2938565778956529;-0.3986903480610272;0.3986903480610272;0.2938565778956529;1.0222222222222221;1.6888888888888889;2.311111111111111;1.6823018177331928;1784.634280794138;32.888176099202234;25.571604135618216;26.32753308163667;21.244928380969174;14.…
29;13.624787268453602;-0.5646417086911655;13.624787268453602;0.013956440564693251;0.08363675604940941;615.1380000000003;579.8580000000003;614.25206466;228.0;0.0;0.2938565778956529;-0.39869034806454223;0.39869034806454223;0.2938565778956529;1.0;1.6818181818181819;2.3181818181818183;1.6627838108899706;1737.3574730067403;31.96552636839186;24.648954404807842;25.4048833508263;20.92163174876791;13.9621…
30;13.514365108612111;-0.5444859734655008;13.514365108612111;0.0029856917932735705;0.12424333976005517;565.0780000000003;531.8140000000003;564.236414596;210.0;0.0;0.2938565778956529;-0.39869034806824244;0.39869034806824244;0.2938565778956529;1.15;1.85;2.45;1.6593220271859455;1496.6247563841107;28.97396253682914;22.38352340241936;23.139452348437814;19.010948146244953;13.00198547129801;13.379949944…
31;13.552559553056557;-0.5431085629971812;13.552559553056557;0.004143099200680789;0.12119437977475077;579.1050000000002;543.8250000000004;578.25206466;216.0;0.0;0.2938565778956529;-0.39869034806824244;0.39869034806824244;0.2938565778956529;1.1219512195121952;1.8048780487804879;2.4390243902439024;1.65752077593815;1511.6765799971677;29.68106931801569;23.090630183605906;23.84655912962436;19.51094814…
32;13.617648310453006;-0.5407937481823664;13.617648310453006;0.006115485788452002;0.08716297021184424;607.1590000000002;567.8470000000003;606.283364788;228.0;0.0;0.2938565778956529;-0.39869034806824244;0.39869034806824244;0.2938565778956529;1.069767441860465;1.744186046511628;2.372093023255814;1.6453981621321052;1543.8128950098833;31.095282880388783;24.504843745979;25.260772691997452;20.510948146…
33;13.685788760255544;-0.552446241727967;13.685788760255544;0.0038695368201966396;0.08644298078400713;641.1759999999999;603.8800000000001;640.267714724;238.0;0.0;0.2938565778956529;-0.39869034806823384;0.39869034806823384;0.2938565778956529;1.065217391304348;1.7826086956521738;2.4782608695652173;1.421037434886772;1852.5912869651722;32.95709019995458;25.692924479177858;26.44885342519631;21.9772746…
34;13.769329392626098;-0.5684711632571064;13.769329392626098;0.017493612683283644;0.056269596495099425;691.236;651.9240000000001;690.283364788;256.0;0.0;0.2938565778956529;-0.3986903480717312;0.3986903480717312;0.2938565778956529;0.88;1.5;2.08;1.4333073194217603;2009.8842660302262;35.78551732470076;27.742812531942516;28.49874147796097;23.994111393839344;16.05733291106815;16.435297384077376;12.105…
35;13.687615098386047;-0.5508639973719685;13.687615098386047;0.002503100740505193;0.07995599835566657;655.203;615.8910000000001;654.283364788;244.0;0.0;0.2938565778956529;-0.3986903480717485;0.3986903480717485;0.2938565778956529;1.0425531914893618;1.7659574468085106;2.4680851063829787;1.381581345008476;1870.0716256412036;33.664196981141124;26.400031260364404;27.155960206382858;22.477274641433734;…
36;13.613798184502949;-0.5570378685021333;13.613798184502949;0.0077247921822267696;0.05611188277824119;629.1650000000002;591.8690000000003;628.267714724;234.0;0.0;0.2938565778956529;-0.39869034807175674;0.39869034807175674;0.2938565778956529;0.9777777777777777;1.6888888888888889;2.3555555555555556;1.5761802027909864;1737.810865182706;32.50949644276187;25.19292447917786;25.948853425196315;21.51094…
37;13.63095511164588;-0.5676122980558647;13.63095511164588;0.01687678733969955;0.07231198309903873;645.164;607.8680000000002;644.262629344;240.0;0.0;0.2938565778956529;-0.49676821877695276;0.49676821877695276;0.2938565778956529;1.0;1.673913043478261;2.3043478260869565;1.5867686834929344;1787.5847414379252;33.37973993076495;25.81671571926555;26.572644665284006;21.942799798823092;14.53766017770373;…
38;13.61774986363398;-5.0784390062859295;13.61774986363398;0.02591296929888154;0.050658398594828034;737.105;705.857;736.2111838519997;270.0;0.0;0.41593615849016363;-0.39869034806802983;0.41593615849016363;0.39869034806802983;0.8823529411764706;1.4705882352941178;2.019607843137255;1.657457423608334;1997.20907247624;37.83576985639494;26.89179721648088;27.647726162499335;23.721291577290028;14.969864…
39;13.602387856898346;-0.5669208128231393;13.602387856898346;0.015982420837426403;0.0778205263433225;680.007;647.751;678.1469266639999;228.0;0.0;0.2938565778956529;-0.39869034806802983;0.39869034806802983;0.2938565778956529;0.9772727272727273;1.5909090909090908;2.2045454545454546;1.637909696561196;1755.9414993707821;31.96552636839186;24.079325120624368;26.421250605757525;20.904794996362302;13.614…
40;13.667648273565014;-0.5637121960430937;13.667648273565014;0.013222004170759805;0.0761903293153625;657.2190000000002;615.8910000000001;656.299014852;246.0;0.0;0.2938565778956529;-0.39869034806802983;0.39869034806802983;0.2938565778956529;0.9361702127659575;1.5319148936170213;2.106382978723404;1.613721068631139;1843.3118506368764;34.46552636839186;27.201360647615136;27.957289593633593;22.1161198…
41;13.615747306091128;-0.5880857449729204;13.615747306091128;0.03418115704898317;0.07532764938005083;670.0010000000001;638.7529999999999;668.1584698920001;234.0;0.0;0.2938565778956529;-0.39869034806802983;0.39869034806802983;0.2938565778956529;0.9555555555555556;1.6666666666666667;2.311111111111111;1.6444392812414734;1824.4896189371682;32.83576985639494;24.379939324443963;26.64772616249933;21.315…
42;13.599774075685664;-4.536772339619261;13.599774075685664;0.019594705906033516;0.07720850858905698;669.1080000000002;636.852;668.223799224;246.0;0.0;0.41592062629831406;-0.39869034806802983;0.41592062629831406;0.39869034806802983;0.9787234042553191;1.6595744680851063;2.297872340425532;1.631829272148424;1875.331868727787;34.465526368391856;25.335254066642822;26.091183012661276;22.11611986176749;…
43;13.578668633508794;-0.5985265188793949;13.578668633508794;0.04320882487701705;0.08425916791215993;619.1010000000002;586.8450000000003;618.226992784;228.0;0.0;0.2938565778956529;-0.39869034806802983;0.39869034806802983;0.2938565778956529;1.0;1.7045454545454546;2.3636363636363638;1.643257224396812;1773.1914993707821;31.96552636839186;24.079325120624368;24.835254066642822;20.904794996362302;13.61…
44;13.58179828773735;-0.5633659885265574;13.58179828773735;0.012868286294720477;0.0864873834558276;601.1110000000002;567.8470000000003;600.236414596;222.0;0.0;0.2938565778956529;-0.39869034806802983;0.39869034806802983;0.2938565778956529;0.9534883720930233;1.6046511627906976;2.255813953488372;1.6453423919491763;1703.1210591578274;31.095282880388783;23.778710916804766;24.53463986282322;20.51094814…
45;13.602830648742238;-4.609051021386804;13.602830648742238;0.00398060953796886;0.07720850858905698;669.108;636.8520000000001;668.223799224;246.0;0.0;0.41624164440391975;-0.39869034806802983;0.41624164440391975;0.39869034806802983;1.0;1.6808510638297873;2.3191489361702127;1.6508578924484751;1875.3318687277877;34.465526368391856;25.33525406664282;26.091183012661272;22.132956614173096;14.2482175156…
46;13.60120711964618;-0.577586476231893;13.60120711964618;0.025017639790227753;0.08134117110182464;635.5560000000003;603.3000000000002;634.1974422440001;228.0;0.0;0.2938565778956529;-0.39869034806802983;0.39869034806802983;0.2938565778956529;0.9772727272727273;1.6818181818181819;2.340909090909091;1.648823751987671;1771.1914993707821;31.965526368391863;24.079325120624365;25.591183012661272;20.9216…
47;13.574853843292905;-0.5716304513364745;13.574853843292905;0.01981273073916512;0.08571842157374691;602.0990000000003;569.8430000000003;601.231663564;222.0;0.0;0.2938565778956529;-0.3986903480679865;0.3986903480679865;0.2938565778956529;1.0232558139534884;1.7674418604651163;2.4186046511627906;1.6453423919491768;1704.965101898584;31.095282880388783;23.6485742431151;24.404503189133553;20.510948146…
48;13.575881127974036;-0.570310432971002;13.575881127974036;0.018785446058034116;0.08571842157374691;602.0990000000002;569.8430000000003;601.231663564;222.0;0.0;0.2938565778956529;-0.39869034806802983;0.39869034806802983;0.2938565778956529;1.0232558139534884;1.744186046511628;2.395348837209302;1.6453423919491763;1704.9651018985844;31.095282880388787;23.6485742431151;24.404503189133553;20.51094814…
49;13.285385030048701;-1.214668692889586;13.285385030048701;0.047469746427316384;0.14306680671374253;511.97000000000014;485.76200000000017;511.173479992;188.0;0.0;0.33527980638547444;-0.47763806355537064;0.47763806355537064;0.33527980638547444;1.1666666666666667;1.8333333333333333;2.4166666666666665;1.9856628478737353;1384.4477877109591;26.568185142893327;19.63206638517005;20.387995331188502;16.9…
50;13.366249227579564;-0.6267057299266232;13.366249227579564;0.01993888222978546;0.12213708527544942;525.9970000000003;497.77300000000037;525.189130056;194.0;0.0;0.3374429989162956;-0.4654163361147402;0.4654163361147402;0.3374429989162956;1.162162162162162;1.837837837837838;2.4324324324324325;1.9957625300649184;1401.3845215110725;27.275291924079884;20.593101080133952;21.349030026152406;17.4933100…
51;14.659167304269424;-0.7142045664939787;14.659167304269424;0.1024417166969056;0.1809504296892797;503.94100000000014;479.74900000000014;503.16480712800006;184.0;0.0;0.2938579476491396;-0.398707621768515;0.398707621768515;0.2938579476491396;1.2;1.9142857142857144;2.5428571428571427;1.966604755509206;1358.4269677832312;25.861078361706785;18.955183176035057;19.71111212205351;16.472142005984736;10.4…
52;13.375729732744592;-0.46431605358192596;13.375729732744592;0.02867799658397896;0.12728313056019233;514.0550000000003;485.83100000000036;513.171371816;184.0;0.0;0.29385712314526835;-0.3987093310496898;0.3987093310496898;0.29385712314526835;1.2285714285714286;1.9142857142857144;2.5142857142857142;1.9756231798211732;1306.460163958111;25.697941654890254;19.68485278967009;21.25727831661627;16.59946…
53;13.459385854143768;-1.0216833657174458;13.459385854143768;0.02313550501470174;0.08901550974068266;558.0640000000003;529.8400000000004;557.1612010560001;200.0;0.0;0.31332555306520543;-0.48061386113039106;0.48061386113039106;0.31332555306520543;1.2105263157894737;1.894736842105263;2.5;2.00578729833288;1424.4444603383413;27.982398705266423;20.747421456820458;22.31984698376664;17.955305253579127;1…
54;13.747018992942651;-0.5369220237834951;13.747018992942651;0.00358052394411823;0.06878003265583757;634.162;601.9060000000002;633.1925011840001;228.0;0.0;0.33738276917290655;-0.4654170435514988;0.4654170435514988;0.33738276917290655;1.0909090909090908;1.8181818181818181;2.477272727272727;1.737192658760519;1774.2949024185427;31.96552636839186;24.310750447356316;25.883175974302496;20.9596365512286…
55;14.286778274224716;-0.6171575723222682;14.286778274224716;0.008760688730163224;0.21038034479057624;506.36900000000014;484.1930000000002;505.11960652400006;178.0;0.0;0.2938573191690555;-0.3836806867509082;0.3836806867509082;0.2938573191690555;1.2647058823529411;2.0;2.588235294117647;1.9137849792410304;1293.6459490802192;24.990834873703704;18.325046502345387;19.836904394382294;16.061458403461778…
56;13.218686475626932;-0.5033131246325684;13.218686475626932;0.03283459135717992;0.2891656249040793;477.9560000000003;453.7640000000003;477.168000688;174.0;0.0;0.2938565709969981;-0.3836821308528754;0.3836821308528754;0.2938565709969981;1.2647058823529411;1.9705882352941178;2.588235294117647;1.9293705610115073;1324.6286237646725;24.82769816688717;18.723818094706186;19.47974704072464;16.1887796033…
57;13.231707308960264;-1.1421686928895862;13.231707308960264;0.00037675898336120284;0.22432242005532976;496.9550000000002;471.75500000000034;496.16258096000007;182.0;0.0;0.3352016299458227;-0.4776389864412542;0.4776389864412542;0.3352016299458227;1.1714285714285715;1.8571428571428572;2.4571428571428573;1.947143208822557;1334.8312772096383;25.697941654890244;19.13206638517005;19.887995331188502;16…
58;13.312571506491128;-0.5542057299266234;13.312571506491128;0.00704872307970561;0.19601463958802126;510.98200000000014;483.76600000000025;510.178231024;188.0;0.0;0.33736482223250475;-0.46541725904182374;0.46541725904182374;0.33736482223250475;1.1666666666666667;1.8611111111111112;2.4722222222222223;1.9551341098473927;1351.6456809065248;26.405048436076804;20.093101080133952;20.849030026152406;17.…
59;13.189693611378384;-0.45772064226925235;13.189693611378384;0.05115336805316972;0.2233200905465806;472.9810000000003;443.74900000000025;472.21019984800006;176.0;0.0;0.29385657399789966;-0.39871040164258603;0.39871040164258603;0.29385657399789966;1.3636363636363635;2.121212121212121;2.727272727272727;1.8471681460344263;1127.8642863840034;24.120591385700628;18.638031657079278;19.393960603097735;1…
60;13.193944378339324;-0.45324439579323506;13.193944378339324;0.003341472117072364;0.17979878833933907;481.9880000000002;453.7640000000003;481.1993008160001;178.0;0.0;0.2938565739629137;-0.39871040164258603;0.39871040164258603;0.2938565739629137;1.2058823529411764;1.911764705882353;2.5294117647058822;1.8179250585027247;1253.1665688647006;24.827698166887167;19.061061549582398;19.816990495600855;16…
61;14.073544452069157;-0.6622794112822825;14.073544452069157;0.006174571680524155;0.18777099915941137;485.9510000000002;460.75100000000015;485.1742289400001;178.0;0.0;0.29385657515899727;-0.39871040164258603;0.39871040164258603;0.29385657515899727;1.2647058823529411;2.0;2.6176470588235294;1.9148936107930552;1306.9615197009284;24.990834873703704;18.654568972215454;19.410497918233908;16.06145840346…
62;13.182903296614585;-0.46621703619719423;13.182903296614585;0.028318561554214305;0.19486044780056283;467.96100000000024;441.75300000000027;467.183650752;172.0;0.0;0.2938565751589972;-0.39871040164258603;0.39871040164258603;0.2938565751589972;1.2121212121212122;1.9090909090909092;2.515151515151515;1.9033274798376378;1236.5475861350126;24.12059138570062;18.35395476839585;19.10988371441431;15.6507…
63;13.19983965695754;-0.4779691729493314;13.19983965695754;0.009800043035695705;0.10793813694744336;483.96000000000026;457.75200000000035;483.1785653720001;178.0;0.0;0.2938565751589972;-0.40915336508956346;0.40915336508956346;0.2938565751589972;1.2352941176470589;1.9411764705882353;2.5588235294117645;1.883727385726403;1270.545651829595;24.82769816688717;18.74838195939577;19.50431090541422;16.1887…
64;14.29789251610819;-0.6101926387839083;14.29789251610819;0.005850989274371665;0.18777099915941137;485.95100000000014;460.7510000000002;485.1742289400001;178.0;0.0;0.29385657515909513;-0.39871040164258603;0.39871040164258603;0.29385657515909513;1.2647058823529411;2.0;2.6176470588235294;1.9240866255657147;1306.9615197009284;24.990834873703704;18.654568972215458;19.41049791823391;16.06145840346177…
65;13.156393629485262;-0.466977747264093;13.156393629485262;0.025449935649700883;0.19246955162737314;473.99000000000024;449.7980000000002;473.14007168800003;168.0;0.0;0.29385657517342295;-0.39871040164258603;0.39871040164258603;0.29385657517342295;1.3125;2.0625;2.6875;1.9264723190540707;1219.0974983781423;23.41348460451408;17.607502520480466;19.179928047426642;15.150774800938818;9.779570695961484…
66;13.268069191676313;-0.4408131246325693;13.268069191676313;0.022953978220880744;0.23507001526397878;481.98800000000017;453.76400000000024;481.19930081600006;178.0;0.0;0.2938565751621832;-0.38810364634543587;0.38810364634543587;0.2938565751621832;1.2058823529411764;1.911764705882353;2.5294117647058822;1.9195405155847516;1253.1665688647004;24.82769816688717;19.276604499206226;20.03253344522468;16…
67;13.12922557552615;-0.4278572478374063;13.12922557552615;0.01964887145595262;0.3085277022679873;452.94600000000014;427.74600000000027;452.1727517200001;166.0;0.0;0.2938565656019718;-0.3836821308528754;0.3836821308528754;0.2938565656019718;1.15625;1.8125;2.40625;1.872810834830185;1173.5861574997518;23.250347897697544;17.853954768395848;18.609883714414305;15.256927950821467;10.082647270902807;10.…
68;13.108817412260844;-0.455635025615184;13.108817412260844;0.024750912272279102;0.30481874389167984;453.9340000000001;429.74200000000025;453.1680006880001;166.0;0.0;0.2938573191139914;-0.3836821308528754;0.3836821308528754;0.2938573191139914;1.25;1.96875;2.5625;1.8728108348301848;1175.3788774289665;23.250347897697544;17.723818094706182;18.479747040724636;15.256927950821467;9.932378383730464;10.3…
69;13.143000770789442;-0.42763238011253857;13.143000770789442;0.014523358626928884;0.17159349966792745;448.53100000000023;420.3070000000002;448.23352213600003;172.0;0.0;0.2937584933648564;-0.3986488185780174;0.3986488185780174;0.2937584933648564;1.121212121212121;1.7575757575757576;2.3333333333333335;1.8757738365886798;1211.949070589416;24.120591385700624;18.553340564576253;18.553340564576253;15.…
70;14.043783458293012;-0.645410724413596;14.043783458293012;0.008914633129549987;0.200786279276368;451.5060000000002;425.2980000000002;451.2132012920001;172.0;0.0;0.2937584838623199;-0.39871040752696013;0.39871040752696013;0.2937584838623199;1.2424242424242424;2.0;2.6363636363636362;1.857250997208854;1253.7975861350126;24.120591385700628;18.35395476839585;18.35395476839585;15.65077480093882;10.27…
71;13.665687845619372;-0.4208842225161671;13.665687845619372;0.022385709428251577;0.15771877953561061;536.08;501.8080000000004;535.2462510080001;200.0;0.0;0.29385692754536835;-0.39871040164258603;0.39871040164258603;0.29385692754536835;1.1842105263157894;1.894736842105263;2.5526315789473686;1.6046515571620898;1364.6053758344003;27.23347556082298;21.46683894351821;22.222767889536662;18.22325444601…
72;13.612010124530936;-0.3825244341563787;13.612010124530936;0.013716019329990337;0.24316837999500474;521.0650000000003;487.80100000000033;520.2353519760001;194.0;0.0;0.29385691798834296;-0.3836821308528754;0.3836821308528754;0.29385691798834296;1.135135135135135;1.8108108108108107;2.4594594594594597;1.5788647055708216;1300.7428279851663;26.363232072819905;20.96683894351821;21.722767889536662;17.…
73;13.362520171142172;-0.43039787519946215;13.362520171142172;0.020965738889200614;0.25249696705872254;496.0150000000002;465.7750000000003;495.21495088;184.0;0.0;0.29384943657481666;-0.3836821308528754;0.3836821308528754;0.29384943657481666;1.1714285714285715;1.8285714285714285;2.4285714285714284;1.861192238041235;1241.165320630366;25.53480494807372;20.008275145082354;20.764204091100808;16.667611…
74;13.346345756932045;-0.503945683211555;13.346345756932045;0.013726503677663704;0.16277847920057437;497.98700000000036;469.7630000000003;497.19421543600004;184.0;0.0;0.29385822137768053;-0.39871040164258603;0.39871040164258603;0.29385822137768053;1.2571428571428571;1.9714285714285715;2.6;1.90653962264266;1275.099645792161;25.534804948073717;19.46930984004626;20.225238786064715;16.688779603399603…
75;13.29266803584361;-0.4655858948517666;13.29266803584361;0.02574151010454928;0.2589377053017379;482.97200000000026;455.75600000000037;482.183316404;178.0;0.0;0.2938582118206552;-0.3836821308528754;0.3836821308528754;0.2938582118206552;1.2058823529411764;1.8823529411764706;2.5;1.8743386700989113;1211.8730944705464;24.66456146007064;18.96930984004626;19.72523878606472;16.29493275328225;10.6104687…
76;13.560544862500198;-0.45185620853279507;13.560544862500198;0.024107168300471216;0.1951624144917902;515.017;487.80100000000033;514.1884017840001;188.0;0.0;0.29386635302947856;-0.3836821308528754;0.3836821308528754;0.29386635302947856;1.027027027027027;1.6486486486486487;2.27027027027027;1.613866795034876;1454.255019606154;26.363232072819905;20.24070611434398;20.996635060362433;17.8294075958929;…
77;13.655627455722673;-0.3799623120853284;13.655627455722673;0.014389345872843684;0.2585225168954683;521.0650000000004;487.80100000000033;520.2353519760001;194.0;0.0;0.2938570938022602;-0.3836821308528754;0.3836821308528754;0.2938570938022602;1.135135135135135;1.837837837837838;2.5135135135135136;1.6037847369470104;1322.9941958466943;26.52636877963644;21.129975650334746;21.8859045963532;17.740091…
78;13.348276973863262;-0.44806605358192564;13.348276973863262;0.02652890144997655;0.1653001743427652;496.0150000000003;465.7750000000003;495.21495088;184.0;0.0;0.29384861447900273;-0.39871040164258603;0.39871040164258603;0.29384861447900273;1.2285714285714286;1.9428571428571428;2.5714285714285716;1.8914378171502086;1271.797228567264;25.53480494807372;19.768168330768948;20.5240972767874;16.6887796…
79;13.294599252774827;-0.40970626522213816;13.294599252774827;0.017859211351714865;0.26023495284063336;481.0000000000002;451.7680000000003;480.20405184800006;178.0;0.0;0.2938486049219773;-0.3836821308528754;0.3836821308528754;0.2938486049219773;1.1764705882352942;1.8529411764705883;2.4705882352941178;1.8590084271728036;1208.5706772456494;24.66456146007064;19.268168330768948;20.024097276787405;16.…
80;13.298833001830005;-0.4554762954564542;13.298833001830005;0.004873152865612074;0.1798279187970448;481.9880000000003;453.76400000000035;481.199300816;178.0;0.0;0.29385674922957183;-0.39871040164258603;0.39871040164258603;0.29385674922957183;1.2352941176470589;1.9411764705882353;2.5588235294117645;1.910257139448335;1255.1665688647004;24.82769816688717;19.061061549582398;19.81699049560085;16.1887…
81;13.245155280741567;-0.4171165070966649;13.245155280741567;0.01767828746360589;0.28389176507470365;466.9730000000002;439.7570000000003;466.1884017840001;172.0;0.0;0.2938567396725464;-0.3836821308528754;0.3836821308528754;0.2938567396725464;1.1818181818181819;1.8484848484848484;2.4545454545454546;1.8788751325343958;1192.0714731769194;23.957454678884094;18.5610615495824;19.316990495600855;15.7949…
82;13.414762707045423;-0.4447355547157119;13.414762707045423;0.02647828377643635;0.16508258466841383;496.0150000000004;465.7750000000003;495.21495088;184.0;0.0;0.29385692346869413;-0.39871040164258603;0.39871040164258603;0.29385692346869413;1.1714285714285715;1.8571428571428572;2.4571428571428573;1.9212803104724103;1267.797228567264;25.53480494807372;19.768168330768944;20.524097276787398;16.72678…
83;13.361084985956987;-0.4063757663559253;13.361084985956987;0.01780859367817489;0.2594071929687584;481.0000000000002;451.7680000000003;480.20405184800006;178.0;0.0;0.29385691391166885;-0.3836821308528754;0.3836821308528754;0.29385691391166885;1.1176470588235294;1.7647058823529411;2.3529411764705883;1.8893297696812705;1204.5706772456494;24.66456146007064;19.268168330768944;20.0240972767874;16.332…
84;13.212966599713601;-0.6528570383665118;13.212966599713601;0.033484211351714865;0.22126365257532152;482.97200000000026;455.75600000000037;482.183316404;178.0;0.0;0.2938500815943377;-0.39130610245021485;0.39130610245021485;0.2938500815943377;1.2058823529411764;1.8823529411764706;2.5;1.8590084271728038;1211.8730944705464;24.66456146007064;18.715381926268904;19.471310872287358;16.29493275328225;10…
85;13.537743149222294;-0.3922034307550184;13.537743149222294;0.01620914875314594;0.21083384159551982;509.0540000000003;475.7900000000003;508.235351976;190.0;0.0;0.2938569166904749;-0.3836821308528754;0.3836821308528754;0.2938569166904749;1.0833333333333333;1.7222222222222223;2.3055555555555554;1.89261510307112;1235.6138667252462;26.078775022443736;20.682381893142043;21.438310839160497;17.33293755…
86;13.40302525743595;-0.4050345909968922;13.40302525743595;0.01722771288268299;0.2350850388755578;495.0270000000003;463.7790000000003;494.21970191200006;184.0;0.0;0.29385674106571374;-0.3836821308528754;0.3836821308528754;0.29385674106571374;1.1714285714285715;1.8571428571428572;2.4857142857142858;1.8613126473608255;1225.0845750591402;25.37166824125719;19.975275111955494;20.731204057973947;16.794…
87;13.518954962651367;-0.39429385025615216;13.518954962651367;0.016307573993794122;0.21083384159551982;509.0540000000003;475.7900000000003;508.235351976;190.0;0.0;0.2938569153063132;-0.3836821308528754;0.3836821308528754;0.2938569153063132;1.1388888888888888;1.8333333333333333;2.4444444444444446;1.8797421826697711;1241.613866725246;26.078775022443736;20.68238189314204;21.438310839160494;17.332937…
88;13.257469701880396;-0.402117924330226;13.257469701880396;0.016596571537256466;0.18867655490806987;481.00000000000045;451.7680000000003;480.204051848;178.0;0.0;0.29384843019320517;-0.3836821308528754;0.3836821308528754;0.29384843019320517;1.1176470588235294;1.8235294117647058;2.4705882352941178;1.8299386968018894;1192.5228991135414;24.501424753254113;19.105031623952414;19.860960569970867;16.401…
89;13.782326482555625;-0.3366478751994626;13.782326482555625;0.013250568871489232;0.2243728111604662;523.0810000000002;487.8010000000003;522.25100204;196.0;0.0;0.29406567308905157;-0.3836821308528754;0.3836821308528754;0.29406567308905157;1.054054054054054;1.6756756756756757;2.2432432432432434;1.9368934543152028;1250.1591613814562;26.785881803630282;21.466458781825466;22.22238772784392;17.8497743…
90;13.241606527907102;-0.44547346098933294;13.241606527907102;0.025967558857384;0.12980459171776706;481.98800000000034;453.76400000000035;481.199300816;178.0;0.0;0.2938484397449796;-0.39871040164258603;0.39871040164258603;0.2938484397449796;1.2058823529411764;1.9411764705882353;2.588235294117647;1.878593898867521;1239.0591417706987;24.66456146007064;18.897924842765864;19.65385378878432;16.2949327…
91;14.324020661975343;-0.606497499193414;14.324020661975343;0.035059700536654415;0.12499541576708886;499.9780000000003;472.7620000000003;499.18987900400015;184.0;0.0;0.29384843974507746;-0.39871040164258603;0.39871040164258603;0.29384843974507746;1.2571428571428571;2.0285714285714285;2.6857142857142855;1.9000529532995942;1309.5155136634942;25.53480494807372;19.198539046585466;19.95446799260392;16…
92;13.187928806818665;-0.4071136726295459;13.187928806818665;0.017297868759122537;0.2068636769896463;466.97300000000035;439.75700000000035;466.188401784;172.0;0.0;0.29384843018795404;-0.3836821308528754;0.3836821308528754;0.29384843018795404;1.1515151515151516;1.8484848484848484;2.484848484848485;1.8466253950521252;1176.0539884105847;23.794317972067564;18.397924842765867;19.15385378878432;15.9010…
93;13.15327744627445;-0.4525596287897875;13.15327744627445;0.02676728131989825;0.1851023701459046;467.96100000000035;441.7530000000003;467.183650752;172.0;0.0;0.2938484383642707;-0.39871040164258603;0.39871040164258603;0.2938484383642707;1.2121212121212122;1.9393939393939394;2.5757575757575757;1.886164751433798;1222.469829384784;23.95745467888409;18.190818061579318;18.94674700759777;15.7949327532…
94;14.294802974900517;-0.6077553988029616;14.294802974900517;0.026082470755853127;0.17836731783299684;485.95100000000036;460.75100000000026;485.17422894000015;178.0;0.0;0.2938484383643686;-0.39871040164258603;0.39871040164258603;0.2938484383643686;1.2647058823529411;2.0294117647058822;2.676470588235294;1.9075347889363217;1292.7956518295948;24.827698166887174;18.49143226539892;19.24736121141737;16…
95;13.099599725186014;-0.4141998404299987;13.099599725186014;0.01809759122163701;0.29307421697778085;452.9460000000003;427.7460000000003;452.17275172;166.0;0.0;0.29384842880724527;-0.3836821308528754;0.3836821308528754;0.29384842880724527;1.15625;1.84375;2.46875;1.8552925781184713;1159.599287526211;23.087211190881014;17.69081806157932;18.446747007597775;15.4010859031649;10.199931769708565;10.5778…
96;13.656416776080444;-0.4099897119341558;13.656416776080444;0.00556245327713456;0.23104642100167316;537.0680000000001;503.80400000000037;536.241499976;200.0;0.0;0.2938585939039166;-0.3836821308528754;0.3836821308528754;0.2938585939039166;1.0789473684210527;1.7105263157894737;2.289473684210526;1.5845104588336236;1331.6787310579025;27.233475560822985;21.576809084141953;22.332738030160407;18.299264…
97;13.419429682316796;-0.3999687245780035;13.419429682316796;0.12916067471623016;0.1940706203847239;522.0530000000005;489.79700000000037;521.230600944;194.0;0.0;0.29385692625823717;-0.39871040164258603;0.39871040164258603;0.29385692625823717;1.1891891891891893;1.945945945945946;2.5675675675675675;1.5484150505718839;1347.8508881187504;26.36323207281991;21.05224521945237;21.808174165470824;17.88858…
98;13.03734774105903;-0.4633003695305271;13.03734774105903;0.02768742020878734;0.20006682455217642;453.93400000000025;429.74200000000025;453.16800068800006;166.0;0.0;0.2938482650740805;-0.39871040164258603;0.39871040164258603;0.2938482650740805;1.21875;1.9375;2.5625;1.883446157025561;1205.8914746931378;23.250347897697548;17.48371128039277;18.23964022641123;15.294932753282252;9.899290506826338;10.…
99;14.2612321501209;-0.6092552344374134;14.2612321501209;0.008165804089186546;0.1929754876637098;471.9240000000002;448.7400000000001;471.15857887600015;172.0;0.0;0.29384826507417844;-0.39871040164258603;0.39871040164258603;0.29384826507417844;1.2727272727272727;2.0303030303030303;2.6666666666666665;1.9050893816949557;1276.0845551061418;24.120591385700628;17.784325484212374;18.540254430230828;15.7…
100;12.983670019970592;-0.42494058117073963;12.983670019970592;0.019017730110525877;0.3174359020428097;438.9190000000002;415.73500000000024;438.15710165600007;160.0;0.0;0.2938482555170549;-0.3836821308528754;0.3836821308528754;0.2938482555170549;1.1612903225806452;1.8387096774193548;2.4516129032258065;1.8537730057026134;1143.1578756680358;22.380104409694464;16.98371128039277;17.739640226411225;14…
101;13.640638538298239;-0.47496623019169903;13.640638538298239;0.03524719968224299;0.22919398588135836;566.0620000000002;533.8060000000003;565.220430184;210.0;0.0;0.4092427517987717;-0.44970960083092987;0.44970960083092987;0.4092427517987717;1.125;1.8;2.425;1.5289209690892105;1419.0657036516066;28.647689123196084;22.153198850756272;22.909127796774726;19.261259248471035;13.00453584948016;13.382500…
102;13.594380762600979;-0.4786063082640457;13.594380762600979;0.026485385007973594;0.16520406225402084;545.0430000000002;515.8110000000003;544.1989664680001;200.0;0.0;0.29385810025657755;-0.49352805296305585;0.49352805296305585;0.29385810025657755;1.0256410256410255;1.7179487179487178;2.41025641025641;1.595357735350112;1520.791790931861;27.777445635193004;21.408467428801686;22.16439637482014;18.8…
103;13.477408997042904;-0.44849558033089765;13.477408997042904;0.026785474341350257;0.09689686165187858;539.0840000000003;503.8040000000003;538.2571500399999;202.0;0.0;0.29384844631130475;-0.39871040164258603;0.39871040164258603;0.29384844631130475;1.1578947368421053;1.868421052631579;2.5;1.8272813160115335;1319.6431617291137;27.65612529163336;21.759352000638916;22.51528094665737;18.2267844058603…
104;13.027848339446532;-0.37575129125724316;13.027848339446532;0.012981231766815426;0.29429079450068435;475.98100000000034;445.7410000000003;475.2098655;178.0;0.0;0.2935803480359137;-0.3836821308528754;0.3836821308528754;0.2935803480359137;1.2727272727272727;1.9696969696969697;2.606060606060606;1.6367840478324802;1033.520348905913;23.79431797206756;18.695062507527748;19.4509914535462;15.884249150…
105;13.04888882964016;-0.40433589485176724;13.04888882964016;0.019258401222232102;0.2504560363579458;501.41800000000023;475.2100000000003;500.14942943200003;178.0;0.0;0.29357971391104604;-0.3836821308528754;0.3836821308528754;0.29357971391104604;1.088235294117647;1.7352941176470589;2.3529411764705883;1.6707651166112174;1223.9508512207751;24.664561460070644;18.69853904658547;20.21039693862238;16.2…
106;13.021680381522621;-0.38400667674477185;13.021680381522621;0.014070651145285273;0.2697763385595266;466.9730000000003;439.75700000000035;466.18840178399995;172.0;0.0;0.2935797139110459;-0.3836821308528754;0.3836821308528754;0.2935797139110459;1.121212121212121;1.8181818181818181;2.4545454545454546;1.6751405317637145;1176.0539884105847;23.79431797206756;18.397924842765867;19.15385378878432;15.8…
107;13.009334702510277;-0.3996316767447714;13.009334702510277;0.01715707089837193;0.265831707959228;467.9610000000003;441.7530000000003;467.183650752;172.0;0.0;0.2935797139395253;-0.3836821308528754;0.3836821308528754;0.2935797139395253;1.2121212121212122;1.9696969696969697;2.606060606060606;1.6751405317637145;1177.9094539885048;23.794317972067564;18.2677881690762;19.023717115094655;15.8842491507…
108;13.011680381522622;-0.39635235575711714;13.011680381522622;0.016840734247778544;0.265831707959228;467.96100000000024;441.75300000000027;467.183650752;172.0;0.0;0.2935797139111489;-0.3836821308528754;0.3836821308528754;0.2935797139111489;1.1515151515151516;1.8484848484848484;2.484848484848485;1.6751405317637145;1177.9094539885048;23.794317972067564;18.267788169076198;19.02371711509465;15.88424…
109;13.000560452069358;-0.39986830225917447;13.000560452069358;0.015463390934165933;0.2931016512205156;452.94600000000037;427.7460000000003;452.17275172;166.0;0.0;0.2935891748918745;-0.3836821308528754;0.3836821308528754;0.2935891748918745;1.09375;1.75;2.375;1.7186444783888857;1159.599287526211;23.087211190881014;17.69081806157932;18.446747007597775;15.38424915075929;10.157038550895113;10.5350030…
110;12.988214773057011;-0.41549330225917536;12.988214773057011;0.018549810687252588;0.2887028742333248;453.9340000000003;429.74200000000025;453.168000688;166.0;0.0;0.2935891749481153;-0.3836821308528754;0.3836821308528754;0.2935891749481153;1.125;1.78125;2.40625;1.7186444783888855;1161.3920074554255;23.087211190881014;17.560681387889655;18.316610333908105;15.38424915075929;10.006769663722768;10.3…
111;13.10970885217014;-0.4464948139749725;13.10970885217014;0.027499059525921243;0.2438572737788557;453.9340000000002;429.7420000000002;453.168000688;166.0;0.0;0.29404455392029144;-0.39871040164258603;0.39871040164258603;0.29404455392029144;1.21875;1.90625;2.5;1.9026036642750255;1219.9392528252454;23.413484604514082;17.723818094706186;18.47974704072464;15.167611553344425;9.706664323796412;10.0846…
112;13.644493747609797;-0.44103804484756837;13.644493747609797;0.024468255042202625;0.16352606996397656;558.0860000000002;525.8300000000004;557.230600944;206.0;0.0;0.2938486302311216;-0.3836821308528754;0.3836821308528754;0.2938486302311216;1.025;1.75;2.425;1.6072833403151436;1551.0783060140577;28.647689123196077;22.447432733837783;23.203361679856233;19.22325444601025;12.785779572911103;13.163744…
113;12.87845885217014;-0.48121703619719436;12.87845885217014;0.02875695913546905;0.21479576293720354;439.90700000000015;417.7310000000002;439.15235062400006;160.0;0.0;0.29383789929544873;-0.39871040164258603;0.39871040164258603;0.29383789929544873;1.2258064516129032;1.935483870967742;2.5483870967741935;1.8680733373789242;1189.322905280463;22.543241116511005;16.77660449920623;17.532533445224683;14…
114;12.824781131081703;-0.44285724783740643;12.824781131081703;0.02008726903720781;0.3414606922039326;424.89200000000017;403.7240000000003;424.141451592;154.0;0.0;0.293837889738423;-0.3836821308528754;0.3836821308528754;0.293837889738423;1.1666666666666667;1.8333333333333333;2.433333333333333;1.839629745875935;1126.7286893403689;21.67299762850792;16.276604499206226;17.03253344522468;14.4010859031…
115;13.57495285254807;-0.44603379314688785;13.57495285254807;0.02538839393109127;0.1437805302315771;544.0590000000003;513.8190000000004;543.2149508800001;200.0;0.0;0.29384863022792757;-0.38810364634543587;0.38810364634543587;0.29384863022792757;1.0256410256410255;1.7692307692307692;2.4615384615384617;1.5887203653442015;1519.4049689839485;27.777445635192997;21.500219138337822;22.25614808435628;18.…
116;13.506271903316524;-0.6172838597092987;13.506271903316524;0.027351066239192035;0.11945082586907534;538.0080000000003;509.78400000000045;537.189130056;198.0;0.0;0.3374429989162956;-0.4654163361147402;0.4654163361147402;0.3374429989162956;1.1842105263157894;1.894736842105263;2.5;1.6743683531465967;1449.186089868138;27.396612267639522;20.714421423693597;21.47035036971205;18.155106098588387;11.92…
117;13.412691656402945;-0.5766564976533648;13.412691656402945;0.03852123587963918;0.1269985783757029;503.56300000000033;474.3310000000003;503.22810240800004;192.0;0.0;0.33744299141451367;-0.4654163361345482;0.4654163361345482;0.33744299141451367;1.162162162162162;1.8918918918918919;2.5135135135135136;1.624335234493582;1395.0243810859358;26.526368779636442;20.413807219873995;20.413807219873995;17.…
118;13.4182388738747;-0.4153122157302176;13.4182388738747;0.11589297669477161;0.12703146755742692;538.0520000000004;505.7960000000004;537.225515564;200.0;0.0;0.29385692625823717;-0.39871040164258603;0.39871040164258603;0.29385692625823717;1.236842105263158;2.0;2.6578947368421053;1.51233974562959;1368.074463591436;27.070338854006454;21.24495056029241;22.000879506310863;18.350575645948076;12.430560…
119;13.20079020137649;-0.5010290165448887;13.20079020137649;0.016041318492478807;0.12700378937736936;483.9600000000003;457.7520000000003;483.178565372;178.0;0.0;0.2938499039409414;-0.39871040164258603;0.39871040164258603;0.2938499039409414;1.2352941176470589;1.9705882352941178;2.6176470588235294;1.878593898867521;1242.3014292965318;24.664561460070644;18.599066352043184;19.354995298061638;16.29493…
120;13.147112480288055;-0.4626692281851008;13.147112480288055;0.025110368759122537;0.20454679456220715;468.94500000000033;443.7450000000003;468.16766634000004;172.0;0.0;0.29384989438391595;-0.3836821308528754;0.3836821308528754;0.29384989438391595;1.1818181818181819;1.878787878787879;2.515151515151515;1.8466253950521252;1179.2962759364177;23.794317972067564;18.099066352043184;18.854995298061638;1…
121;13.503090411788172;-0.4500508442842499;13.503090411788172;0.026499117364047642;0.16734466078661808;545.0430000000001;515.8110000000003;544.1989664680001;200.0;0.0;0.29384862066771633;-0.49676821877695276;0.49676821877695276;0.29384862066771633;1.0256410256410255;1.6923076923076923;2.3333333333333335;1.5283973733836005;1503.541790931861;27.777445635193;21.40846742880169;22.164396374820143;18.8…
122;13.495426847331675;-0.4696982867220958;13.495426847331675;0.028359039391919305;0.18190761761425964;531.0160000000002;503.80000000000035;530.183316404;194.0;0.0;0.2938580816432936;-0.49676820001969063;0.49676820001969063;0.2938580816432936;1.0;1.631578947368421;2.263157894736842;1.572975552808317;1486.5189817957855;27.07033885400645;20.701360647615143;21.457289593633597;18.350575645948076;11.7…
123;13.561735894391987;-0.47936547304106836;13.561735894391987;0.03410441663244779;0.15294133554976722;579.4880000000002;551.2640000000004;578.1599941159999;206.0;0.0;0.293848620794953;-0.4967678028918346;0.4967678028918346;0.293848620794953;1.0;1.65;2.275;1.5702860762757551;1553.4483774872583;28.647689123196077;21.709081632621288;23.2209395246582;19.24442249606543;12.37978385888458;13.1357128049…
124;13.567531561500786;-0.48400624807536174;13.567531561500786;0.0346591742216773;0.15294133554976722;579.488;551.2640000000002;578.159994116;206.0;0.0;0.2938486207950008;-0.4967678028918346;0.4967678028918346;0.2938486207950008;1.05;1.775;2.425;1.5761655613408894;1570.6983774872583;28.647689123196074;21.709081632621288;23.220939524658196;19.24442249606543;12.37978385888458;13.135712804903031;8.9…
125;13.53452744627445;-0.4590362549340725;13.53452744627445;0.02891666655550096;0.16734466078661808;545.0430000000001;515.8110000000004;544.198966468;200.0;0.0;0.293848620794953;-0.4967678028918346;0.4967678028918346;0.293848620794953;1.0256410256410255;1.7179487179487178;2.358974358974359;1.5756640476877168;1503.541790931861;27.777445635193;21.408467428801686;22.16439637482014;18.85057564594808;…
126;13.583527952175206;-0.4708095891402173;13.583527952175206;0.03138212980092292;0.14856729468774552;575.0690000000002;543.8210000000003;574.2095311520001;212.0;0.0;0.2938486206678442;-0.4928699786425153;0.4928699786425153;0.2938486206678442;1.0;1.6829268292682926;2.341463414634146;1.5368457250848058;1589.5976196524664;29.354795904382627;22.739365450075926;23.49529439609438;19.799264050931818;12…
127;13.516546776784939;-0.4538366612076927;13.516546776784939;0.026966299603038868;0.16734466078661808;545.0430000000002;515.8110000000004;544.1989664680001;200.0;0.0;0.293848620667844;-0.4967579529128491;0.4967579529128491;0.293848620667844;1.0512820512820513;1.794871794871795;2.4871794871794872;1.5397821534318006;1520.7917909318608;27.777445635193008;21.40846742880169;22.164396374820143;18.8505…
128;13.392466867413273;-0.41659165826824496;13.392466867413273;0.022302936554214448;0.2664095178899607;494.9830000000003;467.76700000000034;494.183316404;182.0;0.0;0.2938569336887689;-0.4967444779713575;0.4967444779713575;0.2938569336887689;1.2571428571428571;2.0;2.6285714285714286;1.6146383575250336;1301.5445686811265;24.949018510446813;19.306173133229734;20.062102079248184;16.850575645948076;11…
129;13.619540415891947;-0.5117411676604793;13.619540415891947;0.008637174221601596;0.13678046023599422;613.9330000000001;586.7170000000003;612.1210217639999;212.0;0.0;0.2938486376553215;-0.4967444779713575;0.4967444779713575;0.2938486376553215;1.024390243902439;1.7560975609756098;2.4390243902439024;1.5863957996322973;1640.354393574832;29.517932611199154;22.009695836440883;24.277482674496248;19.65…
130;13.55932785254807;-0.46644195641219377;13.55932785254807;0.029832838375535964;0.16734466078661808;545.0430000000003;515.8110000000004;544.198966468;200.0;0.0;0.2938486376552734;-0.4967444779713575;0.4967444779713575;0.2938486376552734;1.0512820512820513;1.794871794871795;2.4871794871794872;1.5887203653442012;1520.7917909318612;27.777445635192997;21.408467428801686;22.164396374820143;18.850575…
131;13.538207923094806;-0.48230358192659684;13.538207923094806;0.031225578164416623;0.18190761761425964;531.0160000000003;503.8000000000004;530.1833164039999;194.0;0.0;0.2938580986305987;-0.4967444779713575;0.4967444779713575;0.2938580986305987;1.0263157894736843;1.736842105263158;2.4210526315789473;1.6245436859181146;1503.7689817957855;27.07033885400645;20.70136064761514;21.457289593633593;18.35…
132;13.636626132971347;-0.508261920508944;13.636626132971347;0.011874403351814777;0.16123702659577485;561.0420000000003;531.8100000000004;560.1938810879999;206.0;0.0;0.29385810033193205;-0.4928576418675476;0.4928576418675476;0.29385810033193205;1.0;1.725;2.375;1.6128669377538658;1572.4532649894218;28.64768912319608;22.03225866888938;22.788187614907834;19.316100803337424;12.315140186363173;12.6931…
133;13.42806108195094;-0.42762293188880496;13.42806108195094;0.02341622173515079;0.2664095178899607;494.9830000000003;467.7670000000003;494.18331640400004;182.0;0.0;0.2938587145964541;-0.49605309960874616;0.49605309960874616;0.2938587145964541;1.2285714285714286;1.9428571428571428;2.5714285714285716;1.6316103901985461;1301.5445686811265;24.949018510446816;19.30617313322973;20.062102079248184;16.8…
134;13.655134630429611;-0.5227724412810393;13.655134630429611;0.001231472743479678;0.1367804602359942;613.9329999999999;586.7170000000002;612.121021764;212.0;0.0;0.29385041856258065;-0.4960530996087462;0.4960530996087462;0.29385041856258065;1.024390243902439;1.7317073170731707;2.4146341463414633;1.599359757145932;1640.354393574832;29.517932611199154;22.009695836440883;24.277482674496248;19.671942…
135;13.594922067085736;-0.47747323003275377;13.594922067085736;0.030946123556472305;0.16734466078661808;545.0430000000001;515.8110000000004;544.1989664680001;200.0;0.0;0.2938504185625325;-0.4960530996087462;0.4960530996087462;0.2938504185625325;1.0256410256410255;1.7179487179487178;2.41025641025641;1.6027985626481203;1520.7917909318608;27.777445635192997;21.408467428801686;22.16439637482014;18.86…
136;13.573802137632473;-0.49333485554715684;13.573802137632473;0.032338863345352964;0.18190761761425964;531.0160000000003;503.80000000000035;530.183316404;194.0;0.0;0.2938598795383014;-0.49605309960874616;0.49605309960874616;0.2938598795383014;1.0;1.6578947368421053;2.3421052631578947;1.6397614306160615;1503.7689817957857;27.07033885400645;20.701360647615136;21.457289593633593;18.367412398353682;…
137;13.638327338144776;-3.564701836770532;13.638327338144776;0.01600162368439184;0.12146309558008826;608.1240000000001;577.8840000000001;607.1768511200002;218.0;0.0;0.2938486302423741;-0.3836821308528754;0.3836821308528754;0.2938486302423741;1.0238095238095237;1.7380952380952381;2.4047619047619047;1.6286449736761093;1759.456849738244;30.277445635193;22.724964009729412;24.297389536675595;19.997022…
138;13.745224252774825;-0.8040375146972367;13.745224252774825;0.014521330792584886;0.2341704469769224;525.0780000000002;495.84600000000034;524.1761228480001;188.0;0.0;0.2941511282295384;-0.3836821308528754;0.3836821308528754;0.2941511282295384;1.2222222222222223;1.9166666666666667;2.5;1.6993042566850207;1292.2817102170031;25.656125291633362;19.96087367160898;21.53329919855516;17.38424915075929;11…
139;13.91208523790962;-0.8431738310057224;13.91208523790962;0.022051232613906624;0.14320673070218817;575.1380000000003;543.8900000000003;574.1917729119999;206.0;0.0;0.29414283221613463;-0.3836821308528754;0.3836821308528754;0.29414283221613463;1.025;1.675;2.3;1.6633618391481135;1511.4727341864987;28.48455241637955;22.06316796718094;23.63559349412712;19.38424915075929;12.73932656489265;14.51113788…
140;13.890965308456355;-0.8500238830099944;13.890965308456355;0.023443972402787727;0.15580960911945949;561.1110000000002;531.8790000000004;560.1761228480001;200.0;0.0;0.2941522931706086;-0.3836821308528754;0.3836821308528754;0.2941522931706086;1.0;1.6153846153846154;2.230769230769231;1.7027907640976345;1494.4626867837972;27.777445635193;21.356061185994392;22.928486712940572;18.88424915075929;12.2…
141;13.365063318030558;-0.45589012765600034;13.365063318030558;0.028025172026108214;0.11439310322207286;511.0300000000003;479.7820000000003;510.225849912;190.0;0.0;0.2938484463112817;-0.39871040164258603;0.39871040164258603;0.2938484463112817;1.1944444444444444;1.9166666666666667;2.5555555555555554;1.8535583743665571;1288.2069753518501;26.241911729260266;20.345138438265824;21.101067384284278;17.1…
142;13.311385596942122;-0.4175303392962124;13.311385596942122;0.01935548192784675;0.1836592575966598;496.01500000000027;465.77500000000026;495.21495088000006;184.0;0.0;0.2938484367542562;-0.3836821308528754;0.3836821308528754;0.2938484367542562;1.1428571428571428;1.8285714285714285;2.4571428571428573;1.8200904845480685;1225.0578935363644;25.37166824125719;19.845138438265824;20.601067384284278;16.…
143;13.441399286936981;-0.4099476323968838;13.441399286936981;0.12059894915728653;0.16313554889066342;551.0950000000004;515.8150000000004;550.25715004;206.0;0.0;0.29385692625823717;-0.39871040164258603;0.39871040164258603;0.29385692625823717;1.205128205128205;1.9487179487179487;2.58974358974359;1.4927963528044856;1397.662272401751;27.940582342009534;22.283915865328503;23.039844811346956;18.706417…
144;13.556914021640758;-0.40178008044842595;13.556914021640758;0.12745688127074772;0.12273127227358378;622.2179999999998;577.8660000000001;621.330649328;236.0;0.0;0.29385692625823717;-0.39871040164258603;0.39871040164258603;0.29385692625823717;1.0681818181818181;1.7954545454545454;2.4318181818181817;1.4776664642799902;1498.5490116176165;31.639252954758796;26.06799275401193;26.823921700030382;21.1…
145;13.30952744627445;-0.46616507096665694;13.30952744627445;0.029074086394869303;0.16242268913592484;497.0030000000004;467.77100000000036;496.210199848;184.0;0.0;0.29384926433843517;-0.39871040164258603;0.39871040164258603;0.29384926433843517;1.2;1.9142857142857144;2.5428571428571427;1.876899302956477;1271.5060177487276;25.534804948073717;19.638031657079278;20.39396060309773;16.65077480093882;10…
146;13.255849725186012;-0.4278052826068699;13.255849725186012;0.020404396296608063;0.25917483902277927;481.9880000000003;453.7640000000003;481.19930081600006;178.0;0.0;0.2938492547814098;-0.3836821308528754;0.3836821308528754;0.2938492547814098;1.1470588235294117;1.8235294117647058;2.4411764705882355;1.8442311462791907;1208.4862725226333;24.66456146007064;19.138031657079278;19.89396060309773;16.2…
147;13.474798531560413;-0.3990826824556979;13.474798531560413;0.01607012582371281;0.23957451001780522;522.0530000000002;489.7970000000003;521.230600944;194.0;0.0;0.29384843821190804;-0.3836821308528754;0.3836821308528754;0.29384843821190804;1.1891891891891893;1.9189189189189189;2.5675675675675675;1.5262347344909744;1308.825093794289;26.363232072819905;20.836702269828542;21.592631215846996;17.8294…
148;13.32605790104895;-1.511380011527853;13.32605790104895;0.017121510974723364;0.2048921955476348;497.0750000000003;467.84300000000036;496.18097837800013;178.0;0.0;0.2938366174661061;-0.3836821308528754;0.3836821308528754;0.2938366174661061;1.1176470588235294;1.7647058823529411;2.3529411764705883;1.8745182815691892;1237.3033908126133;24.880104409694468;19.48371128039277;21.23964022641123;16.0475…
149;13.294203372200375;-0.462142962123121;13.294203372200375;0.028046855238551993;0.18933649051698362;481.9880000000001;453.7640000000002;481.19930081600006;178.0;0.0;0.29385671190844986;-0.39849558769001936;0.39849558769001936;0.29385671190844986;1.2058823529411764;1.8823529411764706;2.5;1.948373521195077;1283.714344672932;24.9908348737037;19.276604499206222;20.032533445224676;16.078295155867384…
150;13.200623125286794;-0.3851985176786761;13.200623125286794;0.00500596236072548;0.2027955779993252;447.5430000000002;418.31100000000015;447.2382731680001;172.0;0.0;0.29375864122305556;-0.39849559360605546;0.39849559360605546;0.29375864122305556;1.1818181818181819;1.878787878787879;2.515151515151515;1.8871350333460455;1230.550411107016;24.120591385700624;18.975990295386623;18.975990295386623;15.…
151;12.868959450557643;-0.3936679579239095;12.868959450557643;0.014481067401266312;0.31568996498669216;461.9540000000003;433.7300000000002;461.19421543600004;172.0;0.0;0.2935706989699105;-0.3836821308528754;0.3836821308528754;0.2935706989699105;1.28125;1.96875;2.625;1.5953598155614508;1017.2887212061436;23.087211190881014;17.9879557263412;18.743884672359655;15.346244348298505;10.358174953239196;1…
152;12.889999940751272;-0.42225256151843404;12.889999940751272;0.02075823685668321;0.2726845821570645;487.3910000000002;463.1990000000002;486.133779368;172.0;0.0;0.2935700648450332;-0.3836821308528754;0.3836821308528754;0.2935700648450332;1.0909090909090908;1.7272727272727273;2.3636363636363638;1.6297793790020842;1207.3615388348603;23.957454678884098;17.991432265398924;19.50329015743583;15.740091…
153;12.89579560786007;-0.42689333655272743;12.89579560786007;0.021312994445912725;0.2726845821570645;487.3910000000002;463.1990000000001;486.133779368;172.0;0.0;0.2935700648450809;-0.3836821308528754;0.3836821308528754;0.2935700648450809;1.1515151515151516;1.878787878787879;2.5454545454545454;1.6372654311701282;1224.61153883486;23.957454678884098;17.991432265398924;19.503290157435835;15.740091198…
154;12.862791492633733;-0.4019233434114382;12.862791492633733;0.015570486779736603;0.2928568662439678;452.94600000000025;427.7460000000002;452.17275172;166.0;0.0;0.29357006484503306;-0.3836821308528754;0.3836821308528754;0.29357006484503306;1.125;1.8125;2.46875;1.6339606049113138;1159.599287526211;23.087211190881014;17.69081806157932;18.44674700759778;15.346244348298505;10.09637837911529;10.47434…
155;12.850445813621388;-0.4175483434114382;12.850445813621388;0.018656906532823037;0.2878492774074607;453.9340000000002;429.74200000000025;453.16800068799995;166.0;0.0;0.2935700648735125;-0.3836821308528754;0.3836821308528754;0.2935700648735125;1.21875;1.96875;2.625;1.633960604911314;1161.3920074554255;23.087211190881018;17.56068138788965;18.31661033390811;15.346244348298505;9.946109491942948;10.…
156;12.852791492633733;-0.4142690224237835;12.852791492633733;0.01834056988222965;0.2878492774074607;453.9340000000002;429.74200000000025;453.16800068799995;166.0;0.0;0.2935700648451361;-0.3836821308528754;0.3836821308528754;0.2935700648451361;1.15625;1.84375;2.5;1.633960604911314;1161.3920074554255;23.087211190881018;17.560681387889655;18.31661033390811;15.346244348298505;9.946109491942947;10.32…
157;12.84167156318047;-0.41778496892584127;12.84167156318047;0.016963226568617262;0.3171604204553151;438.9190000000002;415.73500000000024;438.15710165599995;160.0;0.0;0.29357952582650687;-0.3836821308528754;0.3836821308528754;0.29357952582650687;1.096774193548387;1.7419354838709677;2.3870967741935485;1.6777433771037678;1143.1578756680362;22.380104409694468;16.983711280392775;17.73964022641123;14.…
158;12.829325884168124;-0.4334099689258408;12.829325884168124;0.020049646321703696;0.31161100653391927;439.9070000000002;417.7310000000002;439.15235062399995;160.0;0.0;0.29357952588274766;-0.3836821308528754;0.3836821308528754;0.29357952588274766;1.1290322580645162;1.7741935483870968;2.4193548387096775;1.6777433771037669;1144.8849959496265;22.380104409694468;16.853574606703106;17.609503552721563;…
159;13.480764883780825;-0.43229602334760986;13.480764883780825;0.021993259465332482;0.18179934790932614;529.0440000000002;499.8120000000004;528.204051848;194.0;0.0;0.2938486206677162;-0.3836821308528754;0.3836821308528754;0.2938486206677162;1.0;1.6578947368421053;2.3157894736842106;1.5398378381895992;1482.9983582568623;27.070338854006458;21.000219138337826;21.75614808435628;18.31257084348729;12.1…
160;13.503045964792967;-0.43148352859662364;13.503045964792967;0.021903889018015432;0.18179934790932614;529.0440000000003;499.8120000000004;528.204051848;194.0;0.0;0.2938486206770142;-0.3836821308528754;0.3836821308528754;0.2938486206770142;1.0;1.6842105263157894;2.3421052631578947;1.5653841419168149;1482.9983582568623;27.070338854006454;21.000219138337822;21.75614808435628;18.312570843487293;12.…
161;13.521036957486341;-0.4306213781809014;13.521036957486341;0.021864088375535884;0.18179934790932614;529.0440000000002;499.81200000000035;528.204051848;194.0;0.0;0.29384862190785077;-0.3836821308528754;0.3836821308528754;0.29384862190785077;1.0263157894736843;1.763157894736842;2.4473684210526314;1.5724085132460137;1500.2483582568625;27.07033885400645;21.000219138337826;21.75614808435628;18.3125…
162;13.427456710572763;-0.3536769337364569;13.427456710572763;0.00971473488002883;0.19839446517933432;494.59900000000033;464.3590000000003;494.2430242;188.0;0.0;0.29375053295902265;-0.3836821308528754;0.3836821308528754;0.29375053295902265;1.0;1.7567567567567568;2.4594594594594597;1.5241501828149373;1445.7165656001375;26.200095366003378;20.699604934518224;20.699604934518224;17.90188724096433;12.0…
163;13.547409311983696;-0.42900384227765076;13.547409311983696;0.021811580850500834;0.18179934790932614;529.0440000000002;499.8120000000004;528.204051848;194.0;0.0;0.2938487573657495;-0.3836821308528754;0.3836821308528754;0.2938487573657495;1.0;1.6842105263157894;2.3684210526315788;1.5800007705965975;1500.2483582568625;27.070338854006454;21.000219138337822;21.756148084356276;18.3294075958929;12.1…
164;13.405680601981175;-0.4923634206769123;13.405680601981175;0.008375029754760677;0.25160483191556127;533.8470000000001;510.6630000000004;532.094807016;182.0;0.0;0.2938583001149627;-0.3836821308528754;0.3836821308528754;0.2938583001149627;1.1142857142857143;1.7714285714285714;2.342857142857143;1.6464259771099434;1316.0715022053116;25.112155217263346;18.576503519594695;20.84429035765006;16.740091…
165;13.342457222351545;-0.39607720248593226;13.342457222351545;0.017667519887548;0.25329543730600895;543.8530000000002;519.6610000000003;542.0832637880001;176.0;0.0;0.2938569215357628;-0.3836821308528754;0.3836821308528754;0.2938569215357628;1.2352941176470589;1.9705882352941178;2.588235294117647;1.6018919797975197;1287.6109416251718;24.24191172926027;18.275889315775093;20.617814800908256;16.3125…
166;13.569530770830216;-0.491226711878167;13.569530770830216;0.024471150559050026;0.12458421370991263;662.8029999999999;638.611;660.020969148;206.0;0.0;0.2938486255023151;-0.3836821308528754;0.3836821308528754;0.2938486255023151;1.0;1.725;2.4;1.569440145105659;1625.8672767793425;28.81082583001261;20.979412018986253;24.83319539615632;19.117101296127604;12.062042562864677;13.988934251449711;8.81403…
167;13.421112700746608;-0.46251002561518395;13.421112700746608;0.03498812173939925;0.19159762481396042;506.9980000000003;479.7820000000003;506.194549784;186.0;0.0;0.293856919407474;-0.3836821308528754;0.3836821308528754;0.293856919407474;1.0833333333333333;1.7777777777777777;2.388888888888889;1.6363507503622465;1379.7968549404652;25.81926199844989;19.475275111955494;20.231204057973947;17.22325444…
168;13.347840128401753;-4.609056195349979;13.347840128401753;0.006704373838074096;0.25606602183937166;532.9540000000002;508.7620000000004;532.160136348;194.0;0.0;0.4159321847154274;-0.3836821308528754;0.4159321847154274;0.3836821308528754;1.1891891891891893;1.8918918918918919;2.4864864864864864;1.6494974834180849;1384.6548919059956;26.741911729260266;19.531818261793546;20.287747207812004;17.52389…
169;13.555931233793178;-4.650386390831273;13.555931233793178;0.04221973109713817;0.1210471145203635;651.9040000000001;627.7120000000001;650.0978417079999;224.0;0.0;0.4159321847154274;-0.3836821308528754;0.4159321847154274;0.3836821308528754;0.9767441860465116;1.6744186046511629;2.3255813953488373;1.626105632496659;1726.5403709081402;31.310825830012615;22.235340965004706;24.503127803060075;20.3284…
170;13.605545702342308;-0.5671837119621508;13.605545702342308;0.021689218166629498;0.13256297623339022;618.352;594.1600000000002;616.0714847279999;206.0;0.0;0.2938500040815633;-0.3836821308528754;0.3836821308528754;0.2938500040815633;0.95;1.625;2.275;1.6138895093670955;1602.372164281506;28.810825830012615;20.979412018986253;24.00312780306007;19.133938048533206;12.068025627008385;13.57988351904529…
171;13.509986979882132;-0.4894396328490245;13.509986979882132;0.0345955128039479;0.15219730224846714;583.9070000000002;558.7070000000002;582.1104570800001;200.0;0.0;0.29384862071555;-0.3836821308528754;0.3836821308528754;0.29384862071555;0.9487179487179487;1.6666666666666667;2.3333333333333335;1.5653122948157525;1553.5645832505827;27.940582342009527;20.67879781516665;22.94658465322201;18.70641769…
172;13.646923017157123;-0.5054425617983813;13.646923017157123;0.022354595346429917;0.1594024471249101;593.471;567.2630000000001;592.1392586720001;210.0;0.0;0.29384863778793685;-0.453595055135721;0.453595055135721;0.29384863778793685;1.024390243902439;1.8048780487804879;2.5609756097560976;1.3987335193841615;1673.4049431897593;28.93214617357225;21.747086435082068;23.25894432711898;19.77889733867607…
173;13.521054961601568;-0.49867527154894886;13.521054961601568;0.028173782589228313;0.15219730224846714;583.907;558.7070000000002;582.1104570800001;200.0;0.0;0.29384862707249115;-0.3836821308528754;0.3836821308528754;0.29384862707249115;0.9487179487179487;1.641025641025641;2.3076923076923075;1.572054385266105;1570.8145832505825;27.94058234200953;20.67879781516665;22.94658465322201;18.706417693604…
174;13.522791072712678;-0.49640769785280336;13.522791072712678;0.029909893700339474;0.111359666083928;564.4770000000002;537.2610000000002;563.1603284640001;200.0;0.0;0.2938486302247895;-0.39871040164258603;0.39871040164258603;0.2938486302247895;1.0;1.7435897435897436;2.4358974358974357;1.572054385266105;1569.42776130267;27.940582342009527;20.87818361134705;22.390041503383955;18.706417693604642;12…
175;13.39438971216846;-0.4466155587749505;13.39438971216846;0.025493973214803844;0.16901931620569158;555.4910000000001;531.2990000000003;554.105850368;190.0;0.0;0.29384901354407855;-0.3836821308528754;0.3836821308528754;0.29384901354407855;1.1081081081081081;1.8918918918918919;2.5675675675675675;1.5200933355420052;1469.6727333494898;26.36323207281991;19.631731363431662;21.960085836396296;17.81257…
176;13.494218804299141;-0.46544989292013095;13.494218804299141;0.030157385046448715;0.22171711997635152;558.47;529.2380000000003;557.170893148;200.0;0.0;0.29384926119887445;-0.3836821308528754;0.3836821308528754;0.29384926119887445;1.131578947368421;1.868421052631579;2.5526315789473686;1.541644766085681;1355.9380014859173;27.070338854006458;20.675321276108935;22.187179168145846;18.31257084348729;…
177;13.475705167362884;-0.4893302784076592;13.475705167362884;0.03433322417800477;0.17475361172839915;550.45;525.2500000000002;549.1446784000001;194.0;0.0;0.2938486271009228;-0.3836821308528754;0.3836821308528754;0.2938486271009228;1.0526315789473684;1.8421052631578947;2.526315789473684;1.5724085132460135;1506.606135107072;27.070338854006458;20.248046937657385;21.759904829694293;18.31257084348729…
178;13.478050846375229;-0.4860509574200045;13.478050846375229;0.03401688752741139;0.17475361172839915;550.45;525.2500000000001;549.1446784000001;194.0;0.0;0.2938486270725462;-0.3836821308528754;0.3836821308528754;0.2938486270725462;1.0263157894736843;1.763157894736842;2.4473684210526314;1.5724085132460135;1506.606135107072;27.070338854006454;20.248046937657385;21.759904829694293;18.31257084348729…
179;13.454585237909622;-0.5051919039220623;13.454585237909622;0.014085063768366712;0.18954632759901568;536.4230000000001;513.2390000000003;535.129028336;188.0;0.0;0.2938580881040097;-0.3836821308528754;0.3836821308528754;0.2938580881040097;1.0;1.7027027027027026;2.3783783783783785;1.6096151202033422;1489.5414055235867;26.363232072819912;19.540940156470835;21.052798048507743;17.812570843487293;11.…
180;14.045166717905957;-0.5983695690210242;14.045166717905957;0.05756009944094975;0.14566839911471902;601.8969999999999;577.705;600.101035268;206.0;0.0;0.29384863343811796;-0.3836821308528754;0.3836821308528754;0.29384863343811796;1.0;1.725;2.4;1.5694401451056592;1625.8672767793425;28.81082583001261;20.979412018986253;23.247198857041617;19.117101296127604;12.062042562864677;13.195935981892358;8.8…
181;14.107535381774372;-0.6555119113829153;14.107535381774372;0.016174571680524608;0.18318016166902437;497.96200000000033;472.7620000000003;497.1742289400001;182.0;0.0;0.29385692625823734;-0.39871040164258603;0.39871040164258603;0.29385692625823734;1.2571428571428571;2.0285714285714285;2.657142857142857;1.6094903894203534;1354.1846802573982;25.112155217263346;18.775889315775093;19.53181826179355;…
182;13.210681074392362;-0.42621703619719464;13.210681074392362;0.023874117109770054;0.1953980008900417;465.94500000000033;441.75300000000027;465.168000688;170.0;0.0;0.29385692633888993;-0.39871040164258603;0.39871040164258603;0.29385692633888993;1.2121212121212122;1.9393939393939394;2.5757575757575757;1.5986819961768715;1266.7918086680759;23.534804948073717;17.768168330768948;18.5240972767874;15.…
183;13.641384258443761;-0.397630490467791;13.641384258443761;0.01995250843361962;0.17470555079610622;520.0370000000003;489.79700000000037;519.21495088;192.0;0.0;0.2938571047677618;-0.39871040164258603;0.39871040164258603;0.2938571047677618;1.162162162162162;1.945945945945946;2.5945945945945947;1.4131453615844254;1402.8538511991903;26.10371904882606;20.337082431521292;21.09301137753975;17.77889733…
184;13.322925972351545;-0.42158740656756444;13.322925972351545;0.023223075443103314;0.19012238421975258;479.9720000000004;453.7640000000003;479.183650752;176.0;0.0;0.29385692625823717;-0.39871040164258603;0.39871040164258603;0.29385692625823717;1.2058823529411764;1.9411764705882353;2.5588235294117645;1.6018919797975195;1283.4692321750954;24.241911729260266;18.475275111955494;19.23120405797395;16.…
185;13.435170870310731;-0.4169577769379351;13.435170870310731;0.022572033776436573;0.18454863799712187;493.9990000000002;465.7750000000003;493.19930081599995;182.0;0.0;0.2938569262580891;-0.39871040164258603;0.39871040164258603;0.2938569262580891;1.1714285714285715;1.8857142857142857;2.5428571428571427;1.6089773103391645;1298.157746733214;24.949018510446813;19.18238189314204;19.938310839160497;16…
186;12.996956584596443;-4.603877967818533;12.996956584596443;0.030080047451079395;0.1794858131672139;507.90400000000017;486.7360000000001;507.1397352520001;184.0;0.0;0.40522995432390607;-0.39871040164258603;0.40522995432390607;0.39871040164258603;1.1714285714285715;1.8571428571428572;2.4571428571428573;1.9066744044387565;1307.8819933610714;25.750347897697548;18.11760469942045;18.873533645438908;1…
187;13.280356055495915;-0.4273744436046021;13.280356055495915;0.0234223739124908;0.1805283396099275;479.9720000000004;453.7640000000003;479.183650752;176.0;0.0;0.2938486158798753;-0.39871040164258603;0.39871040164258603;0.2938486158798753;1.2058823529411764;1.9411764705882353;2.588235294117647;1.5865626174459144;1283.4692321750954;24.241911729260266;18.475275111955494;19.231204057973947;16.312570…
188;13.395446984238088;-0.5093318793566801;13.395446984238088;0.0186813621642683;0.08292330200405129;539.0400000000002;507.79200000000037;538.2207645320001;200.0;0.0;0.2938484397502507;-0.39871040164258603;0.39871040164258603;0.2938484397502507;1.0526315789473684;1.7894736842105263;2.4473684210526314;1.7994016774088246;1371.8964779325845;27.65612529163336;20.79773696479245;21.553665910810903;18.1…
189;13.51205651387792;-0.4330291530192316;13.51205651387792;0.023509567268019893;0.10038218954270182;551.0950000000003;515.8150000000004;550.2571500399999;206.0;0.0;0.2938484397751762;-0.39871040164258603;0.39871040164258603;0.2938484397751762;1.1025641025641026;1.8461538461538463;2.5384615384615383;1.4894102821533226;1366.9663013135753;27.777445635193;21.880672344198565;22.63660129021702;18.8125…
190;13.179106527907102;-0.5271061140505588;13.179106527907102;0.015069792618632727;0.10970160327315467;483.9600000000001;457.75200000000024;483.178565372;178.0;0.0;0.2938484513757422;-0.39871040164258603;0.39871040164258603;0.2938484513757422;1.2058823529411764;1.9411764705882353;2.588235294117647;1.8785938988675204;1242.3014292965318;24.66456146007064;18.345138438265824;19.10106738428428;16.2949…
191;13.487408997042904;-0.4361499013185519;13.487408997042904;0.02401539123885743;0.10909670625483986;537.0680000000002;503.80400000000037;536.241499976;200.0;0.0;0.29384844631130475;-0.39871040164258603;0.39871040164258603;0.29384844631130475;1.131578947368421;1.868421052631579;2.5526315789473686;1.5216640006562396;1350.1738435557388;27.07033885400645;21.17356556301202;21.92949450903047;18.31257…
192;13.455063318030561;-0.4764662593432434;13.455063318030561;0.03264197719692996;0.0852362917893501;534.0240000000001;505.80000000000024;533.2054488160001;196.0;0.0;0.293848448840966;-0.39871040164258603;0.39871040164258603;0.293848448840966;1.1578947368421053;1.9473684210526316;2.6315789473684212;1.5412010954445214;1481.8471993238918;27.070338854006454;20.524402841334663;21.280331787353116;18.3…
193;13.460954915410252;-0.44054857436801886;13.460954915410252;0.024585072198050728;0.15522925396352114;523.0410000000002;491.79300000000035;522.225849912;194.0;0.0;0.2938492643509825;-0.39871040164258603;0.39871040164258603;0.2938492643509825;1.135135135135135;1.864864864864865;2.5405405405405403;1.5528729873944758;1333.3935884948019;26.36323207281991;20.46645878182547;21.222387727843923;17.8125…
194;13.515954915410251;-0.438490961199294;13.515954915410251;0.024123391680968442;0.15141298131529535;537.0680000000002;503.8040000000003;536.2414999760001;200.0;0.0;0.2938492643509825;-0.39871040164258603;0.39871040164258603;0.2938492643509825;1.105263157894737;1.8421052631578947;2.526315789473684;1.5416447660856811;1350.1738435557393;27.07033885400645;21.173565563012016;21.929494509030473;18.31…
195;13.350066414327152;-0.4215052237930743;13.350066414327152;0.1107119947840336;0.10485628260427608;494.9870000000003;467.7710000000003;494.19454978400006;182.0;0.0;0.29385692625823717;-0.39871040164258603;0.39871040164258603;0.29385692625823717;1.2;1.9428571428571428;2.5714285714285716;1.584643591545669;1316.0896843524374;24.949018510446816;18.99983897664508;19.755767922663534;16.85057564594807…
196;13.399758480502735;-0.39530946442423853;13.399758480502735;0.13319317660587515;0.3486394285827027;506.0100000000003;477.78600000000023;505.19930081600006;186.0;0.0;0.29385692625823717;-0.39871040164258603;0.39871040164258603;0.29385692625823717;1.1666666666666667;1.9722222222222223;2.638888888888889;1.36242348792057;1363.695935521412;25.070338854006458;19.759352000638916;20.51528094665737;17.…
197;13.312249060232327;-0.397061847951097;13.312249060232327;0.1316637104472882;0.37776056704221217;466.97300000000024;439.75700000000023;466.18840178399995;172.0;0.0;0.29385692625823717;-0.39871040164258603;0.39871040164258603;0.29385692625823717;1.1515151515151516;1.878787878787879;2.515151515151515;1.614458478710593;1204.566585674756;23.37166824125719;18.18238189314204;18.938310839160497;15.93…
198;14.303809675871502;-0.6032481943394641;14.303809675871502;0.04816296962206623;0.18838840799871776;483.93500000000023;460.75100000000026;483.1585788760001;176.0;0.0;0.2938569263389879;-0.39871040164258603;0.39871040164258603;0.2938569263389879;1.2647058823529411;2.0294117647058822;2.676470588235294;1.613863706774773;1337.379318433305;24.405048436076797;18.068782534588546;18.824711480607;16.223…
199;14.336972941177626;-0.6022620010455781;14.336972941177626;0.05156433016628337;0.18318016166902437;497.9620000000003;472.7620000000003;497.1742289400001;182.0;0.0;0.29385692625833515;-0.39871040164258603;0.39871040164258603;0.29385692625833515;1.2571428571428571;2.0285714285714285;2.657142857142857;1.6168557401938368;1354.1846802573982;25.112155217263346;18.775889315775093;19.531818261793546;1…
200;14.370136206483748;-0.6012758077516931;14.370136206483748;0.054965690710501613;0.17772333002454296;511.9890000000002;484.77300000000025;511.18987900400003;188.0;0.0;0.29385692625818705;-0.39871040164258603;0.39871040164258603;0.29385692625818705;1.2222222222222223;1.9722222222222223;2.638888888888889;1.6236031710065268;1368.999083954285;25.819261998449893;19.48299609696164;20.238925042980096;…
201;14.403362002678294;-0.6045732370493722;14.403362002678294;0.0393875119081164;0.15010866559210168;541.0310000000003;510.7910000000003;540.2164281;200.0;0.0;0.2938492643510805;-0.39871040164258603;0.39871040164258603;0.2938492643510805;1.1842105263157894;1.9473684210526316;2.6315789473684212;1.5690018412330813;1404.480884969935;27.23347556082299;20.76707298564507;21.523001931663526;18.223254446…
202;13.359326552475903;-0.40022776639479374;13.359326552475903;0.1291852160719409;0.30196041002072466;477.95600000000024;453.76400000000024;477.1680006880001;174.0;0.0;0.29385692625823734;-0.39871040164258603;0.39871040164258603;0.29385692625823734;1.2352941176470589;2.088235294117647;2.8529411764705883;1.4313631855981241;1424.6115600897015;23.656125291633366;18.345138438265828;19.10106738428428;…
203;13.371128383770742;-0.4236766491618582;13.371128383770742;0.10942886196243995;0.2861063207280253;493.95500000000027;469.76300000000026;493.16291530800004;180.0;0.0;0.29385692625823734;-0.39871040164258603;0.39871040164258603;0.29385692625823734;1.2;2.0285714285714285;2.7714285714285714;1.4226198921316833;1475.9970143177127;24.526368779636446;18.753386728729687;19.50931567474814;16.88505048855…
204;13.384902488453935;-0.4070099824951916;13.384902488453935;0.12320296664563557;0.27867092119486614;510.02300000000025;485.83100000000024;509.1400716880001;180.0;0.0;0.2938569262582372;-0.39871040164258603;0.39871040164258603;0.2938569262582372;1.2;2.0285714285714285;2.7714285714285714;1.4226198921316833;1478.7519018198761;24.526368779636446;18.753386728729687;20.325812255675867;16.885050488558…
205;13.229345725437964;-0.34464296212312084;13.229345725437964;0.011073721947596038;0.20327152146799807;445.52700000000016;418.3110000000002;445.22262310400004;170.0;0.0;0.2937588348316406;-0.39871040752696013;0.39871040752696013;0.2937588348316406;1.1818181818181819;1.9393939393939394;2.5757575757575757;1.5529655348024891;1230.3052986091795;23.37166824125719;18.174660908135895;18.174660908135895…
206;13.291675972351545;-0.46240373309817717;13.291675972351545;0.002494910192421429;0.24730174431941304;480.95600000000036;455.75600000000037;480.16766634;176.0;0.0;0.2938569336854663;-0.5079428987137437;0.5079428987137437;0.2938569336854663;1.2352941176470589;1.9705882352941178;2.588235294117647;1.6018919797975197;1284.856054123008;24.24191172926027;18.345138438265824;19.10106738428428;16.312570…
207;13.504191312773333;-0.4847988578147302;13.504191312773333;0.03533816687273994;0.15219730224846714;583.9070000000002;558.7070000000002;582.1104570800001;200.0;0.0;0.2938486207155022;-0.3836821308528754;0.3836821308528754;0.2938486207155022;0.8974358974358975;1.4871794871794872;2.1025641025641026;1.559266596632055;1536.3145832505827;27.940582342009527;20.678797815166654;22.94658465322201;18.706…
208;13.641127350048324;-0.5008017867640879;13.641127350048324;0.028776325561149507;0.1594024471249101;593.471;567.2630000000001;592.1392586720001;210.0;0.0;0.293848637787889;-0.453595055135721;0.453595055135721;0.293848637787889;1.0;1.7073170731707317;2.4390243902439024;1.393670503162787;1656.1549431897593;28.93214617357225;21.747086435082068;23.25894432711898;19.778897338676074;12.66967664950894…
209;13.425407705785661;-1.2052468226722615;13.425407705785661;0.021696920239350437;0.139837276891042;523.9810000000002;497.77300000000037;523.173479992;192.0;0.0;0.33527980638547444;-0.47763806355537064;0.47763806355537064;0.33527980638547444;1.162162162162162;1.864864864864865;2.4594594594594597;1.6667676061595331;1432.1881124533008;26.68950548645297;19.753386728729687;20.509315674748144;17.6171…
210;13.390300205995622;-0.4463837448559669;13.390300205995622;0.03267974700061527;0.19159762481396042;506.99800000000033;479.7820000000003;506.19454978400006;186.0;0.0;0.2938569167211871;-0.3836821308528754;0.3836821308528754;0.2938569167211871;1.0277777777777777;1.6111111111111112;2.138888888888889;1.6137138553836026;1362.5468549404652;25.819261998449893;19.475275111955494;20.23120405797395;17.2…
211;13.46663642469805;-0.4753832304526744;13.46663642469805;0.037811487196693916;0.2894012520598276;482.9470000000004;458.7550000000004;482.163329908;176.0;0.0;0.2938569167965777;-0.3836821308528754;0.3836821308528754;0.2938569167965777;1.1764705882352942;1.8529411764705883;2.4411764705882355;1.5933677082490818;1270.360941625172;24.241911729260266;18.275889315775093;19.03181826179355;16.312570843…
212;13.311493621633481;-0.4128832304526744;13.311493621633481;0.022186487196693916;0.19012238421975258;479.9720000000004;453.76400000000035;479.18365075199995;176.0;0.0;0.2938569167728443;-0.39872824471487095;0.39872824471487095;0.2938569167728443;1.1470588235294117;1.8235294117647058;2.411764705882353;1.5933677082490818;1266.2192321750956;24.241911729260266;18.475275111955494;19.231204057973947;…
213;13.249430601981175;-0.4081180188124629;13.249430601981175;0.02075540066773618;0.24414588520513508;486.00100000000026;461.80900000000025;485.14007168800003;172.0;0.0;0.2938786827018957;-0.390571067744744;0.390571067744744;0.2938786827018957;1.2424242424242424;1.9696969696969697;2.5454545454545454;1.5757610261533688;1248.6205322277262;23.53480494807372;17.728822864040104;19.301248390986284;15.8…
214;13.194524611807328;-0.3717952674897116;13.194524611807328;0.012221563727306206;0.2968885571937989;470.9860000000003;447.80200000000025;470.129172656;166.0;0.0;0.2938573095775129;-0.3836821308528754;0.3836821308528754;0.2938573095775129;1.28125;2.03125;2.625;1.5537910986730694;1186.3752655987157;22.664561460070647;17.228822864040104;18.801248390986284;15.418723993369941;10.215847834242314;11.5…
215;13.588560155150576;-0.57053273984491;13.588560155150576;0.031604537268456356;0.14566839911471885;601.897;577.7050000000002;600.101035268;206.0;0.0;0.29384862076313006;-0.3836821308528754;0.3836821308528754;0.29384862076313006;0.975;1.65;2.3;1.5629829347976658;1608.6172767793425;28.81082583001261;20.979412018986256;23.247198857041617;19.117101296127604;12.062042562864677;13.195935981892358;8.8…
216;13.466982864655792;-0.47681531872008054;13.466982864655792;0.03292049989828594;0.17475361172839915;550.4500000000002;525.2500000000002;549.1446784;194.0;0.0;0.2938486207156051;-0.3836821308528754;0.3836821308528754;0.2938486207156051;0.9736842105263158;1.6578947368421053;2.3157894736842106;1.5653841419168146;1489.3561351070719;27.070338854006454;20.248046937657385;21.759904829694293;18.312570…
217;13.603918901930786;-0.4928182476694378;13.603918901930786;0.03632977332988108;0.1705110200548573;560.0140000000002;533.8060000000003;559.173479992;204.0;0.0;0.2938486377879919;-0.453595055135721;0.453595055135721;0.2938486377879919;1.05;1.8;2.55;1.399949493315086;1607.9853423335933;28.061902685569173;21.3163355575728;22.072264503591256;19.385050488558722;12.419741923309022;12.79770639631825;8…
218;13.580453293465176;-0.5119591941714956;13.580453293465176;0.008265876525568094;0.184569947367381;545.9870000000002;521.7950000000003;545.157829928;198.0;0.0;0.29385809881945524;-0.453595055135721;0.453595055135721;0.29385809881945524;1.0256410256410255;1.7435897435897436;2.4871794871794872;1.4314603039715728;1590.7517198585183;27.354795904382634;20.609228776386256;21.365157722404714;18.885050…
219;13.33182745887208;-1.1646194606163285;13.33182745887208;0.04247422561004721;0.14878987367480667;489.53600000000023;462.3200000000003;489.212452344;186.0;0.0;0.33527979888400566;-0.47763806357516814;0.47763806357516814;0.33527979888400566;1.1388888888888888;1.8611111111111112;2.4722222222222223;1.6166797044794954;1378.1453704860621;25.819261998449893;19.45277252491009;19.45277252491009;17.2064…
220;13.283023446526402;-0.3830027504829092;13.283023446526402;0.019743412045857278;0.16793902580925835;460.5420000000002;432.3180000000002;460.233522136;176.0;0.0;0.2937588443341772;-0.3986488185780174;0.3986488185780174;0.2937588443341772;1.1176470588235294;1.7941176470588236;2.3823529411764706;1.578913280580755;1258.8707166294992;24.24191172926027;18.674660908135895;18.674660908135895;16.295734…
221;13.31620245887208;-1.2757305717274396;13.31620245887208;0.04256681820264019;0.1877686255244664;490.5240000000002;464.31600000000026;490.207701312;186.0;0.0;0.35409498366440534;-0.4765080723286905;0.4765080723286905;0.35409498366440534;1.1944444444444444;1.9166666666666667;2.5277777777777777;1.6166797044794954;1379.8541596675257;25.819261998449896;19.322635851220422;19.322635851220422;17.20641…
222;13.464637185643447;-0.4800946397077348;13.464637185643447;0.03323683654887932;0.17475361172839915;550.4500000000002;525.2500000000002;549.1446784;194.0;0.0;0.29384862074398177;-0.3836821308528754;0.3836821308528754;0.29384862074398177;1.0263157894736843;1.763157894736842;2.4210526315789473;1.5653841419168146;1489.3561351070719;27.070338854006454;20.248046937657385;21.759904829694293;18.312570…
223;13.60157322291844;-0.49609756865709254;13.60157322291844;0.03333815543713281;0.1705110200548573;560.0140000000002;533.8060000000003;559.173479992;204.0;0.0;0.2938486378163685;-0.453595055135721;0.453595055135721;0.2938486378163685;1.1;1.9;2.65;1.399949493315086;1607.9853423335933;28.061902685569173;21.3163355575728;22.072264503591256;19.385050488558722;12.419741923309022;12.79770639631825;8.9…
224;13.195752880892739;-0.36975823045267453;13.195752880892739;0.012085710569474717;0.2968885571937989;470.9860000000002;447.80200000000025;470.129172656;166.0;0.0;0.2938786750451982;-0.3836821308528754;0.3836821308528754;0.2938786750451982;1.28125;2.03125;2.625;1.5537910986730694;1186.3752655987157;22.664561460070647;17.228822864040108;18.801248390986288;15.418723993369941;10.228927917817249;11.…
225;13.422826429371412;-0.4649077398449084;13.422826429371412;0.030545870133919184;0.14967449392934673;589.936;566.7520000000002;588.0668780159999;196.0;0.0;0.2938703790122225;-0.3836821308528754;0.3836821308528754;0.2938703790122225;1.0526315789473684;1.7894736842105263;2.4473684210526314;1.5176632547943794;1521.478192700139;27.23347556082298;19.932345567251264;23.016628986234352;18.223254446010…
226;13.788359345732754;-4.724261151449711;13.788359345732754;0.004470982936857659;0.25606602183937166;532.9540000000002;508.7620000000004;532.160136348;194.0;0.0;0.4165646393201763;-0.3836821308528754;0.4165646393201763;0.3836821308528754;1.162162162162162;1.837837837837838;2.4324324324324325;1.6806900019432158;1384.6548919059956;26.741911729260266;19.531818261793546;20.287747207812004;17.5407324…
227;13.337464426622143;-0.4377955194423444;13.337464426622143;0.025052654085868875;0.27732601723768413;499.4020000000004;475.2100000000004;498.133779368;176.0;0.0;0.29385762604716903;-0.3836821308528754;0.3836821308528754;0.29385762604716903;1.1470588235294117;1.8529411764705883;2.4705882352941178;1.611126591516478;1285.6109416251718;24.241911729260266;18.275889315775096;19.787747207812004;16.329…
228;14.595687047152804;-0.5786839563521557;14.595687047152804;0.04389893376080778;0.2894012520598276;482.94700000000034;458.75500000000034;482.163329908;176.0;0.0;0.29385829035017136;-0.3836821308528754;0.3836821308528754;0.29385829035017136;1.2058823529411764;1.911764705882353;2.5294117647058822;1.611126591516478;1287.6109416251718;24.241911729260266;18.275889315775096;19.03181826179355;16.32940…
229;13.298915673787675;-0.49026465524481355;13.298915673787675;0.00976391864364956;0.24730174431941304;480.95600000000036;455.75600000000037;480.16766634;176.0;0.0;0.2938587138640469;-0.5072504453040628;0.5072504453040628;0.2938587138640469;1.2058823529411764;1.911764705882353;2.5294117647058822;1.611126591516478;1284.856054123008;24.241911729260266;18.345138438265828;19.10106738428428;16.3294075…
230;13.926370421609661;-4.771955600202407;13.926370421609661;0.04941924996661973;0.1210471145203635;651.9040000000001;627.712;650.0978417079999;224.0;0.0;0.4165646393201763;-0.3836821308528754;0.4165646393201763;0.3836821308528754;0.9767441860465116;1.6511627906976745;2.302325581395349;1.6504127884563033;1726.5403709081402;31.31082583001261;22.235340965004703;24.50312780306007;20.345262913938395;…
231;13.564537975100814;-0.5329450288345787;13.564537975100814;0.006031849251985522;0.13256297623339022;618.3520000000001;594.1600000000001;616.071484728;206.0;0.0;0.29384933001374586;-0.3836821308528754;0.3836821308528754;0.29384933001374586;0.925;1.625;2.3;1.5764063872405008;1622.6221642815058;28.81082583001261;20.979412018986253;24.00312780306007;19.13393804853321;12.068025627008385;13.57988351…
232;14.753001806225251;-0.6409697201926037;14.753001806225251;0.01318440451376901;0.14566839911471902;601.8969999999999;577.705;600.101035268;206.0;0.0;0.29384999431677183;-0.3836821308528754;0.3836821308528754;0.29384999431677183;1.0;1.7;2.375;1.5764063872405008;1625.8672767793423;28.810825830012615;20.979412018986253;23.24719885704162;19.13393804853321;12.068025627008385;13.201919046036066;8.78…
233;13.246151753404707;-0.3577646552448137;13.246151753404707;0.012336407166325003;0.20327152146799807;445.5270000000002;418.3110000000002;445.222623104;170.0;0.0;0.29376003844502785;-0.39817990209141924;0.39817990209141924;0.29376003844502785;1.1515151515151516;1.878787878787879;2.515151515151515;1.5620526991290027;1230.3052986091795;23.37166824125719;18.174660908135895;18.174660908135895;15.918…
234;13.478951778539239;-0.4145615312750961;13.478951778539239;0.019837011586604225;0.1181957199143708;543.0710000000003;511.82300000000026;542.219701912;200.0;0.0;0.29384843019883516;-0.3836821308528754;0.3836821308528754;0.29384843019883516;0.9230769230769231;1.5897435897435896;2.2564102564102564;1.4711017280458465;1471.5736292865959;27.61430892837647;21.49178296990054;22.247711915918998;18.9187…
235;13.457916244325045;-0.4222914042160075;13.457916244325045;0.020882134792023388;0.1317315554505703;529.0440000000002;499.81200000000024;528.2040518480001;194.0;0.0;0.2938484316837414;-0.3836821308528754;0.3836821308528754;0.2938484316837414;0.9473684210526315;1.605263157894737;2.263157894736842;1.508489092986561;1454.6509795476525;26.907202147189924;20.784676188713995;21.54060513473245;18.4187…
236;13.676835765667105;-0.8871283572335653;13.676835765667105;0.03999039394779147;0.06797955965201992;621.1670000000001;587.9030000000002;620.208485596;224.0;0.0;0.293590914766;-0.3701531525035563;0.3701531525035563;0.293590914766;1.0465116279069768;1.744186046511628;2.395348837209302;1.5734931324769112;1591.1524922422532;30.60587275993919;23.409813523014726;24.982239049960906;20.81257084348729;1…
237;13.57254158711597;-0.5422137188208611;13.57254158711597;0.009702505189379762;0.1521973022484671;583.9070000000003;558.7070000000003;582.1104570800001;200.0;0.0;0.2938500040815154;-0.3836821308528754;0.3836821308528754;0.2938500040815154;0.9230769230769231;1.5897435897435896;2.230769230769231;1.6149533585474918;1536.3145832505827;27.940582342009534;20.678797815166654;22.94658465322201;18.74009…
238;13.458607819164344;-0.4363677878558827;13.458607819164344;0.023170436687378615;0.15607248420605405;599.9420000000001;575.7500000000003;598.0553347880001;190.0;0.0;0.2938708821681519;-0.3836821308528754;0.3836821308528754;0.2938708821681519;1.1081081081081081;1.837837837837838;2.4864864864864864;1.5526382893769763;1470.92273334949;26.363232072819912;19.631731363431662;22.790153429492545;17.829…
239;13.476982864655792;-0.4644696397077339;13.476982864655792;0.03015041679579289;0.1716083277282492;549.4620000000001;523.2540000000002;548.1494294320001;194.0;0.0;0.29384862071550205;-0.3836821308528754;0.3836821308528754;0.29384862071550205;0.9473684210526315;1.631578947368421;2.289473684210526;1.5653841419168144;1487.273869297949;27.07033885400645;20.378183611347048;21.890041503383955;18.3125…
240;13.557129255176209;-0.5252335285966228;13.557129255176209;0.005593367707226626;0.18161345471330573;533.0070000000002;506.7990000000003;532.1789799720001;194.0;0.0;0.29384862076308205;-0.3836821308528754;0.3836821308528754;0.29384862076308205;1.0;1.6842105263157894;2.3421052631578947;1.5653841419168144;1489.273869297949;27.07033885400645;20.378183611347048;21.1341125573655;18.31257084348729;11…
241;13.613918901930784;-0.4804725686570921;13.613918901930784;0.033559690227387806;0.17199302113473142;559.0260000000002;531.8100000000003;558.178231024;204.0;0.0;0.29384863778788894;-0.453595055135721;0.453595055135721;0.29384863778788894;1.025;1.775;2.525;1.3999494933150862;1605.8515407425828;28.061902685569173;21.44647223126247;22.202401177280922;19.385050488558722;12.570010810481367;12.947975…
242;13.69970208094313;-0.43835055009658164;13.69970208094313;0.02414017609820651;0.14066383397717236;565.0770000000001;535.8450000000004;564.204051848;206.0;0.0;0.29384862333012896;-0.3836821308528754;0.3836821308528754;0.29384862333012896;0.9024390243902439;1.6097560975609757;2.341463414634146;1.4289405049669586;1767.8533609122526;28.769009466755723;22.232269945906697;22.988198891925155;19.88505…
243;13.509318207486341;-0.4459275006298815;13.509318207486341;0.025197421708869072;0.15820087364494262;593.913;567.705;592.0989138520001;194.0;0.0;0.29384862550226715;-0.3836821308528754;0.3836821308528754;0.29384862550226715;1.0263157894736843;1.763157894736842;2.4473684210526314;1.5724085132460137;1506.5238692979492;27.07033885400645;20.378183611347048;22.720109096480204;18.31257084348729;11.85…
244;13.495718670449303;-4.629676287924369;13.495718670449303;0.01584988989629421;0.15727379014369394;583.014;556.806;582.1757864120001;212.0;0.0;0.4159321847154274;-0.3836821308528754;0.4159321847154274;0.3836821308528754;1.0;1.7073170731707317;2.3658536585365852;1.6279531938073655;1606.124274132103;29.570338854006458;21.634112557365505;22.390041503383962;19.52389570889248;12.484692293675051;12.8…
245;13.48805084637523;-0.47370527840765875;13.48805084637523;0.03124680442491834;0.1716083277282492;549.4620000000001;523.2540000000002;548.1494294320001;194.0;0.0;0.29384862707244325;-0.3836821308528754;0.3836821308528754;0.29384862707244325;0.9736842105263158;1.7105263157894737;2.3947368421052633;1.5724085132460135;1504.5238692979492;27.07033885400645;20.378183611347048;21.890041503383955;18.31…
246;14.009509633312861;-0.5530703577727378;14.009509633312861;0.0011983829436514881;0.18161345471330573;533.0070000000002;506.7990000000003;532.1789799720001;194.0;0.0;0.29384863343807;-0.3836821308528754;0.3836821308528754;0.29384863343807;1.0263157894736843;1.763157894736842;2.4473684210526314;1.5724085132460135;1506.5238692979492;27.07033885400645;20.378183611347048;21.1341125573655;18.3125708…
247;13.489786957486341;-0.47143770471151325;13.489786957486341;0.030752977264425052;0.12052870605675592;530.0320000000003;501.8080000000003;529.1993008160001;194.0;0.0;0.29384863022474167;-0.39871040164258603;0.39871040164258603;0.29384863022474167;1.0;1.736842105263158;2.4210526315789473;1.572408513246014;1502.382159847873;27.07033885400645;20.57756940752745;21.3334983535459;18.31257084348729;11…
248;13.611774690455764;-5.116219967591447;13.611774690455764;0.03301406969787157;0.12352445412195406;626.0390000000002;598.8230000000001;625.1816000639999;228.0;0.0;0.4710324273889769;-0.3836821308528754;0.4710324273889769;0.3836821308528754;0.9772727272727273;1.6818181818181819;2.340909090909091;1.6289459638810748;1727.092863780555;31.854795904382623;23.042360847829368;23.79828979384782;20.91774…
249;13.52103695748634;-0.5972880448475684;13.52103695748634;0.03913562574200502;0.09383754616998988;560.0140000000001;533.8060000000003;559.173479992;204.0;0.0;0.2938486521790894;-0.3836821308528754;0.3836821308528754;0.2938486521790894;1.05;1.775;2.45;1.611973257653754;1605.740229835757;28.647689123196084;21.263929314765505;22.01985826078396;19.22325444601025;12.256500753581301;12.63446522659052…
250;13.772190428133857;-0.4385583585285955;13.772190428133857;0.02437594687468847;0.14066383397717236;565.0770000000001;535.8450000000003;564.204051848;206.0;0.0;0.29384891737076857;-0.3836821308528754;0.3836821308528754;0.29384891737076857;0.9024390243902439;1.6097560975609757;2.3658536585365852;1.4542843359518651;1762.6033609122524;28.76900946675572;22.232269945906697;22.988198891925155;19.9018…
251;13.659945333568341;-0.8939784092378378;13.659945333568341;0.02412876843338818;0.0733847494270114;607.1400000000001;575.8920000000002;606.1928355319999;218.0;0.0;0.2938486218445323;-0.3701531525035563;0.3701531525035563;0.2938486218445323;1.0714285714285714;1.7857142857142858;2.4523809523809526;1.587901954065486;1573.9295528309067;29.898765978752643;22.70270674182818;24.275132268774364;20.3294…
252;13.436109236397906;-0.43307791635172577;13.436109236397906;0.022083287166163368;0.18895774182214603;515.0170000000004;487.8010000000004;514.188401784;188.0;0.0;0.2938486206677162;-0.3836821308528754;0.3836821308528754;0.2938486206677162;0.9459459459459459;1.5945945945945945;2.2432432432432434;1.5463356433286148;1437.7420766412245;26.200095366003374;20.07756940752745;20.833498353545902;17.9187…
253;13.42376355738556;-0.4487029163517262;13.42376355738556;0.07861155028890088;0.18881254012908855;516.0050000000002;489.7970000000003;515.1836507520001;188.0;0.0;0.2938486206964504;-0.38363503613526734;0.38363503613526734;0.2938486206964504;1.027027027027027;1.7297297297297298;2.3783783783783785;1.5463356433286144;1439.8243424503473;26.200095366003374;19.94743273383778;20.70336167985623;17.9187…
254;13.426109236397906;-0.44542359536407194;13.426109236397906;0.08095722930124638;0.18881254012908855;516.0050000000002;489.79700000000037;515.1836507520001;188.0;0.0;0.2938486206677688;-0.38237715816965695;0.38237715816965695;0.2938486206677688;1.0;1.7027027027027026;2.3513513513513513;1.5463356433286146;1439.8243424503473;26.200095366003374;19.94743273383778;20.703361679856233;17.9187239933699…
255;13.890713337016564;-4.748315112010637;13.890713337016564;0.0706731168431971;0.15727379014369394;583.0140000000001;556.8060000000002;582.175786412;212.0;0.0;0.4165646393201763;-0.3836821308528754;0.4165646393201763;0.3836821308528754;0.975609756097561;1.6341463414634145;2.292682926829268;1.6542112168777434;1606.124274132103;29.570338854006458;21.63411255736551;22.390041503383962;19.54073246129…
256;13.504325411756938;-0.48764581758629366;13.504325411756938;0.03258255590719039;0.17160832772824897;549.4620000000002;523.2540000000004;548.1494294320001;194.0;0.0;0.29384933001369784;-0.3836821308528754;0.3836821308528754;0.29384933001369784;0.9473684210526315;1.631578947368421;2.3157894736842106;1.5800007705965977;1504.5238692979492;27.070338854006454;20.378183611347048;21.890041503383955;18…
257;14.712203518906817;-0.5971240609448933;14.712203518906817;0.017904770060253927;0.18161345471330573;533.0070000000002;506.7990000000003;532.1789799720001;194.0;0.0;0.2938499943167239;-0.3836821308528754;0.3836821308528754;0.2938499943167239;1.0;1.6842105263157894;2.3684210526315788;1.5800007705965977;1506.5238692979492;27.070338854006454;20.378183611347048;21.1341125573655;18.329407595892896;1…
258;13.362613866027534;-0.41960852859662334;13.362613866027534;0.01961561239079601;0.18636920835982904;521.0460000000004;495.84600000000034;520.14482272;184.0;0.0;0.2938703790121746;-0.3836821308528754;0.3836821308528754;0.2938703790121746;1.0555555555555556;1.8055555555555556;2.4722222222222223;1.5204356906892176;1403.1324984308662;25.49298858481683;19.33111715961206;20.90354268655824;17.4187239…
259;13.361385596942123;-0.42164556563366085;13.361385596942123;0.01975146554862728;0.1863692083598291;521.0460000000003;495.8460000000003;520.1448227200001;184.0;0.0;0.29384901354403065;-0.3836821308528754;0.3836821308528754;0.29384901354403065;1.0833333333333333;1.8333333333333333;2.5;1.5204356906892174;1403.1324984308662;25.492988584816832;19.33111715961206;20.90354268655824;17.418723993369937;…
260;13.583255518753525;-0.8505283005442223;13.583255518753525;0.04349494753215044;0.07118055578711557;586.7220000000001;552.4500000000003;586.2474579479999;218.0;0.0;0.29348566652545116;-0.3701531525035563;0.3701531525035563;0.29348566652545116;1.0;1.7142857142857142;2.380952380952381;1.53093193086891;1536.0395773373457;29.73562927193611;23.109199319195124;23.92569590012285;20.40188724096433;13.5…
261;13.359419421583091;-0.3310611929957161;13.359419421583091;0.007615317902520902;0.18832394277135733;494.59900000000033;464.3590000000003;494.2430242;188.0;0.0;0.2934856653497382;-0.3836821308528754;0.3836821308528754;0.2934856653497382;0.8918918918918919;1.5405405405405406;2.189189189189189;1.4796547100750814;1400.2730875368231;26.036958659186844;20.484061984894396;20.484061984894396;17.991203…
262;13.56636508665476;-0.8573783525484953;13.56636508665476;0.04581356330028519;0.07724314363733455;572.695;540.4390000000003;572.231807884;212.0;0.0;0.2937505329029752;-0.3701531525035563;0.3701531525035563;0.2937505329029752;1.024390243902439;1.7560975609756098;2.4390243902439024;1.5452029746423745;1518.9241203896202;29.028522490749562;22.40209253800858;23.218589118936304;19.918723993369937;13.…
263;13.22549013710602;-0.35382868270765067;13.22549013710602;0.006825325588602604;0.19462872431440953;459.55400000000014;430.3220000000002;459.2382731680001;176.0;0.0;0.2937505317157052;-0.3701436706984649;0.3701436706984649;0.2937505317157052;1.0294117647058822;1.7352941176470589;2.4411764705882355;1.7249133437766089;1184.890964667792;24.175151339621046;18.85392531120473;18.85392531120473;16.541…
264;13.204621431408498;-0.3471573719657235;13.204621431408498;0.01801939717375367;0.19864159628781317;447.5430000000002;418.31100000000015;447.2382731680001;172.0;0.0;0.293750530524975;-0.37015314515412007;0.37015314515412007;0.293750530524975;1.0;1.696969696969697;2.393939393939394;1.7316753207295013;1124.554608826239;23.4680445584345;18.40633155401202;18.40633155401202;16.041713895658194;10.794…
265;13.342528989484325;-0.35613347190728084;13.342528989484325;0.009933933670656092;0.20491041575187993;480.5720000000003;452.3480000000003;480.227374136;182.0;0.0;0.293750531726416;-0.3836821308528754;0.3836821308528754;0.293750531726416;0.9166666666666666;1.5833333333333333;2.25;1.4985329365703846;1383.4811699275072;25.329851878000298;19.776955203707846;19.776955203707846;17.50804039084698;11.6…
266;13.398995863713434;-0.34822271450157394;13.398995863713434;0.1406783807288856;0.24913712069618743;493.5710000000002;466.3550000000003;493.22262310400004;186.0;0.0;0.29375053172641613;-0.38171195922943013;0.38171195922943013;0.29375053172641613;0.972972972972973;1.7297297297297298;2.5135135135135136;1.3295955461761844;1577.2832762753058;25.61430892837647;20.14681853001818;20.14681853001818;18.…
267;13.40317773306139;-0.3498564763626091;13.40317773306139;0.1438098107700383;0.2491371206961876;493.5710000000001;466.35500000000025;493.22262310400015;186.0;0.0;0.2937505317264161;-0.3817118115979589;0.3817118115979589;0.2937505317264161;0.972972972972973;1.7297297297297298;2.5135135135135136;1.3347432898741989;1577.283276275306;25.614308928376467;20.14681853001818;20.14681853001818;18.0805200…
268;13.697955695120369;-0.8823177830574609;13.697955695120369;0.05077690608350993;0.0629830466358183;635.1940000000001;599.9140000000002;634.2241356599999;230.0;0.0;0.2935800618386966;-0.3701531525035563;0.3701531525035563;0.2935800618386966;1.0;1.6818181818181819;2.3181818181818183;1.5566979136336043;1608.3848572685629;31.31297954112573;24.116920304201276;25.689345831147453;21.31257084348729;14.…
269;13.604375448206788;-0.8457177263681179;13.604375448206788;0.04156287956486593;0.06579357364437002;600.7490000000003;564.4610000000002;600.263108012;224.0;0.0;0.293474859376311;-0.3701531525035563;0.3701531525035563;0.293474859376311;0.9534883720930233;1.6511627906976745;2.302325581395349;1.514366555526706;1553.165871629506;30.442736053122655;23.816306100381674;24.6328026813094;20.901887240964…
270;13.475621894961673;-0.41343285655190587;13.475621894961673;0.11752731849885034;0.12722561320075212;570.0970000000003;537.8410000000003;569.2306009439999;210.0;0.0;0.29385692625823717;-0.39871040164258603;0.39871040164258603;0.29385692625823717;1.024390243902439;1.7804878048780488;2.4634146341463414;1.290306113952653;1614.283597370116;28.76900946675572;22.516346834590127;23.27227578060858;19.8…
271;13.551421657662706;-0.5580753443352651;13.551421657662706;0.015369773722185398;0.16513918629292493;569.8800000000002;546.6960000000004;568.094807016;194.0;0.0;0.2938594650567869;-0.3836821308528754;0.3836821308528754;0.2938594650567869;0.8947368421052632;1.5263157894736843;2.1578947368421053;1.6529271780722719;1519.1907022181322;27.23347556082299;19.971691033980104;22.23947787203547;18.240091…
272;13.455862935202529;-0.48033126522213787;13.455862935202529;0.03154315658467377;0.186449501766469;535.4350000000001;511.2430000000002;534.1337793680001;188.0;0.0;0.2938580816908276;-0.3836821308528754;0.3836821308528754;0.2938580816908276;0.918918918918919;1.5675675675675675;2.2162162162162162;1.6020074678222993;1470.262585086918;26.36323207281991;19.6710768301605;21.182934722197412;17.8125708…
273;13.539398253094244;-0.5410951541110267;13.539398253094244;0.00519314442849228;0.19728987830422404;518.9800000000002;494.7880000000003;518.163329908;188.0;0.0;0.29385808173840744;-0.3836821308528754;0.3836821308528754;0.29385808173840744;0.972972972972973;1.6216216216216217;2.27027027027027;1.6020074678222993;1472.262585086918;26.36323207281991;19.6710768301605;20.427005776178955;17.8125708434…
274;13.592798972477521;-0.4963341941714956;13.592798972477521;0.028674039790874017;0.186306287251546;544.9990000000003;519.7990000000003;544.16258096;198.0;0.0;0.29385809876321417;-0.453595055135721;0.453595055135721;0.29385809876321417;1.0;1.7179487179487178;2.4615384615384617;1.431460303971573;1588.6694540493952;27.35479590438263;20.739365450075923;21.495294396094376;18.885050488558722;12.07001…
275;13.488198278033078;-0.461789126144285;13.488198278033078;0.026590161497749953;0.17113150379531478;579.8860000000002;555.6940000000003;578.083263788;188.0;0.0;0.2938580864775926;-0.3836821308528754;0.3836821308528754;0.2938580864775926;1.0;1.7027027027027026;2.3783783783783785;1.609615120203342;1489.5125850869179;26.36323207281991;19.6710768301605;22.01300231529366;17.812570843487293;11.356727…
276;13.47459874099604;-4.631416982595259;13.47459874099604;0.02161487348640434;0.1705030115155508;568.9870000000002;544.7950000000002;568.1601363479999;206.0;0.0;0.4159321847154274;-0.3836821308528754;0.4159321847154274;0.3836821308528754;0.975;1.65;2.3;1.6618473868557222;1588.9061163049353;28.86323207281991;20.92700577617896;21.682934722197416;19.02389570889248;11.984692293675051;12.362656766684…
277;13.466930916921967;-0.48956690392206226;13.466930916921967;0.03263954421379944;0.186449501766469;535.4350000000002;511.24300000000034;534.1337793680001;188.0;0.0;0.2938580880477687;-0.3836821308528754;0.3836821308528754;0.2938580880477687;0.9459459459459459;1.6486486486486487;2.324324324324324;1.609615120203342;1487.5125850869179;26.36323207281991;19.6710768301605;21.18293472219741;17.8125708…
278;13.990205163131767;-0.5689319832871413;13.990205163131767;0.026270661855216426;0.197289878304224;518.9800000000002;494.7880000000003;518.163329908;188.0;0.0;0.2938580944133952;-0.3836821308528754;0.3836821308528754;0.2938580944133952;1.0;1.7027027027027026;2.3783783783783785;1.609615120203342;1489.5125850869179;26.36323207281991;19.6710768301605;20.427005776178955;17.812570843487293;11.356727…
279;13.702503125203513;-0.85661484532388;13.702503125203513;0.006489354643180123;0.05046753075075937;607.14;575.8920000000002;606.1928355319999;218.0;0.0;0.2938580923768239;-0.39871040164258603;0.39871040164258603;0.2938580923768239;1.0714285714285714;1.8571428571428572;2.5476190476190474;1.6422814916542285;1619.84094706636;30.061902685569173;22.625736634331304;24.198162161277484;20.2232544460102…
280;13.468667028033078;-0.48729933022591676;13.468667028033078;0.03214571705330571;0.13083884590090805;516.0050000000002;489.7970000000003;515.1836507520001;188.0;0.0;0.293858091200067;-0.39871040164258603;0.39871040164258603;0.293858091200067;0.972972972972973;1.6756756756756757;2.3513513513513513;1.6096151202033422;1485.3708756368414;26.36323207281991;19.870462626340903;20.626391572359356;17.81…
281;13.41498930694464;-0.4489395418661293;13.41498930694464;0.023476026955043805;0.205418371314951;500.9900000000002;475.7900000000003;500.1727517200001;182.0;0.0;0.2938580816430416;-0.3836821308528754;0.3836821308528754;0.2938580816430416;0.9166666666666666;1.5277777777777777;2.1666666666666665;1.58418991798327;1420.8463972128966;25.49298858481683;19.370462626340903;20.126391572359356;17.4187239…
282;13.871408866835472;-4.750670546286649;13.871408866835472;0.06762899812475243;0.1705030115155508;568.9870000000003;544.7950000000003;568.1601363479999;206.0;0.0;0.4165646393201763;-0.3836821308528754;0.4165646393201763;0.3836821308528754;0.95;1.575;2.225;1.6900927302353677;1588.9061163049353;28.863232072819905;20.927005776178962;21.682934722197416;19.040732461298084;11.990675357818759;12.36863…
283;13.483205482303674;-0.5035074431006967;13.483205482303674;0.025257588333748027;0.186449501766469;535.4350000000001;511.2430000000003;534.1337793680001;188.0;0.0;0.29385879098899587;-0.3836821308528754;0.3836821308528754;0.29385879098899587;0.918918918918919;1.5675675675675675;2.2432432432432434;1.6178464754660022;1487.5125850869179;26.363232072819912;19.6710768301605;21.182934722197412;17.829…
284;14.691253604685173;-0.6115321344587212;14.691253604685173;0.01017489711934183;0.19728987830422395;518.9800000000001;494.7880000000003;518.163329908;188.0;0.0;0.29385945529199553;-0.3836821308528754;0.3836821308528754;0.29385945529199553;0.972972972972973;1.6216216216216217;2.2972972972972974;1.6178464754660022;1489.5125850869179;26.363232072819912;19.6710768301605;20.427005776178955;17.829407…
285;13.341493936574272;-0.4354701541110273;13.341493936574272;0.021008352179676892;0.20256872742970264;507.01900000000023;483.83500000000026;506.12917265600004;178.0;0.0;0.2938798399869954;-0.3836821308528754;0.3836821308528754;0.2938798399869954;1.0285714285714285;1.7428571428571429;2.4;1.5589730029556903;1386.2366941427172;24.785881803630282;18.624010378425513;20.196435905371693;16.918723993369…
286;13.340265667488861;-0.4375071911480639;13.340265667488861;0.02114420533750816;0.20256872742970264;507.01900000000023;483.8350000000004;506.12917265600004;178.0;0.0;0.293858474519341;-0.3836821308528754;0.3836821308528754;0.293858474519341;1.0571428571428572;1.7714285714285714;2.4285714285714284;1.5589730029556905;1386.2366941427174;24.785881803630286;18.624010378425513;20.196435905371693;16.9…
287;13.488530575943035;-0.7937467670640459;13.488530575943035;0.00738958937591061;0.11543357624259208;614.1060000000002;581.8500000000003;613.2204301840002;226.0;0.0;0.4354034549753666;-0.4430083516727436;0.4430083516727436;0.4354034549753666;1.0227272727272727;1.7727272727272727;2.4545454545454546;1.244315234598488;1736.215763556664;31.05346651713189;23.832843415517853;24.588772361536307;21.2620…
288;13.422775903064572;-0.45391124968505925;13.422775903064572;0.02378396743827227;0.1359634636031347;533.0570000000001;507.8570000000003;532.1448227200001;188.0;0.0;0.29473279790848683;-0.3836821308528754;0.3836821308528754;0.29473279790848683;0.972972972972973;1.6216216216216217;2.27027027027027;1.5463356433286146;1443.9660519004237;26.200095366003374;19.778710916804766;21.351136443750942;17.91…
289;13.991864149474246;-0.47585516922818427;13.991864149474246;0.028565465144989588;0.13139199934387347;577.0880000000003;547.8560000000002;576.204051848;210.0;0.0;0.29387623683257597;-0.3836821308528754;0.3836821308528754;0.29387623683257597;0.8571428571428571;1.4047619047619047;1.9523809523809523;1.4869784861530029;1702.1252090156906;29.476116247942272;22.627457460292106;23.38338640631056;20.40…
290;13.157003353303926;-0.38785724783740627;13.157003353303926;0.015204427011508814;0.30987356966864804;450.93000000000035;427.7460000000003;450.157101656;164.0;0.0;0.29385691678186465;-0.3836821308528754;0.3836821308528754;0.29385691678186465;1.15625;1.84375;2.46875;1.5751631878302839;1203.6514203981947;22.664561460070644;17.268168330768948;18.0240972767874;15.418723993369941;10.244443313451281;…
291;13.587706537355325;-0.35927070210800305;13.587706537355325;0.011282818335358602;0.2742777472536756;505.0220000000004;475.79000000000036;504.204051848;186.0;0.0;0.29385709521073644;-0.3836821308528754;0.3836821308528754;0.29385709521073644;1.1111111111111112;1.8611111111111112;2.5;1.3927159888929328;1338.8650105946424;25.233475560822985;19.837082431521292;20.593011377539746;17.385050488558726;…
292;13.461318829494402;-3.39201157337092;13.461318829494402;0.004509040540023435;0.2516222360446909;541.0330000000002;515.8330000000003;540.1346519599999;192.0;0.0;0.2938576385792281;-0.3836821308528754;0.3836821308528754;0.2938576385792281;1.162162162162162;1.864864864864865;2.5135135135135136;1.6098824331717467;1519.2218534657522;26.578775022443732;19.64761374053979;21.22003926748597;17.6258307…
293;13.269248251263111;-0.3832276182077765;13.269248251263111;0.014553385344842074;0.30075862669487186;464.9570000000003;439.75700000000023;464.17275171999995;170.0;0.0;0.29385691670121183;-0.3836821308528754;0.3836821308528754;0.29385691670121183;1.1515151515151516;1.8484848484848484;2.4545454545454546;1.577612795130824;1220.1970080592557;23.37166824125719;17.975275111955494;18.731204057973947;1…
294;13.381493149222294;-0.37859798857814675;13.381493149222294;0.01390234367817511;0.2908929847473298;478.9840000000003;451.7680000000003;478.188401784;176.0;0.0;0.29385691670106384;-0.3836821308528754;0.3836821308528754;0.29385691670106384;1.1176470588235294;1.7941176470588236;2.4411764705882355;1.5842085734709095;1234.75586108988;24.078775022443736;18.68238189314204;19.438310839160497;16.418723…
295;13.467430649222294;-0.3751966280339294;13.467430649222294;0.013325642409432792;0.27997369835630015;493.0110000000003;463.7790000000003;492.20405184799995;182.0;0.0;0.2938569167010637;-0.3836821308528754;0.3836821308528754;0.2938569167010637;1.0857142857142856;1.7714285714285714;2.4285714285714284;1.5819893297209893;1251.3287975922035;24.785881803630282;19.38948867432859;20.145417620347043;16.…
296;13.553368149222294;-0.3717952674897116;13.553368149222294;0.012748941140689585;0.20573427042548348;507.0380000000003;475.79000000000036;506.219701912;188.0;0.0;0.2938569167010637;-0.3836821308528754;0.3836821308528754;0.2938569167010637;1.0555555555555556;1.7222222222222223;2.361111111111111;1.5837591094132282;1265.9165300356415;25.49298858481683;20.09659545551514;20.852524401533593;17.418723…
297;13.779418870436704;-0.41456595909968885;13.779418870436704;0.019355119809506327;0.19102259237390348;541.0550000000001;511.8230000000004;540.204051848;198.0;0.0;0.2938665318325941;-0.3836821308528754;0.3836821308528754;0.2938665318325941;1.0512820512820513;1.7692307692307692;2.5128205128205128;1.4343443065087276;1567.1364462221625;27.35479590438263;21.284676188714;22.040605134732452;18.9018872…
298;13.693481370436706;-0.41796731964390665;13.693481370436706;0.019931821078248868;0.20145095473592492;527.0280000000001;499.81200000000035;526.188401784;192.0;0.0;0.2938665333445063;-0.3836821308528754;0.3836821308528754;0.2938665333445063;1.0526315789473684;1.763157894736842;2.5;1.4240679529655493;1550.0894061890513;26.64768912319608;20.57756940752745;21.333498353545906;18.401887240964328;12.3…
299;13.879289193565956;-0.45454858486604466;13.879289193565956;0.02663032570328272;0.12088936894429128;591.1150000000002;559.8670000000003;590.219701912;216.0;0.0;0.2938489923954747;-0.3836821308528754;0.3836821308528754;0.2938489923954747;0.8604651162790697;1.4186046511627908;1.9767441860465116;1.4245599781169012;1719.448162079587;30.18322302912882;23.334564241478656;24.09049318749711;20.9018872…
300;13.59277717172069;-0.49875729612832775;13.59277717172069;0.00022101668850726952;0.18188313835905126;559.0260000000001;531.8100000000003;558.178231024;204.0;0.0;0.29385082293103715;-0.4857617280588432;0.4857617280588432;0.29385082293103715;1.05;1.75;2.475;1.3484276772522643;1590.8952677703392;28.061902685569173;21.394065988455175;22.14999493447363;19.385050488558722;12.569297524093562;12.94726…
301;13.105020643553361;-0.5165241034685473;13.105020643553361;0.025414180373734663;0.21733417604449157;463.9290000000003;441.7530000000003;463.152350624;168.0;0.0;0.29384900626072513;-0.3836821308528754;0.3836821308528754;0.29384900626072513;1.1818181818181819;1.878787878787879;2.515151515151515;1.8557397295403897;1248.7869211659124;23.79431797206756;17.638031657079278;18.39396060309773;15.901085…
302;13.184527446274448;-0.5205868396741404;13.184527446274448;0.029117884077437983;0.19051923539440693;480.9600000000003;455.76000000000033;480.17889972000006;176.0;0.0;0.29384863611982237;-0.3876078168327433;0.3876078168327433;0.29384863611982237;1.0588235294117647;1.7352941176470589;2.3529411764705883;1.8507690406567487;1256.4569112883253;24.66456146007064;18.268168330768948;19.024097276787398;…
303;13.461267415410251;-0.4010759952129004;13.461267415410251;0.01588172205560201;0.1788929645179304;519.0490000000003;487.8010000000004;518.219701912;192.0;0.0;0.2938486191363564;-0.3836821308528754;0.3836821308528754;0.2938486191363564;1.1081081081081081;1.864864864864865;2.5405405405405403;1.5303720221510488;1349.580501804055;26.200095366003374;20.596595455515136;21.35252440153359;17.918723993…
304;13.362777068475639;-0.4363938166711432;13.362777068475639;0.026501167160259742;0.15187597429452185;520.0370000000004;489.79700000000037;519.21495088;192.0;0.0;0.2938484301932148;-0.3836821308528754;0.3836821308528754;0.2938484301932148;1.0810810810810811;1.7837837837837838;2.4594594594594597;1.755789724762806;1315.5666866514898;26.622745096813752;20.466458781825466;21.22238772784392;17.901085…
305;13.326907004196485;-0.435581144494835;13.326907004196485;0.02542501447696388;0.13553846029023794;511.0260000000003;479.77800000000036;510.214616532;190.0;0.0;0.2938484301932149;-0.39637656930596266;0.39637656930596266;0.2938484301932149;1.0555555555555556;1.75;2.4166666666666665;1.7798289126788984;1228.9220820158262;25.915638315627202;19.96645878182547;20.722387727843923;17.401085903164898;11…
306;13.232778343855705;-0.433367924330226;13.232778343855705;0.02276941104342911;0.16085327267663616;481.98800000000006;453.76400000000024;481.199300816;178.0;0.0;0.29384843021813534;-0.3836821308528754;0.3836821308528754;0.29384843021813534;1.088235294117647;1.7941176470588236;2.4411764705882355;1.8299386968018894;1194.4384943905256;24.501424753254113;18.68238189314204;19.438310839160497;16.4010…
307;13.348044133060887;-0.4644095909968933;13.348044133060887;0.03134965795700961;0.11791993247186652;524.0290000000003;493.7890000000004;523.2210988800001;194.0;0.0;0.2938484302278159;-0.3836821308528754;0.3836821308528754;0.2938484302278159;1.054054054054054;1.7567567567567568;2.4054054054054053;1.7761618350297352;1318.4841789112847;26.78588180363028;20.206945757831623;20.962874703850076;17.756…
308;13.458378792789485;-0.3946693646594437;13.458378792789485;0.01483987716975843;0.1596207014618557;536.0800000000002;501.80800000000033;535.2462510080001;200.0;0.0;0.29384843021815077;-0.3836821308528754;0.3836821308528754;0.29384843021815077;1.0526315789473684;1.763157894736842;2.4473684210526314;1.4623706223050028;1303.272589517675;26.907202147189924;21.380672344198565;22.13660129021702;18.41…
309;13.156678806818666;-0.4479299991601582;13.156678806818666;0.024218283984035915;0.17435868683437153;467.9610000000002;441.7530000000002;467.18365075200006;172.0;0.0;0.2938484367458786;-0.3836821308528754;0.3836821308528754;0.2938484367458786;1.121212121212121;1.8181818181818181;2.4545454545454546;1.8466253950521252;1177.9094539885048;23.794317972067564;17.975275111955494;18.731204057973947;15.…
310;13.431673662785744;-0.46623790102460716;13.431673662785744;0.03063388097940667;0.168526608121869;536.0360000000002;505.7960000000003;535.2098655;198.0;0.0;0.2938484392761877;-0.3836821308528754;0.3836821308528754;0.2938484392761877;1.105263157894737;1.8421052631578947;2.5;1.4946402995440515;1373.9137581309496;27.070338854006458;20.874707072289333;21.630636018307786;18.329407595892896;12.40656…
311;13.298147428217842;-0.48513500461913117;13.298147428217842;0.007826819545258878;0.12708928895115146;510.0020000000003;481.7780000000003;509.2054488160001;188.0;0.0;0.2938484393176487;-0.3836821308528754;0.3836821308528754;0.2938484393176487;1.0833333333333333;1.7777777777777777;2.4166666666666665;1.8093313230676427;1301.65764130047;26.078775022443732;19.499838976645076;20.25576792266353;17.25…
312;13.125428806818666;-0.4887463256907705;13.125428806818666;0.014585819626265373;0.17449384211871358;468.94500000000016;443.74500000000023;468.16766634000004;172.0;0.0;0.29384844181871683;-0.3963066969299563;0.3963066969299563;0.29384844181871683;1.1515151515151516;1.8484848484848484;2.484848484848485;1.8466253950521252;1179.2962759364177;23.794317972067564;17.845138438265824;18.601067384284278…
313;13.401385596942124;-0.438106470983455;13.401385596942124;0.02397228709866872;0.1364525596258075;519.0090000000002;491.79300000000035;518.1945497840001;190.0;0.0;0.29384843928394055;-0.3836821308528754;0.3836821308528754;0.29384843928394055;1.1081081081081081;1.864864864864865;2.5405405405405403;1.5147149318493174;1417.7195667450073;26.200095366003374;20.02440284133466;20.780331787353116;17.91…
314;13.0587833986554;-0.46975539598555494;13.0587833986554;0.02591009122163679;0.24454112937413292;453.9340000000001;429.7420000000002;453.168000688;166.0;0.0;0.2938492525646685;-0.3836821308528754;0.3836821308528754;0.2938492525646685;1.125;1.8125;2.4375;1.855292578118471;1161.3920074554255;23.087211190881018;17.268168330768944;18.0240972767874;15.4010859031649;9.901073278985878;10.2790377519951…
315;13.236598969328114;-0.5148942848744429;13.236598969328114;0.020281905241459564;0.1362616619069274;495.9750000000003;469.7670000000003;495.189798752;182.0;0.0;0.29384958233728303;-0.3836821308528754;0.3836821308528754;0.29384958233728303;1.0857142857142856;1.7714285714285714;2.4;1.8396944178756547;1284.8392734318566;25.37166824125719;18.79273219545853;19.548661141476984;16.756927950821463;10.6…
316;13.483100414475981;-4.577106878026693;13.483100414475981;0.026545074363297783;0.09086051206979909;633.4620000000001;608.2620000000002;632.1429620600001;224.0;0.0;0.4174441771966442;-0.3836821308528754;0.4174441771966442;0.3836821308528754;1.0;1.6511627906976745;2.255813953488372;1.4869982915185345;1680.9055926832716;31.14768912319608;22.30459008749544;23.816447979532352;20.434579311415433;12.…
317;13.461984239955086;-4.584643735176025;13.461984239955086;0.0004180628813290621;0.09903103643691644;599.017;572.8090000000002;598.1819344120001;218.0;0.0;0.4194487483218767;-0.3836821308528754;0.4194487483218767;0.3836821308528754;0.9761904761904762;1.6428571428571428;2.2857142857142856;1.5101371032292992;1627.462266689776;30.277445635193004;22.003975883675835;22.75990482969429;20.040732461298…
318;13.017967072124788;-0.5253109515411107;13.017967072124788;0.03372259122163679;0.24480535001519865;454.9180000000001;431.73400000000015;454.152016276;166.0;0.0;0.29384989317612875;-0.3945450093612845;0.3945450093612845;0.29384989317612875;1.15625;1.84375;2.46875;1.8552925781184713;1162.7788294033382;23.087211190881018;17.138031657079278;17.89396060309773;15.4010859031649;9.809052754538854;10.1…
319;13.407277194321814;-0.40218878600823005;13.407277194321814;0.015915382099789488;0.24649220465410596;508.0260000000003;477.78600000000034;507.21495088;188.0;0.0;0.2938492547939571;-0.3836821308528754;0.3836821308528754;0.2938492547939571;1.0833333333333333;1.7777777777777777;2.4444444444444446;1.526575401960186;1269.9453504723103;25.49298858481683;19.96645878182547;20.722387727843923;17.418723…
320;13.442277194321814;-0.4248225308641971;13.442277194321814;0.02099386778769352;0.2350340717124547;524.0250000000003;493.7850000000004;523.2098655;194.0;0.0;0.2938492547941475;-0.3836821308528754;0.3836821308528754;0.2938492547941475;1.1081081081081081;1.8108108108108107;2.4864864864864864;1.5151171171279327;1290.017587741111;26.200095366003374;20.37470707228933;21.130636018307783;17.9187239933…
321;13.496321799741782;-0.4783771276000113;13.496321799741782;0.03301354490928654;0.15219730224846714;583.9070000000002;558.7070000000002;582.11045708;200.0;0.0;0.2938486206677642;-0.3836821308528754;0.3836821308528754;0.2938486206677642;0.9487179487179487;1.641025641025641;2.3076923076923075;1.5434860795557297;1556.5645832505827;27.940582342009534;20.678797815166654;22.94658465322202;18.72325444…
322;13.474566536673386;-0.4397960233476106;13.474566536673386;0.023868259465332553;0.1582008736449426;593.9130000000002;567.7050000000003;592.098913852;194.0;0.0;0.2938486206677162;-0.3836821308528754;0.3836821308528754;0.2938486206677162;1.0;1.6578947368421053;2.3157894736842106;1.539837838189599;1489.273869297949;27.070338854006454;20.378183611347055;22.720109096480208;18.31257084348729;11.8567…
323;13.463317684515443;-0.4534071344587216;13.463317684515443;0.027271037243110197;0.1716083277282489;549.4620000000003;523.2540000000005;548.149429432;194.0;0.0;0.2938486206677163;-0.3836821308528754;0.3836821308528754;0.2938486206677163;0.9473684210526315;1.605263157894737;2.263157894736842;1.539837838189599;1487.273869297949;27.070338854006454;20.378183611347055;21.89004150338396;18.3125708434…
324;13.4729310743056;-4.460222438879726;13.4729310743056;0.023157091256075457;0.15727379014369394;583.0140000000001;556.8060000000002;582.1757864120001;212.0;0.0;0.4159194864995399;-0.3836821308528754;0.4159194864995399;0.3836821308528754;1.0;1.7073170731707317;2.3658536585365852;1.5393052610837221;1606.124274132103;29.57033885400645;21.63411255736551;22.390041503383962;19.523895708892475;12.4846…
325;13.469113351624243;-0.45804790949301455;13.469113351624243;0.027825794832339934;0.1716083277282489;549.4620000000002;523.2540000000005;548.149429432;194.0;0.0;0.293848620667764;-0.3836821308528754;0.3836821308528754;0.293848620667764;0.9736842105263158;1.7105263157894737;2.3947368421052633;1.5460006255651328;1504.5238692979492;27.070338854006454;20.37818361134705;21.89004150338396;18.31257084…
326;13.420484236397904;-0.4534860796170326;13.420484236397904;0.025543494778620168;0.18881254012908855;516.0050000000002;489.7970000000003;515.1836507520001;188.0;0.0;0.2938486282752391;-0.3836821308528754;0.3836821308528754;0.2938486282752391;1.027027027027027;1.7567567567567568;2.4324324324324325;1.5463356433286146;1439.8243424503473;26.20009536600338;19.94743273383778;20.703361679856233;17.918…
327;13.42376355738556;-0.44870291635172577;13.42376355738556;0.02516970691924958;0.18881254012908838;516.0050000000003;489.79700000000037;515.1836507520001;188.0;0.0;0.2938486206961957;-0.3836821308528754;0.3836821308528754;0.2938486206961957;1.027027027027027;1.7837837837837838;2.4594594594594597;1.5463356433286148;1439.8243424503473;26.200095366003378;19.947432733837783;20.703361679856233;17.91…
328;13.388713403064571;-0.42556132947005954;13.388713403064571;0.020583224863256255;0.18636920835982904;521.0460000000002;495.8460000000003;520.14482272;184.0;0.0;0.29384862453872923;-0.3836821308528754;0.3836821308528754;0.29384862453872923;1.0833333333333333;1.8333333333333333;2.5;1.5486777411221169;1403.1324984308662;25.492988584816832;19.33111715961206;20.903542686558243;17.418723993369937;11…
329;13.426109236397906;-0.4454235953640715;13.426109236397906;0.024853370268656416;0.18881254012908838;516.0050000000003;489.79700000000037;515.1836507520001;188.0;0.0;0.2938486206678192;-0.3836821308528754;0.3836821308528754;0.2938486206678192;1.0;1.7027027027027026;2.3783783783783785;1.5463356433286148;1439.8243424503473;26.200095366003374;19.947432733837783;20.703361679856233;17.91872399336993…
330;14.076612748798079;-0.7772764482468559;14.076612748798079;0.06470115671282972;0.1895554256496056;536.9700000000001;513.7860000000004;536.153908096;194.0;0.0;0.2938581097429804;-0.3836821308528754;0.3836821308528754;0.2938581097429804;0.9736842105263158;1.631578947368421;2.263157894736842;1.6103190046451719;1521.9455897202956;27.233475560822985;19.971691033980104;20.727619979998558;18.24009119…
331;13.602923389751648;-1.601576819545259;13.602923389751648;0.02402129223618532;0.14016870381642188;554.96;532.7840000000002;554.1444862840001;200.0;0.0;0.29385808174780126;-0.3836821308528754;0.3836821308528754;0.29385808174780126;0.9743589743589743;1.6153846153846154;2.230769230769231;1.6010657733435265;1571.1336543042676;28.103719048826065;20.272305237799703;21.02823418381816;18.6339380485332…
332;13.507381282253284;-5.051146765088672;13.507381282253284;0.0034208631105299148;0.10477710723347437;636.9839999999999;613.8;636.1475209759999;230.0;0.0;0.41593615846036575;-0.3836821308528754;0.41593615846036575;0.3836821308528754;0.8863636363636364;1.4772727272727273;2.022727272727273;1.6408935814793995;1706.9418116328964;32.23347556082299;22.483548926017015;23.23947787203547;20.6290674244150…
333;13.56588635271461;-0.7525624044454056;13.56588635271461;0.031162637163858253;0.1895554256496056;536.9700000000003;513.7860000000004;536.153908096;194.0;0.0;0.29385808174759875;-0.3836821308528754;0.3836821308528754;0.29385808174759875;0.9736842105263158;1.631578947368421;2.263157894736842;1.5963614862361284;1521.9455897202956;27.233475560822985;19.971691033980104;20.727619979998558;18.2064176…
334;13.507804545179853;-0.5209586272780717;13.507804545179853;0.029310312900819646;0.16513918629292493;569.8800000000001;546.6960000000003;568.094807016;194.0;0.0;0.29385808868700497;-0.3836821308528754;0.3836821308528754;0.29385808868700497;0.9736842105263158;1.6842105263157894;2.3684210526315788;1.6031717334044928;1539.4407022181322;27.233475560822985;19.971691033980104;22.23947787203547;18.223…
335;14.25661274879808;-4.68364676508867;14.25661274879808;0.09428076001336705;0.12564132555469962;586.9770000000002;563.7930000000002;586.150714536;212.0;0.0;0.41592408972270123;-0.3836821308528754;0.41592408972270123;0.3836821308528754;1.024390243902439;1.7073170731707317;2.341463414634146;1.6133054663084612;1640.8934500661906;29.73347556082298;21.227619979998558;21.98354892601701;19.43457931141…
336;14.069112748798078;-0.6610875955320397;14.069112748798078;0.005052781837888709;0.1895554256496056;536.9700000000001;513.7860000000004;536.153908096;194.0;0.0;0.2938580956884522;-0.3836821308528754;0.3836821308528754;0.2938580956884522;1.0263157894736843;1.736842105263158;2.4210526315789473;1.6031717334044928;1542.1955897202956;27.233475560822985;19.971691033980104;20.727619979998558;18.223254…
337;13.582090056418314;-1.0141364785194795;13.582090056418314;0.01739977708155327;0.1895554256496056;536.97;513.7860000000003;536.1539080960001;194.0;0.0;0.29385808169550315;-0.3836821308528754;0.3836821308528754;0.29385808169550315;0.9736842105263158;1.6578947368421053;2.3157894736842106;1.5898952433818112;1542.1955897202956;27.233475560822985;19.971691033980104;20.72761997999856;18.223254446010…
338;13.461604533282088;-0.45710569412950375;13.461604533282088;0.025448143731716;0.17113150379531478;579.8860000000001;555.6940000000003;578.0832637880001;188.0;0.0;0.29385808164311294;-0.3836821308528754;0.3836821308528754;0.29385808164311294;0.972972972972973;1.5945945945945945;2.2432432432432434;1.5817068201495628;1472.262585086918;26.363232072819912;19.6710768301605;22.01300231529366;17.81257…
339;13.513760180665011;-0.5003978751994624;13.513760180665011;0.002728823741491526;0.13243011047229028;543.0310000000003;515.8150000000003;542.1945497840001;198.0;0.0;0.2938580816430809;-0.38368213085287545;0.38368213085287545;0.2938580816430809;0.8461538461538461;1.3846153846153846;1.9230769230769231;1.573154748343113;1566.6841165558856;27.940582342009534;20.870462626340903;21.62639157235936;18.…
340;13.447993422170978;-0.47390953500741895;13.447993422170978;0.02921853462122037;0.186449501766469;535.4350000000003;511.2430000000004;534.1337793680001;188.0;0.0;0.2938580816431361;-0.3836821308528754;0.3836821308528754;0.2938580816431361;0.918918918918919;1.5405405405405406;2.189189189189189;1.581706820149562;1470.262585086918;26.363232072819912;19.6710768301605;21.182934722197412;17.81257084…
341;13.48079186110578;-4.807113772885841;13.48079186110578;0.027919728277009837;0.15795621553003164;584.9860000000001;560.7940000000002;584.155050968;212.0;0.0;0.572596300645028;-0.4057996758617557;0.572596300645028;0.4057996758617557;0.975609756097561;1.5853658536585367;2.1951219512195124;1.5457626025021545;1592.394897671026;29.57033885400645;21.33525406664282;22.091183012661276;19.4970222553548…
342;14.34661274879808;-4.706889105546393;14.34661274879808;0.08940558395686926;0.12564132555469962;586.9770000000002;563.7930000000001;586.150714536;212.0;0.0;0.4160135376749101;-0.3836821308528754;0.4160135376749101;0.3836821308528754;1.024390243902439;1.7073170731707317;2.317073170731707;1.5916928536524149;1640.8934500661906;29.733475560822985;21.227619979998558;21.983548926017015;19.4345793114…
343;14.076612748798079;-0.7772764482468564;14.076612748798079;0.03657442224826202;0.1895554256496056;536.9700000000001;513.7860000000003;536.153908096;194.0;0.0;0.2938580956358186;-0.3836821308528754;0.3836821308528754;0.2938580956358186;1.0263157894736843;1.736842105263158;2.3947368421052633;1.5966911483085442;1542.1955897202956;27.233475560822985;19.971691033980104;20.727619979998558;18.2232544…
344;13.536041261677152;-0.5120956685143192;13.536041261677152;0.013397457017725545;0.13243011047229028;543.0310000000002;515.8150000000003;542.1945497840001;198.0;0.0;0.2938580816539894;-0.3836821308528754;0.3836821308528754;0.2938580816539894;0.8717948717948718;1.564102564102564;2.230769230769231;1.5913147210714935;1583.9341165558858;27.940582342009534;20.870462626340903;21.626391572359356;18.72…
345;13.461185294598963;-4.509480098422005;13.461185294598963;0.06484833675233537;0.17050301151555108;568.9870000000001;544.7950000000002;568.1601363479999;206.0;0.0;0.41592062626852505;-0.3836821308528754;0.41592062626852505;0.3836821308528754;0.975;1.675;2.325;1.5915317966528635;1588.9061163049353;28.863232072819905;20.92700577617896;21.682934722197412;19.02389570889248;11.984692293675053;12.362…
346;13.455862935202529;-0.48033126522213787;13.455862935202529;0.02525758833374825;0.186449501766469;535.4350000000002;511.2430000000004;534.1337793680001;188.0;0.0;0.2938580816692313;-0.3836821308528754;0.3836821308528754;0.2938580816692313;0.9459459459459459;1.6756756756756757;2.3513513513513513;1.5885852718411277;1487.512585086918;26.36323207281991;19.6710768301605;21.18293472219741;17.8125708…
347;13.545053019381278;-0.5410951541110267;13.545053019381278;0.0418183299143311;0.19728987830422404;518.9800000000002;494.78800000000035;518.163329908;188.0;0.0;0.29385808169530764;-0.3836821308528754;0.3836821308528754;0.29385808169530764;1.0;1.7297297297297298;2.4054054054054053;1.5885852718411277;1489.512585086918;26.36323207281991;19.6710768301605;20.427005776178955;17.812570843487293;11.356…
348;13.47459874099604;-4.578176997860546;13.47459874099604;0.07937416575849587;0.17050301151555108;568.9870000000001;544.7950000000002;568.160136348;206.0;0.0;0.4162416364996329;-0.3836821308528754;0.4162416364996329;0.3836821308528754;0.975;1.625;2.275;1.6158769800161783;1588.9061163049353;28.86323207281991;20.927005776178962;21.682934722197412;19.040732461298084;11.99067535781876;12.36863983082…
349;13.466930916921964;-0.48956690392206226;13.466930916921964;0.011317049155114;0.186449501766469;535.4350000000001;511.24300000000034;534.1337793680001;188.0;0.0;0.29385808866067037;-0.3836821308528754;0.3836821308528754;0.29385808866067037;0.9459459459459459;1.6216216216216217;2.2972972972972974;1.595831631726444;1487.512585086918;26.36323207281991;19.6710768301605;21.182934722197412;17.829407…
350;13.517467182354064;-4.898276394718303;13.517467182354064;0.07986322829479753;0.15795621553003164;584.9860000000001;560.7940000000001;584.1550509680001;212.0;0.0;0.5726071673481811;-0.40543081824782323;0.5726071673481811;0.40543081824782323;1.0;1.6585365853658536;2.317073170731707;1.5992393382250203;1609.644897671026;29.570338854006454;21.335254066642825;22.09118301266128;19.513859007760406;12…
351;13.402643627932296;-0.4645645418661293;13.402643627932296;0.02656244670813046;0.20508193588944681;501.9780000000001;477.7860000000002;501.16800068800006;182.0;0.0;0.2938580816992827;-0.3836821308528754;0.3836821308528754;0.2938580816992827;0.9722222222222222;1.6388888888888888;2.3055555555555554;1.5841899179832701;1422.8752176495652;25.492988584816832;19.240325952651233;19.99625489866969;17.4…
352;13.374989306944641;-0.5114395418661288;13.374989306944641;0.028578067771370508;0.13486010024582518;501.9780000000002;477.78600000000023;501.16800068800006;182.0;0.0;0.2956078597573835;-0.3836821308528754;0.3836821308528754;0.2956078597573835;0.9444444444444444;1.5833333333333333;2.2222222222222223;1.5841899179832701;1422.8752176495652;25.492988584816832;19.163355845154353;19.91928479117281;17…
353;13.575908540378755;-0.5214064730830603;13.575908540378755;0.034139381939376046;0.20093191671956767;530.9720000000002;507.78800000000035;530.146930896;192.0;0.0;0.2942135089715005;-0.45359303140939183;0.45359303140939183;0.2942135089715005;1.0526315789473684;1.7894736842105263;2.526315789473684;1.4276219784505317;1571.4968730050696;26.64768912319608;20.032258668889376;20.78818761490783;18.3850…
354;13.374092775492553;-0.7403668949596975;13.374092775492553;0.050417437287211486;0.15791517727954096;564.4330000000003;541.2490000000004;563.1239429559998;198.0;0.0;0.32450216821396477;-0.3836821308528754;0.3836821308528754;0.32450216821396477;0.9487179487179487;1.6153846153846154;2.2564102564102564;1.5420227799274933;1569.5017198585183;27.940582342009538;20.37221833943782;21.88407623147473;18.…
355;13.342199771377329;-0.682712573972043;13.342199771377329;0.04436714260964725;0.12035053914395132;510.55800000000033;484.35000000000036;510.21278669199995;192.0;0.0;0.32450174797232656;-0.3986669790124539;0.3986669790124539;0.32450174797232656;0.9473684210526315;1.6842105263157894;2.3684210526315788;1.536899340447619;1532.4602522267862;27.070338854006458;20.270989931798617;20.270989931798617;1…
356;13.308084545039879;-0.6312310924905618;13.308084545039879;0.038932421954858354;0.1875795385535474;495.54300000000023;470.34300000000036;495.20188766000007;186.0;0.0;0.32450055863820476;-0.3836821308528754;0.3836821308528754;0.32450055863820476;0.8918918918918919;1.5405405405405406;2.189189189189189;1.5352214464174663;1467.8757631390051;26.200095366003378;19.770989931798617;19.770989931798617;…
