# Supplementary material for: Evaluating High-Variance Leaves as Uncertainty Measure for Random Forest Regression
Source: Molecules. 2021 Oct 28;26(21):6514. doi: 10.3390/molecules26216514 (PMC8588039; doi:10.3390/molecules26216514)
Supplement: Supplementary file 1 [file molecules-26-06514-s001.zip › supplementary_materials/data_sets/cortes-ciriano/IL4/descriptors/rdkit/X.csv]

id;MaxEStateIndex;MinEStateIndex;MaxAbsEStateIndex;MinAbsEStateIndex;qed;MolWt;HeavyAtomMolWt;ExactMolWt;NumValenceElectrons;NumRadicalElectrons;MaxPartialCharge;MinPartialCharge;MaxAbsPartialCharge;MinAbsPartialCharge;FpDensityMorgan1;FpDensityMorgan2;FpDensityMorgan3;BalabanJ;BertzCT;Chi0;Chi0n;Chi0v;Chi1;Chi1n;Chi1v;Chi2n;Chi2v;Chi3n;Chi3v;Chi4n;Chi4v;HallKierAlpha;Ipc;Kappa1;Kappa2;Kappa3;Lab…
0;14.186553610790138;-3.902752554151444;14.186553610790138;0.015228692946114508;0.35773053262035104;476.51500000000016;459.37900000000025;476.0736732440001;166.0;0.0;0.240936466395642;-0.33761812891039295;0.33761812891039295;0.240936466395642;1.0;1.71875;2.375;1.7906014585395065;1388.0604812708282;23.355160383312136;16.279841149064758;17.912834310920207;15.080666690914217;8.8099343427277;11.83941…
1;14.230623954643843;-3.83439439485443;14.230623954643843;0.010850531117712059;0.3577305326203512;476.5150000000001;459.37900000000025;476.0736732440001;166.0;0.0;0.24101170091648733;-0.3375800607605304;0.3375800607605304;0.24101170091648733;1.0;1.71875;2.375;1.8113153229339651;1388.0604812708282;23.355160383312136;16.279841149064758;17.91283431092021;15.080666690914217;8.8099343427277;11.8394170…
2;14.251619346270544;-3.913624769143706;14.251619346270544;0.04172930637283945;0.35773053262035104;476.51500000000016;459.37900000000025;476.0736732440001;166.0;0.0;0.24101170091648733;-0.33758006076050245;0.33758006076050245;0.24101170091648733;1.0;1.625;2.28125;1.848290875212464;1405.310481270828;23.35516038331214;16.279841149064758;17.91283431092021;15.080666690914217;8.8099343427277;11.839417…
3;14.212798963212371;-3.769100889736586;14.212798963212371;0.004957726456003231;0.4296490082532499;451.4830000000001;433.33900000000017;451.1114386560001;162.0;0.0;0.24101170686774576;-0.48096306883298434;0.48096306883298434;0.24101170686774576;1.03125;1.8125;2.53125;1.7577594620745307;1282.153819250127;22.97648072687178;16.670451349323574;17.4869479302513;15.407346627969815;9.17180240878175;10.6…
4;14.218606455907143;-3.8811937650046926;14.218606455907143;0.03867683745278416;0.36727651923944243;470.48600000000016;451.33400000000023;470.117252308;170.0;0.0;0.40786653483111707;-0.4363808043300296;0.4363808043300296;0.40786653483111707;1.1515151515151516;1.9090909090909092;2.606060606060606;1.6665108279773955;1292.852182897223;23.846724214874857;17.07869963978744;17.89519622071517;15.7405333…
5;14.137783749072529;-4.0196101489958425;14.137783749072529;0.02367175760213347;0.4745404768490687;447.8790000000002;432.75900000000024;447.05681624000005;154.0;0.0;0.239109666657538;-0.48096306883298434;0.48096306883298434;0.239109666657538;1.1666666666666667;1.8666666666666667;2.533333333333333;1.7972355598640157;1213.8298000258965;21.72540387131522;15.26395877195663;16.83638429890281;14.257370…
6;14.325528593413694;-3.861575035959303;14.325528593413694;0.046752816095574135;0.3995169841171763;436.47200000000015;419.3360000000001;436.1117730040001;156.0;0.0;0.23762294540028908;-0.3375507377963561;0.3375507377963561;0.23762294540028908;1.1290322580645162;1.935483870967742;2.7096774193548385;1.6087660152338852;1425.5818013104188;22.00986092169139;16.07966014236275;16.896156723290478;14.8298…
7;14.295456151826102;-3.8589639995104075;14.295456151826102;0.0393439914546061;0.3995169841171763;436.47200000000015;419.33600000000024;436.1117730040001;156.0;0.0;0.23762294540028908;-0.3375978850275192;0.3375978850275192;0.23762294540028908;1.1290322580645162;1.935483870967742;2.7096774193548385;1.5860847811242618;1425.5818013104188;22.00986092169139;16.07966014236275;16.896156723290478;14.8298…
8;14.15331298903456;-3.795544213429823;14.15331298903456;0.03431905761488285;0.39321520474910426;442.47600000000006;423.3240000000001;442.12233768800013;160.0;0.0;0.24314761016489903;-0.3484950292435789;0.3484950292435789;0.24314761016489903;1.064516129032258;1.6774193548387097;2.2903225806451615;1.693810385863309;1198.5897566139154;22.43251065250176;16.170451349323578;16.986947930251304;14.74053…
9;14.174308380661262;-3.868538784970023;14.174308380661262;0.054839835525122504;0.39321520474910426;442.4760000000001;423.3240000000002;442.1223376880001;160.0;0.0;0.24314761016489903;-0.3484950292435789;0.3484950292435789;0.24314761016489903;1.1290322580645162;1.8709677419354838;2.5483870967741935;1.7281805193277262;1215.8397566139151;22.432510652501765;16.170451349323578;16.9869479302513;14.740…
10;14.196859615552796;-3.8053473827418176;14.196859615552796;0.04143586334718807;0.3289002415967672;472.5020000000001;451.33400000000023;472.13290237200005;172.0;0.0;0.25768466922852656;-0.48378545929576827;0.48378545929576827;0.25768466922852656;1.0909090909090908;1.7272727272727273;2.3636363636363638;1.6355351044858288;1234.6146442965387;23.84672421487486;17.285806420973987;18.102303001901717;1…
11;14.217855007179503;-3.879608153029198;14.217855007179503;0.03792538872514495;0.3289002415967672;472.5020000000002;451.33400000000023;472.13290237200005;172.0;0.0;0.25768466922852656;-0.48378545929576827;0.48378545929576827;0.25768466922852656;1.1515151515151516;1.9090909090909092;2.606060606060606;1.6647231687745734;1251.8646442965387;23.846724214874857;17.285806420973987;18.102303001901717;15…
12;14.201150573584457;-3.8858190145318914;14.201150573584457;0.0229751899703714;0.48045844540002847;441.4880000000002;421.32800000000026;441.12708871999996;160.0;0.0;0.23788716629785428;-0.48095310214829506;0.48095310214829506;0.23788716629785428;1.1290322580645162;1.8387096774193548;2.5161290322580645;1.7694517285280567;1252.242216437837;22.432510652501765;16.808644029757776;17.625140610685502;1…
13;14.353355048936482;-3.891978107653267;14.353355048936482;0.009388197183942681;0.4531908841332722;513.5550000000003;489.3630000000003;513.159451468;188.0;0.0;0.2534762520635443;-0.33938933435933;0.33938933435933;0.2534762520635443;0.9722222222222222;1.6388888888888888;2.2777777777777777;1.4313614252223636;1391.8260767984352;25.871668241257183;19.309990123970827;20.12648670489855;17.096375353963…
14;14.38838523219205;-3.8075522840199922;14.38838523219205;0.03760520113668675;0.42794561829293176;472.50200000000024;451.3340000000003;472.13290237200005;172.0;0.0;0.23754770438026707;-0.4931298410395179;0.4931298410395179;0.23754770438026707;1.1515151515151516;1.878787878787879;2.5757575757575757;1.54560295191577;1300.6070703993869;23.587211190881014;17.501349370597815;18.317845951525538;15.685…
15;14.224916329857082;-4.1778157252309835;14.224916329857082;0.028975812547240798;0.44050410902801823;500.3390000000002;484.21100000000024;499.028408572;168.0;0.0;0.2651004924695;-0.49519703009833543;0.49519703009833543;0.2651004924695;1.0625;1.75;2.40625;1.8689470776505264;1290.70483644526;23.465890847321372;16.611013946674294;18.93936841963893;15.084555880672301;8.818787075255848;11.05787926886…
16;14.177082655294512;-3.8109951552946755;14.177082655294512;0.04884634113631647;0.41822624773731737;475.52700000000027;457.38300000000027;475.078424276;166.0;0.0;0.23754770438026707;-0.33761873804336995;0.33761873804336995;0.23754770438026707;1.03125;1.625;2.21875;1.7050190998296464;1249.9866723072678;23.302754140504845;16.70249087987513;18.335484041730584;15.11321210636952;9.077171764033025;11.…
17;14.198078046921218;-3.886119060930262;14.198078046921218;0.021782304765571636;0.41822624773731737;475.52700000000027;457.38300000000027;475.078424276;166.0;0.0;0.23762294540028908;-0.3376187380433419;0.3376187380433419;0.23762294540028908;1.09375;1.8125;2.46875;1.7380918169476838;1267.2366723072678;23.30275414050485;16.70249087987513;18.335484041730584;15.11321210636952;9.077171764033025;11.60…
18;14.217382004352604;-3.962061457256428;14.217382004352604;0.03331964066613158;0.4621566598206623;458.4750000000001;439.32300000000015;458.117252308;166.0;0.0;0.24123666915102535;-0.4952569575782837;0.4952569575782837;0.24123666915102535;1.15625;1.84375;2.46875;1.783544183098292;1262.071875270887;23.30275414050484;17.034349403724676;17.850845984652402;15.189221711291088;9.131068512673467;10.6773…
19;14.143008726115688;-4.273077149868904;14.143008726115688;0.07067036492180745;0.5021005086570143;446.43900000000014;430.31100000000026;446.097265812;160.0;0.0;0.2405418714479668;-0.47588545059214954;0.47588545059214954;0.2405418714479668;1.096774193548387;1.7741935483870968;2.4193548387096775;1.7898859228248454;1246.4882170939745;22.595647359318296;16.00406558627004;16.820562167197767;14.651216…
20;14.11868000115565;-3.7943068276267984;14.11868000115565;0.03516640924162684;0.520952016731779;428.4490000000002;411.3130000000002;428.106687624;154.0;0.0;0.23754770438026707;-0.47588545059214954;0.47588545059214954;0.23754770438026707;1.1;1.7;2.3;1.7292683873304382;1178.386774866062;21.725403871315223;15.70345138245044;16.519947963378165;14.240533306307347;8.602029410311008;10.14834888823257;6…
21;14.139675392782355;-3.8674058535726084;14.139675392782355;0.04932207649920528;0.520952016731779;428.4490000000002;411.3130000000002;428.1066876240001;154.0;0.0;0.23762294540028908;-0.47588545059214954;0.47588545059214954;0.23762294540028908;1.1666666666666667;1.9;2.566666666666667;1.7668274954402563;1195.6367748660623;21.72540387131522;15.703451382450439;16.519947963378165;14.240533306307345;8…
22;14.14640038683058;-3.8040262019415194;14.14640038683058;0.043445226283149285;0.4082227718942711;446.46400000000017;427.31200000000024;446.117252308;162.0;0.0;0.2577043215677535;-0.4809173461277237;0.4809173461277237;0.2577043215677535;1.064516129032258;1.6451612903225807;2.225806451612903;1.7158722117961969;1187.0248051262904;22.5956473593183;16.24183634660397;17.058332927531698;14.61321210636…
23;14.167395778457283;-3.8782798263234732;14.167395778457283;0.03306098069265495;0.4082227718942709;446.4640000000002;427.3120000000003;446.117252308;162.0;0.0;0.2577043215677535;-0.4809173461277237;0.4809173461277237;0.2577043215677535;1.1290322580645162;1.8387096774193548;2.4838709677419355;1.7510359390161583;1204.2748051262902;22.595647359318296;16.24183634660397;17.058332927531698;14.61321210…
24;14.26780211454544;-3.9654844946699233;14.26780211454544;0.03226332925267705;0.4473658469296618;472.50200000000024;451.33400000000023;472.132902372;172.0;0.0;0.24123666915102535;-0.4952569575782837;0.4952569575782837;0.24123666915102535;1.121212121212121;1.7878787878787878;2.393939393939394;1.7842875505979134;1307.3204438328196;24.22540387131522;17.95699913453505;18.773495715462776;15.502481642…
25;14.193428836308527;-4.276938550331867;14.193428836308527;0.07259185252511324;0.4855264865440822;460.4660000000002;442.32200000000023;460.11291587600005;166.0;0.0;0.2405418714479668;-0.4730248528136158;0.4730248528136158;0.2405418714479668;1.0625;1.71875;2.34375;1.7904420724458685;1291.6775059346737;23.518297090128666;16.926715317080415;17.74321189800814;14.9644768398995;9.060074794534266;10.60…
26;14.169100111348488;-3.7977298650402926;14.169100111348488;0.036098122204589744;0.5048906699245329;442.47600000000017;423.32400000000024;442.1223376880001;160.0;0.0;0.23754770438026707;-0.4730248528136158;0.4730248528136158;0.23754770438026707;1.064516129032258;1.6451612903225807;2.225806451612903;1.7329647607439251;1223.265165453819;22.648053602125596;16.626101113260816;17.442597694188542;14.5…
27;14.190095502975193;-3.8712672540355713;14.190095502975193;0.04740058889589949;0.5048906699245327;442.4760000000002;423.32400000000024;442.1223376880001;160.0;0.0;0.23762294540028908;-0.4730248528136158;0.4730248528136158;0.23762294540028908;1.1290322580645162;1.8387096774193548;2.4838709677419355;1.7687566190816897;1240.515165453819;22.648053602125593;16.626101113260816;17.442597694188542;14.5…
28;14.196820497023419;-3.8074492393550146;14.196820497023419;0.04437693924611219;0.39812327231374706;460.49100000000027;439.32300000000026;460.132902372;168.0;0.0;0.2605333080506619;-0.47805241966696593;0.47805241966696593;0.2605333080506619;1.03125;1.59375;2.15625;1.7265307666748535;1231.9497423383164;23.518297090128673;17.164486077414345;17.98098265834207;14.936508738570785;9.22361837343975;10.…
29;14.217815888650122;-3.882141226786436;14.217815888650122;0.03113949308934938;0.3981232723137473;460.4910000000002;439.3230000000004;460.132902372;168.0;0.0;0.2605333080506619;-0.47805241966696593;0.47805241966696593;0.2605333080506619;1.09375;1.78125;2.40625;1.7603144959776977;1249.1997423383161;23.51829709012867;17.164486077414345;17.98098265834207;14.936508738570785;9.22361837343975;10.76993…
30;14.207329203617984;-4.003128539705885;14.207329203617984;0.004195485557422218;0.5203096756894176;449.93900000000014;428.77100000000024;449.10885181200007;158.0;0.0;0.239109666657538;-0.33761912223683366;0.33761912223683366;0.239109666657538;1.0333333333333334;1.6666666666666667;2.2666666666666666;1.8393290577936856;1178.7914854872981;22.104083527755574;16.571253431116595;18.14367895806277;13.9…
31;14.171856292690528;-3.8405127989651455;14.171856292690528;0.005916989480977186;0.5799041327361719;415.4940000000001;393.3180000000002;415.14782416400004;152.0;0.0;0.23762294540028908;-0.33761912223683366;0.33761912223683366;0.23762294540028908;1.0;1.6896551724137931;2.310344827586207;1.8168559356863527;1126.3536588413099;21.233840039752494;16.270639227296993;17.087135808224716;13.5200065191343…
32;14.233408210289523;-3.93462128078654;14.233408210289523;0.0007730238980592219;0.46832039040452317;465.93800000000005;444.77000000000015;465.1037664320001;164.0;0.0;0.23790836502204216;-0.49519703009833543;0.49519703009833543;0.23790836502204216;1.1290322580645162;1.8064516129032258;2.4193548387096775;1.8927966031154702;1221.4323380073706;22.758784066134826;16.979501721580455;18.55192724852664;…
33;14.244073923544521;-3.932665704551399;14.244073923544521;0.004726244974521787;0.4409935489452871;455.51500000000016;433.3390000000002;455.1427387840001;166.0;0.0;0.23790836502204216;-0.48096306883298434;0.48096306883298434;0.23790836502204216;1.15625;1.84375;2.46875;1.8247563775079931;1255.5481885863405;23.302754140504838;17.46334456813703;18.279841149064755;15.168053661235913;9.56764094780470…
34;14.230185034655634;-3.939586119776313;14.230185034655634;0.003086255025478657;0.46464632087274893;456.50300000000016;435.3350000000002;456.137987752;166.0;0.0;0.23790836502204216;-0.47875821671261803;0.47875821671261803;0.23790836502204216;1.15625;1.84375;2.46875;1.8247563775079931;1257.516883788117;23.30275414050485;17.333207894447362;18.14970447537509;15.168053661235911;9.50257261095987;11.0…
35;14.35611254743199;-3.9480350227317884;14.35611254743199;0.006376761942202824;0.3764607257878249;466.4980000000001;447.34600000000023;466.122337688;168.0;0.0;0.23790836502204216;-0.4455918680781265;0.4455918680781265;0.23790836502204216;1.121212121212121;1.8484848484848484;2.5454545454545454;1.6215618625451096;1508.5874183128033;23.750347897697548;17.626101113260816;18.44259769418854;15.6343801…
36;14.372572772579085;-3.812027895853777;14.372572772579085;0.04291063663271277;0.5150565004492897;472.50200000000024;451.3340000000003;472.132902372;172.0;0.0;0.2699259165879157;-0.4758239541124794;0.4758239541124794;0.2699259165879157;1.0909090909090908;1.7575757575757576;2.4242424242424243;1.5633858836624401;1345.3609006637712;23.965890847321372;17.956999134535053;18.77349571546278;15.43650873…
37;14.39356816420579;-3.88797918963466;14.39356816420579;0.02852606191441054;0.5150565004492897;472.5020000000002;451.3340000000003;472.132902372;172.0;0.0;0.2699259165879157;-0.4758239541124794;0.4758239541124794;0.2699259165879157;1.121212121212121;1.8484848484848484;2.5757575757575757;1.5940757095756888;1362.6109006637712;23.965890847321372;17.956999134535053;18.77349571546278;15.4365087385707…
38;14.424465776694312;-3.92804718557148;14.424465776694312;0.006332236853521245;0.457563122923196;520.5680000000002;499.4000000000003;520.099887992;184.0;0.0;0.24753486953864218;-0.3375500865409813;0.3375500865409813;0.24753486953864218;1.0571428571428572;1.6857142857142857;2.3142857142857145;1.6226912381101632;1557.514457075134;25.758784066134822;18.77349571546278;20.40648887731823;16.2133821921…
39;14.445461168321016;-3.935982944533595;14.445461168321016;0.018145359612780965;0.457563122923196;520.5680000000003;499.4000000000004;520.099887992;184.0;0.0;0.24753486953864218;-0.3375500865409533;0.3375500865409533;0.24753486953864218;1.0857142857142856;1.7714285714285714;2.4571428571428573;1.6525694561867383;1574.7644570751343;25.758784066134826;18.77349571546278;20.406488877318232;16.2133821…
40;14.435307826948513;-3.722889101447126;14.435307826948513;0.03953890661263104;0.3830042426238655;502.52800000000013;479.34400000000016;502.143467056;184.0;0.0;0.26757841731085275;-0.49525681104854546;0.49525681104854546;0.26757841731085275;1.1142857142857143;1.8285714285714285;2.5428571428571427;1.5664792204484665;1413.4404056901892;25.380104409694464;19.2633332911197;20.079829872047426;16.5183…
41;12.155602147310667;-3.8454105586319653;12.155602147310667;0.04370700885578338;0.386420926607622;455.5000000000002;434.3320000000002;455.137573152;166.0;0.0;0.26757841731083953;-0.47583985185547295;0.47583985185547295;0.26757841731083953;1.09375;1.84375;2.59375;1.5688299302634792;1325.273607428848;23.0956473593183;17.20917133521549;18.025667916143217;15.008988383642219;9.451302803601806;10.9976…
42;14.661266917785884;-3.834489116841096;14.661266917785884;0.050250694024461584;0.2878586552888569;564.5990000000003;539.3990000000003;564.15911712;206.0;0.0;0.2676778920228741;-0.4967681999967594;0.4967681999967594;0.2676778920228741;1.05;1.75;2.425;1.3840225490293476;1666.3323293178287;28.440582342009534;21.459105552133593;22.27560213306132;19.10070665161348;12.049947817311411;13.5962672952329…
43;14.68226230941259;-3.9130399564201137;14.68226230941259;0.01564589454290055;0.2878586552888569;564.5990000000003;539.3990000000003;564.1591171200001;206.0;0.0;0.2676778920228741;-0.4967681999967594;0.4967681999967594;0.2676778920228741;1.075;1.825;2.55;1.4041184758296454;1683.5823293178285;28.440582342009534;21.459105552133593;22.27560213306132;19.10070665161348;12.04994781731141;13.5962672952…
44;14.681843049473127;-3.827081709433689;14.681843049473127;0.02905086885455499;0.2684637519482046;580.6670000000001;555.4670000000004;580.1362735;206.0;0.0;0.24003620652040109;-0.49676819999675975;0.49676819999675975;0.24003620652040109;1.05;1.75;2.425;1.3840225490293476;1667.9419697922654;28.440582342009534;21.459105552133593;23.092098713989046;19.10070665161348;12.049947817311411;14.4759201064…
45;14.236617872839638;-3.8943935577070055;14.236617872839638;0.02946629088970054;0.4066922491717001;458.5190000000002;435.33500000000026;458.15363781600007;168.0;0.0;0.23788716629785428;-0.35203776906673795;0.35203776906673795;0.23788716629785428;1.09375;1.78125;2.4375;1.7450313679893599;1232.7824362593808;23.30275414050484;17.515750810944326;18.332247391872052;15.151216908830305;9.71112856801411…
46;14.162702371020092;-3.7912309204507877;14.162702371020092;0.029502534055568352;0.41885162163005774;444.49200000000013;423.3240000000002;444.137987752;162.0;0.0;0.23754770438026707;-0.35203776906673795;0.35203776906673795;0.23754770438026707;1.032258064516129;1.6451612903225807;2.2580645161290325;1.6875403213831617;1168.5244937154725;22.432510652501765;16.593101080133952;17.409597661061678;14.7…
47;14.183697762646801;-3.8637222614107087;14.183697762646801;0.04177185555375207;0.41885162163005774;444.49200000000013;423.3240000000002;444.1379877520001;162.0;0.0;0.23762294540028908;-0.35203776906673795;0.35203776906673795;0.23762294540028908;1.096774193548387;1.8387096774193548;2.5161290322580645;1.721676438882205;1185.7744937154725;22.432510652501765;16.593101080133952;17.409597661061678;14…
48;14.39795525738132;-4.056810813072435;14.39795525738132;0.025331143252007582;0.39665087317247066;496.5680000000002;471.3680000000003;496.16928788000007;182.0;0.0;0.26388382826240575;-0.3376103779130979;0.3376103779130979;0.26388382826240575;1.0857142857142856;1.8;2.4857142857142858;1.8279884633208345;1402.8537792508484;25.587211190881014;19.51537064925158;20.331867230179302;16.622560683133084;1…
49;14.364969146270207;-4.069302594794986;14.364969146270207;0.009659306942857215;0.3707511240431527;516.9860000000001;494.81000000000023;516.1146654640002;182.0;0.0;0.26388382826240575;-0.3375722990959041;0.3375722990959041;0.26388382826240575;1.1714285714285715;1.8857142857142857;2.5714285714285716;1.8279884633208345;1408.8509542788447;25.587211190881014;18.893335122260808;20.465760649206985;16.…
50;14.279513899356626;-4.1025178532849695;14.279513899356626;0.005026771972905575;0.398772851453644;502.5030000000002;482.3430000000003;502.12348055999996;182.0;0.0;0.26388382826240575;-0.47567679801561186;0.47567679801561186;0.26388382826240575;1.1142857142857143;1.8285714285714285;2.5142857142857142;1.8279884633208348;1409.5402711602987;25.587211190881014;18.594476631538125;19.410973212465848;1…
51;14.286600067157078;-4.055999037884733;14.286600067157078;0.0238823715456129;0.39450694947492193;483.5250000000002;461.3490000000003;483.13765340400005;176.0;0.0;0.2638838282624058;-0.48096306883298434;0.48096306883298434;0.2638838282624058;1.1470588235294117;1.8529411764705883;2.5294117647058822;1.8004988233522476;1338.4567317420597;24.716967702877934;18.423999101408185;19.24049568233591;16.21…
52;14.272711178268189;-4.062919453109646;14.272711178268189;0.016359672274174564;0.4149436996446983;484.51300000000026;463.34500000000025;484.1329023720001;176.0;0.0;0.26388382826240575;-0.47875821671261803;0.47875821671261803;0.26388382826240575;1.1470588235294117;1.8529411764705883;2.5294117647058822;1.8004988233522472;1340.4910265914602;24.716967702877938;18.293862427718516;19.110359008646242;…
53;14.339406744745226;-4.075406943453459;14.339406744745226;0.0015984121020753417;0.342402633816259;517.5390000000003;493.3470000000003;517.143132708;190.0;0.0;0.3433803921950154;-0.4819105968199859;0.4819105968199859;0.3433803921950154;1.0555555555555556;1.75;2.4166666666666665;1.7583105111549837;1365.9072871837352;26.29431797206756;19.663145413146285;20.47964199407401;17.10572393072748;10.63529…
54;14.436813039610312;-4.066321169390426;14.436813039610312;0.021494639938136384;0.2624335679504729;540.5770000000002;515.3770000000003;540.15911712;198.0;0.0;0.26388382826240575;-0.4871672892935718;0.4871672892935718;0.26388382826240575;1.0526315789473684;1.7894736842105263;2.473684210526316;1.4561522991057991;1556.9695012344537;27.285881803630275;20.77946098737201;21.59595756829973;18.123362020…
56;14.368955164021834;-4.039077280479238;14.368955164021834;0.019139301495410876;0.3584958847319435;530.5820000000002;503.3660000000003;530.1747671840001;196.0;0.0;0.4087373211005161;-0.44907585586621934;0.44907585586621934;0.4087373211005161;1.054054054054054;1.7837837837837838;2.4594594594594597;1.6716739006672916;1366.2974741342503;27.001424753254106;20.486567768558555;21.303064349486277;17.56…
57;14.395565010958851;-4.021401230704034;14.395565010958851;0.03158184530752117;0.3067372187591503;506.56300000000016;483.3790000000003;506.15363781600007;184.0;0.0;0.2636191269065453;-0.3376191248805822;0.3376191248805822;0.2636191269065453;0.9444444444444444;1.6666666666666667;2.388888888888889;1.46915769142681;1465.1369657052146;25.545394827624126;19.272365483202787;20.088862064130513;17.31883…
58;14.383892929417472;-4.03564987309413;14.383892929417472;0.022439462311530045;0.27454204339822724;526.5500000000002;503.3660000000003;526.1434670560001;192.0;0.0;0.2636191269065453;-0.4871672892935718;0.4871672892935718;0.2636191269065453;1.0810810810810811;1.864864864864865;2.5675675675675675;1.4301879286918735;1508.3157408323273;26.415638315627202;19.856811256561635;20.67330783748936;17.71267…
59;14.376434842632463;-4.0392969746362715;14.376434842632463;0.01930181167360656;0.27629050671658073;527.5380000000001;505.36200000000025;527.1387160240001;192.0;0.0;0.26405820804521446;-0.48376661168857643;0.48376661168857643;0.26405820804521446;1.0810810810810811;1.864864864864865;2.5675675675675675;1.4301879286918735;1510.1712064102476;26.4156383156272;19.72667458287197;20.54317116379969;17.71…
60;14.255855666082486;-3.642583354833778;14.255855666082486;0.07871154338686837;0.4109163021208429;454.5310000000003;431.34700000000026;454.15872319600004;166.0;0.0;0.240137409295405;-0.33757875300934226;0.33757875300934226;0.240137409295405;1.125;1.90625;2.65625;1.7987769321688765;1257.5161461195528;23.13961743368831;17.684472627977343;18.500969208905065;15.318030230492775;9.991926324182023;11.4…
61;14.131916622872613;-3.6567934274229708;14.131916622872613;0.03296180058851439;0.38424108226591913;467.9290000000001;447.7690000000001;467.09943000000004;164.0;0.0;0.240137409295405;-0.33756930524887874;0.33756930524887874;0.240137409295405;1.032258064516129;1.8064516129032258;2.5483870967741935;1.7854411887882031;1177.981831412363;22.432510652501765;16.493187978495836;18.06561350544202;14.7800…
62;14.323114658881877;-3.905118954789859;14.323114658881877;0.03528911307412996;0.3604194501057768;487.56100000000026;461.35300000000035;487.180186912;180.0;0.0;0.3145817221310915;-0.3514819354174646;0.3514819354174646;0.3145817221310915;1.1176470588235294;1.7941176470588236;2.411764705882353;1.7527271411541214;1284.1557240845461;24.880104409694464;18.747421456820454;19.56391803774818;16.06190051…
63;14.249199157062334;-3.800812710796737;14.249199157062334;0.03470308792907839;0.3719459106760357;473.53400000000033;449.3420000000003;473.164536848;174.0;0.0;0.3145817221310915;-0.3514819354174646;0.3514819354174646;0.3145817221310915;1.0606060606060606;1.6666666666666667;2.242424242424242;1.7006960232161616;1219.6106202502972;24.00986092169139;17.82477172601008;18.641268306937807;15.6512169088…
64;14.27019454868904;-3.8744476584935597;14.27019454868904;0.05440292427527438;0.3719459106760357;473.5340000000003;449.34200000000027;473.164536848;174.0;0.0;0.3145817221310915;-0.3514819354174646;0.3514819354174646;0.3145817221310915;1.121212121212121;1.8484848484848484;2.484848484848485;1.7319992205369967;1236.8606202502972;24.009860921691388;17.82477172601008;18.641268306937807;15.65121690883…
65;13.024483673198223;-3.73578680290805;13.024483673198223;0.0035670368970630584;0.32983465336329854;554.4560000000002;529.2560000000003;553.0953452599999;192.0;0.0;0.35643589803153763;-0.49457782167760367;0.49457782167760367;0.35643589803153763;0.9722222222222222;1.6944444444444444;2.3055555555555554;2.0394214979642498;1366.9955422191983;26.457454678884098;20.002724922001985;22.331079394966622;1…
66;13.116186394557735;-3.7639442780323864;13.116186394557735;0.025525152707241094;0.29646917441867515;584.6550000000002;552.3990000000001;584.2053183639998;218.0;0.0;0.35643589803155695;-0.49457782167760367;0.49457782167760367;0.35643589803155695;1.048780487804878;1.7804878048780488;2.4390243902439024;1.6969741748548512;1588.9591555092122;29.949018510446816;23.563292556911254;24.37978913783898;19…
67;14.294417480500632;-3.897374571739799;14.294417480500632;0.028479164258391698;0.31120950340784886;487.5610000000002;461.35300000000024;487.18018691200007;180.0;0.0;0.31429055019450586;-0.33844374445100256;0.33844374445100256;0.31429055019450586;1.0588235294117647;1.7647058823529411;2.4411764705882355;1.670936968915332;1267.989856213213;24.716967702877938;18.72285759213087;19.539354173058598;16…
68;14.220501978681092;-3.794098111850976;14.220501978681092;0.02841714731779499;0.32035372046285526;473.5340000000002;449.3420000000002;473.164536848;174.0;0.0;0.31429055019450586;-0.33844374445100256;0.33844374445100256;0.31429055019450586;1.0;1.6363636363636365;2.272727272727273;1.6190049722805107;1203.5328635000683;23.84672421487486;17.8002078613205;18.616704442248224;15.740533306307345;10.044…
69;14.241497370307794;-3.8667032754435025;14.241497370307794;0.054857095982445925;0.32035372046285526;473.5340000000002;449.34200000000027;473.164536848;174.0;0.0;0.31429055019450586;-0.33844374445100256;0.33844374445100256;0.31429055019450586;1.0606060606060606;1.8181818181818181;2.515151515151515;1.6476578019720916;1220.782863500068;23.84672421487486;17.8002078613205;18.616704442248228;15.74053…
70;14.263244253174808;-3.8993114788039533;14.263244253174808;0.03267124366783403;0.3373433846628947;473.53400000000016;449.3420000000002;473.16453684800007;174.0;0.0;0.3145480080192568;-0.3384359916933894;0.3384359916933894;0.3145480080192568;1.0606060606060606;1.7575757575757576;2.4242424242424243;1.7146859755506059;1251.2131598421356;24.009860921691384;18.015750810944326;18.83224739187205;15.65…
71;14.189328751355266;-3.7956406319859597;14.189328751355266;0.03234289282564595;0.34717406509609255;459.5070000000001;437.3310000000002;459.148886784;168.0;0.0;0.3145480080192568;-0.3384359916933894;0.3384359916933894;0.3145480080192568;1.0;1.625;2.25;1.6600654952714295;1186.8201834097383;23.13961743368831;17.093101080133955;17.90959766106168;15.240533306307345;9.544461901347445;11.0907813792690…
72;14.210324142981971;-3.8686401825076557;14.210324142981971;0.058542672675762075;0.34717406509609255;459.5070000000002;437.3310000000002;459.148886784;168.0;0.0;0.3145480080192568;-0.3384359916933894;0.3384359916933894;0.3145480080192568;1.0625;1.8125;2.5;1.6915705244177308;1204.070183409738;23.13961743368831;17.093101080133952;17.909597661061678;15.240533306307345;9.544461901347445;11.090781379…
73;14.330195380939601;-3.9048697759787374;14.330195380939601;0.0361084105175844;0.3373433846628947;473.5340000000002;449.3420000000002;473.1645368480001;174.0;0.0;0.3145480176676769;-0.33843599166122046;0.33843599166122046;0.3145480176676769;1.0909090909090908;1.8484848484848484;2.5757575757575757;1.7640284983225054;1268.4631598421354;24.009860921691388;18.015750810944322;18.832247391872052;15.65…
74;14.25627987912006;-3.800282023210643;14.25627987912006;0.03520635071415912;0.34717406509609255;459.5070000000002;437.33100000000024;459.14888678400007;168.0;0.0;0.3145480176676769;-0.33843599166122046;0.33843599166122046;0.3145480176676769;1.0625;1.8125;2.5;1.7085144988841037;1204.070183409738;23.139617433688315;17.093101080133952;17.909597661061678;15.240533306307345;9.544461901347445;11.0907…
75;14.277275270746763;-3.8741984796824416;14.277275270746763;0.05048827596262839;0.34717406509609255;459.50700000000023;437.33100000000024;459.14888678400007;168.0;0.0;0.3145480176676769;-0.33843599166122046;0.33843599166122046;0.3145480176676769;1.0625;1.78125;2.5;1.7417698510828654;1221.320183409738;23.139617433688315;17.093101080133952;17.909597661061678;15.240533306307345;9.544461901347445;11…
76;14.443372799060203;-3.9144042964838692;14.443372799060203;0.039516848843604846;0.4308298629629868;520.6120000000003;495.41200000000026;520.1362735;186.0;0.0;0.23788716629785428;-0.33761018996121356;0.33761018996121356;0.23788716629785428;1.0571428571428572;1.7714285714285714;2.4857142857142858;1.5396117012339015;1495.7758678914456;25.380104409694468;19.116324280555475;20.749317442410927;16.457…
77;14.369457297240661;-3.809054756387066;14.369457297240661;0.038653716688360484;0.44269877657225365;506.5850000000003;483.4010000000003;506.120623436;180.0;0.0;0.23754770438026707;-0.33761018996124154;0.33761018996124154;0.23754770438026707;1.0294117647058822;1.7352941176470589;2.411764705882353;1.5004958842051574;1430.1177197096747;24.50986092169139;18.193674549745108;19.82666771160056;16.04699…
78;14.390452688867363;-3.8837330001875734;14.390452688867363;0.04985502850488599;0.44269877657225365;506.58500000000026;483.4010000000003;506.120623436;180.0;0.0;0.23762294540028908;-0.33761018996121356;0.33761018996121356;0.23762294540028908;1.0588235294117647;1.8235294117647058;2.5588235294117645;1.5276425608111754;1447.3677197096747;24.509860921691388;18.193674549745108;19.826667711600557;16.0…
79;14.53309301851051;-3.644138510778118;14.53309301851051;0.022925015458419296;0.18800539842078465;583.6900000000002;549.4180000000002;583.2377017880001;218.0;0.0;0.24010710750199438;-0.48688804624505555;0.48688804624505555;0.24010710750199438;1.0;1.7317073170731707;2.3902439024390243;1.3713503731761876;1558.166285864055;29.40720214718992;23.43974663596774;24.256243216895466;19.661366823393305;13…
80;14.240315285381048;-3.6288796743535436;14.240315285381048;0.02117270875571564;0.34541391828649143;497.60000000000014;469.3760000000002;497.2009223560001;184.0;0.0;0.24010710750199438;-0.33761911878743184;0.33761911878743184;0.24010710750199438;1.0;1.6285714285714286;2.257142857142857;1.6433212143487923;1256.5252886678215;25.260937777247953;19.623250055040018;20.439746635967744;16.8391982805479…
81;14.444212378963453;-3.6279904430790917;14.444212378963453;0.019429663876328496;0.219912504828689;549.6760000000003;517.4200000000003;549.232222484;204.0;0.0;0.24010710750199438;-0.33761912488061024;0.33761912488061024;0.24010710750199438;0.8461538461538461;1.4615384615384615;2.128205128205128;1.3686659989357377;1448.0039971677613;27.666715171183768;21.932651131798522;22.74914771272625;18.85683…
82;14.404348802369109;-3.626607939701984;14.404348802369109;0.01524061428955159;0.2341851964232634;538.6530000000002;507.40500000000037;538.227471452;200.0;0.0;0.24010710750199438;-0.3376191096442543;0.3376191096442543;0.24010710750199438;0.9736842105263158;1.6578947368421053;2.3157894736842106;1.3689265732228604;1408.9008127319196;26.959608389997218;21.302514458108856;22.119011039036582;18.35683…
83;14.432540297422076;-3.6405836864815355;14.432540297422076;0.026999089532493192;0.19777618252069423;569.6630000000002;537.4070000000003;569.2220517239999;212.0;0.0;0.24010710750199438;-0.4871672892935718;0.4871672892935718;0.24010710750199438;1.0;1.675;2.325;1.342105258283435;1492.3181585828056;28.536958659186844;22.51709690515737;23.333593486085096;19.250683220870346;12.79145100742905;14.27461…
84;14.439443650479273;-3.6373519228619613;14.439443650479273;0.017357216254256347;0.19978881476514657;565.6750000000003;533.4190000000003;565.227137104;210.0;0.0;0.24010710750199438;-0.48730505464590934;0.48730505464590934;0.24010710750199438;0.9;1.6;2.275;1.343365530785405;1468.5340246491926;28.373821952370314;22.340899422262385;23.15739600319011;19.356836370752994;12.874276431514414;14.35743967…
85;14.440470935160405;-3.637035586211368;14.440470935160405;0.015621679064173444;0.19978881476514657;565.6750000000003;533.4190000000003;565.2271371040001;210.0;0.0;0.24010710750199438;-0.4888554268121782;0.4888554268121782;0.24010710750199438;0.925;1.625;2.3;1.3433655307854049;1468.5340246491926;28.373821952370314;22.340899422262385;23.15739600319011;19.356836370752994;12.864210324773076;14.3473…
86;14.442402230360932;-3.6359668813107144;14.442402230360932;0.013224984849297794;0.18628329320430262;585.7310000000001;553.4750000000001;585.199208104;212.0;0.0;0.24010710750199438;-0.4872716797317875;0.4872716797317875;0.24010710750199438;0.975;1.65;2.3;1.3421052582834354;1493.5632710806422;28.536958659186844;22.51709690515737;24.150090067012822;19.250683220870346;12.779510745144677;15.14232680…
87;14.425082210637065;-3.6438282745599193;14.425082210637065;0.037866858127534764;0.2020856027245755;570.6510000000002;539.4030000000001;570.217300692;212.0;0.0;0.26405820804521446;-0.48376661168857643;0.48376661168857643;0.26405820804521446;0.975;1.65;2.3;1.342105258283435;1494.140172923954;28.536958659186848;22.386960231467704;23.20345681239543;19.250683220870346;12.66131433373938;14.1444775813…
88;14.515091982037424;-3.6412153455228666;14.515091982037424;0.029157725165605886;0.19978881476514657;565.6750000000002;533.4190000000003;565.227137104;210.0;0.0;0.24010710750199438;-0.4887772617509011;0.4887772617509011;0.24010710750199438;0.95;1.75;2.475;1.3749564854277023;1485.7840246491926;28.373821952370314;22.340899422262385;23.15739600319011;19.356836370752994;12.864210324773076;14.3473735…
89;14.496745639827445;-3.648837057969644;14.496745639827445;0.05668858936313681;0.2020856027245752;570.6510000000003;539.4030000000002;570.217300692;212.0;0.0;0.2640582251861015;-0.4836884450080781;0.4836884450080781;0.2640582251861015;1.025;1.8;2.5;1.3736589069773113;1511.390172923954;28.53695865918685;22.386960231467707;23.203456812395434;19.250683220870346;12.66131433373938;14.144477581333774;…
90;14.584338675927782;-3.7176435573199567;14.584338675927782;0.045846305837929036;0.18800539842078465;583.6900000000002;549.4180000000002;583.237701788;218.0;0.0;0.24018234862939364;-0.48688804624505555;0.48688804624505555;0.24018234862939364;1.024390243902439;1.8048780487804879;2.5121951219512195;1.4112887968742711;1575.416285864055;29.407202147189924;23.439746635967744;24.25624321689547;19.6613…
91;14.495458036380725;-3.6992994733344218;14.495458036380725;0.0034916265031810223;0.219912504828689;549.6760000000003;517.4200000000003;549.2322224840001;204.0;0.0;0.24018234862939364;-0.3376191248805822;0.3376191248805822;0.24018234862939364;0.8974358974358975;1.6153846153846154;2.3333333333333335;1.4110810402688625;1465.2539971677613;27.666715171183764;21.932651131798526;22.749147712726252;18.…
92;14.483785954839346;-3.713548115724516;14.483785954839346;0.04992037991200271;0.19777618252069423;569.6630000000002;537.4070000000003;569.222051724;212.0;0.0;0.24018234862939364;-0.4871672892935718;0.4871672892935718;0.24018234862939364;1.025;1.8;2.5;1.381688515423602;1509.5681585828054;28.536958659186848;22.517096905157373;23.3335934860851;19.250683220870346;12.79145100742905;14.27461425502344…
93;14.490689307896545;-3.709947292679249;14.490689307896545;0.04027850663376564;0.19978881476514657;565.6750000000002;533.4190000000003;565.2271371040001;210.0;0.0;0.24018234862939364;-0.48730505464590934;0.48730505464590934;0.24018234862939364;0.925;1.725;2.45;1.383033079130282;1485.7840246491926;28.37382195237031;22.34089942226239;23.157396003190115;19.356836370752994;12.874276431514414;14.3574…
94;14.493647887778202;-3.7084040828027054;14.493647887778202;0.03614627522880709;0.18628329320430256;585.7310000000001;553.4750000000003;585.199208104;212.0;0.0;0.24018234862939364;-0.4872716797317875;0.4872716797317875;0.24018234862939364;1.025;1.8;2.5;1.381688515423602;1510.8132710806424;28.536958659186848;22.51709690515737;24.150090067012822;19.250683220870346;12.779510745144677;15.14232680399…
95;14.566337639454698;-3.7146168290219745;14.566337639454698;0.052079015545115404;0.19978881476514657;565.6750000000003;533.4190000000003;565.2271371039999;210.0;0.0;0.24018234862939364;-0.4887772617509011;0.4887772617509011;0.24018234862939364;0.95;1.725;2.475;1.4164181547762718;1503.0340246491928;28.373821952370307;22.340899422262385;23.15739600319011;19.356836370752994;12.864210324773076;14.34…
96;14.3896821043217;-3.9136749544964577;14.3896821043217;0.03914609915144873;0.2592657628045467;524.5820000000002;499.38200000000035;524.1754358800001;192.0;0.0;0.23788716629785428;-0.3376191246968815;0.3376191246968815;0.23788716629785428;1.0810810810810811;1.8108108108108107;2.5135135135135136;1.4277848022631017;1538.096836565615;26.57877502244373;20.06487854032349;20.881375121251217;17.6175434…
97;14.336761994128862;-3.883003658200161;14.336761994128862;0.04637106385205514;0.2674377994341612;510.55500000000023;487.3710000000003;510.15978581600007;186.0;0.0;0.23762294540028908;-0.3376191246968815;0.3376191246968815;0.23762294540028908;1.0833333333333333;1.8611111111111112;2.5833333333333335;1.413921612819335;1489.49697406246;25.70853153444065;19.14222880951312;19.958725390440847;17.20685…
98;14.374469841846977;-3.917941376659972;14.374469841846977;0.033940775850116456;0.280368371148466;510.5550000000002;487.37100000000027;510.1597858160001;186.0;0.0;0.2563063056088089;-0.33761871882401073;0.33761871882401073;0.2563063056088089;1.0833333333333333;1.8055555555555556;2.5;1.478616285149703;1520.8633049322173;25.871668241257183;19.357771759136945;20.17426834006467;17.134380156424697;10…
99;14.3947390800137;-4.042251640645753;14.3947390800137;0.007156375520824154;0.46342416653356094;506.94700000000023;486.7870000000003;506.09393002;178.0;0.0;0.26297866067818854;-0.4799529149023924;0.4799529149023924;0.26297866067818854;1.2058823529411764;1.911764705882353;2.6176470588235294;1.5356741526432067;1385.6717358175542;24.620591385700624;18.042070388730824;19.614495915677008;16.007058956…
100;14.180041749353062;-3.8007576925772537;14.180041749353062;0.038021081634368015;0.46493408560248417;460.49100000000027;439.32300000000026;460.13290237200005;168.0;0.0;0.25948664540198535;-0.48377757649292064;0.48377757649292064;0.25948664540198535;1.0625;1.65625;2.25;1.672906791700779;1201.7645584940856;23.302754140504845;17.241456184911225;18.05795276583895;15.11321210636952;9.241081607550989…
101;14.201037140979768;-3.8745556238043215;14.201037140979768;0.044093250675973916;0.46493408560248417;460.49100000000027;439.32300000000026;460.13290237200005;168.0;0.0;0.25948664540198535;-0.48377757649292064;0.48377757649292064;0.25948664540198535;1.125;1.84375;2.5;1.7048403749683874;1219.0145584940853;23.302754140504845;17.241456184911225;18.05795276583895;15.11321210636952;9.241081607550989;…
102;14.304076661884547;-4.053758587863055;14.304076661884547;0.027925834735968103;0.4029401471132005;529.3810000000001;510.2290000000002;528.054957668;180.0;0.0;0.259488124993166;-0.4822085864766292;0.4822085864766292;0.259488124993166;1.1176470588235294;1.7941176470588236;2.4411764705882355;1.7716420527372223;1340.6341659792722;25.043241116511;17.842684592550427;20.17103906551506;15.934579311415…
103;14.247608359330385;-3.815083491930524;14.247608359330385;0.05017043512987507;0.43402658846255265;494.93600000000026;474.7760000000003;494.09393001999996;174.0;0.0;0.259488124993166;-0.4822085864766292;0.4822085864766292;0.259488124993166;1.1515151515151516;1.8181818181818181;2.4242424242424243;1.7192432049566453;1272.0466562140432;24.17299762850792;17.542070388730824;19.114495915677004;15.523…
104;14.26860375095709;-3.8911428471223144;14.26860375095709;0.0127015273199651;0.43402658846255265;494.93600000000026;474.77600000000024;494.09393001999996;174.0;0.0;0.259488124993166;-0.4822085864766292;0.4822085864766292;0.259488124993166;1.1818181818181819;1.9090909090909092;2.5757575757575757;1.7512236545177782;1289.2966562140434;24.17299762850792;17.542070388730824;19.114495915677004;15.5238…
105;14.273058956130122;-4.033359687886645;14.273058956130122;0.01937042398428268;0.4186869675916167;508.96300000000025;486.7870000000003;508.109580084;180.0;0.0;0.40873732110051614;-0.44907585586621934;0.44907585586621934;0.40873732110051614;1.1470588235294117;1.8235294117647058;2.4705882352941178;1.682387800259359;1288.9211507684524;24.880104409694464;18.24917716991737;19.82160269686355;16.02389…
106;14.237586045202665;-3.8707439471459053;14.237586045202665;0.05999778604021633;0.4527153439270325;474.51800000000026;451.3340000000003;474.14855243600005;174.0;0.0;0.40873732110051614;-0.44907585586621934;0.44907585586621934;0.40873732110051614;1.121212121212121;1.8484848484848484;2.515151515151515;1.6594762595142316;1235.7572172025366;24.009860921691388;17.94856296609777;18.765059547025498;15…
107;14.175145072746986;-3.8917201048041465;14.175145072746986;0.0021065712786496604;0.4789301058876551;466.5200000000002;447.3680000000003;466.08932330799996;164.0;0.0;0.24206050313405506;-0.3376181289021778;0.3376181289021778;0.24206050313405506;0.9354838709677419;1.6129032258064515;2.225806451612903;1.8225624113280634;1313.1315697363943;22.811190308942123;16.442597694188542;18.07559085604399;14…
108;14.341131593107601;-3.859681799089389;14.341131593107601;0.03951681521373951;0.4056883330758606;453.50300000000016;433.34300000000025;453.13832210000004;164.0;0.0;0.23762294540028908;-0.36272525827230745;0.36272525827230745;0.23762294540028908;0.96875;1.75;2.5;1.5861341444823036;1410.6950277448368;22.880104409694468;17.242416687486536;18.058913268414262;15.185691751440954;9.46516865658862;11.…
109;14.217942601810055;-3.885252662412339;14.217942601810055;0.026780607025917558;0.4911324321689105;455.4750000000002;437.33100000000024;455.1175866560001;164.0;0.0;0.24043735888456014;-0.3376170238404654;0.3376170238404654;0.24043735888456014;1.1875;1.90625;2.5625;1.7681997565824432;1291.2906839867612;23.30275414050484;16.78042148994732;17.59691807087504;15.168053661235913;9.101835718317519;10.…
110;14.270899218860077;-3.8055073418601206;14.270899218860077;0.03766593912144511;0.5436513712914745;444.4480000000002;427.31200000000024;444.10160224400005;160.0;0.0;0.26425876416789185;-0.4815659340197869;0.4815659340197869;0.26425876416789185;1.1290322580645162;1.8387096774193548;2.5483870967741935;1.5545831135501575;1266.8896750395265;22.17299762850792;16.1641059157216;16.980602496649325;14.7…
111;14.291894610486782;-3.880626759079106;14.291894610486782;0.03153570378768822;0.5436513712914745;444.44800000000026;427.3120000000002;444.101602244;160.0;0.0;0.26425876416789185;-0.4815659340197869;0.4815659340197869;0.26425876416789185;1.1612903225806452;1.935483870967742;2.7096774193548385;1.5881152907403246;1284.1396750395265;22.17299762850792;16.1641059157216;16.980602496649325;14.70252850…
112;14.29147535054732;-3.7980999344527135;14.29147535054732;0.011289809183772759;0.5298872390364142;460.5160000000002;443.3800000000002;460.0787586240001;160.0;0.0;0.23754770438026707;-0.33755013624443525;0.33755013624443525;0.23754770438026707;1.1290322580645162;1.8387096774193548;2.5483870967741935;1.5545831135501575;1268.134787537363;22.17299762850792;16.1641059157216;17.79709907757705;14.7025…
113;14.47750273586042;-3.5239795640823437;14.47750273586042;0.0008334195448425064;0.4864863159080514;528.6350000000002;503.43500000000034;528.1413588800001;188.0;0.0;0.24256700957055136;-0.33755013624443525;0.33755013624443525;0.24256700957055136;1.0;1.7222222222222223;2.4722222222222223;1.3131829425859927;1395.4608362161882;25.285881803630282;19.569503147964667;21.20249630982012;17.3077002193691…
114;14.312470742174025;-3.872123357718562;14.312470742174025;0.017521433366976646;0.5298872390364142;460.51600000000025;443.38000000000017;460.078758624;160.0;0.0;0.23762294540028908;-0.3375501362444073;0.3375501362444073;0.23762294540028908;1.1612903225806452;1.935483870967742;2.7096774193548385;1.5881152907403246;1285.384787537363;22.17299762850792;16.1641059157216;17.79709907757705;14.70252850…
115;14.141066568550958;-3.7992999790927624;14.141066568550958;0.03872237885623386;0.409832803714507;446.46400000000017;427.31200000000024;446.117252308;162.0;0.0;0.25718091750638983;-0.48378583496301836;0.48378583496301836;0.25718091750638983;1.064516129032258;1.6774193548387097;2.2903225806451615;1.687540321383162;1171.0073203599552;22.432510652501765;16.29424258941127;17.110739170338995;14.7405…
116;14.162061960177665;-3.8729421062113736;14.162061960177665;0.04259341504152281;0.409832803714507;446.46400000000017;427.3120000000002;446.11725230800005;162.0;0.0;0.25718091750638983;-0.48378583496301836;0.48378583496301836;0.25718091750638983;1.1290322580645162;1.8709677419354838;2.5483870967741935;1.7216764388822052;1188.2573203599552;22.432510652501765;16.29424258941127;17.11073917033899;14…
117;14.265101481082445;-4.052145070270107;14.265101481082445;0.029425670370419654;0.3576540253936843;515.3540000000002;498.21800000000025;514.0393076040001;174.0;0.0;0.2571823970236828;-0.4822168450164249;0.4822168450164249;0.2571823970236828;1.121212121212121;1.8181818181818181;2.484848484848485;1.7864454600053776;1309.435575725532;24.172997628507915;16.89547099705047;19.223825470015104;15.56190…
118;14.208633178528281;-3.8136257784460335;14.208633178528281;0.05087173235174114;0.38406064767360776;480.9090000000002;462.7650000000002;480.078279956;168.0;0.0;0.2571823970236828;-0.4822168450164249;0.4822168450164249;0.2571823970236828;1.15625;1.84375;2.46875;1.7314068546215837;1241.06536688447;23.302754140504845;16.59485679323087;18.167282320177055;15.151216908830305;8.978696521972374;10.9029…
119;14.229628570154986;-3.8895293295293674;14.229628570154986;0.01120169168551377;0.38406064767360776;480.9090000000002;462.76500000000016;480.078279956;168.0;0.0;0.2571823970236828;-0.4822168450164249;0.4822168450164249;0.2571823970236828;1.1875;1.9375;2.625;1.7654502778158938;1258.31536688447;23.302754140504845;16.59485679323087;18.16728232017705;15.151216908830305;8.978696521972374;10.90298047…
120;14.394928176364415;-3.8736303381623416;14.394928176364415;0.06109464233224138;0.4480990255285664;471.5180000000002;449.3420000000002;471.14888678400007;172.0;0.0;0.3211196540160647;-0.34075998411078295;0.34075998411078295;0.3211196540160647;1.1515151515151516;1.9393939393939394;2.696969696969697;1.5639283359751552;1316.9604734471468;23.587211190881018;17.670071187630832;18.486567768558555;15.…
121;14.239488131350505;-4.031901974402155;14.239488131350505;0.018112524374735095;0.3724555764061764;494.9360000000002;474.7760000000003;494.09393002;174.0;0.0;0.40637354588814495;-0.44921786363241945;0.44921786363241945;0.40637354588814495;1.1515151515151516;1.8484848484848484;2.515151515151515;1.7021041703913056;1257.9098607749818;24.009860921691384;17.301963574417414;18.874389101363594;15.6512…
122;14.204015220423049;-3.869286233661415;14.204015220423049;0.058739886430668076;0.40090670056489935;460.49100000000016;439.3230000000002;460.13290237200005;168.0;0.0;0.40637354588814495;-0.44921786363241945;0.44921786363241945;0.40637354588814495;1.125;1.875;2.5625;1.6785798551142506;1204.9667803619777;23.13961743368831;17.001349370597815;17.81784595152554;15.240533306307345;9.373047618801094;1…
123;14.12055829588748;-3.889710556193036;14.12055829588748;0.00013860778471119772;0.42158192018875973;452.49300000000017;435.3570000000002;452.0736732440001;158.0;0.0;0.23980930116207316;-0.3376181289104778;0.3376181289104778;0.23980930116207316;0.9333333333333333;1.6333333333333333;2.2666666666666666;1.8240208993321976;1281.8554674080747;21.940946820939047;15.495384098688582;17.128377260544035;1…
124;14.263401483053705;-3.536334463025226;14.263401483053705;0.0251771693781071;0.35366166414782857;466.4980000000003;447.3460000000003;466.1223376880001;168.0;0.0;0.239809301206458;-0.45575505747494643;0.45575505747494643;0.239809301206458;0.8787878787878788;1.5757575757575757;2.242424242424242;1.4497415652648113;1335.1822715880326;23.260937777247957;17.35815192082969;18.174648501757417;15.92498…
125;14.329319453165677;-3.703152302211126;14.329319453165677;0.02555336491074356;0.4391839507649646;463.49100000000016;441.3150000000002;463.132568024;170.0;0.0;0.2434980420879369;-0.49654391644577295;0.49654391644577295;0.2434980420879369;0.90625;1.59375;2.1875;1.8817870226797795;1200.7474994131042;23.302754140504845;17.763333291119704;18.57982987204743;15.287886685531696;9.205460264262568;10.68…
126;14.192431641199327;-4.696725632202382;14.192431641199327;0.023754157453826252;0.39992836903286766;505.8810000000001;489.7530000000002;505.059850932;176.0;0.0;0.4174184148010183;-0.49525681104854546;0.49525681104854546;0.4174184148010183;1.0606060606060606;1.7272727272727273;2.3636363636363638;1.8866107937643228;1288.9051798775986;24.388540578131746;16.95869460222889;18.531120129175065;15.4400…
127;14.222771361706872;-4.920594685527641;14.222771361706872;0.037608813769563154;0.3693060184024679;521.8800000000001;505.7520000000003;521.054765552;182.0;0.0;0.5726474701898254;-0.49525681104854546;0.5726474701898254;0.49525681104854546;1.0294117647058822;1.7058823529411764;2.323529411764706;1.8270353254854517;1308.334665914778;25.095647359318296;17.366942892692748;18.939368419638928;15.913165…
128;14.298894046892055;-3.7011421739179453;14.298894046892055;0.024182209611016692;0.4391839507649646;463.49100000000016;441.31500000000017;463.1325680240001;170.0;0.0;0.2434980420879369;-0.49525681104854546;0.49525681104854546;0.2434980420879369;0.875;1.5;2.15625;1.8637638126838574;1222.9974994131044;23.30275414050484;17.763333291119704;18.57982987204743;15.304723437937303;9.211443328406276;10.6…
129;14.310066886398227;-3.696966826695722;14.310066886398227;0.019408966980631215;0.4871802004608289;461.4750000000002;441.3150000000002;461.11691796;168.0;0.0;0.2434980420879369;-0.49525681104854546;0.49525681104854546;0.2434980420879369;1.03125;1.75;2.5;1.5666642520558227;1255.1230342954407;22.71696770287794;17.1775468534928;17.994043434420526;15.390509875564208;9.472297016668175;10.95546026426…
130;14.064993583929093;-3.6950698891012386;14.064993583929093;0.019924900771242315;0.46065381870273914;419.43800000000005;401.2940000000002;419.106353276;152.0;0.0;0.2434980420879369;-0.5078861404362286;0.5078861404362286;0.2434980420879369;1.103448275862069;1.8620689655172413;2.5517241379310347;1.8693744038288445;1140.8454312558463;21.018297090128673;15.471400574881564;16.28789715580929;13.81803…
131;14.173839362699301;-3.970702157581701;14.173839362699301;0.005581828023356605;0.39891692864988443;500.33900000000006;484.2110000000002;499.02840857200005;168.0;0.0;0.3202400742587331;-0.46803211933508826;0.46803211933508826;0.3202400742587331;1.09375;1.84375;2.5625;1.7876544350248025;1260.2155014143602;23.30275414050484;16.39547099705047;18.723825470015107;15.173872278149343;8.859227189775726…
132;14.365975510567656;-3.862483445685433;14.365975510567656;0.039872805673896394;0.3167287614945295;471.51800000000026;449.3420000000003;471.148886784;172.0;0.0;0.23762294540028908;-0.38461872544353165;0.38461872544353165;0.23762294540028908;1.121212121212121;1.9393939393939394;2.727272727272727;1.530203848805866;1391.8946827347881;23.42407448406448;17.694635052320415;18.511131633248137;15.82984…
133;14.18502339268455;-4.017317416588792;14.18502339268455;0.023077104202254395;0.4081198251953635;467.91000000000025;448.75800000000027;467.083030988;164.0;0.0;0.239109666657538;-0.49119380988534417;0.49119380988534417;0.239109666657538;1.096774193548387;1.8064516129032258;2.4838709677419355;1.7504765166975655;1162.4597705546819;22.43251065250176;16.301963574417414;17.874389101363597;14.75737005…
134;14.330350116425777;-3.8617733079196834;14.330350116425777;0.04516129664420565;0.36730290521900966;457.4910000000002;437.3310000000003;457.13323672;166.0;0.0;0.23762294540028908;-0.38276671396298445;0.38276671396298445;0.23762294540028908;1.125;1.9375;2.71875;1.5559060268398714;1374.888560485678;22.716967702877938;16.98752827113387;17.804024852061595;15.329849703784387;9.472869482983278;11.019…
135;14.383163478737071;-3.825591936561597;14.383163478737071;0.04507987002575797;0.42023056036571527;474.47400000000016;455.3220000000002;474.1121669280001;172.0;0.0;0.23754770438026707;-0.492633531262726;0.492633531262726;0.23754770438026707;1.0909090909090908;1.7878787878787878;2.393939393939394;1.8737573367933653;1295.532871399066;24.00986092169139;17.495003936995836;18.31150051792356;15.74406…
136;14.264302602443385;-3.8722091339721305;14.264302602443385;0.04914325021152233;0.48245606241106537;442.47600000000017;423.3240000000002;442.122337688;160.0;0.0;0.23762294540028908;-0.496396677438787;0.496396677438787;0.23762294540028908;1.1935483870967742;1.967741935483871;2.6774193548387095;1.8288455012398472;1243.902850857654;22.432510652501765;16.462964406444282;17.27946098737201;14.7953748…
137;14.14319613938406;-4.021779993055142;14.14319613938406;0.011592926779765866;0.5096465811590394;458.30200000000013;444.1900000000002;457.017843888;152.0;0.0;0.239109666657538;-0.49511853323457045;0.49511853323457045;0.239109666657538;1.0689655172413792;1.7241379310344827;2.3793103448275863;1.8814116313862483;1177.725113241234;21.181433796945203;14.780115925400057;17.108470398364695;13.66805366…
138;14.30295905746639;-3.901487260130454;14.30295905746639;0.0020172377292684285;0.3850756324254741;471.4740000000002;453.3300000000002;471.112501276;170.0;0.0;0.23819411878052152;-0.49449807460485956;0.49449807460485956;0.23819411878052152;1.2121212121212122;1.9696969696969697;2.6666666666666665;1.817214814832761;1342.4802062248775;24.00986092169139;17.164105915721596;17.980602496649322;15.68922…
139;14.218615852791988;-3.8072320113825238;14.218615852791988;0.04483905833907009;0.47581179174482735;444.4480000000002;427.3120000000002;444.101602244;160.0;0.0;0.23754770438026707;-0.4927872089247718;0.4927872089247718;0.23754770438026707;1.1290322580645162;1.8387096774193548;2.4838709677419355;1.790757616853486;1229.1356775021366;22.432510652501765;16.1641059157216;16.980602496649325;14.795374…
140;14.239611244418693;-3.882413215604783;14.239611244418693;0.02445189218683108;0.47581179174482735;444.44800000000015;427.3120000000002;444.10160224400005;160.0;0.0;0.23762294540028908;-0.4927872089247718;0.4927872089247718;0.23762294540028908;1.1612903225806452;1.935483870967742;2.6451612903225805;1.8288455012398468;1246.3856775021366;22.432510652501765;16.1641059157216;16.980602496649325;14.7…
141;14.24633623846692;-3.816951385697245;14.24633623846692;0.053117875380592317;0.36858697854231876;462.4630000000002;443.3110000000002;462.112166928;168.0;0.0;0.25486681308133646;-0.49278785788088275;0.49278785788088275;0.25486681308133646;1.09375;1.78125;2.40625;1.7778224455866667;1237.4557264100333;23.30275414050484;16.70249087987513;17.518987460802855;15.151216908830307;8.940761855758367;10.4…
142;14.267331630093626;-3.893287188355648;14.267331630093626;0.008190796380280974;0.36858697854231876;462.46300000000014;443.3110000000002;462.11216692799997;168.0;0.0;0.25486681308133646;-0.49278785788088275;0.49278785788088275;0.25486681308133646;1.125;1.875;2.5625;1.8135702728963121;1254.7057264100333;23.30275414050484;16.70249087987513;17.518987460802855;15.151216908830305;8.940761855758367;1…
143;14.138005410127523;-3.9504027280194536;14.138005410127523;0.042054588499636836;0.5211882430306911;428.44900000000024;411.3130000000003;428.106687624;154.0;0.0;0.24123666915102535;-0.4952569575782837;0.4952569575782837;0.24123666915102535;1.1666666666666667;1.8666666666666667;2.5;1.8223566974407015;1209.929665496006;21.725403871315223;15.755857625257736;16.572354206185462;14.295374861173736;8.…
144;14.166128560826433;-3.958963940676266;14.166128560826433;0.03395078201155832;0.47581179174482735;444.4480000000002;427.31200000000024;444.101602244;160.0;0.0;0.24123666915102535;-0.4952569575782837;0.4952569575782837;0.24123666915102535;1.1612903225806452;1.8709677419354838;2.5161290322580645;1.7901703190923444;1229.135677502136;22.432510652501765;16.1641059157216;16.980602496649325;14.795374…
145;14.209912297882626;-3.963311293812635;14.209912297882626;0.02976311313997959;0.47581179174482735;444.44800000000026;427.3120000000003;444.101602244;160.0;0.0;0.24123666915102535;-0.4952569575782837;0.4952569575782837;0.24123666915102535;1.1935483870967742;1.967741935483871;2.6774193548387095;1.8268140352307942;1246.385677502136;22.43251065250177;16.1641059157216;16.980602496649325;14.79537486…
146;14.12711803581753;-4.0215657252309835;14.12711803581753;0.010370790291425402;0.5096465811590394;458.3020000000001;444.19000000000017;457.017843888;152.0;0.0;0.239109666657538;-0.49519703009833543;0.49519703009833543;0.239109666657538;1.0689655172413792;1.7586206896551724;2.413793103448276;1.870400310609294;1177.725113241234;21.1814337969452;14.780115925400057;17.10847039836469;13.668053661235…
147;14.07064973326337;-3.786320272935329;14.07064973326337;0.030727201046117925;0.5552943353645496;423.85700000000014;408.7370000000002;423.05681624000005;146.0;0.0;0.23754770438026707;-0.49519703009833543;0.49519703009833543;0.23754770438026707;1.1071428571428572;1.7857142857142858;2.392857142857143;1.8025705752852694;1110.275759213362;20.311190308942127;14.479501721580457;16.05192724852664;13.2…
148;11.495556818218652;-3.806449984490244;11.495556818218652;0.013115864990829396;0.4829227296094967;484.76300000000015;469.6430000000002;482.9767501200001;146.0;0.0;0.23762294540028897;-0.4951970300984313;0.4951970300984313;0.23762294540028897;1.1428571428571428;1.8928571428571428;2.5714285714285716;1.8475752335595135;1127.525759213362;20.311190308942127;14.479501721580457;17.637923787641345;13.…
149;11.642714525784701;-3.8347229432935044;11.642714525784701;0.017272328616990462;0.33566789346939335;502.0720000000003;477.8800000000003;501.105764838;172.0;0.0;0.237622945400289;-0.495197030098425;0.495197030098425;0.237622945400289;1.0909090909090908;1.8181818181818181;2.4545454545454546;1.9862998076899525;1348.1128804490143;24.22540387131522;18.60153724857123;21.17396277551741;15.44182147058…
150;14.091645124890075;-3.8589499844902444;14.091645124890075;0.05099815234735883;0.5552943353645496;423.85700000000014;408.7370000000002;423.05681624000005;146.0;0.0;0.23762294540028908;-0.49519703009833543;0.49519703009833543;0.23762294540028908;1.1428571428571428;1.8928571428571428;2.5714285714285716;1.8475752335595135;1127.525759213362;20.311190308942127;14.479501721580457;16.05192724852664;1…
151;14.241383944317956;-3.9723990585643185;14.241383944317956;0.00979307630867865;0.3826237493912037;495.92000000000013;476.7680000000001;495.0779456080001;174.0;0.0;0.3202400742587331;-0.49519703009833543;0.49519703009833543;0.3202400742587331;1.121212121212121;1.878787878787879;2.5757575757575757;1.7832105146562436;1275.4503548304356;24.00986092169139;17.425754814505105;18.998180341451285;15.71…
152;14.173835207534703;-4.026704614119872;14.173835207534703;0.01763411228689038;0.49599270500256765;453.8830000000001;436.7470000000001;453.0673809240001;158.0;0.0;0.24131271796783546;-0.49533545058681;0.49533545058681;0.24131271796783546;1.0333333333333334;1.6666666666666667;2.2666666666666666;1.878196201573022;1193.1894148877063;21.888540578131746;15.810399742854695;17.382825269800875;14.20605…
153;14.355302968823684;-4.016480760745899;14.355302968823684;0.029064063967337184;0.4376538153279208;488.5450000000002;463.34500000000025;488.1642025;180.0;0.0;0.24131271796783546;-0.49533545058681;0.49533545058681;0.24131271796783546;1.1176470588235294;1.8235294117647058;2.5;1.471169096492691;1250.7496577263912;24.131181265251033;18.49253304046779;19.309029621395517;16.313012951378777;10.4811968…
154;14.380793046511563;-4.042210187464092;14.380793046511563;0.028802930534047144;0.388911340391357;536.6110000000004;511.41100000000034;536.13118812;192.0;0.0;0.24131271796783546;-0.49533545058681;0.49533545058681;0.24131271796783546;1.0833333333333333;1.75;2.388888888888889;1.4478320005262044;1452.7441615069374;25.924074484064487;19.309029621395517;20.942022783250966;17.020119732565323;10.81453…
155;14.36516490176254;-4.011336727824088;14.36516490176254;0.015289959284141563;0.4239551498597105;504.6130000000002;479.4130000000003;504.14135888;180.0;0.0;0.24131271796783546;-0.49533545058681;0.49533545058681;0.24131271796783546;1.1176470588235294;1.8235294117647058;2.5;1.471169096492691;1251.9947702242278;24.131181265251033;18.49253304046779;20.125526202323243;16.313012951378777;10.481196863…
156;14.346385974784312;-4.020822527000332;14.346385974784312;0.04206917824139156;0.3474336055851947;480.5250000000002;459.35700000000026;480.1379877520001;174.0;0.0;0.24131271796783546;-0.49533545058681;0.49533545058681;0.24131271796783546;0.9705882352941176;1.6470588235294117;2.323529411764706;1.5047357725618555;1400.3967318042332;24.13118126525103;18.06525870201624;18.881755282943967;16.3130129…
157;14.170612031900813;-4.031669453109646;14.170612031900813;0.01704619070870894;0.47581179174482735;444.44800000000015;427.3120000000002;444.101602244;160.0;0.0;0.24131271796783546;-0.49533545058681;0.49533545058681;0.24131271796783546;1.1612903225806452;1.8709677419354838;2.5161290322580645;1.808090813282429;1229.135677502136;22.43251065250177;16.1641059157216;16.980602496649325;14.795374861173…
158;14.361626023993171;-3.9051088786597314;14.361626023993171;0.0097251781130403;0.39517306478256287;549.6100000000002;525.4180000000002;549.126437088;196.0;0.0;0.2534428235282929;-0.3376187188296426;0.3376187188296426;0.2534428235282929;0.972972972972973;1.6486486486486487;2.27027027027027;1.427794076814197;1525.219187679914;26.79431797206756;19.62648670489855;21.259479866754;17.397016616846138;…
159;14.287162812285917;-3.8105401834281216;14.287162812285917;0.04492737326655094;0.4877671831186339;478.5310000000001;459.3790000000002;478.0893233080001;168.0;0.0;0.23754770438026707;-0.3376080851847547;0.3376080851847547;0.23754770438026707;1.03125;1.71875;2.375;1.5388392887276903;1395.8153687729916;23.095647359318296;16.779460987372012;18.41245414922746;15.00316976672879;9.306781233808152;12.…
160;14.308158203912622;-3.8857657498229217;14.308158203912622;0.03229713756995545;0.4877671831186339;478.5310000000002;459.3790000000002;478.0893233080001;168.0;0.0;0.23762294540028908;-0.33760808518472674;0.33760808518472674;0.23762294540028908;1.0625;1.8125;2.53125;1.5701214973387525;1413.0653687729914;23.095647359318296;16.779460987372012;18.41245414922746;15.003169766728789;9.306781233808152;…
161;14.260491712243779;-3.8530677239625573;14.260491712243779;0.03130828476044001;0.49403719136279034;458.51900000000023;435.33500000000026;458.1536378160001;168.0;0.0;0.23762294540028908;-0.48905033932172054;0.48905033932172054;0.23762294540028908;1.15625;1.9375;2.625;1.4490715933533538;1206.4117888792077;22.716967702877934;17.324771726010084;18.14126830693781;15.258171396512386;9.90856291723795…
162;14.27614730798458;-3.7003341492672654;14.27614730798458;0.0800014926478565;0.40839406416023954;525.4370000000001;502.25300000000027;524.0964285560001;180.0;0.0;0.24039276885059954;-0.33757095443142626;0.33757095443142626;0.24039276885059954;1.0294117647058822;1.7647058823529411;2.5;1.4897659689366973;1286.1364531654526;24.294317972067564;18.224858624371972;20.55321309733661;16.191510368354383…
163;14.343691889603235;-3.70203105024988;14.343691889603235;0.07273817065239108;0.4065359159323577;521.0180000000003;494.81000000000034;520.1459655919999;186.0;0.0;0.24039276885059954;-0.49519703009833543;0.49519703009833543;0.24039276885059954;1.1142857142857143;1.8571428571428572;2.5714285714285716;1.4851410896646664;1302.164173145894;25.001424753254113;19.255142441826603;20.827567968772787;16.…
164;14.320543257553261;-3.8749848020207653;14.320543257553261;0.040669581515124564;0.48362828327658247;485.54500000000024;461.35300000000024;485.16453684800007;178.0;0.0;0.2534416464823044;-0.3376187188296426;0.3376187188296426;0.2534416464823044;1.0294117647058822;1.7352941176470589;2.411764705882353;1.45934639858256;1294.1052618813264;24.294317972067564;18.401741833506964;19.218238414434694;16.…
165;14.246546070021449;-3.5586203206120453;14.246546070021449;0.014076288461243536;0.5291891153702941;481.5570000000002;457.3650000000002;481.16962222800004;176.0;0.0;0.24265721305083762;-0.33761911878743184;0.33761911878743184;0.24265721305083762;1.0;1.6176470588235294;2.264705882352941;1.4494322069121568;1284.389093437632;24.131181265251033;18.570463650539985;19.386960231467707;16.3457050218298…
166;14.274669220720359;-3.5671815332688586;14.274669220720359;0.039391071781979425;0.48337073805916236;497.55600000000015;473.3640000000002;497.16453684800007;182.0;0.0;0.24265721305083762;-0.47875821671261803;0.47875821671261803;0.24265721305083762;1.0285714285714285;1.6571428571428573;2.3142857142857145;1.430973574175672;1304.4367427875586;24.838288046437583;18.978711941003848;19.79520852193157…
167;14.31845295777655;-3.571528886405226;14.31845295777655;0.06092814031309568;0.48337073805916236;497.5560000000002;473.36400000000026;497.164536848;182.0;0.0;0.24265721305083762;-0.47868003683604926;0.47868003683604926;0.24265721305083762;1.0857142857142856;1.8285714285714285;2.5428571428571427;1.45399877765418;1321.6867427875586;24.838288046437583;18.978711941003844;19.79520852193157;16.845705…
168;14.301307490442593;-3.630209894817377;14.301307490442593;0.035420495125390694;0.5291891153702941;481.5570000000002;457.36500000000024;481.1696222280001;176.0;0.0;0.24273245430475757;-0.33761911878740386;0.33761911878740386;0.24273245430475757;1.0588235294117647;1.7941176470588236;2.5;1.5032425073787152;1301.6390934376318;24.131181265251037;18.57046365053998;19.386960231467707;16.3457050218298…
169;14.3294306411415;-3.6398870457022405;14.3294306411415;0.06073527844612636;0.48337073805916236;497.5560000000002;473.36400000000026;497.1645368480001;182.0;0.0;0.24273245430475757;-0.47875821671261803;0.47875821671261803;0.24273245430475757;1.0857142857142856;1.8285714285714285;2.5428571428571427;1.481854574557382;1321.6867427875582;24.83828804643758;18.978711941003844;19.795208521931567;16.84…
170;14.357151026816432;-3.6507610184531045;14.357151026816432;0.07820086689404881;0.38931820853749294;515.5710000000003;489.3630000000003;515.1751015320001;190.0;0.0;0.2548629225293309;-0.4837940857960607;0.4837940857960607;0.2548629225293309;1.0833333333333333;1.8055555555555556;2.5;1.4659019297394666;1330.543799752898;25.708531534440656;19.517096905157373;20.333593486085096;17.201547069486452;1…
171;14.373214378197694;-3.6451534626455593;14.373214378197694;0.08227234697724262;0.48337073805916236;497.5560000000002;473.36400000000026;497.164536848;182.0;0.0;0.24273245430475757;-0.47868003683604926;0.47868003683604926;0.24273245430475757;1.0857142857142856;1.8;2.5428571428571427;1.506446797349813;1338.9367427875582;24.83828804643758;18.978711941003844;19.795208521931567;16.845705021829882;1…
172;14.40634109996078;-3.6574002797751874;14.40634109996078;0.06405397187188333;0.38931820853749294;515.5710000000003;489.3630000000003;515.1751015320001;190.0;0.0;0.2548629396664534;-0.48371591911793943;0.48371591911793943;0.2548629396664534;1.0833333333333333;1.7777777777777777;2.5;1.4941470742009724;1347.7937997528982;25.708531534440656;19.517096905157373;20.333593486085096;17.201547069486452;…
173;14.369045001348391;-4.007731281731363;14.369045001348391;0.013529697190376222;0.42945393336484816;522.0060000000002;496.80600000000027;521.14121456;186.0;0.0;0.23968786760124575;-0.49519703009833543;0.49519703009833543;0.23968786760124575;1.0857142857142856;1.7714285714285714;2.4285714285714284;1.5840660491137017;1334.6198043053212;25.16456146007064;19.125005768136937;20.697431295083117;16.63…
174;14.372624546802935;-4.052294520896457;14.372624546802935;0.03605343790408688;0.39651286802686997;530.5610000000003;506.36900000000026;530.1660140680001;194.0;0.0;0.23968786760124575;-0.47567679801561186;0.47567679801561186;0.23968786760124575;1.0810810810810811;1.7837837837837838;2.4594594594594597;1.554781456679747;1440.3891891605977;26.578775022443736;19.779326144823436;20.595822725751166;1…
175;14.379710714603391;-4.0057757054962195;14.379710714603391;0.009576476113913879;0.3912232027625545;511.58300000000025;485.37500000000034;511.180186912;188.0;0.0;0.23968786760124575;-0.48096306883298434;0.48096306883298434;0.23968786760124575;1.1111111111111112;1.8055555555555556;2.4722222222222223;1.5363562838787994;1369.4477877109591;25.708531534440652;19.60884861469351;20.425345195621237;17.…
176;14.365821825714503;-4.0126961207211345;14.365821825714503;0.01738897611391388;0.4105493833885101;512.5710000000003;487.3710000000002;512.1754358800001;188.0;0.0;0.23968786760124575;-0.47875821671261803;0.47875821671261803;0.23968786760124575;1.1111111111111112;1.8055555555555556;2.4722222222222223;1.536356283878799;1371.096447193359;25.708531534440656;19.478711941003837;20.295208521931563;17.…
177;14.555269865732978;-4.015923611585987;14.555269865732978;0.011545452569341474;0.27925422038245334;535.6090000000003;509.4010000000003;535.1914202920001;196.0;0.0;0.23968786760124575;-0.36786874677008374;0.36786874677008374;0.23968786760124575;1.131578947368421;1.868421052631579;2.6052631578947367;1.3850407767844928;1640.588713825423;26.86323207281991;20.570463650539974;21.386960231467697;18.2…
178;14.653505553322471;-4.021765217275699;14.653505553322471;0.014713697327090491;0.27925422038245296;535.6090000000004;509.4010000000003;535.1914202920001;196.0;0.0;0.23968786760124575;-0.36786874677008374;0.36786874677008374;0.23968786760124575;1.1842105263157894;1.9736842105263157;2.710526315789474;1.4193320176840858;1640.588713825423;26.863232072819905;20.57046365053997;21.386960231467697;18.…
179;11.64661338918113;-3.8396877822832782;11.64661338918113;0.02113160754052834;0.3342299742357698;492.6370000000002;468.4450000000003;492.1399861580001;174.0;0.0;0.237622945400289;-0.4787582167127053;0.4787582167127053;0.237622945400289;1.088235294117647;1.8235294117647058;2.4705882352941178;1.924559843264121;1385.1735906264755;24.769373945685235;18.955243421438134;20.771740002365863;16.03113786…
180;14.195069350309248;-4.930662257116465;14.195069350309248;0.09749307302882237;0.3749736897443763;526.2990000000003;513.1950000000003;525.005228516;176.0;0.0;0.5726474701898254;-0.40419512282952647;0.5726474701898254;0.40419512282952647;1.0606060606060606;1.7272727272727273;2.3333333333333335;1.8670175672680673;1323.1627832708516;24.55167728494828;16.336659075238114;18.66501354820275;15.2251838…
181;14.187569350309246;-3.9965657252309836;14.187569350309246;0.001113210716384705;0.48739037646925343;472.329;456.20100000000014;471.0334939520001;158.0;0.0;0.23794097992619;-0.49519703009833543;0.49519703009833543;0.23794097992619;1.1;1.8;2.433333333333333;1.9078016632450419;1224.6839946232553;22.05167728494828;15.702765656210431;18.031120129175065;14.078737263758871;8.312907711854166;10.615156…
182;14.545733254933449;-3.9938554687180514;14.545733254933449;0.005900381844160307;0.204327470776449;583.5580000000001;561.3820000000002;583.1285452640001;212.0;0.0;0.518555043819344;-0.4836884450080781;0.518555043819344;0.4836884450080781;1.0;1.7804878048780488;2.5121951219512195;1.2622362650454368;1852.8227151873357;28.984552416379547;21.543171163799688;22.35966774472741;19.641000111137558;11.9…
183;14.30193119263826;-3.872719736484154;14.30193119263826;0.052564021476359635;0.37357178823026793;440.46000000000015;423.3240000000002;440.106687624;158.0;0.0;0.24816596706812752;-0.33759773442729124;0.33759773442729124;0.24816596706812752;1.064516129032258;1.8387096774193548;2.6129032258064515;1.629752008046137;1469.7571757708333;22.17299762850792;16.178887517760856;16.995384098688582;14.68569…
184;14.198733262154978;-4.92952606884486;14.198733262154978;0.05531632141648801;0.3749736897443763;526.2990000000003;513.1950000000003;525.005228516;176.0;0.0;0.5726474701898254;-0.40419512282952647;0.5726474701898254;0.40419512282952647;1.0909090909090908;1.7878787878787878;2.393939393939394;1.8670175672680667;1323.1627832708516;24.551677284948283;16.336659075238114;18.66501354820275;15.22518387…
185;14.191233262154979;-4.044065725230983;14.191233262154979;0.014444864365499743;0.48739037646925343;472.32900000000006;456.2010000000002;471.0334939520001;158.0;0.0;0.2391200739585322;-0.49519703009833543;0.49519703009833543;0.2391200739585322;1.1333333333333333;1.8666666666666667;2.5;1.907801663245042;1224.6839946232553;22.05167728494828;15.702765656210433;18.03112012917507;14.078737263758871;…
186;14.352111947863213;-4.052432280501538;14.352111947863213;0.01759186103232402;0.30460016585210603;518.9580000000002;498.7980000000003;518.09393002;182.0;0.0;0.2391200739585322;-0.4871672892935718;0.4871672892935718;0.2391200739585322;1.1142857142857143;1.8571428571428572;2.5142857142857142;1.475012560634484;1478.0518014759402;25.164561460070637;18.542070388730828;20.11449591567701;16.579538601…
187;14.3446538610782;-4.056079382043679;14.3446538610782;0.013944759490182257;0.3105106738447225;519.9460000000003;500.79400000000027;519.0891789880001;182.0;0.0;0.2640582080452144;-0.48376661168857643;0.48376661168857643;0.2640582080452144;1.1142857142857143;1.8571428571428572;2.5142857142857142;1.4750125606344842;1479.7789217575305;25.16456146007064;18.411933715041158;19.984359241987338;16.5795…
188;14.166593684560855;-4.944717041067082;14.166593684560855;0.04139581586006669;0.4101644083849187;509.8440000000002;496.74000000000024;509.03477905600005;176.0;0.0;0.5726474701898254;-0.40419512282952647;0.5726474701898254;0.40419512282952647;1.0909090909090908;1.7878787878787878;2.393939393939394;1.8670175672680667;1321.553142796415;24.551677284948283;16.336659075238114;17.909084602184294;15.2…
189;14.159093684560856;-4.287121280786539;14.159093684560856;0.03922209797213316;0.5158941023185771;455.8740000000001;439.74600000000015;455.0630444920001;158.0;0.0;0.24055260210411758;-0.49519703009833543;0.49519703009833543;0.24055260210411758;1.1333333333333333;1.8666666666666667;2.5;1.907801663245042;1224.6839946232553;22.05167728494828;15.702765656210433;17.27519118315661;14.078737263758871;…
190;14.495077685835364;-4.335086236232415;14.495077685835364;0.0008840083335912574;0.310937508781085;520.4930000000002;501.3410000000003;520.1140587479999;188.0;0.0;0.24055260210411758;-0.48408610755404385;0.48408610755404385;0.24055260210411758;1.0277777777777777;1.8055555555555556;2.4722222222222223;1.5104664656478526;1545.0281843028542;26.034804948073717;18.842684592550427;19.659181173478153;1…
191;14.319972370269088;-4.295487836057093;14.319972370269088;0.0421106688784334;0.32444796040123264;502.50300000000016;482.34300000000025;502.12348055999996;182.0;0.0;0.24055260210411758;-0.4871672892935718;0.4871672892935718;0.24055260210411758;1.0571428571428572;1.8;2.4571428571428573;1.475012560634484;1476.0518014759402;25.164561460070637;18.542070388730828;19.358566969658554;16.57953860155830…
192;14.47731472575691;-3.7831444299832993;14.47731472575691;0.008157092697585133;0.48772365544133506;485.5890000000002;457.3650000000002;485.20092235600004;180.0;0.0;0.23754770438026707;-0.3685364220902252;0.3685364220902252;0.23754770438026707;0.9705882352941176;1.588235294117647;2.176470588235294;1.5222870630438696;1268.165944999872;24.457454678884098;19.33879300466385;20.155289585591575;16.096…
193;14.31978544333252;-3.801416476219964;14.31978544333252;0.034481552787539727;0.48869710431166535;456.50300000000027;435.33500000000026;456.137987752;166.0;0.0;0.23754770438026707;-0.4753267106357877;0.4753267106357877;0.23754770438026707;1.125;1.75;2.3125;1.8131251374225477;1266.8725144519037;23.465890847321376;17.548750844071186;18.365247424998916;15.061900511353265;9.435362743644342;10.98168…
194;14.340780834959226;-3.8755967367634914;14.340780834959226;0.05251085200940908;0.48869710431166535;456.50300000000027;435.3350000000002;456.137987752;166.0;0.0;0.23762294540028908;-0.4753267106357877;0.4753267106357877;0.23762294540028908;1.15625;1.84375;2.46875;1.8501540428722838;1284.1225144519037;23.465890847321376;17.548750844071186;18.365247424998913;15.061900511353265;9.435362743644342;1…
195;14.347505829007451;-3.811135850534685;14.347505829007451;0.042760369829062395;0.3871009033675745;474.51800000000026;451.33400000000023;474.148552436;174.0;0.0;0.25770489030043786;-0.4803586428552111;0.4803586428552111;0.25770489030043786;1.0909090909090908;1.696969696969697;2.242424242424242;1.80602517708034;1275.6021828972232;24.336134335324452;18.08713580822472;18.903632389152445;15.4345793…
196;14.368501220634156;-3.886470709514357;14.368501220634156;0.036249756202858974;0.38710090336757474;474.5180000000002;451.33400000000023;474.1485524360001;174.0;0.0;0.25770489030043786;-0.4803586428552111;0.4803586428552111;0.25770489030043786;1.121212121212121;1.7878787878787878;2.393939393939394;1.8410159971090405;1292.8521828972232;24.336134335324452;18.08713580822472;18.903632389152445;15.4…
197;14.215110713364602;-4.709357493450746;14.215110713364602;0.04966427967503284;0.4138597577849302;505.88100000000026;489.7530000000003;505.059850932;176.0;0.0;0.4174184148010183;-0.49505517192478954;0.49505517192478954;0.4174184148010183;1.121212121212121;1.8181818181818181;2.4242424242424243;1.9446017996485887;1319.5108105413851;24.551677284948283;16.95869460222889;18.53112012917507;15.2900621…
198;14.237950433872152;-4.049204614119872;14.237950433872152;0.02170818636096472;0.4790930933176;467.9100000000001;448.7580000000002;467.0830309880001;164.0;0.0;0.24132351290960158;-0.49519703009833543;0.49519703009833543;0.24132351290960158;1.096774193548387;1.8387096774193548;2.4516129032258065;1.9200864926422783;1240.2080552817974;22.758784066134826;16.733049473665066;18.30547500061125;14.6167…
199;14.318161601672603;-4.030767428594775;14.318161601672603;0.0021277034156650387;0.5007994487508017;459.5470000000002;433.3390000000002;459.17403891199996;170.0;0.0;0.24132351290960158;-0.49505517192478954;0.49505517192478954;0.24132351290960158;1.0625;1.71875;2.28125;1.8882990035569038;1239.6565056451157;23.6814337969452;18.524186979381604;19.34068356030933;14.879378526641098;9.76827657217827;…
200;14.416418360885075;-4.040236107247246;14.416418360885075;0.032210327676371664;0.3266129611857253;493.56400000000014;469.3720000000002;493.158388848;180.0;0.0;0.24132351290960158;-0.49505517192478954;0.49505517192478954;0.24132351290960158;0.9714285714285714;1.6571428571428573;2.3142857142857145;1.532164223009823;1446.421987806999;25.001424753254117;19.11804510651628;19.934541687444007;16.7236…
201;14.177883823894824;-4.836122960665311;14.177883823894824;0.07257377281975974;0.42737109136696266;487.43500000000023;470.29900000000026;487.09373790399997;176.0;0.0;0.5725963173373437;-0.49505517192478954;0.5725963173373437;0.49505517192478954;1.0606060606060606;1.7272727272727273;2.303030303030303;1.845838168048127;1268.410067379762;24.38854057813175;17.06632868887315;17.882825269800875;15.35…
202;14.358813345394783;-4.122540188261593;14.358813345394783;0.0528063977892268;0.39121821487985337;510.4540000000002;493.31800000000027;510.0933233040001;184.0;0.0;0.4822577291594527;-0.49505517192478954;0.49505517192478954;0.4822577291594527;1.1714285714285715;1.9142857142857144;2.6;1.6095401390177158;1451.403155340364;25.543241116511;18.01926223713816;18.835758818065884;16.36836039114892;9.675…
203;14.367234003003302;-3.9660735892694325;14.367234003003302;0.034830794255207076;0.4481912858440152;472.5020000000002;451.33400000000023;472.132902372;172.0;0.0;0.24123666915102535;-0.4952569575782837;0.4952569575782837;0.24123666915102535;1.1515151515151516;1.8484848484848484;2.4545454545454546;1.8568734292381563;1318.0620366900202;24.17299762850792;18.009405377342347;18.825901958270073;15.616…
204;14.292860724766388;-4.277777002967195;14.292860724766388;0.0663934351416311;0.4867204751528839;460.4660000000002;442.3220000000002;460.1129158760001;166.0;0.0;0.2405418714479668;-0.47819949439464593;0.47819949439464593;0.2405418714479668;1.09375;1.78125;2.40625;1.867411066234187;1302.3908793681067;23.465890847321376;16.979121559887712;17.795618140815435;15.078737263758871;9.081512507823753;10…
205;14.268531999806351;-3.798318959639802;14.268531999806351;0.033920210194946954;0.5058033842401464;442.4760000000003;423.3240000000002;442.122337688;160.0;0.0;0.23754770438026707;-0.47819949439464593;0.47819949439464593;0.23754770438026707;1.1290322580645162;1.7741935483870968;2.3548387096774195;1.8093511371379605;1233.8921858885533;22.595647359318296;16.678507356068113;17.495003936995836;14.66…
206;14.475774662897226;-3.574291181862025;14.475774662897226;0.031242923633830966;0.4542970217664714;525.6100000000002;497.38600000000037;525.1958369759999;194.0;0.0;0.24265721305083762;-0.47819949439464593;0.47819949439464593;0.24265721305083762;1.054054054054054;1.7027027027027026;2.324324324324324;1.4747100474462913;1394.1832249511374;26.57877502244374;20.82401140262459;21.640507983552315;17.6…
207;14.289527391433055;-3.8721057066709004;14.289527391433055;0.053599006279381634;0.5058033842401464;442.4760000000002;423.3240000000002;442.122337688;160.0;0.0;0.23762294540028908;-0.47819949439464593;0.47819949439464593;0.23762294540028908;1.1612903225806452;1.8709677419354838;2.5161290322580645;1.8481538962211532;1251.1421858885533;22.595647359318296;16.67850735606811;17.495003936995836;14.66…
208;14.296252385481282;-3.8080383339545247;14.296252385481282;0.04219902723646962;0.3976131477994175;460.4910000000002;439.3230000000002;460.132902372;168.0;0.0;0.25486348979324047;-0.48323539986702446;0.48323539986702446;0.25486348979324047;1.09375;1.71875;2.28125;1.795588814102873;1242.5767627730504;23.465890847321376;17.216892320221643;18.033388901149365;15.02389570889248;9.24505608672924;10.7…
209;14.317247777107987;-3.882979679421767;14.317247777107987;0.037337910472831304;0.3976131477994175;460.4910000000002;439.3230000000002;460.1329023720001;168.0;0.0;0.25486348979324047;-0.48323539986702446;0.48323539986702446;0.25486348979324047;1.125;1.8125;2.4375;1.8319827843617407;1259.8267627730504;23.465890847321376;17.216892320221643;18.033388901149365;15.02389570889248;9.24505608672924;10.…
210;14.254479359491985;-3.7199916511569096;14.254479359491985;0.019291542416577823;0.5236187803091095;462.8940000000001;446.7660000000002;462.06771527200004;160.0;0.0;0.26434381616076397;-0.49519703009833543;0.49519703009833543;0.26434381616076397;1.1612903225806452;1.967741935483871;2.7096774193548385;1.6306938814070808;1316.2355306989862;22.17299762850792;16.272014778701163;17.844440305647346;1…
211;14.282750262971224;-3.754350808689353;14.282750262971224;0.005527662906811059;0.4977715238952089;469.47700000000015;452.34100000000024;469.113250224;168.0;0.0;0.26434381616076397;-0.33752695855660036;0.33752695855660036;0.26434381616076397;1.121212121212121;1.9393939393939394;2.696969696969697;1.588573844075866;1418.8410721301648;23.587211190881018;17.225193646110352;18.04169022703808;15.7631…
212;14.21366602836931;-3.8578061834428046;14.21366602836931;0.04233718873351777;0.5261348857549485;426.47700000000026;407.32500000000016;426.127423068;154.0;0.0;0.23762294540028908;-0.33761037791309795;0.33761037791309795;0.23762294540028908;1.1666666666666667;1.9333333333333333;2.6333333333333333;1.8088026356370046;1224.2066138558507;21.725403871315223;16.05471611598042;16.871212696908145;14.257…
213;14.252322483392314;-3.88708430960113;14.252322483392314;0.025535488608180223;0.4223982132383624;455.47500000000025;437.3310000000002;455.117586656;164.0;0.0;0.23809970845407352;-0.33760827024064727;0.33760827024064727;0.23809970845407352;1.1875;1.9375;2.625;1.7888848593418212;1323.0089449223574;23.302754140504845;16.755857625257736;17.572354206185462;15.151216908830305;9.124075193984268;10.67…
214;14.317934725441038;-3.9656162815530114;14.317934725441038;0.033759646787955955;0.44782186087835874;472.5020000000002;451.33400000000023;472.132902372;172.0;0.0;0.24123666915102535;-0.4952569575782837;0.4952569575782837;0.24123666915102535;1.1515151515151516;1.8484848484848484;2.484848484848485;1.819384913190713;1326.815556330656;24.172997628507918;17.95699913453505;18.773495715462776;15.59990…
215;14.243561447204126;-4.277172591464346;14.243561447204126;0.06907597716670533;0.48617864279353884;460.4660000000002;442.3220000000002;460.11291587600005;166.0;0.0;0.2405418714479668;-0.47560617954573847;0.47560617954573847;0.2405418714479668;1.125;1.8125;2.46875;1.8275895771339423;1311.1726184325105;23.465890847321372;16.926715317080415;17.74321189800814;15.061900511353263;9.124344980148955;10…
216;14.219232722244087;-3.7978616519233817;14.219232722244087;0.03482398101458317;0.5053953793765035;442.4760000000003;423.32400000000024;442.122337688;160.0;0.0;0.23754770438026707;-0.47560617954573847;0.47560617954573847;0.23754770438026707;1.1612903225806452;1.8387096774193548;2.4516129032258065;1.7697594456455337;1242.7602779516556;22.595647359318296;16.626101113260816;17.442597694188542;14.6…
217;14.24022811387079;-3.87150129516805;14.24022811387079;0.05091646425430718;0.5053953793765035;442.4760000000002;423.3240000000002;442.122337688;160.0;0.0;0.23762294540028908;-0.47560617954573847;0.47560617954573847;0.23762294540028908;1.1935483870967742;1.935483870967742;2.6129032258064515;1.8069986506581737;1260.0102779516558;22.595647359318296;16.626101113260816;17.442597694188542;14.6512169…
218;14.246953107919017;-3.8075810262381027;14.246953107919017;0.04310279805610562;0.39788643346126856;460.4910000000002;439.32300000000026;460.13290237200005;168.0;0.0;0.25770460583233684;-0.48063809343026725;0.48063809343026725;0.25770460583233684;1.125;1.78125;2.375;1.7597421044550534;1251.444854836153;23.465890847321376;17.164486077414345;17.98098265834207;15.02389570889248;9.28788855905444;10…
219;14.26794849954572;-3.8823752679189165;14.26794849954572;0.03465536844775707;0.3978864334612685;460.49100000000016;439.3230000000002;460.13290237200005;168.0;0.0;0.25770460583233684;-0.48063809343026725;0.48063809343026725;0.25770460583233684;1.15625;1.875;2.53125;1.7947798444198124;1268.6948548361527;23.465890847321376;17.16448607741435;17.980982658342075;15.02389570889248;9.28788855905444;10…
220;14.266681281914867;-3.96251876497285;14.266681281914867;0.0343907881333827;0.46228600702477557;458.47500000000014;439.3230000000002;458.117252308;166.0;0.0;0.24123666915102535;-0.4952569575782837;0.4952569575782837;0.24123666915102535;1.15625;1.875;2.53125;1.8217852763547036;1293.732855640057;23.30275414050484;17.086755646531973;17.9032522274597;15.206058463696696;9.088236040348267;10.6345555…
221;14.192308003677951;-4.273681561371753;14.192308003677951;0.067987822896733;0.5023469184504473;446.4390000000002;430.31100000000015;446.09726581200005;160.0;0.0;0.2405418714479668;-0.4784789544889937;0.4784789544889937;0.2405418714479668;1.1290322580645162;1.8387096774193548;2.5161290322580645;1.8305261974231952;1278.1201250308725;22.5956473593183;16.05647182907734;16.872968410005065;14.668053…
222;14.167979278717915;-3.7947641353432187;14.167979278717915;0.03426263842199062;0.5210910029635889;428.44900000000024;411.31300000000016;428.10668762399996;154.0;0.0;0.23754770438026707;-0.4784789544889937;0.4784789544889937;0.23754770438026707;1.1666666666666667;1.8666666666666667;2.5;1.769596051263968;1209.9296654960062;21.72540387131522;15.755857625257736;16.572354206185462;14.25737005871295…
223;14.18897467034462;-3.868010265075458;14.18897467034462;0.05200461852427951;0.5210910029635889;428.44900000000024;411.31300000000016;428.1066876240001;154.0;0.0;0.23762294540028908;-0.4784789544889937;0.4784789544889937;0.23762294540028908;1.2;1.9666666666666666;2.6666666666666665;1.8088026356370046;1227.1796654960062;21.72540387131522;15.755857625257736;16.572354206185462;14.257370058712953;8…
224;14.195699664392846;-3.8044835096579424;14.195699664392846;0.04254145546351329;0.4077671021478857;446.4640000000002;427.3120000000002;446.11725230800005;162.0;0.0;0.2548632060597861;-0.4835148417739044;0.4835148417739044;0.2548632060597861;1.1290322580645162;1.8064516129032258;2.4193548387096775;1.7521940609562683;1218.5676957562346;22.5956473593183;16.29424258941127;17.110739170338995;14.6132…
225;14.21669505601955;-3.8788842378263237;14.21669505601955;0.035743522717729403;0.4077671021478857;446.4640000000003;427.3120000000002;446.11725230800005;162.0;0.0;0.2548632060597861;-0.4835148417739044;0.4835148417739044;0.2548632060597861;1.1612903225806452;1.903225806451613;2.5806451612903225;1.7887752641601193;1235.8176957562346;22.5956473593183;16.29424258941127;17.110739170338995;14.613212…
226;14.356409865020073;-4.277083277652535;14.356409865020073;0.05513105854146727;0.32444796040123264;502.5030000000002;482.34300000000025;502.1234805600001;182.0;0.0;0.2405418714479668;-0.48688804624505555;0.48688804624505555;0.2405418714479668;1.0285714285714285;1.7714285714285714;2.4571428571428573;1.4878638964288118;1493.3018014759402;25.164561460070637;18.542070388730828;19.35856696965855;16.…
227;14.332081140060037;-3.7979069348144;14.332081140060037;0.028362007036929038;0.33845879026754216;484.51300000000026;463.3450000000003;484.132902372;176.0;0.0;0.23754770438026707;-0.48688804624505555;0.48688804624505555;0.23754770438026707;1.0588235294117647;1.7941176470588236;2.4411764705882355;1.4484119738357732;1423.842872043102;24.29431797206756;18.241456184911225;19.05795276583895;16.16885…
228;14.353076531686742;-3.8714119813562404;14.353076531686742;0.06366511272017195;0.33845879026754205;484.5130000000003;463.3450000000003;484.132902372;176.0;0.0;0.23762294540028908;-0.48688804624505555;0.48688804624505555;0.23762294540028908;1.088235294117647;1.8823529411764706;2.588235294117647;1.473953229172159;1441.092872043102;24.29431797206756;18.241456184911225;19.05795276583895;16.1688549…
229;14.338984493117234;-3.794675171194823;14.338984493117234;0.02476118399166105;0.3443343003043545;480.5250000000002;459.35700000000026;480.137987752;174.0;0.0;0.23754770438026707;-0.4870258118254342;0.4870258118254342;0.23754770438026707;1.0;1.7647058823529411;2.4411764705882355;1.450352276380808;1400.3967318042335;24.13118126525103;18.06525870201624;18.881755282943967;16.275008148917994;10.106…
230;14.35997988474394;-3.8678111583109707;14.35997988474394;0.054023239441934656;0.3443343003043545;480.5250000000002;459.35700000000026;480.1379877520001;174.0;0.0;0.23762294540028908;-0.4870258118254342;0.4870258118254342;0.23762294540028908;1.0;1.8235294117647058;2.5588235294117645;1.4759709395308545;1417.6467318042332;24.131181265251033;18.06525870201624;18.881755282943967;16.275008148917994;…
231;14.34844803601748;-4.004932280501538;14.34844803601748;0.011155632060699583;0.3046001658521059;518.9580000000002;498.7980000000003;518.09393002;182.0;0.0;0.23794097992619;-0.4871672892935718;0.4871672892935718;0.23794097992619;1.1142857142857143;1.8571428571428572;2.5142857142857142;1.475012560634484;1478.0518014759402;25.164561460070637;18.542070388730828;20.114495915677008;16.57953860155830…
232;14.287996721525763;-4.029932280501539;14.287996721525763;0.022639633068509912;0.31971639079105924;504.9310000000002;486.78700000000026;504.078279956;176.0;0.0;0.239109666657538;-0.4871672892935718;0.4871672892935718;0.239109666657538;1.1176470588235294;1.8529411764705883;2.5294117647058822;1.4507737486793209;1429.7117017747685;24.29431797206756;17.61942065792045;19.191846184866634;16.16885499…
233;14.25585714393164;-4.2729878360570925;14.25585714393164;0.05672544629656939;0.3373438780613475;488.47600000000017;470.3320000000002;488.107830496;176.0;0.0;0.2405418714479668;-0.4871672892935718;0.4871672892935718;0.2405418714479668;1.0294117647058822;1.7647058823529411;2.4411764705882355;1.4507737486793209;1427.7117017747685;24.29431797206756;17.61942065792045;18.435917238848177;16.168854999…
234;14.231528418971603;-3.7943521105178166;14.231528418971603;0.028704435263972705;0.3513078640126582;470.48600000000016;451.3340000000003;470.11725230800005;170.0;0.0;0.23754770438026707;-0.4871672892935718;0.4871672892935718;0.23754770438026707;1.0606060606060606;1.7272727272727273;2.3636363636363638;1.4096637373477279;1358.5326668320058;23.42407448406448;17.31880645410085;18.135303035028578;15…
235;14.327539880387102;-3.918821169390427;14.327539880387102;0.019805165948328707;0.34747345580855593;496.4800000000003;479.34400000000034;496.09651686399997;178.0;0.0;0.2659004386801177;-0.4871672892935718;0.4871672892935718;0.2659004386801177;1.0857142857142856;1.8571428571428572;2.6;1.2797096130064856;1538.4390440611046;24.57877502244374;18.072354206185462;18.88885078711319;16.763990013425815;…
236;14.849559218314598;-4.442018920713179;14.849559218314598;0.025889102259432084;0.12026181660210251;778.8159999999998;739.504;778.2432406680001;290.0;0.0;0.518586442660615;-0.4871672892935718;0.518586442660615;0.4871672892935718;0.8181818181818182;1.4363636363636363;2.0;1.2433392296684167;2453.8319622202216;39.708167055511126;31.052373085567453;31.86886966649518;25.844543490909096;16.9342545625…
237;14.702267551647928;-4.351032526155355;14.702267551647928;0.03726175792865982;0.16149665454949533;694.6540000000001;667.4380000000001;694.149340284;254.0;0.0;0.5185552080248015;-0.4871672892935718;0.5185552080248015;0.4871672892935718;0.8571428571428571;1.530612244897959;2.122448979591837;1.1881249538114882;2268.800821187737;34.70816705551114;26.052373085567456;26.868869666495183;23.4218937600…
238;14.252523810598309;-3.867316539760799;14.252523810598309;0.06326699512444378;0.3513078640126582;470.48600000000016;451.3340000000003;470.11725230800005;170.0;0.0;0.23762294540028908;-0.4871672892935718;0.4871672892935718;0.23762294540028908;1.0909090909090908;1.878787878787879;2.5757575757575757;1.4351183609471112;1375.782666832006;23.42407448406448;17.31880645410085;18.135303035028578;15.758…
239;14.41549136760932;-4.068566539760797;14.41549136760932;0.025484178294007842;0.2635520187677936;540.5770000000002;515.3770000000003;540.1591171200001;198.0;0.0;0.26362723484104805;-0.4871672892935718;0.4871672892935718;0.26362723484104805;1.0789473684210527;1.8421052631578947;2.526315789473684;1.4290791442065518;1540.101362346703;27.28588180363028;20.72705474456471;21.543551325492437;18.085357…
240;14.350322104637858;-4.023566539760796;14.350322104637858;0.02392039228577736;0.30226419247933617;512.5230000000003;491.3550000000003;512.127816992;186.0;0.0;0.2636110725996853;-0.4871672892935718;0.4871672892935718;0.2636110725996853;1.0833333333333333;1.8611111111111112;2.5555555555555554;1.4355616506803088;1491.1324460858598;25.708531534440656;19.14970447537509;19.966201056302815;17.1746736…
241;14.402262630026186;-3.9807656138348704;14.402262630026186;0.022061919085763604;0.23849854939068457;542.5490000000002;519.3650000000004;542.1383816759999;198.0;0.0;0.3202400742587331;-0.4871672892935718;0.4871672892935718;0.3202400742587331;1.0789473684210527;1.868421052631579;2.5789473684210527;1.4123190595689197;1527.6603003588268;27.12274509681375;20.2650595470255;21.081556127953224;18.2126…
242;14.55517374586141;-4.029667730236985;14.55517374586141;0.02246060289353813;0.17319650560840752;624.6510000000002;595.4190000000002;624.180246488;230.0;0.0;0.5185862784245934;-0.4871672892935718;0.5185862784245934;0.4871672892935718;1.0;1.7727272727272727;2.477272727272727;1.2394488142255968;1928.5253850038018;31.48455241637955;24.17330783748936;24.989804418417087;20.852324976542743;13.3027282…
243;14.481527912528076;-3.9841745329580758;14.481527912528076;0.02320670023054494;0.201532702483808;582.5700000000002;559.3860000000003;582.133296296;212.0;0.0;0.518555043819344;-0.4871672892935718;0.518555043819344;0.4871672892935718;1.0;1.8048780487804879;2.5121951219512195;1.2330721650336272;1833.5993967101117;28.984552416379547;21.67330783748936;22.489804418417087;19.641000111137558;12.052728…
244;14.513198149010773;-4.04453068067686;14.513198149010773;0.006747510456371231;0.2907475441146896;536.9480000000002;517.7960000000003;536.084508208;188.0;0.0;0.23794097992619;-0.48408610755404385;0.48408610755404385;0.23794097992619;1.0833333333333333;1.8611111111111112;2.5277777777777777;1.5104664656478526;1547.7830718050177;26.034804948073717;18.842684592550427;20.41511011949661;16.9902222040…
245;14.635710949309665;-4.055696237177236;14.635710949309665;0.014016726904620525;0.2641861665799411;586.625;558.4010000000003;586.1922288160001;216.0;0.0;0.23968786760124575;-0.48408610755404385;0.48408610755404385;0.23968786760124575;1.024390243902439;1.7560975609756098;2.4390243902439024;1.3079365270079641;1659.1871624910204;29.147689123196074;22.26492470447693;23.08142128540465;19.54586509674…
246;14.100028612544396;-3.8628842807597032;14.100028612544396;0.04452567292349063;0.6013922188339025;398.4230000000001;383.3030000000001;398.0961229400001;142.0;0.0;0.23762294540028908;-0.33757875300934226;0.33757875300934226;0.23762294540028908;1.1428571428571428;1.8928571428571428;2.607142857142857;1.8717909198425797;1190.920482778551;20.311190308942127;14.640502553607325;15.456999134535051;13.…
247;14.348084035356312;-3.892786544404514;14.348084035356312;0.025213930018881836;0.5082705695867925;440.5040000000002;419.33600000000024;440.143073132;160.0;0.0;0.23788716629785428;-0.3373868237142908;0.3373868237142908;0.23788716629785428;1.1290322580645162;1.8709677419354838;2.5806451612903225;1.8755209293274893;1271.34696941011;22.595647359318296;16.977365846790793;17.79386242771852;14.668053…
248;14.295163925163472;-3.8621152481082173;14.295163925163472;0.045709102313765015;0.5261348857549485;426.47700000000015;407.32500000000016;426.12742306800004;154.0;0.0;0.23762294540028908;-0.3373868237142908;0.3373868237142908;0.23762294540028908;1.2;2.0;2.7333333333333334;1.8548072872524097;1224.2066138558507;21.725403871315212;16.05471611598042;16.871212696908145;14.257370058712953;8.919951048…
249;14.430308387850326;-3.815915276249838;14.430308387850326;0.04215796935923466;0.4099169071698729;516.5550000000003;491.35500000000025;516.15911712;190.0;0.0;0.2601638851655532;-0.48341967220030263;0.48341967220030263;0.2601638851655532;1.1388888888888888;1.8333333333333333;2.5277777777777777;1.4387109656189028;1347.6002951914713;25.70853153444066;19.400781330931654;20.21727791185938;17.1856917…
250;14.45130377947703;-3.891964161790789;14.45130377947703;0.0325577324621682;0.4099169071698729;516.5550000000003;491.35500000000025;516.1591171199999;190.0;0.0;0.2601638851655532;-0.48341967220030263;0.48341967220030263;0.2601638851655532;1.1666666666666667;1.9166666666666667;2.6666666666666665;1.4617913026275893;1364.8502951914713;25.70853153444066;19.400781330931654;20.21727791185938;17.18569…
251;14.497626093526616;-3.8981316965130115;14.497626093526616;0.019662034826489982;0.3925062952247288;516.5990000000002;487.3670000000002;516.195502628;192.0;0.0;0.23788716629785428;-0.49190464047267;0.49190464047267;0.23788716629785428;1.0833333333333333;1.7777777777777777;2.5;1.4557279278402593;1332.1771913091234;25.708531534440663;20.12228955246471;20.938786133392437;17.18569175144095;11.42473…
252;14.444705983333778;-3.8674604002167148;14.444705983333778;0.04794373086062276;0.40404473547654685;502.57200000000023;475.3560000000002;502.17985256400004;186.0;0.0;0.23762294540028908;-0.49190464047267;0.49190464047267;0.23762294540028908;1.1428571428571428;1.9142857142857144;2.6857142857142855;1.4406457189304858;1284.7531927767243;24.838288046437583;19.199639821654337;20.016136402582063;16.7…
253;14.227071022119949;-3.9651512600594594;14.227071022119949;0.0352740903460147;0.4272531732804905;466.5200000000002;447.3680000000003;466.089323308;164.0;0.0;0.23788716629785428;-0.33757974178031774;0.33757974178031774;0.23788716629785428;0.8387096774193549;1.3225806451612903;1.8064516129032258;1.9186814433670105;1377.7925077267785;22.97432701575865;16.418033829498956;18.05102699135441;14.34137…
254;14.393700945152062;-3.906268033059789;14.393700945152062;0.03524479153466453;0.4706534935404282;470.5300000000003;447.3460000000003;470.153637816;172.0;0.0;0.23788716629785428;-0.4753267106357877;0.4753267106357877;0.23788716629785428;1.0909090909090908;1.7575757575757576;2.3636363636363638;1.8683093619832782;1331.7176334212875;24.336134335324452;18.471400574881564;19.28789715580929;15.472584…
255;14.421421330826995;-3.9171420058106547;14.421421330826995;0.03870629437368289;0.376039896504899;488.54500000000036;463.3450000000003;488.16420250000004;180.0;0.0;0.25770489030043786;-0.4803586428552111;0.4803586428552111;0.25770489030043786;1.0588235294117647;1.7058823529411764;2.2941176470588234;1.8585868159611036;1340.4910265914605;25.206377823327532;19.009785539035093;19.82628211996282;15.…
256;14.342447501625893;-3.902777002967197;14.342447501625893;0.034613650189237344;0.48945993685057076;456.5030000000001;435.3350000000002;456.1379877520001;166.0;0.0;0.23788716629785428;-0.47819949439464593;0.47819949439464593;0.23788716629785428;1.09375;1.78125;2.40625;1.8674110662341867;1298.5907753875001;23.465890847321372;17.601157086878484;18.41765366780621;15.078737263758871;9.3925302713191…
257;14.370167887300823;-3.913650975718062;14.370167887300823;0.03979444864365522;0.3869850219829723;474.51800000000014;451.3340000000002;474.1485524360001;174.0;0.0;0.25486348979324047;-0.48323539986702446;0.48323539986702446;0.25486348979324047;1.0606060606060606;1.7272727272727273;2.3333333333333335;1.8508448793316226;1307.3204438328196;24.33613433532445;18.139542051032013;18.95603863195974;15.…
258;14.457078980556613;-3.934373629180284;14.457078980556613;0.005043429293970059;0.4081171217339217;488.5010000000002;467.33300000000025;488.12781699199996;178.0;0.0;0.23788716629785428;-0.492633531262726;0.492633531262726;0.23788716629785428;1.1176470588235294;1.8529411764705883;2.5;1.9271421363596064;1360.490440844363;24.880104409694464;18.417653667806213;19.234150248733936;16.15474686868044;9…
259;14.278304888562147;-4.674714597173234;14.278304888562147;0.06004957922304377;0.41087654032454524;494.47400000000033;476.3300000000003;494.11480769599996;178.0;0.0;0.41625092407984465;-0.337604961366988;0.41625092407984465;0.337604961366988;1.1176470588235294;1.7941176470588236;2.4411764705882355;1.8999464240946924;1370.6521858089004;25.095647359318296;17.611259265818475;18.4277558467462;15.87…
260;14.121725514575367;-4.696248043885253;14.121725514575367;0.10451639713634608;0.46005911122294463;475.8550000000001;461.74300000000017;475.04928624800004;164.0;0.0;0.4174184148010183;-0.3376036206164881;0.4174184148010183;0.3376036206164881;1.064516129032258;1.7096774193548387;2.3548387096774195;1.9014540755696763;1252.1828972593291;22.97432701575865;15.62779658095465;17.20022210790083;14.3413…
261;14.459767760645235;-4.706457912554943;14.459767760645235;0.06625019868165594;0.3638486260774874;554.5700000000002;528.3620000000002;554.172322572;204.0;0.0;0.4195387862547116;-0.4896968193178774;0.4896968193178774;0.4195387862547116;1.0789473684210527;1.736842105263158;2.3947368421052633;1.5651740299362862;1427.1385870133145;27.664561460070637;20.51107138784506;21.327567968772787;17.790863466…
262;14.266586138562149;-3.8884774797391013;14.266586138562149;0.023219336784434885;0.5082705695867924;440.5040000000003;419.3360000000002;440.14307313200004;160.0;0.0;0.23788716629785428;-0.3376103779130979;0.3376103779130979;0.23788716629785428;1.096774193548387;1.8064516129032258;2.4838709677419355;1.8305261974231952;1271.34696941011;22.5956473593183;16.977365846790793;17.79386242771852;14.6680…
263;14.305242593585154;-3.9177556058974266;14.305242593585154;0.02799202677900392;0.4096922911153594;469.5020000000001;449.3420000000002;469.13323672;170.0;0.0;0.23809970845407352;-0.33760827024064727;0.33760827024064727;0.23809970845407352;1.121212121212121;1.8181818181818181;2.484848484848485;1.809036835130648;1370.756633197305;24.17299762850792;17.67850735606811;18.495003936995836;15.561900511…
264;14.293148224063629;-3.9021725914643475;14.293148224063629;0.035684797656488465;0.48869710431166535;456.5030000000002;435.3350000000002;456.1379877520001;166.0;0.0;0.23788716629785428;-0.47560617954573847;0.47560617954573847;0.23788716629785428;1.125;1.8125;2.46875;1.827589577133942;1307.3725144519037;23.465890847321372;17.548750844071186;18.365247424998913;15.061900511353263;9.43536274364434;…
265;14.320868609738557;-3.9130465642152115;14.320868609738557;0.03711190661858099;0.38710090336757474;474.51800000000014;451.3340000000002;474.1485524360001;174.0;0.0;0.25770460583233684;-0.48063809343026725;0.48063809343026725;0.25770460583233684;1.0909090909090908;1.7575757575757576;2.393939393939394;1.8147139064917714;1316.102182897223;24.336134335324452;18.08713580822472;18.903632389152445;15…
266;14.448049010645235;-3.8891052814091034;14.448049010645235;0.012971173445003537;0.44728953258739057;500.60000000000025;471.3680000000003;500.20058800800007;186.0;0.0;0.23788716629785428;-0.4900595454819156;0.4900595454819156;0.23788716629785428;1.0571428571428572;1.7428571428571429;2.4285714285714284;1.4812451157163646;1326.8299093481105;25.164561460070644;19.877177968817378;20.693674549745104…
267;14.255783669426346;-3.8917611461468407;14.255783669426346;0.0272411563110615;0.4809716163254998;441.48800000000017;421.3280000000002;441.1270887200001;160.0;0.0;0.23788716629785428;-0.48068380763115265;0.48068380763115265;0.23788716629785428;1.1290322580645162;1.8387096774193548;2.5161290322580645;1.8305261974231954;1272.4922164378372;22.595647359318292;16.808644029757776;17.6251406106855;14.…
268;14.241894780537457;-3.8986815613717547;14.241894780537457;0.0350536563110615;0.5058033842401464;442.4760000000002;423.3240000000002;442.1223376880001;160.0;0.0;0.23788716629785428;-0.4784789544889937;0.4784789544889937;0.23788716629785428;1.1290322580645162;1.8387096774193548;2.5161290322580645;1.8305261974231952;1274.3921858885533;22.595647359318296;16.67850735606811;17.495003936995836;14.66…
269;14.26961516621239;-3.9095555341226187;14.26961516621239;0.03820006088855332;0.39761314779941753;460.4910000000002;439.3230000000002;460.13290237200005;168.0;0.0;0.2548632060597861;-0.4835148417739044;0.4835148417739044;0.2548632060597861;1.09375;1.78125;2.4375;1.810051892063968;1283.0767627730506;23.465890847321372;17.21689232022164;18.033388901149365;15.023895708892478;9.245056086729239;10.7…
270;14.405996641879579;-3.9020832776525363;14.405996641879579;0.028305806481223827;0.32455198257199935;498.54000000000025;475.3560000000003;498.1485524360001;182.0;0.0;0.23788716629785428;-0.48688804624505555;0.48688804624505555;0.23788716629785428;1.0285714285714285;1.7714285714285714;2.4571428571428573;1.4878638964288116;1489.3673720966497;25.164561460070637;19.1641059157216;19.980602496649325;…
271;14.412899994936776;-3.8984824546072683;14.412899994936776;0.024268897600024486;0.3295358877760558;494.5520000000002;471.3680000000002;494.15363781600007;180.0;0.0;0.23788716629785428;-0.4870258118254342;0.4870258118254342;0.23788716629785428;0.9714285714285714;1.7428571428571429;2.4571428571428573;1.4898262520315044;1465.829158004169;25.001424753254113;18.98790843282661;19.80440501375434;16.6…
272;14.274398638562149;-3.921658355639758;14.274398638562149;0.008775714308272287;0.3968176952455863;458.4750000000002;439.32300000000026;458.1172523080001;166.0;0.0;0.23788716629785428;-0.4783757580627204;0.4783757580627204;0.23788716629785428;1.21875;1.9375;2.625;1.8489043098874232;1293.732855640057;23.30275414050484;16.832827732754616;17.649324313682342;15.206058463696698;9.145644761262584;10.…
273;14.30211902423708;-3.9325323283906237;14.30211902423708;0.007485381498278043;0.304722157140144;476.49000000000024;455.3220000000003;476.1278169920001;174.0;0.0;0.2548632283054024;-0.48341166285293885;0.48341166285293885;0.2548632283054024;1.1818181818181819;1.878787878787879;2.5454545454545454;1.8331758899554198;1302.0979961087762;24.17299762850792;17.371212696908145;18.18770927783587;15.5619…
274;14.233600027451036;-3.9009692614616527;14.233600027451036;0.037879830611595056;0.48128253273051136;460.92200000000025;442.77800000000025;460.08845071600007;160.0;0.0;0.23788716629785428;-0.33757229909590414;0.33757229909590414;0.23788716629785428;1.1935483870967742;1.903225806451613;2.5806451612903225;1.830526197423195;1277.1470733907172;22.595647359318296;16.35533031980002;17.9277558467462;1…
275;14.077020653464254;-3.887924379803924;14.077020653464254;0.033549745314820134;0.5416192059488137;442.30300000000017;428.1910000000002;441.022929268;146.0;0.0;0.23788716629785428;-0.33757095443142626;0.33757095443142626;0.23788716629785428;1.0357142857142858;1.7142857142857142;2.392857142857143;1.8833358538465752;1158.2798413967148;20.474327015758657;14.371867634936194;16.700222107900828;13.13…
276;14.272256482474042;-3.930247387619977;14.272256482474042;0.00499408433210724;0.3909733402900191;489.92000000000024;472.7840000000003;489.0786143040001;170.0;0.0;0.238132432181506;-0.33757015612034685;0.33757015612034685;0.238132432181506;1.2121212121212122;1.9090909090909092;2.5757575757575757;1.8090368351306483;1376.5567371779116;24.17299762850792;17.056471829077335;18.62889735602352;15.5619…
277;11.716390151551987;-3.837121280786539;11.716390151551987;0.03318043130546644;0.46218233529838676;498.79000000000013;481.6540000000003;496.9924001840001;152.0;0.0;0.2378871662978542;-0.4951970300984313;0.4951970300984313;0.2378871662978542;1.1379310344827587;1.8275862068965518;2.4827586206896552;1.8704003106092941;1174.1533315165282;21.1814337969452;15.40215145239083;18.560573518451715;13.6680…
278;14.144565235082911;-3.8896212807865393;14.144565235082911;0.03163438350934822;0.537156154585045;437.88400000000007;420.7480000000002;437.07246630400005;152.0;0.0;0.23788716629785428;-0.49519703009833543;0.49519703009833543;0.23788716629785428;1.1379310344827587;1.8275862068965518;2.4827586206896552;1.8704003106092941;1174.1533315165282;21.1814337969452;15.40215145239083;16.974576979337012;13.…
279;14.419439970875478;-3.9021266550994818;14.419439970875478;0.027979284419058725;0.4236973163834643;521.0180000000003;494.81000000000034;520.145965592;186.0;0.0;0.23788716629785428;-0.4875323203595688;0.4875323203595688;0.23788716629785428;1.2;1.9428571428571428;2.657142857142857;1.4907676776884589;1340.8270843761068;25.164561460070644;19.255142441826607;20.827567968772787;16.579538601558305;10…
280;14.41506289953412;-3.901597063131654;14.41506289953412;0.027631667272163485;0.4236973163834643;521.0180000000004;494.8100000000004;520.1459655919999;186.0;0.0;0.23788716629785428;-0.4887698151702648;0.4887698151702648;0.23788716629785428;1.1428571428571428;1.8285714285714285;2.5142857142857142;1.4812451157163644;1332.8270843761065;25.164561460070644;19.255142441826607;20.827567968772787;16.57…
281;14.222797558315236;-3.904252927869392;14.222797558315236;0.03536393447288155;0.45846648088136904;461.9060000000002;444.7700000000002;461.072466304;160.0;0.0;0.23788716629785428;-0.47939396853008454;0.47939396853008454;0.23788716629785428;1.2258064516129032;1.935483870967742;2.6129032258064515;1.8305261974231952;1278.2923204184438;22.595647359318292;16.186608502767005;17.759034029713185;14.668…
282;14.208908669426346;-3.911173343094306;14.208908669426346;0.02147504558399227;0.4826909027238912;462.8940000000002;446.76600000000025;462.06771527200004;160.0;0.0;0.23788716629785428;-0.47718910993250574;0.47718910993250574;0.23788716629785428;1.2258064516129032;1.935483870967742;2.6129032258064515;1.830526197423195;1280.1201250308727;22.595647359318296;16.05647182907734;17.62889735602352;14.6…
283;11.786128994049555;-3.8618141434186106;11.786128994049555;0.0205484892312513;0.4240114766835862;505.0000000000002;479.8000000000003;504.13465196000004;180.0;0.0;0.259488124993166;-0.48220858647676834;0.48220858647676834;0.259488124993166;1.088235294117647;1.7647058823529411;2.411764705882353;1.771642052737222;1330.9652322669988;25.043241116510995;19.086755646531973;20.659181173478153;15.93457…
284;14.32152386114993;-3.921814143418611;14.32152386114993;0.015158065490788575;0.4212501308149873;508.96300000000025;486.7870000000003;508.109580084;180.0;0.0;0.259488124993166;-0.4822085864766292;0.4822085864766292;0.259488124993166;1.1764705882352942;1.8529411764705883;2.5;1.7716420527372223;1336.8340619986654;25.043241116510995;18.4647201195412;20.03714564648738;15.934579311415439;9.763397177…
285;14.236629055101277;-3.922047315845171;14.236629055101277;0.00521394977744194;0.3819240978171251;480.90900000000016;462.7650000000002;480.078279956;168.0;0.0;0.2548644019728231;-0.48222509591924484;0.48222509591924484;0.2548644019728231;1.1875;1.875;2.53125;1.8100518920639677;1288.8047019153698;23.465890847321372;16.594856793230868;18.167282320177048;15.023895708892478;8.934038323233851;10.858…
286;11.77073536866055;-3.8602006258256636;11.77073536866055;0.019748766768737047;0.37624147550017767;490.9730000000001;467.78900000000016;490.11900189600004;174.0;0.0;0.2571823970236828;-0.48221684501656403;0.48221684501656403;0.2571823970236828;1.0909090909090908;1.7878787878787878;2.4545454545454546;1.7864454600053774;1299.9075326026064;24.17299762850792;18.139542051032013;19.711967577978193;15…
287;14.282548680347825;-3.920200625825664;14.282548680347825;0.01365822985633769;0.3732915645404372;494.9360000000001;474.7760000000002;494.0939300200001;174.0;0.0;0.2571823970236828;-0.4822168450164249;0.4822168450164249;0.2571823970236828;1.1818181818181819;1.878787878787879;2.5454545454545454;1.7864454600053776;1305.7076365832131;24.172997628507918;17.51750652404124;19.08993205098742;15.561900…
288;14.373010530768468;-3.9145750593750868;14.373010530768468;0.03433180993925844;0.3046001658521059;518.9580000000002;498.79800000000023;518.09393002;182.0;0.0;0.23788716629785428;-0.4855983065306796;0.4855983065306796;0.23788716629785428;1.1142857142857143;1.8571428571428572;2.5428571428571427;1.4878638964288113;1495.3018014759402;25.16456146007064;18.542070388730828;20.114495915677008;16.57953…
289;14.379913883825667;-3.910974236329818;14.379913883825667;0.0389293914271851;0.30839584406409304;514.9700000000003;494.8100000000003;514.0990154000001;180.0;0.0;0.23788716629785428;-0.4857360730712363;0.4857360730712363;0.23788716629785428;1.0571428571428572;1.8285714285714285;2.5428571428571427;1.4898262520315042;1471.8263330321654;25.00142475325411;18.36587290583584;19.938298432782023;16.685…
290;14.172836138562149;-3.9239804383189836;14.172836138562149;0.014597485280205102;0.506273448466118;444.46700000000016;426.32300000000026;444.118001256;160.0;0.0;0.23788716629785428;-0.3375269585566076;0.3375269585566076;0.23788716629785428;1.096774193548387;1.8064516129032258;2.4838709677419355;1.8305261974231952;1275.147073390717;22.595647359318296;16.35533031980002;17.171826900727748;14.66805…
291;14.162033669426346;-3.927264104726722;14.162033669426346;0.025399954416007287;0.47790145952459695;445.4510000000002;428.3150000000002;445.102016844;160.0;0.0;0.23788716629785428;-0.4778816625508727;0.4778816625508727;0.23788716629785428;1.1290322580645162;1.8387096774193548;2.5161290322580645;1.8305261974231952;1276.2923204184438;22.595647359318292;16.186608502767005;17.00310508369473;14.6680…
292;14.148144780537457;-3.934184519951636;14.148144780537457;0.03928884330489635;0.5023469184504477;446.43900000000014;430.3110000000002;446.09726581200005;160.0;0.0;0.23788716629785428;-0.47567679801561186;0.47567679801561186;0.23788716629785428;1.1290322580645162;1.8387096774193548;2.5161290322580645;1.8305261974231952;1278.1201250308727;22.595647359318296;16.05647182907734;16.872968410005065;1…
293;14.444144596869997;-3.8848253202759415;14.444144596869997;0.006457683608254827;0.4398134196147111;488.5450000000002;463.34500000000025;488.1642025;180.0;0.0;0.25948958931555466;-0.48069638115713875;0.48069638115713875;0.25948958931555466;1.088235294117647;1.7647058823529411;2.411764705882353;1.771642052737222;1330.9652322669988;25.043241116510995;19.086755646531973;19.9032522274597;15.9345793…
294;14.175865166212388;-3.945058492702502;14.175865166212388;0.05554993911144668;0.39364390217500905;464.4540000000002;446.3100000000003;464.10783049599996;168.0;0.0;0.2548658661493788;-0.4807128907376281;0.4807128907376281;0.2548658661493788;1.09375;1.78125;2.4375;1.8100518920639677;1286.8047019153698;23.465890847321372;16.594856793230868;17.411353374158594;15.023895708892478;8.934038323233851;1…
295;14.340190515237342;-3.8832118026829936;14.340190515237342;0.007257406070769079;0.38913935653795173;474.5180000000001;451.3340000000002;474.14855243600005;174.0;0.0;0.25718386127311155;-0.480704639765903;0.480704639765903;0.25718386127311155;1.0909090909090908;1.7878787878787878;2.4545454545454546;1.7864454600053774;1299.9075326026064;24.17299762850792;18.139542051032013;18.95603863195974;15.5…
296;14.487872157338629;-3.9375862362324177;14.487872157338629;0.016651768455867355;0.32444796040123264;502.5030000000002;482.34300000000025;502.12348056;182.0;0.0;0.23788716629785428;-0.48408610755404385;0.48408610755404385;0.23788716629785428;1.0285714285714285;1.7714285714285714;2.4571428571428573;1.4878638964288113;1493.3018014759405;25.16456146007064;18.54207038873083;19.358566969658554;16.57…
297;14.506101324005293;-3.933985413187149;14.506101324005293;0.010879181170001972;0.3297794572593132;498.51500000000027;478.3550000000003;498.12856594;180.0;0.0;0.23788716629785428;-0.4842238752703328;0.4842238752703328;0.23788716629785428;0.9714285714285714;1.7428571428571429;2.4571428571428573;1.4898262520315044;1469.8263330321654;25.00142475325411;18.36587290583584;19.182369486763566;16.685691…
298;14.317222712636223;-3.9028804302684255;14.317222712636223;0.03560839003887217;0.46708837605748027;456.50300000000016;435.33500000000015;456.13798775200013;166.0;0.0;0.23788716629785428;-0.496396677438787;0.496396677438787;0.23788716629785428;1.1875;1.90625;2.59375;1.8489043098874234;1291.1778641572873;23.302754140504845;17.385614137254656;18.202110718182382;15.206058463696698;9.44899015111479…
299;14.160643338649441;-3.8898355486106975;14.160643338649441;0.03127830474209725;0.537156154585045;437.8840000000002;420.7480000000002;437.07246630400005;152.0;0.0;0.23788716629785428;-0.49511853323457045;0.49511853323457045;0.23788716629785428;1.1379310344827587;1.8275862068965518;2.5172413793103448;1.8814116313862483;1174.1533315165282;21.181433796945207;15.40215145239083;16.974576979337012;13…
300;14.355879167659227;-3.93215855642675;14.355879167659227;0.0004393004415554902;0.37407999929295394;485.5010000000002;465.34100000000024;485.12815134000004;176.0;0.0;0.23819411878052152;-0.49449807460485956;0.49449807460485956;0.23819411878052152;1.2058823529411764;1.911764705882353;2.588235294117647;1.8357262923785485;1390.3546584005012;24.88010440969447;18.086755646531973;18.9032522274597;16.…
301;14.292531354611532;-3.913084511901078;14.292531354611532;0.026908430357655;0.46228600702477557;458.47500000000014;439.32300000000015;458.1172523080001;166.0;0.0;0.23788716629785428;-0.4927872089247718;0.4927872089247718;0.23788716629785428;1.15625;1.875;2.5625;1.8489043098874238;1293.7328556400573;23.30275414050484;17.086755646531973;17.903252227459696;15.206058463696698;9.088236040348267;10.…
302;14.320251740286462;-3.9239584846519437;14.320251740286462;0.01064733455110467;0.3599418238448753;476.4900000000002;455.32200000000023;476.1278169920001;174.0;0.0;0.25486681308133646;-0.49278785788088275;0.49278785788088275;0.25486681308133646;1.121212121212121;1.8181818181818181;2.484848484848485;1.8331758899554196;1302.0979961087764;24.172997628507918;17.625140610685502;18.44163719161323;15.…
303;14.606653355242127;-3.9459418752965605;14.606653355242127;0.002376039464784485;0.2880654182351136;533.5490000000003;513.3890000000004;533.13938472;192.0;0.0;0.23788716629785428;-0.4780421069454064;0.4780421069454064;0.23788716629785428;1.105263157894737;1.868421052631579;2.6052631578947367;1.6331298084453254;1691.1897521235967;27.285881803630286;19.881955462133785;20.69845204306151;18.1723849…
304;14.154118136720047;-3.8975012071756523;14.154118136720047;0.03813921376376239;0.3235603643523154;447.51700000000017;429.3730000000002;447.083509656;156.0;0.0;0.23788716629785428;-0.33761873804338455;0.33761873804338455;0.23788716629785428;1.1333333333333333;1.8;2.433333333333333;1.82935742205815;1201.291796898116;21.888540578131753;15.755857625257736;17.466781397185375;14.168053661235911;8.61…
305;14.250998157114054;-3.9167903572265597;14.250998157114054;0.024238842936396;0.40473932270395285;489.5540000000003;469.3940000000003;489.09407433999996;172.0;0.0;0.23788716629785428;-0.3376187380433419;0.3376187380433419;0.23788716629785428;1.0909090909090908;1.7575757575757576;2.393939393939394;1.759710593994503;1314.7303533670365;24.172997628507925;17.625140610685506;19.258133772540955;15.52…
306;14.406275159129319;-3.9226494039495647;14.406275159129319;0.009298169483112018;0.44208764709293674;527.5820000000003;501.3740000000003;527.1751015320001;194.0;0.0;0.2534762520635443;-0.33938933435933;0.33938933435933;0.2534762520635443;0.972972972972973;1.5945945945945945;2.2162162162162162;1.4448543628669053;1439.9516140464038;26.741911729260266;20.2326398547812;21.049136435708924;17.5070589…
307;14.414546134186008;-3.935780174956028;14.414546134186008;0.012181716283864441;0.3880064845912673;563.6370000000003;537.4290000000002;563.1420871520002;202.0;0.0;0.2534428235282929;-0.3376187188296426;0.3376187188296426;0.2534428235282929;0.9736842105263158;1.605263157894737;2.210526315789474;1.4406586503905838;1574.1347773944299;27.664561460070644;20.549136435708924;22.182129597564376;17.8077…
308;14.359465460891046;-3.9330142313038503;14.359465460891046;0.009232562263282063;0.4284326530008406;534.5950000000003;511.4110000000003;534.115538056;190.0;0.0;0.2534132547565472;-0.33761871882964267;0.33761871882964267;0.2534132547565472;1.0555555555555556;1.6944444444444444;2.3333333333333335;1.4720900918450601;1514.9735351514792;26.087211190881018;19.101922840208967;20.734916002064423;16.909…
309;14.343837316142025;-3.902140771663847;14.343837316142025;0.02452445679857118;0.4683347247611414;502.5970000000002;479.41300000000024;502.12570881599993;178.0;0.0;0.25340740614001;-0.33761871882964267;0.33761871882964267;0.25340740614001;1.088235294117647;1.7647058823529411;2.4411764705882355;1.4897614847073086;1312.7152322669992;24.294317972067567;18.28542625928124;19.918419421136694;16.20252…
310;14.3734633677461;-3.905656098317063;14.3734633677461;0.033175298232045236;0.47100893406430233;499.57200000000034;473.3640000000003;499.18018691199995;184.0;0.0;0.2534416464823044;-0.3376187188296426;0.3376187188296426;0.2534416464823044;1.0285714285714285;1.6857142857142857;2.342857142857143;1.4734768449589923;1341.720944254819;25.164561460070644;19.324391564317338;20.14088814524506;16.596375…
311;14.334981018704308;-3.9165147529967084;14.334981018704308;0.031927297875100624;0.3040386464371232;496.5280000000002;475.3600000000003;496.144135752;180.0;0.0;0.2563624512258739;-0.3376187188240106;0.3376187188240106;0.2563624512258739;1.0571428571428572;1.7714285714285714;2.4285714285714284;1.480047092185627;1503.6321167788542;25.164561460070644;18.6506649779504;19.467161558878125;16.57953860…
312;14.301923836265257;-3.9148701455825328;14.301923836265257;0.031183040606117984;0.267767280669802;482.50100000000026;463.34900000000033;482.128485688;174.0;0.0;0.2563008706758791;-0.33761871882401073;0.33761871882401073;0.2563008706758791;1.0588235294117647;1.7941176470588236;2.4705882352941178;1.4894660785512683;1441.6372565031713;24.294317972067567;17.70345138245044;18.519947963378165;16.185…
313;14.340899017067361;-3.9164836631754807;14.340899017067361;0.03268287624056887;0.3040386464371232;496.52800000000013;475.3600000000002;496.14413575200007;180.0;0.0;0.256306144962523;-0.33761871882401073;0.33761871882401073;0.256306144962523;1.0571428571428572;1.7714285714285714;2.4285714285714284;1.4867081457207625;1503.6321167788542;25.164561460070644;18.6506649779504;19.467161558878125;16.59…
314;14.224776402883364;-3.8711840952614422;14.224776402883364;0.004823882485092579;0.555955406574109;429.5210000000001;405.32900000000006;429.16347422800004;158.0;0.0;0.23788716629785428;-0.33761912223683366;0.33761912223683366;0.23788716629785428;1.0;1.6333333333333333;2.2333333333333334;1.8393290577936852;1172.9913815066914;22.104083527755577;17.193288958107367;18.009785539035093;13.93069012165…
315;14.044776402883365;-4.486421798393196;14.044776402883365;0.07404247501469685;0.5149908113888846;441.4100000000001;426.29000000000013;441.0882586;158.0;0.0;0.4159120645112699;-0.3376190402775737;0.4159120645112699;0.3376190402775737;1.0;1.6333333333333333;2.2333333333333334;1.8393290577936852;1182.1713973590838;22.104083527755577;15.327182377135049;16.143678958062775;13.930690121657353;8.30618…
316;14.085517143624106;-3.8698254406885;14.085517143624106;0.013640196975368335;0.582933776459176;399.4510000000002;381.3070000000002;399.116524036;144.0;0.0;0.23788716629785428;-0.3376187715131054;0.3376187715131054;0.23788716629785428;1.1071428571428572;1.7857142857142858;2.4285714285714284;1.8588963815222033;1131.5609744447058;20.311190308942127;14.97774600848354;15.794242589411267;13.25737005…
317;14.113218908750113;-3.8849089688914504;14.113218908750113;0.027389855944807584;0.5661273862656072;412.4500000000002;395.31400000000025;412.11177300400004;148.0;0.0;0.23788716629785428;-0.33761911878740386;0.33761911878740386;0.23788716629785428;1.1379310344827587;1.8275862068965518;2.4827586206896552;1.8320679179034958;1190.3115058565063;21.018297090128673;15.347609334793873;16.1641059157216;…
318;11.73537625094474;-3.824382038143661;11.73537625094474;0.05041473116781536;0.5285081305461469;422.5140000000002;400.3380000000002;422.152494944;154.0;0.0;0.23788716629785414;-0.3398491006382487;0.3398491006382487;0.23788716629785414;1.0333333333333334;1.7333333333333334;2.4;1.7972355598640155;1201.1565098752437;21.72540387131522;16.676751642971194;17.49324822389892;14.257370058712953;9.230968…
319;14.166033417473715;-3.8843820381436607;14.166033417473715;0.023659342906258818;0.5261348857549485;426.4770000000002;407.3250000000003;426.12742306800004;154.0;0.0;0.23788716629785428;-0.33761912787290144;0.33761912787290144;0.23788716629785428;1.1333333333333333;1.8333333333333333;2.5;1.7972355598640155;1206.9566138558505;21.72540387131522;16.05471611598042;16.871212696908145;14.2573700587129…
320;14.193753803148645;-3.8952560108945264;14.193753803148645;0.032976472535888535;0.41615067368568115;444.4920000000002;423.32400000000024;444.137987752;162.0;0.0;0.23788716629785428;-0.36966981974478086;0.36966981974478086;0.23788716629785428;1.096774193548387;1.7741935483870968;2.4193548387096775;1.7722137956387274;1216.0848691117517;22.595647359318296;16.593101080133952;17.409597661061678;14.…
321;14.205547880283628;-3.8867669938053004;14.205547880283628;0.02355142167404045;0.42079764748353826;447.51100000000025;424.32700000000017;447.154052416;164.0;0.0;0.23788716629785428;-0.3376191279071497;0.3376191279071497;0.23788716629785428;1.032258064516129;1.7419354838709677;2.4193548387096775;1.750476516697566;1154.9317274317566;22.43251065250177;16.899680555862783;17.71617713679051;14.75737…
322;14.217382199810256;-3.880594154299128;14.217382199810256;0.016631006449127073;0.3715164745541903;445.52000000000027;421.3280000000002;445.158388848;164.0;0.0;0.23788716629785428;-0.39637637006030585;0.39637637006030585;0.23788716629785428;1.064516129032258;1.7741935483870968;2.4516129032258065;1.750476516697566;1154.1768399295931;22.43251065250177;16.968929678353515;17.78542625928124;14.75737…
323;14.16040899139474;-3.887396203368573;14.16040899139474;0.027027398461814567;0.49601542992322056;433.4840000000002;412.31600000000014;433.138402352;158.0;0.0;0.23788716629785428;-0.3376191279069728;0.3376191279069728;0.23788716629785428;1.0666666666666667;1.7666666666666666;2.433333333333333;1.7873745986330398;1138.4338153530293;21.725403871315223;16.192573774676237;17.009070355603964;14.25737…
324;14.174297880283628;-3.88047578814366;14.174297880283628;0.019214898461814567;0.43124332637704793;431.4930000000002;409.3170000000002;431.142738784;158.0;0.0;0.23788716629785428;-0.39636445315122965;0.39636445315122965;0.23788716629785428;1.1;1.8;2.466666666666667;1.7873745986330398;1137.6789278508659;21.725403871315223;16.26182289716697;17.078319478094695;14.257370058712953;9.15901862642592;1…
325;14.225711808882874;-3.8976799862263074;14.225711808882874;0.03326051793509377;0.34451555422190266;459.5070000000002;437.33100000000024;459.148886784;168.0;0.0;0.3116838719628842;-0.3516685267016285;0.3516685267016285;0.3116838719628842;1.09375;1.78125;2.4375;1.7312127852841979;1234.4408307899112;23.30275414050484;17.093101080133952;17.909597661061678;15.11321210636952;9.439143530829101;10.985…
326;14.290506155395502;-3.901415243442202;14.290506155395502;0.03284216032334908;0.43884001473147194;488.5450000000002;463.34500000000025;488.1642025;180.0;0.0;0.4087373211005161;-0.44907585586621934;0.44907585586621934;0.4087373211005161;1.1176470588235294;1.7941176470588236;2.4411764705882355;1.6823878002593593;1283.052321036786;24.880104409694468;18.871212696908145;19.68770927783587;16.0238957…
327;14.217447346072959;-3.9015862362263074;14.217447346072959;0.037704962379538465;0.39864064120282383;460.4910000000002;439.32300000000026;460.13290237200005;168.0;0.0;0.40399735174374757;-0.44936000397423115;0.44936000397423115;0.40399735174374757;1.125;1.8125;2.46875;1.7312127852841979;1235.3374277421508;23.30275414050484;17.001349370597815;17.81784595152554;15.11321210636952;9.328389420062571…
328;14.256935330615885;-3.8999575299577107;14.256935330615885;0.03354345754521537;0.3893932465325708;474.5180000000002;451.33400000000023;474.1485524360001;174.0;0.0;0.40637354588814495;-0.44921786363241945;0.44921786363241945;0.40637354588814495;1.121212121212121;1.8181818181818181;2.484848484848485;1.7021041703913058;1252.1097567943752;24.009860921691388;17.92399910140819;18.74049568233591;15.6…
329;14.33888103550115;-3.8834928068692087;14.33888103550115;0.012054753948308461;0.346099072089002;478.5530000000002;455.36900000000026;478.15872319600004;174.0;0.0;0.23788716629785428;-0.3376191278957684;0.3376191278957684;0.23788716629785428;0.9117647058823529;1.5588235294117647;2.235294117647059;1.452750273247323;1397.1544442784004;24.131181265251037;18.364117192738924;19.18061377366665;16.275…
330;14.304698850719566;-3.882110303492101;14.304698850719566;0.012881216704797582;0.36179164895076993;467.53000000000014;445.3540000000002;467.15397216400004;170.0;0.0;0.23788716629785428;-0.33761912783721026;0.33761912783721026;0.23788716629785428;1.0909090909090908;1.8484848484848484;2.5454545454545454;1.4633564903162677;1358.2721276502632;23.424074484064487;17.733980519049258;18.55047709997698…
331;14.27919539859024;-3.894074058084352;14.27919539859024;0.026508444148062527;0.3966673221419645;470.5300000000002;447.3460000000002;470.153637816;172.0;0.0;0.23788716629785428;-0.35178752770310556;0.35178752770310556;0.23788716629785428;1.121212121212121;1.8181818181818181;2.484848484848485;1.4459467959030765;1293.9833531655563;23.58721119088102;17.800207861320498;18.616704442248224;15.6856917…
332;14.2272284908541;-3.8992100812663204;14.2272284908541;0.03487962350215712;0.38227642398531864;456.50300000000016;435.3350000000002;456.13798775200013;166.0;0.0;0.24314761016489903;-0.3484950292435789;0.3484950292435789;0.24314761016489903;1.15625;1.84375;2.5;1.7513094643182368;1263.026658792444;23.30275414050484;17.093101080133952;17.909597661061678;15.151216908830305;9.347391821292966;10.893…
333;14.183753803148646;-3.8997004553389707;14.183753803148646;0.038078513352215015;0.37178966210810416;445.48000000000013;425.3200000000002;445.13323672;162.0;0.0;0.3119413443069993;-0.35166077154993636;0.35166077154993636;0.3119413443069993;1.096774193548387;1.7741935483870968;2.4193548387096775;1.7722137956387274;1217.6710988039945;22.595647359318296;16.385994298947402;17.20249087987513;14.6132…
334;14.271526566099979;-3.9118650613009893;14.271526566099979;0.04113337562360786;0.356789857583291;484.5130000000002;463.34500000000025;484.1329023720001;176.0;0.0;0.40786653483111707;-0.4363808043300296;0.4363808043300296;0.40786653483111707;1.1764705882352942;1.8823529411764706;2.5588235294117645;1.6892344452561945;1340.4910265914602;24.716967702877934;18.001349370597815;18.817845951525538;16.…
335;14.061689983130279;-3.880607753613671;14.061689983130279;0.02598773954269107;0.49745874257989586;403.43900000000014;385.29500000000013;403.111438656;146.0;0.0;0.23788716629785428;-0.3916804474894799;0.3916804474894799;0.23788716629785428;1.1071428571428572;1.7857142857142858;2.4285714285714284;1.8497194741757186;1104.7039774886562;20.311190308942127;14.847609334793873;15.6641059157216;13.2573…
336;14.326032996371893;-3.879397427412566;14.326032996371893;0.007212212115485617;0.47981672980274215;472.5460000000002;447.3460000000003;472.16928788;174.0;0.0;0.23788716629785428;-0.3787922904487286;0.3787922904487286;0.23788716629785428;1.0909090909090908;1.7878787878787878;2.484848484848485;1.4635508655534775;1231.378612466543;23.424074484064487;18.084284750003928;18.900781330931654;15.775008…
337;14.351523074059774;-3.9051268541307596;14.351523074059774;0.03312266645281614;0.4267086357894001;520.6120000000003;495.4120000000003;520.1362735;186.0;0.0;0.23788716629785428;-0.33761911462548794;0.33761911462548794;0.23788716629785428;1.0571428571428572;1.7142857142857142;2.3714285714285714;1.4401693925816779;1433.2677650255987;25.216967702877938;18.900781330931654;20.533774492787106;16.4821…
338;14.33589492931075;-3.8742533944907556;14.33589492931075;0.00337271273131301;0.4623273077543635;488.6140000000003;463.4140000000003;488.14644426;174.0;0.0;0.23788716629785428;-0.33761911462548794;0.33761911462548794;0.23788716629785428;1.0909090909090908;1.7878787878787878;2.484848484848485;1.4635508655534775;1232.1334999687065;23.424074484064487;18.084284750003928;19.71727791185938;15.7750081…
339;14.323033162095836;-3.8806527739139125;14.323033162095836;0.010599428172391567;0.36803310827910574;463.5380000000002;441.36200000000025;463.14782416400004;168.0;0.0;0.23788716629785428;-0.33761912488058243;0.33761912488058243;0.23788716629785428;0.9090909090909091;1.5757575757575757;2.272727272727273;1.4987200452442708;1378.137365810547;23.424074484064487;17.787147085242044;18.60364366616977;…
340;14.317116002332522;-3.8837391936669987;14.317116002332522;0.014059635784848368;0.3770656264331256;464.5260000000002;443.35800000000023;464.14307313200004;168.0;0.0;0.23788716629785428;-0.3376191248805822;0.3376191248805822;0.23788716629785428;0.9393939393939394;1.606060606060606;2.303030303030303;1.4987200452442708;1380.2344063086534;23.42407448406449;17.657010411552378;18.473506992480104;15.…
341;14.277252425738176;-3.882250841608673;14.277252425738176;0.01505295590701472;0.39162314323209796;453.5030000000001;433.3430000000002;453.13832210000004;164.0;0.0;0.23788716629785428;-0.33761910964422626;0.33761910964422626;0.23788716629785428;1.09375;1.84375;2.53125;1.506817206771962;1341.3381357679557;22.71696770287794;17.026873737862708;17.843370318790434;15.275008148917992;9.52514751874789…
342;14.321673913341483;-3.884697316522169;14.321673913341483;0.014873557758866784;0.3787264339348989;467.53000000000026;445.35400000000027;467.153972164;170.0;0.0;0.23788716629785428;-0.3376191096442072;0.3376191096442072;0.23788716629785428;1.0303030303030303;1.7575757575757576;2.4242424242424243;1.5040938255229959;1402.7739941727439;23.587211190881018;17.949523468673082;18.766020049600808;15.68…
343;14.268987962928257;-3.886157091608673;14.268987962928257;0.01949740035145897;0.38708019400227045;454.4910000000001;435.33900000000017;454.13357106800004;164.0;0.0;0.23788716629785428;-0.33761910957774605;0.33761910957774605;0.23788716629785428;1.09375;1.84375;2.53125;1.506817206771962;1342.7897242029658;22.71696770287794;16.896737064173042;17.713233645100768;15.275008148917992;9.4087497392535…
344;14.268987962928257;-3.886157091608673;14.268987962928257;0.01949740035145897;0.3870801940022703;454.49100000000016;435.33900000000017;454.13357106800004;164.0;0.0;0.23788716629785428;-0.3376191095777356;0.3376191095777356;0.23788716629785428;1.09375;1.84375;2.53125;1.506817206771962;1342.7897242029658;22.71696770287794;16.896737064173042;17.713233645100768;15.275008148917992;9.391814185414566…
345;14.270862712002891;-3.915923958708636;14.270862712002891;0.029237145196741476;0.47711563837169746;469.50200000000024;449.34200000000027;469.13323672;170.0;0.0;0.24043735888456014;-0.3376170238404654;0.3376170238404654;0.24043735888456014;1.1818181818181819;1.8484848484848484;2.484848484848485;1.7887760038477076;1338.9545287072046;24.17299762850792;17.703071220757693;18.51956780168542;15.57873…
346;14.311981790088755;-3.8994591052245764;14.311981790088755;0.030773369688897878;0.43908519677865615;464.5260000000002;443.35800000000023;464.14307313200015;168.0;0.0;0.23788716629785428;-0.3492395594239445;0.3492395594239445;0.23788716629785428;1.0606060606060606;1.696969696969697;2.303030303030303;1.8021553704759314;1328.8450835364242;24.009860921691388;17.709416654359668;18.525913235287394;1…
347;14.204689872496719;-3.913660164301986;14.204689872496719;0.02639763902390202;0.4223982132383624;455.47500000000014;437.3310000000002;455.11758665600007;164.0;0.0;0.23809186021612183;-0.3376170256700093;0.3376170256700093;0.23809186021612183;1.125;1.78125;2.4375;1.7676928181494842;1305.7589449223574;23.302754140504845;16.755857625257736;17.572354206185462;15.151216908830303;9.124075193984266;1…
348;14.167576627350256;-3.882563663735073;14.167576627350256;0.021764002669572013;0.42830278976362424;426.4770000000002;407.3250000000002;426.12742306800004;154.0;0.0;0.23788716629785428;-0.3741427992231985;0.3741427992231985;0.23788716629785428;1.1;1.7666666666666666;2.433333333333333;1.7972355598640155;1206.9566138558507;21.72540387131522;15.97774600848354;16.79424258941127;14.257370058712953;8…
349;13.986134427574722;-3.8809743446945473;13.986134427574722;0.030506114940187512;0.49362502225686905;389.4120000000001;373.2840000000001;389.095788592;140.0;0.0;0.23788716629785428;-0.5079643158298232;0.5079643158298232;0.23788716629785428;1.0740740740740742;1.7407407407407407;2.4074074074074074;1.8710046291171682;1088.2230587073313;19.60408352775558;14.140502553607327;14.956999134535051;12.719…
350;14.24301561316803;-3.901938550331869;14.24301561316803;0.03718111519176737;0.48779792822294255;456.5030000000002;435.33500000000026;456.1379877520001;166.0;0.0;0.23788716629785428;-0.4730248528136158;0.4730248528136158;0.23788716629785428;1.125;1.78125;2.40625;1.790442072445868;1287.8774019540674;23.518297090128673;17.548750844071186;18.365247424998913;14.964476839899499;9.37109255802965;10.9…
351;14.270735998842959;-3.9128125230827338;14.270735998842959;0.033596031260172854;0.3871790861545973;474.51800000000026;451.33400000000023;474.1485524360001;174.0;0.0;0.2605333080506619;-0.47805241966696593;0.47805241966696593;0.2605333080506619;1.0909090909090908;1.7272727272727273;2.3333333333333335;1.7811003949071864;1296.6070703993864;24.38854057813175;18.087135808224716;18.903632389152442;1…
352;14.192595502975191;-3.898077149868906;14.192595502975191;0.03612480377831284;0.5053953793765036;442.47600000000006;423.3240000000001;442.1223376880001;160.0;0.0;0.23788716629785428;-0.47588545059214954;0.47588545059214954;0.23788716629785428;1.1612903225806452;1.8387096774193548;2.4838709677419355;1.7898859228248456;1242.7602779516558;22.595647359318296;16.626101113260816;17.44259769418854;14…
353;14.220315888650124;-3.908951122619771;14.220315888650124;0.03551751886347887;0.39788643346126856;460.4910000000001;439.3230000000001;460.132902372;168.0;0.0;0.2577043215677535;-0.4809173461277237;0.4809173461277237;0.2577043215677535;1.125;1.78125;2.40625;1.7733694536335567;1251.444854836153;23.465890847321372;17.164486077414345;17.98098265834207;15.023895708892478;9.287888559054439;10.834208…
354;14.084498625105587;-4.826035776894744;14.084498625105587;0.0646783795142376;0.47957414230451473;457.40900000000005;442.28900000000016;457.08317322000005;164.0;0.0;0.5725963173373437;-0.4057973474541573;0.5725963173373437;0.4057973474541573;1.032258064516129;1.6774193548387097;2.2903225806451615;1.7965393383706127;1201.807362376993;22.81119030894212;15.73543066759891;16.551927248526635;14.4038…
355;14.351873360898153;-3.885539431781489;14.351873360898153;0.013758796713722488;0.4635966345788689;486.57300000000026;459.3570000000003;486.18493794399996;180.0;0.0;0.23788716629785428;-0.4891012939262214;0.4891012939262214;0.23788716629785428;1.1470588235294117;1.8823529411764706;2.588235294117647;1.4535672951836867;1270.1971362839981;24.294317972067567;18.954528238007004;19.77102481893473;16.…
356;14.313411822436617;-3.883739020258855;14.313411822436617;0.01433549798246525;0.47937714791480085;472.5460000000002;447.3460000000003;472.16928787999996;174.0;0.0;0.23788716629785428;-0.48905033932172054;0.48905033932172054;0.23788716629785428;1.1515151515151516;1.878787878787879;2.5454545454545454;1.4652549431685182;1253.4860395605451;23.58721119088102;18.247421456820458;19.063918037748184;15…
357;14.347496289556798;-3.885009839813661;14.347496289556798;0.013411179566827691;0.4635966345788689;486.5730000000003;459.3570000000003;486.18493794399996;180.0;0.0;0.23788716629785428;-0.4903387868446503;0.4903387868446503;0.23788716629785428;1.088235294117647;1.7647058823529411;2.4411764705882355;1.4440740440353617;1262.1971362839984;24.294317972067564;18.954528238007004;19.77102481893473;16.1…
358;14.155230948337909;-3.887665704551399;14.155230948337909;0.027681162432885875;0.4958491290935568;427.46100000000024;409.31700000000023;427.11143865599996;154.0;0.0;0.23788716629785428;-0.48096306883298434;0.48096306883298434;0.23788716629785428;1.1666666666666667;1.8666666666666667;2.533333333333333;1.7972355598640157;1208.1018608835773;21.725403871315223;15.885994298947402;16.70249087987513;…
359;11.720289014948413;-3.842086119776314;11.720289014948413;0.02237600932191075;0.4570914229180088;489.3550000000002;472.2190000000003;488.02662150400005;154.0;0.0;0.2378871662978542;-0.47875821671271157;0.47875821671271157;0.2378871662978542;1.1666666666666667;1.8666666666666667;2.533333333333333;1.7972355598640155;1209.929665496006;21.72540387131522;15.755857625257736;18.158350745300165;14.257…
360;11.726487362055853;-3.8345861197763136;11.726487362055853;0.014876009321910466;0.524765588577441;424.48600000000016;404.3260000000002;424.1317595;154.0;0.0;0.23788716629785414;-0.47875821671275365;0.47875821671275365;0.23788716629785414;1.0666666666666667;1.7666666666666666;2.433333333333333;1.7972355598640157;1204.2017263536873;21.72540387131522;16.37789315224851;17.194389733176234;14.257370…
361;14.141342059449022;-3.894586119776313;14.141342059449022;0.035493662432885875;0.5210910029635889;428.4490000000002;411.3130000000002;428.106687624;154.0;0.0;0.23788716629785428;-0.47875821671261803;0.47875821671261803;0.23788716629785428;1.1666666666666667;1.8666666666666667;2.533333333333333;1.7972355598640155;1209.929665496006;21.72540387131522;15.755857625257736;16.572354206185462;14.25737…
362;14.253957251172606;-3.9052269201006182;14.253957251172606;0.039305097137486644;0.4525372549742883;474.5180000000002;451.3340000000002;474.148552436;174.0;0.0;0.25948664540198535;-0.48377757649292064;0.48377757649292064;0.25948664540198535;1.121212121212121;1.7878787878787878;2.4242424242424243;1.7275107316486604;1266.2465522334364;24.17299762850792;18.1641059157216;18.980602496649325;15.52389…
363;11.735543707905737;-3.8454600925271785;11.735543707905737;0.029263282011558367;0.411982968298783;442.5010000000002;420.3250000000002;442.14232418399996;162.0;0.0;0.2548629225293309;-0.48379408579619637;0.48379408579619637;0.2548629225293309;1.032258064516129;1.7096774193548387;2.3548387096774195;1.7722137956387274;1212.8397566139151;22.595647359318296;16.91627811640204;17.732774697329766;14.6…
364;14.169062445123952;-3.905460092527179;14.169062445123952;0.0366056731334512;0.4077671021478858;446.46400000000017;427.31200000000024;446.117252308;162.0;0.0;0.2548629225293309;-0.4837940857960607;0.4837940857960607;0.2548629225293309;1.1290322580645162;1.8064516129032258;2.4516129032258065;1.7722137956387276;1218.5676957562343;22.595647359318296;16.29424258941127;17.11073917033899;14.61321210…
365;14.346200941548162;-3.91183059730044;14.346200941548162;0.03989456862857166;0.4099169071698729;516.5550000000003;491.3550000000003;516.1591171199998;190.0;0.0;0.2601635844527769;-0.4837771426792748;0.4837771426792748;0.2601635844527769;1.1388888888888888;1.8333333333333333;2.5277777777777777;1.397319920144816;1347.6002951914713;25.70853153444066;19.400781330931654;20.21727791185938;17.1856917…
366;14.2149820703705;-3.9036134025076703;14.2149820703705;0.040104819600000674;0.3997332369870189;460.49100000000016;439.3230000000002;460.13290237200005;168.0;0.0;0.25718091750638983;-0.48378583496301836;0.48378583496301836;0.25718091750638983;1.125;1.8125;2.46875;1.7450313679893599;1235.3374277421508;23.302754140504845;17.21689232022164;18.033388901149365;15.151216908830305;9.289714285467761;10…
367;14.270775117372342;-3.9102794493254946;14.270775117372342;0.04038192689596887;0.31979421648992856;486.5290000000003;463.3450000000003;486.14855243600005;178.0;0.0;0.25768466922852656;-0.48378545929576827;0.48378545929576827;0.25768466922852656;1.1764705882352942;1.8823529411764706;2.5588235294117645;1.687502230304566;1299.2469713314024;24.716967702877934;18.20845615178436;19.024952732712084;1…
368;14.137783749072529;-4.461346379525442;14.137783749072529;0.010720875519340423;0.4457889409922739;471.4360000000001;454.3000000000002;471.09882328400005;170.0;0.0;0.42206637847151696;-0.48412958888025054;0.48412958888025054;0.42206637847151696;1.0625;1.71875;2.34375;1.7527878832790884;1218.623082157641;23.518297090128666;16.44253744878546;17.259034029713185;14.903816668119678;8.902536849749668…
369;14.20247059194993;-3.885372972144348;14.20247059194993;0.022436995525926706;0.4270183929122489;447.49200000000025;425.3160000000002;447.137653404;164.0;0.0;0.23788716629785428;-0.49119380988534417;0.49119380988534417;0.23788716629785428;1.064516129032258;1.7741935483870968;2.4516129032258065;1.7504765166975655;1156.7318314123627;22.432510652501765;16.92399910140819;17.740495682335915;14.75737…
370;14.282378654250602;-3.9104819356227005;14.282378654250602;0.04265826675472639;0.24889262962455072;486.48900000000015;467.3370000000002;486.123400308;176.0;0.0;0.3402442184290253;-0.4856166908981312;0.4856166908981312;0.3402442184290253;1.1176470588235294;1.8529411764705883;2.5294117647058822;1.4554593589993905;1485.201886202449;24.294317972067564;17.6641059157216;18.480602496649325;16.1688549…
371;14.311874722895023;-3.8947145223743225;14.311874722895023;0.025062583796819915;0.2966880817867052;483.52900000000017;461.35300000000024;483.148886784;176.0;0.0;0.23788716629785428;-0.4873299248251251;0.4873299248251251;0.23788716629785428;1.0588235294117647;1.7941176470588236;2.4705882352941178;1.4507737486793213;1422.9462750908624;24.294317972067557;18.333207894447362;19.14970447537509;16.16…
372;14.350849903697128;-3.8963280399672713;14.350849903697128;0.02426286133430544;0.33528052377702144;497.55600000000027;473.3640000000003;497.164536848;182.0;0.0;0.23788716629785428;-0.4873200756304574;0.4873200756304574;0.23788716629785428;1.0571428571428572;1.7714285714285714;2.4285714285714284;1.4504127371064497;1471.2207751444098;25.164561460070644;19.28042148994732;20.09691807087505;16.5795…
373;14.507090987756925;-3.909430427436932;14.507090987756925;0.026802004161787796;0.20760936731089252;573.6540000000003;545.4300000000003;573.195836976;210.0;0.0;0.23788716629785428;-0.48731956561387857;0.48731956561387857;0.23788716629785428;0.9512195121951219;1.6829268292682926;2.4146341463414633;1.2374981441515047;1776.7060783290342;28.98455241637955;22.374279617082;23.190776198009726;19.63518…
374;14.305443920791145;-3.897987836057094;14.305443920791145;0.028745812603048204;0.3384587902675422;484.51300000000015;463.34500000000025;484.13290237200005;176.0;0.0;0.23788716629785428;-0.4871672892935718;0.4871672892935718;0.23788716629785428;1.0588235294117647;1.7941176470588236;2.4705882352941178;1.4507737486793209;1423.8428720431018;24.29431797206756;18.241456184911225;19.05795276583895;16…
375;11.794263057449188;-3.8343870130118263;11.794263057449188;0.049365170352225096;0.344636480570042;476.5620000000002;452.37000000000023;476.1630596280001;174.0;0.0;0.23788716629785414;-0.4873050546460449;0.4873050546460449;0.23788716629785414;0.9117647058823529;1.6764705882352942;2.3823529411764706;1.452750273247323;1394.399556776237;24.131181265251033;18.687294229007016;19.50379080993474;16.27…
376;14.312347273848342;-3.894387013011826;14.312347273848342;0.024708903721849085;0.3443343003043545;480.52500000000015;459.3570000000002;480.13798775200013;174.0;0.0;0.23788716629785428;-0.48730505464590934;0.48730505464590934;0.23788716629785428;1.0;1.7647058823529411;2.4705882352941178;1.452750273247323;1400.3967318042332;24.131181265251033;18.06525870201624;18.881755282943967;16.2750081489179…
377;14.313374558529473;-3.8940132251524555;14.313374558529473;0.024262861334305885;0.3443343003043545;480.5250000000002;459.35700000000026;480.1379877520001;174.0;0.0;0.23788716629785428;-0.4888554268121782;0.4888554268121782;0.23788716629785428;1.0294117647058822;1.7941176470588236;2.5;1.452750273247323;1400.3967318042335;24.131181265251033;18.06525870201624;18.881755282943967;16.27500814891799;…
378;14.31418967747646;-3.893696888501862;14.31418967747646;0.02388907347493574;0.3443343003043545;480.5250000000002;459.35700000000026;480.1379877520001;174.0;0.0;0.23788716629785428;-0.4889127693534052;0.4889127693534052;0.23788716629785428;1.0;1.7058823529411764;2.411764705882353;1.452750273247323;1400.3967318042335;24.131181265251037;18.06525870201624;18.881755282943967;16.27500814891799;10.09…
379;14.315305853729999;-3.892843803135283;14.315305853729999;0.02297879991562035;0.32426153763146476;500.5810000000002;479.41300000000024;500.11005875200016;176.0;0.0;0.23788716629785428;-0.4872716797317875;0.4872716797317875;0.23788716629785428;1.0588235294117647;1.7941176470588236;2.4705882352941178;1.4507737486793209;1425.0879845409386;24.29431797206756;18.241456184911225;19.874449346766678;16…
380;14.297985834006134;-3.9016349375992365;14.297985834006134;0.03287508379681947;0.337853390621954;485.5010000000002;465.34100000000024;485.12815134000004;176.0;0.0;0.2640582080452144;-0.48376661168857643;0.48376661168857643;0.2640582080452144;1.0588235294117647;1.7941176470588236;2.4705882352941178;1.4507737486793209;1425.5699923246923;24.29431797206756;18.111319511221556;18.927816092149286;16.…
381;14.297985834006134;-3.9016349375992365;14.297985834006134;0.03287508379681947;0.337853390621954;485.50100000000015;465.3410000000002;485.12815134000004;176.0;0.0;0.25333442414100804;-0.48381223747361346;0.48381223747361346;0.25333442414100804;1.0588235294117647;1.7941176470588236;2.4705882352941178;1.4507737486793209;1425.569992324692;24.29431797206756;18.111319511221556;18.927816092149282;16…
382;14.2913973596267;-3.8943170631590225;14.2913973596267;0.026339997699018625;0.3683215478430212;466.49800000000016;447.34600000000023;466.1223376880001;168.0;0.0;0.23788716629785428;-0.45575505747494643;0.45575505747494643;0.23788716629785428;0.9696969696969697;1.7272727272727273;2.4242424242424243;1.4987200452442708;1383.4139481857806;23.42407448406449;17.35815192082969;18.174648501757417;15.7…
383;14.292424644307829;-3.893943275299652;14.292424644307829;0.025893955311475425;0.36832154784302096;466.4980000000002;447.34600000000023;466.122337688;168.0;0.0;0.23788716629785428;-0.4572641428983813;0.4572641428983813;0.23788716629785428;0.9393939393939394;1.606060606060606;2.303030303030303;1.4987200452442706;1383.4139481857806;23.42407448406449;17.35815192082969;18.174648501757417;15.775008…
384;14.22806518293982;-3.922391401100444;14.22806518293982;0.004563109449473357;0.4666542164146606;480.54700000000025;459.3790000000003;480.104973372;170.0;0.0;0.24206050313405506;-0.3376181289021778;0.3376181289021778;0.24206050313405506;0.96875;1.59375;2.1875;1.8422029955398471;1361.0653368774822;23.681433796945203;17.365247424998916;18.998240586854365;14.874065794631418;9.103696325216045;12.09…
385;14.173478406080317;-3.9203818524893337;14.173478406080317;0.002317930386112721;0.411660248455857;466.5200000000001;447.3680000000002;466.089323308;164.0;0.0;0.23980930116207316;-0.3376181289104778;0.3376181289104778;0.23980930116207316;0.967741935483871;1.6129032258064515;2.225806451612903;1.8448419867229424;1329.655996199328;22.811190308942123;16.418033829498956;18.05102699135441;14.49135029…
386;14.239473720982975;-3.9334238504477397;14.239473720982975;0.013143581360364198;0.34926592365422693;490.54200000000014;471.3900000000002;490.0893233080002;172.0;0.0;0.240936466395642;-0.3376181289103929;0.3376181289103929;0.240936466395642;1.0606060606060606;1.7272727272727273;2.3636363636363638;1.810349678169206;1436.3670240793;24.225403871315212;17.20249087987513;18.83548404173058;15.4913502…
387;14.235541460870646;-3.8875315891200963;14.235541460870646;0.023326918475276903;0.4127175764021487;440.4600000000001;423.3240000000002;440.106687624;158.0;0.0;0.23788716629785428;-0.4435215432480976;0.4435215432480976;0.23788716629785428;1.032258064516129;1.7741935483870968;2.4516129032258065;1.5515550360197186;1325.7947141666202;22.00986092169139;16.20345138245044;17.019947963378165;14.791844…
388;14.41218627927908;-3.9103071962013094;14.41218627927908;0.03761795245193755;0.48279786111197703;486.52900000000017;463.3450000000003;486.14855243600005;178.0;0.0;0.2629786606781885;-0.4799529149023924;0.4799529149023924;0.2629786606781885;1.1764705882352942;1.8823529411764706;2.588235294117647;1.5356741526432065;1379.8029060858876;24.620591385700628;18.6641059157216;19.48060249664933;16.00705…
389;14.289554234929867;-3.894326608194048;14.289554234929867;0.028601337834361473;0.4763055815463501;442.47600000000017;423.32400000000024;442.122337688;160.0;0.0;0.23788716629785428;-0.3376080998406095;0.3376080998406095;0.23788716629785428;1.096774193548387;1.8387096774193548;2.6129032258064515;1.5774595791147268;1296.067828764214;22.172997628507925;16.4384005417547;17.254897122682426;14.685691…
390;14.44784828655725;-3.9043016344586383;14.44784828655725;0.029798204853687116;0.43475845169798544;485.5450000000003;461.35300000000024;485.1645368480001;178.0;0.0;0.3211196540160647;-0.34075998411078295;0.34075998411078295;0.3211196540160647;1.1470588235294117;1.8823529411764706;2.6176470588235294;1.5755270455571335;1364.5993171413843;24.457454678884094;18.592720918441206;19.40921749936893;16.…
391;14.493647184628873;-3.9060970677054665;14.493647184628873;0.028878065964798028;0.4911463170658526;499.5720000000003;473.3640000000004;499.18018691199995;184.0;0.0;0.31929138394791;-0.33760912448625996;0.33760912448625996;0.31929138394791;1.1142857142857143;1.8285714285714285;2.5428571428571427;1.5493842219681533;1395.8574557822699;25.32769816688717;19.539934513941162;20.35643109486889;16.5070…
392;14.447848286557251;-3.9043016344586383;14.447848286557251;0.029798204853687116;0.435192289982183;485.5450000000003;461.35300000000024;485.1645368480001;178.0;0.0;0.3169483310169939;-0.3410504218736923;0.3410504218736923;0.3169483310169939;1.1176470588235294;1.8529411764705883;2.588235294117647;1.5552965367143454;1364.5993171413843;24.457454678884094;18.592720918441206;19.40921749936893;16.134…
393;14.282956438786615;-3.869822846619973;14.282956438786615;0.0040472939946032405;0.49280595412063527;428.4930000000001;407.3250000000002;428.14307313200004;156.0;0.0;0.23788716629785428;-0.33760942096407204;0.33760942096407204;0.23788716629785428;1.1;1.8666666666666667;2.6666666666666665;1.582370542973723;1215.9137232259068;21.30275414050485;16.237259032477382;17.05375561340511;14.2918449013236…
394;14.755758551292669;-3.9352078513558664;14.755758551292669;0.03506329424713095;0.2543548294040967;594.6940000000001;567.4780000000002;594.151923564;212.0;0.0;0.24003620652040109;-0.49676819999675975;0.49676819999675975;0.24003620652040109;1.0731707317073171;1.7804878048780488;2.4878048780487805;1.4090841460741224;1734.5495442592282;29.31082583001261;22.38175528294396;24.014748444799416;19.5113…
395;14.422516485805627;-3.93564084283761;14.422516485805627;0.0039809240449573124;0.44635712149300655;483.4850000000002;465.34100000000024;483.11250127600005;174.0;0.0;0.2654524740967569;-0.48156435064576886;0.48156435064576886;0.2654524740967569;1.2352941176470589;1.9705882352941178;2.7058823529411766;1.6084698569698417;1439.5198133935558;24.45745467888409;17.74107602321848;18.557572604146205;16…
396;14.62406627634143;-3.9352908978600722;14.62406627634143;0.01978896056408841;0.32324800757895766;535.5610000000003;513.3850000000003;535.1438014040001;194.0;0.0;0.2648916991497195;-0.4815651040417467;0.4815651040417467;0.2648916991497195;1.0789473684210527;1.868421052631579;2.6315789473684212;1.4039245853699887;1634.5337790714193;26.863232072819912;20.050477099976984;20.86697368090471;18.16885…
397;12.01605932323659;-3.8427946540148574;12.01605932323659;0.04032986679739259;0.5177788024207206;470.58000000000015;448.4040000000002;470.11948056399996;166.0;0.0;0.23788716629785414;-0.3397840504357173;0.3397840504357173;0.23788716629785414;1.0625;1.78125;2.53125;1.6004095653024066;1327.1054378939907;23.043241116511002;17.708791173522744;19.341784335378197;15.11321210636952;9.661825906629728;1…
398;14.365390852366861;-3.902794654014858;14.365390852366861;0.017302234576349385;0.5141941163010869;474.5430000000002;455.3910000000002;474.094408688;166.0;0.0;0.23788716629785428;-0.3375501362444073;0.3375501362444073;0.23788716629785428;1.15625;1.875;2.625;1.6004095653024066;1332.905541874597;23.043241116511002;17.086755646531973;18.719748808387425;15.11321210636952;9.350808143134342;11.882726…
399;14.44309261749287;-3.9271374414770652;14.44309261749287;0.016595207642285503;0.4341516822546044;499.5530000000002;481.4090000000003;499.08965765600004;174.0;0.0;0.23788716629785428;-0.33755012945476065;0.33755012945476065;0.23788716629785428;1.2352941176470589;1.9705882352941178;2.7058823529411766;1.6084698569698417;1440.7649258913923;24.45745467888409;17.74107602321848;19.37406918507393;16.1…
400;14.617443907875629;-3.906957478299437;14.617443907875629;0.023077264853368584;0.3312685764543383;521.5780000000002;497.38600000000025;521.1645368480001;190.0;0.0;0.23788716629785428;-0.4895690608432562;0.4895690608432562;0.23788716629785428;1.1081081081081081;1.9189189189189189;2.7027027027027026;1.3808876850910605;1551.6728546038435;25.992988584816832;19.849335590699667;20.665832171627393;17…
401;11.756465282011654;-3.848729424372706;11.756465282011654;0.007931564877466046;0.4729726815020955;440.4850000000001;420.32500000000016;440.1266741200001;160.0;0.0;0.26191037394233463;-0.481581785411839;0.481581785411839;0.26191037394233463;1.064516129032258;1.8064516129032258;2.5806451612903225;1.5850344050362664;1292.8227162663775;22.17299762850792;16.761577578022788;17.578074158950514;14.685…
402;14.262928146605544;-3.9087294243727055;14.262928146605544;0.03029496829596079;0.4687604674692112;444.44800000000015;427.3120000000002;444.1016022440001;160.0;0.0;0.26191037394238276;-0.4815817854116995;0.4815817854116995;0.26191037394238276;1.1612903225806452;1.903225806451613;2.6774193548387095;1.5850344050362664;1298.5506554086967;22.17299762850792;16.139542051032016;16.95603863195974;14.68…
403;14.283504278292789;-3.9002260230121606;14.283504278292789;0.03524404291113248;0.4554863769899847;460.5160000000002;443.3800000000002;460.0787586240001;160.0;0.0;0.23788716629785428;-0.33755024701022607;0.33755024701022607;0.23788716629785428;1.1612903225806452;1.903225806451613;2.6774193548387095;1.5850344050362664;1299.7957679065332;22.17299762850792;16.139542051032016;17.772535212887465;14.…
404;14.311102312506984;-3.9105873585185855;14.311102312506984;0.03711927193844633;0.29751440755746744;455.4750000000002;437.33100000000024;455.11758665600007;164.0;0.0;0.250366768150793;-0.36553175222634454;0.36553175222634454;0.250366768150793;1.125;1.84375;2.5625;1.6105660657635226;1467.5824218485263;23.043241116511005;16.678887517760856;17.495384098688582;15.113212106369518;9.226053685498846;1…
405;14.330790099467496;-3.897813610641166;14.330790099467496;0.029650138888313693;0.34966703652212405;451.4870000000002;433.34300000000025;451.12267203600004;162.0;0.0;0.23788716629785428;-0.360791013304702;0.360791013304702;0.23788716629785428;1.1875;1.9375;2.6875;1.598072959919984;1475.5275207073614;22.880104409694475;16.847609334793873;17.6641059157216;15.240533306307345;9.413967984608629;10.9…
406;14.360955271813857;-3.9006374660759895;14.360955271813857;0.031538388065367684;0.34966703652212405;451.48700000000014;433.34300000000025;451.1226720359999;162.0;0.0;0.23788716629785428;-0.36085098213317834;0.36085098213317834;0.23788716629785428;1.1875;1.9375;2.6875;1.6201481038884549;1475.5275207073614;22.880104409694468;16.847609334793873;17.6641059157216;15.240533306307345;9.41396798460862…
407;14.3548513028311;-3.90339103278045;14.3548513028311;0.034689711711196836;0.36252140920029285;454.48700000000014;435.3350000000002;454.122337688;164.0;0.0;0.24816596706812752;-0.3375977344272912;0.3375977344272912;0.24816596706812752;1.0;1.71875;2.46875;1.6399825898689588;1518.2468363779562;23.043241116511002;17.10153724857123;17.918033829498956;15.096375353963913;9.437378550904032;10.98369802…
408;14.42712811132003;-3.902901260482642;14.42712811132003;0.030280488455819654;0.3951804087366098;465.5140000000001;445.35400000000027;465.13832210000004;168.0;0.0;0.23788716629785428;-0.3502247113259618;0.3502247113259618;0.23788716629785428;1.1818181818181819;1.9090909090909092;2.6363636363636362;1.6356075372385759;1524.0220699556362;23.750347897697544;17.79482293029383;18.611319511221556;15.6…
409;14.267269572225379;-3.9030350227317885;14.267269572225379;0.03878416934961049;0.4274747600404125;438.44400000000024;423.32400000000024;438.09103756;156.0;0.0;0.23788716629785428;-0.4455918680781265;0.4455918680781265;0.23788716629785428;1.1290322580645162;1.8709677419354838;2.6129032258064515;1.6133746624700347;1459.7944419162689;22.172997628507925;16.048750844071186;16.865247424998913;14.723…
410;14.385064550528321;-3.8936770143913795;14.385064550528321;0.02206963691507391;0.34660387457416625;482.5660000000003;463.4140000000003;482.099494068;168.0;0.0;0.23788716629785428;-0.3375987384490541;0.3375987384490541;0.23788716629785428;1.1515151515151516;1.9090909090909092;2.6666666666666665;1.573145144807468;1494.7911449558044;23.58721119088102;17.462964406444282;19.095957568299735;15.72369…
411;14.310718369967107;-3.882855978892031;14.310718369967107;0.01576849759767507;0.43152417575767776;438.4880000000001;419.33600000000024;438.1274230680001;158.0;0.0;0.23788716629785428;-0.33759787270449226;0.33759787270449226;0.23788716629785428;0.9354838709677419;1.6774193548387097;2.4516129032258065;1.6132092022561275;1408.6619353147425;22.17299762850792;16.71785282279695;17.534349403724676;14…
412;14.394051703300441;-3.8903530953856866;14.394051703300441;0.018372664264341587;0.39209727003936684;467.53000000000014;445.3540000000002;467.153972164;170.0;0.0;0.23788716629785428;-0.36272525827230745;0.36272525827230745;0.23788716629785428;0.9696969696969697;1.696969696969697;2.4242424242424243;1.5972904219884907;1458.8508147664186;23.750347897697544;18.16506641829691;18.981562999224636;15.5…
413;14.257798259774269;-3.8801056895401786;14.257798259774269;0.015987696388302552;0.4471440426266309;424.4610000000002;407.3250000000002;424.11177300400004;152.0;0.0;0.23788716629785428;-0.3375978727223547;0.3375978727223547;0.23788716629785428;1.0;1.7666666666666666;2.566666666666667;1.6164855563723408;1360.7692627490865;21.30275414050485;15.795203091986577;16.611699672914302;14.291844901323602…
414;14.348376262018938;-3.889635295806704;14.348376262018938;0.020337803253862807;0.38646207017966816;450.4990000000002;431.34700000000026;450.1274230680001;162.0;0.0;0.23788716629785428;-0.3375978850275192;0.3375978850275192;0.23788716629785428;1.15625;1.90625;2.65625;1.5980729599199845;1473.8004004257712;22.880104409694468;17.002309873173125;17.81880645410085;15.240533306307347;9.46817458311268…
415;14.334487373130049;-3.8965557110316182;14.334487373130049;0.028150303253862363;0.40740272530438393;451.4870000000002;433.3430000000003;451.1226720359999;162.0;0.0;0.23788716629785428;-0.3375978850273888;0.3375978850273888;0.23788716629785428;1.15625;1.90625;2.65625;1.598072959919984;1475.5275207073614;22.88010440969447;16.872173199483456;17.688669780411182;15.240533306307345;9.403106246267852…
416;14.212201551955339;-3.869338493772983;14.212201551955339;0.003832291404215926;0.43692242100390905;429.5020000000001;413.37400000000014;429.0729449720001;148.0;0.0;0.23788716629785428;-0.3375987398299801;0.3375987398299801;0.23788716629785428;1.0689655172413792;1.8275862068965518;2.6206896551724137;1.6141023918940753;1321.4361715502273;20.5956473593183;15.178887517760856;16.81188067961631;13.7…
417;14.378448703606534;-3.892246332255598;14.378448703606534;0.022005734109636688;0.3864620701796683;450.4990000000001;431.3470000000002;450.1274230680001;162.0;0.0;0.23788716629785428;-0.3375507377963561;0.3375507377963561;0.23788716629785428;1.15625;1.90625;2.65625;1.6201481038884549;1473.8004004257712;22.880104409694468;17.002309873173125;17.81880645410085;15.240533306307347;9.468174583112688;…
418;14.349473184526847;-3.8989873173534932;14.349473184526847;0.02911878112824695;0.3966673221419645;470.53000000000014;447.34600000000023;470.153637816;172.0;0.0;0.23788716629785428;-0.3517861909079276;0.3517861909079276;0.23788716629785428;1.1515151515151516;1.9090909090909092;2.6363636363636362;1.488407111548026;1311.2333531655563;23.587211190881018;17.800207861320498;18.616704442248224;15.685…
419;14.237156839255956;-3.905367075138962;14.237156839255956;0.04136309909893998;0.37178966210810405;445.4800000000002;425.3200000000002;445.13323672;162.0;0.0;0.31194135395523453;-0.35166077151778885;0.35166077151778885;0.31194135395523453;1.1290322580645162;1.8709677419354838;2.5806451612903225;1.8159453507536134;1234.9210988039943;22.595647359318296;16.385994298947402;17.20249087987513;14.6132…
420;14.278874521125152;-3.908358299202115;14.278874521125152;0.0357765904676286;0.4205565019614349;460.4910000000002;439.3230000000002;460.1329023720001;168.0;0.0;0.4067024530328877;-0.44469591482271087;0.44469591482271087;0.4067024530328877;1.15625;1.90625;2.625;1.7922149451636695;1252.5874277421508;23.30275414050484;17.21689232022164;18.033388901149365;15.151216908830305;9.289714285467761;10.83…
421;14.435765824733627;-3.889571003252487;14.435765824733627;0.01487528020634632;0.4635966345788689;486.57300000000026;459.3570000000003;486.184937944;180.0;0.0;0.23788716629785428;-0.4890231292060331;0.4890231292060331;0.23788716629785428;1.1764705882352942;1.9705882352941178;2.735294117647059;1.4994328866696827;1287.4471362839984;24.29431797206757;18.954528238007004;19.771024818934734;16.168854…
422;14.430262125829579;-3.888943045211064;14.430262125829579;0.014457502188276461;0.4635966345788689;486.57300000000026;459.35700000000026;486.184937944;180.0;0.0;0.23788716629785428;-0.4902606225675895;0.4902606225675895;0.23788716629785428;1.1176470588235294;1.8529411764705883;2.588235294117647;1.4893024116562348;1279.4471362839984;24.294317972067567;18.954528238007004;19.771024818934734;16.168…
423;14.20165472212505;-3.892040036719633;14.20165472212505;0.03079244241557566;0.49584912909355694;427.4610000000001;409.3170000000002;427.111438656;154.0;0.0;0.23788716629785428;-0.4808848896035096;0.4808848896035096;0.23788716629785428;1.2;1.9666666666666666;2.7;1.8360616279364363;1225.3518608835773;21.725403871315216;15.885994298947404;16.70249087987513;14.257370058712953;8.624265274830641;10.…
424;14.2182525182683;-3.9120993538492637;14.2182525182683;0.022458778111285493;0.4077671021478858;446.46400000000017;427.3120000000002;446.1172523080001;162.0;0.0;0.2548629396664534;-0.48371591911793943;0.48371591911793943;0.2548629396664534;1.1612903225806452;1.903225806451613;2.6129032258064515;1.815945350753613;1235.8176957562341;22.595647359318296;16.29424258941127;17.11073917033899;14.613212…
425;14.378573735189168;-3.9035395006232956;14.378573735189168;0.03189263964315958;0.33845879026754205;484.51300000000026;463.34500000000025;484.132902372;176.0;0.0;0.23788716629785428;-0.48708912371846236;0.48708912371846236;0.23788716629785428;1.088235294117647;1.8823529411764706;2.6176470588235294;1.496423924056646;1441.092872043102;24.294317972067564;18.241456184911225;19.05795276583895;16.168…
426;14.387995605406491;-3.8990565493545524;14.387995605406491;0.026797153532048812;0.3443343003043545;480.5250000000002;459.35700000000026;480.1379877520001;174.0;0.0;0.23788716629785428;-0.4887772617509011;0.4887772617509011;0.23788716629785428;1.0294117647058822;1.8529411764705883;2.6176470588235294;1.4984938606507332;1417.6467318042332;24.131181265251033;18.06525870201624;18.881755282943967;16…
427;14.369649263196514;-3.907668771817065;14.369649263196514;0.0366061813098264;0.337853390621954;485.5010000000002;465.34100000000024;485.1281513400001;176.0;0.0;0.26405822518610145;-0.4836884450080781;0.4836884450080781;0.26405822518610145;1.088235294117647;1.8823529411764706;2.6176470588235294;1.4964239240566457;1442.8199923246923;24.29431797206756;18.111319511221556;18.927816092149282;16.1688…
428;14.304539456463383;-3.944296065440001;14.304539456463383;0.03927276820201553;0.34926592365422693;490.5420000000001;471.3900000000002;490.08932330800013;172.0;0.0;0.24101170091648733;-0.33758006076050245;0.33758006076050245;0.24101170091648733;1.0909090909090908;1.8181818181818181;2.515151515151515;1.8667509521058805;1453.6170240793003;24.225403871315212;17.20249087987513;18.83548404173058;15.…
429;14.301625420268095;-3.891915969207601;14.301625420268095;0.025748997358394643;0.4127175764021487;440.46000000000015;423.3240000000002;440.106687624;158.0;0.0;0.23788716629785428;-0.44352019171094426;0.44352019171094426;0.23788716629785428;1.064516129032258;1.8709677419354838;2.6129032258064515;1.5938001562971709;1343.0447141666202;22.009860921691395;16.20345138245044;17.019947963378165;14.791…
430;14.42902578705699;-3.9036552163308778;14.42902578705699;0.032818383646062266;0.3496670365221239;451.48700000000025;433.3430000000003;451.122672036;162.0;0.0;0.23788716629785428;-0.35916710217335535;0.35916710217335535;0.23788716629785428;1.25;2.0625;2.8125;1.6497863257524072;1475.5275207073614;22.88010440969447;16.847609334793873;17.6641059157216;15.257370058712953;9.419951048752335;10.966270…
431;14.340694770230304;-3.883729752997533;14.340694770230304;0.017393031442488605;0.4471440426266309;424.4610000000002;407.3250000000003;424.111773004;152.0;0.0;0.23788716629785428;-0.3370569942515215;0.3370569942515215;0.23788716629785428;1.0333333333333334;1.8666666666666667;2.6666666666666665;1.658821367699753;1355.5192627490865;21.302754140504845;15.795203091986577;16.611699672914302;14.30868…
432;14.415194014372403;-3.888311861975247;14.415194014372403;0.018370621580917623;0.43152417575767776;438.48800000000017;419.33600000000024;438.1274230680001;158.0;0.0;0.23788716629785428;-0.33582982333813344;0.33582982333813344;0.23788716629785428;1.0;1.8064516129032258;2.5806451612903225;1.6700523650281855;1408.6619353147423;22.17299762850792;16.717852822796953;17.53434940372468;14.702528503846…
433;14.335911606964999;-3.8847570376786638;14.335911606964999;0.018713049807961513;0.4471440426266309;424.4610000000002;407.3250000000002;424.11177300400004;152.0;0.0;0.23788716629785428;-0.3358299932941269;0.3358299932941269;0.23788716629785428;1.0333333333333334;1.8333333333333333;2.6333333333333333;1.658821367699753;1355.5192627490865;21.302754140504845;15.795203091986577;16.611699672914302;14…
434;14.304309616460035;-4.095836119776311;14.304309616460035;0.01508395210956559;0.40101906814470795;498.5400000000003;475.35600000000034;498.148552436;182.0;0.0;0.26389193616730394;-0.47875821671261803;0.47875821671261803;0.26389193616730394;1.1428571428571428;1.8285714285714285;2.4857142857142858;1.800262998565495;1371.7491652323458;25.587211190881018;19.1641059157216;19.980602496649325;16.5845…
435;14.239140353488576;-4.050836119776314;14.239140353488576;0.01352016610133533;0.45168104456473734;470.4860000000002;451.33400000000023;470.11725230800005;170.0;0.0;0.26387577398490814;-0.47875821671261803;0.47875821671261803;0.26387577398490814;1.1515151515151516;1.8484848484848484;2.515151515151515;1.807012396393353;1323.571811694347;24.009860921691388;17.586755646531973;18.4032522274597;15.6…
436;14.460060002761121;-3.6474536480229056;14.460060002761121;0.047386820539101926;0.29647111443538043;512.5670000000001;487.3670000000003;512.1642025;188.0;0.0;0.24014874708334263;-0.48688804624505555;0.48688804624505555;0.24014874708334263;1.0;1.75;2.4444444444444446;1.4905669264198855;1506.4851365279733;25.871668241257186;20.08675564653197;20.903252227459696;17.140198773338128;10.9083340897455…
437;14.46696335581832;-3.6438528249776385;14.46696335581832;0.0377449472608653;0.30021409036794205;508.5790000000001;483.37900000000025;508.16928788000007;186.0;0.0;0.24014874708334263;-0.4870258118254342;0.4870258118254342;0.24014874708334263;0.9444444444444444;1.7222222222222223;2.4444444444444446;1.4924455969316779;1482.8771907008877;25.70853153444066;19.91055816363699;20.727054744564715;17.24…
438;14.433977244707208;-3.65634460670019;14.433977244707208;0.06663907456108342;0.27921724956429883;528.9970000000001;506.8210000000002;528.1146654640002;186.0;0.0;0.24014874708334263;-0.4857360730712363;0.4857360730712363;0.24014874708334263;1.0277777777777777;1.8055555555555556;2.5277777777777777;1.492445596931678;1488.9344954279481;25.708531534440656;19.288522636646217;20.860948163592393;17.24…
439;14.540421051896452;-3.67935578355752;14.540421051896452;0.005875185672194361;0.3014636552867328;512.5420000000001;490.3660000000002;512.1442160040001;186.0;0.0;0.24014874708334263;-0.4842238752703328;0.4842238752703328;0.24014874708334263;0.9444444444444444;1.7222222222222223;2.4444444444444446;1.4924455969316779;1486.9344954279481;25.70853153444066;19.288522636646217;20.105019217573943;17.24…
440;14.460338520010861;-3.6680197743199376;14.460338520010861;0.006304027381826893;0.41535082937879814;541.6090000000002;513.3850000000002;541.190751596;200.0;0.0;0.2534762520635443;-0.33938933435933;0.33938933435933;0.2534762520635443;0.9473684210526315;1.5789473684210527;2.210526315789474;1.4487768146798057;1457.033486358957;27.449018510446816;21.155289585591575;21.9717861665193;18.067719128266…
441;14.46860949506755;-3.6811505453263975;14.46860949506755;0.03758562784849029;0.36493818784035736;577.664;549.4400000000002;577.1577372159999;208.0;0.0;0.2534428235282929;-0.3376187188296426;0.3376187188296426;0.2534428235282929;0.9487179487179487;1.5897435897435896;2.2051282051282053;1.444503786373548;1591.540188780586;28.371668241257186;21.471786166519298;23.10477932837475;18.36836039114892;1…
442;14.413528821772593;-3.6783846016742214;14.413528821772593;0.03463647382790813;0.4036245260644694;548.6220000000002;523.4220000000003;548.13118812;196.0;0.0;0.2534132547565472;-0.33761871882964267;0.33761871882964267;0.2534132547565472;1.027027027027027;1.6756756756756757;2.324324324324324;1.4750446134525346;1532.291518989463;26.794317972067564;20.02457257101934;21.657565732874794;17.470295456…
443;14.397900677023568;-3.6475111420342183;14.397900677023568;0.019159873465237842;0.43698760911588636;516.6240000000004;491.4240000000003;516.1413588800001;184.0;0.0;0.25340740614001;-0.33761871882964267;0.33761871882964267;0.25340740614001;1.0571428571428572;1.7428571428571429;2.4285714285714284;1.4923412636568243;1329.5833397397985;25.001424753254106;19.20807599009162;20.841069151947067;16.763…
444;14.167282269631656;-3.6302793392618207;14.167282269631656;0.04563451383639827;0.5296186125320069;426.47700000000003;407.3250000000001;426.1274230680001;154.0;0.0;0.24014874708334263;-0.33761911878740386;0.33761911878740386;0.24014874708334263;1.1;1.8;2.466666666666667;1.835759248220995;1206.9566138558507;21.72540387131522;16.270259065604247;17.086755646531973;14.318030230492774;8.888372933588…
445;14.392944396382696;-3.62886317723958;14.392944396382696;0.002052860751228902;0.315638603687142;492.5800000000002;467.3800000000002;492.17437326000015;180.0;0.0;0.24014874708334263;-0.3376191278957684;0.3376191278957684;0.24014874708334263;0.8857142857142857;1.542857142857143;2.2285714285714286;1.4569262688337876;1414.0832627159577;24.83828804643758;19.286766923549298;20.10326350447702;16.8356…
446;14.35876221160111;-3.627480673862473;14.35876221160111;0.0010675691368779994;0.3335317283093523;481.5570000000002;457.3650000000003;481.1696222280001;176.0;0.0;0.24014874708334263;-0.33761912783721026;0.33761912783721026;0.24014874708334263;1.0588235294117647;1.8235294117647058;2.5294117647058822;1.4673080444666118;1375.2113697104514;24.13118126525103;18.65663024985963;19.473126830787354;16.3…
447;14.371179363214065;-3.62910956403737;14.371179363214065;0.005032141204354135;0.34631894114322054;478.55300000000017;455.3690000000002;478.15872319600015;174.0;0.0;0.24014874708334263;-0.3376191248805822;0.3376191248805822;0.24014874708334263;0.9117647058823529;1.588235294117647;2.2941176470588234;1.5009705511690026;1397.1544442784004;24.13118126525103;18.579660142362748;19.396156723290474;16.…
448;14.331315786619719;-3.627621211979045;14.331315786619719;0.009221190791130596;0.3630163787791818;467.53000000000014;445.35400000000027;467.1539721640001;170.0;0.0;0.24014874708334263;-0.33761910964422626;0.33761910964422626;0.24014874708334263;1.0606060606060606;1.8181818181818181;2.515151515151515;1.5088648629818233;1358.2721276502632;23.424074484064484;17.949523468673085;18.766020049600808;…
449;14.375737274223024;-3.6300676868925383;14.375737274223024;0.008439297787015798;0.35001684386460363;481.55700000000013;457.36500000000024;481.1696222280001;176.0;0.0;0.24014874708334263;-0.3376191096442072;0.3376191096442072;0.24014874708334263;1.0;1.7352941176470589;2.411764705882353;1.506076202307483;1419.7667332137353;24.29431797206756;18.872173199483456;19.688669780411185;16.24635192322077…
450;14.3230513238098;-3.631527461979044;14.3230513238098;0.02156686980347633;0.3602751755345346;468.51800000000014;447.35000000000025;468.1492211320001;170.0;0.0;0.24014874708334263;-0.33761910957774605;0.33761910957774605;0.24014874708334263;1.0606060606060606;1.8181818181818181;2.515151515151515;1.5088648629818238;1359.792441836333;23.424074484064487;17.819386794983416;18.635883375911142;15.835…
451;14.323051323809802;-3.631527461979044;14.323051323809802;0.02156686980347633;0.3602751755345346;468.51800000000014;447.35000000000025;468.14922113200015;170.0;0.0;0.24014874708334263;-0.3376191095777356;0.3376191095777356;0.24014874708334263;1.0606060606060606;1.8181818181818181;2.515151515151515;1.5088648629818238;1359.792441836333;23.424074484064487;17.819386794983416;18.635883375911142;15.…
452;14.209294309219452;-3.6330360749217694;14.209294309219452;0.050949297157134366;0.46063080132726264;441.4880000000003;421.3280000000003;441.12708871999996;160.0;0.0;0.24014874708334263;-0.48096306883298434;0.48096306883298434;0.24014874708334263;1.1290322580645162;1.8387096774193548;2.5161290322580645;1.8026448788973832;1224.7528814069374;22.43251065250177;16.80864402975778;17.625140610685502;…
453;14.359507281672684;-3.643358206427465;14.359507281672684;0.051460894613176045;0.3106779740543024;498.5400000000001;475.35600000000017;498.1485524360002;182.0;0.0;0.24014874708334263;-0.4871672892935718;0.4871672892935718;0.24014874708334263;1.0285714285714285;1.7714285714285714;2.4571428571428573;1.4550309303429945;1440.9044304878405;25.001424753254106;19.1641059157216;19.980602496649325;16.7…
454;12.273429724115854;-3.5797573833821974;12.273429724115854;0.1951985036855588;0.3146775402429793;490.58900000000017;464.38100000000026;490.1787096920001;180.0;0.0;0.2401487470833425;-0.4873050546460449;0.4873050546460449;0.2401487470833425;0.8857142857142857;1.6571428571428573;2.3714285714285714;1.4569262688337874;1411.3283752137943;24.83828804643758;19.609943959817382;20.426440540745112;16.83…
455;14.366410634729885;-3.639757383382196;14.366410634729885;0.04181902133493898;0.31536093751698446;494.55200000000013;471.3680000000002;494.1536378160001;180.0;0.0;0.24014874708334263;-0.48730505464590934;0.48730505464590934;0.24014874708334263;0.9714285714285714;1.7428571428571429;2.4571428571428573;1.4569262688337876;1417.3856799408547;24.83828804643758;18.98790843282661;19.804405013754337;16…
456;14.367437919411017;-3.639383595522825;14.367437919411017;0.040083484144856296;0.31536093751698446;494.55200000000013;471.3680000000003;494.15363781600007;180.0;0.0;0.24014874708334263;-0.4888554268121782;0.4888554268121782;0.24014874708334263;1.0;1.7714285714285714;2.4857142857142858;1.4569262688337874;1417.3856799408547;24.83828804643758;18.987908432826615;19.80440501375434;16.83566832069781…
457;14.368253038358002;-3.6390672588722324;14.368253038358002;0.03876346577938361;0.31536093751698446;494.55200000000013;471.3680000000002;494.1536378160001;180.0;0.0;0.24014874708334263;-0.4889127693534052;0.4889127693534052;0.24014874708334263;0.9714285714285714;1.6857142857142857;2.4;1.4569262688337874;1417.3856799408547;24.83828804643758;18.987908432826615;19.80440501375434;16.835668320697813…
458;14.369369214611542;-3.6382141735056543;14.369369214611542;0.037686789929980424;0.29511291874905377;514.6080000000001;491.4240000000002;514.1257088160002;182.0;0.0;0.24014874708334263;-0.4872716797317875;0.4872716797317875;0.24014874708334263;1.0285714285714285;1.7714285714285714;2.4571428571428573;1.4550309303429945;1442.149542985677;25.001424753254103;19.1641059157216;20.797099077577048;16.7…
459;14.352049194887677;-3.647005307969606;14.352049194887677;0.062328663208217616;0.3123756312219776;499.5280000000001;477.3520000000002;499.14380140400016;182.0;0.0;0.26405820804521446;-0.48376661168857643;0.48376661168857643;0.26405820804521446;1.0285714285714285;1.7714285714285714;2.4571428571428573;1.4550309303429942;1442.697150417055;25.001424753254103;19.033969242031933;19.85046582295966;16…
460;14.345460720508243;-3.639687433529392;14.345460720508243;0.047584004925048884;0.33723797006849365;480.52500000000015;459.35700000000026;480.1379877520001;174.0;0.0;0.24014874708334263;-0.45575505747494643;0.45575505747494643;0.24014874708334263;0.9411764705882353;1.7058823529411764;2.411764705882353;1.5009705511690024;1400.3967318042332;24.131181265251037;18.280801651640065;19.09729823256779;…
461;14.346488005189375;-3.6393136456700224;14.346488005189375;0.0458484677349662;0.33723797006849365;480.52500000000015;459.35700000000026;480.13798775200013;174.0;0.0;0.24014874708334263;-0.4572641428983813;0.4572641428983813;0.24014874708334263;0.9117647058823529;1.588235294117647;2.2941176470588234;1.5009705511690024;1400.3967318042332;24.131181265251033;18.280801651640065;19.09729823256779;16…
462;14.289604821752189;-3.6329019594904683;14.289604821752189;0.03694739701436078;0.38339329305515385;454.4870000000001;435.33500000000015;454.12233768800013;164.0;0.0;0.24014874708334263;-0.4435215432480976;0.4435215432480976;0.24014874708334263;1.0;1.75;2.4375;1.5513933029316853;1342.7249577158682;22.716967702877938;17.126101113260813;17.94259769418854;15.352505073103423;9.452558674368808;10.93…
463;14.415141674987005;-3.6618074164895895;14.415141674987005;0.060157587305405213;0.44543295867440136;506.58500000000015;483.4010000000002;506.1206234360001;180.0;0.0;0.24014874708334263;-0.33760808518472674;0.33760808518472674;0.24014874708334263;1.0294117647058822;1.7352941176470589;2.4411764705882355;1.5802663123427534;1478.5741807614656;24.672997628507918;18.624760448992756;20.25775361084821…
464;14.442058966288034;-3.6444269197249226;14.442058966288034;0.053619530246288516;0.3153609375169845;494.55200000000013;471.3680000000002;494.1536378160001;180.0;0.0;0.24014874708334263;-0.4887772617509011;0.4887772617509011;0.24014874708334263;1.0;1.8285714285714285;2.6;1.5012020035970766;1434.6356799408545;24.83828804643758;18.987908432826615;19.804405013754337;16.835668320697813;10.5644267404…
465;14.423712624078059;-3.653039142187438;14.423712624078059;0.07382112647350891;0.31237563122197726;499.5280000000002;477.35200000000026;499.14380140400016;182.0;0.0;0.2640582251861015;-0.4836884450080781;0.4836884450080781;0.2640582251861015;1.0571428571428572;1.8571428571428572;2.6;1.4992216204388735;1459.947150417055;25.001424753254106;19.03396924203193;19.850465822959656;16.729515170815166;1…
466;14.35568878114964;-3.637286339577973;14.35568878114964;0.04870237832787416;0.38339329305515385;454.4870000000001;435.3350000000002;454.12233768800013;164.0;0.0;0.24014874708334263;-0.44352019171094426;0.44352019171094426;0.24014874708334263;1.03125;1.84375;2.59375;1.5917228823025944;1359.9749577158682;22.716967702877938;17.126101113260813;17.94259769418854;15.352505073103423;9.452558674368808…
467;14.40727771305107;-3.7307467703110375;14.40727771305107;0.042886061598893965;0.3630289465712558;524.6220000000003;495.3900000000003;524.200588008;194.0;0.0;0.24065696981537518;-0.48096306883298434;0.48096306883298434;0.24065696981537518;1.135135135135135;1.837837837837838;2.5405405405405403;1.481898317316641;1384.4112030338488;26.41563831562721;20.66163501919355;21.478131600121277;17.72951517…
468;14.578207234551028;-3.8149687504748786;14.578207234551028;0.04875529818241575;0.26009926663913613;549.6360000000002;521.4120000000004;549.2070703560001;202.0;0.0;0.25329400675189934;-0.360791013304702;0.360791013304702;0.25329400675189934;1.1025641025641026;1.8461538461538463;2.6153846153846154;1.3357216067079165;1657.9535380686798;27.57033885400645;21.49311338135035;22.309609962278078;18.712…
469;14.257798259774269;-3.8521846825957344;14.257798259774269;0.03285014854707291;0.44714404262663104;424.46099999999996;407.3250000000001;424.11177300400004;152.0;0.0;0.23762294540028908;-0.3375978727044923;0.3375978727044923;0.23762294540028908;0.9666666666666667;1.7666666666666666;2.566666666666667;1.6009163774919422;1360.7692627490865;21.302754140504845;15.795203091986577;16.611699672914302;1…
470;14.362273904179567;-3.8576405656789503;14.362273904179567;0.05008601820357739;0.44714404262663093;424.4610000000001;407.32500000000016;424.1117730040001;152.0;0.0;0.23762294540028908;-0.33582982333813344;0.33582982333813344;0.23762294540028908;1.0;1.8;2.6;1.659757622492798;1360.7692627490865;21.30275414050484;15.79520309198658;16.611699672914305;14.291844901323602;8.853117731982435;10.3994372…
471;11.702992999071768;-3.9937585878630544;11.702992999071768;0.009829564870125429;0.40474790516431863;525.4180000000001;503.24200000000025;524.0800295439999;180.0;0.0;0.259488124993166;-0.48220858647676834;0.48220858647676834;0.259488124993166;1.088235294117647;1.7647058823529411;2.411764705882353;1.7716420527372225;1334.8340619986654;25.043241116511;18.464720119541198;20.793074592505835;15.9345…
472;11.689551705911011;-3.7654967150710204;11.689551705911011;0.009829564870124985;0.4374111867158412;490.9730000000002;467.78900000000027;490.11900189600004;174.0;0.0;0.259488124993166;-0.48220858647676834;0.48220858647676834;0.259488124993166;1.121212121212121;1.7878787878787878;2.393939393939394;1.7192432049566455;1266.2465522334364;24.17299762850792;18.1641059157216;19.736531442667783;15.5238…
473;11.692923272803142;-3.8311428471223166;11.692923272803142;0.02574780706504498;0.4374111867158413;490.9730000000003;467.7890000000003;490.119001896;174.0;0.0;0.259488124993166;-0.48220858647676834;0.48220858647676834;0.259488124993166;1.1515151515151516;1.878787878787879;2.5454545454545454;1.7512236545177782;1283.4965522334367;24.172997628507925;18.1641059157216;19.73653144266778;15.5238957088…
474;11.686290924216106;-3.9921450702701073;11.686290924216106;0.009128267648258914;0.35996314593527934;511.3910000000002;491.2310000000002;510.0643794800001;174.0;0.0;0.2571823970236828;-0.48221684501656403;0.48221684501656403;0.2571823970236828;1.0909090909090908;1.7878787878787878;2.4545454545454546;1.7864454600053774;1303.7076365832131;24.172997628507918;17.51750652404124;19.845860997005875;15…
475;11.372767909881407;-3.764039001586529;11.372767909881407;0.009128267648258692;0.3874545969194473;476.9460000000002;455.7780000000002;476.10335183200004;168.0;0.0;0.2571823970236828;-0.48221684501656403;0.48221684501656403;0.2571823970236828;1.125;1.8125;2.4375;1.7314068546215833;1235.3374277421508;23.30275414050484;17.216892320221643;18.789317847167823;15.151216908830305;9.289714285467761;11.…
476;11.549902035327214;-3.829529329529367;11.549902035327214;0.026547529527559455;0.3874545969194473;476.9460000000002;455.77800000000025;476.1033518320001;168.0;0.0;0.2571823970236828;-0.48221684501656403;0.48221684501656403;0.2571823970236828;1.15625;1.90625;2.59375;1.7654502778158938;1252.5874277421508;23.30275414050484;17.216892320221643;18.789317847167823;15.151216908830305;9.289714285467761…
477;14.433373621813306;-4.016769764720384;14.433373621813306;0.013181611987205244;0.4212501308149877;508.9630000000002;486.7870000000002;508.1095800839999;180.0;0.0;0.25948958931555466;-0.48069638115713875;0.48069638115713875;0.25948958931555466;1.1764705882352942;1.8529411764705883;2.5;1.7716420527372225;1336.8340619986654;25.043241116511;18.464720119541198;20.03714564648738;15.934579311415439;9…
478;14.401498199718105;-3.78533798491229;14.401498199718105;0.013181611987205688;0.45253725497428826;474.5180000000002;451.33400000000023;474.14855243600005;174.0;0.0;0.25948958931555466;-0.48069638115713875;0.48069638115713875;0.25948958931555466;1.121212121212121;1.7878787878787878;2.393939393939394;1.7192432049566455;1266.2465522334364;24.17299762850792;18.1641059157216;18.98060249664933;15.52…
479;14.411559965384267;-3.8541540239796475;14.411559965384267;0.04883980405722532;0.452537254974288;474.51800000000026;451.3340000000003;474.148552436;174.0;0.0;0.25948958931555466;-0.48069638115713875;0.48069638115713875;0.25948958931555466;1.1515151515151516;1.878787878787879;2.5454545454545454;1.7512236545177782;1283.4965522334367;24.172997628507925;18.1641059157216;18.980602496649325;15.52389…
480;14.297544118085451;-3.783880271427799;14.297544118085451;0.01388290920907198;0.3997332369870189;460.4910000000002;439.3230000000002;460.13290237200005;168.0;0.0;0.25718386127311155;-0.480704639765903;0.480704639765903;0.25718386127311155;1.125;1.8125;2.4375;1.7314068546215833;1235.3374277421508;23.30275414050484;17.216892320221643;18.03338890114937;15.151216908830305;9.289714285467761;10.8360…
481;14.307605883751611;-3.852540506386697;14.307605883751611;0.05355370236706558;0.3997332369870189;460.4910000000002;439.3230000000002;460.1329023720001;168.0;0.0;0.25718386127311155;-0.480704639765903;0.480704639765903;0.25718386127311155;1.15625;1.90625;2.59375;1.7654502778158938;1252.5874277421508;23.30275414050484;17.216892320221643;18.033388901149365;15.151216908830305;9.289714285467761;10.…
482;11.650931806500296;-3.956326482588105;11.650931806500296;0.03559901498361917;0.5023634244036143;442.9320000000002;423.78000000000026;442.097872528;154.0;0.0;0.23910966665753786;-0.3398491006382486;0.3398491006382486;0.23910966665753786;1.1333333333333333;1.8333333333333333;2.5;1.7972355598640157;1206.9566138558505;21.72540387131522;16.05471611598042;17.627141642926603;14.25737005871295;8.9199…
483;11.341272916116829;-3.7327336452982434;11.341272916116829;0.035599014983618504;0.5454123444083713;408.48700000000014;388.32700000000006;408.13684488000007;148.0;0.0;0.23754770438026707;-0.3398491006382763;0.3398491006382763;0.23754770438026707;1.0344827586206897;1.6551724137931034;2.2758620689655173;1.7332647619746857;1137.0840994764746;20.85516038331214;15.75410191216082;16.570598493088546;1…
484;11.333460416116829;-3.741622534187132;11.333460416116829;0.008915939121444394;0.5393792722644521;410.4590000000001;392.3150000000001;410.116109436;148.0;0.0;0.23754770438026707;-0.47875821671275365;0.47875821671275365;0.23754770438026707;1.0689655172413792;1.6896551724137931;2.310344827586207;1.7332647619746855;1140.0571511166304;20.855160383312143;15.455243421438135;16.27174000236586;13.8466…
485;11.505654028722518;-3.803914823480017;11.505654028722518;0.007715884655108196;0.5393792722644523;410.45900000000006;392.31500000000017;410.11610943600004;148.0;0.0;0.2376229454002889;-0.47875821671275365;0.47875821671275365;0.2376229454002889;1.1379310344827587;1.896551724137931;2.586206896551724;1.7730229706388851;1157.3071511166304;20.85516038331214;15.455243421438135;16.27174000236586;13.8…
486;11.34157259878272;-3.7513419085018547;11.34157259878272;0.017116116309442875;0.42180775892894756;428.4740000000002;408.31400000000014;428.1266741200001;156.0;0.0;0.2548629225293309;-0.48379408579619637;0.48379408579619637;0.2548629225293309;1.0333333333333334;1.6333333333333333;2.2333333333333334;1.7116164159496299;1148.6470826326768;21.725403871315216;15.993628385591666;16.810124966519393;14…
487;11.514710374572404;-3.8147887962308817;11.514710374572404;0.01703301428473769;0.42180775892894773;428.47400000000016;408.3140000000002;428.12667411999996;156.0;0.0;0.2548629225293309;-0.48379408579619637;0.48379408579619637;0.2548629225293309;1.1;1.8333333333333333;2.5;1.7484898029991756;1165.8970826326768;21.725403871315216;15.993628385591666;16.810124966519393;14.202528503846562;8.722740516…
488;11.394530965878406;-3.741533570038738;11.394530965878406;0.03489638778129489;0.35920870266021104;462.5350000000002;440.35900000000015;462.14740956400004;168.0;0.0;0.23754770438026707;-0.4873050546460449;0.4873050546460449;0.23754770438026707;0.9090909090909091;1.606060606060606;2.272727272727273;1.411611328087967;1329.2478422087424;23.260937777247957;17.76464449819664;18.581141079124365;15.86…
489;11.573429724115854;-3.8037157167155295;11.573429724115854;0.0030688740559288163;0.35920870266021104;462.5350000000002;440.3590000000002;462.147409564;168.0;0.0;0.2376229454002889;-0.4873050546460449;0.4873050546460449;0.2376229454002889;0.9393939393939394;1.7575757575757576;2.484848484848485;1.4371456092748165;1346.4978422087422;23.260937777247957;17.76464449819664;18.581141079124365;15.86432…
490;11.990215249598148;-3.748513157593209;11.990215249598148;0.02708582028338702;0.5341116226207138;456.5530000000002;436.39300000000026;456.10383049999996;160.0;0.0;0.23754770438026707;-0.339784050435745;0.339784050435745;0.23754770438026707;1.096774193548387;1.8064516129032258;2.5161290322580645;1.5545831135501569;1262.4068483950439;22.172997628507925;16.78614144271237;18.419134604567823;14.702…
491;11.995046591755107;-3.8121233577185625;11.995046591755107;0.0059664294989036915;0.5341116226207138;456.5530000000002;436.39300000000026;456.1038305;160.0;0.0;0.2376229454002889;-0.3397840504357173;0.3397840504357173;0.2376229454002889;1.1290322580645162;1.903225806451613;2.6774193548387095;1.5881152907403238;1279.6568483950439;22.172997628507925;16.78614144271237;18.419134604567823;14.7025285…
492;11.517993027375926;-3.7536567705939663;11.517993027375926;0.0019714946770004182;0.48538370698737315;426.4580000000002;408.3140000000002;426.11102405599996;154.0;0.0;0.26191037394233463;-0.481581785411839;0.481581785411839;0.26191037394233463;1.1;1.8333333333333333;2.566666666666667;1.536696962074281;1228.2720847527255;21.30275414050485;15.838927847212414;16.65542442814014;14.275008148917994;8…
493;11.535631948678319;-3.818058128076409;11.535631948678319;0.007459921358947685;0.48538370698737315;426.45800000000014;408.3140000000002;426.111024056;154.0;0.0;0.26191037394233463;-0.481581785411839;0.481581785411839;0.26191037394233463;1.1333333333333333;1.9333333333333333;2.7333333333333334;1.5712283959580118;1245.5220847527255;21.30275414050485;15.838927847212414;16.65542442814014;14.275008…
494;14.241390351910457;-3.7897353053469955;14.241390351910457;0.023560402342161613;0.3392025261060668;486.5540000000002;467.4020000000002;486.09440868800016;170.0;0.0;0.23754770438026707;-0.4872716797317875;0.4872716797317875;0.23754770438026707;1.0303030303030303;1.696969696969697;2.3333333333333335;1.4096637373477274;1359.7777793298424;23.424074484064484;17.31880645410085;18.9517996159563;15.75…
495;14.262385743537163;-3.8621725068389874;14.262385743537163;0.053965082111050444;0.3392025261060668;486.5540000000002;467.4020000000002;486.09440868800016;170.0;0.0;0.23762294540028908;-0.4872716797317875;0.4872716797317875;0.23762294540028908;1.0909090909090908;1.878787878787879;2.5757575757575757;1.435118360947111;1377.0277793298426;23.424074484064484;17.31880645410085;18.9517996159563;15.758…
496;14.224583974527157;-3.7974385302709037;14.224583974527157;0.03216464287642884;0.3486142521135648;471.4740000000003;453.3300000000003;471.112501276;170.0;0.0;0.23754770438026707;-0.48547247890606454;0.48547247890606454;0.23754770438026707;1.0303030303030303;1.696969696969697;2.3333333333333335;1.4096637373477277;1360.1910613625362;23.424074484064484;17.188669780411185;18.005166361338908;15.758…
497;14.245579366153862;-3.8707767473732546;14.245579366153862;0.05632255067999936;0.3486142521135648;471.4740000000003;453.33000000000027;471.112501276;170.0;0.0;0.23762294540028908;-0.48547247890606454;0.48547247890606454;0.23762294540028908;1.0909090909090908;1.878787878787879;2.5757575757575757;1.4351183609471112;1377.4410613625364;23.424074484064484;17.188669780411185;18.005166361338908;15.75…
498;14.486588058039178;-3.646748969595476;14.486588058039178;0.05124687590216803;0.3150228968300362;554.6080000000001;527.3920000000002;554.186000564;204.0;0.0;0.24273245430475757;-0.48547247890606454;0.48547247890606454;0.24273245430475757;1.0256410256410255;1.794871794871795;2.5128205128205128;1.2464014049967787;1539.9302188502384;27.407202147189924;21.33417382696766;22.150670407895387;18.75718…
499;14.273090415171321;-4.266430855966584;14.273090415171321;0.03949217505688796;0.339953241813282;487.4920000000002;468.34000000000026;487.1238149080001;176.0;0.0;0.2405418714479668;-0.3393720101467621;0.3393720101467621;0.2405418714479668;0.9705882352941176;1.7058823529411764;2.3823529411764706;1.450773748679321;1426.8151048225288;24.29431797206756;17.788142474953467;18.604639055881194;16.16885…
500;14.269757081837987;-3.8607595596702864;14.269757081837987;0.037790628858675346;0.3534048239341418;469.50200000000024;449.3420000000002;469.1332367200001;170.0;0.0;0.23762294540028908;-0.3393720101467621;0.3393720101467621;0.23762294540028908;1.0303030303030303;1.8181818181818181;2.515151515151515;1.4351183609471112;1374.8860698797662;23.424074484064484;17.487528271133872;18.304024852061595;15…
501;14.248399057146628;-4.276634937599235;14.248399057146628;0.0641835330815792;0.3355688748303115;489.4640000000002;472.32800000000026;489.1030794640001;176.0;0.0;0.2640582080452144;-0.48376661168857643;0.48376661168857643;0.2640582080452144;1.0294117647058822;1.7647058823529411;2.4411764705882355;1.4507737486793209;1429.370096305299;24.29431797206756;17.489283984230784;18.30578056515851;16.1688…
502;14.224070332186592;-3.7975966985961995;14.224070332186592;0.03235153680611447;0.3486142521135648;471.4740000000002;453.3300000000002;471.11250127600005;170.0;0.0;0.2640582080452144;-0.48376661168857643;0.48376661168857643;0.2640582080452144;1.0303030303030303;1.696969696969697;2.3333333333333335;1.4096637373477279;1360.1910613625362;23.424074484064484;17.188669780411182;18.005166361338908;15.…
503;14.41009771749969;-3.5234763282258306;14.41009771749969;0.026111177679296604;0.311799838615148;539.5930000000002;513.3850000000002;539.1751015320001;198.0;0.0;0.2640582080452144;-0.48376661168857643;0.48376661168857643;0.2640582080452144;0.9736842105263158;1.6578947368421053;2.3421052631578947;1.2163982256446118;1489.1478381122129;26.536958659186848;20.594067012654254;21.41056359358198;18.363…
504;14.245065723813296;-3.870963641302939;14.245065723813296;0.05580890833943353;0.3486142521135648;471.4740000000002;453.3300000000002;471.1125012760001;170.0;0.0;0.2640582080452144;-0.48376661168857643;0.48376661168857643;0.2640582080452144;1.0909090909090908;1.878787878787879;2.5757575757575757;1.4351183609471108;1377.4410613625364;23.424074484064484;17.188669780411182;18.005166361338908;15.75…
505;14.295733761376972;-3.802605482005927;14.295733761376972;0.035410190843144784;0.3486142521135648;471.4740000000002;453.3300000000002;471.11250127600005;170.0;0.0;0.26405822518610145;-0.4836884450080781;0.4836884450080781;0.26405822518610145;1.0909090909090908;1.878787878787879;2.5757575757575757;1.4545970168794764;1377.4410613625364;23.424074484064487;17.188669780411185;18.00516636133891;15.7…
506;14.316729153003678;-3.876997475520771;14.316729153003678;0.04596067673805937;0.3486142521135648;471.4740000000002;453.3300000000002;471.11250127600005;170.0;0.0;0.26405822518610145;-0.4836884450080781;0.4836884450080781;0.26405822518610145;1.0909090909090908;1.8484848484848484;2.5757575757575757;1.4815923870360677;1394.6910613625362;23.424074484064487;17.188669780411185;18.00516636133891;15.7…
507;14.24775841152194;-3.7825665825999555;14.24775841152194;0.0017223586965648963;0.39162314323209796;453.5030000000001;433.34300000000025;453.13832210000004;164.0;0.0;0.23754770438026707;-0.33761910964423525;0.33761910964423525;0.23754770438026707;1.0;1.65625;2.28125;1.4609302492622227;1337.5881357679555;22.716967702877934;17.026873737862708;17.843370318790434;15.275008148917996;9.53929666808686…
508;14.268753803148645;-3.8540260202258696;14.268753803148645;0.024717589968086262;0.39162314323209796;453.5030000000001;433.34300000000025;453.1383221000001;164.0;0.0;0.23762294540028908;-0.3376191096442072;0.3376191096442072;0.23762294540028908;1.0625;1.84375;2.53125;1.4894226294034723;1354.8381357679555;22.716967702877934;17.02687373786271;17.843370318790434;15.275008148917996;9.53929666808686…
509;14.24839905714663;-4.276634937599236;14.24839905714663;0.06418353308157965;0.3355688748303115;489.4640000000001;472.32800000000015;489.1030794640001;176.0;0.0;0.25333442414100804;-0.48381223747361346;0.48381223747361346;0.25333442414100804;1.0294117647058822;1.7647058823529411;2.4411764705882355;1.4507737486793209;1429.3700963052988;24.29431797206756;17.489283984230784;18.30578056515851;16.16…
510;14.245065723813298;-3.87096364130294;14.245065723813298;0.05580890833943375;0.3486142521135648;471.4740000000002;453.33000000000015;471.11250127600016;170.0;0.0;0.25333442414100804;-0.48381223747361346;0.48381223747361346;0.25333442414100804;1.0909090909090908;1.878787878787879;2.5757575757575757;1.4351183609471112;1377.4410613625364;23.424074484064484;17.188669780411185;18.00516636133891;15.…
511;14.302783609875753;-3.881704113040968;14.302783609875753;0.04470560476901375;0.28995521508465005;496.5280000000002;475.36000000000024;496.1441357520002;180.0;0.0;0.23762294540028908;-0.3376191246968815;0.3376191246968815;0.23762294540028908;1.0857142857142856;1.8571428571428572;2.5428571428571427;1.4164057172674145;1472.3164639824306;25.001424753254106;18.43512202832657;19.251618609254297;16.…
512;14.094895813595308;-4.637586921849985;14.094895813595308;0.04588362582049532;0.425586431703313;496.27300000000014;485.18500000000023;494.99466383200013;164.0;0.0;0.4173446365691115;-0.3375722093994398;0.4173446365691115;0.3375722093994398;0.967741935483871;1.6129032258064515;2.225806451612903;1.8722266957831164;1255.754678984035;22.974327015758654;15.005761053963877;17.33411552692851;14.34137…
513;14.183560722717392;-4.107866679560594;14.183560722717392;0.07978812587627382;0.39460156335356183;507.3560000000001;494.25200000000024;505.9800784760001;164.0;0.0;0.239109666657538;-0.3375783890959868;0.3375783890959868;0.239109666657538;0.8387096774193549;1.3225806451612903;1.8064516129032258;1.9186814433670105;1386.8511577527397;22.974327015758654;15.17396277551741;18.318813829409773;14.3413…
514;14.059573454198874;-4.019868824248369;14.059573454198874;0.006159542006103358;0.5063425868292742;462.7210000000002;451.63300000000027;460.96830685200007;146.0;0.0;0.239109666657538;-0.33757095443142626;0.33757095443142626;0.239109666657538;0.9285714285714286;1.5714285714285714;2.2142857142857144;1.8833358538465748;1161.011822195807;20.474327015758657;13.749832107945423;16.834115526928514;13.1…
515;14.275557682707303;-3.7950446024910423;14.275557682707303;0.029043551194387618;0.40865376469007775;456.50300000000004;435.33500000000015;456.13798775200013;166.0;0.0;0.23754770438026707;-0.3517861909079276;0.3517861909079276;0.23754770438026707;1.09375;1.84375;2.53125;1.4443060886332504;1246.6447508555464;22.716967702877934;16.877558130510124;17.69405471143785;15.275008148917992;9.83897344509…
516;14.163241337436412;-3.8006709997456603;14.163241337436412;0.040613620398539885;0.3810179586040562;431.45300000000015;413.3090000000002;431.11758665600007;156.0;0.0;0.31194135395523453;-0.35166077151778885;0.35166077151778885;0.31194135395523453;1.0666666666666667;1.8;2.466666666666667;1.7546378484932361;1170.6524584099034;21.72540387131522;15.46334456813703;16.279841149064758;14.2025285038465…
517;14.227709918448554;-3.7885021335267868;14.227709918448554;0.02586202552160155;0.4266991620198732;426.43300000000005;411.31300000000016;426.09103756000013;152.0;0.0;0.23754770438026707;-0.44352019171094426;0.44352019171094426;0.23754770438026707;1.0;1.8;2.5;1.5453532490356592;1278.1398178257218;21.139617433688315;15.280801651640067;16.097298232567795;14.38116129880064;8.567470122865725;10.1137…
518;14.29655307433401;-3.8683160210571965;14.29655307433401;0.0485446794530251;0.40865376469007775;456.50300000000004;435.33500000000015;456.1379877520001;166.0;0.0;0.23762294540028908;-0.3517861909079276;0.3517861909079276;0.23762294540028908;1.09375;1.8125;2.53125;1.4723391878227412;1263.8947508555464;22.716967702877938;16.877558130510124;17.69405471143785;15.275008148917992;9.83897344509016;11…
519;14.184236729063118;-3.8746957788426646;14.184236729063118;0.038906560928116285;0.3810179586040562;431.45300000000015;413.3090000000002;431.1175866560001;156.0;0.0;0.31194135395523453;-0.35166077151778885;0.35166077151778885;0.31194135395523453;1.0666666666666667;1.7666666666666666;2.466666666666667;1.7932650844272395;1187.9024584099034;21.72540387131522;15.46334456813703;16.279841149064758;14…
520;14.248705310075259;-3.861244672911305;14.248705310075259;0.06498067050894396;0.426699162019873;426.4330000000002;411.3130000000003;426.09103756;152.0;0.0;0.23762294540028908;-0.44352019171094426;0.44352019171094426;0.23762294540028908;1.0;1.7666666666666666;2.5;1.5802582642295677;1295.389817825722;21.139617433688315;15.280801651640067;16.09729823256779;14.38116129880064;8.567470122865727;10.1…
521;14.111210294685673;-3.7955566641830045;14.111210294685673;0.038028769479210967;0.5353105206293112;414.42200000000014;399.3020000000002;414.0910375600001;148.0;0.0;0.23754770438026707;-0.47868003683604926;0.47868003683604926;0.23754770438026707;1.1379310344827587;1.896551724137931;2.586206896551724;1.7714870545335393;1162.9591238460966;20.855160383312143;14.833207894447362;15.649704475375088;1…
522;14.132205686312378;-3.869181240423337;14.132205686312378;0.03921711597351951;0.5353105206293112;414.42200000000014;399.3020000000002;414.0910375600001;148.0;0.0;0.23762294540028908;-0.47868003683604926;0.47868003683604926;0.23762294540028908;1.1379310344827587;1.8620689655172413;2.586206896551724;1.8129001870760686;1180.2091238460966;20.85516038331214;14.833207894447362;15.649704475375088;13.…
523;14.144337016448759;-3.8064306369338685;14.144337016448759;0.047345899108840905;0.41714785150383443;432.4370000000002;415.3010000000002;432.10160224400005;156.0;0.0;0.25486293966645346;-0.48371591911793943;0.48371591911793943;0.25486293966645346;1.1;1.8333333333333333;2.5;1.7546378484932363;1171.549055362143;21.72540387131522;15.371592858600893;16.188089439528618;14.20252850384656;8.4117227533…
524;14.165332408075463;-3.881428057552966;14.165332408075463;0.020002239940461797;0.41714785150383443;432.4370000000002;415.3010000000002;432.1016022440001;156.0;0.0;0.25486293966645346;-0.48371591911793943;0.48371591911793943;0.25486293966645346;1.1;1.8;2.5;1.7932650844272395;1188.799055362143;21.72540387131522;15.371592858600893;16.188089439528618;14.202528503846562;8.411722753395907;9.95804223…
525;14.314080103586951;-3.794983769559147;14.314080103586951;0.026797968380630532;0.3579094678736171;466.4980000000001;447.3460000000002;466.12233768800013;168.0;0.0;0.23754770438026707;-0.4887772617509011;0.4887772617509011;0.23754770438026707;0.9696969696969697;1.7878787878787878;2.515151515151515;1.4566380778314754;1352.4322715880328;23.260937777247953;17.142608971205863;17.959105552133593;15.…
526;14.335075495213655;-3.8683852530582574;14.335075495213655;0.06430701894803814;0.3579094678736169;466.4980000000003;447.34600000000034;466.1223376880001;168.0;0.0;0.23762294540028908;-0.4887772617509011;0.4887772617509011;0.23762294540028908;0.9696969696969697;1.7575757575757576;2.515151515151515;1.4837194087272862;1369.6822715880328;23.260937777247957;17.142608971205867;17.959105552133593;15.…
527;14.094868504519702;-3.9309251394665803;14.094868504519702;0.03882373551272322;0.44719876109965745;438.4660000000002;423.3460000000002;438.05802318;152.0;0.0;0.23762294540028908;-0.33758006188983086;0.33758006188983086;0.23762294540028908;0.8275862068965517;1.3448275862068966;1.8620689655172413;1.8783603948708667;1282.072416405158;21.233840039752504;14.572734367878208;16.20572752973366;13.5200…
528;14.025954538470323;-3.8934965256576626;14.025954538470323;0.029548401150583326;0.597289148700038;402.386;390.2900000000001;402.071051064;142.0;0.0;0.23762294540028908;-0.3375757567213136;0.3375757567213136;0.23762294540028908;1.0357142857142858;1.7857142857142858;2.5;1.871790919842579;1194.4922645032568;20.311190308942123;14.018467026616552;14.834963607544278;13.257370058712953;7.651826504070…
529;14.22538477836931;-4.6728604531487585;14.22538477836931;0.060321285538706526;0.4310969687891996;480.4470000000002;464.31900000000024;480.099157632;172.0;0.0;0.41625092407984465;-0.337604961366988;0.41625092407984465;0.337604961366988;1.0909090909090908;1.8181818181818181;2.484848484848485;1.8834916456486515;1322.860772809099;24.225403871315216;16.6886095350081;17.505106115935828;15.4686949241…
530;14.06880540438253;-4.694393899860777;14.06880540438253;0.10509490953304068;0.4850106528577699;461.8280000000001;449.73200000000014;461.03363618400004;158.0;0.0;0.4174184148010183;-0.33760362061648813;0.4174184148010183;0.33760362061648813;1.0333333333333334;1.7333333333333334;2.4;1.882344410508604;1204.9931790837898;22.104083527755574;14.705146850144274;16.277572377090454;13.930690121657353;7…
531;14.22147852836931;-3.8909870593434612;14.22147852836931;0.006319176137448146;0.4073940848600666;444.4480000000002;427.31200000000024;444.101602244;160.0;0.0;0.23762294540028908;-0.4783757580627204;0.4783757580627204;0.23762294540028908;1.1935483870967742;1.967741935483871;2.6774193548387095;1.8288455012398466;1246.3856775021363;22.432510652501765;15.910178001944242;16.72667458287197;14.795374…
532;14.249198914044243;-3.901861032094327;14.249198914044243;0.009941919669101962;0.31077985081223514;462.46300000000014;443.31100000000026;462.112166928;168.0;0.0;0.2548632283054025;-0.48341166285293885;0.48341166285293885;0.2548632283054025;1.15625;1.90625;2.59375;1.813570272896312;1254.7057264100333;23.30275414050484;16.448562966097775;17.265059547025498;15.151216908830305;8.998170576672685;10…
533;14.1806799172582;-3.8702979651653577;14.1806799172582;0.04370986543785982;0.5011870400018485;446.89500000000015;430.7670000000002;446.072800652;154.0;0.0;0.23762294540028908;-0.33757229909590414;0.33757229909590414;0.23762294540028908;1.1666666666666667;1.9333333333333333;2.6333333333333333;1.8088026356370042;1229.9345529981697;21.725403871315223;15.432680588989648;17.005106115935828;14.25737…
534;14.02410054327142;-3.857253083507629;14.02410054327142;0.04678690406203678;0.5656075657117698;428.2760000000002;416.1800000000002;427.007279204;140.0;0.0;0.23762294540028908;-0.33757095443142626;0.33757095443142626;0.23762294540028908;1.0;1.7407407407407407;2.4444444444444446;1.859509429676928;1111.7148145107506;19.60408352775558;13.44921790412582;15.777572377090458;12.719365256252166;7.36720…
535;14.219336372281205;-3.899576091323682;14.219336372281205;0.007450622502931159;0.404150374973397;475.8930000000001;460.77300000000014;475.0629642400001;164.0;0.0;0.23813243218150598;-0.33757015612034685;0.33757015612034685;0.23813243218150598;1.1875;1.9375;2.625;1.7888848593418207;1328.7368840646766;23.302754140504845;16.13382209826696;17.706247625213145;15.151216908830305;8.813057430488882;10…
536;14.155988559233506;-3.8805020467980103;14.155988559233506;0.019018507413168795;0.49908270176270353;448.8670000000002;434.7550000000002;448.052065208;154.0;0.0;0.23762294540028908;-0.47718910993250574;0.47718910993250574;0.23762294540028908;1.2;1.9666666666666666;2.6666666666666665;1.8088026356370042;1232.8316382254727;21.72540387131522;15.133822098266963;16.706247625213145;14.257370058712954;…
537;14.183708944908439;-3.891376019548876;14.183708944908439;0.002757411606618465;0.39249686195487926;466.8820000000002;450.75400000000013;466.062629892;162.0;0.0;0.2548644019728232;-0.48222509591924484;0.48222509591924484;0.2548644019728232;1.1612903225806452;1.903225806451613;2.5806451612903225;1.7887752641601193;1241.4696684857006;22.595647359318296;15.672207062420494;17.244632589366677;14.613…
538;14.130121000909588;-3.8933091420226877;14.130121000909588;0.0170540234510288;0.5232411509562017;430.44000000000017;414.3120000000002;430.102351192;154.0;0.0;0.23762294540028908;-0.33752695855660764;0.33752695855660764;0.23762294540028908;1.0666666666666667;1.8333333333333333;2.533333333333333;1.8088026356370042;1227.9345529981697;21.725403871315223;15.432680588989648;16.249177169917374;14.257…
539;14.095224670344619;-3.9035132236553403;14.095224670344619;0.04174538147572027;0.5171242439284899;432.41200000000015;418.30000000000024;432.081615748;154.0;0.0;0.23762294540028908;-0.47567679801561186;0.47567679801561186;0.23762294540028908;1.1;1.8666666666666667;2.566666666666667;1.808802635637004;1230.8316382254727;21.72540387131522;15.133822098266963;15.95031867919469;14.257370058712954;8.2…
540;14.12294505601955;-3.914387196406206;14.12294505601955;0.05800647728227082;0.40335018299071246;450.4270000000002;434.29900000000015;450.092180432;162.0;0.0;0.25486586614937884;-0.4807128907376281;0.4807128907376281;0.25486586614937884;1.064516129032258;1.8064516129032258;2.4838709677419355;1.7887752641601191;1239.4696684857006;22.595647359318296;15.672207062420494;16.48870364334822;14.6132121…
541;14.553733245049287;-3.9152705790002638;14.553733245049287;8.049870603898945e-05;0.29674060595676105;519.5220000000004;501.3780000000004;519.1237346560001;186.0;0.0;0.23762294540028908;-0.4780421069454064;0.4780421069454064;0.23762294540028908;1.0810810810810811;1.8918918918918919;2.6486486486486487;1.6248208174182812;1641.8979374906728;26.415638315627206;18.959305731323408;19.775802312251134;…
542;14.306545350698212;-3.9023429350075536;14.306545350698212;0.006776024092457922;0.4378927235228153;520.5680000000002;499.4000000000002;520.099887992;184.0;0.0;0.2534132547565472;-0.33761871882964267;0.33761871882964267;0.2534132547565472;1.0285714285714285;1.7142857142857142;2.3714285714285714;1.458766952141641;1466.2948321530027;25.216967702877938;18.179273109398597;19.81226627125405;16.49895…
543;14.290917205949189;-3.8714694753675505;14.290917205949189;0.024743655589198665;0.4828462063382252;488.57000000000005;467.40200000000016;488.11005875200004;172.0;0.0;0.25340740614001;-0.33761871882964267;0.33761871882964267;0.25340740614001;1.0606060606060606;1.7878787878787878;2.484848484848485;1.475340012066727;1265.2465522334364;23.42407448406449;17.362776528470867;18.99576969032632;15.7918…
544;13.991856292690528;-4.4847891453319715;13.991856292690528;0.07649901318552099;0.5349876659615147;427.3830000000001;414.2790000000001;427.07260853600013;152.0;0.0;0.4159120645112699;-0.3376190402775737;0.4159120645112699;0.3376190402775737;0.9655172413793104;1.6551724137931034;2.2758620689655173;1.8168559356863525;1135.305352437801;21.2338400397525;14.404532646324673;15.2210292272524;13.520006…
545;14.060298798557275;-3.854237672595153;14.060298798557275;0.061912806017468514;0.5810858337991216;398.4230000000001;383.30300000000017;398.09612294000004;142.0;0.0;0.23762294540028908;-0.33761911878740386;0.33761911878740386;0.23762294540028908;1.1071428571428572;1.8571428571428572;2.5357142857142856;1.807740659548915;1143.482573447715;20.148053602125593;14.424959603983499;15.241456184911225;1…
546;14.113113307280875;-3.853710741847364;14.113113307280875;0.04641126280759211;0.5423300514008039;412.4500000000002;395.3140000000002;412.11177300400004;148.0;0.0;0.23762294540028908;-0.33761912787290144;0.33761912787290144;0.23762294540028908;1.103448275862069;1.8620689655172413;2.5517241379310347;1.7730229706388856;1160.0620386187936;20.855160383312143;15.132066385170045;15.948562966097771;13…
547;14.140833692955805;-3.8645847145982297;14.140833692955805;0.05884049298731853;0.42700744761880566;430.4650000000002;411.3130000000002;430.1223376880001;156.0;0.0;0.23762294540028908;-0.36966981974478086;0.36966981974478086;0.23762294540028908;1.0666666666666667;1.8;2.466666666666667;1.748489802999176;1169.142195130513;21.72540387131522;15.670451349323578;16.486947930251304;14.20252850384656;8…
548;14.152627770090792;-3.8560956975090037;14.152627770090792;0.041407181591389675;0.43944073372922166;433.48400000000015;412.3160000000002;433.138402352;158.0;0.0;0.23762294540028908;-0.3376191279071497;0.3376191279071497;0.23762294540028908;1.0;1.7666666666666666;2.466666666666667;1.7259431819836415;1108.43462067184;21.562267164498692;15.977030825052411;16.793527405980136;14.34668645618999;9.19…
549;14.16446208961742;-3.8499228580028313;14.16446208961742;0.02487825597155502;0.3830887081472059;431.4930000000001;409.3170000000002;431.142738784;158.0;0.0;0.23762294540028908;-0.39637637006030585;0.39637637006030585;0.23762294540028908;1.0333333333333334;1.8;2.5;1.7259431819836415;1107.6797331696766;21.562267164498692;16.04627994754314;16.862776528470867;14.34668645618999;9.242351959759254;10…
550;14.107488881201906;-3.856724907072278;14.107488881201906;0.054065583795246175;0.514090319530504;419.4570000000001;400.3050000000002;419.122752288;152.0;0.0;0.23762294540028908;-0.3376191279069728;0.3376191279069728;0.23762294540028908;1.0344827586206897;1.793103448275862;2.4827586206896552;1.762777022328642;1092.0085655577718;20.855160383312143;15.269924043865863;16.08642062479359;13.84668645…
551;14.121377770090792;-3.849804491847364;14.121377770090792;0.03406558379524616;0.4431817521838273;417.4660000000001;397.30600000000015;417.12708872;152.0;0.0;0.23762294540028908;-0.39636445315122965;0.39636445315122965;0.23762294540028908;1.0689655172413792;1.8275862068965518;2.5172413793103448;1.762777022328642;1091.2536780556084;20.855160383312143;15.339173166356595;16.15566974728432;13.84668…
552;14.172791698690038;-3.8670086899300107;14.172791698690038;0.05982928986772351;0.35337538367826327;445.48000000000013;425.3200000000002;445.13323672000007;162.0;0.0;0.3116838719628842;-0.3516685267016285;0.3516685267016285;0.3116838719628842;1.064516129032258;1.8064516129032258;2.4838709677419355;1.7073713063326097;1187.3607234077156;22.432510652501765;16.170451349323578;16.986947930251304;14.…
553;14.164527235880119;-3.8709149399300107;14.164527235880119;0.051564827057806406;0.40977755510759495;446.46400000000017;427.31200000000024;446.11725230800005;162.0;0.0;0.40399735174374757;-0.44936000397423115;0.44936000397423115;0.40399735174374757;1.096774193548387;1.8387096774193548;2.5161290322580645;1.7073713063326095;1188.2573203599552;22.432510652501765;16.07869963978744;16.89519622071516…
554;14.285960925308315;-3.852821510572913;14.285960925308315;0.01422543142984134;0.36097673685194615;464.5260000000002;443.35800000000035;464.14307313200004;168.0;0.0;0.23762294540028908;-0.3376191278957684;0.3376191278957684;0.23762294540028908;0.8787878787878788;1.5757575757575757;2.272727272727273;1.4371456092748165;1349.2527297109054;23.260937777247953;17.44146746192855;18.257964042856276;15.…
555;14.251778740526728;-3.8514390071958053;14.251778740526728;0.017345861317947797;0.3737384215517067;453.5030000000001;433.3430000000002;453.1383221000001;164.0;0.0;0.23762294540028908;-0.33761912783721026;0.33761912783721026;0.23762294540028908;1.0625;1.875;2.59375;1.4471380690476094;1310.4998018452368;22.553830996061407;16.811330788238884;17.62782736916661;15.364324546395032;9.608480852081232;…
556;14.226275288397403;-3.863402761788057;14.226275288397403;0.055660042693997935;0.40865376469007775;456.50300000000004;435.33500000000015;456.1379877520001;166.0;0.0;0.23762294540028908;-0.35178752770310556;0.35178752770310556;0.23762294540028908;1.09375;1.84375;2.53125;1.429065254960146;1246.6447508555464;22.716967702877938;16.877558130510124;17.69405471143785;15.275008148917992;9.838973445090…
557;14.130833692955807;-3.869029159042673;14.130833692955807;0.04884049298731874;0.3810179586040562;431.45300000000015;413.3090000000002;431.11758665600007;156.0;0.0;0.3119413443069993;-0.35166077154993636;0.35166077154993636;0.3119413443069993;1.0666666666666667;1.8;2.466666666666667;1.7484898029991756;1170.6524584099034;21.72540387131522;15.46334456813703;16.279841149064758;14.20252850384656;8.…
558;14.273112886179055;-3.848726131116272;14.273112886179055;0.008305319111370446;0.49382556922008514;458.5190000000001;435.33500000000015;458.1536378160001;168.0;0.0;0.23762294540028908;-0.3787922904487286;0.3787922904487286;0.23762294540028908;1.0625;1.8125;2.53125;1.4472734699529837;1184.394304112873;22.553830996061407;17.161635019193554;17.978131600121277;15.364324546395032;9.952157760982555;…
559;14.298602963866935;-3.8744555578344646;14.298602963866935;0.061029530926491216;0.4374290643112999;506.58500000000026;483.4010000000003;506.1206234360001;180.0;0.0;0.23762294540028908;-0.337619114625488;0.337619114625488;0.23762294540028908;1.0294117647058822;1.7352941176470589;2.411764705882353;1.425032357872933;1385.0159497547409;24.346724214874857;17.978131600121277;19.61112476197673;16.071…
560;14.28297481911791;-3.8435820981944615;14.28297481911791;0.005468785571824952;0.4781032710978378;474.5870000000001;451.40300000000013;474.1307941960001;168.0;0.0;0.23762294540028908;-0.337619114625488;0.337619114625488;0.23762294540028908;1.0625;1.8125;2.53125;1.4472734699529837;1185.1491916150364;22.553830996061407;17.161635019193554;18.794628181049006;15.364324546395032;9.952157760982555;12.…
561;14.264195892139684;-3.853067897370703;14.264195892139684;0.021310433385424155;0.3919167090239971;450.4990000000002;431.3470000000003;450.12742306800004;162.0;0.0;0.23762294540028908;-0.3376191248805822;0.3376191248805822;0.23762294540028908;0.90625;1.625;2.34375;1.4838277630009977;1332.3945754938557;22.553830996061407;16.734360680742004;17.55085726166973;15.364324546395032;9.540092299686306;1…
562;14.224332315545336;-3.851579545312377;14.224332315545336;0.02549948297220106;0.40378917859779695;439.47600000000006;421.33200000000016;439.1226720360001;158.0;0.0;0.23762294540028908;-0.3376191096442263;0.3376191096442263;0.23762294540028908;1.064516129032258;1.8709677419354838;2.5806451612903225;1.4912192570603033;1293.6251154851716;21.84672421487486;16.104224007052334;16.92072058798006;14.8…
563;14.21606785273542;-3.855485795312377;14.21606785273542;0.03784516198454657;0.39780903206940743;440.46400000000006;423.32800000000015;440.1179210040001;158.0;0.0;0.23762294540028908;-0.33761910957774605;0.33761910957774605;0.23762294540028908;1.064516129032258;1.8709677419354838;2.5806451612903225;1.4912192570603036;1295.004539081894;21.846724214874857;15.974087333362668;16.790583914290394;14.…
564;14.21606785273542;-3.855485795312377;14.21606785273542;0.03784516198454657;0.3978090320694076;440.464;423.32800000000015;440.1179210040001;158.0;0.0;0.23762294540028908;-0.3376191095777356;0.3376191095777356;0.23762294540028908;1.064516129032258;1.8709677419354838;2.5806451612903225;1.4912192570603036;1295.004539081894;21.846724214874857;15.974087333362668;16.790583914290394;14.86432454639503…
565;14.15176976230388;-3.8829888680056874;14.15176976230388;0.0239411008530781;0.43457616615283007;441.44800000000015;425.32000000000016;441.101936592;158.0;0.0;0.2380918602161218;-0.3376170256700093;0.3376170256700093;0.2380918602161218;1.096774193548387;1.8064516129032258;2.4838709677419355;1.7451478862999832;1258.2381905851232;22.432510652501765;15.833207894447362;16.64970447537509;14.74053330…
566;13.933214317381886;-3.8503030483982523;13.933214317381886;0.05485901150583716;0.5039244770960132;375.3850000000001;361.27300000000014;375.08013852799996;134.0;0.0;0.23762294540028908;-0.5079643158298232;0.5079643158298232;0.23762294540028908;1.0384615384615385;1.7692307692307692;2.4615384615384617;1.8449541175257025;1042.0057946402637;18.7338400397525;13.217852822796951;14.034349403724677;12.…
567;14.031578514912749;-4.824587570876227;14.031578514912749;0.06713491768506175;0.49772209775579307;443.3820000000001;430.27800000000013;443.0675231560001;158.0;0.0;0.5725963173373437;-0.4057973474541573;0.5725963173373437;0.4057973474541573;1.0;1.7;2.3333333333333335;1.7737540513049768;1154.8003822507899;21.940946820939047;14.812780936788537;15.629277517716263;13.993133065596716;8.0477658031268…
568;11.499455681615082;-3.8114148234800163;11.499455681615082;0.016975143914367496;0.47258528619166695;475.3280000000002;460.20800000000025;474.01097144;148.0;0.0;0.23762294540028897;-0.47875821671271157;0.47875821671271157;0.23762294540028897;1.1379310344827587;1.896551724137931;2.586206896551724;1.7730229706388851;1162.9591238460966;20.855160383312143;14.83320789444736;17.23570101448979;13.8466…
569;14.088421949256183;-3.8639148234800165;14.088421949256183;0.05041023076917761;0.5353105206293112;414.4220000000002;399.30200000000025;414.09103756;148.0;0.0;0.23762294540028908;-0.47875821671261803;0.47875821671261803;0.23762294540028908;1.1379310344827587;1.896551724137931;2.586206896551724;1.7730229706388851;1162.9591238460966;20.855160383312143;14.83320789444736;15.649704475375087;13.84668…
570;14.116142334931116;-3.8747887962308813;14.116142334931116;0.03414913496262728;0.41714785150383454;432.4370000000001;415.30100000000016;432.1016022440001;156.0;0.0;0.25486292252933096;-0.4837940857960607;0.4837940857960607;0.25486292252933096;1.1;1.8333333333333333;2.5;1.7484898029991758;1171.549055362143;21.72540387131522;15.371592858600893;16.188089439528618;14.20252850384656;8.4117227533959…
571;14.293280831355325;-3.881159301004146;14.293280831355325;0.043562942563247775;0.4203163627150109;502.52800000000013;479.3440000000002;502.1434670560001;184.0;0.0;0.2601635844527769;-0.4837771426792748;0.4837771426792748;0.2601635844527769;1.1142857142857143;1.8571428571428572;2.5714285714285716;1.381644588716066;1299.9433873496916;24.838288046437587;18.47813160012128;19.294628181049006;16.775…
572;14.084863638879693;-4.46005330714943;14.084863638879693;0.010992581835002957;0.4631053562284827;457.40900000000005;442.28900000000016;457.0831732200001;164.0;0.0;0.42206637847151696;-0.48412958888025054;0.48412958888025054;0.42206637847151696;1.032258064516129;1.7419354838709677;2.3870967741935485;1.7297181355488052;1171.5578951392804;22.64805360212559;15.519887717975084;16.33638429890281;14.…
573;14.287713797379201;-3.859458663028368;14.287713797379201;0.04066040080714606;0.41548820099499356;488.5450000000002;463.3450000000002;488.1642025000001;180.0;0.0;0.23762294540028908;-0.4922620912573107;0.4922620912573107;0.23762294540028908;1.088235294117647;1.8529411764705883;2.588235294117647;1.3645430504593;1220.3193613843237;23.9680445584345;18.276990090843963;19.09348667177169;16.36432454…
574;14.260454448336635;-3.8633419288561606;14.260454448336635;0.056361776325926316;0.3579094678736169;466.4980000000003;447.3460000000003;466.1223376880001;168.0;0.0;0.23762294540028908;-0.4888554268121782;0.4888554268121782;0.23762294540028908;0.9696969696969697;1.7878787878787878;2.515151515151515;1.4371456092748165;1352.4322715880326;23.260937777247957;17.142608971205867;17.95910555213359;15.8…
575;14.261269567283621;-3.863025592205567;14.261269567283621;0.05504175796045341;0.3579094678736169;466.4980000000003;447.3460000000003;466.1223376880001;168.0;0.0;0.23762294540028908;-0.4889127693534052;0.4889127693534052;0.23762294540028908;0.9696969696969697;1.7272727272727273;2.4545454545454546;1.4371456092748165;1352.4322715880326;23.260937777247953;17.142608971205867;17.95910555213359;15.86…
576;14.238477249433862;-3.8636457668627258;14.238477249433862;0.0638622971061189;0.38414256722892276;452.47100000000023;435.33500000000026;452.10668762400013;162.0;0.0;0.23762294540028908;-0.45575505747494643;0.45575505747494643;0.23762294540028908;0.90625;1.71875;2.4375;1.4838277630009977;1335.5085177233589;22.553830996061407;16.43550219001932;17.251998770947043;15.364324546395032;9.241233808963…
577;14.239504534114992;-3.8632719790033563;14.239504534114992;0.06212675991603622;0.3841425672289227;452.47100000000023;435.33500000000026;452.10668762400013;162.0;0.0;0.23762294540028908;-0.4572641428983813;0.4572641428983813;0.23762294540028908;0.90625;1.625;2.34375;1.4838277630009977;1335.5085177233589;22.553830996061407;16.43550219001932;17.251998770947043;15.364324546395032;9.24123380896362;…
578;14.281030580023877;-3.8548385274956156;14.281030580023877;0.022348170883749408;0.3151427453673783;482.5660000000003;463.4140000000003;482.09949406800007;168.0;0.0;0.23762294540028908;-0.33761819111708263;0.33761819111708263;0.23762294540028908;0.9696969696969697;1.7878787878787878;2.515151515151515;1.4371456092748165;1353.187159090196;23.260937777247957;17.142608971205867;18.775602133061316;1…
579;14.182621350677806;-3.8568602928237996;14.182621350677806;0.0532256891954308;0.4266991620198732;426.43300000000016;411.3130000000002;426.0910375600001;152.0;0.0;0.23762294540028908;-0.4435215432480976;0.4435215432480976;0.23762294540028908;1.0;1.8;2.5;1.5367384689847703;1278.1398178257218;21.13961743368832;15.280801651640067;16.09729823256779;14.38116129880064;8.567470122865727;10.11378960078…
580;14.26967753229748;-3.858998690363125;14.26967753229748;0.05523128464348681;0.4830813650658327;430.4650000000002;411.3130000000002;430.122337688;156.0;0.0;0.23762294540028908;-0.49316989166040237;0.49316989166040237;0.23762294540028908;1.1333333333333333;1.9333333333333333;2.7333333333333334;1.5791297481095254;1204.6241776018903;21.30275414050484;15.670451349323578;16.486947930251304;14.291844…
581;14.36959637561279;-3.9049695465413143;14.36959637561279;0.006437462215780787;0.4580948983263095;469.45800000000025;453.3300000000002;469.096851212;168.0;0.0;0.2654524740967569;-0.48156435064576886;0.48156435064576886;0.2654524740967569;1.2121212121212122;2.0;2.757575757575758;1.5978057900238023;1391.4009192195888;23.58721119088102;16.818426292408105;17.634922873335828;15.740533306307347;9.380…
582;14.390172507300033;-3.8964661451807694;14.390172507300033;0.014138669471462029;0.4470518140176267;485.52600000000024;469.3980000000002;485.07400759200004;168.0;0.0;0.23780629649949075;-0.3375501294547607;0.3375501294547607;0.23780629649949075;1.2121212121212122;2.0;2.757575757575758;1.5978057900238023;1392.6460317174253;23.58721119088102;16.818426292408105;18.451419454263554;15.74053330630734…
583;14.56452379768279;-3.8762861820031405;14.56452379768279;0.05038133527694311;0.343109290641291;507.5510000000003;485.37500000000034;507.148886784;184.0;0.0;0.23762294540028908;-0.4895690608432562;0.4895690608432562;0.23762294540028908;1.0555555555555556;1.9166666666666667;2.7222222222222223;1.3738831396025994;1503.0861512037627;25.122745096813752;18.926685859889293;19.74318244081702;17.3474877…
584;14.277869989274661;-3.867142314344869;14.277869989274661;0.06271063704279833;0.3613573021787505;437.4600000000002;421.3320000000003;437.10702197200004;156.0;0.0;0.23762294540028908;-0.360791013304702;0.360791013304702;0.23762294540028908;1.1612903225806452;1.967741935483871;2.7419354838709675;1.5860847811242615;1427.2401958409491;22.00986092169139;15.924959603983499;16.741456184911225;14.8298…
585;14.308035161621019;-3.8699661697796937;14.308035161621019;0.058667990459116304;0.3613573021787505;437.4600000000002;421.3320000000002;437.10702197200004;156.0;0.0;0.23762294540028908;-0.36085098213317834;0.36085098213317834;0.23762294540028908;1.1612903225806452;1.967741935483871;2.7419354838709675;1.608766015233885;1427.2401958409491;22.009860921691388;15.924959603983499;16.741456184911225;1…
586;14.247476183795627;-3.8846105435651226;14.247476183795627;0.007941529595986596;0.3534331496349836;442.43200000000013;427.3120000000002;442.0859521800001;158.0;0.0;0.28395857442486394;-0.4509249478734144;0.4509249478734144;0.28395857442486394;1.064516129032258;1.8387096774193548;2.5806451612903225;1.5966968004832018;1420.197870825466;22.172997628507925;15.664486077414345;16.48098265834207;14.6…
587;14.204878149581432;-3.8494343932438837;14.204878149581432;0.033943255542957296;0.46119110928615026;410.4340000000001;395.31400000000014;410.09612294000004;146.0;0.0;0.23762294540028908;-0.3375978727223547;0.3375978727223547;0.23762294540028908;0.9310344827586207;1.7586206896551724;2.586206896551724;1.6032580119364628;1313.099582701624;20.432510652501765;14.872553361176204;15.68904994210393;13…
588;14.281567262937212;-3.8658844147353215;14.281567262937212;0.05934399145460589;0.42076394182109567;437.46000000000015;421.3320000000002;437.10702197200004;156.0;0.0;0.23762294540028908;-0.3375978850273888;0.3375978850273888;0.23762294540028908;1.1290322580645162;1.935483870967742;2.7096774193548385;1.5860847811242618;1427.2401958409491;22.00986092169139;15.949523468673084;16.766020049600808;14…
589;14.159281441762502;-3.838667197476688;14.159281441762502;0.0049253984001003115;0.45500725023749805;415.47500000000014;401.36300000000017;415.0572949080001;142.0;0.0;0.23762294540028908;-0.33759873982998023;0.33759873982998023;0.23762294540028908;1.0357142857142858;1.8571428571428572;2.6785714285714284;1.5996680364462739;1273.9623998303407;19.72540387131522;14.256237786950482;15.88923094880593…
590;14.376105676864153;-3.872983920034581;14.376105676864153;0.05490707251169047;0.3613573021787505;437.4600000000002;421.3320000000003;437.10702197200004;156.0;0.0;0.23762294540028908;-0.35916710217335535;0.35916710217335535;0.23762294540028908;1.1935483870967742;2.0;2.774193548387097;1.6394455765594065;1427.2401958409491;22.009860921691388;15.924959603983499;16.741456184911225;14.84668645618999…
591;14.287774660037467;-3.853058456701238;14.287774660037467;0.04032033415217895;0.46119110928615026;410.4340000000001;395.31400000000014;410.09612294000004;146.0;0.0;0.23762294540028908;-0.3370569942515216;0.3370569942515216;0.23762294540028908;0.9655172413793104;1.793103448275862;2.6206896551724137;1.647204529117158;1307.8495827016238;20.432510652501765;14.872553361176204;15.68904994210393;13.8…
592;14.080202634900505;-3.7936339221515154;14.080202634900505;0.03678197642438219;0.333235383513369;433.49;417.36200000000014;433.06785959200005;150.0;0.0;0.23754770438026707;-0.3376187380434125;0.3376187380434125;0.23754770438026707;1.0344827586206897;1.6206896551724137;2.206896551724138;1.7653797164198315;1137.163106520855;21.01829709012867;14.833207894447362;16.544131666375005;13.7573700587129…
593;14.269921814322483;-3.7977863210376595;14.269921814322483;0.018512031405994556;0.48284620633822484;488.5700000000002;467.40200000000027;488.1100587520001;172.0;0.0;0.25340740614001;-0.3376187188296707;0.3376187188296707;0.25340740614001;1.0;1.606060606060606;2.242424242424242;1.448565019233864;1247.9965522334362;23.424074484064487;17.36277652847087;18.99576969032632;15.7918449013236;9.9601075…
594;14.027329203617985;-4.495804514442579;14.027329203617985;0.0900612186768388;0.48501065285776995;461.8280000000001;449.73200000000014;461.0336361840001;158.0;0.0;0.4159120645112699;-0.33761904027757367;0.4159120645112699;0.33761904027757367;1.0;1.6333333333333333;2.2333333333333334;1.8393290577936856;1187.7431790837898;22.104083527755574;14.705146850144276;16.277572377090458;13.930690121657355…
595;14.095771709484731;-4.016853413335893;14.095771709484731;0.025641199495817446;0.5424254838317203;432.86800000000017;418.75600000000026;432.057150588;148.0;0.0;0.239109666657538;-0.3376191187874038;0.3376191187874038;0.239109666657538;1.1379310344827587;1.8275862068965518;2.4827586206896552;1.8320679179034953;1195.9634785859728;21.01829709012867;14.7255738078031;16.29799933474928;13.7573700587…
596;14.063632131890609;-4.259908968891448;14.063632131890609;0.05372387986926186;0.5623307353999667;416.4130000000001;402.3010000000002;416.086701128;148.0;0.0;0.2405418714479668;-0.33761911878740375;0.33761911878740375;0.2405418714479668;1.0344827586206897;1.7241379310344827;2.3793103448275863;1.8320679179034955;1193.9634785859728;21.01829709012867;14.7255738078031;15.542070388730826;13.75737005…
597;14.03930340693057;-3.782648098389822;14.03930340693057;0.027523071473513072;0.5810858337991217;398.42299999999994;383.303;398.09612294000004;142.0;0.0;0.23754770438026707;-0.33761911878743184;0.33761911878743184;0.23754770438026707;1.0357142857142858;1.6428571428571428;2.25;1.7644427491980987;1126.232573447715;20.148053602125593;14.424959603983499;15.241456184911225;13.346686456189994;8.00328…
598;14.148586218208331;-4.016326482588104;14.148586218208331;0.024400985016381105;0.5011870400018485;446.8950000000001;430.7670000000002;446.072800652;154.0;0.0;0.239109666657538;-0.3376191278729014;0.3376191278729014;0.239109666657538;1.1333333333333333;1.8333333333333333;2.5;1.7972355598640157;1212.6845529981697;21.725403871315216;15.432680588989648;17.00510611593583;14.257370058712953;8.608933…
599;14.116446640614209;-4.259382038143659;14.116446640614209;0.04489085262714365;0.5232411509562017;430.4400000000002;414.3120000000002;430.102351192;154.0;0.0;0.2405418714479668;-0.3376191278729013;0.3376191278729013;0.2405418714479668;1.0333333333333334;1.7333333333333334;2.4;1.7972355598640157;1210.6845529981697;21.72540387131522;15.432680588989648;16.249177169917374;14.257370058712953;8.60893…
600;14.119838301329104;-3.792039796472469;14.119838301329104;0.03267980205790333;0.4270074476188058;430.46500000000015;411.31300000000016;430.12233768800013;156.0;0.0;0.23754770438026707;-0.36966981974478086;0.36966981974478086;0.23754770438026707;1.0;1.6;2.2;1.7116164159496299;1151.892195130513;21.72540387131522;15.670451349323578;16.486947930251304;14.20252850384656;8.772476864162435;10.3187963…
601;14.131632378464086;-3.7845927476323946;14.131632378464086;0.014967232926738294;0.43944073372922177;433.48400000000015;412.3160000000002;433.13840235200007;158.0;0.0;0.23754770438026707;-0.3376191279071777;0.3376191279071777;0.23754770438026707;0.9333333333333333;1.5666666666666667;2.2;1.6899040867504331;1091.18462067184;21.56226716449869;15.977030825052411;16.793527405980136;14.34668645618999…
602;14.143466697990714;-3.779052581427409;14.143466697990714;0.0015616926930963615;0.3830887081472059;431.4930000000001;409.3170000000002;431.1427387840001;158.0;0.0;0.23754770438026707;-0.39637637006030585;0.39637637006030585;0.23754770438026707;0.9666666666666667;1.6;2.2333333333333334;1.6899040867504331;1090.4297331696766;21.56226716449869;16.04627994754314;16.862776528470867;14.34668645618999…
603;14.086493489575197;-3.7850330540514636;14.086493489575197;0.027415150241294928;0.514090319530504;419.4570000000001;400.3050000000002;419.1227522880001;152.0;0.0;0.23754770438026707;-0.3376191279070007;0.3376191279070007;0.23754770438026707;0.9655172413793104;1.5862068965517242;2.206896551724138;1.7234358853917768;1074.758565557772;20.85516038331214;15.269924043865863;16.08642062479359;13.8466…
604;14.100382378464086;-3.778860214545291;14.100382378464086;0.007625635130594999;0.4431817521838273;417.4660000000001;397.30600000000015;417.1270887200001;152.0;0.0;0.23754770438026707;-0.39636445315122965;0.39636445315122965;0.23754770438026707;1.0;1.6206896551724137;2.2413793103448274;1.7234358853917768;1074.0036780556086;20.85516038331214;15.339173166356595;16.15566974728432;13.84668645618999…
605;14.200000146807579;-4.033530680670751;14.200000146807579;0.010937465001872981;0.38192389560320017;480.9090000000003;462.76500000000027;480.078279956;168.0;0.0;0.40399735174374757;-0.44936000397423115;0.44936000397423115;0.40399735174374757;1.125;1.8125;2.46875;1.7312127852841974;1241.06536688447;23.302754140504838;16.37931384360704;17.95173937055322;15.11321210636952;9.017371656567187;10.9416…
606;14.26496553368161;-3.7816450382562645;14.26496553368161;0.012214517234809597;0.36097673685194615;464.5260000000001;443.35800000000023;464.1430731320001;168.0;0.0;0.23754770438026707;-0.3376191278957964;0.3376191278957964;0.23754770438026707;0.8181818181818182;1.393939393939394;2.0303030303030303;1.4116113280879674;1332.0027297109054;23.260937777247957;17.44146746192855;18.257964042856276;15.8…
607;14.230783348900022;-3.7803601905629107;14.230783348900022;0.009094087346702917;0.3737384215517067;453.5030000000001;433.34300000000025;453.13832210000004;164.0;0.0;0.23754770438026707;-0.33761912783723824;0.33761912783723824;0.23754770438026707;1.0;1.6875;2.34375;1.4200281357437445;1293.2498018452368;22.553830996061407;16.811330788238884;17.62782736916661;15.364324546395032;9.608480852081232;…
608;14.205279896770698;-3.790947357417148;14.205279896770698;0.026868219618101152;0.40865376469007747;456.50300000000016;435.3350000000002;456.13798775200013;166.0;0.0;0.23754770438026707;-0.35178752770310556;0.35178752770310556;0.23754770438026707;1.03125;1.65625;2.28125;1.402529629267113;1229.3947508555464;22.716967702877938;16.877558130510124;17.69405471143785;15.275008148917992;9.838973445090…
609;14.109838301329102;-3.795946046472468;14.109838301329102;0.037124246502348024;0.3810179586040563;431.45300000000003;413.30900000000014;431.1175866560001;156.0;0.0;0.3119413443069993;-0.35166077154993636;0.35166077154993636;0.3119413443069993;1.0;1.6;2.2;1.71161641594963;1153.4024584099034;21.72540387131522;15.46334456813703;16.279841149064755;14.20252850384656;8.522476864162435;10.06879634208…
610;14.24320050051298;-3.781758867115371;14.24320050051298;0.005129515279226782;0.3919167090239973;450.49900000000014;431.3470000000002;450.1274230680001;162.0;0.0;0.23754770438026707;-0.33761912488061024;0.33761912488061024;0.23754770438026707;0.84375;1.4375;2.09375;1.4555058329686876;1315.1445754938554;22.553830996061407;16.734360680742004;17.55085726166973;15.364324546395032;9.540092299686306;…
611;14.195072461108715;-3.783836571350722;14.195072461108715;0.011405213319895857;0.39780903206940743;440.4640000000001;423.32800000000026;440.1179210040001;158.0;0.0;0.23754770438026707;-0.337619109577774;0.337619109577774;0.23754770438026707;1.0;1.6774193548387097;2.3225806451612905;1.4612396347107741;1277.7545390818939;21.84672421487486;15.974087333362668;16.790583914290394;14.864324546395032;…
612;14.195072461108715;-3.783836571350721;14.195072461108715;0.011405213319895857;0.39780903206940743;440.4640000000001;423.32800000000026;440.1179210040001;158.0;0.0;0.23754770438026707;-0.3376191095777636;0.3376191095777636;0.23754770438026707;1.0;1.6774193548387097;2.3225806451612905;1.461239634710774;1277.7545390818939;21.84672421487486;15.974087333362668;16.790583914290394;14.864324546395032…
613;14.067051425840205;-4.834282304672523;14.067051425840205;0.0894632642172768;0.4526306204932331;477.8270000000001;465.73100000000017;477.02855080400013;164.0;0.0;0.5725963173373437;-0.4057973474541573;0.5725963173373437;0.4057973474541573;1.032258064516129;1.6774193548387097;2.2903225806451615;1.7965393383706127;1207.3791441016988;22.81119030894212;15.113395140608139;16.685820667554317;14.4038…
614;14.12389486018364;-4.026530564220756;14.12389486018364;0.00978286871324463;0.49908270176270353;448.8670000000002;434.7550000000003;448.052065208;154.0;0.0;0.239109666657538;-0.47875821671261803;0.47875821671261803;0.239109666657538;1.1666666666666667;1.8666666666666667;2.533333333333333;1.7972355598640157;1215.5816382254727;21.72540387131522;15.133822098266961;16.70624762521314;14.25737005871…
615;14.12033654980715;-4.46865126226285;14.12033654980715;0.02149185057602976;0.4203573005064125;491.85400000000016;477.7420000000002;491.04420086800013;170.0;0.0;0.42206637847151696;-0.48412958888025054;0.48412958888025054;0.42206637847151696;1.0625;1.71875;2.34375;1.7527878832790893;1224.2750548871074;23.51829709012867;15.820501921794687;17.392927448740867;14.903816668119678;8.59151908625428;10…
616;13.93654765071522;-4.2559743446945495;13.93654765071522;0.04910669439751536;0.49021718515587226;393.37500000000017;380.27100000000013;393.07071671600005;140.0;0.0;0.2405418714479668;-0.5079643158298232;0.5079643158298232;0.2405418714479668;0.9629629629629629;1.6296296296296295;2.2962962962962963;1.8710046291171687;1091.7099270085873;19.60408352775558;13.518467026616552;14.334963607544278;12.7…
617;14.091755282589517;-4.269586119776312;14.091755282589517;0.06958221065183512;0.5171242439284897;432.4120000000002;418.30000000000024;432.081615748;154.0;0.0;0.2405418714479668;-0.47875821671261803;0.47875821671261803;0.2405418714479668;1.0666666666666667;1.7666666666666666;2.433333333333333;1.7972355598640157;1213.5816382254727;21.72540387131522;15.133822098266961;15.950318679194687;14.257370…
618;14.067426557629478;-3.7912093110466354;14.067426557629478;0.03460506664903429;0.5353105206293111;414.42200000000025;399.30200000000025;414.09103756;148.0;0.0;0.23754770438026707;-0.47875821671261803;0.47875821671261803;0.23754770438026707;1.0689655172413792;1.6896551724137931;2.310344827586207;1.7332647619746857;1145.7091238460966;20.855160383312146;14.833207894447362;15.649704475375087;13.84…
619;14.09514694330441;-3.8009286853613564;14.09514694330441;0.042883883690556734;0.41714785150383454;432.4370000000001;415.30100000000016;432.1016022440001;156.0;0.0;0.25486292252933096;-0.4837940857960607;0.4837940857960607;0.25486292252933096;1.0333333333333334;1.6333333333333333;2.2333333333333334;1.7116164159496299;1154.299055362143;21.72540387131522;15.371592858600893;16.188089439528618;14.2…
620;14.27228543972862;-3.8067621748564675;14.27228543972862;0.03859463418044973;0.4203163627150109;502.5280000000002;479.3440000000002;502.1434670560001;184.0;0.0;0.2601635844527769;-0.4837771426792748;0.4837771426792748;0.2601635844527769;1.0571428571428572;1.6857142857142857;2.342857142857143;1.3599193086799952;1282.6933873496914;24.838288046437576;18.478131600121277;19.294628181049006;16.77500…
621;14.266718405752497;-3.7874097534231157;14.266718405752497;0.014220452142495343;0.41548820099499356;488.54500000000013;463.34500000000025;488.16420250000004;180.0;0.0;0.23754770438026707;-0.4922620912573107;0.4922620912573107;0.23754770438026707;1.0294117647058822;1.6764705882352942;2.3529411764705883;1.3422852685039808;1203.0693613843239;23.968044558434503;18.276990090843963;19.09348667177169…
622;14.003105151644714;-3.784804551484711;14.003105151644714;0.03236363339683579;0.56560756571177;428.27600000000007;416.1800000000002;427.0072792040001;140.0;0.0;0.23754770438026707;-0.33757095443145424;0.33757095443145424;0.23754770438026707;0.9629629629629629;1.6296296296296295;2.259259259259259;1.811585241981929;1094.4648145107508;19.60408352775558;13.44921790412582;15.777572377090458;12.7193…
623;14.134993167606801;-3.805535110399908;14.134993167606801;0.046754420144541786;0.49908270176270353;448.8670000000002;434.7550000000002;448.05206520800004;154.0;0.0;0.23754770438026707;-0.47718910993250574;0.47718910993250574;0.23754770438026707;1.1666666666666667;1.8666666666666667;2.5;1.7695960512639677;1215.5816382254727;21.72540387131522;15.133822098266963;16.706247625213145;14.257370058712…
624;14.162713553281733;-3.8152544847146292;14.162713553281733;0.05503323718606401;0.39249686195487926;466.88200000000023;450.7540000000002;466.062629892;162.0;0.0;0.2548644019728232;-0.48222509591924484;0.48222509591924484;0.2548644019728232;1.1290322580645162;1.8064516129032258;2.4193548387096775;1.7521940609562683;1224.2196684857006;22.5956473593183;15.672207062420494;17.244632589366677;14.6132…
625;14.074229278717914;-3.825376380241178;14.074229278717914;0.010834456014831906;0.5171242439284897;432.4120000000002;418.30000000000024;432.081615748;154.0;0.0;0.23754770438026707;-0.47567679801561186;0.47567679801561186;0.23754770438026707;1.0666666666666667;1.7666666666666666;2.4;1.7695960512639677;1213.5816382254727;21.72540387131522;15.133822098266963;15.95031867919469;14.257370058712954;8.…
626;14.101949664392844;-3.835095754555899;14.101949664392844;0.005426639791718646;0.40335018299071246;450.4270000000002;434.29900000000015;450.092180432;162.0;0.0;0.25486586614937884;-0.4807128907376281;0.4807128907376281;0.25486586614937884;1.032258064516129;1.7096774193548387;2.3225806451612905;1.7521940609562685;1222.2196684857006;22.5956473593183;15.672207062420494;16.48870364334822;14.613212…
627;14.532737853422585;-3.8365876122991778;14.532737853422585;0.05249933878451296;0.29674060595676105;519.5220000000004;501.3780000000003;519.123734656;186.0;0.0;0.23754770438026707;-0.4780421069454064;0.4780421069454064;0.23754770438026707;1.054054054054054;1.8108108108108107;2.5135135135135136;1.598096384966213;1624.6479374906723;26.415638315627206;18.95930573132341;19.775802312251137;17.761701…
628;14.248682140670777;-3.786491108630718;14.248682140670777;0.02312284569450984;0.4830813650658327;430.4650000000002;411.3130000000002;430.122337688;156.0;0.0;0.23754770438026707;-0.49316989166040237;0.49316989166040237;0.23754770438026707;1.1;1.8333333333333333;2.566666666666667;1.5442883859623118;1187.3741776018906;21.30275414050484;15.670451349323576;16.486947930251304;14.291844901323602;9.01…
629;14.348600983986085;-3.8270594041678856;14.348600983986085;0.04614237527477094;0.4580948983263095;469.45800000000025;453.33000000000027;469.09685121200005;168.0;0.0;0.2654524740967569;-0.48156435064576886;0.48156435064576886;0.2654524740967569;1.1818181818181819;1.9090909090909092;2.606060606060606;1.5669293806115707;1374.1509192195888;23.587211190881018;16.818426292408105;17.634922873335828;1…
630;14.369177115673327;-3.8196519967604785;14.369177115673327;0.05099394634548693;0.4470518140176267;485.52600000000024;469.39800000000025;485.0740075920001;168.0;0.0;0.23780629649949075;-0.3375501294547887;0.3375501294547887;0.23780629649949075;1.1818181818181819;1.9090909090909092;2.606060606060606;1.5669293806115707;1375.3960317174253;23.587211190881018;16.818426292408105;18.451419454263554;15…
631;14.322583754378938;-3.4863881229920186;14.322583754378938;0.01628783779351939;0.5612455091946209;471.51400000000024;449.3380000000002;471.13765340400005;172.0;0.0;0.24256702196757554;-0.4861448571027466;0.4861448571027466;0.24256702196757554;0.9090909090909091;1.606060606060606;2.3636363636363638;1.30971630012751;1264.27785703166;22.838288046437583;17.622289552464714;18.43878613339244;15.9863…
632;14.260571871310509;-3.792912283491366;14.260571871310509;0.028310257469609468;0.42076394182109556;437.4600000000002;421.3320000000003;437.10702197200004;156.0;0.0;0.23754770438026707;-0.33759788502741683;0.33759788502741683;0.23754770438026707;1.096774193548387;1.8387096774193548;2.5483870967741935;1.5526603487700572;1409.9901958409491;22.00986092169139;15.949523468673084;16.766020049600808;1…
633;14.161625959051104;-3.784894795373354;14.161625959051104;0.02388267086882645;0.4266991620198732;426.4330000000001;411.31300000000016;426.09103756000013;152.0;0.0;0.23754770438026707;-0.4435215432480976;0.4435215432480976;0.23754770438026707;0.9333333333333333;1.6;2.2333333333333334;1.50356203430425;1260.889817825722;21.139617433688315;15.280801651640067;16.097298232567795;14.38116129880064;8.…
634;14.342017194337444;-4.436608729825689;14.342017194337444;0.07026537917945141;0.26253146188143406;531.5510000000002;513.4070000000003;531.079486896;186.0;0.0;0.23898202926360937;-0.45575505747494643;0.45575505747494643;0.23898202926360937;0.8055555555555556;1.5;2.138888888888889;1.5390154498927984;1618.7414774543356;25.924074484064487;18.160247061410907;19.79324022326636;16.98633301432318;9.93…
635;14.293655113241602;-4.042531802963029;14.293655113241602;0.0059646282883110135;0.28515486566775605;475.89300000000014;460.7730000000003;475.0629642400001;164.0;0.0;0.250366768150793;-0.36553175222634454;0.36553175222634454;0.250366768150793;1.125;1.84375;2.5625;1.610566065763523;1473.3103609908458;23.043241116511;16.056851990770085;17.629277517716265;15.113212106369522;8.91503592200346;10.839…
636;14.24982237296;-4.034979467176232;14.24982237296;0.0025442292262281008;0.40586636990106445;458.8620000000002;446.76600000000025;458.03641514400005;156.0;0.0;0.239109666657538;-0.4455918680781265;0.4455918680781265;0.239109666657538;1.1290322580645162;1.8709677419354838;2.6129032258064515;1.6133746624700345;1465.5223810585883;22.17299762850792;15.426715317080415;16.999140844026595;14.723696553…
637;14.317040173864669;-4.0285001554760616;14.317040173864669;0.025780548649416257;0.3874050768191712;471.9050000000002;456.7850000000003;471.0680496200001;162.0;0.0;0.239109666657538;-0.33759788502738874;0.33759788502738874;0.239109666657538;1.15625;1.90625;2.65625;1.5980729599199845;1481.3276246879682;22.880104409694468;16.250137672492684;17.822563199438864;15.240533306307347;9.092088482772466;…
638;14.286324830105492;-4.259757037678665;14.286324830105492;0.0425246178718397;0.4449181453749324;428.4240000000001;414.3120000000002;428.086701128;152.0;0.0;0.2405418714479668;-0.3358299932941268;0.3358299932941268;0.2405418714479668;0.9333333333333333;1.7333333333333334;2.533333333333333;1.6588213676997525;1359.2472018914054;21.302754140504845;15.173167564995804;15.98966414592353;14.3086816537…
639;14.282991496772159;-3.854085741382369;14.282991496772159;0.052542556374401306;0.46119110928615026;410.4340000000001;395.31400000000014;410.09612294000004;146.0;0.0;0.23762294540028908;-0.3358299932941269;0.3358299932941269;0.23762294540028908;0.9655172413793104;1.7586206896551724;2.586206896551724;1.6472045291171575;1307.8495827016238;20.432510652501765;14.872553361176204;15.68904994210393;13…
640;14.305585962830454;-4.012597218358357;14.305585962830454;0.012832062762475394;0.34117475278324233;483.95600000000013;464.80400000000026;483.09320174800007;168.0;0.0;0.239109666657538;-0.33761912488058243;0.33761912488058243;0.239109666657538;0.9090909090909091;1.5757575757575757;2.272727272727273;1.498720045244271;1384.1345408385434;23.424074484064487;17.165111558251272;18.737537085197456;15.…
641;14.270113051902998;-3.8499814776176176;14.270113051902998;0.013045970575507049;0.38714296112002167;449.5110000000001;429.35100000000017;449.1321741000001;162.0;0.0;0.23762294540028908;-0.3376191248805825;0.3376191248805825;0.23762294540028908;0.84375;1.5625;2.28125;1.4838277630009975;1330.3602806444549;22.553830996061407;16.86449735443167;17.6809939353594;15.364324546395032;9.690361186858649;…
642;14.550150774521889;-3.8268602974033974;14.550150774521889;0.048712588994993755;0.33301022546766085;521.5340000000001;501.37400000000036;521.12815134;188.0;0.0;0.2648916991497195;-0.4815651040417467;0.4815651040417467;0.2648916991497195;1.027027027027027;1.8108108108108107;2.5405405405405403;1.3755549217463392;1568.2912176200043;25.992988584816832;19.12782736916661;19.944323950094336;17.758171…
643;14.2384317720288;-3.7911203468982406;14.2384317720288;0.02510361221870494;0.3579094678736171;466.4980000000001;447.3460000000003;466.1223376880001;168.0;0.0;0.23754770438026707;-0.48730505464590934;0.48730505464590934;0.23754770438026707;0.9090909090909091;1.606060606060606;2.272727272727273;1.4116113280879674;1335.1822715880326;23.260937777247953;17.142608971205867;17.959105552133593;15.8643…
644;14.259427163655506;-3.86371571671553;14.259427163655506;0.05809731351600944;0.3579094678736171;466.49800000000016;447.34600000000023;466.1223376880001;168.0;0.0;0.23762294540028908;-0.48730505464590934;0.48730505464590934;0.23762294540028908;0.9393939393939394;1.7575757575757576;2.484848484848485;1.4371456092748165;1352.4322715880326;23.260937777247957;17.142608971205867;17.959105552133593;15…
645;14.305998382006123;-3.8054461462515117;14.305998382006123;0.037252965714211994;0.3245228287912335;500.94300000000015;482.79900000000026;500.08336533600004;174.0;0.0;0.23754770438026707;-0.4857360730712363;0.4857360730712363;0.23754770438026707;1.0;1.7647058823529411;2.4411764705882355;1.4503522763808079;1406.3311611835243;24.131181265251033;17.44322317502547;19.01564870197165;16.2750081489179…
646;14.326993773632829;-3.880302940033523;14.326993773632829;0.03877862482563388;0.32452282879123323;500.94300000000027;482.7990000000003;500.083365336;174.0;0.0;0.23762294540028908;-0.4857360730712363;0.4857360730712363;0.23762294540028908;1.0;1.8235294117647058;2.5588235294117645;1.475970939530854;1423.5811611835238;24.131181265251033;17.44322317502547;19.01564870197165;16.27500814891799;9.7950…
647;14.473516692519564;-3.9033141168908547;14.473516692519564;0.010607474854339438;0.34347828528551316;484.4880000000002;466.34400000000034;484.112915876;174.0;0.0;0.23762294540028908;-0.4842238752703328;0.4842238752703328;0.23762294540028908;0.9117647058823529;1.7352941176470589;2.4705882352941178;1.4759709395308538;1421.5811611835238;24.131181265251033;17.44322317502547;18.259719755953196;16.27…
