# Supplementary material for: Evaluating High-Variance Leaves as Uncertainty Measure for Random Forest Regression
Source: Molecules. 2021 Oct 28;26(21):6514. doi: 10.3390/molecules26216514 (PMC8588039; doi:10.3390/molecules26216514)
Supplement: Supplementary file 1 [file molecules-26-06514-s001.zip › supplementary_materials/data_sets/cortes-ciriano/P25929/descriptors/rdkit/X.csv]

id;MaxEStateIndex;MinEStateIndex;MaxAbsEStateIndex;MinAbsEStateIndex;qed;MolWt;HeavyAtomMolWt;ExactMolWt;NumValenceElectrons;NumRadicalElectrons;MaxPartialCharge;MinPartialCharge;MaxAbsPartialCharge;MinAbsPartialCharge;FpDensityMorgan1;FpDensityMorgan2;FpDensityMorgan3;BalabanJ;BertzCT;Chi0;Chi0n;Chi0v;Chi1;Chi1n;Chi1v;Chi2n;Chi2v;Chi3n;Chi3v;Chi4n;Chi4v;HallKierAlpha;Ipc;Kappa1;Kappa2;Kappa3;Lab…
0;4.549752456538171;0.8239062500000004;4.549752456538171;0.8239062500000004;0.6165466575786013;336.2580000000001;322.1460000000001;335.00918054799996;98.0;0.0;0.2105599769956438;-0.36251751188744474;0.36251751188744474;0.2105599769956438;1.2105263157894737;1.9473684210526316;2.6842105263157894;1.7330092427074038;570.631942202067;13.079139501373252;10.420382289856912;12.822875409899343;9.309663088…
1;5.517374445990518;0.5640662530444277;5.517374445990518;0.5640662530444277;0.40395803818994225;427.3270000000002;412.2070000000002;426.0149942000001;130.0;0.0;0.19179292721983948;-0.4674514821826214;0.4674514821826214;0.19179292721983948;1.0;1.8846153846153846;2.6153846153846154;1.6263827894030152;968.7188751676886;17.769373945685242;13.748381959395768;16.1508750794382;12.79282633568371;8.036559…
2;4.710500755857899;0.6150273998488284;4.710500755857899;0.6150273998488284;0.8537732879354438;254.337;236.19299999999996;254.15314657599998;98.0;0.0;0.20440179501206013;-0.3423673490005174;0.3423673490005174;0.20440179501206013;1.3157894736842106;2.1052631578947367;2.8947368421052633;2.1660665677854363;650.4883156463303;13.079139501373252;10.97103281956729;10.97103281956729;9.381341395361316;6.7…
3;12.064872343999328;-0.49140689300411533;12.064872343999328;0.0907564653162456;0.4557381092316918;325.4080000000001;302.224;325.167793596;126.0;0.0;0.3652366443215999;-0.4910215189709468;0.4910215189709468;0.3652366443215999;0.9583333333333334;1.5833333333333333;2.1666666666666665;2.0408281962832135;745.9793200157981;17.689869965382485;14.790760620408557;14.790760620408557;11.363081100704113;7.9…
4;9.72558413491404;-0.4907764865205342;9.72558413491404;0.4907764865205342;0.39376244064439825;336.4160000000001;320.28800000000007;336.093248752;120.0;0.0;0.4129203721278307;-0.46438546599315533;0.46438546599315533;0.4129203721278307;1.0;1.8333333333333333;2.5833333333333335;1.7412994133420208;856.092893064995;16.77781011412252;13.086340597703114;13.90283717863084;11.720346690612276;7.4083445365…
5;13.745515458605908;-0.1880371239277261;13.745515458605908;0.16816364095876302;0.860120965349276;373.49700000000007;349.30500000000006;373.16241160799996;138.0;0.0;0.21894225203370113;-0.3429218557750221;0.3429218557750221;0.21894225203370113;1.3461538461538463;2.1538461538461537;2.923076923076923;1.5286726498748162;877.4217213244139;18.0956473593183;15.055143571187756;15.871640152115482;12.5973…
6;13.15723942393899;-1.7933653152925537;13.15723942393899;0.007146983828005826;0.09419921716016605;967.156;888.5319999999997;966.5188156559999;386.0;0.0;0.30974235890462143;-0.48080557154666853;0.48080557154666853;0.30974235890462143;0.7058823529411765;1.3529411764705883;2.014705882352941;1.0000492173469258;1928.407916733008;49.68070483908615;41.20591936444055;41.20591936444055;31.76301897937452;…
7;10.300428004535148;-0.200509259259259;10.300428004535148;0.200509259259259;0.4213777873274688;146.21;130.082;146.11755517209;60.0;0.0;0.30234038771313937;-0.4598730287523266;0.4598730287523266;0.30234038771313937;1.4;1.9;2.2;3.2906175777248623;115.26473935839903;8.198670612749268;7.1779237388007795;7.1779237388007795;4.4165022194363885;3.3547919775753874;3.3547919775753874;3.353974218626901;3.3…
8;12.557759763650434;-0.7632291219323639;12.557759763650434;0.2866342167032101;0.6060930489140668;390.4830000000002;364.27500000000015;390.194342692;150.0;0.0;0.32142292150790985;-0.4889147365002976;0.4889147365002976;0.32142292150790985;0.9655172413793104;1.5517241379310345;2.1724137931034484;1.5387813645500652;898.4284897035188;20.63961743368832;16.655634860148208;16.655634860148208;14.04171389…
9;12.557469628018417;-0.7758316520781838;12.557469628018417;0.3066196879986558;0.5460362594532915;410.90100000000024;387.7170000000002;410.139720276;150.0;0.0;0.3214229215283988;-0.4573800948259263;0.4573800948259263;0.3214229215283988;0.9655172413793104;1.5172413793103448;2.103448275862069;1.5842215509276019;930.6014756952225;20.80275414050485;16.249142282781257;17.005071228799714;13.93556074577…
10;12.952743584412218;-0.7931156026954678;12.952743584412218;0.32764707235472224;0.6037566938404336;394.4460000000002;371.26200000000017;394.169270816;150.0;0.0;0.3214229215283988;-0.45737829757753834;0.45737829757753834;0.3214229215283988;0.9655172413793104;1.5172413793103448;2.103448275862069;1.5842215509276019;930.6014756952225;20.80275414050485;16.249142282781257;16.249142282781257;13.9355607…
11;12.57553783926845;-0.8169859976647638;12.57553783926845;0.05904558038862828;0.41376996547330663;421.45300000000015;398.2690000000002;421.16377083599997;160.0;0.0;0.3214229215283988;-0.457114458466111;0.457114458466111;0.3214229215283988;1.032258064516129;1.7096774193548387;2.3548387096774195;1.6024559028341092;1040.5922976056042;22.380104409694475;17.13488798619972;17.13488798619972;14.8462443…
12;12.538060796109587;-0.765186653337947;12.538060796109587;0.2923992002933198;0.631683958003613;376.4560000000002;352.2640000000001;376.17869262799996;144.0;0.0;0.3214229215283988;-0.4573819098036616;0.4573819098036616;0.3214229215283988;0.8928571428571429;1.4285714285714286;2.0357142857142856;1.5869681584783661;882.7405943278658;19.932510652501772;15.948528078961658;15.948528078961658;13.541713…
13;10.586183018746565;-0.7464374726270482;10.586183018746565;0.15774854077433398;0.3811430728352368;374.4400000000001;352.2640000000001;374.163042564;142.0;0.0;0.28963865025741664;-0.4804473407895201;0.4804473407895201;0.28963865025741664;0.9285714285714286;1.6071428571428572;2.392857142857143;1.61118653922105;1134.4827421665327;19.67299762850792;15.780006441118461;15.780006441118461;13.541713895…
14;10.554874146133997;-0.7534275132923021;10.554874146133997;0.1811645985554715;0.4651377950556524;376.45600000000013;352.2640000000001;376.17869262799996;144.0;0.0;0.28964046947250544;-0.4804473308171259;0.4804473308171259;0.28964046947250544;0.8928571428571429;1.5;2.1785714285714284;1.722416758251275;913.4001536904286;19.93251065250177;15.934706979497712;15.934706979497712;13.541713895658193;9.…
15;10.435905927185688;-0.4021676167597432;10.435905927185688;0.1061465944402451;0.5356557619195159;323.39200000000005;302.224;323.152143532;124.0;0.0;0.25103978210833816;-0.49085361155798923;0.49085361155798923;0.25103978210833816;1.0416666666666667;1.7083333333333333;2.4166666666666665;2.006256785837252;857.4713880673517;17.156489770562878;14.114182975820826;14.114182975820826;11.438471607291001…
16;6.165818216175358;0.11800209435626074;6.165818216175358;0.11800209435626074;0.8688567791244532;326.278;302.08600000000007;325.104126488;106.0;0.0;0.12378083868519482;-0.4901007884652113;0.4901007884652113;0.12378083868519482;1.263157894736842;1.9473684210526316;2.5789473684210527;2.0759067359190335;419.24737666834983;13.880468888623982;12.131147746164334;13.717144285279037;8.938471607291001;7.…
17;9.031373360046231;-0.17619291568875717;9.031373360046231;0.17619291568875717;0.6643272861175293;362.4330000000001;340.2570000000001;362.174275944;138.0;0.0;0.21277633301250914;-0.47520757369198624;0.47520757369198624;0.21277633301250914;1.037037037037037;1.8888888888888888;2.5925925925925926;1.639167517780728;933.8057279429277;19.277810114122516;15.691153083317705;15.691153083317705;12.9428029…
18;13.253235716742836;-4.417749002774255;13.253235716742836;0.40732745181405905;0.3407758525290254;469.51100000000014;443.3030000000002;469.20894511200004;178.0;0.0;0.41590985612008796;-0.4679933841507955;0.4679933841507955;0.41590985612008796;0.9117647058823529;1.6176470588235294;2.2058823529411766;1.8368722497570673;1180.0266120961935;24.346724214874857;19.19797674882957;19.19797674882957;16.12…
19;15.116446621970242;-2.207885484267443;15.116446621970242;0.0020930295618657446;0.00957717400984007;4224.711999999985;3934.4079999999913;4222.123590556006;1654.0;0.0;0.3284078732390073;-0.5079666451760154;0.5079666451760154;0.3284078732390073;0.22333333333333333;0.44333333333333336;0.74;0.8313832614028771;12283.073917719254;223.07725078179803;169.09739434662998;169.09739434662998;141.6106958080…
20;14.684005166393309;-2.2094019599264785;14.684005166393309;0.002982199913357908;0.009576872937363961;4241.698999999987;3952.402999999992;4239.113754144007;1660.0;0.0;0.3284078732390073;-0.5079666451760154;0.5079666451760154;0.3284078732390073;0.22591362126245848;0.4584717607973422;0.7641196013289037;0.903521373414584;12346.178101157671;224.3701440006115;169.16935968479297;169.16935968479297;141…
21;14.165648796983572;-0.13902141888027497;14.165648796983572;0.13902141888027497;0.7550151710825069;386.5190000000001;355.27100000000013;386.25942321200006;152.0;0.0;0.16822385174984378;-0.3666039199342941;0.3666039199342941;0.16822385174984378;1.0714285714285714;1.7857142857142858;2.4642857142857144;1.5031455318920433;761.7612298295412;19.5098609216914;16.966658961015284;16.966658961015284;13.6…
22;12.389047619047618;-0.34764550264550187;12.389047619047618;0.2801502267573692;0.4550686917553816;295.338;278.202;295.120843404;112.0;0.0;0.3382887093022373;-0.4618076114637641;0.4618076114637641;0.3382887093022373;1.0909090909090908;1.7727272727272727;2.4545454545454546;2.1168175318092137;762.6776274802963;15.689869965382487;12.536832706631198;12.536832706631198;10.630228955335802;7.2548462566…
23;12.615200013647435;-0.2853095343075498;12.615200013647435;0.14766896985556777;0.6925860893206328;363.49800000000016;330.2340000000001;363.240958536;146.0;0.0;0.33791270350388486;-0.4933334968622898;0.4933334968622898;0.33791270350388486;1.2692307692307692;1.9230769230769231;2.5;2.0061225481586944;580.1788030515019;19.319626477379405;16.950085766428984;16.950085766428984;12.159504279367702;9.38…
24;12.692085625547026;-0.5875020471151424;12.692085625547026;0.036703462249097596;0.19998202731581632;412.48900000000015;388.2970000000002;412.178692628;156.0;0.0;0.3568486622073228;-0.49282689224720116;0.49282689224720116;0.3568486622073228;0.967741935483871;1.6451612903225807;2.3870967741935485;1.8219961329225183;1314.7556428233656;21.957454678884098;17.741041136082366;17.741041136082366;14.935…
25;13.694386159615117;-3.705376659400924;13.694386159615117;0.08004272044735128;0.1241293316444201;597.8470000000002;554.5030000000002;597.2694988559999;222.0;0.0;0.24814533038210548;-0.4950728121585968;0.4950728121585968;0.24814533038210548;0.9024390243902439;1.5121951219512195;2.073170731707317;1.3976459807078367;1467.2582690851195;29.89661226763951;24.88558468006353;26.518577841918983;19.36791…
26;13.615973692169232;-3.6926292930932907;13.615973692169232;0.07191711906016662;0.17909473244444019;547.7870000000001;506.4590000000003;547.2538487919999;204.0;0.0;0.2810297017078607;-0.4951308481244633;0.4951308481244633;0.2810297017078607;1.027027027027027;1.6216216216216217;2.108108108108108;1.6471178858067936;1165.0155629065903;27.327698166887174;22.74470524114823;24.37769840300368;17.401591…
27;4.61090782854311;0.5154878687155435;4.61090782854311;0.5154878687155435;0.5627342276353569;335.4360000000001;318.30000000000007;335.120466544;120.0;0.0;0.20443221174438386;-0.239117810086366;0.239117810086366;0.20443221174438386;1.0416666666666667;1.8333333333333333;2.5833333333333335;1.554338321877811;935.4241848823162;16.518297090128677;13.547575471856836;14.364072052784563;11.68667318580106…
28;12.632132988998068;-0.3712040863177226;12.632132988998068;0.3048359158478209;0.6132652045837701;394.5210000000001;376.37700000000007;394.080969816;136.0;0.0;0.28467691973552567;-0.2674129486564521;0.28467691973552567;0.2674129486564521;1.1111111111111112;1.7777777777777777;2.4444444444444446;1.7341581201204597;947.9067177715939;19.38854057813175;14.931059718441297;16.56405288029675;12.93556074…
29;12.536620466891481;-0.1544525267679424;12.536620466891481;0.04339137475674493;0.5381918484773767;394.9020000000001;371.71800000000013;394.144805656;144.0;0.0;0.32133075101936537;-0.4573819098036616;0.4573819098036616;0.32133075101936537;0.9642857142857143;1.5714285714285714;2.2142857142857144;1.5459696339360747;896.1501536904287;19.93251065250177;15.931685199278224;16.687614145296678;13.508040…
30;13.020286735603976;-0.26185973555998965;13.020286735603976;0.03597370460833438;0.5965656320171323;378.44700000000006;355.2630000000001;378.174356196;144.0;0.0;0.32133075101945463;-0.4573819098036616;0.4573819098036616;0.32133075101945463;0.9642857142857143;1.5714285714285714;2.2142857142857144;1.5459696339360747;896.1501536904287;19.93251065250177;15.931685199278224;15.931685199278224;13.50804…
31;12.503616351665142;-0.12948253362665318;12.503616351665142;0.09082145790111418;0.6238770407098015;360.45700000000005;336.2650000000001;360.183778008;138.0;0.0;0.32133075101927583;-0.4573819098036616;0.4573819098036616;0.32133075101927583;0.8888888888888888;1.4444444444444444;2.074074074074074;1.549031630054538;848.5664175610808;19.062267164498692;15.631070995458623;15.631070995458623;13.114193…
32;11.247941645679289;-0.7979188187620736;11.247941645679289;0.12873742232328067;0.1301968440017242;487.60400000000027;454.34000000000026;487.2583399160001;188.0;0.0;0.2065731009778732;-0.507966623355106;0.507966623355106;0.2065731009778732;0.8333333333333334;1.3888888888888888;1.9166666666666667;1.9285443886105542;1125.3091292619176;25.91563831562721;20.249693166472703;20.249693166472703;17.3462…
33;11.245186824742653;-0.7455139833711273;11.245186824742653;0.09625808348030529;0.15096090578350968;471.60500000000025;438.34100000000024;471.2634252960001;182.0;0.0;0.206573100848492;-0.4959005154781845;0.4959005154781845;0.206573100848492;0.8;1.2857142857142858;1.7714285714285714;1.926551447599896;1078.3590646687992;25.045394827624126;19.87982984016237;19.87982984016237;16.952397498181153;11.7…
34;10.555471938775511;-0.0032680186909983533;10.555471938775511;0.0032680186909983533;0.5488957819893416;356.47000000000014;328.2460000000001;356.221226136;140.0;0.0;0.2032302749225734;-0.4953052938148441;0.4953052938148441;0.2032302749225734;1.3076923076923077;2.1538461538461537;2.8846153846153846;1.5747905656247174;866.0634928052315;18.095647359318303;15.304617599322635;15.304617599322635;12.65…
35;12.537051340597968;-5.881936177248679;12.537051340597968;0.28808720710506486;0.47042414274865857;376.20400000000006;371.16400000000004;376.00403576000014;132.0;0.0;0.4446132949407847;-0.48052206537022507;0.48052206537022507;0.4446132949407847;1.0;1.4782608695652173;1.826086956521739;3.0908068433980285;573.5969865355507;18.267584713501616;10.598782929546742;11.415279510474466;10.077316827624754…
36;12.096643791488612;-1.9198202886285614;12.096643791488612;0.0022776609228842837;0.017015763229185216;1849.1770000000006;1711.080999999999;1848.0482344039988;730.0;0.0;0.2094905193870579;-0.507966645155431;0.507966645155431;0.2094905193870579;0.33587786259541985;0.648854961832061;1.0305343511450382;2.954452585300821;4486.215441650963;99.22321699773815;75.80282011342435;75.80282011342435;61.3152…
37;12.968886327391862;-1.9365154619574276;12.968886327391862;0.010379306149061795;0.011106891843418005;1991.3380000000006;1847.1939999999986;1990.1013325959984;782.0;0.0;0.2094905193870579;-0.507966645155431;0.507966645155431;0.2094905193870579;0.3732394366197183;0.7183098591549296;1.1056338028169015;1.9859347417187645;5133.9210410544865;106.31922883598595;81.36883586244129;81.36883586244129;66.8…
38;12.348330888250516;-1.9148899509383381;12.348330888250516;6.795831906769578e-06;0.0151659870544791;1917.256000000001;1775.1279999999992;1916.0856825319986;756.0;0.0;0.2094905193870579;-0.5079666451682446;0.5079666451682446;0.2094905193870579;0.39705882352941174;0.7720588235294118;1.1764705882352942;2.2833232723420274;4739.246705785317;102.33610117286055;78.29438394498708;78.29438394498708;63.8…
39;12.53652206687284;-1.931573961939305;12.53652206687284;0.008246321812862334;0.01122186979730972;1954.2770000000007;1813.1569999999988;1953.080931499999;768.0;0.0;0.2094905193870579;-0.507966645155431;0.507966645155431;0.2094905193870579;0.39568345323741005;0.7697841726618705;1.1798561151079137;1.9322985221503646;5131.51439565727;104.19790849242636;79.61184102849013;79.61184102849013;65.3540931…
40;12.537454486252557;-1.8943169218413562;12.537454486252557;0.007147705733908438;0.011332503093660792;1940.2940000000006;1797.157999999999;1939.1016669439987;764.0;0.0;0.20949051938705787;-0.5079666451760009;0.5079666451760009;0.20949051938705787;0.427536231884058;0.8405797101449275;1.2971014492753623;1.9151476313853255;5018.195445733647;103.32766500442328;79.42452061867677;79.42452061867677;64.…
41;12.569748555024475;-1.9333596710823018;12.569748555024475;0.009088496263444545;0.011104304965382353;1991.3380000000006;1847.1939999999986;1990.1013325959989;782.0;0.0;0.2094905193870579;-0.507966645155431;0.507966645155431;0.2094905193870579;0.36619718309859156;0.704225352112676;1.091549295774648;1.9542720031942302;5188.157962327065;106.31922883598598;81.42124210524861;81.42124210524861;66.837…
42;12.36687428914664;-1.9370233288573961;12.36687428914664;0.009222044423912168;0.011106891843418005;1991.338000000001;1847.1939999999993;1990.1013325959989;782.0;0.0;0.2094905193870579;-0.507966645155431;0.507966645155431;0.2094905193870579;0.3732394366197183;0.7112676056338029;1.0845070422535212;1.924622354188923;5133.921041054484;106.31922883598598;81.3688358624413;81.3688358624413;66.87092993…
43;12.342357132380526;-1.936410878753909;12.342357132380526;0.01201258568247443;0.014764375854089047;1931.2390000000003;1791.1269999999986;1930.064947087999;760.0;0.0;0.2094905193870579;-0.507966645155431;0.507966645155431;0.2094905193870579;0.36496350364963503;0.6788321167883211;1.0291970802919708;2.3450104297199514;4851.658198846571;103.2063446608636;78.48170435480043;78.48170435480043;64.26477…
44;12.343289551760238;-1.8991538386559592;12.343289551760238;0.011354831748336958;0.0151659870544791;1917.256;1775.1279999999983;1916.085682531999;756.0;0.0;0.20949051938705787;-0.5079666451760009;0.5079666451760009;0.20949051938705787;0.39705882352941174;0.7573529411764706;1.161764705882353;2.3232076099690233;4739.246705785317;102.33610117286052;78.29438394498706;78.29438394498706;63.85409318132…
45;12.343907585895266;-1.864730941963334;12.343907585895266;0.014863848115372225;0.0151659870544791;1917.256;1775.1279999999986;1916.085682531999;756.0;0.0;0.209194235015121;-0.507966645155431;0.507966645155431;0.209194235015121;0.39705882352941174;0.7647058823529411;1.1691176470588236;2.300582299816081;4739.246705785317;102.33610117286054;78.2943839449871;78.2943839449871;63.85409318132814;44.15…
46;12.344477043525814;-1.8512872049644018;12.344477043525814;0.013645772226368313;0.0151659870544791;1917.2560000000005;1775.1279999999988;1916.0856825319988;756.0;0.0;0.209194235015121;-0.507966645155431;0.507966645155431;0.209194235015121;0.39705882352941174;0.7573529411764706;1.1470588235294117;2.291164766030385;4739.246705785316;102.33610117286051;78.2943839449871;78.2943839449871;63.85409318…
47;12.345429694738804;-1.8221540701652328;12.345429694738804;0.007415648729846236;0.0151659870544791;1917.2560000000003;1775.1279999999988;1916.0856825319988;756.0;0.0;0.209194235015121;-0.507966645155431;0.507966645155431;0.209194235015121;0.3897058823529412;0.7205882352941176;1.0735294117647058;2.2854896147238977;4739.246705785317;102.33610117286052;78.29438394498709;78.29438394498709;63.854093…
48;12.347206765071066;-1.8165431538861838;12.347206765071066;0.009543439470436343;0.0151659870544791;1917.2560000000008;1775.1279999999992;1916.085682531999;756.0;0.0;0.20949014481264636;-0.507966645155431;0.507966645155431;0.20949014481264636;0.39705882352941174;0.7573529411764706;1.1323529411764706;2.2815339734082527;4739.246705785317;102.33610117286054;78.29438394498709;78.29438394498709;63.85…
49;12.461433615773142;-1.9683031402809819;12.461433615773142;0.02219189723925563;0.009903298262770517;2004.293000000001;1865.188999999999;2003.0601960559986;784.0;0.0;0.2094905193870579;-0.507966645155431;0.507966645155431;0.2094905193870579;0.38461538461538464;0.7482517482517482;1.1608391608391608;1.6891892791616592;5471.2017071224745;106.60368588636214;80.79110543155895;80.79110543155895;67.409…
50;12.463553526918432;-1.9358500578195532;12.463553526918432;0.015989363804224554;0.010016118077722872;1990.3100000000006;1849.189999999999;1989.0809314999988;780.0;0.0;0.2094905193870579;-0.5079666451760009;0.5079666451760009;0.2094905193870579;0.4154929577464789;0.823943661971831;1.2887323943661972;1.6745926790911145;5356.890108451796;105.73344239835905;80.6037850217456;80.6037850217456;66.9990…
51;12.534137697405797;-1.9688005385056513;12.534137697405797;0.02226902126782071;0.00980843310269726;2015.3160000000007;1875.2039999999986;2014.0649470879985;788.0;0.0;0.2094905193870579;-0.507966645155431;0.507966645155431;0.2094905193870579;0.375;0.7361111111111112;1.1527777777777777;1.7022798652487168;5514.392086066576;107.3107926675487;81.44580596993822;81.44580596993822;67.90973607399394;46.…
52;12.64689430250597;-1.9126028881842438;12.64689430250597;0.002370567154599046;0.009784042867257486;2003.349;1859.2049999999983;2002.1013325959987;786.0;0.0;0.2094905193870579;-0.507966645155431;0.507966645155431;0.2094905193870579;0.3776223776223776;0.7202797202797203;1.1048951048951048;1.6897585238146209;5410.632257573766;106.60368588636217;81.92124210524861;81.92124210524861;67.40973607399394…
53;12.362912687936081;-1.9035078277127455;12.362912687936081;2.004380855002985e-05;0.0151659870544791;1917.2560000000008;1775.127999999999;1916.085682531999;756.0;0.0;0.2094905193870579;-0.507966645155431;0.507966645155431;0.2094905193870579;0.39705882352941174;0.7573529411764706;1.1544117647058822;2.2802041941912745;4739.246705785317;102.33610117286054;78.29438394498708;78.29438394498708;63.8540…
54;12.663561859641803;-1.9500493418014921;12.663561859641803;0.01752788748874967;0.009903298262770517;2004.293000000001;1865.188999999999;2003.0601960559989;784.0;0.0;0.2094905193870579;-0.507966645155431;0.507966645155431;0.2094905193870579;0.38461538461538464;0.7482517482517482;1.1608391608391608;1.687782133780483;5471.2017071224745;106.60368588636216;80.79110543155895;80.79110543155895;67.4097…
55;12.774774136630178;-2.007420798770254;12.774774136630178;0.011774025099346108;0.00960543895558022;2077.347;1939.2509999999988;2076.0554450239983;808.0;0.0;0.2094905193870579;-0.507966645155431;0.507966645155431;0.2094905193870579;0.3691275167785235;0.7181208053691275;1.1140939597315436;1.361334036859751;6100.183505500618;110.00102711186068;83.10050650831745;83.10050650831745;70.55469536413678;…
56;12.609226148505496;-1.931835677736735;12.609226148505496;0.008185966783276433;0.011129926511275739;1965.3000000000004;1823.1719999999987;1964.085682531999;772.0;0.0;0.2094905193870579;-0.507966645155431;0.507966645155431;0.2094905193870579;0.38571428571428573;0.7571428571428571;1.1714285714285715;1.9463040936851177;5174.319251121909;104.90501527361289;80.26654156686936;80.26654156686936;65.854…
57;12.337148799047192;-1.9275248633743864;12.337148799047192;0.005983096009468891;0.014550496825594908;1915.24;1775.1279999999988;1914.070032467999;754.0;0.0;0.2094905193870579;-0.507966645155431;0.507966645155431;0.2094905193870579;0.375;0.7132352941176471;1.0955882352941178;2.3298382397161896;4795.829958997857;102.33610117286051;78.11184102849012;78.11184102849012;63.87092993373375;43.964313244…
58;12.33684270783201;-1.9156266154804473;12.33684270783201;0.0038389934717260044;0.014408929100836396;1899.2410000000002;1759.1289999999988;1898.0751178479989;748.0;0.0;0.2094905193870579;-0.4967784158784858;0.4967784158784858;0.2094905193870579;0.362962962962963;0.6814814814814815;1.037037037037037;2.328361091225073;4740.031743962068;101.46585768485744;77.7419777021798;77.7419777021798;63.477083…
59;12.278050159591409;-1.925596480910291;12.278050159591409;0.0032892302687279606;0.014515707050528594;1921.2690000000005;1783.1729999999989;1920.0264534039989;750.0;0.0;0.2094905193870579;-0.507966645155431;0.507966645155431;0.2094905193870579;0.4;0.7555555555555555;1.1333333333333333;2.3133072140902122;4755.256244672417;101.62899439167398;77.36538878057473;78.18188536150247;63.37092993373375;43…
60;12.365691999361626;-1.925141076526314;12.365691999361626;0.004793197852828834;0.0151659870544791;1917.2560000000005;1775.127999999999;1916.085682531999;756.0;0.0;0.2094905193870579;-0.507966645155431;0.507966645155431;0.2094905193870579;0.39705882352941174;0.7647058823529411;1.1764705882352942;2.3006670900377624;4739.246705785318;102.33610117286051;78.29438394498706;78.29438394498706;63.854093…
61;12.348734542848847;-1.9277096806512677;12.348734542848847;0.006176653806750254;0.0151659870544791;1917.2560000000014;1775.1279999999992;1916.0856825319993;756.0;0.0;0.2094905193870579;-0.507966645155431;0.507966645155431;0.2094905193870579;0.39705882352941174;0.7720588235294118;1.1985294117647058;2.3125585201610446;4739.246705785317;102.33610117286057;78.29438394498709;78.29438394498709;63.854…
62;12.949059875069208;-2.065685864846327;12.949059875069208;0.016859727115045908;0.007295665403456762;3840.4339999999847;3574.321999999994;3837.9644857280064;1494.0;0.0;0.2094905193870579;-0.507966645155431;0.507966645155431;0.2094905193870579;0.1962962962962963;0.36666666666666664;0.562962962962963;1.5922922742254304;10234.265300824665;202.6722023457212;152.6252047521494;154.25819791400485;126.9…
63;12.398292820522794;-1.9332505271169194;12.398292820522794;0.010015662794577995;0.011150286514600887;2007.337000000001;1863.192999999999;2006.0962472159983;788.0;0.0;0.2094905193870579;-0.507966645155431;0.507966645155431;0.2094905193870579;0.34965034965034963;0.6573426573426573;1.013986013986014;1.899757525345913;5210.387571733265;107.02633561717253;81.57556248193512;81.57556248193512;67.32041…
64;12.397459487189458;-1.9300989145433853;12.397459487189458;0.007662937052288488;0.011125008997500218;1991.3380000000006;1847.1939999999986;1990.1013325959987;782.0;0.0;0.2094905193870579;-0.507966645155431;0.507966645155431;0.2094905193870579;0.352112676056338;0.6619718309859155;1.0211267605633803;1.898857653708027;5153.938381371836;106.15609212916944;81.20569915562476;81.20569915562476;66.9265…
65;10.461490597267716;-0.162032417905434;10.461490597267716;0.10030659486016646;0.30612422266647166;367.9010000000001;349.7570000000001;367.079762876;126.0;0.0;0.1990553852224912;-0.49554321076641566;0.49554321076641566;0.1990553852224912;0.92;1.56;2.28;1.8341850770552222;862.5792313558293;17.648053602125596;13.763543723127771;15.335969250073953;12.131030293135234;7.97505551592494;9.2326728001890…
66;13.094317168997229;-0.5304166666666668;13.094317168997229;0.012672902494331284;0.7589545354914874;366.4570000000001;340.24900000000014;366.183109312;142.0;0.0;0.1632603522864516;-0.5118449962199935;0.5118449962199935;0.1632603522864516;0.8888888888888888;1.4814814814814814;2.1481481481481484;1.931655039795312;914.0609679148337;19.560113453385565;16.38713693758587;16.38713693758587;12.578917360…
67;2.698394274376417;0.43880054799697665;2.698394274376417;0.43880054799697665;0.6595237422914307;275.4599999999999;244.21199999999996;275.24817541209;112.0;0.0;0.17778323445702268;-0.3746188168129154;0.3746188168129154;0.17778323445702268;0.9;1.55;2.2;1.8513491582048986;401.1341594627747;14.001789232183626;13.457058834428116;13.457058834428116;9.639759771564119;8.703688491130029;8.70368849113002…
68;14.623924960233792;-1.1632323652553582;14.623924960233792;0.14692423574368063;0.43270941468811236;524.0800000000003;488.8000000000003;523.2401832600001;196.0;0.0;0.18219045279644172;-0.48410898252159207;0.48410898252159207;0.18219045279644172;1.0810810810810811;1.7837837837837838;2.5135135135135136;1.434560380295392;1271.968527607407;25.570338854006454;21.388773490897464;22.144702436915917;17.…
69;14.264994418693913;-1.3523128070672708;14.264994418693913;0.07441015477617752;0.3870110712025404;528.6490000000002;492.3610000000004;528.262422252;204.0;0.0;0.19605310166643142;-0.4958391230887551;0.4958391230887551;0.19605310166643142;1.1794871794871795;1.9487179487179487;2.7435897435897436;1.4683877491839514;1465.7513798645607;27.68950548645297;22.795553796488203;22.795553796488203;18.584113…
70;2.7041813114134543;0.4225496031746033;2.7041813114134543;0.4225496031746033;0.6632682298782123;289.48699999999997;256.22299999999996;289.26382547609;118.0;0.0;0.17780370549755684;-0.37461647072383736;0.37461647072383736;0.17780370549755684;1.0476190476190477;1.6666666666666667;2.2857142857142856;1.898712405132622;440.1868120273063;15.035169427003236;14.490439029247725;14.490439029247725;9.9274…
71;13.508399270225915;-0.12780148340352016;13.508399270225915;0.12780148340352016;0.8030009704918594;350.4810000000001;323.26500000000004;350.215827084;136.0;0.0;0.1227295886092867;-0.3689651771268834;0.3689651771268834;0.1227295886092867;0.8461538461538461;1.4615384615384615;2.076923076923077;1.3886670251738207;752.5546444855413;17.725403871315223;15.443235581403943;15.443235581403943;12.6915438…
72;9.738696792476485;0.2251863662131517;9.738696792476485;0.2251863662131517;0.9051010180179305;348.49000000000007;320.266;348.220163516;136.0;0.0;0.11509721813210348;-0.5079666255808122;0.5079666255808122;0.11509721813210348;0.8461538461538461;1.4615384615384615;2.076923076923077;1.3886670251738207;752.5546444855413;17.725403871315223;15.512484703894673;15.512484703894673;12.691543809919255;10.0…
73;6.3793618388294995;0.25018636621315193;6.3793618388294995;0.25018636621315193;0.750924470146404;366.93600000000015;339.7200000000001;366.18627654400007;136.0;0.0;0.05255746484902818;-0.368965177126765;0.368965177126765;0.05255746484902818;0.8846153846153846;1.5769230769230769;2.230769230769231;1.3994786495333917;769.8046444855414;17.725403871315223;15.443235581403943;16.199164527422397;12.6915…
74;6.1615741120613325;0.2546308106575964;6.1615741120613325;0.2546308106575964;0.8531322063150586;347.5060000000001;318.27400000000006;347.23614792800004;136.0;0.0;0.05258121052383569;-0.39871975366270923;0.39871975366270923;0.05258121052383569;0.8846153846153846;1.5769230769230769;2.230769230769231;1.3994786495333917;767.049756983378;17.725403871315223;15.642621377584343;15.642621377584343;12.69…
75;2.8362962962962963;0.3437974773242629;2.8362962962962963;0.3437974773242629;0.822843663030619;332.491;304.267;332.225248896;130.0;0.0;0.052504389528001155;-0.36896517712688376;0.36896517712688376;0.052504389528001155;0.76;1.32;1.92;1.381290422941159;706.272714408142;16.855160383312146;15.14262137758434;15.14262137758434;12.297696959801902;9.904518898181266;9.904518898181266;8.290577352040204;8…
76;14.221700133680654;-0.18301752645502667;14.221700133680654;0.1384843649393923;0.4547227229171732;506.09000000000026;469.80200000000036;505.249605072;190.0;0.0;0.18219042512512507;-0.48410898252180623;0.48410898252180623;0.18219042512512507;1.0;1.7222222222222223;2.4722222222222223;1.444369612940367;1222.9699061686445;24.64768912319608;21.08815928707786;21.844088233096315;17.58052003591841;13.6…
77;14.252390734415897;-0.18461834425128143;14.252390734415897;0.1389756801651043;0.3282138303782924;534.1440000000003;493.82400000000035;533.2809052;202.0;0.0;0.18219042375828057;-0.4841089839994362;0.4841089839994362;0.18219042375828057;0.9210526315789473;1.6578947368421053;2.4210526315789473;1.3655585065267404;1255.6953481871215;26.06190268556918;22.579342956947837;23.33527190296629;18.58052003…
78;14.078675024353686;-1.0325340136054422;14.078675024353686;0.030111961451246838;0.506415253833349;390.245;376.1330000000001;389.0497956480001;132.0;0.0;0.21767514549540043;-0.4944638612731927;0.4944638612731927;0.21767514549540043;1.2692307692307692;2.076923076923077;2.8846153846153846;1.8746567372614373;1123.6599916375346;18.214813991764814;13.6995290063519;15.211386898388811;12.39672116395045…
79;13.536077947882255;-2.9999715130414994;13.536077947882255;0.26902777777777787;0.5224167849186191;416.37800000000004;400.2500000000001;416.126024012;154.0;0.0;0.3208781948679325;-0.35423446174786166;0.35423446174786166;0.3208781948679325;1.0333333333333334;1.7333333333333334;2.3666666666666667;1.8357541051415058;1111.3739270119142;21.465890847321376;15.68995019927616;15.68995019927616;14.307404…
80;13.521941680282888;-0.9503360024565382;13.521941680282888;0.25669973544973534;0.7130480361304982;375.3820000000001;360.2620000000001;375.1295519200001;138.0;0.0;0.21230670757430278;-0.36292117944437063;0.36292117944437063;0.21230670757430278;1.0357142857142858;1.7857142857142858;2.4642857142857144;1.9172415433476033;1039.5288491384274;19.725403871315223;14.895636289104175;14.895636289104175;13…
81;12.636856348651081;-1.1700872779667422;12.636856348651081;0.2733261421852693;0.3976103675186897;426.4650000000002;400.25700000000023;426.1678531719999;164.0;0.0;0.33570467973121537;-0.48137820402868536;0.48137820402868536;0.33570467973121537;1.0;1.6129032258064515;2.2580645161290325;2.1125535611230095;1150.2172586562415;22.92192077295136;18.47654018676405;18.47654018676405;14.583754542872867;1…
82;13.208863693625599;-0.8574178004535149;13.208863693625599;0.03576672335600861;0.5121830242350857;388.5330000000001;360.3090000000001;388.182063756;146.0;0.0;0.2286200543809235;-0.49490746869826013;0.49490746869826013;0.2286200543809235;1.3703703703703705;2.1481481481481484;2.740740740740741;1.8822437523704825;748.5034448157826;19.27781011412252;16.057585010524683;16.874081591452406;13.02502379…
83;13.263863693625598;-0.8625198412698412;13.263863693625598;0.0337091101872844;0.47669128791404725;402.5600000000001;372.3200000000001;402.19771381999993;152.0;0.0;0.2286200543809235;-0.4949074686982603;0.4949074686982603;0.2286200543809235;1.3214285714285714;2.107142857142857;2.7142857142857144;1.8719694187384932;763.821790593145;19.984916895309066;16.76469179171123;17.58118837263895;13.5250237…
84;12.482233547124103;-1.908608414496652;12.482233547124103;0.001984407512137798;0.015449126506396271;1700.9710000000007;1579.0029999999992;1699.9270566519992;668.0;0.0;0.3284078732390073;-0.507966645155431;0.507966645155431;0.3284078732390073;0.45454545454545453;0.8181818181818182;1.2314049586776858;1.89628864458124;4216.6307452773535;90.1648927765362;68.57137674356572;68.57137674356572;57.19081…
85;12.536441928651982;-1.890520971185995;12.536441928651982;0.009588861139318672;0.014788719624727319;1727.0090000000007;1603.024999999999;1725.9427067159988;678.0;0.0;0.3284078732390073;-0.507966645155431;0.507966645155431;0.3284078732390073;0.44715447154471544;0.8048780487804879;1.2113821138211383;1.6352943338873998;4287.932260343434;90.99331990128239;69.39980386831192;69.39980386831192;58.3146…
86;12.461271167831956;-1.9157199443575503;12.461271167831956;0.00259589009013772;0.01649227015044891;1674.9330000000007;1554.980999999999;1673.911406587999;658.0;0.0;0.3284078732390073;-0.507966645155431;0.507966645155431;0.3284078732390073;0.42857142857142855;0.7647058823529411;1.1512605042016806;2.2853809340559064;4143.476436906643;89.33646565179004;67.74294961881955;67.74294961881955;56.012180…
87;12.487490246372463;-1.8976325010468933;12.487490246372463;0.005008563537043376;0.015449126506396271;1700.9710000000007;1579.0029999999992;1699.927056651999;668.0;0.0;0.3284078732390073;-0.507966645155431;0.507966645155431;0.3284078732390073;0.47107438016528924;0.859504132231405;1.2892561983471074;1.8936178446285556;4214.630745277354;90.16489277653619;68.57137674356572;68.57137674356572;57.1359…
88;14.712832968271826;-2.226798461765145;14.712832968271826;0.010696760631766944;0.00957643779092835;4253.713999999984;3964.417999999992;4251.124987524007;1664.0;0.0;0.30557019068859487;-0.5079666451760154;0.5079666451760154;0.30557019068859487;0.23178807947019867;0.46688741721854304;0.7980132450331126;0.8988085114073802;12456.935432613249;225.24038748861454;169.5540046131425;169.5540046131425;14…
89;14.712707105063163;-2.2248379553403517;14.712707105063163;0.010693966461499116;0.009576500378326514;4271.753999999986;3984.4739999999915;4269.081408460007;1664.0;0.0;0.3055701906886174;-0.5079666451760154;0.5079666451760154;0.3055701906886174;0.24503311258278146;0.4900662251655629;0.8311258278145696;0.8985987610545404;12446.29840927387;225.07725078179803;169.09200941560331;169.90850599653103;1…
90;12.662505240554033;-0.11156586695998638;12.662505240554033;0.11156586695998638;0.5539122442719677;374.48400000000004;348.2760000000001;374.199428072;144.0;0.0;0.3213402955652489;-0.4573819098036616;0.4573819098036616;0.3213402955652489;0.8928571428571429;1.4642857142857142;2.0714285714285716;1.5793732686762558;864.1265897057052;19.76937394568524;16.33817777664517;16.33817777664517;13.652198343…
91;12.591744545104033;-0.6134978763140524;12.591744545104033;0.039881687242798725;0.5653293237134049;405.4980000000003;378.28200000000015;405.205241724;156.0;0.0;0.33290916821667443;-0.3875122566708225;0.3875122566708225;0.33290916821667443;0.8333333333333334;1.3;1.7333333333333334;1.810949645593371;888.6761514403187;21.672997628507925;17.591345367037036;17.591345367037036;14.451596160381724;10.1…
92;11.282771596364636;-0.8328064373897714;11.282771596364636;0.13261750710657694;0.10123475355050678;529.6410000000002;494.36100000000033;529.2689045999999;204.0;0.0;0.21763768727860638;-0.5079666263462331;0.5079666263462331;0.21763768727860638;0.8461538461538461;1.435897435897436;2.0;1.839816810116387;1236.224383544828;28.036958659186844;21.90363338146646;21.90363338146646;18.867412398353682;12.…
93;13.084369203892251;-0.7724654493467635;13.084369203892251;0.1784266806605579;0.3402787592234681;444.4830000000002;420.2910000000002;444.1572884879999;168.0;0.0;0.347149880153346;-0.4961096085371618;0.4961096085371618;0.347149880153346;0.9696969696969697;1.7272727272727273;2.484848484848485;1.536792977150603;1309.2547679665672;23.208531534440663;18.44660707381104;18.44660707381104;16.1008867481…
94;11.969159580498864;-0.2680296910430835;11.969159580498864;0.06458333333333388;0.7275132626682294;387.27700000000016;368.1250000000002;386.06298994800005;124.0;0.0;0.3248351908343753;-0.46769295209512884;0.46769295209512884;0.3248351908343753;1.25;2.0;2.6666666666666665;2.1595548875358723;774.1911848826961;17.10408352775558;13.6992542300166;15.285250769131304;11.634560252985372;7.89100717224454…
95;5.787192921851493;0.12588258219954618;5.787192921851493;0.12588258219954618;0.5815421924663088;408.5860000000002;372.2980000000002;408.27767839200004;162.0;0.0;0.1882031724473879;-0.4675619524505943;0.4675619524505943;0.1882031724473879;0.9333333333333333;1.6666666666666667;2.3333333333333335;1.548882859016119;778.6304219997712;20.813344020055254;18.55549427568938;18.55549427568938;14.74748001…
96;9.940195819766723;-0.39514461592615713;9.940195819766723;0.18276263465440223;0.09578650905162901;571.1870000000001;531.8750000000002;570.243139788;210.0;0.0;0.3860181390857987;-0.4930674910106814;0.4930674910106814;0.3860181390857987;1.1538461538461537;1.9743589743589745;2.6923076923076925;1.8206252855281178;1344.2156229137024;28.200095366003367;23.460113348223484;25.032538875169664;18.7487537…
97;13.758582618272063;-0.2652477236496409;13.758582618272063;0.2652477236496409;0.7946719334287563;417.55000000000035;389.3260000000002;417.18862635599993;156.0;0.0;0.22206355312936885;-0.4925041259134056;0.4925041259134056;0.22206355312936885;1.3793103448275863;2.206896551724138;3.0;1.414959842090563;928.3788623044989;20.216967702877945;16.877605424024715;17.69410200495244;14.135361590784807;10.…
98;12.32577783662541;-1.9181996582564678;12.32577783662541;0.0061051959974940395;0.01441369708571312;1931.2390000000014;1791.126999999999;1930.064947087999;760.0;0.0;0.2094905177241528;-0.507966645155431;0.507966645155431;0.2094905177241528;0.35766423357664234;0.6642335766423357;0.9927007299270073;2.335936250203756;4782.4557308170715;102.55379783359749;77.82915752753432;77.82915752753432;64.82457…
99;12.43844941692748;-1.9541913314082027;12.43844941692748;0.014487707758888968;0.009831215922653331;2004.2930000000015;1865.1889999999994;2003.0601960559986;784.0;0.0;0.2094905177241528;-0.507966645155431;0.507966645155431;0.2094905177241528;0.3776223776223776;0.7342657342657343;1.1258741258741258;1.6845464983344776;5418.37061600751;106.11427576591254;80.30169531110934;80.30169531110934;67.82537…
100;12.439381836307195;-1.920903677797862;12.439381836307195;0.014855099282434114;0.009888962742862587;1990.3100000000015;1849.1899999999991;1989.0809314999985;780.0;0.0;0.2094905177241528;-0.5079666451760009;0.5079666451760009;0.2094905177241528;0.4084507042253521;0.8098591549295775;1.2535211267605635;1.669958615669825;5304.218277905097;105.24403227790947;80.11437490129599;80.11437490129599;67.4…
101;12.006838466868228;-1.4374287840136053;12.006838466868228;0.39150360607205825;0.40123579386814534;336.43200000000013;308.208;336.204907376;134.0;0.0;0.43456608316138884;-0.4932532018871519;0.4932532018871519;0.43456608316138884;1.1666666666666667;1.7083333333333333;2.1666666666666665;3.138204327405849;523.0801149336759;18.001789232183622;14.734742995994976;14.734742995994976;11.47971091670623…
102;11.35248095168692;-0.39868601626447964;11.35248095168692;0.027809736676529972;0.35747733905335805;334.37600000000015;312.20000000000005;334.164105184;130.0;0.0;0.2926799928068542;-0.4952729709374871;0.4952729709374871;0.2926799928068542;1.4583333333333333;2.2083333333333335;2.875;2.1441108156209276;624.5034673910523;17.363596551749424;13.71996139395572;13.71996139395572;11.613392202930195;8.0…
103;9.652652326362643;0.09788401780465295;9.652652326362643;0.09788401780465295;0.3425475767114825;343.29000000000013;324.1380000000001;342.040146328;104.0;0.0;0.19979549765645838;-0.49628738253727633;0.49628738253727633;0.19979549765645838;1.4210526315789473;2.1578947368421053;2.789473684210526;2.5651139527390767;474.51381047936616;14.25071237662706;11.241117886788077;13.643611006830506;9.024075…
104;11.798023073056893;-3.457381070483748;11.798023073056893;0.03477702191987908;0.2677193926176142;355.4600000000001;330.26000000000005;355.15657727999996;134.0;0.0;0.2695799881600332;-0.25830932370594806;0.2695799881600332;0.25830932370594806;1.1666666666666667;1.8333333333333333;2.5;2.339447852614886;644.4775376722423;17.838652525367092;13.979274238759745;14.79577081968747;11.443488886404998;8…
105;9.95699470927546;-0.3896700760739058;9.95699470927546;0.17936103096359401;0.10658210878690226;587.2300000000001;543.8860000000003;586.274439916;218.0;0.0;0.3860181390857987;-0.4933910846561233;0.4933910846561233;0.3860181390857987;1.075;1.875;2.6;1.7880625449146488;1316.1495592190859;28.907202147189917;24.426733153403873;25.99915868035005;19.248753793714997;14.307603774012952;15.5020648279499…
106;12.189050651545692;-3.4957441919669097;12.189050651545692;0.18318861866997715;0.6678348785302516;354.47200000000004;328.264;354.16132831199997;134.0;0.0;0.2529994737583875;-0.3683776798022485;0.3683776798022485;0.2529994737583875;1.2083333333333333;1.9583333333333333;2.5833333333333335;1.86423484617598;622.4955568731501;17.416002794556718;14.084847047759828;14.901343628687554;11.5260052326084…
107;9.944371166988944;-0.3903713732957719;9.944371166988944;0.17907940584817394;0.11697150154122345;573.203;531.8750000000002;572.2587898520001;212.0;0.0;0.3860181390857987;-0.4933910846617725;0.4933910846617725;0.3860181390857987;1.1025641025641026;1.9230769230769231;2.641025641025641;1.8047531482854424;1299.5997947589099;28.20009536600337;23.719626372217327;25.292051899163507;18.748753793714997…
108;8.434582299364497;0.9072298070462755;8.434582299364497;0.9072298070462755;0.7829525088673422;258.40899999999993;232.20099999999996;258.209598832;104.0;0.0;0.06381584481783413;-0.34790416433312144;0.34790416433312144;0.06381584481783413;0.8947368421052632;1.5263157894736843;2.1052631578947367;1.9217721820417268;486.7940943835213;13.242276208189782;12.225388188551984;12.225388188551984;9.325698…
109;9.930295384170371;-0.3911710957582859;9.930295384170371;0.17877589365638813;0.1295984543887217;559.176;519.8640000000004;558.243139788;206.0;0.0;0.3860181390857987;-0.493391086140975;0.493391086140975;0.3860181390857987;1.131578947368421;1.9473684210526316;2.6578947368421053;1.816407349596945;1283.0678907862473;27.492988584816825;23.012519591030784;24.58494511797696;18.248753793714997;13.3076…
110;13.117790022652422;-4.412289594090286;13.117790022652422;0.23228534034543968;0.3327833232868385;473.5870000000004;439.3150000000002;473.27663074800006;184.0;0.0;0.4159868717805173;-0.32535051693801714;0.4159868717805173;0.32535051693801714;0.8529411764705882;1.5588235294117647;2.264705882352941;1.8485492077174852;1169.0050227533231;24.39069428924487;19.958297389723487;19.958297389723487;16.40…
111;12.040171239294615;-1.232779956118249;12.040171239294615;0.18938703773690535;0.5427542050141811;368.8420000000001;351.7060000000001;368.05975570399994;128.0;0.0;0.34138249283044736;-0.4774850652042148;0.4774850652042148;0.34138249283044736;1.3333333333333333;2.0416666666666665;2.6666666666666665;2.1079848892055;715.3675318824811;17.52673325856595;13.04321302736929;14.615638554315472;11.524075…
112;13.612725997931175;-1.3046063502561511;13.612725997931175;0.07768518518518541;0.5591053446420859;352.38700000000006;335.25100000000003;352.089306244;128.0;0.0;0.3413824928885227;-0.4774850652041405;0.4774850652041405;0.3413824928885227;1.375;2.125;2.7916666666666665;2.1441851150743774;732.6175318824812;17.52673325856595;13.04321302736929;13.859709608297017;11.540912557858762;7.415505564924887…
113;9.914501428720545;-0.39209123464717455;9.914501428720545;0.17844838429389243;0.14531551703573814;545.1490000000001;507.85300000000035;544.2274897240001;200.0;0.0;0.3860181390857987;-0.49339127091384966;0.49339127091384966;0.3860181390857987;1.162162162162162;1.972972972972973;2.675675675675676;1.8217380975080382;1266.553455561816;26.78588180363028;22.30541280984423;23.877838336790415;17.74875…
114;9.161359083724497;0.10950842944030348;9.161359083724497;0.10950842944030348;0.8101237939063195;246.30999999999992;228.16599999999997;246.136827816;96.0;0.0;0.2059442200599912;-0.4952639821549087;0.4952639821549087;0.2059442200599912;1.1666666666666667;1.9444444444444444;2.5555555555555554;1.992507860027053;449.3667252520632;12.794682450997078;10.59482405965498;10.59482405965498;8.792024997884…
115;12.742047587553541;-0.42069727891156483;12.742047587553541;0.3490362811791383;0.6959007259072991;346.42699999999996;320.21900000000005;346.18925731200005;136.0;0.0;0.2861035558815432;-0.49260821743896593;0.49260821743896593;0.2861035558815432;1.12;1.72;2.2;2.331590340425704;717.6275215645683;18.07070333293597;15.132248521233201;15.132248521233201;12.15139700539098;8.780765358268257;8.78076535…
116;12.825377535273368;-0.10805697278911564;12.825377535273368;0.10805697278911564;0.6757350660707767;294.35400000000004;276.21;294.136827816;112.0;0.0;0.30404059747170725;-0.46433616853996024;0.46433616853996024;0.30404059747170725;1.0454545454545454;1.7727272727272727;2.5454545454545454;2.195090263205227;825.3599220892858;15.363596551749426;12.52839653819392;12.52839653819392;10.808861750289882…
117;5.851636348409887;0.7825048741460108;5.851636348409887;0.7825048741460108;0.8264131875180918;358.4860000000002;328.24600000000004;358.2368762;142.0;0.0;0.1944990067499972;-0.4454589796110602;0.4454589796110602;0.1944990067499972;1.1923076923076923;2.0;2.6923076923076925;1.7933670779847959;772.3586373858082;18.355160383312143;16.176798936485785;16.176798936485785;12.690203145651198;9.708283321…
118;9.896654206498322;-0.3931607735738567;9.896654206498322;0.17809470421892115;0.2145011169071817;531.1220000000003;495.8420000000004;530.21183966;194.0;0.0;0.3860181390857987;-0.49340202971821817;0.49340202971821817;0.3860181390857987;1.1666666666666667;1.9722222222222223;2.6666666666666665;1.8193025408969803;1250.0560374309232;26.078775022443736;21.598306028657692;23.170731555603872;17.2487537…
119;6.671122123909463;0.5185925020990305;6.671122123909463;0.5185925020990305;0.3958227567337607;492.4510000000003;461.20300000000026;491.1854805920001;178.0;0.0;0.1653419413668788;-0.49350078588550955;0.49350078588550955;0.1653419413668788;1.0909090909090908;1.8181818181818181;2.515151515151515;1.5928872235587577;1088.913023777241;23.37166824125719;19.380321639696938;20.892179531733845;15.973565…
120;13.07565724672687;-0.07697702216280788;13.07565724672687;0.04730141934275922;0.4811739989978623;420.5420000000002;396.35000000000025;420.17323038800004;154.0;0.0;0.2595948629305636;-0.2828447568424872;0.2828447568424872;0.2595948629305636;1.0333333333333334;1.7666666666666666;2.466666666666667;1.5381161339567657;1172.2863280260042;21.302754140504845;17.532793869817578;18.349290450745304;14.36…
121;3.430408163265306;-0.07065547052154186;3.430408163265306;0.07065547052154186;0.6975283016293401;305.4650000000001;278.24899999999997;305.214349864;120.0;0.0;0.0600896161836189;-0.2929026480504145;0.2929026480504145;0.0600896161836189;0.782608695652174;1.2608695652173914;1.6956521739130435;2.241813367098165;590.422999409931;16.54575930655364;14.54914341214241;14.54914341214241;11.2028552554030…
122;12.389975230444797;-0.5615485942361846;12.389975230444797;0.028610410085878835;0.5521935916504263;394.5150000000002;364.27500000000015;394.22564281999996;154.0;0.0;0.16174391692933726;-0.490823457679532;0.490823457679532;0.16174391692933726;1.1379310344827587;1.8275862068965518;2.4482758620689653;1.913897700288339;974.7044972954939;20.96589084732138;17.682716914880423;17.682716914880423;13.95…
123;12.52432352211219;-3.5196772203201543;12.52432352211219;0.20297587892368152;0.5641975227939576;440.5870000000002;412.3630000000002;440.1439639959999;160.0;0.0;0.2425498275995288;-0.45738168664211887;0.45738168664211887;0.2425498275995288;0.5862068965517241;0.8620689655172413;1.103448275862069;2.172746157777899;910.3420149173631;21.656489770562874;17.199394502510156;18.83238766436561;13.698603…
124;12.679399530677488;-0.7561936934358962;12.679399530677488;0.2632980150661428;0.5529677045895172;403.5260000000001;374.29400000000015;403.22597716800004;156.0;0.0;0.3214229071004551;-0.3862648460165851;0.3862648460165851;0.3214229071004551;0.9;1.4333333333333333;2.0;1.6487892824489598;929.627152451885;21.50986092169139;17.6946001651843;17.6946001651843;14.507239053047547;10.203983607889148;10.…
125;14.98951782058689;-0.9172958551348225;14.98951782058689;0.004460579303652956;0.17963431588495332;563.1170000000003;526.8290000000003;562.251082292;210.0;0.0;0.2132905047636935;-0.49308664731562835;0.49308664731562835;0.2132905047636935;1.125;1.95;2.75;1.4684805893520383;1519.171501738044;27.639252954758803;22.822546148626216;23.57847509464467;19.512371688496547;14.325191922659437;14.703156395…
126;5.834239654195011;0.7651771821752882;5.834239654195011;0.7651771821752882;0.87382757655835;344.4590000000002;316.23500000000007;344.221226136;136.0;0.0;0.1944990067499972;-0.4454589796110602;0.4454589796110602;0.1944990067499972;1.2;2.0;2.68;1.7872824040694542;757.0248523770589;17.648053602125596;15.469692155299235;15.469692155299235;12.190203145651198;9.208283321236086;9.208283321236086;6.29…
127;12.029937238286804;-0.7254813201936214;12.029937238286804;0.16408108870420857;0.3419864442495811;377.82800000000015;357.6680000000001;377.11423379999997;138.0;0.0;0.34649574568784614;-0.48031978359612637;0.48031978359612637;0.34649574568784614;1.2692307692307692;1.9230769230769231;2.5384615384615383;2.3996785026429843;825.4617936113899;19.10408352775558;14.7698789039115;15.525807849929956;12.…
128;12.801318499622072;-0.2592191043083898;12.801318499622072;0.048066106072058856;0.6540216712796751;375.57800000000015;342.31400000000014;375.223200296;144.0;0.0;0.3116549157887907;-0.4655601312719601;0.4655601312719601;0.3116549157887907;1.1923076923076923;1.8846153846153846;2.5384615384615383;1.571156680291156;548.520492007686;18.24442991930291;16.121341456267878;16.937838037195604;12.7331120…
129;12.699659970374846;-0.3149048225937652;12.699659970374846;0.1743628789006666;0.13219059221470203;496.59300000000036;468.36900000000026;496.189274376;184.0;0.0;0.3052676395279994;-0.4803532824140361;0.4803532824140361;0.3052676395279994;1.1428571428571428;1.9142857142857144;2.6857142857142855;1.466660935367056;1363.0652230941848;24.949018510446816;19.945666767922617;20.762163348850343;16.88424…
130;11.683840714002116;-0.33186911225334526;11.683840714002116;0.004822817824711834;0.6787566743642515;402.49500000000023;372.25500000000017;402.22670543999993;158.0;0.0;0.327265299644702;-0.46460830057774427;0.46460830057774427;0.327265299644702;1.2758620689655173;2.0689655172413794;2.7586206896551726;1.801542690990096;881.0465210330018;20.639617433688315;17.493295517413507;17.493295517413507;14…
131;13.099837962962964;-0.3420470626522214;13.099837962962964;0.2059284641057728;0.4391791389971056;440.5650000000002;412.34100000000024;440.176978376;164.0;0.0;0.34014375047474427;-0.507597765123728;0.507597765123728;0.34014375047474427;1.1612903225806452;1.903225806451613;2.6129032258064515;1.8006475672061313;1058.6216991743559;21.794317972067564;17.965833300988542;18.78232988191627;15.09655545…
132;9.87632540831238;-0.39441867318340473;9.87632540831238;0.17771275977447676;0.24584242991207672;517.0950000000004;483.83100000000036;516.1961895960001;188.0;0.0;0.3860181390857987;-0.4936793683763004;0.4936793683763004;0.3860181390857987;1.1714285714285715;1.9714285714285715;2.657142857142857;1.807502762170274;1233.5751162125193;25.37166824125719;20.891199247471143;22.463624774417323;16.748753…
133;6.6279319311656995;0.5115063342985771;6.6279319311656995;0.5115063342985771;0.44910421921623134;478.4240000000003;449.19200000000023;477.1698305280001;172.0;0.0;0.1653419413668788;-0.4937781244259985;0.4937781244259985;0.1653419413668788;1.09375;1.8125;2.5;1.6071373971527674;1072.6656521252864;22.66456146007064;18.673214858510395;20.185072750547302;15.473565548236332;11.017584096240004;11.773…
134;13.481499472799527;-0.292205084194171;13.481499472799527;0.2785434851677635;0.272100437466076;478.9320000000003;455.74800000000033;478.12954951599994;174.0;0.0;0.2626398546288408;-0.4938874285571776;0.4938874285571776;0.2626398546288408;1.0;1.6764705882352942;2.2941176470588234;1.982912288835712;1428.0732297963978;24.241911729260266;18.91055816363699;19.666487109655442;16.443422003275256;10.5…
135;12.029632120616103;-1.0151128435114756;12.029632120616103;0.10817230133511013;0.4944897886879573;446.6160000000002;416.3760000000002;446.2027992;166.0;0.0;0.17291705353146708;-0.49388743380458816;0.49388743380458816;0.17291705353146708;0.9375;1.46875;1.96875;1.444745443676106;961.345933623794;22.390694289244877;18.40671171570477;19.223208296632496;15.607540144451892;11.231605459393233;11.6398…
136;9.229417250743044;-0.12654113541129286;9.229417250743044;0.12654113541129286;0.3675600370731253;378.43200000000013;356.2560000000001;378.169190564;144.0;0.0;0.23128752184394347;-0.49547051819366555;0.49547051819366555;0.23128752184394347;1.1071428571428572;1.7857142857142858;2.4285714285714284;2.0206964292667755;972.8902260621401;19.93251065250177;16.033174031510327;16.033174031510327;13.5797…
137;12.35844496614435;-3.664444241207859;12.35844496614435;0.14861673402119102;0.5062578172422313;390.48600000000016;372.34200000000016;390.070799056;136.0;0.0;0.21278311332754235;-0.49555360453286923;0.49555360453286923;0.21278311332754235;1.2307692307692308;1.9615384615384615;2.6538461538461537;1.8233212465395972;1054.4895502433953;18.7338400397525;14.338547685519668;15.97154084737512;12.369341…
138;5.856749602529137;0.26235945767195756;5.856749602529137;0.26235945767195756;0.7062792570439201;390.5710000000002;356.29900000000015;390.267113708;154.0;0.0;0.11911587706978954;-0.4938782477040956;0.4938782477040956;0.11911587706978954;0.9310344827586207;1.6551724137931034;2.3448275862068964;1.3366915769748902;815.6117880765833;19.84672421487486;17.887732961231674;17.887732961231674;14.2127118…
139;5.900508909903236;0.1918511957252036;5.900508909903236;0.1918511957252036;0.7348798851912586;412.9650000000002;383.7330000000002;412.202989228;154.0;0.0;0.15137471365691363;-0.49387824770405125;0.49387824770405125;0.15137471365691363;1.0689655172413792;1.8275862068965518;2.4827586206896552;1.3807563727484136;853.4364856207123;20.00986092169139;17.22096703648539;17.976895982503844;14.123395462…
140;5.849899421500633;0.20190263605442182;5.849899421500633;0.20190263605442182;0.7180984135471462;407.5580000000002;374.29400000000015;407.257277296;160.0;0.0;0.21438716320212814;-0.49387824770405125;0.49387824770405125;0.21438716320212814;1.0333333333333334;1.7666666666666666;2.466666666666667;1.375338874397787;881.467404011828;20.71696770287794;18.381387527629695;18.381387527629695;14.66140026…
141;5.8481960082712465;0.25238024376417245;5.8481960082712465;0.25238024376417245;0.7469020175544838;376.54400000000015;344.2880000000001;376.251463644;148.0;0.0;0.11911587709289727;-0.49387824770405125;0.49387824770405125;0.11911587709289727;0.9285714285714286;1.6428571428571428;2.3214285714285716;1.3961979109655855;800.3073733831343;19.13961743368832;17.180626180045124;17.180626180045124;13.729…
142;5.838936749011987;0.1690469104308392;5.838936749011987;0.1690469104308392;0.7008420949709957;378.5600000000002;344.2880000000001;378.267113708;150.0;0.0;0.11911550971823764;-0.49387825074073805;0.49387825074073805;0.11911550971823764;0.9285714285714286;1.6428571428571428;2.3214285714285716;1.5622320345121274;744.1529774759728;19.39913045768216;17.440139204038967;17.440139204038967;13.70947521…
143;6.241237206705991;0.2162142148526076;6.241237206705991;0.2162142148526076;0.7691427731179914;391.55900000000014;358.29500000000013;391.262362676;154.0;0.0;0.11911587709289727;-0.49387824770405125;0.49387824770405125;0.11911587709289727;1.0;1.7241379310344827;2.413793103448276;1.3986202329642523;861.877118363492;20.009860921691395;17.680626180045127;17.680626180045127;14.140232214903;11.220450…
144;5.8399315454613285;0.23197208049886608;5.8399315454613285;0.23197208049886608;0.7817558919482057;377.5320000000002;346.2840000000001;377.246712612;148.0;0.0;0.12804669163030877;-0.49387824770405125;0.49387824770405125;0.12804669163030877;1.0357142857142858;1.8214285714285714;2.5;1.3961979109655849;803.6097906080311;19.13961743368832;17.05048950635546;17.05048950635546;13.72954861238004;10.874…
145;5.841251563826802;0.23675524376417245;5.841251563826802;0.23675524376417245;0.7817558919482057;377.53200000000015;346.2840000000001;377.24671261200007;148.0;0.0;0.11911587709289727;-0.49387824770405125;0.49387824770405125;0.11911587709289727;1.0714285714285714;1.8571428571428572;2.5357142857142856;1.3961979109655849;803.6097906080311;19.13961743368832;17.050489506355458;17.050489506355458;13.…
146;5.832987101016885;0.2163470804988663;5.832987101016885;0.2163470804988663;0.7956089801061484;378.52000000000027;348.28000000000014;378.24196158;148.0;0.0;0.15081050596537712;-0.49387824770405125;0.49387824770405125;0.15081050596537712;1.0714285714285714;1.8571428571428572;2.5357142857142856;1.3961979109655849;806.361853138191;19.13961743368832;16.92035283266579;16.92035283266579;13.7295486123…
147;5.842278848507933;0.24003456475182672;5.842278848507933;0.24003456475182672;0.7817558919482057;377.53200000000015;346.28400000000005;377.24671261200007;148.0;0.0;0.11911587709289727;-0.49387824770405125;0.49387824770405125;0.11911587709289727;1.0357142857142858;1.75;2.4285714285714284;1.3961979109655849;803.6097906080311;19.13961743368832;17.050489506355458;17.050489506355458;13.7295486123800…
148;5.832987101016885;0.2163470804988663;5.832987101016885;0.2163470804988663;0.7956089801061484;378.52000000000027;348.2800000000001;378.24196158;148.0;0.0;0.14663980703620758;-0.49387824770405125;0.49387824770405125;0.14663980703620758;1.1071428571428572;1.8928571428571428;2.5714285714285716;1.3961979109655849;806.361853138191;19.13961743368832;16.92035283266579;16.92035283266579;13.72954861238…
149;5.834307119382357;0.22113024376417245;5.834307119382357;0.22113024376417245;0.7956089801061486;378.5200000000002;348.2800000000001;378.24196158;148.0;0.0;0.11911587709289727;-0.49387824770405125;0.49387824770405125;0.11911587709289727;1.0714285714285714;1.7857142857142858;2.4642857142857144;1.3961979109655849;806.361853138191;19.13961743368832;16.92035283266579;16.92035283266579;13.7295486123…
150;5.8316670826514105;0.21156391723355994;5.8316670826514105;0.21156391723355994;0.7956089801061484;378.52000000000027;348.28000000000014;378.24196158;148.0;0.0;0.22482480824609116;-0.49387824770405125;0.49387824770405125;0.22482480824609116;1.0357142857142858;1.75;2.4285714285714284;1.396197910965585;806.361853138191;19.13961743368832;16.92035283266579;16.92035283266579;13.72954861238004;10.734…
151;5.8257499228880985;0.19921823822121443;5.8257499228880985;0.19921823822121443;0.7961343293633967;379.50800000000015;350.27600000000007;379.23721054800006;148.0;0.0;0.22788348743073558;-0.49387824770405125;0.49387824770405125;0.22788348743073558;1.0714285714285714;1.7857142857142858;2.4642857142857144;1.396197910965585;808.686642043045;19.13961743368832;16.790216158976122;16.790216158976122;13…
152;5.769187374023684;0.3072633219954648;5.769187374023684;0.3072633219954648;0.9251868341070352;300.44600000000014;272.222;300.22016351599996;120.0;0.0;0.11911587706976917;-0.4938782477040956;0.4938782477040956;0.11911587706976917;1.2272727272727273;1.9545454545454546;2.6363636363636362;1.6807342245096337;525.9916502947588;15.156489770562878;13.846661238597038;13.846661238597038;10.7632221171912…
153;6.06536084403305;0.3197815360712186;6.06536084403305;0.3197815360712186;0.5025602776169;389.3080000000001;371.1640000000001;388.05275217600007;130.0;0.0;0.32172874814201213;-0.4911539698373277;0.4911539698373277;0.32172874814201213;1.125;1.9166666666666667;2.5833333333333335;1.932008557558041;688.51878196927;17.52673325856595;13.622899350538397;15.951253823503034;11.490402300641941;7.26117774…
154;11.621951594306166;-3.0887842001130275;11.621951594306166;0.15098494482274782;0.7473073833752059;437.6560000000002;410.44000000000017;437.126540104;152.0;0.0;0.21082648813146487;-0.33038021292179925;0.33038021292179925;0.21082648813146487;1.2142857142857142;2.0;2.7857142857142856;1.434628735968478;986.1200044486742;19.56226716449869;16.109410912449412;18.558900655232588;13.537937919331043;9.9…
155;9.096442192617788;0.622780612244898;9.096442192617788;0.622780612244898;0.7775713811353955;244.319;232.22299999999998;244.067034004;86.0;0.0;0.11911330984043511;-0.4967431259161831;0.4967431259161831;0.11911330984043511;1.411764705882353;2.235294117647059;2.8823529411764706;2.6127945639705175;589.7245356655229;12.25071237662706;9.727431629872694;10.54392821080042;8.278718205328804;5.298483030…
156;2.3959925359032503;0.981732884703213;2.3959925359032503;0.981732884703213;0.5664309504907358;365.5470000000001;344.37900000000013;365.11406709209;126.0;0.0;0.26490575979508274;-0.3442132026635674;0.3442132026635674;0.26490575979508274;1.08;1.84;2.64;1.7105837827323391;998.053626010311;17.388540578131753;14.69153324501045;16.324526406865903;12.169035095596023;8.48678994879186;10.11978311064731…
157;10.250764728731;-0.01500616759049267;10.250764728731;0.01500616759049267;0.6866764922110415;324.3360000000001;308.2080000000001;324.111006992;122.0;0.0;0.23080066404567898;-0.5075317204756052;0.5075317204756052;0.23080066404567898;1.0416666666666667;1.875;2.7083333333333335;1.8385730394675455;917.377384214105;16.681433796945207;13.036452544938452;13.036452544938452;11.669035095596021;7.660770…
158;12.813318688586545;-3.8052982489292;12.813318688586545;0.18929322037456942;0.38317398206160136;428.5790000000002;404.38700000000017;428.122834628;152.0;0.0;0.2505810426853173;-0.49494470837042603;0.49494470837042603;0.2505810426853173;1.0;1.6551724137931034;2.206896551724138;2.0683295211729353;1054.2598730941365;20.855160383312143;16.369837145503976;18.002830307359424;13.957856885186636;9.449…
159;12.845635550516501;-0.5267613063744012;12.845635550516501;0.23016832479088944;0.19970849343855795;444.5560000000002;420.3640000000002;444.15076362799994;162.0;0.0;0.3388553396666888;-0.49388934865603773;0.49388934865603773;0.3388553396666888;0.96875;1.65625;2.375;1.5514431758774072;1237.9815227780723;22.50142475325411;18.038558962536992;18.85505554346472;15.60088674817416;10.596796912660897;1…
160;5.347850765306122;0.4394853736247588;5.347850765306122;0.4394853736247588;0.6487089955693733;371.26;356.14000000000004;370.00990882;112.0;0.0;0.20847068072386746;-0.49593096071911896;0.49593096071911896;0.20847068072386746;1.2857142857142858;2.0;2.619047619047619;2.4048664345579973;672.431138288576;15.405412915006313;11.86968662019217;14.35011035030679;10.100085410374723;6.193995831147145;7.4…
161;5.851297267363735;0.2505014586183416;5.851297267363735;0.2505014586183416;0.8622054758914681;358.48600000000016;328.2460000000001;358.2368762;142.0;0.0;0.19449900675000695;-0.4454589796110602;0.4454589796110602;0.19449900675000695;1.2307692307692308;2.0;2.6538461538461537;1.8181757464681942;785.3491362799431;18.518297090128673;16.33993564330231;16.33993564330231;12.546045193307766;9.597848202…
162;5.813066814688838;0.7796923741460108;5.813066814688838;0.7796923741460108;0.9107580714269411;330.4320000000001;304.224;330.205576072;130.0;0.0;0.19449900674998735;-0.4454589796110602;0.4454589796110602;0.19449900674998735;1.25;2.0416666666666665;2.7083333333333335;1.7626244908865452;741.7173020648111;16.94094682093905;14.762585374112687;14.762585374112687;11.690203145651198;8.632162369532661;…
163;8.81335482388398;0.1401771821752884;8.81335482388398;0.1401771821752884;0.7996274495831852;355.4420000000001;330.2420000000001;355.20082504000004;138.0;0.0;0.19449900675002832;-0.4454589796110602;0.4454589796110602;0.19449900675002832;1.3076923076923077;2.1153846153846154;2.8076923076923075;1.8072667126074586;840.3448659317213;18.355160383312143;15.416905750799193;15.416905750799193;12.690203…
164;12.584882159675804;-4.338153534010056;12.584882159675804;0.21680434828252304;0.8125879205590782;398.4290000000002;373.22900000000016;398.1929607;154.0;0.0;0.40752955782041866;-0.4454589796110602;0.4454589796110602;0.40752955782041866;1.2142857142857142;1.9642857142857142;2.607142857142857;1.8269596795554337;851.5941240499392;20.148053602125596;16.103585574326914;16.103585574326914;13.33664975…
165;8.75259481820088;0.4170060079328588;8.75259481820088;0.4170060079328588;0.7564943972151047;369.46900000000016;342.2530000000001;369.21647510400004;144.0;0.0;0.19449900674999718;-0.4454589796110602;0.4454589796110602;0.19449900674999718;1.2962962962962963;2.111111111111111;2.814814814814815;1.7975956714649561;855.9875170288988;19.06226716449869;16.12401253198574;16.12401253198574;13.1902031456…
166;5.849656320861678;0.6114504523773033;5.849656320861678;0.6114504523773033;0.7158600031886451;374.4850000000002;344.2450000000001;374.23179082;148.0;0.0;0.19449900674999723;-0.4454589796110602;0.4454589796110602;0.19449900674999723;1.2592592592592593;2.074074074074074;2.7777777777777777;1.785058743769608;790.764778664525;19.06226716449869;16.585047226949648;16.585047226949648;13.19020314565119…
167;8.809239597546533;0.1333744610868528;8.809239597546533;0.1333744610868528;0.6176952254247895;373.4820000000002;350.2980000000001;373.157245976;138.0;0.0;0.25593250003768314;-0.4363003087100418;0.4363003087100418;0.25593250003768314;1.3846153846153846;2.1923076923076925;2.8846153846153846;1.8072667126074584;845.996838661188;18.355160383312143;15.118047260076509;15.934543841004235;12.6902031456…
168;5.857964503549232;0.5378189055312973;5.857964503549232;0.5378189055312973;0.5641901487246193;439.58500000000015;410.3530000000001;439.204196168;164.0;0.0;0.2559325000376642;-0.4363003087100418;0.4363003087100418;0.2559325000376642;1.1612903225806452;2.0;2.7419354838709675;1.5777575992712232;1085.5660400667798;21.631181265251033;18.350098067645384;19.16659464857311;15.101688085973592;10.685206…
169;10.01589196965092;-0.3884466313409829;10.01589196965092;0.18229570645897653;0.23371377528620865;572.1750000000001;533.8710000000003;571.2383887560001;210.0;0.0;0.3860181404656422;-0.46595292526826926;0.46595292526826926;0.3860181404656422;1.1794871794871795;1.9487179487179487;2.641025641025641;1.6318309408788993;1361.1931308439218;27.940582342009534;23.32997667453382;24.90240220148;18.6939122…
170;9.949990609106703;-0.3862735398821775;9.949990609106703;0.17666942045074618;0.26023471430649187;558.1480000000003;521.8600000000004;557.2227386919999;204.0;0.0;0.3860181390857987;-0.4659529252719862;0.4659529252719862;0.3860181390857987;1.2105263157894737;2.0;2.710526315789474;1.5824274957010718;1328.263558374492;27.07033885400645;22.45973318653074;24.03215871347692;18.283228636325646;13.0411…
171;9.897719764871574;-0.3952336523637683;9.897719764871574;0.051768429874906596;0.22684661037473106;531.1220000000003;495.8420000000002;530.21183966;194.0;0.0;0.3860181390857987;-0.4908115722460736;0.4908115722460736;0.3860181390857987;1.1111111111111112;1.8888888888888888;2.5555555555555554;1.8334860486685216;1264.1449563446672;26.241911729260263;21.76144273547422;23.3338682624204;17.1045958413…
172;9.927006896390848;-0.4031102954601915;9.927006896390848;0.10563897753250107;0.20081991956496562;561.1480000000003;523.8520000000003;560.222404344;206.0;0.0;0.3860181390857987;-0.48811412750132754;0.48811412750132754;0.3860181390857987;1.1578947368421053;1.9473684210526316;2.6315789473684212;1.8531771134462174;1302.2460212869448;27.65612529163336;22.876797807124632;24.449223334070812;18.142600…
173;9.938377361243456;-0.3927178531446722;9.938377361243456;0.15362028172675823;0.17857951511468942;559.1760000000004;519.8640000000003;558.2431397879999;206.0;0.0;0.3860181390857987;-0.4902559114992591;0.4902559114992591;0.3860181390857987;1.105263157894737;1.868421052631579;2.526315789473684;1.8655342293904356;1295.2156227436947;27.65612529163336;23.175656297847315;24.748081824793495;18.1806054…
174;9.852958665165419;-0.3959185088178556;9.852958665165419;0.1773008172196766;0.28288075502305166;503.0680000000002;471.8200000000002;502.18053953200007;182.0;0.0;0.3860181390857987;-0.4965578401209589;0.4965578401209589;0.3860181390857987;1.2058823529411764;2.0;2.676470588235294;1.7845743542421049;1217.1100930668795;24.664561460070647;20.1840924662846;21.75651799323078;16.248753793715;11.220070…
175;9.9228218056879;-0.38846615246440064;9.9228218056879;0.1760319798236074;0.21792628481636633;543.1330000000004;507.85300000000024;542.2118396599999;198.0;0.0;0.3860181390857987;-0.49023388885757746;0.49023388885757746;0.3860181390857987;1.2162162162162162;2.027027027027027;2.7027027027027026;1.546020990303453;1310.996357756243;26.363232072819905;21.882763079033865;23.455188605980045;17.7663918…
176;9.9428218056879;-0.38761581232834597;9.9428218056879;0.17668302149027415;0.2043233698733759;557.1600000000003;519.8640000000003;556.227489724;204.0;0.0;0.3860181390857987;-0.490233929374776;0.490233929374776;0.3860181390857987;1.1842105263157894;1.9736842105263157;2.6842105263157894;1.5585365008826637;1325.5976878078422;27.070338854006454;22.58986986022041;24.16229538716659;18.26639188392004;…
177;9.9603999306879;-0.38687507158760526;9.9603999306879;0.1772597227590169;0.1941622854810956;571.1870000000002;531.8750000000002;570.2431397879999;210.0;0.0;0.3860181390857987;-0.4902339295296929;0.4902339295296929;0.3860181390857987;1.1538461538461537;1.9487179487179487;2.6666666666666665;1.5631750412320624;1342.2156229137024;27.777445635193;23.296976641406957;24.869402168353137;18.76639188392…
178;9.9525874306879;-0.3957639604764942;9.9525874306879;0.12931472617120288;0.21582892369944293;573.1590000000002;535.8630000000003;572.222404344;210.0;0.0;0.3860181390857987;-0.4900498423722067;0.4900498423722067;0.3860181390857987;1.205128205128205;2.0;2.717948717948718;1.5631750412320626;1345.295779425422;27.777445635193;22.998118150684274;24.570543677630454;18.76639188392004;13.44137096874445…
179;9.933485272257961;-0.39508284417724604;9.933485272257961;0.036253883854885594;0.20191861060264735;559.1760000000003;519.8640000000004;558.2431397879999;206.0;0.0;0.3860181390857987;-0.4928440030554162;0.4928440030554162;0.3860181390857987;1.1578947368421053;1.9210526315789473;2.5789473684210527;1.85322430159778;1322.0879128035153;27.871668241257183;23.39119924747114;24.96362477441732;17.89520…
180;9.937929716702405;-0.3899808033609198;9.937929716702405;0.17828567644114357;0.19573733566282134;557.1600000000003;519.8640000000004;556.227489724;204.0;0.0;0.3860181390857987;-0.49282189202650634;0.49282189202650634;0.3860181390857987;1.2105263157894737;2.0;2.6842105263157894;1.5478931133503488;1358.0933302935875;27.285881803630275;22.80541280984423;24.377838336790415;18.102307184308273;13.16…
181;9.979256863388198;-0.3965495314916938;9.979256863388198;0.1867703188971792;0.09201068006740333;607.2200000000003;567.9080000000002;606.2431397879999;222.0;0.0;0.3860181390857987;-0.493378781697954;0.493378781697954;0.3860181390857987;1.0476190476190477;1.8571428571428572;2.5952380952380953;1.5153613845568406;1546.6436003703668;29.89876597875264;24.692164155792362;26.264589682738542;20.2663918…
182;9.976170443635109;-0.4000097391041504;9.976170443635109;0.18954040199967204;0.09452428429656723;608.2080000000002;569.9040000000001;607.2383887560001;222.0;0.0;0.3860181390857987;-0.49337877362187166;0.49337877362187166;0.3860181390857987;1.119047619047619;1.9761904761904763;2.7142857142857144;1.5153613845568406;1549.498965834759;29.898765978752635;24.562027482102692;26.134453009048876;20.266…
183;9.969413027891804;-0.3981806254688631;9.969413027891804;0.18736817944130713;0.13175661608419129;593.1930000000002;555.8970000000003;592.227489724;216.0;0.0;0.3860181390857987;-0.4930439745053427;0.4930439745053427;0.3860181390857987;1.048780487804878;1.853658536585366;2.5853658536585367;1.5435164460716855;1529.6926745567835;29.191659197566093;23.985057374605816;25.557482901551996;19.766391883…
184;9.958672474589873;-0.40011269343614786;9.958672474589873;0.18811083494499514;0.14290254704927643;579.1660000000002;543.8860000000003;578.2118396599999;210.0;0.0;0.3860181390857987;-0.4887066512501011;0.4887066512501011;0.3860181390857987;1.075;1.875;2.6;1.5705105309430465;1512.7568574671388;28.48455241637955;23.27795059341927;24.85037612036545;19.26639188392004;13.364733985942635;14.559195039…
185;13.206335773860332;-0.505061123516175;13.206335773860332;0.505061123516175;0.4902705961772046;473.6430000000002;445.41900000000015;473.17193073600004;170.0;0.0;0.15038436156394835;-0.3777778197709669;0.3777778197709669;0.15038436156394835;1.25;2.09375;2.8125;1.5752652707297767;1086.2613583798768;22.338288046437583;18.435169321841155;20.068162483696604;15.639692888434377;10.806020983738229;12.…
186;10.653498352014697;-0.7374445127249964;10.653498352014697;0.12864735554715678;0.3469821635749573;401.5100000000001;374.29400000000015;401.21032710400004;154.0;0.0;0.2896386352147553;-0.4804473408286754;0.4804473408286754;0.2896386352147553;0.9666666666666667;1.6333333333333333;2.3666666666666667;1.6561894529738832;1197.205412646612;21.250347897697544;17.526078527341102;17.526078527341102;14.5…
187;13.076934095429314;-0.16063710656694075;13.076934095429314;0.08399335691370102;0.35089599460522114;422.5280000000002;396.3200000000002;422.199428072;160.0;0.0;0.3216081880698744;-0.4573819098036616;0.4573819098036616;0.3216081880698744;0.75;1.28125;1.90625;1.4523635005191768;1114.4625509532884;22.17515133962105;18.017822341406752;18.017822341406752;15.686673185801062;10.64528654695964;10.6452…
188;13.81079279208754;-0.8368122034741354;13.81079279208754;0.0829432370365224;0.5163157587714763;477.04800000000034;443.7840000000002;476.22305597600007;178.0;0.0;0.23673031505672806;-0.38506878637368847;0.38506878637368847;0.23673031505672806;0.9117647058823529;1.411764705882353;1.8823529411764706;1.5732022497682343;1036.6330554260708;24.183587508058327;19.95339800574701;20.709326951765465;16.3…
189;13.80432635880993;0.03465783548395418;13.80432635880993;0.03465783548395418;0.2828015870202539;602.1790000000001;561.8590000000003;601.28196782;226.0;0.0;0.25360301089167175;-0.45512988175098174;0.45512988175098174;0.25360301089167175;0.9069767441860465;1.6046511627906976;2.302325581395349;1.377623056278658;1616.8586595619672;30.086846711951505;25.26069809485196;26.016627040870414;20.76206058…
190;14.814384856405162;-0.9164927785725043;14.814384856405162;0.10488737569816275;0.38799167229447873;479.98300000000023;452.7670000000002;479.17758300400004;176.0;0.0;0.25299572538653653;-0.45512988170718527;0.45512988170718527;0.25299572538653653;1.1470588235294117;1.911764705882353;2.6470588235294117;1.7332788260636356;1349.7587132764772;23.819261998449893;19.2234830729678;19.979412018986253;1…
191;14.983184149297863;-0.9201332174339727;14.983184149297863;0.0011244115031996404;0.3227134800498727;549.0900000000003;514.8180000000003;548.235432228;204.0;0.0;0.2535688815145202;-0.4551298816952246;0.4551298816952246;0.2535688815145202;1.1025641025641026;1.8974358974358974;2.641025641025641;1.4938937407298007;1502.2906559051291;27.095282880388787;22.369367281217027;23.12529622723548;18.885050…
192;4.869528533635677;0.8855181300915432;4.869528533635677;0.8855181300915432;0.4620763038283179;313.4700000000001;290.286;313.161268736;116.0;0.0;0.16015475200306442;-0.3093693726160561;0.3093693726160561;0.16015475200306442;1.0909090909090908;1.9090909090909092;2.6818181818181817;1.8078003335741988;625.7294370318067;15.363596551749426;13.379281110031155;14.19577769095888;10.737183443017884;7.96…
193;14.940264195320218;-0.9242654488389308;14.940264195320218;0.0752644773856892;0.30809793743267366;537.0790000000001;502.80700000000024;536.235432228;200.0;0.0;0.25329929134504;-0.4551298817011865;0.4551298817011865;0.25329929134504;1.0789473684210527;1.8421052631578947;2.5789473684210527;1.6626020911655655;1435.9935089644916;26.810825830012615;22.084910230840855;22.84083917685931;18.3125708434…
194;14.898597528653548;-0.9187558069656527;14.898597528653548;0.038227440348652;0.21818972564638217;523.0520000000002;490.7960000000003;522.2197821640001;194.0;0.0;0.21327997468679935;-0.4930867679284936;0.4930867679284936;0.21327997468679935;1.162162162162162;1.945945945945946;2.7027027027027026;1.6751571098024194;1417.2222513183835;25.940582342009534;21.123875535876948;21.879804481895402;17.901…
195;2.2157379062736204;0.966209766313933;2.2157379062736204;0.966209766313933;0.6617549701677147;293.435;274.28299999999996;293.123820608;106.0;0.0;0.023837758248751166;-0.3051042649546735;0.3051042649546735;0.023837758248751166;0.7619047619047619;1.4285714285714286;2.2857142857142856;1.992590113836064;743.8973476737215;14.656489770562878;12.413421628236256;13.229918209163982;10.237183443017885;7…
196;14.254417005553368;-0.19704092130679407;14.254417005553368;0.16566067347933644;0.475427537434286;521.1050000000004;483.80900000000037;520.260504104;196.0;0.0;0.18219201648524053;-0.4841089824680345;0.4841089824680345;0.18219201648524053;0.8918918918918919;1.5675675675675675;2.2972972972972974;1.4304450408007643;1256.5720468384443;25.517932611199164;21.905236208888144;22.6611651549066;17.97436…
197;13.71287217235231;0.06306014085054512;13.71287217235231;0.06306014085054512;0.3186219593396038;531.1000000000003;495.8200000000002;530.2448540400001;198.0;0.0;0.25360301089167175;-0.45512988175098174;0.45512988175098174;0.25360301089167175;0.868421052631579;1.5526315789473684;2.289473684210526;1.4841851209491228;1448.5489773605593;26.22503939238571;22.1981294277016;22.954058373720052;18.45753…
198;6.259476804610733;0.3460401444528427;6.259476804610733;0.3460401444528427;0.8344310716753424;299.4390000000001;278.27099999999996;299.13438529200005;110.0;0.0;0.13312936141583043;-0.4891484380172283;0.4891484380172283;0.13312936141583043;0.9523809523809523;1.619047619047619;2.380952380952381;1.7047750540795141;564.4408264086572;14.493353063746348;12.365639993070136;13.182136573997862;10.30966…
199;14.97843986141999;-0.9167044578263919;14.97843986141999;0.0023281152069034583;0.17963431588495332;563.1170000000003;526.8290000000003;562.251082292;210.0;0.0;0.21323361357881795;-0.4930873054570081;0.4930873054570081;0.21323361357881795;1.125;1.95;2.725;1.4374010989515054;1519.171501738044;27.639252954758803;22.82254614862622;23.57847509464467;19.47436688603576;14.24907097095601;14.6270354439…
200;14.835160918966938;-0.10720819091358269;14.835160918966938;0.009356555574989267;0.35044445321948153;533.0470000000003;502.8070000000003;532.2041321;196.0;0.0;0.25360301090341836;-0.45512968386353764;0.45512968386353764;0.25360301090341836;1.0263157894736843;1.7894736842105263;2.5526315789473686;1.5317401921052543;1537.6928520271563;26.225039392385707;21.344423254834698;22.100352200853152;18.4…
201;13.678494132948046;0.05950718707031899;13.678494132948046;0.05950718707031899;0.3734391002237592;517.0730000000003;483.8090000000003;516.229203976;192.0;0.0;0.2536030108916718;-0.4551298817251162;0.4551298817251162;0.2536030108916718;1.027027027027027;1.8108108108108107;2.5675675675675675;1.4997826195674877;1417.322037981907;25.35479590438263;21.250915832201645;22.0068447782201;18.06368328351…
202;15.22678128933731;-0.904000375408273;15.22678128933731;0.0017844206859360945;0.3104480193393251;549.0900000000003;514.8180000000003;548.235432228;204.0;0.0;0.253603010891672;-0.455129881695185;0.455129881695185;0.253603010891672;0.9487179487179487;1.6923076923076923;2.4358974358974357;1.4938800380709463;1496.2906559051287;27.09528288038879;22.446337388713907;23.20226633473236;18.8682137361531…
203;15.614559067115088;-0.8756670420749397;15.614559067115088;0.008386436903337291;0.26531983855374325;575.1280000000003;538.8400000000003;574.251082292;214.0;0.0;0.253603010891672;-0.455129881695185;0.455129881695185;0.253603010891672;0.9512195121951219;1.7073170731707317;2.4390243902439024;1.323223503228812;1575.9558649321543;28.0868467119515;23.437901220276622;24.193830166295076;19.94069338122…
204;13.679814151313519;0.06124272426040167;13.679814151313519;0.06124272426040167;0.3734391002237592;517.0730000000003;483.8090000000003;516.229203976;192.0;0.0;0.25360301089167175;-0.4551298817509818;0.4551298817509818;0.25360301089167175;0.972972972972973;1.7027027027027026;2.4594594594594597;1.4997826195674877;1417.322037981907;25.35479590438263;21.250915832201645;22.0068447782201;18.063683283…
205;14.95553128933731;-0.9178892642971623;14.95553128933731;3.2995904207355764e-05;0.3632677370455858;535.0630000000003;502.80700000000036;534.219782164;198.0;0.0;0.253603010891672;-0.45512988169518503;0.45512988169518503;0.253603010891672;1.0526315789473684;1.8157894736842106;2.5789473684210527;1.5063925649867795;1462.9223451142968;26.225039392385707;21.499123793213947;22.2550527392324;18.474366…
206;13.711458632060424;0.06285715914528134;13.711458632060424;0.06285715914528134;0.26603293344308154;545.1270000000003;507.8310000000003;544.260504104;204.0;0.0;0.25360301089165177;-0.45512988316861247;0.45512988316861247;0.25360301089165177;0.8461538461538461;1.5897435897435896;2.358974358974359;1.416376488486959;1450.838504007324;26.769009466755723;22.742099502071618;23.49802844809007;19.06368…
207;15.241232407625182;-0.904096327369303;15.241232407625182;0.10393962906048082;0.46169020571510333;539.0950000000003;502.8070000000003;538.251082292;202.0;0.0;0.18219201653896944;-0.4841089824097524;0.4841089824097524;0.18219201653896944;0.9736842105263158;1.7105263157894737;2.4473684210526314;1.4411370902294334;1303.5751810641825;26.38817609920224;22.15344416990045;22.909373115918903;18.385050…
208;14.208094691503783;-0.1966229686318972;14.208094691503783;0.16515103160605848;0.5470766360397735;507.0780000000002;471.79800000000023;506.2448540400001;190.0;0.0;0.18219201648524053;-0.4841089824680345;0.4841089824680345;0.18219201648524053;1.0;1.7222222222222223;2.4722222222222223;1.4443696129403671;1226.050062680364;24.647689123196084;20.95802261338819;21.713951559406645;17.58052003591841;1…
209;14.203465061874152;-0.40223436493939224;14.203465061874152;0.049400658028141864;0.5473968353140536;521.061;487.79700000000025;520.224118596;194.0;0.0;0.236055734305643;-0.48410898086226595;0.48410898086226595;0.236055734305643;1.027027027027027;1.7837837837837838;2.5405405405405403;1.4501097920740091;1314.6830261387865;25.51793261119916;21.159164122665505;21.91509306868396;17.99120363844137;1…
210;14.969982407625185;-0.9179852162581932;14.969982407625185;0.10852296239381443;0.5298939034512452;525.0680000000001;490.7960000000003;524.235432228;196.0;0.0;0.1821920165389694;-0.4841089824097526;0.4841089824097526;0.1821920165389694;1.0810810810810811;1.837837837837838;2.5945945945945947;1.4520451505222063;1270.8973158480003;25.517932611199164;21.206230574400497;21.96215952041895;17.99120363…
211;14.238785292239026;-0.19822378642815153;14.238785292239026;0.16564234683177093;0.400539648027003;535.1320000000004;495.82000000000033;534.276154168;202.0;0.0;0.18219201511839608;-0.48410898394566443;0.48410898394566443;0.18219201511839608;0.8947368421052632;1.631578947368421;2.3947368421052633;1.3655585065267406;1258.870150067292;26.06190268556918;22.449206283258167;23.20513522927662;18.58052…
212;12.79913050096582;-0.3028578952156995;12.79913050096582;0.22147890946502025;0.6138596798472229;430.33500000000015;409.1670000000002;429.10108227200004;150.0;0.0;0.2909443048777809;-0.45087206137069535;0.45087206137069535;0.2909443048777809;1.0;1.7586206896551724;2.5172413793103448;1.5280663857931904;1026.4017787482517;20.38010440969447;15.991432265398922;17.50329015743583;14.00804039084698;9.…
213;12.54290662000037;-1.9252892397170809;12.54290662000037;0.00026446240243194197;0.011210870057056423;1968.3040000000008;1825.1679999999988;1967.0965815639988;774.0;0.0;0.20949051938705798;-0.507966645155431;0.507966645155431;0.20949051938705798;0.4;0.7714285714285715;1.1785714285714286;1.9365280110306367;5169.099456646141;104.90501527361289;80.55905462399005;80.55905462399005;65.89209798378891…
214;14.291673663037297;-0.19946376081296724;14.291673663037297;0.16775586784725838;0.4589629198188163;535.1320000000003;495.8200000000003;534.2761541680001;202.0;0.0;0.18219201648514904;-0.48410898246813394;0.48410898246813394;0.18219201648514904;0.9736842105263158;1.6842105263157894;2.3947368421052633;1.4108328162638966;1273.021518338418;26.22503939238571;22.53537288257781;23.291301828596264;18.…
215;6.009696082136558;0.1024829931972786;6.009696082136558;0.1024829931972786;0.8628086499804898;243.73399999999998;225.58999999999997;243.102606496;90.0;0.0;0.1656210818888253;-0.492801115049683;0.492801115049683;0.1656210818888253;1.375;2.0625;2.5625;3.1539883026791142;353.11715139088216;12.129392033067417;10.133618642692378;10.889547588710833;7.5789173603195445;5.257688935772907;5.635653408782…
216;14.272335542835213;-4.590923746193238;14.272335542835213;0.030300363917788342;0.1804357058728145;674.6950000000002;640.4230000000003;674.2516184480002;254.0;0.0;0.43283096186409664;-0.4672409006347615;0.4672409006347615;0.43283096186409664;0.9387755102040817;1.6326530612244898;2.2653061224489797;1.3736009575185113;1886.3459584180105;34.5010602743246;26.750813723228966;26.750813723228966;23.50…
217;13.448773226883345;-1.4661111111111103;13.448773226883345;0.008712679516250876;0.421577258407065;563.6750000000001;538.4750000000003;563.0742297600001;196.0;0.0;0.34534271669802624;-0.46554977910186013;0.46554977910186013;0.34534271669802624;0.7837837837837838;1.2972972972972974;1.8108108108108107;2.1386720413369567;1313.141760927337;27.283728092517162;21.222782002671373;23.672271745454548;17…
218;12.852320383073417;-0.6894892709830207;12.852320383073417;0.298350621827457;0.06777221839688459;615.7349999999999;574.4070000000002;615.3169174120001;238.0;0.0;0.33605848511139386;-0.49668783263804817;0.49668783263804817;0.33605848511139386;1.0888888888888888;1.8444444444444446;2.533333333333333;1.4128661410364993;1533.8352946361977;32.34635973594534;26.46217462586766;26.46217462586766;21.785…
219;12.838088265860947;-0.6940190524460783;12.838088265860947;0.2907695901606857;0.05883226978686703;620.1539999999999;581.8500000000001;619.2673803760001;232.0;0.0;0.33605848511139386;-0.4807222946249466;0.4807222946249466;0.33605848511139386;1.1590909090909092;1.9090909090909092;2.590909090909091;1.4241349702861803;1520.4403820755065;31.639252954758796;25.35492070091615;26.110849646934607;21.24…
220;12.830704164072083;-0.6865990667805459;12.830704164072083;0.29959880108404446;0.06472746577848762;585.709;546.3970000000003;585.3063527280001;226.0;0.0;0.33605848511139386;-0.4807222946249466;0.4807222946249466;0.33605848511139386;1.1162790697674418;1.8604651162790697;2.5348837209302326;1.4332386824078955;1451.5596218202886;30.76900946675572;25.05430649709655;25.05430649709655;20.854105605798…
221;12.845145098802394;-0.703737184509482;12.845145098802394;0.27424570191476905;0.061780608527768906;610.719;572.4150000000002;610.301601696;234.0;0.0;0.33605848511139386;-0.4807222946249466;0.4807222946249466;0.33605848511139386;1.1111111111111112;1.8666666666666667;2.5555555555555554;1.4240123086130054;1606.7161441939106;32.34635973594534;25.92416982340688;25.92416982340688;21.80279401078195;1…
222;13.472252578067149;-4.4097149223791865;13.472252578067149;0.1160091167642987;0.0544674996630113;653.7059999999999;615.4019999999999;653.2937373560001;250.0;0.0;0.4178968283447241;-0.4807222946249466;0.4807222946249466;0.4178968283447241;1.127659574468085;1.851063829787234;2.5106382978723403;1.4152312475405386;1620.2420589313572;34.13925295475878;26.610849646934597;26.610849646934597;22.476114…
223;12.844127525106249;-0.6876037885221835;12.844127525106249;0.299723397037168;0.06224074184282387;599.7359999999999;558.4080000000002;599.3220027920001;232.0;0.0;0.33605848511139386;-0.4807222946249466;0.4807222946249466;0.33605848511139386;1.1136363636363635;1.8636363636363635;2.5454545454545454;1.4281891799802917;1513.9753761366776;31.6392529547588;25.976956227906925;25.976956227906925;21.264…
224;12.834127525106249;-0.7014446189720107;12.834127525106249;0.27558117200023946;0.054147908243906834;601.7079999999999;562.3960000000002;601.301267348;232.0;0.0;0.33605848511139386;-0.5057808755161662;0.5057808755161662;0.33605848511139386;1.1363636363636365;1.8863636363636365;2.5681818181818183;1.4281891799802915;1516.8307416010696;31.639252954758796;25.42416982340688;25.42416982340688;21.2647…
225;12.854030765672519;-4.76720078568235;12.854030765672519;0.13697925250377985;0.051126830483478915;669.7049999999998;631.401;669.2886519760001;256.0;0.0;0.5726705757645798;-0.4807222946249466;0.5726705757645798;0.4807222946249466;1.125;1.8541666666666667;2.5208333333333335;1.4008613798730114;1640.3441053867082;34.84635973594532;27.01909793739846;27.01909793739846;22.949240620188675;15.167856085…
226;12.851715393586973;-0.6948517131095933;12.851715393586973;0.2909698965235792;0.05815287456509307;615.7349999999998;574.4070000000002;615.3169174120001;238.0;0.0;0.33605848511139386;-0.4945862678419184;0.4945862678419184;0.33605848511139386;1.1111111111111112;1.8666666666666667;2.5555555555555554;1.4204249176905694;1533.835294636198;32.34635973594534;26.385204518370784;26.385204518370784;21.80…
227;12.85588206025364;-0.6890847004221647;12.85588206025364;0.29931443929518475;0.04167303439698823;631.8029999999998;590.4750000000001;631.2940737920001;238.0;0.0;0.33605848511139386;-0.4807222946249466;0.4807222946249466;0.33605848511139386;1.1555555555555554;1.9111111111111112;2.6;1.4204249176905694;1537.4449351106346;32.34635973594534;26.385204518370784;27.20170109929851;21.80279401078195;14.…
228;12.844127525106252;-0.7225832123904963;12.844127525106252;0.11297993973242226;0.034050481248521225;630.7060000000001;592.402;630.291430936;242.0;0.0;0.33605848511139386;-0.4807222946249466;0.4807222946249466;0.33605848511139386;1.173913043478261;1.9130434782608696;2.5869565217391304;1.4188356653533696;1618.1316107765265;33.21660322394841;26.2406664043346;26.2406664043346;22.175472810844123;14…
229;12.775492661059317;-0.6816741464764282;12.775492661059317;0.18917718795153826;0.10564560920884489;590.7210000000002;548.3850000000002;590.310435064;230.0;0.0;0.3360584851114451;-0.4967577749655873;0.4967577749655873;0.3360584851114451;1.0232558139534884;1.744186046511628;2.441860465116279;1.3554897959619236;1421.9762098699273;30.932146173572256;25.592311299557334;25.592311299557334;20.7479524…
230;12.775096665716998;-0.6859475910204964;12.775096665716998;0.19912269606901334;0.11886901561339258;591.7090000000002;550.3810000000004;591.305684032;230.0;0.0;0.3360584851114451;-0.49458625454931054;0.49458625454931054;0.3360584851114451;1.0232558139534884;1.7674418604651163;2.4651162790697674;1.3630411675668996;1424.8315753343195;30.932146173572256;25.462174625867668;25.462174625867668;20.764…
231;12.758953738771876;-0.6896052884837032;12.758953738771876;0.2208044839133887;0.10047002875436006;596.1280000000004;557.8240000000004;595.2561469960001;224.0;0.0;0.3360584851114451;-0.4807222946249465;0.4807222946249465;0.3360584851114451;1.0952380952380953;1.8333333333333333;2.5238095238095237;1.3665455863954703;1411.9312579931036;30.2250393923857;24.354920700916153;25.110849646934607;20.2099…
232;12.751569636983012;-0.6821853028181708;12.751569636983012;0.20865513041788142;0.1141518658413318;561.6830000000004;522.3710000000004;561.2951193480001;218.0;0.0;0.3360584851114451;-0.4807222946249465;0.4807222946249465;0.3360584851114451;1.048780487804878;1.7804878048780488;2.4634146341463414;1.3756664029410264;1343.6770970221567;29.354795904382623;24.05430649709655;24.05430649709655;19.81610…
233;12.76601057171332;-0.6993234205471073;12.76601057171332;0.23732837215930447;0.10890226091945916;586.6930000000001;548.3890000000002;586.2903683160001;226.0;0.0;0.3360584851114451;-0.4807222946249465;0.4807222946249465;0.3360584851114451;1.1162790697674418;1.8604651162790697;2.558139534883721;1.3666416250754148;1497.561105692091;30.932146173572256;24.92416982340688;24.92416982340688;20.7647892…
234;13.422138490765564;-4.402936319419265;13.422138490765564;0.12042288072667384;0.09135631153995022;629.6800000000002;591.3760000000001;629.282503976;242.0;0.0;0.4178968283447241;-0.4807222946249465;0.4807222946249465;0.4178968283447241;1.0666666666666667;1.7777777777777777;2.4444444444444446;1.358812092947378;1510.5103576024628;32.7250393923857;25.610849646934607;25.610849646934607;21.438109271…
235;12.764992998017176;-0.6831900245598088;12.764992998017176;0.20821512429605726;0.1081598374141467;575.7100000000004;534.3820000000004;575.3107694120001;224.0;0.0;0.3360584851114451;-0.4807222946249465;0.4807222946249465;0.3360584851114451;1.0476190476190477;1.7857142857142858;2.4761904761904763;1.3706059796540666;1405.5113436150966;30.225039392385707;24.976956227906925;24.976956227906925;20.22…
236;12.754992998017176;-0.6970308550096356;12.754992998017176;0.23599290207383494;0.09614895458819749;577.6820000000004;538.3700000000005;577.2900339680001;224.0;0.0;0.3360584851114451;-0.5057808755161662;0.5057808755161662;0.3360584851114451;1.0714285714285714;1.8095238095238095;2.5;1.3706059796540664;1408.0311234632134;30.225039392385703;24.42416982340688;24.42416982340688;20.226784405860386;13…
237;12.810070419892046;-4.760947685483936;12.810070419892046;0.14139301646615476;0.08569418823676334;645.6790000000001;607.375;645.277418596;248.0;0.0;0.5726705757645798;-0.4807222946249465;0.5726705757645798;0.4807222946249465;1.065217391304348;1.7826086956521738;2.4565217391304346;1.3451029668816437;1530.086422307564;33.43214617357225;26.01909793739847;26.01909793739847;21.911235817727896;14.66…
238;12.7725808664979;-0.6904379491472181;12.7725808664979;0.22060417755049477;0.10185997834951095;591.7090000000004;550.3810000000004;591.305684032;230.0;0.0;0.3360584851114451;-0.4945862678419184;0.4945862678419184;0.3360584851114451;1.0465116279069768;1.7906976744186047;2.488372093023256;1.3630411675668996;1424.8315753343193;30.932146173572253;25.38520451837079;25.38520451837079;20.764789208321…
239;12.776747533164567;-0.68467093645979;12.776747533164567;0.20903010347642081;0.06996498014879894;607.7770000000004;566.4490000000003;607.282840412;230.0;0.0;0.3360584851114451;-0.4807222946249465;0.4807222946249465;0.3360584851114451;1.0930232558139534;1.8372093023255813;2.5348837209302326;1.3630411675668996;1428.7317098642095;30.932146173572253;25.38520451837079;26.201701099298518;20.76478920…
240;12.764992998017176;-0.718169448428122;12.764992998017176;0.11571419418370987;0.056976764102822576;606.6800000000002;568.3760000000002;606.280197556;234.0;0.0;0.3360584851114451;-0.4807222946249465;0.4807222946249465;0.3360584851114451;1.1136363636363635;1.8409090909090908;2.522727272727273;1.361862270291686;1508.334557862309;31.802389661575333;25.240666404334608;25.240666404334608;21.13746800…
241;13.981934445074327;-4.3768718637146184;13.981934445074327;0.044836965650457916;0.30866343840414945;500.5320000000003;480.3720000000004;500.1042073599999;180.0;0.0;0.3415608653128928;-0.46530948312406856;0.46530948312406856;0.3415608653128928;0.9166666666666666;1.6388888888888888;2.361111111111111;1.7331924510961139;1742.8274359385011;25.449018510446813;19.335068992901725;20.15156557382945;17.…
242;12.499686948853615;-0.5700040939196918;12.499686948853615;0.009323068379550659;0.7874589331789179;375.85200000000015;353.6760000000001;375.12373586399997;138.0;0.0;0.3411977641931787;-0.49577249105939175;0.49577249105939175;0.3411977641931787;1.0384615384615385;1.6538461538461537;2.1538461538461537;2.272666502933112;822.9402051526556;19.482763184195935;15.475059250002435;16.23098819602089;12.…
243;12.102322500714909;-0.4408562528674358;12.102322500714909;0.34052839191232054;0.4873829539381054;370.7920000000001;355.67200000000014;370.07203463999997;132.0;0.0;0.3543406353094521;-0.4643404117082261;0.4643404117082261;0.3543406353094521;1.3076923076923077;2.1153846153846154;2.8846153846153846;1.7688675937162204;1106.0978117034106;18.258784066134833;14.153943491378527;14.90987243739698;12.5…
244;13.118342638185261;-0.5265979874502602;13.118342638185261;0.13056047097443169;0.28969260999210766;392.4360000000002;376.3080000000001;392.08307799199997;140.0;0.0;0.373449807439287;-0.4631558968198423;0.4631558968198423;0.373449807439287;1.0714285714285714;1.8214285714285714;2.607142857142857;1.7409487691109706;1197.9877436168629;19.509860921691395;14.993628385591666;15.810124966519393;13.669…
245;12.857435608706803;-0.5024437656756031;12.857435608706803;0.019995084581123868;0.3853103350987106;390.48600000000005;372.3420000000001;390.070799056;136.0;0.0;0.37344980743926887;-0.4631558968198423;0.4631558968198423;0.37344980743926887;1.3846153846153846;2.1923076923076925;3.0;1.6257472587046689;1047.5596543716142;18.25878406613483;14.534151378095087;16.167144539950538;12.57971869811898;8.3…
246;12.2274881183662;-0.5334864455296453;12.2274881183662;0.23321597951249506;0.6913274430989028;377.4000000000001;358.24800000000016;377.13755608800005;142.0;0.0;0.33895366746893635;-0.4654165837782353;0.4654165837782353;0.33895366746893635;1.2142857142857142;2.0;2.7857142857142856;1.3888863850021365;1095.978692775906;19.302754140504845;15.397299361928942;15.397299361928942;13.593285359101186;9.…
247;11.926735659088653;-0.548736367315011;11.926735659088653;0.043994472789115724;0.2998638035436781;392.3750000000001;376.2470000000001;392.123302992;146.0;0.0;0.33955826756347013;-0.4950545379409477;0.4950545379409477;0.33955826756347013;1.206896551724138;1.9655172413793103;2.7241379310344827;1.7796274861103936;1226.405316983587;20.380104409694468;15.311285648284521;15.311285648284521;14.079718…
248;5.718284194541999;0.4913992591603522;5.718284194541999;0.4913992591603522;0.5209390485316282;455.5840000000003;426.3520000000002;455.1991107879999;170.0;0.0;0.2559222189874466;-0.43659227896466696;0.43659227896466696;0.2559222189874466;1.15625;1.96875;2.71875;1.5703616355421064;1085.5064708777134;22.33828804643758;18.758346358109243;19.574842939036973;15.601688085973594;10.675022995104662;11.…
249;12.103620070374982;-0.7565265942524431;12.103620070374982;0.16671534974565283;0.3397070415490422;370.4090000000002;348.2330000000001;370.16410518399994;142.0;0.0;0.29975913285784134;-0.49284566305266114;0.49284566305266114;0.29975913285784134;1.1851851851851851;1.962962962962963;2.6296296296296298;1.971831869169217;864.7833096571267;19.81119030894213;15.367730727905435;15.367730727905435;12.8…
250;5.864624196900983;0.490855153394385;5.864624196900983;0.490855153394385;0.6544450879051;322.36800000000005;304.22400000000005;322.142975816;122.0;0.0;0.16120891282213826;-0.4928457040707488;0.4928457040707488;0.16120891282213826;1.0416666666666667;1.7916666666666667;2.5;1.702746343455907;811.5449795750849;16.77781011412252;13.585960436010367;13.585960436010367;11.741514740667455;7.49779576620…
251;6.570959142050053;0.5007655935578366;6.570959142050053;0.5007655935578366;0.5017356120756301;464.3970000000003;437.18100000000027;463.15418046400004;166.0;0.0;0.16534194136684421;-0.49665658811470126;0.49665658811470126;0.16534194136684421;1.096774193548387;1.8064516129032258;2.4838709677419355;1.6133870402883062;1056.4338881028793;21.957454678884094;17.966108077323845;19.477965969360753;14.9…
252;12.99355051322691;-3.553754992224768;12.99355051322691;0.35101851698238606;0.36420913583420106;551.753;510.4250000000004;551.281777792;210.0;0.0;0.24072454408913857;-0.49285924540433257;0.49285924540433257;0.24072454408913857;0.9230769230769231;1.641025641025641;2.41025641025641;1.0640443728873539;1364.2567089071958;27.244065440373394;23.117482601957178;23.933979182884904;18.962989520635634;1…
253;13.038396275946123;-0.056630211185586754;13.038396275946123;0.01403043910754942;0.6335887003887687;481.5970000000003;446.31700000000023;481.26890460000004;188.0;0.0;0.22923000201666494;-0.4928420723620361;0.4928420723620361;0.22923000201666494;0.9142857142857143;1.542857142857143;2.1714285714285713;1.2652499036122056;1146.2767024507646;24.526368779636442;20.639559887355478;20.639559887355478;…
254;12.798200461509236;0.137897597081851;12.798200461509236;0.137897597081851;0.6781084696727674;419.4850000000001;394.28500000000014;419.1957396600001;160.0;0.0;0.254253676333092;-0.4928420723620361;0.4928420723620361;0.254253676333092;1.096774193548387;1.8064516129032258;2.5161290322580645;1.348796249196358;1213.547770467622;21.534804948073724;17.643371448151584;17.643371448151584;15.0840499957…
255;13.582317028293309;-0.3976316714957595;13.582317028293309;0.13588280528260688;0.46280582692783817;441.4870000000002;418.3030000000002;441.16885621600005;166.0;0.0;0.2770306497047238;-0.4967678028516989;0.4967678028516989;0.2770306497047238;0.8484848484848485;1.5757575757575757;2.242424242424242;1.7068904176208235;1299.1288744781627;22.949018510446816;18.532973852320506;18.532973852320506;16.1…
256;9.387875238070945;-0.03286713116529172;9.387875238070945;0.03286713116529172;0.7101265745387261;349.39;330.23800000000006;349.142641468;132.0;0.0;0.23254343990128654;-0.4928695079117314;0.4928695079117314;0.23254343990128654;1.0769230769230769;1.8076923076923077;2.4615384615384617;1.9086842046802464;929.2196193915871;18.518297090128673;14.815324485098142;14.815324485098142;12.65572830304055;8…
257;12.759512619579496;-0.5159098266385429;12.759512619579496;0.3060711310238169;0.4844632606763937;405.4390000000001;390.31900000000013;405.0895603400001;144.0;0.0;0.2617016426405479;-0.4967677868630141;0.4967677868630141;0.2617016426405479;0.9655172413793104;1.6206896551724137;2.2413793103448274;1.506744112135917;1225.8613298548019;20.120591385700628;15.565213562061878;16.381710142989604;14.079…
258;5.513063822751322;0.2917467041402826;5.513063822751322;0.2917467041402826;0.7014798520760407;353.4260000000001;330.2420000000001;353.185174976;136.0;0.0;0.24066009249851378;-0.496767786803564;0.496767786803564;0.24066009249851378;1.2307692307692308;2.076923076923077;2.8076923076923075;1.5075115253401161;854.9539695802653;17.932510652501772;15.129550348687639;15.129550348687639;12.741514740667…
259;5.98522226987511;0.19863795981355503;5.98522226987511;0.19863795981355503;0.6982599708553159;330.771;315.65100000000007;330.07712002;118.0;0.0;0.26438992812996726;-0.4967677868035638;0.4967677868035638;0.26438992812996726;1.0869565217391304;1.826086956521739;2.5217391304347827;1.6739363556112692;799.8530954519454;16.233840039752504;12.745695200914664;13.501624146933118;11.152198343190411;7.01…
260;6.131390603103634;0.7445051917946041;6.131390603103634;0.7445051917946041;0.44271419213557467;387.89000000000004;367.73000000000013;387.12586736009;138.0;0.0;0.2671900197374923;-0.4967630212107201;0.4967630212107201;0.2671900197374923;0.8928571428571429;1.6428571428571428;2.392857142857143;1.7600013388721805;1144.4511502087007;19.08721119088102;15.600407016311241;16.356335962329695;13.7415147…
261;13.142472530308929;-0.44691945914168163;13.142472530308929;0.12841193730578637;0.5495190115880436;415.40500000000014;398.26900000000023;415.11682064400003;154.0;0.0;0.2789150051419191;-0.49676586621906993;0.49676586621906993;0.2789150051419191;1.0;1.7419354838709677;2.5161290322580645;1.5894874251248585;1362.2557338026477;21.37166824125719;16.493628385591666;16.493628385591666;15.135361590784…
262;12.229615142353238;-0.5712186109011499;12.229615142353238;0.12945501235412693;0.3776341419797653;324.29600000000005;312.20000000000005;324.08585486400005;120.0;0.0;0.271059357775746;-0.4967677862597973;0.4967677862597973;0.271059357775746;1.2916666666666667;2.0;2.5833333333333335;2.1903586242833644;837.9010698714491;17.52673325856595;12.593436101872335;12.593436101872335;11.545243855508332;6.…
263;14.122131369080021;-2.5533671399885574;14.122131369080021;0.11544392586971575;0.41753208949743853;581.7480000000004;536.3880000000004;581.34289874;228.0;0.0;0.25730961251533147;-0.4967682019580602;0.4967682019580602;0.25730961251533147;0.9047619047619048;1.5476190476190477;2.119047619047619;1.2381339260355266;1206.2977575060193;29.907202147189924;25.158829100927118;25.158829100927118;20.14183…
264;12.90676640912098;-3.619825866779695;12.90676640912098;0.2052398264569255;0.46283658036205805;529.753;498.5050000000002;529.152754852;186.0;0.0;0.24376794605165822;-0.49533770431827717;0.49533770431827717;0.24376794605165822;1.1428571428571428;1.9428571428571428;2.742857142857143;1.2188755616083753;1369.7191466077447;24.41563831562721;20.042603229295604;22.492092972078783;16.924984718174855;1…
265;5.401568695289697;0.27932468820861667;5.401568695289697;0.27932468820861667;0.8022562650713045;362.51700000000017;332.27700000000004;362.23581357999996;142.0;0.0;0.1183801138622547;-0.4967681991623136;0.4967681991623136;0.1183801138622547;0.8518518518518519;1.4814814814814814;2.074074074074074;1.3840662046041814;767.78828910802;18.432510652501772;16.473519398858578;16.473519398858578;13.22954…
266;12.560692764760223;-0.585479969765685;12.560692764760223;0.16195525741160677;0.7858285855531513;400.8660000000001;379.69800000000015;400.130218212;146.0;0.0;0.23986075598912626;-0.49676817716113947;0.49676817716113947;0.23986075598912626;1.0357142857142858;1.6428571428571428;2.142857142857143;2.1929284932120336;912.0529720488364;20.421920772951363;16.087716149107283;16.843645095125737;13.3286…
267;13.459249466342026;-4.006182682623881;13.459249466342026;0.015494152679398576;0.19765289808684056;538.6260000000003;508.3860000000004;538.18860568;200.0;0.0;0.24305260611981302;-0.4965384511375658;0.4965384511375658;0.24305260611981302;0.9473684210526315;1.631578947368421;2.263157894736842;1.8205654687718305;1401.2401725827344;27.545394827624122;21.351396868343844;22.16789344927157;18.2219137…
268;12.584053892052179;-0.15024127848262014;12.584053892052179;0.045446363418876645;0.5726703097804986;390.4830000000002;364.27500000000015;390.19434269199996;150.0;0.0;0.32133075101951475;-0.4967682187652012;0.4967682187652012;0.32133075101951475;0.896551724137931;1.4827586206896552;2.103448275862069;1.5369244921268133;909.1205139350844;20.63961743368832;16.961969016732862;16.961969016732862;14.…
269;5.255589171733513;0.7628676933736458;5.255589171733513;0.7628676933736458;0.49513292906031614;340.42600000000004;320.2660000000001;340.15756326;128.0;0.0;0.1336264805469271;-0.4967681999968499;0.4967681999968499;0.1336264805469271;0.8461538461538461;1.5769230769230769;2.3461538461538463;1.7215870940094764;1030.9515315906135;17.769373945685242;14.670036300494719;14.670036300494719;12.830831138…
270;13.819209026203076;-4.168381637377171;13.819209026203076;0.02831249475098674;0.6007106082315045;424.52200000000016;400.3300000000002;424.145678248;156.0;0.0;0.2725839372375401;-0.49676587747981393;0.49676587747981393;0.2725839372375401;1.0;1.7;2.4;1.8545385801592154;1148.0464771888423;21.13961743368831;16.822055510337858;17.63855209126558;14.51920518133496;10.091445186011374;11.53150851481201…
271;13.061161525713743;-3.7815890518729165;13.061161525713743;0.0911444563933741;0.5589794407089881;416.5430000000001;388.31900000000013;416.17697837599997;156.0;0.0;0.26358714418213597;-0.4967658813090465;0.4967658813090465;0.26358714418213597;1.103448275862069;1.7586206896551724;2.3793103448275863;1.8278518238960153;962.561714324291;21.018297090128673;17.07656376499778;17.893060345925505;13.806…
272;13.04026309485635;-3.776639431012176;13.04026309485635;0.10438373960695402;0.5357206085758485;416.5430000000001;388.3190000000002;416.17697837599997;156.0;0.0;0.2635871441762827;-0.4967658813090465;0.4967658813090465;0.2635871441762827;1.1379310344827587;1.8275862068965518;2.4827586206896552;1.7865355623690686;949.0324868380501;20.855160383312146;16.91342705818125;17.729923639108975;13.913052…
273;5.863047802849842;-0.13086353034224651;5.863047802849842;0.13086353034224651;0.4848080335854723;478.5970000000004;444.32500000000033;478.26923894799995;186.0;0.0;0.1729686991813249;-0.4967658898690629;0.4967658898690629;0.1729686991813249;0.8571428571428571;1.6;2.257142857142857;1.4673889977475902;1104.529842758209;24.20009536600338;20.761033116590355;20.761033116590355;17.22820794811198;12.3…
274;13.28592280731544;-0.08264706975791003;13.28592280731544;0.0509292840340263;0.1888096975463286;496.6330000000003;464.37700000000035;496.21442650399996;186.0;0.0;0.2615310686488835;-0.49662200179384014;0.49662200179384014;0.2615310686488835;1.0857142857142856;1.8857142857142857;2.657142857142857;1.5240248150747637;1237.739153270383;24.622745096813755;20.27447405436155;21.090970635289278;17.084…
275;13.17032867498596;-3.7720030457724376;13.17032867498596;0.003381151843453445;0.6229661928001536;442.49700000000024;420.32100000000025;442.13109080399994;162.0;0.0;0.2763334924490941;-0.49533515391556077;0.49533515391556077;0.2763334924490941;1.064516129032258;1.7741935483870968;2.4838709677419355;1.6793266803241154;1239.7487168938935;22.00986092169139;16.907081624579273;17.723578205506996;14.…
276;10.026902023741851;-0.07307322607647215;10.026902023741851;0.017471830192373083;0.6848913689281542;312.32500000000005;296.197;312.11100699199994;118.0;0.0;0.17556652005905204;-0.5078225331413023;0.5078225331413023;0.17556652005905204;1.0;1.6956521739130435;2.347826086956522;1.9761733160532493;825.1098112674673;16.396976746569035;12.699589251754983;12.699589251754983;11.079718698118981;6.97444…
277;9.936010111421368;-0.07714730015054672;9.936010111421368;0.019066217947475206;0.687636491003225;298.29800000000006;284.18600000000004;298.095356928;112.0;0.0;0.17266326968474538;-0.5078225331413255;0.5078225331413255;0.17266326968474538;1.0;1.7272727272727273;2.409090909090909;1.9091781250485647;781.0948328601872;15.526733258565956;11.776939520944609;11.776939520944609;10.669035095596021;6.55…
278;13.63472447929789;-4.153928545183505;13.63472447929789;0.0010442386831273076;0.33369319112781426;493.62600000000026;458.3460000000003;493.22465683999997;188.0;0.0;0.2713113518680377;-0.49454143102251524;0.49454143102251524;0.2713113518680377;0.9705882352941176;1.5588235294117647;2.0588235294117645;2.5061222169743425;1033.9287425095608;25.465890847321376;20.41762421061508;21.234120791542807;15…
279;12.966008688851076;-3.545120263505758;12.966008688851076;0.35471137450297374;0.40928162796252615;521.7270000000003;482.41500000000036;521.271213108;198.0;0.0;0.24072454408924143;-0.49675761017880665;0.49675761017880665;0.24072454408924143;0.972972972972973;1.7837837837837838;2.6216216216216215;1.055394824863897;1297.1743762700858;25.666715171183768;21.78658458068294;22.603081161610667;18.0143…
280;12.96613772474768;-3.5401438827741063;12.96613772474768;0.3580342842778663;0.3708381860779375;535.7540000000004;494.4260000000004;535.286863172;204.0;0.0;0.24072454408913857;-0.4967576101788067;0.4967576101788067;0.24072454408913857;0.9210526315789473;1.7105263157894737;2.5526315789473686;1.0219495649495407;1313.6991704948773;26.37382195237031;22.493691361869487;23.310187942797214;18.51430111…
281;12.880617742349017;-3.5324183077234435;12.880617742349017;0.35265376133424975;0.40822362861522143;507.7000000000003;470.40400000000034;507.25556304400004;192.0;0.0;0.2407245441011342;-0.4967576101788067;0.4967576101788067;0.2407245441011342;0.9722222222222222;1.7777777777777777;2.638888888888889;1.0199011191665734;1282.6689428098425;24.95960838999722;21.079477799496395;21.89597438042412;17.51…
282;13.043663444912289;-3.5339640358353317;13.043663444912289;0.37074518962766057;0.29282395995356897;535.7540000000001;494.4260000000004;535.286863172;204.0;0.0;0.2406892588537924;-0.4967576101788067;0.4967576101788067;0.2406892588537924;0.9210526315789473;1.736842105263158;2.5789473684210527;1.0214977697746297;1313.6991704948773;26.37382195237031;22.493691361869487;23.310187942797214;18.5143011…
283;12.969798418957367;-3.5485518613559885;12.969798418957367;0.35287223287175795;0.4489236077181506;507.7000000000003;470.4040000000003;507.25556304400004;192.0;0.0;0.24072454408924143;-0.49675760319696205;0.49675760319696205;0.24072454408924143;0.9444444444444444;1.75;2.5833333333333335;1.092766129999189;1280.6689428098425;24.959608389997218;21.079477799496395;21.89597438042412;17.5143011156518…
284;12.977513055482204;-0.11361439264264583;12.977513055482204;0.006951033207346802;0.49283683721186544;514.0910000000002;481.83500000000026;513.1852905640001;186.0;0.0;0.3081290380021031;-0.4967576031969719;0.4967576031969719;0.3081290380021031;1.1428571428571428;1.9714285714285715;2.7714285714285714;1.1257904683892117;1262.2802345727903;24.363232072819905;20.095254791247076;21.667680318193256;1…
285;12.967744226041155;-3.5427745844934093;12.967744226041155;0.3564469116930571;0.40928162796252643;521.7270000000002;482.4150000000003;521.2712131080001;198.0;0.0;0.24072454408913857;-0.4967576031969719;0.4967576031969719;0.24072454408913857;0.972972972972973;1.7837837837837838;2.6216216216216215;1.055394824863897;1297.1743762700853;25.666715171183768;21.786584580682945;22.60308116161067;18.014…
286;13.045269946205766;-3.5365947375546356;13.045269946205766;0.3691578170428511;0.40928162796252643;521.7270000000002;482.4150000000003;521.2712131080001;198.0;0.0;0.2406892588537924;-0.4967576031969719;0.4967576031969719;0.2406892588537924;0.972972972972973;1.7837837837837838;2.6216216216216215;1.0555661777748333;1297.1743762700858;25.666715171183768;21.78658458068294;22.603081161610667;18.0143…
287;10.131693361586038;0.019848829577064686;10.131693361586038;0.019848829577064686;0.2827390590081833;437.95200000000017;417.79200000000026;437.09647556;152.0;0.0;0.19094021101717604;-0.49674448344426003;0.49674448344426003;0.19094021101717604;1.2;2.0;2.7333333333333334;1.6557798386111986;1078.5514813926125;21.34672421487486;16.37813847139269;17.95056399833887;14.58404999576855;9.23894050059523;…
288;12.40083462386826;-0.12766457982186674;12.40083462386826;0.12766457982186674;0.4746494098579791;415.44900000000007;394.2810000000002;415.153206152;156.0;0.0;0.2578783807880497;-0.49674235101302344;0.49674235101302344;0.2578783807880497;0.9354838709677419;1.7419354838709677;2.5161290322580645;1.4354187878327997;1185.4209001494532;21.631181265251037;17.16273036431743;17.16273036431743;15.156529…
289;5.55652934160458;0.25379747732426305;5.55652934160458;0.25379747732426305;0.8022562650713047;362.5170000000001;332.27700000000004;362.23581357999996;142.0;0.0;0.11870428968174582;-0.496756703033236;0.496756703033236;0.11870428968174582;0.8888888888888888;1.5925925925925926;2.259259259259259;1.4034081924433515;785.03828910802;18.432510652501772;16.473519398858578;16.473519398858578;13.22954861…
290;9.946410920862581;-0.08093311707398976;9.946410920862581;0.021250167447858237;0.687636491003225;298.29800000000006;284.18600000000004;298.095356928;112.0;0.0;0.17266669838263068;-0.5078225331413255;0.5078225331413255;0.17266669838263068;1.0454545454545454;1.8636363636363635;2.6363636363636362;1.9465678505718997;798.3448328601872;15.526733258565956;11.776939520944609;11.776939520944609;10.6690…
291;5.6904048563869996;0.8819812400268751;5.6904048563869996;0.8819812400268751;0.4950456456899404;353.4450000000001;332.2770000000001;353.16483971209004;132.0;0.0;0.26732358877939066;-0.49228818051531054;0.49228818051531054;0.26732358877939066;0.8148148148148148;1.5555555555555556;2.4074074074074074;1.8341332481505694;1112.4466741571898;18.216967702877945;15.299792812491638;15.299792812491638;13…
292;5.807953399347699;0.2102095143613001;5.807953399347699;0.2102095143613001;0.8022562650713047;362.5170000000001;332.27700000000004;362.23581357999996;142.0;0.0;0.12344888018424813;-0.49640275131545214;0.49640275131545214;0.12344888018424813;0.8518518518518519;1.4814814814814814;2.1481481481481484;1.424608646729824;785.03828910802;18.432510652501772;16.473519398858578;16.473519398858578;13.2463…
293;5.991345311668184;0.5157576276906947;5.991345311668184;0.5157576276906947;0.5236934257283486;377.48400000000015;350.26800000000014;377.199093724;146.0;0.0;0.16148699216875434;-0.49647731710176507;0.49647731710176507;0.16148699216875434;0.7142857142857143;1.4642857142857142;2.25;1.5488027561050894;864.7340450197387;19.606237238868705;16.48137522641329;16.48137522641329;13.796356295533847;9.461…
294;10.72504364923196;0.015330672647592358;10.72504364923196;0.015330672647592358;0.34371093702105193;470.5330000000003;444.3250000000003;470.206638692;178.0;0.0;0.21546573908579708;-0.4964259268021737;0.4964259268021737;0.21546573908579708;1.0;1.8571428571428572;2.6857142857142855;1.4660621005819523;1430.5999698439578;24.200095366003378;19.626271835259505;19.626271835259505;17.084851333567983;11…
295;13.557787068531116;-0.3327111678004533;13.557787068531116;0.040974348072562394;0.5062694066148185;412.5300000000002;380.27400000000017;412.23620750399994;162.0;0.0;0.29434928520215736;-0.4953052445407473;0.4953052445407473;0.29434928520215736;1.2666666666666666;1.9333333333333333;2.533333333333333;1.984322092015817;917.527414408931;21.88854057813175;18.566021178961957;18.566021178961957;14.20…
296;5.91218920883756;0.3275951843496452;5.91218920883756;0.3275951843496452;0.4096755757845293;430.5920000000002;396.3200000000002;430.26202832799993;168.0;0.0;0.16063837640489428;-0.49287003262853796;0.49287003262853796;0.16063837640489428;0.6875;1.25;1.84375;1.2413156792803992;884.9320022804068;22.01201463280452;19.028032059264415;19.028032059264415;15.847667890550102;11.67057717877906;11.67057…
297;11.25389603875061;-3.093413829742657;11.25389603875061;0.3357805545057526;0.791454048491404;423.62900000000025;398.4290000000002;423.11089004;146.0;0.0;0.20820462715139904;-0.33038021292179925;0.33038021292179925;0.20820462715139904;1.2222222222222223;2.0;2.7777777777777777;1.4646965314815603;970.0812470057886;18.855160383312143;15.402304131262865;17.85179387404604;12.977277747551222;9.404257…
298;11.942209246685927;-1.8637420491695613;11.942209246685927;0.02532714148269899;0.01421399963321896;1619.8780000000006;1508.9979999999994;1618.8150636799994;628.0;0.0;0.20730327041884292;-0.4967423773588384;0.4967423773588384;0.20730327041884292;0.543859649122807;1.043859649122807;1.5701754385964912;1.744137986544611;4145.859170332339;85.05200860141385;64.6732751946817;65.48977177560943;53.7421…
299;13.27866947718454;-4.552479734393428;13.27866947718454;0.2589121775891252;0.5855911861569257;434.48700000000025;413.3190000000002;434.1388169520001;158.0;0.0;0.41790343344452435;-0.35596221491021923;0.41790343344452435;0.35596221491021923;1.1;1.8;2.5;1.7369791240075236;1103.5599228178949;21.465890847321376;16.636965769146528;17.453462350074254;14.253038761063381;9.75715893518283;10.5736555161…
300;13.918479068894971;-4.596177009032679;13.918479068894971;0.022277091906721003;0.49061818946930985;447.2150000000002;435.1190000000003;446.02119586399994;152.0;0.0;0.4174441865715756;-0.48281540505891574;0.48281540505891574;0.4174441865715756;1.1724137931034482;1.896551724137931;2.5172413793103448;1.9881090017404455;1109.9176062660592;21.344570503761734;14.727269275496935;16.239127167533844;13…
301;12.749699074074073;0.14087632275132345;12.749699074074073;0.14087632275132345;0.5240707441322637;369.4900000000001;346.30600000000015;369.151097976;136.0;0.0;0.1745047728161056;-0.3763616527441513;0.3763616527441513;0.1745047728161056;1.3846153846153846;2.230769230769231;3.0;1.4527257425002316;904.8339593947682;18.095647359318303;15.118807583462;15.935304164389727;12.614193540729628;9.0067062…
302;12.920837112622827;-0.09695326404693394;12.920837112622827;0.045461020828084786;0.3528156494356654;411.5270000000002;386.3270000000002;411.16166266;152.0;0.0;0.26126737563348856;-0.3763616527441513;0.3763616527441513;0.26126737563348856;1.3103448275862069;2.103448275862069;2.8620689655172415;1.52441342273592;1126.2682954822963;20.543241116511002;16.97426946942582;17.790766050353547;13.9523974…
303;13.408680372240529;-0.24881654737496772;13.408680372240529;0.24881654737496772;0.4592823092007511;403.5050000000001;377.29700000000014;403.21722405200006;154.0;0.0;0.12275262393946523;-0.31069305560029054;0.31069305560029054;0.12275262393946523;0.9333333333333333;1.6666666666666667;2.3333333333333335;1.540326253823314;1123.6251265492617;21.087211190881018;17.561641890464962;17.561641890464962…
304;6.18430284866965;0.6420343600403123;6.18430284866965;0.6420343600403123;0.6966950950418661;368.70200000000006;349.55;367.033854008;112.0;0.0;0.15155772083456617;-0.4907875456718422;0.4907875456718422;0.15155772083456617;1.1904761904761905;1.9523809523809523;2.6666666666666665;1.6840802031026116;551.2528331290362;15.079139501373252;12.03405624555589;14.37598173068905;10.16470379794645;6.996808…
305;13.173821814093209;-0.401985051892644;13.173821814093209;0.17591388703221256;0.41419822929468325;351.425;329.249;351.17469054400004;134.0;0.0;0.21324134758910013;-0.4930872024976658;0.4930872024976658;0.21324134758910013;1.0;1.7307692307692308;2.5;1.7880057181634335;1050.7958127045383;18.681433796945203;15.175270706209579;15.175270706209579;12.435560745775547;8.545676174403022;8.5456761744030…
306;10.941671128327874;-0.07070418136390355;10.941671128327874;0.07070418136390355;0.36067296569675195;396.44600000000014;376.2860000000002;396.14739249999997;148.0;0.0;0.21907031146204875;-0.4928127567294944;0.4928127567294944;0.21907031146204875;0.9;1.6666666666666667;2.5;1.6153334927138785;1263.3784000433286;20.501424753254113;16.50055416007621;16.50055416007621;14.669836433395457;9.8177341635…
307;2.4583796296296296;1.038852513227513;2.4583796296296296;1.038852513227513;0.44242729458168667;351.47300000000007;328.2890000000001;351.18557515609;132.0;0.0;0.2671996748778115;-0.1984668499493862;0.2671996748778115;0.1984668499493862;0.8148148148148148;1.5925925925925926;2.4074074074074074;1.8297356033028216;1136.4600572775526;18.380104409694475;15.814194252838151;15.814194252838151;13.220346…
308;12.812789273116653;0.1733876081296719;12.812789273116653;0.1733876081296719;0.5094974163239842;345.466;320.266;345.19613984009;132.0;0.0;0.2568170802464386;-0.2896878179357445;0.2896878179357445;0.2568170802464386;1.0;1.7692307692307692;2.5384615384615383;1.7042449837371434;907.3858063086768;17.932510652501772;15.318818860479327;15.318818860479327;12.720346690612274;9.493431683612943;9.493431…
309;13.225580539739159;-3.8793943001009192;13.225580539739159;0.08703763308200596;0.24258492490958858;470.59400000000016;444.3860000000002;470.166413692;172.0;0.0;0.2616881298972541;-0.4928290476525658;0.4928290476525658;0.2616881298972541;0.7941176470588235;1.4705882352941178;2.235294117647059;1.7162471375451607;1477.0272344084494;24.29431797206756;19.279426100235895;20.09592268116362;16.2420206…
310;13.141136095294716;-4.011338744545362;13.141136095294716;0.0407794632749543;0.22407259522246156;491.0120000000002;467.82800000000026;490.1117912760001;172.0;0.0;0.26291268667024437;-0.49282904001267885;0.49282904001267885;0.26291268667024437;0.8823529411764706;1.588235294117647;2.3529411764705883;1.7162471375451607;1483.2512096676487;24.294317972067564;18.65739057324512;20.2298161001913;16.24…
311;12.342463432164008;-1.2267772633744858;12.342463432164008;0.037526914804741685;0.7001191722491026;390.46100000000007;368.2850000000001;390.124942804;144.0;0.0;0.34138249289474104;-0.4774850652041323;0.4774850652041323;0.34138249289474104;1.3703703703703705;2.185185185185185;2.888888888888889;1.7112255181215357;842.6207102942318;19.38854057813175;15.280603626010477;16.0971002069382;12.95239749…
312;2.8455555555555554;0.33629747732426296;2.8455555555555554;0.33629747732426296;0.7954800836858323;346.51800000000003;316.278;346.24089896;136.0;0.0;0.05250472364186018;-0.36896517712688376;0.36896517712688376;0.05250472364186018;0.8076923076923077;1.4230769230769231;2.0384615384615383;1.3886670251738211;746.5574694575448;17.725403871315226;16.065271108394715;16.065271108394715;12.6915438099192…
313;9.986671516147528;0.03772317054393781;9.986671516147528;0.03772317054393781;0.40151721303986926;395.3110000000001;379.1830000000001;394.0309541119999;130.0;0.0;0.21182503593900764;-0.49627738862316456;0.49627738862316456;0.21182503593900764;1.28;2.12;2.88;1.62801903250235;902.125565260097;17.811190308942127;13.499488272143454;15.82784274510809;11.991203638441373;7.698693305887483;9.2711188328…
314;12.132360796170321;-0.5923554421768704;12.132360796170321;0.014782165952800908;0.7487606293596883;308.34100000000007;292.213;308.127325752;116.0;0.0;0.3626598271469157;-0.45594261855750395;0.45594261855750395;0.3626598271469157;1.0869565217391304;1.7826086956521738;2.4782608695652173;1.7236371371654875;810.3695862717942;16.233840039752504;12.638746840510409;12.638746840510409;11.1310302931352…
315;8.09085186234988;-0.0005773914504070277;8.09085186234988;0.0005773914504070277;0.30207565926637525;378.5050000000001;356.32900000000006;378.16266570400006;138.0;0.0;0.22983252089682235;-0.30543743216063246;0.30543743216063246;0.22983252089682235;1.0;1.7037037037037037;2.4444444444444446;1.7418397987811385;1057.7664465718906;19.551677284948283;15.75295599713759;16.647383188137503;12.8125708434…
316;11.872613132718651;-0.70051297174313;11.872613132718651;0.2239679915175945;0.6454588789869243;346.8140000000001;327.66200000000003;346.108420148;126.0;0.0;0.3131915038543528;-0.49176065637456623;0.49176065637456623;0.3131915038543528;1.0416666666666667;1.75;2.4166666666666665;1.7505175582958141;729.5437739062427;17.526733258565955;13.558374791101294;14.314303737119747;11.452397498181154;7.502…
317;5.360512011705575;0.28591565028592103;5.360512011705575;0.28591565028592103;0.5123393448749818;314.4100000000001;296.266;314.108898816;114.0;0.0;0.2308003714251233;-0.4535954748158607;0.4535954748158607;0.2308003714251233;1.0909090909090908;1.9090909090909092;2.727272727272727;1.653992375072882;728.5940315863575;15.526733258565956;12.589238949438496;13.48366614043841;10.614193540729628;7.0786…
318;5.826475728606411;0.7647201751070799;5.826475728606411;0.7647201751070799;0.609660315084308;362.3110000000002;338.1190000000001;361.10412648799996;118.0;0.0;0.13298044794166508;-0.4924116623702752;0.4924116623702752;0.13298044794166508;1.0454545454545454;1.8181818181818181;2.5454545454545454;1.6251253319823717;570.9027959086939;15.7862462825598;13.387762418422795;14.9737589575375;10.647867045…
319;12.607438452899833;-0.7678779099852473;12.607438452899833;0.2913806817748015;0.5554134465766869;404.5100000000001;376.2860000000002;404.209992756;156.0;0.0;0.3214229215283988;-0.4573711111301806;0.4573711111301806;0.3214229215283988;0.9333333333333333;1.5666666666666667;2.2;1.5972210170426557;987.0353919499088;21.672997628507925;17.793827540582406;17.793827540582406;14.346244348298503;9.96903…
320;12.473975161882692;-3.528334898252021;12.473975161882692;0.09597481369242566;0.2434311750649139;485.6310000000002;458.4150000000002;485.14429834400005;174.0;0.0;0.24814533038210548;-0.4950728121585968;0.4950728121585968;0.24814533038210548;1.0303030303030303;1.7272727272727273;2.4242424242424243;1.2980714473874488;1239.541446845267;23.42407448406449;18.308234410873908;19.94122757272936;15.814…
321;12.395562694436807;-3.515587531944387;12.395562694436807;0.07537758097217684;0.35162964204209063;435.57100000000014;410.37100000000015;435.12864828000005;156.0;0.0;0.2810297017078607;-0.4951308481244633;0.4951308481244633;0.2810297017078607;1.1724137931034482;1.8620689655172413;2.4827586206896552;1.4539289199058514;946.1223441724092;20.855160383312143;16.167354971958606;17.800348133814058;13.…
322;12.13777790206098;0.09060377041763679;12.13777790206098;0.09060377041763679;0.8538398513163344;399.5600000000001;370.3280000000001;399.19804816800007;150.0;0.0;0.2246196565420575;-0.49250742378045587;0.49250742378045587;0.2246196565420575;1.3571428571428572;2.142857142857143;2.892857142857143;1.4681519061447432;920.1033512634122;19.672997628507925;16.95567087664547;17.772167457573197;13.50804…
323;12.51527790206098;-0.1964332666194002;12.51527790206098;0.1892563811449095;0.8173127878209163;427.57000000000016;398.3380000000001;427.19296278800005;160.0;0.0;0.25119717936356034;-0.49250742378045587;0.49250742378045587;0.25119717936356034;1.2666666666666666;2.1333333333333333;2.933333333333333;1.2460162855204384;981.8198125795839;20.501424753254113;17.485239510668976;18.301736091596702;14.6…
324;12.957502438694409;-3.533166651246584;12.957502438694409;0.3626660296961035;0.436769372357478;505.72800000000035;466.4160000000003;505.27629848800007;192.0;0.0;0.24072454408913857;-0.3133736850369623;0.3133736850369623;0.24072454408913857;0.9444444444444444;1.75;2.611111111111111;1.0551390030071892;1277.09856130245;24.95960838999722;21.378336290219078;22.194832871146804;17.47629631319111;13.4…
325;13.071248818972032;-0.29543170508944305;13.071248818972032;0.16775321239606988;0.8900308259434349;326.48400000000004;296.244;326.23581358;130.0;0.0;0.24121972853861562;-0.30560248717110733;0.30560248717110733;0.24121972853861562;1.2083333333333333;1.9166666666666667;2.625;1.8217878113716701;653.802632769924;17.31962647737941;15.48485391903124;15.48485391903124;11.381847280265067;9.25260717609…
326;12.892946953472748;0.14135571512555667;12.892946953472748;0.14135571512555667;0.6256984325696148;377.51300000000003;354.3290000000001;377.15618335600004;138.0;0.0;0.2369657846700244;-0.31141456428261294;0.31141456428261294;0.2369657846700244;1.1111111111111112;1.9259259259259258;2.814814814814815;1.5174459338351514;979.1941674731353;18.802754140504845;15.682716914880427;16.499213495808153;13.…
327;6.000464503549232;0.5454233591584783;6.000464503549232;0.5454233591584783;0.5742689353782456;451.5960000000004;422.36400000000026;451.2041961680001;168.0;0.0;0.25594315082194646;-0.4362773953923467;0.4362773953923467;0.25594315082194646;1.125;2.0;2.84375;1.3774879111961387;1109.9134083263348;21.752501608810675;18.471418411205025;19.287914992132748;15.725479326061281;11.331652960639259;12.3172…
328;12.453313702024019;-0.14009978374065635;12.453313702024019;0.14009978374065635;0.8069534435733694;379.27900000000005;364.15900000000005;378.00376082;114.0;0.0;0.2951393917567763;-0.4441920626742826;0.4441920626742826;0.2951393917567763;1.4090909090909092;2.272727272727273;3.0;1.6679842455616045;726.4408149773575;15.526733258565956;12.082558494098132;14.485051614140563;10.631030293135234;6.933…
329;9.707515754269602;0.010282921810699897;9.707515754269602;0.010282921810699897;0.4176822421353212;349.88300000000015;329.72300000000007;349.09032756000005;122.0;0.0;0.21951412931970643;-0.49415012100266736;0.49415012100266736;0.21951412931970643;1.2173913043478262;2.0;2.739130434782609;1.6352853951318038;643.7247745211113;16.493353063746348;13.036117523200069;14.60854305014625;11.1310302931352…
330;12.966786938135439;-0.04387268809166289;12.966786938135439;0.04387268809166289;0.30834494228429254;458.6060000000002;424.33400000000023;458.26817632800004;178.0;0.0;0.20914902525463253;-0.4953133473010077;0.4953133473010077;0.20914902525463253;0.9117647058823529;1.6470588235294117;2.411764705882353;1.2852818798121364;1172.6541519321445;24.078775022443736;20.367566428165745;20.367566428165745;…
331;10.623476026238471;0.05647686234987814;10.623476026238471;0.05647686234987814;0.3388200786910892;422.59800000000024;392.3580000000002;422.21403258000004;158.0;0.0;0.21597691197708152;-0.4930108987033719;0.4930108987033719;0.21597691197708152;1.0333333333333334;1.8;2.5;1.9525637315482416;1078.234145123037;21.836134335324456;18.34605380088677;19.240480991886688;14.223254446010253;10.06532947650…
332;4.328398312646148;0.4370936213991772;4.328398312646148;0.4370936213991772;0.301297358470603;330.482;312.3380000000001;330.097288576;114.0;0.0;0.17697774441000477;-0.2774603889751664;0.2774603889751664;0.17697774441000477;0.9545454545454546;1.6818181818181819;2.409090909090909;1.8589093739144311;668.8558406449879;15.7862462825598;12.192113585893015;13.980967967892845;10.631030293135234;6.76986…
333;12.814420112783118;-4.718870498368019;12.814420112783118;0.12239762051849312;0.2714673497473625;460.4080000000002;441.2560000000003;460.12460636799995;172.0;0.0;0.4161652046332198;-0.49175207148964195;0.49175207148964195;0.4161652046332198;1.0303030303030303;1.7575757575757576;2.393939393939394;1.5833214616962497;1147.5789653277118;24.009860921691384;17.38741499030594;17.38741499030594;15.630…
334;13.137871157722348;0.005522906693542051;13.137871157722348;0.005522906693542051;0.49138898487559673;366.46400000000017;344.2880000000001;366.17321332399996;138.0;0.0;0.2611375892309944;-0.2922830822857863;0.2922830822857863;0.2611375892309944;0.8571428571428571;1.5714285714285714;2.392857142857143;1.7663421438029845;1190.0593556406666;19.346724214874865;15.877143081681266;15.877143081681266;1…
335;11.566836601543699;-0.32223259632752743;11.566836601543699;0.32223259632752743;0.46867635844900196;392.4990000000002;364.27500000000015;392.20999275599996;152.0;0.0;0.3359621562062375;-0.4934054732202814;0.4934054732202814;0.3359621562062375;0.9655172413793104;1.7586206896551724;2.5517241379310347;1.2382500817993463;1035.720373333816;20.21696770287794;17.18772168421435;17.18772168421435;14.09…
336;12.300621031253574;-0.4723777512260212;12.300621031253574;0.1972047847650369;0.4925673389883708;400.4380000000001;380.2780000000001;400.1535405;150.0;0.0;0.33895137489269384;-0.4505451501750291;0.4505451501750291;0.33895137489269384;1.1;1.9333333333333333;2.7333333333333334;1.2588550011018098;1280.5978762550994;20.294317972067567;16.513614936154664;16.513614936154664;14.610923449306226;10.244…
337;12.473936584922036;0.11308437263794402;12.473936584922036;0.11308437263794402;0.4290167863288548;359.9030000000001;345.7910000000001;359.02053374800005;116.0;0.0;0.18441304952161403;-0.2922531690984396;0.2922531690984396;0.18441304952161403;1.1304347826086956;1.826086956521739;2.5217391304347827;1.7236371371654877;812.7978045470884;16.233840039752504;12.453182143793958;14.842104251667864;11.1…
338;8.826047326392224;0.14623297042263483;8.826047326392224;0.14623297042263483;0.6404307672967717;372.49800000000005;348.30600000000004;372.17323038800004;138.0;0.0;0.16802920249513023;-0.3777778197709668;0.3777778197709668;0.16802920249513023;1.3461538461538463;2.1153846153846154;2.769230769230769;1.8451174799669277;872.7820831875455;18.518297090128677;15.449905783926056;16.266402364853782;12.5…
339;8.78587285439957;0.13271445190411613;8.78587285439957;0.13271445190411613;0.6498708503479671;359.4550000000001;338.2870000000001;359.141595912;132.0;0.0;0.2559222189874656;-0.43659227896466696;0.43659227896466696;0.2559222189874656;1.36;2.16;2.84;1.8192792073616626;810.7942444278683;17.648053602125596;14.41094047888996;15.227437059817687;12.152198343190413;8.156922445846442;9.14252100549993;5…
340;8.799646959082764;0.15329058359135916;8.799646959082764;0.15329058359135916;0.64206680081637;375.5230000000001;354.3550000000001;375.11875229200007;132.0;0.0;0.15024191983196225;-0.3777778197709668;0.3777778197709668;0.15024191983196225;1.4;2.2;2.88;1.8192792073616626;810.7942444278683;17.648053602125596;14.41094047888996;16.043933640745415;12.152198343190413;8.156922445846442;9.9590175864276…
341;13.034078273063871;-0.4898634809408413;13.034078273063871;0.41771445190411627;0.47803830364927735;429.52100000000013;405.32900000000006;429.16347422800004;158.0;0.0;0.2559222189874466;-0.43659227896466696;0.43659227896466696;0.2559222189874466;1.2333333333333334;2.066666666666667;2.7666666666666666;1.5762925499760645;1038.5038372051788;20.924074484064487;17.020955759468066;17.837452340395792;…
342;5.708658947993675;0.537158896348561;5.708658947993675;0.537158896348561;0.608616750961709;425.55800000000016;398.34200000000016;425.188546104;158.0;0.0;0.2559222189874466;-0.43659227896466696;0.43659227896466696;0.2559222189874466;1.1333333333333333;1.9666666666666666;2.7;1.5860772203965319;1049.8850074735124;20.924074484064487;17.642991286458837;18.45948786738656;14.563683283512807;10.124546…
343;5.524862030861483;0.5577350280358038;5.524862030861483;0.5577350280358038;0.5854137047164348;441.62600000000015;414.41000000000014;441.16570248400006;158.0;0.0;0.15024191983194346;-0.3777778197709669;0.3777778197709669;0.15024191983194346;1.1666666666666667;2.0;2.7333333333333334;1.5860772203965319;1049.8850074735124;20.924074484064487;17.642991286458837;19.27598444831429;14.563683283512807;1…
344;13.045919107193665;-0.45959816055321223;13.045919107193665;0.45959816055321223;0.5370796614125132;459.6160000000002;433.40800000000013;459.15628067200004;164.0;0.0;0.15034437571624967;-0.3777778197709669;0.3777778197709669;0.15034437571624967;1.2258064516129032;2.064516129032258;2.806451612903226;1.5777575992712232;1091.5004694460706;21.631181265251037;17.728062540654612;19.36105570251006;15.…
345;12.901393087878684;-0.5757780408627129;12.901393087878684;0.37660334079300495;0.560987569135038;443.54800000000034;417.3400000000002;443.17912429200004;164.0;0.0;0.2559222189874466;-0.43659227896466696;0.43659227896466696;0.2559222189874466;1.1612903225806452;1.967741935483871;2.7096774193548385;1.5824232503434315;1072.0004694460706;21.631181265251033;17.728062540654612;18.54455912158234;15.1…
346;12.26894299192736;-0.4998418589029263;12.26894299192736;0.07641467029607152;0.3443141565374626;487.6010000000004;457.3610000000003;487.20533903999996;182.0;0.0;0.2559222189874466;-0.43659227896466696;0.43659227896466696;0.2559222189874466;1.1764705882352942;2.0;2.764705882352941;1.5287619621874347;1124.132257426683;23.75250160881067;19.550524393491568;20.367020974419294;16.601688085973592;11.…
347;13.359056462756964;-0.4978048288492005;13.359056462756964;0.29715889634856096;0.4780383036492774;429.5210000000002;405.3290000000002;429.163474228;158.0;0.0;0.2559222189874466;-0.43659227896466696;0.43659227896466696;0.2559222189874466;1.2;2.033333333333333;2.7666666666666666;1.5860772203965325;1055.753837205179;20.924074484064487;17.020955759468066;17.837452340395792;14.563683283512807;9.813…
348;12.37117663571027;-0.5485853297039287;12.37117663571027;0.006378986602669112;0.47522991120927544;473.5740000000003;445.35000000000025;473.189688976;176.0;0.0;0.2559222189874466;-0.47487359587450206;0.47487359587450206;0.2559222189874466;1.2121212121212122;2.0606060606060606;2.8181818181818183;1.5519117120316894;1107.7798103118844;23.045394827624126;18.84341761230502;19.659914193232748;16.1016…
349;13.860617807809783;-0.48981827035270187;13.860617807809783;0.21572371116337563;0.47803830364927735;429.52100000000013;405.3290000000001;429.16347422800004;158.0;0.0;0.2559222189874466;-0.43659227896466696;0.43659227896466696;0.2559222189874466;1.2666666666666666;2.1;2.8333333333333335;1.5965420820513732;1055.7538372051786;20.924074484064487;17.020955759468066;17.837452340395792;14.58052003591…
350;13.359056462756964;-0.4978048288492005;13.359056462756964;0.3682700074596721;0.4780383036492774;429.5210000000002;405.3290000000002;429.163474228;158.0;0.0;0.2559222189874466;-0.43659227896466696;0.43659227896466696;0.2559222189874466;1.2333333333333334;2.066666666666667;2.8;1.586077220396532;1055.753837205179;20.924074484064487;17.020955759468066;17.837452340395792;14.563683283512807;9.80346…
351;11.85799695052484;-2.9482542940314866;11.85799695052484;0.170882310096776;0.5489399573862818;473.6240000000004;446.40800000000036;473.155531724;170.0;0.0;0.2559222189874466;-0.43659227896466696;0.43659227896466696;0.2559222189874466;1.15625;1.9375;2.625;1.6006142661814398;1247.2135775092438;22.71696770287794;18.459487867386564;20.092481029242016;15.270790064699355;10.457879512786047;13.264845…
352;13.384546540444845;-2.983757252611368;13.384546540444845;0.1292156434301095;0.4299596244100181;477.5870000000002;453.39500000000027;477.130459848;170.0;0.0;0.2559222189874466;-0.43659227896466696;0.43659227896466696;0.2559222189874466;1.21875;2.0;2.6875;1.60061426618144;1253.0824072409105;22.716967702877934;17.837452340395792;19.47044550225124;15.270790064699355;10.14686174929066;12.953827513…
353;5.7224330526768705;0.5577350280358038;5.7224330526768705;0.5577350280358038;0.576266582854387;441.62600000000026;414.4100000000002;441.165702484;158.0;0.0;0.2559222189874466;-0.43659227896466696;0.43659227896466696;0.2559222189874466;1.1666666666666667;2.0;2.7333333333333334;1.5860772203965319;1049.8850074735124;20.92407448406449;17.642991286458837;19.27598444831429;14.563683283512807;10.1245…
354;13.368918395695822;-0.48623075477512656;13.368918395695822;0.31773502803580356;0.45505487988531346;445.5890000000003;421.3970000000002;445.140630608;158.0;0.0;0.2559222189874466;-0.43659227896466696;0.43659227896466696;0.2559222189874466;1.2333333333333334;2.066666666666667;2.8;1.5860772203965325;1055.753837205179;20.924074484064484;17.020955759468066;18.653948921323515;14.563683283512807;9.8…
355;6.051960742630385;0.8012483728059123;6.051960742630385;0.8012483728059123;0.6776884094478138;281.35900000000004;262.207;281.152812228;108.0;0.0;0.19581769169430463;-0.4504302899751887;0.4504302899751887;0.19581769169430463;1.1428571428571428;1.9047619047619047;2.7142857142857144;1.9148419709868143;800.2566617415793;14.396976746569035;12.465067547658059;12.465067547658059;10.220346690612276;7.…
356;13.35139305575418;-0.3657271314810997;13.35139305575418;0.22263857394809738;0.4816752194530801;349.19200000000006;338.1040000000001;348.023246552;116.0;0.0;0.22018249595275602;-0.4927830515324584;0.4927830515324584;0.22018249595275602;1.0869565217391304;1.8695652173913044;2.608695652173913;2.083517702791041;941.2698396464809;16.560113453385565;12.016986089854937;13.528843981891846;10.93556074…
357;11.008381204333585;-0.8933225203661712;11.008381204333585;0.34276029856387;0.7680789554760147;258.302;248.22199999999998;258.04629856;90.0;0.0;0.34546043096850076;-0.4770486544881543;0.4770486544881543;0.34546043096850076;1.3333333333333333;2.0555555555555554;2.7222222222222223;2.272090922704365;728.1220328081082;12.698306133819765;9.622238982565356;10.438735563493083;8.664703797946448;5.4448…
358;12.300292233067635;-0.47303776040875745;12.300292233067635;0.19761234423853025;0.4925673389883707;400.43800000000016;380.2780000000002;400.1535405000001;150.0;0.0;0.33895137489269384;-0.4505451501750291;0.4505451501750291;0.33895137489269384;1.1;1.9333333333333333;2.7333333333333334;1.2588550011018098;1280.5978762550994;20.29431797206757;16.513614936154664;16.513614936154664;14.61092344930622…
359;13.352317596791803;-3.771210842361637;13.352317596791803;0.23077522675736994;0.4165961787107953;457.55900000000014;434.37500000000017;457.1572459760001;166.0;0.0;0.24089915336548023;-0.20707183405779359;0.24089915336548023;0.20707183405779359;0.8787878787878788;1.5757575757575757;2.3333333333333335;1.6343800448991963;1594.0777061156589;23.164561460070644;18.519152752856556;19.335649333784282;…
360;13.377507558578987;-3.638842592592592;13.377507558578987;0.2934750566893427;0.7146421598250244;341.4320000000001;322.2800000000001;341.108564468;124.0;0.0;0.18925191403544217;-0.36110307093320365;0.36110307093320365;0.18925191403544217;0.9166666666666666;1.5416666666666667;2.0833333333333335;2.239840854424119;922.5367977370564;17.319626477379405;13.85370944925167;14.670206030179397;11.4087207…
361;10.691725954270598;-0.22676555807508225;10.691725954270598;0.22676555807508225;0.48700882572768983;383.8600000000002;369.74800000000016;383.049525368;130.0;0.0;0.22512632365501958;-0.49266387542998147;0.49266387542998147;0.22512632365501958;1.3846153846153846;2.1923076923076925;2.9615384615384617;1.826260811619904;1075.1326226427898;18.258784066134833;13.914036856254933;15.486462383201115;12.…
362;13.019669107193666;-0.516311123516175;13.019669107193666;0.516311123516175;0.5370796614125132;459.6160000000002;433.4080000000002;459.15628067200004;164.0;0.0;0.15037445974978206;-0.3777778197709669;0.3777778197709669;0.15037445974978206;1.2258064516129032;2.064516129032258;2.806451612903226;1.5777575992712232;1091.5004694460706;21.631181265251037;17.728062540654612;19.361055702510065;15.1016…
363;6.4503495273776945;0.5971781305114641;6.4503495273776945;0.5971781305114641;0.5365577593784502;402.32600000000014;387.2060000000002;401.02766588009007;130.0;0.0;0.33930074804090127;-0.46515109432027985;0.46515109432027985;0.33930074804090127;1.0;1.8461538461538463;2.576923076923077;1.877434558673858;1082.7140056066937;17.932510652501772;13.654949133908199;15.983303606872836;12.70350993820667;…
364;5.881788483190437;0.5138258044987544;5.881788483190437;0.5138258044987544;0.5760502010814728;327.80000000000007;317.7200000000001;327.034544;108.0;0.0;0.20443360775163208;-0.239117810086366;0.239117810086366;0.20443360775163208;1.0454545454545454;1.8636363636363635;2.6818181818181817;1.5965578497934634;895.4285399030629;14.940946820939052;11.348189675676437;12.920615202622619;10.7759895832781…
365;6.149223192899238;0.5201519402782036;6.149223192899238;0.5201519402782036;0.721045403581447;391.28700000000015;379.19100000000014;390.02212074400006;126.0;0.0;0.21231442657905758;-0.2815476438621811;0.2815476438621811;0.21231442657905758;1.12;2.04;2.92;1.6056951760353133;1021.8040959216853;16.965890847321383;12.960723146297177;15.289077619261812;12.20350993820667;7.884705380578232;9.626232886…
366;6.360179078833179;-0.22255117787855916;6.360179078833179;0.22255117787855916;0.5391871956552777;381.6900000000001;366.57000000000005;380.02499614000004;124.0;0.0;0.1022509807681916;-0.3669220090498758;0.3669220090498758;0.1022509807681916;1.0;1.75;2.4166666666666665;1.7958913326646337;788.5333762573995;16.94094682093905;12.701635423950442;14.969422262005807;11.614193540729628;7.38355865525343…
367;6.069134716313486;0.5811614837696402;6.069134716313486;0.5811614837696402;0.5394974169498824;373.3080000000001;359.196;372.02547480800007;120.0;0.0;0.11940028528501545;-0.14909512347601028;0.14909512347601028;0.11940028528501545;0.875;1.7083333333333333;2.5833333333333335;1.5502170650867857;911.6186791586258;16.518297090128677;12.798726924558885;15.127081397523522;11.703509938206668;7.7213719…
368;5.8471535610736565;0.46151257429305736;5.8471535610736565;0.46151257429305736;0.5882150531731252;338.86400000000015;319.71200000000005;338.096809908;118.0;0.0;0.20919390171300636;-0.49272285910666225;0.49272285910666225;0.20919390171300636;1.1818181818181819;1.9545454545454546;2.727272727272727;1.472693259734155;583.4833125335015;15.200459844932896;12.31981425019075;13.892239777136933;10.8264…
369;6.122089890637406;0.49121451667086613;6.122089890637406;0.49121451667086613;0.6043835068728335;328.82400000000007;315.7200000000001;328.043711716;110.0;0.0;0.27666536201860065;-0.4118870414525184;0.4118870414525184;0.27666536201860065;0.9545454545454546;1.7272727272727273;2.5454545454545454;1.6192469604307886;771.0948196083416;15.200459844932896;11.646847987209304;13.219273514155484;10.809663…
370;13.72588207497569;-0.1935818216175358;13.72588207497569;0.15804969415749892;0.63375432357351;423.94400000000013;397.73600000000016;423.17135475200007;156.0;0.0;0.18219183731131142;-0.48410917483154803;0.48410917483154803;0.18219183731131142;0.9666666666666667;1.6666666666666667;2.4;1.5818387407286936;1083.7741511854315;20.827698166887178;17.345138438265828;18.10106738428428;14.524877143252588…
371;5.535054563492063;0.24982063251387698;5.535054563492063;0.24982063251387698;0.701378436836273;367.40900000000016;346.2410000000001;367.164439532;140.0;0.0;0.24066011065949905;-0.4535950381563343;0.4535950381563343;0.24066011065949905;1.1851851851851851;2.111111111111111;3.0;1.356554564416338;950.4806515220056;18.216967702877945;15.167555151148424;15.167555151148424;13.275989583278104;9.216440…
372;12.301361771994317;-0.47122034381861355;12.301361771994317;0.19635444462898244;0.517421309320825;400.44200000000006;380.28200000000015;400.16477388000004;150.0;0.0;0.33895137489269384;-0.4505451501750291;0.4505451501750291;0.33895137489269384;1.1666666666666667;2.0;2.8;1.2588550011018103;1281.7774181322266;20.294317972067564;16.499793836690717;16.499793836690717;14.610923449306227;10.18167585…
373;13.18537320483749;-0.30949420508944314;13.18537320483749;0.10661942554799642;0.4346765341736333;373.79900000000004;361.7030000000001;373.061804304;130.0;0.0;0.20936966989555544;-0.46492486881350065;0.46492486881350065;0.20936966989555544;1.1111111111111112;1.8518518518518519;2.4814814814814814;2.1463605145968048;1044.120272058578;19.22540387131522;13.96430507071234;14.720234016730796;13.13456…
374;9.303355885870316;0.5206881076708822;9.303355885870316;0.5206881076708822;0.5583975636710352;372.28000000000003;361.1920000000001;371.00507371200007;118.0;0.0;0.1148274847107562;-0.264028742771891;0.264028742771891;0.1148274847107562;1.0833333333333333;1.9583333333333333;2.6666666666666665;1.859026570108174;907.8825939800926;16.94094682093905;12.409077226875374;14.737431699840009;11.669035095…
375;9.293870747258193;0.1846749811035524;9.293870747258193;0.1846749811035524;0.8413950119804567;331.803;313.6590000000001;331.108754496;120.0;0.0;0.2357357204917238;-0.4838764400456778;0.4838764400456778;0.2357357204917238;1.173913043478261;1.8695652173913044;2.5217391304347827;1.7044077989393125;682.8543094531009;16.070703332935974;12.795250385501166;13.551179331519622;11.258351493073063;7.7918…
376;13.894835610016887;-0.7998881260323059;13.894835610016887;0.1260268766370305;0.15140791656844946;566.5330000000001;533.2690000000002;565.201130656;204.0;0.0;0.24729895233979052;-0.4959005044554798;0.4959005044554798;0.24729895233979052;1.0;1.5897435897435896;2.1794871794871793;1.6573485696869774;1266.1877569782612;27.777445635193004;21.61581952913242;23.127677421169327;18.812570843487293;13.0…
377;11.385303326590304;-0.7790547926989728;11.385303326590304;0.12602687663702983;0.11398824394046866;552.5060000000003;521.2580000000003;551.185480592;198.0;0.0;0.20658367565276212;-0.49590051540697305;0.49590051540697305;0.20658367565276212;0.9473684210526315;1.5526315789473684;2.1578947368421053;1.6699499327535168;1263.8035849630455;27.070338854006458;20.817921540985044;22.32977943302195;18.31…
378;11.251918684153082;-0.7874344223286027;11.251918684153082;0.13388338787737974;0.12165427717805762;526.4680000000002;497.2360000000003;525.169830528;188.0;0.0;0.2063021884139797;-0.4959005154108004;0.4959005154108004;0.2063021884139797;0.8611111111111112;1.4166666666666667;1.9444444444444444;1.925129744591574;1137.5505892874517;25.915638315627202;19.61081475979849;21.1226726518354;17.329407595…
379;14.281283856135047;-1.1336000199679401;14.281283856135047;0.11611119066129372;0.08576183744032527;573.7410000000003;534.4290000000004;573.310375488;220.0;0.0;0.2472993758404276;-0.49545246508259533;0.49545246508259533;0.2472993758404276;0.8604651162790697;1.372093023255814;1.9069767441860466;1.6055291239801026;1443.2772378101404;30.072492565119575;24.32399219825172;24.32399219825172;20.996074…
380;13.86762716189935;-0.7708029065535695;13.86762716189935;0.11204086881666186;0.1758671796565313;532.0880000000003;497.8160000000004;531.240103008;198.0;0.0;0.24729895233979038;-0.49590050449108214;0.49590050449108214;0.24729895233979038;1.0263157894736843;1.6842105263157894;2.3947368421052633;1.6432262463400316;1263.1495368519431;26.90720214718992;21.315205325312814;22.07113427133127;18.418723…
381;11.34898671661298;-0.7499695732202352;11.34898671661298;0.11204086881666209;0.13406621645863734;518.0610000000001;485.80500000000023;517.2244529440001;192.0;0.0;0.20658367565276203;-0.49590051544257535;0.49590051544257535;0.20658367565276203;0.972972972972973;1.6486486486486487;2.3783783783783785;1.656117357081158;1260.8033348789138;26.200095366003374;20.51730733716544;21.273236283183895;17.9…
382;11.21560207417576;-0.7583492028498651;11.21560207417576;0.1233841191363525;0.14305043007085033;492.02300000000025;461.7830000000003;491.20880288000006;182.0;0.0;0.20630218841397963;-0.49590051544640273;0.49590051544640273;0.20630218841397963;0.8857142857142857;1.4857142857142858;2.1142857142857143;1.9038800802423572;1135.2528007314309;25.045394827624126;19.31020055597889;20.066129501997345;16…
383;13.857972726127489;-0.7941225224657769;13.857972726127489;0.11072084069062815;0.16687589645291778;513.6420000000003;478.36200000000036;513.27398998;198.0;0.0;0.24729895246970363;-0.5079560162221948;0.5079560162221948;0.24729895246970363;1.0263157894736843;1.6842105263157894;2.3157894736842106;1.6335293353162723;1223.8946493497792;26.907202147189924;21.384454447803545;21.384454447803545;18.418…
384;13.840418713781808;-0.741717687074831;13.840418713781808;0.07824150184765233;0.19946509352558867;497.6430000000002;462.3630000000003;497.27907536000004;192.0;0.0;0.24729895233979032;-0.4959005045266844;0.4959005045266844;0.24729895233979032;0.972972972972973;1.5675675675675675;2.189189189189189;1.6305220260384468;1173.4109740882293;26.036958659186844;21.014591121493215;21.014591121493215;18.0…
385;11.265495658024967;-1.2316379061955367;11.265495658024967;0.003155405503751707;0.10018298137945807;516.6020000000002;484.34600000000034;516.2485035040002;198.0;0.0;0.20785646919949222;-0.5079666199193831;0.5079666199193831;0.20785646919949222;0.7631578947368421;1.3157894736842106;1.8157894736842106;1.997636990919676;1224.0209377461927;27.492988584816825;20.69690676197266;20.69690676197266;18.…
386;11.26274083708833;-1.1153416098992397;11.26274083708833;0.17418811876930107;0.10886271391044205;500.6030000000002;468.34700000000026;500.253588884;192.0;0.0;0.2078564307211579;-0.49590051547397257;0.49590051547397257;0.2078564307211579;0.7297297297297297;1.2162162162162162;1.6756756756756757;1.9907188537761054;1176.9393763592104;26.622745096813752;20.327043435662326;20.327043435662326;17.8630…
387;11.252999324742651;-0.855143613000757;11.252999324742651;0.14497324273624335;0.12929690100566937;487.6040000000002;454.34000000000026;487.2583399160001;188.0;0.0;0.20666873405820724;-0.49590051547811975;0.49590051547811975;0.20666873405820724;0.7777777777777778;1.2777777777777777;1.75;1.953364419266759;1098.1212199310808;25.75250160881067;20.03415021684887;20.03415021684887;17.49040230064194;…
388;11.315424927572293;-0.7732891891324443;11.315424927572293;0.11072084069062771;0.13522562473761018;499.61500000000024;466.35100000000034;499.258339916;192.0;0.0;0.2065836757829567;-0.5079560131114346;0.5079560131114346;0.2065836757829567;0.972972972972973;1.6216216216216217;2.2432432432432434;1.6477676338017566;1221.5484473767501;26.200095366003378;20.58655645965617;20.58655645965617;17.918723…
389;11.312670106635654;-0.7208843537414975;11.312670106635654;0.0782415018476521;0.15702445324615805;483.6160000000001;450.35200000000026;483.26342529600004;186.0;0.0;0.20658367565276195;-0.4959005154781776;0.4959005154781776;0.20658367565276195;0.9166666666666666;1.5277777777777777;2.1666666666666665;1.6437812372269955;1171.103768621437;25.329851878000298;20.21669313334584;20.21669313334584;17.5…
390;11.187457770170614;-0.7338748215335522;11.187457770170614;0.09870079809293353;0.15394207315222422;472.59300000000025;440.3370000000003;472.2586742639999;182.0;0.0;0.2059781406372155;-0.4959005154860161;0.4959005154860161;0.2059781406372155;0.9142857142857143;1.542857142857143;2.1142857142857143;1.8358841304367124;1064.7898784386957;24.882258120807595;19.58655645965617;19.58655645965617;17.041…
391;11.182040285135074;-0.7816688187620733;11.182040285135074;0.12656433086447505;0.13978735084710328;473.5770000000003;442.3290000000003;473.242689852;182.0;0.0;0.2063021885427639;-0.5079666263462331;0.5079666263462331;0.2063021885427639;0.8571428571428571;1.4285714285714286;1.9714285714285715;1.8835570180242458;1092.9979132292672;25.045394827624126;19.379449678469623;19.379449678469623;16.93556…
392;11.179285464198434;-0.7292639833711274;11.179285464198434;0.09408499202149945;0.16421688559186912;457.57800000000026;426.3300000000002;457.24777523200004;176.0;0.0;0.20630218841397954;-0.4959005154820049;0.4959005154820049;0.20630218841397954;0.8235294117647058;1.3529411764705883;1.8823529411764706;1.8841370847424426;1046.2777887540835;24.175151339621046;19.00958635215929;19.00958635215929;16…
393;11.166939785186086;-0.7570417611489051;11.166939785186086;0.10970999202149967;0.16805353459591207;458.56600000000026;428.32600000000025;458.2430242;176.0;0.0;0.20635772619525836;-0.49590051548196834;0.49590051548196834;0.20635772619525836;0.9117647058823529;1.5294117647058822;2.088235294117647;1.8841370847424428;1048.5481841109386;24.17515133962105;18.879449678469623;18.879449678469623;16.541…
394;13.59877547109253;-0.6920255720643536;13.59877547109253;0.055036769337364344;0.19847175250339436;497.6430000000003;462.3630000000003;497.27907536000004;192.0;0.0;0.24729853608988775;-0.49634226230259276;0.49634226230259276;0.24729853608988775;1.0;1.6756756756756757;2.4054054054054053;1.4664845031681688;1224.2338433362945;26.036958659186848;21.06699736430051;21.06699736430051;17.99120363844137…
395;10.600661130680903;-0.6795718683606495;10.600661130680903;0.07088025951121169;0.16321866913888824;457.57800000000026;426.33000000000027;457.24777523200004;176.0;0.0;0.20630177121197452;-0.4963422732317182;0.4963422732317182;0.20630177121197452;0.8529411764705882;1.4705882352941178;2.1176470588235294;1.6782713375429674;1096.88395647586;24.17515133962105;19.061992594966583;19.061992594966583;16…
396;13.920051279867765;-0.7434515961505987;13.920051279867765;0.07246251195994091;0.06619221582869898;631.8210000000003;586.4610000000002;631.3522403000001;244.0;0.0;0.24729853621980788;-0.5079560162221948;0.5079560162221948;0.24729853621980788;0.8297872340425532;1.5106382978723405;2.25531914893617;1.186183936025385;1623.9542047305545;32.848513447058465;26.86758211092898;26.86758211092898;22.9406…
397;12.984799365268323;-3.5626565652359825;12.984799365268323;0.332999780669333;0.33965785793921877;475.61800000000017;446.38600000000025;475.20419616800007;176.0;0.0;0.2406892464187518;-0.32535094039879947;0.32535094039879947;0.2406892464187518;0.8529411764705882;1.5294117647058822;2.3529411764705883;1.1822749087312618;1541.564202518541;23.54539482762413;18.920152653475967;19.736649234403693;16.…
398;8.224691594230285;0.36954257474594776;8.224691594230285;0.36954257474594776;0.5348066731587472;307.40100000000007;286.233;307.17969567200004;118.0;0.0;0.20102211872603665;-0.33047233345080895;0.33047233345080895;0.20102211872603665;0.9565217391304348;1.7826086956521738;2.5652173913043477;1.9849454147207286;905.8384174473383;16.070703332935974;12.971793142952784;12.971793142952784;11.275188245…
399;10.454440947560537;-0.8112147986426501;10.454440947560537;0.2504740383807844;0.560497767166909;367.8360000000002;349.6920000000001;367.108754496;132.0;0.0;0.20292021226164575;-0.46652246009883014;0.46652246009883014;0.20292021226164575;0.9615384615384616;1.6538461538461537;2.3076923076923075;1.7533375164684732;1078.6524379804002;18.0956473593183;13.970270342621571;14.726199288640027;12.631030…
400;6.59542044595616;1.075277777777778;6.59542044595616;1.075277777777778;0.7784854513155498;286.444;264.268;286.15036970399996;106.0;0.0;0.12569568809360762;-0.3978687861314336;0.3978687861314336;0.12569568809360762;0.8;1.5;2.4;1.9422683387198993;656.7891358505807;13.526733258565956;12.003879967018923;12.82037654794665;9.843336592900531;8.058350582931729;8.874847163859455;6.255990607630492;7.339…
401;11.926392668178384;-0.48055555555555496;11.926392668178384;0.39694444444444477;0.5503684896446802;223.23099999999997;214.15899999999993;223.063328528;82.0;0.0;0.233744487038719;-0.39870899074321264;0.39870899074321264;0.233744487038719;0.7058823529411765;1.2941176470588236;2.0588235294117645;2.395496568636905;659.0218277807028;11.991199352633217;8.935298734444734;8.935298734444734;8.181540550…
402;12.514297046756466;-0.03877600906268208;12.514297046756466;0.03877600906268208;0.47629483167083053;432.5720000000002;400.31600000000014;432.26375964400006;168.0;0.0;0.27483968197451597;-0.35403291897251393;0.35403291897251393;0.27483968197451597;0.90625;1.71875;2.59375;1.102110811331654;1148.8675648894673;21.91563831562721;18.671049526529607;18.671049526529607;15.686673185801062;11.9074034928…
403;6.240353993449231;0.571535338091976;6.240353993449231;0.571535338091976;0.35342587041485096;415.3490000000002;399.2210000000002;414.047272872;136.0;0.0;0.20960741351630627;-0.335529699150762;0.335529699150762;0.20960741351630627;0.8888888888888888;1.5925925925925926;2.4074074074074074;1.554582982299674;1084.791148548133;18.80275414050485;14.270884546441174;16.599239019405807;13.13103029313523…
404;13.346341314609713;0.1546864985663683;13.346341314609713;0.1546864985663683;0.45994511104414837;488.07500000000033;453.80300000000034;487.23904038800003;182.0;0.0;0.22536708432942656;-0.33989110915968;0.33989110915968;0.22536708432942656;0.7428571428571429;1.2857142857142858;1.8285714285714285;1.1551689172312067;1034.104067904914;24.036958659186848;20.229418887685906;20.98534783370436;17.1698…
405;11.827410504614388;-0.5758847025189009;11.827410504614388;0.2809036557945286;0.24790056771428612;391.85400000000004;373.71000000000015;391.097521116;140.0;0.0;0.33077176562885774;-0.49388933496808307;0.49388933496808307;0.33077176562885774;0.9642857142857143;1.6428571428571428;2.392857142857143;1.6349581731139744;995.8707264944048;19.76937394568524;14.956249063967809;15.712178009986264;13.614…
406;12.059016912320484;-0.16557823129251714;12.059016912320484;0.16557823129251714;0.5802286141544774;282.73;271.642;282.05599065200005;98.0;0.0;0.22061150607707036;-0.3351718332849471;0.3351718332849471;0.22061150607707036;1.15;2.0;2.8;1.8525252669204728;771.8519042319242;13.94938298937633;10.506929050869308;11.262857996887764;9.720346690612276;6.149721053995007;6.527685527004234;4.3551489057665…
407;12.039491528092718;-0.013579459561601892;12.039491528092718;0.013579459561601892;0.5225966961046522;259.308;246.20399999999995;259.099714036;96.0;0.0;0.1854628295684906;-0.2892888867660417;0.2892888867660417;0.1854628295684906;0.9;1.65;2.5;1.9357578395301518;770.2899187273392;13.7862462825598;10.86101538542896;10.86101538542896;9.843336592900531;6.446589668151425;6.446589668151425;4.501848506…
408;12.18740716274266;-0.2790361368312755;12.18740716274266;0.20783801020408177;0.2965051823776285;462.34300000000025;442.1830000000003;461.06265559999997;150.0;0.0;0.30613878991679194;-0.4607900929880791;0.4607900929880791;0.30613878991679194;0.8666666666666667;1.5;2.1666666666666665;1.456128445803136;1049.366010873528;20.760937777247957;16.254147052115183;17.84014359122989;14.686673185801062;9.…
409;13.2111505574452;-0.14322488872091976;13.2111505574452;0.006615346500808084;0.27565300690759054;481.57400000000035;454.3580000000003;481.16714196400005;178.0;0.0;0.25673751783318055;-0.4953160625201369;0.4953160625201369;0.25673751783318055;1.1176470588235294;1.9411764705882353;2.7941176470588234;1.2887722182774355;1155.2627674200623;23.3298518780003;18.81285901851508;19.629355599442807;16.63…
410;12.332328908415217;-0.005342970521541313;12.332328908415217;0.005342970521541313;0.5390931531555394;327.3610000000001;314.25700000000006;327.05652889600003;116.0;0.0;0.2566791035036057;-0.48614685103482297;0.48614685103482297;0.2566791035036057;1.0869565217391304;1.9130434782608696;2.782608695652174;1.468901149315235;840.9108002565712;15.6480536021256;12.1512272757063;12.967723856634025;11.29…
411;12.380256571987827;-3.536420865277719;12.380256571987827;0.07981545079466223;0.30456275181169945;500.4400000000003;478.2640000000003;499.023510284;156.0;0.0;0.2810297017078607;-0.4951308481244633;0.4951308481244633;0.2810297017078607;1.1724137931034482;1.8620689655172413;2.4827586206896552;1.4539289199058512;951.8502833147282;20.855160383312143;15.545319444967832;18.764309145937986;13.8481737…
412;12.35247879421005;-3.5742295072530275;12.35247879421005;0.08786936269472823;0.33503549400852883;455.98900000000026;433.8130000000003;455.07402586399996;156.0;0.0;0.2810297017078607;-0.4951308481244633;0.4951308481244633;0.2810297017078607;1.1724137931034482;1.8620689655172413;2.4827586206896552;1.4539289199058512;951.8502833147282;20.855160383312143;15.545319444967832;17.934241552841737;13.84…
413;12.858247879621992;-3.68792549490735;12.858247879621992;0.0872531548932054;0.27515418031679584;472.5920000000002;448.40000000000026;472.123897248;168.0;0.0;0.2810297017078607;-0.4951308481244633;0.4951308481244633;0.2810297017078607;1.125;1.90625;2.65625;1.299953040992619;1212.4713783836103;22.553830996061407;17.269269105837814;18.902262267693263;15.437490172930895;10.376328771290307;12.73914…
414;12.284262618851017;-3.498828272685126;12.284262618851017;0.07572000919922095;0.36252608896208455;421.5440000000002;398.36000000000024;421.112998216;150.0;0.0;0.2810297017078607;-0.4951308481244633;0.4951308481244633;0.2810297017078607;1.1071428571428572;1.8214285714285714;2.4642857142857144;1.4492181337951555;903.9200882393623;19.98491689530906;15.244705241148232;16.87769840300368;13.45432692…
415;12.155790396628795;-3.436976420833275;12.155790396628795;0.07173852771773892;0.3581605832981142;427.5730000000002;406.4050000000002;427.069419152;146.0;0.0;0.2810297017078607;-0.4951308481244633;0.4951308481244633;0.2810297017078607;1.1481481481481481;1.8518518518518519;2.4814814814814814;1.4408119950673601;868.6850117772613;19.27781011412252;14.49825299323284;16.947742736016018;12.9543269253…
416;12.14372763920383;-0.22615410052910034;12.14372763920383;0.22615410052910034;0.7599847833574669;314.797;303.709;314.0280616520001;104.0;0.0;0.27465319840862545;-0.32063034705307714;0.32063034705307714;0.27465319840862545;1.0476190476190477;1.7619047619047619;2.4761904761904763;1.7667477051556455;753.4628581779309;14.656489770562878;10.915177341333171;12.487602868279351;10.220346690612274;6.30…
417;11.99869045319893;-0.3336161414877139;11.99869045319893;0.10576547986044749;0.5003910988818298;464.11300000000017;452.0170000000002;461.921466444;126.0;0.0;0.29084978698342256;-0.5060805784845741;0.5060805784845741;0.29084978698342256;1.16;2.0;2.76;1.7901287640291703;937.4991658425628;17.81119030894213;12.740355409842357;15.912348488071766;12.024877143252587;7.197412188397188;8.78340872751189…
418;10.436241290976138;-0.9371948865761996;10.436241290976138;0.12224972705131432;0.8444602157483949;280.261;272.197;280.015392356;98.0;0.0;0.31350446210629435;-0.4806117801832973;0.4806117801832973;0.31350446210629435;1.3157894736842106;2.1578947368421053;3.0;1.8029930522597017;627.2981478304972;13.242276208189782;9.529146608761163;10.34564318968889;9.220346690612274;5.303177930731825;6.28877649…
419;11.008450876524469;-0.9189609053497947;11.008450876524469;0.2822438481565468;0.7456863773134019;289.334;274.214;289.11027872000005;108.0;0.0;0.3351808438498818;-0.4776392361760864;0.4776392361760864;0.3351808438498818;0.6363636363636364;1.0454545454545454;1.4545454545454546;2.077015766572497;712.958213143217;15.363596551749426;11.885579250118544;11.885579250118544;10.75402019542349;6.99128574…
420;12.349454645315936;-0.5160127784406281;12.349454645315936;0.2660770077085013;0.22646591651207706;407.4690000000001;386.3010000000002;407.15214353199997;152.0;0.0;0.33812871802744443;-0.49388933277924735;0.49388933277924735;0.33812871802744443;0.6774193548387096;1.2258064516129032;1.903225806451613;1.427442542434181;1184.1063893483627;21.468044558434507;16.81033539852746;16.81033539852746;15.2…
421;14.941154872103748;-0.9343526543869254;14.941154872103748;0.08447744034865168;0.33959680573499673;536.0470000000004;504.7990000000004;535.203797752;198.0;0.0;0.25351586407273297;-0.45512988169528645;0.45512988169528645;0.25351586407273297;1.0526315789473684;1.8157894736842106;2.5789473684210527;1.5063925649867795;1463.41257010997;26.22503939238571;21.076474062403573;21.832403008422027;18.4743…
422;15.009275502300273;-0.9159693852344246;15.009275502300273;0.025288243702746405;0.30914281888638256;561.1010000000003;526.8290000000004;560.235432228;208.0;0.0;0.2536030169454722;-0.45512988169518503;0.45512988169518503;0.2536030169454722;0.975;1.75;2.5;1.3255621510229731;1542.35544818005;27.21660322394843;22.490687624776665;23.24661657079512;19.5468465311072;14.414830254971678;14.792794727980…
423;14.984120699059531;-4.282102535675558;14.984120699059531;0.14045314893314154;0.2558328511913682;603.0600000000001;571.8120000000001;602.207166792;222.0;0.0;0.4008396884020472;-0.45512988169518503;0.45512988169518503;0.4008396884020472;1.0;1.7380952380952381;2.4523809523809526;1.4139913141217493;1582.14870981203;29.432146173572256;22.84012399342818;23.596052939446633;20.158818297903274;14.0768…
424;14.990064551784444;-0.9343081512964051;14.990064551784444;0.050451079804434196;0.33279015576259474;565.0890000000004;530.8170000000005;564.230346848;210.0;0.0;0.2536030140821959;-0.45512988169518503;0.45512988169518503;0.2536030140821959;1.05;1.825;2.575;1.453796768156028;1500.2822056628318;27.639252954758803;22.360550951086996;23.116479897105453;19.512371688496547;13.972590316330464;14.35055…
425;15.006529223027552;-0.9324810395345418;15.006529223027552;0.0674866996079111;0.2733470981812588;558.0570000000002;528.8250000000004;557.199381068;204.0;0.0;0.2538793382642007;-0.45512988168920454;0.45512988168920454;0.2538793382642007;1.125;1.975;2.825;1.3738647457966942;1712.6261317283881;27.21660322394843;21.869367281217027;22.62529622723548;19.546846531107196;13.685266855541615;14.06323132…
426;15.006721966791723;-0.9323099651876434;15.006721966791723;0.07304225516346663;0.28606412988359387;558.0570000000004;528.8250000000004;557.199381068;204.0;0.0;0.2539850728179499;-0.4551298816890849;0.4551298816890849;0.2539850728179499;1.1;1.95;2.8;1.3738647457966935;1712.6261317283881;27.216603223948425;21.89393114590661;22.649860091925063;19.546846531107196;13.67440511720084;14.0523695902100…
427;12.707290332723234;-0.10550359032501855;12.707290332723234;0.10550359032501855;0.4823234002528245;335.79;321.6780000000001;335.07130636799997;118.0;0.0;0.2298145241967002;-0.4608625671928188;0.4608625671928188;0.2298145241967002;1.0;1.7916666666666667;2.5416666666666665;1.7901468231735116;997.99441324026;16.518297090128677;12.776984660898972;13.532913606917425;11.720346690612276;7.62725404156…
428;13.587867850844042;-0.8362183484504913;13.587867850844042;0.09527447089947128;0.5501954638520957;410.51800000000014;380.27800000000013;410.23179082;160.0;0.0;0.27485811945308697;-0.49489958820189217;0.49489958820189217;0.27485811945308697;1.1666666666666667;1.9333333333333333;2.6;1.7226193899739444;838.5978747345941;20.813344020055254;17.37219103580692;17.37219103580692;14.688307160060722;11.…
429;13.647930917737465;-0.8013430650037805;13.647930917737465;0.04307568487041724;0.3965290114275401;479.56200000000024;454.36200000000025;479.16272527999996;176.0;0.0;0.2759914336274488;-0.4948553318506574;0.4948553318506574;0.2759914336274488;1.1470588235294117;1.9411764705882353;2.7058823529411766;1.5430447098007445;1149.4347067282047;23.3298518780003;18.539524895057294;19.35602147598502;16.68…
430;12.578657879818593;-0.28159554253800323;12.578657879818593;0.06678214495674761;0.7826780221407874;331.799;313.65500000000003;331.097521116;120.0;0.0;0.23306008360959296;-0.37132476823319194;0.37132476823319194;0.23306008360959296;1.0869565217391304;1.826086956521739;2.652173913043478;1.4801784688025306;699.262042864465;15.97432701575866;12.704258999350522;13.460187945368977;11.131030293135236…
431;12.982045401838423;-0.12846093684387383;12.982045401838423;0.12846093684387383;0.4564874939005137;436.9830000000002;407.7510000000002;436.191755848;162.0;0.0;0.165116187441747;-0.4841737824911157;0.4841737824911157;0.165116187441747;0.967741935483871;1.7419354838709677;2.5483870967741935;1.4670886030472337;1066.9505330458499;21.20853153444066;17.856108479508983;18.612037425527436;15.203509938…
432;13.913521465151131;-0.6487682669316657;13.913521465151131;0.04836393508020431;0.38149454464656873;418.42800000000017;399.2760000000002;418.1441186880001;156.0;0.0;0.34053359137077466;-0.4960719225555006;0.4960719225555006;0.34053359137077466;1.096774193548387;1.8387096774193548;2.5806451612903225;1.2941025689826222;1171.448923156858;21.424074484064484;16.532458848079195;16.532458848079195;15.…
433;12.201360688201584;-0.6095295990231264;12.201360688201584;0.10720395565633623;0.39936026663921775;400.4380000000001;380.27800000000013;400.1535405000001;150.0;0.0;0.33895366752977807;-0.48041029468210267;0.48041029468210267;0.33895366752977807;1.0;1.7333333333333334;2.466666666666667;1.2880769499544062;1104.8068407808164;20.553830996061407;16.231844644259596;16.231844644259596;14.644596954117…
434;12.192353416885343;-0.5111027389350802;12.192353416885343;0.22030478395061692;0.6224092741414771;388.2540000000001;373.1340000000001;387.05413208000004;132.0;0.0;0.33895366746893635;-0.45039956731593017;0.45039956731593017;0.33895366746893635;1.1153846153846154;1.8461538461538463;2.6538461538461537;1.4214723826392206;999.4403113825838;17.888540578131753;13.759381457830044;15.271239349866955;1…
435;12.302404855894544;-0.4894136404210012;12.302404855894544;0.19793660280454706;0.4908188136826709;395.46200000000016;374.2940000000002;395.163376912;148.0;0.0;0.33895366746893635;-0.45039956731593017;0.45039956731593017;0.33895366746893635;0.9;1.6666666666666667;2.5;1.2610099957762464;1253.8850656370134;20.131181265251037;16.467554126949345;16.467554126949345;14.717076599188873;10.348822885591…
436;12.91324053655056;-4.392153190566757;12.91324053655056;0.2986415045877453;0.6345918091388365;387.3610000000002;371.2330000000001;387.119461412;144.0;0.0;0.4159881618020036;-0.45039956731593017;0.45039956731593017;0.4159881618020036;1.1071428571428572;1.8571428571428572;2.607142857142857;1.3975113969468256;1081.7345935089004;19.51829709012867;14.714696200028897;14.714696200028897;13.3559218195…
437;12.172944584976513;-0.4866068541614179;12.172944584976513;0.20608429624528068;0.6743414037093409;353.80900000000014;337.6810000000001;353.093104432;126.0;0.0;0.33895366746893635;-0.45039956731593017;0.45039956731593017;0.33895366746893635;1.16;1.96;2.8;1.4190548663452014;989.2528179452056;17.018297090128677;13.458767254010443;14.214696200028897;12.144596954117441;8.37712151957278;8.7550859925…
438;14.114025813952761;-2.663232365255359;14.114025813952761;0.024475256151844205;0.4353010787524692;528.0430000000003;495.7870000000003;527.215111384;196.0;0.0;0.25013756795614106;-0.48410898252138346;0.48410898252138346;0.25013756795614106;1.027027027027027;1.7297297297297298;2.4594594594594597;1.4345603802953921;1276.293796616963;25.57033885400646;20.76673796390669;21.522666909925146;17.893779…
439;14.293808426071681;-0.23753474846728873;14.293808426071681;0.16595893413768237;0.4759046812944126;537.1040000000004;499.80800000000045;536.2554187239999;202.0;0.0;0.1821920164976385;-0.4841089824680345;0.4841089824680345;0.1821920164976385;1.0;1.736842105263158;2.473684210526316;1.3984407780730734;1262.488630318866;26.06190268556918;21.819449771261237;22.575378717279694;18.618524838379194;13.…
440;14.17086437387168;-0.17760303812883205;14.17086437387168;0.1271238283132532;0.34653894987933215;520.1170000000003;481.81300000000033;519.265255136;196.0;0.0;0.1821904210553779;-0.4841089839994573;0.4841089839994573;0.1821904210553779;0.8378378378378378;1.5405405405405406;2.2972972972972974;1.3733002061151867;1225.2290128912546;25.1916591975661;21.70909946894475;22.465028414963204;18.186673185…
441;14.150456210606373;-0.1980112013941382;14.150456210606373;0.16712382831325256;0.4666114201199002;521.1050000000004;483.8090000000003;520.260504104;196.0;0.0;0.18219201275614808;-0.4841089839456827;0.4841089839456827;0.18219201275614808;0.918918918918919;1.6756756756756757;2.4594594594594597;1.3733002061151869;1228.3572681471555;25.1916591975661;21.501992687758204;22.257921633776657;18.1866731…
442;14.130048047341067;-0.21841936465944434;14.130048047341067;0.2071238283132526;0.406087026592464;522.0890000000003;485.8010000000003;521.244519692;196.0;0.0;0.18219325199817024;-0.484108983904187;0.484108983904187;0.18219325199817024;0.918918918918919;1.6756756756756757;2.4594594594594597;1.3733002061151869;1228.8474931428286;25.1916591975661;21.410240978222067;22.166169924240524;18.1866731858…
443;14.091876692277335;-2.5986665494128216;14.091876692277335;0.7205950140066024;0.12390015721634641;528.6130000000003;490.3090000000004;528.234703716;192.0;0.0;0.1427603448521642;-0.31364785785876753;0.31364785785876753;0.1427603448521642;0.32432432432432434;0.5405405405405406;0.7837837837837838;1.2289397936162827;1099.51606736976;25.81549773116837;21.621890186399085;23.410744568398915;18.127793…
444;12.458669039433712;-3.5491682315853548;12.458669039433712;0.10041268351491106;0.20132542592029565;550.5000000000003;526.3080000000003;549.039160348;174.0;0.0;0.24814533038210548;-0.4950728121585968;0.4950728121585968;0.24814533038210548;1.0303030303030303;1.7272727272727273;2.4242424242424243;1.298071447387449;1245.5386218732635;23.424074484064487;17.686198883883137;20.90518858485329;15.81450…
445;12.430891261655933;-3.5869768735606633;12.430891261655933;0.10846659541497661;0.22291435306850274;506.0490000000004;481.85700000000037;505.089675928;174.0;0.0;0.24814533038210548;-0.4950728121585968;0.4950728121585968;0.24814533038210548;1.0303030303030303;1.7272727272727273;2.4242424242424243;1.298071447387449;1245.5386218732635;23.424074484064487;17.686198883883137;20.07512099175704;15.8145…
446;12.936660347067878;-3.7006728612149815;12.936660347067878;0.10785038761345422;0.17004038764368326;522.6520000000004;496.4440000000004;522.139547312;186.0;0.0;0.24814533038210548;-0.4950728121585968;0.4950728121585968;0.24814533038210548;0.9722222222222222;1.7222222222222223;2.5277777777777777;1.170058748544842;1516.2780460645167;25.122745096813752;19.41014854475312;21.04314170660857;17.403816…
447;12.362675086296901;-3.511575638992762;12.362675086296901;0.09631724191946955;0.25943401247446213;471.6040000000003;446.4040000000003;471.12864828000005;168.0;0.0;0.24814533038210548;-0.4950728121585968;0.4950728121585968;0.24814533038210548;0.96875;1.65625;2.375;1.3024274092379375;1195.3746915617999;22.55383099606141;17.385584680063534;19.018577841918983;15.420653420525287;10.493111223670592;…
448;12.23420286407468;-3.449723787140909;12.23420286407468;0.09233576043798775;0.25458948389619745;477.6330000000003;454.44900000000035;477.085069216;164.0;0.0;0.24955159593107418;-0.4950728121585968;0.4950728121585968;0.24955159593107418;1.064516129032258;1.8387096774193548;2.5483870967741935;1.3045868614719702;1158.6754335365645;21.846724214874857;16.63913243214815;19.088622174931324;14.9206534…
449;13.000661722495542;-3.510000561315239;13.000661722495542;0.3831686429858938;0.46265270393022956;476.68600000000026;440.39800000000025;476.249749392;180.0;0.0;0.24068924641871783;-0.31616923101111727;0.31616923101111727;0.24068924641871783;0.6764705882352942;1.3235294117647058;2.1470588235294117;1.049266727475965;1210.2875181014433;23.382258120807595;19.878716451911828;20.695213032839554;16.58…
450;12.819581580872818;-3.487521879745026;12.819581580872818;0.34516342577737946;0.33728792698302773;472.65400000000017;440.39800000000025;472.218449264;176.0;0.0;0.2400918110648392;-0.31240041765192655;0.31240041765192655;0.2400918110648392;0.6470588235294118;1.2058823529411764;1.8823529411764706;1.067145919673699;1375.318155161322;23.382258120807595;19.41209664673144;20.228593227659168;16.56561…
451;12.326349742454315;-3.3677193852982135;12.326349742454315;0.31325226232468295;0.5335812650390251;491.7290000000004;466.52900000000034;491.08296104000004;164.0;0.0;0.2495515959864862;-0.33038021292179925;0.33038021292179925;0.2495515959864862;1.096774193548387;1.935483870967742;2.7419354838709675;1.2263713028323466;1203.6192150768768;21.260937777247957;17.042603229295604;20.308589553006506;15.…
452;12.950197555957;-3.5414131790243615;12.950197555957;0.3553611469586957;0.405290880708582;526.1460000000003;489.8580000000003;525.221676072;192.0;0.0;0.24072454408913857;-0.31337367925332316;0.31337367925332316;0.24072454408913857;0.9444444444444444;1.75;2.611111111111111;1.055139003007189;1283.423830312006;24.959608389997218;20.75630076322831;22.32872629017449;17.476296313191106;13.1827783843…
453;12.957502438694409;-3.575265843864806;12.957502438694409;0.17701978937956753;0.2404065803499702;536.6980000000001;500.4100000000003;536.2457266320001;202.0;0.0;0.26921917134369033;-0.31337365113743143;0.31337365113743143;0.26921917134369033;0.9736842105263158;1.763157894736842;2.5789473684210527;1.0610752047352348;1381.09349532519;26.536958659186848;21.642046466646764;22.45854304757449;18.386…
454;13.03293392399047;-0.11483116787680259;13.03293392399047;0.11483116787680259;0.43562496505890164;375.432;354.26400000000007;375.1695249120001;142.0;0.0;0.28011900488397085;-0.3787927178983543;0.3787927178983543;0.28011900488397085;1.0;1.7142857142857142;2.5357142857142856;1.6725920860529748;1284.9479697956854;18.92407448406449;15.466793803563855;15.466793803563855;13.809663088089318;9.5427268…
455;10.183009667901443;-0.22758125472411117;10.183009667901443;0.22758125472411117;0.36201531038351215;399.2440000000002;384.1240000000002;398.02660444;126.0;0.0;0.24154168251571964;-0.49168357450956446;0.49168357450956446;0.24154168251571964;1.08;1.88;2.64;1.718602309023223;871.9495675774656;17.484916895309066;13.171411851898888;14.757408391013593;12.220346690612276;7.523308207891036;8.316306477…
456;9.680151945050033;-0.431950445816186;9.680151945050033;0.037816987906273525;0.5536487838548099;328.7550000000001;315.65100000000007;328.061469956;116.0;0.0;0.3861572336525898;-0.46595105409498977;0.46595105409498977;0.3861572336525898;1.1304347826086956;1.8695652173913044;2.652173913043478;1.6589734841510118;815.4705067174083;16.070703332935974;12.016711313519636;12.77264025953809;11.22034669…
457;9.988938016891625;-0.05254833234946865;9.988938016891625;0.03233421165374639;0.4612561270092055;346.43000000000006;324.2540000000001;346.16812794400005;132.0;0.0;0.22469173747024493;-0.49389107674402166;0.49389107674402166;0.22469173747024493;0.8076923076923077;1.4615384615384615;2.230769230769231;1.5568052714621905;833.0306887360606;18.028886969679082;14.506899593678186;14.506899593678186;12…
458;10.2537748803225;0.07088624338624361;10.2537748803225;0.07088624338624361;0.34982200091824417;402.3460000000002;385.21000000000015;401.04079052400004;132.0;0.0;0.1957418710668953;-0.49574694560142524;0.49574694560142524;0.1957418710668953;0.8461538461538461;1.5;2.230769230769231;1.7098469067845827;892.644460790715;18.355160383312143;13.90102122013084;16.229375693095477;12.647867045540844;8.06…
459;9.716257453598724;-0.06630597197726784;9.716257453598724;0.06630597197726784;0.3824888974032439;387.71900000000016;374.6150000000001;385.98141707600007;120.0;0.0;0.21568862521957505;-0.4946821907493431;0.4946821907493431;0.21568862521957505;1.0434782608695652;1.6956521739130435;2.347826086956522;1.8529167903767993;697.5153292669038;16.656489770562878;11.916798211881522;15.001081630864613;11.0…
460;11.594978584026205;-0.653239559712774;11.594978584026205;0.35288170823885134;0.9088648655362156;321.46400000000006;294.24800000000005;321.209264484;126.0;0.0;0.09511801473853211;-0.38476433762374485;0.38476433762374485;0.09511801473853211;0.9166666666666666;1.5833333333333333;2.3333333333333335;1.6009764626633465;656.1848369444177;16.407566626119443;14.272377889581263;14.272377889581263;11.77…
461;10.201012690595572;-1.1990297875858842;10.201012690595572;0.3917130905625741;0.5285991360814881;343.343;326.20700000000005;343.128054024;130.0;0.0;0.1671597156664121;-0.39356685392664126;0.39356685392664126;0.1671597156664121;1.08;1.88;2.6;1.6984924257763059;871.3473953406102;17.388540578131753;13.096703201236005;13.096703201236005;12.18587184800163;7.808383599024737;7.808383599024737;5.76621…
462;10.043403565129758;-0.019017489711933733;10.043403565129758;0.012335926909791128;0.5262805576790716;309.3500000000001;298.26200000000006;309.057197592;108.0;0.0;0.12825197388784648;-0.5078225332731472;0.5078225332731472;0.12825197388784648;1.0;1.8636363636363635;2.6818181818181817;1.8877687103422849;941.358374645095;15.104083527755582;11.315904825980704;12.13240140690843;10.720346690612278;6.…
463;9.849740880945786;0.29134754531850504;9.849740880945786;0.29134754531850504;0.4870334005509139;311.38400000000007;294.24800000000005;311.131014164;116.0;0.0;0.11575224009262704;-0.5079429027381887;0.5079429027381887;0.11575224009262704;0.8333333333333334;1.7083333333333333;2.625;1.9036264445253184;1097.7667283038495;16.095647359318303;13.28925022645582;13.28925022645582;11.809663088089318;8.4…
464;6.022631588798153;0.4807728647014362;6.022631588798153;0.4807728647014362;0.3741769329255193;317.845;301.71700000000004;317.075346192;108.0;0.0;0.1735261352880546;-0.26112707345755726;0.26112707345755726;0.1735261352880546;1.0952380952380953;1.8095238095238095;2.5714285714285716;1.7997484068729228;626.4290323304288;14.916002794556722;11.407321513778456;13.057677650796828;10.254020195423491;6.…
465;5.839108791090663;0.5947855253212395;5.839108791090663;0.5947855253212395;0.6059231413640983;339.4790000000001;310.24700000000007;339.21982916800005;134.0;0.0;0.11958147481892159;-0.49359618889279655;0.49359618889279655;0.11958147481892159;0.72;1.4;2.12;1.3042751950191025;591.1841015005313;17.158643481676005;15.030930410999796;15.030930410999796;12.398979485566358;9.519886055866154;9.51988605…
466;5.66798035823604;0.5719084362139921;5.66798035823604;0.5719084362139921;0.4587077642105345;357.4850000000002;346.39700000000016;357.00642497200005;114.0;0.0;0.2767727194696914;-0.4103183264191515;0.4103183264191515;0.2767727194696914;1.0;1.9130434782608696;2.739130434782609;1.4276198371880748;884.3582713625307;15.48491689530907;11.87789315224851;14.327382895031686;11.38214273316075;6.88338150…
