# Supplementary material for: Evaluating High-Variance Leaves as Uncertainty Measure for Random Forest Regression
Source: Molecules. 2021 Oct 28;26(21):6514. doi: 10.3390/molecules26216514 (PMC8588039; doi:10.3390/molecules26216514)
Supplement: Supplementary file 1 [file molecules-26-06514-s001.zip › supplementary_materials/data_sets/cortes-ciriano/P12931/descriptors/rdkit/X.csv]

id;MaxEStateIndex;MinEStateIndex;MaxAbsEStateIndex;MinAbsEStateIndex;qed;MolWt;HeavyAtomMolWt;ExactMolWt;NumValenceElectrons;NumRadicalElectrons;MaxPartialCharge;MinPartialCharge;MaxAbsPartialCharge;MinAbsPartialCharge;FpDensityMorgan1;FpDensityMorgan2;FpDensityMorgan3;BalabanJ;BertzCT;Chi0;Chi0n;Chi0v;Chi1;Chi1n;Chi1v;Chi2n;Chi2v;Chi3n;Chi3v;Chi4n;Chi4v;HallKierAlpha;Ipc;Kappa1;Kappa2;Kappa3;Lab…
0;9.772491450423033;0.41013987686565123;9.772491450423033;0.41013987686565123;0.30714234301627413;519.4320000000002;495.24000000000035;518.127631368;182.0;0.0;0.1391287375953739;-0.49511664318909354;0.49511664318909354;0.1391287375953739;1.0833333333333333;1.8888888888888888;2.6666666666666665;1.5389786003335035;1462.3914886198331;25.070338854006458;19.723102911275053;21.23496080331196;17.5672132…
1;6.385048418824237;0.4191246513026816;6.385048418824237;0.4191246513026816;0.33445457936047057;477.34800000000024;455.1720000000003;476.101810544;168.0;0.0;0.16232547844596198;-0.4951166372811204;0.4951166372811204;0.16232547844596198;0.9375;1.75;2.5;1.6593367931310534;1143.3990595570942;22.664561460070644;17.791420988381592;19.303278880418503;15.532738400752297;9.77255128222557;10.5284802282440…
2;6.3808683576232275;0.42042239260361414;6.3808683576232275;0.42042239260361414;0.33445457936047057;477.34800000000024;455.17200000000025;476.101810544;168.0;0.0;0.16286549737901318;-0.4951166372811204;0.4951166372811204;0.16286549737901318;0.9375;1.75;2.5;1.6484144924144106;1143.3990595570942;22.664561460070644;17.791420988381596;19.303278880418503;15.532738400752297;9.77255128222557;10.52848022…
3;9.532627052364155;0.3469475938523561;9.532627052364155;0.3469475938523561;0.6314259836454438;404.2530000000001;389.13300000000015;403.0490467;138.0;0.0;0.1624124447363691;-0.49511664318909343;0.49511664318909343;0.1624124447363691;0.9259259259259259;1.5925925925925926;2.2222222222222223;2.224305541093357;1064.4748357055557;19.551677284948283;14.761852354358089;16.273710246394998;13.015100310547…
4;9.757222839103143;0.4146941480833848;9.757222839103143;0.4146941480833848;0.27020004108960916;546.5020000000003;517.2700000000003;545.1749159080001;194.0;0.0;0.1391287375953739;-0.49511664318909354;0.49511664318909354;0.1391287375953739;0.9473684210526315;1.6578947368421053;2.3421052631578947;1.3959598672449158;1491.7832276501692;26.64768912319608;21.469174997497692;22.981032889534603;18.482228…
5;9.83284744057304;0.367506908538733;9.83284744057304;0.367506908538733;0.2551528068199858;563.4850000000005;535.2610000000003;562.153846116;200.0;0.0;0.1391287375954693;-0.496087268457284;0.496087268457284;0.1391287375954693;1.0;1.7435897435897436;2.4358974358974357;1.4763287923938184;1530.7514711235226;27.35479590438263;21.761107713735836;23.272965605772743;18.99906489594108;12.607152203880586;…
6;5.947311192792933;0.7029546872259025;5.947311192792933;0.7029546872259025;0.5638252652189537;346.82100000000014;331.70100000000014;346.09852416;122.0;0.0;0.1604851383577993;-0.3382145187913938;0.3382145187913938;0.1604851383577993;0.8;1.52;2.28;1.7228607370096365;1001.0158395508942;17.062267164498696;13.354915270971162;14.110844216989618;12.29282633568371;7.952434802777279;8.330399275786505;5.7…
7;12.361643361048124;-0.7064647633744852;12.361643361048124;0.04293225623582764;0.8754034248881366;279.295;266.191;279.08954327600003;104.0;0.0;0.2528501807780677;-0.4967678183069373;0.4967678183069373;0.2528501807780677;1.0;1.619047619047619;2.1904761904761907;2.239453218746213;772.8771593759553;14.982763184195939;11.420897294098223;11.420897294098223;10.1302289553358;6.458013334990015;6.4580133…
8;12.537069790879315;-0.17115667254556088;12.537069790879315;0.17115667254556088;0.7150563104519476;337.81000000000006;321.6820000000001;337.098189812;120.0;0.0;0.2572582233520562;-0.38031733035000237;0.38031733035000237;0.2572582233520562;0.9583333333333334;1.6666666666666667;2.4166666666666665;1.7283052948493431;819.5302733505422;16.77781011412252;12.868736370435109;13.624665316453564;11.720346…
9;12.889816599080575;-5.15126469993801;12.889816599080575;0.25395383418450357;0.13670584586007214;609.4720000000001;584.2720000000004;609.1178360199999;216.0;0.0;0.3446430764376961;-0.4967454657366337;0.4967454657366337;0.3446430764376961;0.9523809523809523;1.619047619047619;2.238095238095238;1.4045482552856208;1859.6763789161084;30.23347556082298;21.895519828389087;23.68437421038892;19.862541774…
10;9.456554521499958;0.38031163391282474;9.456554521499958;0.38031163391282474;0.6821309813724178;374.2270000000001;361.12300000000016;373.038482016;126.0;0.0;0.16241244473636893;-0.49284311473048575;0.49284311473048575;0.16241244473636893;1.08;1.8;2.44;2.2211742237463397;999.7582287624778;17.974327015758657;13.430954333083854;14.942812225120763;12.06641190556351;7.239531374334586;7.9954603203530…
11;6.3536252051162245;0.4346321859791382;6.3536252051162245;0.4346321859791382;0.44801606661131743;433.29500000000013;415.1510000000002;432.07559579599996;150.0;0.0;0.1623057767010012;-0.4951166372811204;0.4951166372811204;0.1623057767010012;0.896551724137931;1.6206896551724137;2.3448275862068964;1.717718648181899;1091.8068426590137;20.543241116511002;15.968959135544637;17.480817027581544;14.0327…
12;9.737599503435222;0.4119022222197608;9.737599503435222;0.4119022222197608;0.28495367352486434;533.4590000000004;507.2510000000004;532.1432814320001;188.0;0.0;0.1391287375953739;-0.49511664318909354;0.49511664318909354;0.1391287375953739;1.027027027027027;1.7837837837837838;2.5135135135135136;1.4025982563110948;1461.9888652183226;25.777445635193004;20.430209692461602;21.94206758449851;18.050376…
13;11.778066655579059;-4.656111737843293;11.778066655579059;0.163371344305272;0.2402967919953806;518.4030000000002;494.2110000000003;518.112022368;184.0;0.0;0.33969365277450575;-0.4967454657366337;0.4967454657366337;0.33969365277450575;1.0571428571428572;1.8;2.4857142857142858;1.5892686698466982;1450.2239566769324;25.216967702877934;18.682875230500645;20.471729612500475;16.560593288650075;10.4238…
14;13.068188844018952;-4.612696223460498;13.068188844018952;0.21120861200098529;0.22641324267458654;569.2780000000001;549.1180000000002;568.02351298;188.0;0.0;0.33467912582851106;-0.34360358586588524;0.34360358586588524;0.33467912582851106;1.0277777777777777;1.6666666666666667;2.2777777777777777;1.5957606376502809;1601.670719487149;26.250347897697544;18.668748566489437;21.969460840526178;16.82711…
15;5.47511263942168;0.2699362913258907;5.47511263942168;0.2699362913258907;0.3485338991435544;467.5510000000002;442.3510000000002;467.16272528;172.0;0.0;0.2308003714251233;-0.49284207036503425;0.49284207036503425;0.2308003714251233;1.0;1.7575757575757576;2.5454545454545454;1.2673421680250958;1196.9304622784882;22.78588180363029;18.523017037112243;19.41744422811216;16.156529640839985;10.6458086278…
16;12.862057345043976;-0.13395470283817978;12.862057345043976;0.13395470283817978;0.41989233278730054;485.54400000000027;458.32800000000026;485.20630434400005;184.0;0.0;0.3214633878679982;-0.49284207036503425;0.49284207036503425;0.3214633878679982;0.8333333333333334;1.5;2.1944444444444446;1.2081969043926564;1339.8914663041412;24.907202147189928;20.178477898876988;20.178477898876988;17.63969288843…
17;9.76696399812608;0.4144797170428707;9.76696399812608;0.4144797170428707;0.302782812854417;532.4750000000003;505.25900000000036;531.1592658440001;188.0;0.0;0.1391287375953739;-0.49511664318909354;0.49511664318909354;0.1391287375953739;1.0;1.7837837837837838;2.5405405405405403;1.4679915738776868;1492.1453719390818;25.94058234200953;20.762068216311143;22.273926108348054;17.944223341074686;12.0804…
18;9.758607880654388;0.21725553335827974;9.758607880654388;0.21725553335827974;0.27497297566648665;562.5010000000002;533.2690000000002;561.169830528;200.0;0.0;0.1391287375953739;-0.49511664318909354;0.49511664318909354;0.1391287375953739;0.9743589743589743;1.6923076923076923;2.3846153846153846;1.3671745909136557;1513.0596054535724;27.354795904382627;21.6234953741842;23.135353266221106;18.98222814…
19;12.869466274549694;-4.7056158596457465;12.869466274549694;0.06202672409343535;0.252624098842271;558.3110000000003;536.1350000000002;557.052156654;192.0;0.0;0.5242963365912272;-0.48121192966152987;0.5242963365912272;0.48121192966152987;1.1111111111111112;1.7777777777777777;2.388888888888889;1.6416449057069766;1278.5525610824836;26.4574546788841;18.797924737603793;21.204209820640617;16.890869105…
20;12.917244052327476;-4.732879995082959;12.917244052327476;0.014997928138849925;0.1998607829527764;574.3100000000003;552.1340000000001;573.0470712739999;198.0;0.0;0.5242963365912272;-0.48121192966147086;0.5242963365912272;0.48121192966147086;1.0810810810810811;1.7567567567567568;2.3513513513513513;1.6829369910503813;1296.803442503298;27.16456146007064;18.952245114290303;21.358530197327124;17.428…
21;13.081755493661504;-4.809697194402085;13.081755493661504;0.03878904390974558;0.2506881919863773;551.2790000000002;534.1430000000004;550.021190874;186.0;0.0;0.35954144635574714;-0.4809412262171197;0.4809412262171197;0.35954144635574714;1.1666666666666667;1.8611111111111112;2.5;1.7298362076569067;1600.3099704514989;26.197941654890254;18.345326211077168;20.751611294113996;16.951416063821046;10.08…
22;9.830920144323617;0.12222628286744697;9.830920144323617;0.12222628286744697;0.5277857082547917;346.39000000000004;328.2460000000001;346.142975816;130.0;0.0;0.1501720141263471;-0.5079438860556639;0.5079438860556639;0.1501720141263471;1.0384615384615385;1.8461538461538463;2.576923076923077;1.922375568343988;1071.066380867355;18.095647359318303;14.001134500958772;14.001134500958772;12.66903509559…
23;9.75875331250742;0.4120002611134106;9.75875331250742;0.4120002611134106;0.28495367352486467;533.4590000000003;507.25100000000043;532.143281432;188.0;0.0;0.1391287375953739;-0.49511664318909354;0.49511664318909354;0.1391287375953739;1.054054054054054;1.864864864864865;2.6486486486486487;1.4455671238394472;1479.2388652183224;25.777445635193004;20.430209692461602;21.94206758449851;18.050376490957…
24;9.764694507026071;0.4153822716906559;9.764694507026071;0.4153822716906559;0.2501566881658557;560.5290000000002;529.2810000000003;559.1905659720001;200.0;0.0;0.1391287375953739;-0.49511664318909354;0.49511664318909354;0.1391287375953739;0.9487179487179487;1.6666666666666667;2.358974358974359;1.3495845768219337;1508.686237699835;27.354795904382627;22.17628177868424;23.68813967072115;18.982228143…
25;9.85247077624096;0.3716755939916043;9.85247077624096;0.3716755939916043;0.2427096157900513;576.5280000000004;545.2800000000003;575.185480592;206.0;0.0;0.1391287375954693;-0.4960872684571881;0.4960872684571881;0.1391287375954693;0.925;1.625;2.275;1.4688312409397086;1561.528118659376;28.225039392385707;22.80007301877193;24.311930910808837;19.430916548519214;13.185592013928021;13.941520959946475;…
26;13.243859867322412;-0.3380928591299812;13.243859867322412;0.16997731816187422;0.3087842866419352;527.6690000000001;490.3730000000003;527.2896400440001;204.0;0.0;0.3243699907633604;-0.49160760933570297;0.49160760933570297;0.3243699907633604;0.9743589743589743;1.6923076923076923;2.41025641025641;1.3322619189000382;1433.1343290809896;27.407202147189928;23.159879306096634;23.159879306096634;18.775…
27;12.896884365425164;-4.718564851578007;12.896884365425164;0.052905192346688334;0.274861083739595;556.4340000000001;532.2420000000002;556.133470398;204.0;0.0;0.52429633659135;-0.40426265912225984;0.52429633659135;0.40426265912225984;1.0526315789473684;1.6578947368421053;2.210526315789474;1.6273687972059456;1307.795502227154;28.087211190881014;20.09891910311614;20.993346294116055;17.6915103683543…
28;9.747263792676254;0.40994628615167805;9.747263792676254;0.40994628615167805;0.30714234301627413;519.4320000000002;495.24000000000035;518.127631368;182.0;0.0;0.1391287375953739;-0.49511664318909354;0.49511664318909354;0.1391287375953739;1.0555555555555556;1.8611111111111112;2.638888888888889;1.4918209743227693;1462.3914886198334;25.070338854006454;19.723102911275056;21.234960803311964;17.550376…
29;12.736157830113527;-0.08250174215181394;12.736157830113527;0.08250174215181394;0.6493268143183247;435.5280000000002;406.29600000000016;435.22703978800007;168.0;0.0;0.3214633572843678;-0.49284207036503425;0.49284207036503425;0.3214633572843678;0.96875;1.625;2.25;1.4398322443411378;1092.7350355383348;22.66456146007064;18.960828531654617;18.960828531654617;15.494733598291512;10.774048467584345;10…
30;13.192084422369565;-0.1816902642923277;13.192084422369565;0.1816902642923277;0.2846104362687813;552.5060000000002;521.2580000000003;551.185480592;198.0;0.0;0.2582704611479911;-0.49354776123012123;0.49354776123012123;0.2582704611479911;0.9736842105263158;1.6842105263157894;2.3947368421052633;1.2358468469945456;1461.0717304238306;26.64768912319608;21.584530069148098;23.096387961185005;18.3850504…
31;13.120962281670021;-5.163662927790171;13.120962281670021;0.2468209071338585;0.13670584586007214;609.4720000000003;584.2720000000003;609.1178360199999;216.0;0.0;0.3446430764376961;-0.4967454657366337;0.4967454657366337;0.3446430764376961;0.9523809523809523;1.6428571428571428;2.3095238095238093;1.4635935915916967;1876.9263789161084;30.233475560822978;21.895519828389087;23.68437421038892;19.86254…
32;12.978725607020227;-0.248520856715301;12.978725607020227;0.248520856715301;0.4935322643431872;427.2910000000001;411.16300000000024;426.06503111199993;146.0;0.0;0.2594296514204327;-0.49676588838373714;0.49676588838373714;0.2594296514204327;1.0689655172413792;1.7586206896551724;2.413793103448276;1.7831211158869493;1250.15109489546;20.543241116511002;15.610218736152689;17.122076628189596;13.97356…
33;11.750999992516775;-4.661075699947139;11.750999992516775;0.11908613686270386;0.2234637422301254;504.37600000000015;482.2000000000003;504.09637230400006;178.0;0.0;0.33969365277450575;-0.5079438860556639;0.5079438860556639;0.33969365277450575;1.0294117647058822;1.7647058823529411;2.4411764705882355;1.5808845819096389;1433.0935178451875;24.509860921691384;17.721840535536742;19.510694917536572;16.…
34;13.025947175048021;-0.2043273816487754;13.025947175048021;0.2043273816487754;0.5256219195249299;475.4240000000004;447.2000000000002;474.17016487600006;170.0;0.0;0.25942965025012865;-0.3541631334219302;0.3541631334219302;0.25942965025012865;1.0625;1.78125;2.5;1.4301643644944022;1136.9171571423606;22.664561460070647;18.44385080942262;19.95570870145953;15.43556074577555;10.897483248056322;11.6534…
35;10.500608790117301;-0.10674399443252125;10.500608790117301;0.10674399443252125;0.5490547081202363;446.38200000000035;421.18200000000024;445.14361578000006;158.0;0.0;0.2190648889401947;-0.49281284798059083;0.49281284798059083;0.2190648889401947;1.1;1.8333333333333333;2.566666666666667;1.432653911656621;1017.2067828738457;21.087211190881018;16.905846006961838;18.417703898998745;14.50804039084697…
36;10.472649184787567;-0.10752534262146152;10.472649184787567;0.10752534262146152;0.4151775494002166;433.3830000000003;407.17500000000024;432.148366812;154.0;0.0;0.2190648889401946;-0.49281284798059083;0.49281284798059083;0.2190648889401946;1.0689655172413792;1.793103448275862;2.4827586206896552;1.7139268022997862;956.1786463171469;20.802754140504845;16.751525630275328;18.26338352231224;14.028407…
37;13.092023981925749;-0.2718353525572692;13.092023981925749;0.011173865124306515;0.3799564518199314;496.39800000000025;473.2140000000002;495.1228803360001;174.0;0.0;0.2594296514204327;-0.33920650573634165;0.33920650573634165;0.2594296514204327;1.0588235294117647;1.7058823529411764;2.323529411764706;1.6539534466381305;1409.938257723698;24.4050484360768;18.971645894025738;20.48350378606265;16.3329…
38;13.162521153468589;-0.17020430803661424;13.162521153468589;0.17020430803661424;0.4117819543322997;494.4260000000003;469.22600000000017;493.1436157800001;174.0;0.0;0.2582704611479911;-0.36896471549147686;0.36896471549147686;0.2582704611479911;0.9117647058823529;1.588235294117647;2.264705882352941;1.4242817321534804;1389.3849836538016;23.819261998449893;19.0549614351246;20.566819327161504;16.401…
39;13.033746278677077;-0.17850325369178033;13.033746278677077;0.17850325369178033;0.5649092482356333;460.40900000000005;433.19300000000004;459.1592658440001;164.0;0.0;0.2594272685473372;-0.3699530880719233;0.3699530880719233;0.2594272685473372;1.032258064516129;1.7419354838709677;2.4516129032258065;1.4942427648534207;1118.5003786628506;21.957454678884098;17.86688070192574;19.378738593962648;14.93…
40;12.913814968901548;-0.24438786008230418;12.913814968901548;0.24438786008230418;0.5524882972720051;398.2530000000001;385.1490000000001;397.04971539600007;134.0;0.0;0.25942965142043284;-0.32401165712060703;0.32401165712060703;0.25942965142043284;1.0740740740740742;1.7777777777777777;2.4814814814814814;1.8582918958010701;1187.8517468916436;18.965890847321376;14.149184041188784;15.661041933225695;…
41;13.079093015638524;-4.991549217835493;13.079093015638524;0.12383044132343479;0.21598339861785665;598.4930000000003;570.2690000000002;598.149470496;214.0;0.0;0.35666300319400207;-0.3829643713102251;0.3829643713102251;0.35666300319400207;1.1219512195121952;1.8780487804878048;2.5609756097560976;1.4092648562690364;1779.817340238846;29.526368779636442;21.876160912223238;23.66501529422307;19.3245369…
42;12.52935317245478;-4.594289391296031;12.52935317245478;0.07800255236981712;0.1424568764054468;559.4560000000002;532.2400000000002;559.1385714639999;200.0;0.0;0.3346671468313218;-0.4967454657366337;0.4967454657366337;0.3346671468313218;1.105263157894737;1.8421052631578947;2.526315789473684;1.5082357445384298;1566.4340685302589;27.501424753254106;20.38998201168719;22.178836393687018;17.971276891…
43;11.330627832046552;-0.990304977643542;11.330627832046552;0.19380408348932887;0.5782076326233988;360.3730000000002;344.2450000000001;360.12224037199996;134.0;0.0;0.33525706102492325;-0.4967454657366337;0.4967454657366337;0.33525706102492325;1.1481481481481481;1.962962962962963;2.740740740740741;1.9956524719299484;1167.0756488767972;18.96589084732138;14.456203924013446;14.456203924013446;13.0797…
44;12.773042176321317;-4.592522046512157;12.773042176321317;0.095683447565454;0.22972219747892325;548.4770000000001;518.2370000000003;548.1702059400001;198.0;0.0;0.33466714683132176;-0.3829643713102251;0.3829643713102251;0.33466714683132176;1.2432432432432432;2.027027027027027;2.72972972972973;1.5034953019258555;1436.565421821233;26.794317972067557;20.31821685271405;22.107071234713874;17.43327208…
45;9.906684210366699;0.1692975315120011;9.906684210366699;0.1692975315120011;0.43872439739046615;403.48600000000016;378.2860000000001;403.20082504000004;154.0;0.0;0.15017201412628228;-0.5079438860556639;0.5079438860556639;0.15017201412628228;1.0666666666666667;1.8666666666666667;2.6;1.7035203619164458;1154.1922881228013;21.08721119088102;16.862561658831826;16.862561658831826;14.562881945713373;9.…
46;12.520472024234651;-4.012988550420083;12.520472024234651;0.16835931594860232;0.5201259899335574;429.3730000000001;409.21300000000014;429.12020537000006;156.0;0.0;0.31298728036271933;-0.480819055710887;0.480819055710887;0.31298728036271933;1.3666666666666667;2.1666666666666665;2.9;1.851700647006025;1209.360940102967;21.465890847321372;15.841434623190592;16.735861814190507;14.258857377976812;9.2…
47;9.045288631708353;0.17733305270577326;9.045288631708353;0.17733305270577326;0.45782526955545855;417.51300000000026;390.29700000000014;417.21647510400004;160.0;0.0;0.150172014129924;-0.4967454657366337;0.4967454657366337;0.150172014129924;1.096774193548387;1.903225806451613;2.6451612903225805;1.7062886237866215;1170.5321746520124;21.794317972067567;17.823596353795732;17.823596353795732;15.10088…
48;13.127877414750003;-5.075402777338311;13.127877414750003;0.06651132390670589;0.15058578661090052;595.4450000000003;572.2610000000003;595.102185956;210.0;0.0;0.3567299520554862;-0.4967454657366337;0.4967454657366337;0.3567299520554862;0.926829268292683;1.6585365853658536;2.3658536585365852;1.5365695651802787;1913.7743217333234;29.526368779636435;21.24081929000984;23.029673672009668;19.362541774…
49;13.037884143419312;-0.20272550266256206;13.037884143419312;0.20272550266256206;0.4803685031399147;489.4510000000003;459.2110000000002;488.18581494000006;176.0;0.0;0.25942965025012865;-0.3541639744301231;0.3541639744301231;0.25942965025012865;1.0303030303030303;1.7575757575757576;2.484848484848485;1.3727543758504248;1153.3135647713866;23.371668241257193;19.150957590609167;20.66281548264607;15.9…
50;13.023462831965059;-0.15095609084241968;13.023462831965059;0.15095609084241968;0.5784140008004839;447.36600000000016;423.17400000000015;446.12763136800004;158.0;0.0;0.25827045963429957;-0.37879274035463784;0.37879274035463784;0.25827045963429957;1.1666666666666667;1.9;2.6333333333333333;1.5344564766060405;1089.9732232839872;21.087211190881018;16.827915396889644;18.33977328892655;14.54171389565…
51;13.129946623003775;-0.21910802887870928;13.129946623003775;0.21910802887870928;0.2830228015968726;511.4530000000003;483.22900000000027;510.15893149600004;182.0;0.0;0.25942726997834303;-0.49226212404544567;0.49226212404544567;0.25942726997834303;1.0;1.6857142857142857;2.342857142857143;1.5341197738514;1362.5783400485336;24.949018510446816;20.015996130088503;21.52785402212541;16.90541720081447;1…
52;13.0686030087283;-4.711962733197527;13.0686030087283;0.0934593402690298;0.25784095074614916;555.2510000000002;537.1070000000003;554.0078629160001;182.0;0.0;0.3350107602150966;-0.34063516781640907;0.34063516781640907;0.3350107602150966;1.0285714285714285;1.6857142857142857;2.342857142857143;1.7170024043760581;1601.4830026765565;25.543241116511002;17.96164178530289;21.26235405933963;16.353992392…
53;12.729528838350015;-4.780406878403592;12.729528838350015;0.1559822523542671;0.072711886013345;604.5060000000002;571.2420000000003;604.178173746;228.0;0.0;0.5242963365913159;-0.48122942694878074;0.5242963365913159;0.48122942694878074;0.9024390243902439;1.4878048780487805;1.951219512195122;2.9047315238575804;1168.586434160004;31.4908348737037;22.051197713353098;22.94562490435301;18.8886442254211…
54;13.096323236801924;-0.23887588777962265;13.096323236801924;0.23887588777962265;0.44714763781721323;482.37100000000015;461.20300000000026;481.1072302720001;168.0;0.0;0.2594296514204327;-0.3777778199763259;0.3777778199763259;0.2594296514204327;1.0303030303030303;1.7272727272727273;2.4242424242424243;1.4523960682365458;1362.2516624609577;22.949018510446813;17.885859456398837;19.397717348435748;16…
55;12.953814968901549;-0.18188786008230418;12.953814968901549;0.18188786008230418;0.5259483240218131;397.26500000000004;383.15300000000013;396.054466428;134.0;0.0;0.2582704611479911;-0.34008537871646566;0.34008537871646566;0.2582704611479911;1.037037037037037;1.7407407407407407;2.4444444444444446;1.8582918958010701;1185.7334482237613;18.965890847321376;14.279320714878452;15.791178606915363;13.041…
56;13.19265892759288;-4.824065679490063;13.19265892759288;0.17564706837312793;0.08155250321295301;660.5700000000003;623.2740000000002;660.204388494;250.0;0.0;0.52429633659135;-0.4812292624504624;0.52429633659135;0.4812292624504624;0.8;1.3777777777777778;1.8444444444444446;3.1467860923583624;1296.8265561091716;34.48239870526642;24.589202515813884;25.483629706813797;20.765654323132868;13.4462956699…
57;12.986826925136846;-0.16226131630848428;12.986826925136846;0.16226131630848428;0.4559959310144128;428.3230000000001;409.17100000000016;427.09666558800006;148.0;0.0;0.25827045963429957;-0.36994547099614694;0.36994547099614694;0.25827045963429957;1.1724137931034482;1.9655172413793103;2.689655172413793;1.609231175189843;1197.6991412170978;20.38010440969447;15.770504384748428;17.282362276785335;14…
58;12.606817552335748;-0.1636029326280044;12.606817552335748;0.1636029326280044;0.6947180886473493;418.4570000000002;396.2810000000002;418.175338564;158.0;0.0;0.3214633653336367;-0.49284207036503425;0.49284207036503425;0.3214633653336367;1.032258064516129;1.7096774193548387;2.3548387096774195;1.4608847546903783;1134.4316721436442;21.794317972067564;17.330691857964954;17.330691857964954;15.1220547…
59;13.136323236801925;-0.17637588777962265;13.136323236801925;0.17637588777962265;0.41806005788020284;481.3830000000002;459.2070000000003;480.11198130400004;168.0;0.0;0.2582704611479911;-0.3777778199763259;0.3777778199763259;0.2582704611479911;1.0;1.696969696969697;2.393939393939394;1.4523960682365458;1359.8039982083342;22.949018510446813;18.015996130088507;19.527854022125418;16.008040390846983;1…
60;12.69209199420509;-0.15671012849584254;12.69209199420509;0.15671012849584254;0.7718972834944113;334.2060000000001;321.1020000000001;333.043567396;112.0;0.0;0.25827045962937506;-0.373087695656772;0.373087695656772;0.25827045962937506;1.1818181818181819;1.8636363636363635;2.5;2.3755254205243252;914.3076160619555;15.853006672199017;12.022706042619989;13.534563934656898;10.524075805453153;6.645714…
61;12.938159264126526;-0.21269341507391615;12.938159264126526;0.21269341507391615;0.6248768627029014;420.34400000000016;397.1600000000001;419.127965716;148.0;0.0;0.2594296502501609;-0.3528767022020936;0.3528767022020936;0.2594296502501609;1.1785714285714286;1.8571428571428572;2.5;1.9623242018974771;1026.4308724356897;20.258784066134833;16.168210089176473;17.68006798121338;13.455927458031292;9.232…
62;12.980096692609909;-0.18177463127634463;12.980096692609909;0.18177463127634463;0.505371328232218;433.38300000000015;407.1750000000002;432.148366812;154.0;0.0;0.2594272685473372;-0.36995308814561795;0.36995308814561795;0.2594272685473372;1.103448275862069;1.793103448275862;2.4482758620689653;1.874391546933944;1040.3469991599034;20.96589084732138;17.005453544052692;18.5173114360896;13.9559274580…
63;13.14953845973847;-0.18438580665648718;13.14953845973847;0.18438580665648718;0.2830228015968726;511.45300000000026;483.22900000000027;510.15893149600004;182.0;0.0;0.2582704611479911;-0.49226212404544567;0.49226212404544567;0.2582704611479911;1.0285714285714285;1.7142857142857142;2.3714285714285714;1.5341197738513994;1362.5783400485336;24.949018510446816;20.015996130088503;21.52785402212541;16.…
64;12.563762912572436;-0.22629629629629622;12.563762912572436;0.22629629629629622;0.7464517966130809;320.17900000000003;309.091;319.0279173320001;106.0;0.0;0.2594272677277379;-0.38362657027884256;0.38362657027884256;0.2594272677277379;1.1428571428571428;1.8095238095238095;2.4761904761904763;2.4237108109586916;898.4211724575645;15.14589989101247;11.100056311809615;12.611914203846526;9.986071002992…
65;12.978159264126525;-0.15019341507391637;12.978159264126525;0.15019341507391637;0.6053299937892915;419.3560000000002;395.16400000000016;418.13271674800006;148.0;0.0;0.2582704596343415;-0.3687268151939329;0.3687268151939329;0.2582704596343415;1.1428571428571428;1.8214285714285714;2.4642857142857144;1.9623242018974771;1024.2404089295198;20.25878406613483;16.29834676286614;17.810204654903046;13.45…
66;13.036607410912586;-0.1425439786640741;13.036607410912586;0.1425439786640741;0.38613133322086407;461.43700000000024;431.1970000000002;460.17966694;166.0;0.0;0.2582704596342995;-0.370014165739557;0.370014165739557;0.2582704596342995;1.064516129032258;1.7741935483870968;2.4516129032258065;1.7211855341064737;1072.6148503597335;22.380104409694468;18.41966710642578;19.931524998462688;14.95592745803…
67;13.162647587104015;-0.18319830428625794;13.162647587104015;0.18319830428625794;0.23194586581499224;525.4800000000004;495.2400000000003;524.17458156;188.0;0.0;0.2582704611479911;-0.493547761306569;0.493547761306569;0.2582704611479911;1.0277777777777777;1.7222222222222223;2.388888888888889;1.48520525724369;1379.3318778054143;25.656125291633362;20.72310291127505;22.234960803311957;17.405417200814…
68;12.65209199420509;-0.21921012849584254;12.65209199420509;0.21921012849584254;0.7802615156973672;335.194;323.09800000000007;334.03881636400007;112.0;0.0;0.2594296502463317;-0.3572361901296145;0.3572361901296145;0.2594296502463317;1.2272727272727273;1.9090909090909092;2.5454545454545454;2.3755254205243252;916.459144629991;15.853006672199017;11.892569368930323;13.404427260967232;10.52407580545315…
69;13.514691010109757;-0.2627129327182487;13.514691010109757;0.2582130224806991;0.2509212505805211;593.74;554.4280000000002;593.333904868;228.0;0.0;0.27566670713645014;-0.3835335249718587;0.3835335249718587;0.27566670713645014;1.0;1.7727272727272727;2.522727272727273;1.260987513441618;1808.7930820495537;31.009496442761876;25.87234392148215;25.87234392148215;21.04586509674709;14.797255532279738;14…
70;13.719241361940806;-4.619189217676675;13.719241361940806;0.014439728592797518;0.21250994506359797;583.578;559.3860000000002;583.2055910480001;216.0;0.0;0.4160618842003391;-0.3835335249718587;0.4160618842003391;0.3835335249718587;0.9534883720930233;1.7674418604651163;2.511627906976744;1.3373854013162962;1995.1937375727887;30.302389661575326;22.88567732033568;22.88567732033568;20.545865096747086…
71;13.082671141508243;-0.17661925124120548;13.082671141508243;0.17661925124120548;0.16948165198474127;548.6950000000002;512.4070000000004;548.3012077720001;210.0;0.0;0.2552360312157352;-0.36990869269120263;0.36990869269120263;0.2552360312157352;0.926829268292683;1.7804878048780488;2.6097560975609757;1.413481266860875;1659.1731752288529;28.76900946675572;23.97829689217498;23.97829689217498;19.8682…
72;13.113458392286258;-0.17521665679747378;13.113458392286258;0.17521665679747378;0.13029489898034868;576.7490000000004;536.4290000000003;576.3325079000001;222.0;0.0;0.2552360312157352;-0.3699086926782061;0.3699086926782061;0.2552360312157352;0.9069767441860465;1.744186046511628;2.558139534883721;1.3730870207608203;1691.4683169174336;30.183223029128815;25.39251045454807;25.39251045454807;20.94422…
73;13.121112856707795;-0.1757007682888383;13.121112856707795;0.1757007682888383;0.22349227277485634;575.721;538.4250000000003;575.3121068040001;220.0;0.0;0.2552360312157352;-0.36862216380965435;0.36862216380965435;0.2552360312157352;0.9069767441860465;1.744186046511628;2.5813953488372094;1.2426361123924663;1740.0187423759455;29.76057329831844;24.839724050048034;24.839724050048034;20.9238566288189…
74;13.130916097448534;-0.1747292668028313;13.130916097448534;0.1747292668028313;0.18422545884190314;589.7479999999999;550.4360000000003;589.327756868;226.0;0.0;0.2552360312157352;-0.3698600704443956;0.3698600704443956;0.2552360312157352;0.9090909090909091;1.75;2.590909090909091;1.2106764593683592;1757.2978585533149;30.467680079504987;25.54683083123458;25.54683083123458;21.423856628818942;15.13177…
75;13.1525138085884;-4.51431410371135;13.1525138085884;0.04868202730012183;0.14161454068883667;602.6650000000002;569.4010000000002;602.2729423360001;228.0;0.0;0.41598551768317366;-0.36990869269120263;0.41598551768317366;0.36990869269120263;0.9545454545454546;1.7727272727272727;2.5681818181818183;1.4021446160954767;1766.536257662317;31.26900946675572;24.612190311202664;24.612190311202664;21.079538…
76;13.175237501089976;-4.515083526761234;13.175237501089976;0.04978544373594862;0.11485032555992156;630.7190000000002;593.4230000000001;630.3042424640001;240.0;0.0;0.41598551768317366;-0.3699086926782061;0.41598551768317366;0.3699086926782061;0.9347826086956522;1.7391304347826086;2.5217391304347827;1.3684547275011978;1799.302661537266;32.68322302912881;26.026403873575756;26.026403873575756;22.155…
77;13.179540359187914;-4.515625434437881;13.179540359187914;0.04945324443842036;0.18819949544354667;629.691;595.4190000000001;629.2838413680001;238.0;0.0;0.41598551768317366;-0.36862216380965435;0.41598551768317366;0.36862216380965435;0.9347826086956522;1.7391304347826086;2.5434782608695654;1.2330566628488449;1848.2534615317606;32.26057329831844;25.47361746907571;25.47361746907571;22.135181494224…
78;13.18774985749259;-4.51565094729435;13.18774985749259;0.05019042853306277;0.15503196968559693;643.7180000000001;607.4300000000001;643.2994914320001;244.0;0.0;0.41598551768317366;-0.3698600704443956;0.41598551768317366;0.3698600704443956;0.9361702127659575;1.7446808510638299;2.5531914893617023;1.205500669057651;1865.7602233043754;32.96768007950499;26.18072425026226;26.18072425026226;22.63518149…
79;13.104728722721969;-4.523534332988015;13.104728722721969;0.03208037169675748;0.18754292947428994;556.5520000000001;533.3680000000003;556.1946920160001;206.0;0.0;0.41598551768317366;-0.3688738551119648;0.41598551768317366;0.3688738551119648;1.024390243902439;1.853658536585366;2.658536585365854;1.4622185303354667;1774.5142391657314;28.98455241637955;21.69797674882957;21.69797674882957;19.7236965…
80;13.183305413048148;-4.520752988110675;13.183305413048148;0.041925965723145664;0.16761685070408086;644.7060000000001;609.426;644.2947404;244.0;0.0;0.41598551768317366;-0.35402941368342683;0.41598551768317366;0.35402941368342683;0.9361702127659575;1.7446808510638299;2.5531914893617023;1.2055006690576513;1867.5789980321656;32.96768007950499;26.050587576572592;26.050587576572592;22.635181494224128…
81;13.801703863164128;-4.650866867903434;13.801703863164128;0.013935734091967023;0.1977947822201981;616.6480000000004;585.4000000000004;616.252206892;232.0;0.0;0.41606943034076604;-0.4902988214867477;0.4902988214867477;0.41606943034076604;1.0222222222222221;1.8;2.5555555555555554;1.277772168566784;1865.5761107236906;31.716603223948425;24.597788870856153;24.597788870856153;21.52902834434148;14.352…
82;13.231197947752225;-0.23285874966250097;13.231197947752225;0.23285874966250097;0.21546391643020155;596.1390000000002;561.8670000000003;595.2574843880001;220.0;0.0;0.25521275048709097;-0.3835335249718587;0.3835335249718587;0.25521275048709097;0.9767441860465116;1.7674418604651163;2.5348837209302326;1.1971995931919295;1778.5556652829528;29.923710005134975;24.21768852305726;24.973617469075712;20.…
83;13.836615700565144;-4.598847191977509;13.836615700565144;0.07687028414835262;0.2346187004066715;601.6370000000003;571.3970000000003;601.2525412400001;226.0;0.0;0.416010147430798;-0.3835335249718587;0.416010147430798;0.3835335249718587;0.9545454545454546;1.7272727272727273;2.477272727272727;1.304163540174096;1845.5146355878517;31.009496442761872;24.059403906702624;24.059403906702624;21.04586509…
84;13.891202477424649;-4.600174352471335;13.891202477424649;0.07317301048580149;0.20847168940257688;615.664;583.4080000000001;615.2681913040001;232.0;0.0;0.416010147430798;-0.3835335249718587;0.416010147430798;0.3835335249718587;0.9777777777777777;1.7555555555555555;2.488888888888889;1.2926012748762779;1863.0467857107099;31.71660322394842;24.766510687889163;24.766510687889163;21.583869899207873;1…
85;13.122688378806625;-4.54795434814705;13.122688378806625;0.10061148159684774;0.16562786420462197;560.5840000000002;533.3680000000003;560.2259921440001;210.0;0.0;0.4159342175350961;-0.3698603643806741;0.4159342175350961;0.3698603643806741;1.0;1.829268292682927;2.6341463414634148;1.450384615412476;1699.6261898919063;28.98455241637955;22.035220203705784;22.035220203705784;19.723696553901735;12.828…
86;13.136621775856906;-4.547940175811449;13.136621775856906;0.09916260865624005;0.1446480460891163;574.6110000000002;545.3790000000002;574.2416422080001;216.0;0.0;0.4159342175350961;-0.3699086949824657;0.4159342175350961;0.3699086949824657;0.9761904761904762;1.8095238095238095;2.619047619047619;1.4327799143010296;1716.9528321082034;29.691659197566093;22.74232698489233;22.74232698489233;20.2236965…
87;13.166639930501683;-4.547115750242514;13.166639930501683;0.09539499946568686;0.15138486534954948;602.6650000000002;569.4010000000002;602.2729423360001;228.0;0.0;0.4159342175350961;-0.36862218311296796;0.4159342175350961;0.36862218311296796;0.9545454545454546;1.75;2.522727272727273;1.416509906789441;1764.5362576623174;31.269009466755726;24.61219031120266;24.61219031120266;21.15554820647987;14.2…
88;13.163438317280766;-4.546504201972876;13.163438317280766;0.09483649121839677;0.14161454068883667;602.6650000000002;569.4010000000002;602.2729423360001;228.0;0.0;0.4159342175350961;-0.36990869269120263;0.4159342175350961;0.36990869269120263;0.9545454545454546;1.7727272727272727;2.5681818181818183;1.3962798444074584;1766.536257662317;31.26900946675572;24.61219031120266;24.61219031120266;21.07953…
89;13.186162009782342;-4.547273625022761;13.186162009782342;0.09373307478256954;0.11485032555992156;630.7190000000002;593.4230000000001;630.304242464;240.0;0.0;0.4159342175350961;-0.3699086926782061;0.4159342175350961;0.3699086926782061;0.9347826086956522;1.7391304347826086;2.5217391304347827;1.3631554204687264;1799.302661537266;32.68322302912881;26.026403873575752;26.026403873575752;22.155548206…
90;13.18560730349898;-4.55032692107286;13.18560730349898;0.09764201296984187;0.13256539767946793;630.6750000000001;597.4110000000001;630.2678569560001;238.0;0.0;0.4159342175350961;-0.37851471204625026;0.4159342175350961;0.37851471204625026;1.065217391304348;1.934782608695652;2.760869565217391;1.2162634889853836;1835.7706130209783;32.09743659150191;25.064788837729285;25.064788837729285;22.24133464…
91;13.168105139174681;-4.545501454478039;13.168105139174681;0.09316462065839048;0.14926058389784086;600.6490000000002;569.4010000000002;600.257292272;226.0;0.0;0.4159342175350961;-0.3698492013623281;0.4159342175350961;0.3698492013623281;1.0454545454545454;1.9090909090909092;2.727272727272727;1.2550231850182794;1796.407539381196;30.683223029128815;23.949433766078872;23.949433766078872;21.241334644…
92;13.171769648264648;-4.548410933589935;13.171769648264648;0.09634378484403539;0.16168478231994046;600.649;569.4010000000002;600.2572922720001;226.0;0.0;0.4159342175350961;-0.367175939126191;0.4159342175350961;0.367175939126191;0.9545454545454546;1.75;2.5454545454545454;1.282715845574117;1811.3762408400662;30.846359735945345;23.897027523271582;23.897027523271582;21.135181494224128;14.32181946341…
93;13.174390163872177;-4.545542452864312;13.174390163872177;0.09247775041283401;0.19251753214636053;600.6490000000001;569.4010000000002;600.257292272;226.0;0.0;0.4159342175350961;-0.3670785956005001;0.4159342175350961;0.3670785956005001;0.9545454545454546;1.75;2.5454545454545454;1.282715845574117;1811.3762408400662;30.846359735945345;24.189540580392286;24.189540580392286;21.135181494224128;14.251…
94;13.174280271452176;-4.5527419759852075;13.174280271452176;0.10193669239143177;0.1594312725981165;608.6280000000003;581.4120000000001;608.2259921440001;226.0;0.0;0.4159342175350961;-0.3695164901041925;0.4159342175350961;0.3695164901041925;0.8888888888888888;1.7333333333333334;2.5555555555555554;1.2603365787068126;1974.9735199322347;31.390329810315357;24.00737782558807;24.00737782558807;21.74133…
95;13.14841545638954;-4.5463030461934215;13.14841545638954;0.0958005030759963;0.2581951648336205;573.5790000000002;547.3710000000002;573.2100077320001;214.0;0.0;0.4159342175350961;-0.37777587933746976;0.4159342175350961;0.37777587933746976;0.9285714285714286;1.7142857142857142;2.5238095238095237;1.3169510870865129;1763.940395876325;29.269009466755723;22.520438601666523;22.520438601666523;20.25817…
96;13.19046486788028;-4.547815532699408;13.19046486788028;0.09406527408009824;0.18819949544354667;629.6910000000001;595.4190000000001;629.2838413680001;238.0;0.0;0.4159342175350961;-0.36862216380965435;0.4159342175350961;0.36862216380965435;0.9347826086956522;1.7391304347826086;2.5434782608695654;1.2282315930425223;1848.2534615317606;32.26057329831844;25.47361746907571;25.47361746907571;22.135181…
97;13.198674366184957;-4.547841045555876;13.198674366184957;0.09332808998545539;0.15503196968559693;643.7180000000001;607.4300000000001;643.2994914320001;244.0;0.0;0.4159342175350961;-0.3698600704443956;0.4159342175350961;0.3698600704443956;0.9361702127659575;1.7446808510638299;2.5531914893617023;1.201003743152138;1865.7602233043754;32.96768007950499;26.18072425026226;26.18072425026226;22.6351814…
98;13.122223526198914;-4.548494514352037;13.122223526198914;0.1015035663719337;0.18417117302218725;561.5680000000001;535.3600000000002;561.2100077320001;210.0;0.0;0.4159342175350961;-0.3828616118223017;0.4159342175350961;0.3828616118223017;1.0;1.829268292682927;2.6341463414634148;1.450384615412476;1701.974705437503;28.98455241637955;22.159011443793474;22.159011443793474;19.723696553901735;12.6172…
99;12.806254741030173;-0.1932158126999397;12.806254741030173;0.1932158126999397;0.36895610790622174;435.4910000000001;414.32300000000015;435.1807582920001;162.0;0.0;0.25523587757652205;-0.3835335249718587;0.3835335249718587;0.25523587757652205;0.9393939393939394;1.7272727272727273;2.5454545454545454;1.531151385360606;1460.6569736139643;22.785881803630286;17.857356710308085;17.857356710308085;16.0…
100;13.019091662009473;-0.14456237965849872;13.019091662009473;0.14456237965849872;0.444007458108406;447.4100000000003;419.1860000000002;446.164016876;160.0;0.0;0.2582704596342995;-0.37001332510782226;0.37001332510782226;0.2582704596342995;1.1;1.8;2.466666666666667;1.7941368497884989;1056.4715451467066;21.67299762850792;17.71256032523923;19.224418217276142;14.455927458031294;10.362164356585454;11…
101;12.676663764087383;-0.24907181352798213;12.676663764087383;0.24907181352798213;0.3194986787217129;469.93600000000015;449.7760000000002;469.1417859400001;168.0;0.0;0.2552123929585288;-0.3835335249718587;0.3835335249718587;0.2552123929585288;1.0;1.8529411764705883;2.676470588235294;1.5077416139893602;1529.2950725450585;23.65612529163337;18.157970914127688;18.91389986014614;16.474366886035767;10…
102;12.897146653350656;-0.21691951640364304;12.897146653350656;0.21691951640364304;0.3623591034147394;450.50600000000014;428.3300000000002;450.19165732400006;168.0;0.0;0.25523774672380206;-0.3835335249718587;0.3835335249718587;0.25523774672380206;0.9705882352941176;1.8235294117647058;2.6470588235294117;1.5187839988339316;1524.9465569994618;23.656125291633366;18.649869767428793;18.649869767428793;…
103;13.054110504042093;-4.54460954553004;13.054110504042093;0.10365552602288042;0.2829336000980186;503.4880000000002;483.32800000000026;503.1681429200001;186.0;0.0;0.4159342175350961;-0.3835335249718587;0.4159342175350961;0.3835335249718587;0.972972972972973;1.7837837837837838;2.5675675675675675;1.4735574258065967;1628.6302595086283;26.156125291633362;19.41389986014614;19.41389986014614;17.685691…
104;12.770244011000965;-0.3260162579724266;12.770244011000965;0.3260162579724266;0.2704896352527523;504.3810000000002;485.22900000000027;503.1028135880001;174.0;0.0;0.2552659923381473;-0.3835335249718587;0.3835335249718587;0.2552659923381473;0.9714285714285714;1.7428571428571429;2.5142857142857142;1.5023032009832331;1561.7009585592616;24.526368779636442;18.458585117947287;19.970443009984194;16.86…
105;12.58335474930713;-0.1915740740740739;12.58335474930713;0.1915740740740739;0.7464517966130809;320.17900000000003;309.091;319.027917332;106.0;0.0;0.2582704587673426;-0.3836381883320699;0.3836381883320699;0.2582704587673426;1.1904761904761905;1.8571428571428572;2.5238095238095237;2.423710810958692;898.4211724575645;15.14589989101247;11.100056311809615;12.611914203846526;9.98607100299237;6.18438…
106;13.05333811541177;-0.14378103146955823;13.05333811541177;0.14378103146955823;0.5649092482356332;460.40900000000033;433.19300000000027;459.15926584400006;164.0;0.0;0.25827045963429957;-0.36996470285679744;0.36996470285679744;0.25827045963429957;1.064516129032258;1.7741935483870968;2.4838709677419355;1.4942427648534211;1118.5003786628506;21.957454678884094;17.866880701925737;19.378738593962645;…
107;13.068104976831208;-4.514052100329739;13.068104976831208;0.040302998617462116;0.2626100953542545;517.5150000000002;495.33900000000034;517.1837929840001;192.0;0.0;0.41598551768317366;-0.38331237568624005;0.41598551768317366;0.38331237568624005;0.9736842105263158;1.763157894736842;2.5526315789473686;1.5029410121206501;1677.6697431899681;27.02636877963644;20.336549590956515;20.336549590956515;18…
108;12.735305739396026;-0.1646273690835376;12.735305739396026;0.1646273690835376;0.3478081095745561;449.5180000000002;426.3340000000003;449.196408356;168.0;0.0;0.2551688540522156;-0.3835335249718587;0.3835335249718587;0.2551688540522156;0.9411764705882353;1.7941176470588236;2.6176470588235294;1.5077416139893602;1523.1800446177583;23.656125291633362;18.78000644111846;18.78000644111846;16.474366886…
109;13.222805739396023;-0.21786204076604698;13.222805739396023;0.18904866537983378;0.30024615156846496;492.5870000000003;464.3630000000003;492.23860751600006;186.0;0.0;0.25557418407477156;-0.3835335249718587;0.3835335249718587;0.25557418407477156;1.027027027027027;1.837837837837838;2.6216216216216215;1.4998410768888957;1616.6421263192503;26.156125291633362;21.14986976742879;21.14986976742879;17.7…
110;12.971232537704399;-0.568283855853075;12.971232537704399;0.30863197369892115;0.2893346859540649;478.5160000000002;456.3400000000002;478.1865719440001;178.0;0.0;0.25523623140579593;-0.3835335249718587;0.3835335249718587;0.25523623140579593;0.9166666666666666;1.75;2.5555555555555554;1.493052734071547;1625.913931993174;25.23347556082299;19.26560500077195;19.26560500077195;17.385050488558726;11.0…
111;13.19176812634133;-3.565904992783565;13.19176812634133;0.2748907707115822;0.39145485601870805;512.6390000000002;484.4150000000003;512.199445136;188.0;0.0;0.24267648525148192;-0.36116594469844754;0.36116594469844754;0.24267648525148192;1.0810810810810811;1.8918918918918919;2.675675675675676;1.4464271727389808;1626.1821472804104;25.99298858481683;20.77022960841312;21.586726189340848;17.86254177…
112;13.245883352678781;-3.5740711450469402;13.245883352678781;0.27648515846668453;0.3702444589881012;526.6660000000004;496.42600000000033;526.2150952000002;194.0;0.0;0.2426764852514916;-0.36116594469844754;0.36116594469844754;0.2426764852514916;1.0789473684210527;1.868421052631579;2.6315789473684212;1.4832378134375945;1675.2043567057594;26.863232072819905;21.692879339223495;22.50937592015122;18.2…
113;12.965067571718006;-0.2376111263809677;12.965067571718006;0.2376111263809677;0.33208394379823425;465.51700000000017;442.33300000000025;465.1913229760001;174.0;0.0;0.25523798675419035;-0.4966877308804936;0.4966877308804936;0.25523798675419035;1.0;1.8571428571428572;2.6857142857142855;1.5001688963963768;1544.3263314832866;24.36323207281991;19.188254731582322;19.188254731582322;17.01237168849655…
114;12.950886749579988;-4.502130501068974;12.950886749579988;0.028351061550015544;0.2615697086497075;503.4880000000001;483.32800000000026;503.1681429200001;186.0;0.0;0.4159855244059726;-0.36287804225806286;0.4159855244059726;0.36287804225806286;0.918918918918919;1.6486486486486487;2.4054054054054053;1.3430792399363478;1551.1662516572474;25.829851878000298;19.198356910522314;19.198356910522314;17.…
115;6.168000125976317;0.3884249286134206;6.168000125976317;0.3884249286134206;0.5914172603895744;319.3720000000002;302.23600000000005;319.15454354400003;120.0;0.0;0.16373350705615924;-0.3829645497101571;0.3829645497101571;0.16373350705615924;1.1666666666666667;2.0416666666666665;2.9166666666666665;1.773573821605234;1039.6498250566203;16.095647359318303;13.105946986573365;13.105946986573365;11.809…
116;13.234317855164715;-0.21811188223886657;13.234317855164715;0.21811188223886657;0.3039782712875026;486.5390000000002;464.3630000000003;486.1916573240001;180.0;0.0;0.2552534334160257;-0.3835335249718587;0.3835335249718587;0.2552534334160257;0.9459459459459459;1.837837837837838;2.72972972972973;1.364251645132513;1787.546897390737;25.35479590438263;19.88192057499767;19.88192057499767;18.063683283…
117;12.780421075837742;-0.14962396069538908;12.780421075837742;0.14962396069538908;0.7033025511988427;348.2330000000001;333.113;347.05921746;118.0;0.0;0.25827046049340335;-0.3626830678238219;0.3626830678238219;0.25827046049340335;1.1304347826086956;1.7826086956521738;2.391304347826087;2.3509624968264027;943.6950872500332;16.723250160202095;12.969919638119947;14.481777530156858;10.896754605515328;…
118;11.950147448313167;-3.185437914170459;11.950147448313167;0.25939375652786434;0.3453576065637687;563.6840000000002;530.4200000000004;563.2314735360001;210.0;0.0;0.4111218045363546;-0.44904007284291764;0.44904007284291764;0.4111218045363546;1.025;1.75;2.425;1.3426105454773898;1626.427562101884;28.44058234200953;22.741046566027354;23.55754314695508;19.096375353963907;13.068523911971905;14.916835…
119;11.955604582268677;-0.485050094215999;11.955604582268677;0.01648221811468531;0.32209387662188216;542.6440000000003;508.3720000000004;542.275386948;208.0;0.0;0.4111218045363546;-0.44904007284291764;0.44904007284291764;0.4111218045363546;1.0;1.75;2.45;1.3316516645385494;1507.750020431607;28.225039392385707;22.709007035475803;22.709007035475803;19.333738893542467;13.333900726378701;13.3339007263…
120;12.76652706217553;-0.06677227632180194;12.76652706217553;0.06677227632180194;0.3630294263228006;538.7000000000003;500.39600000000024;538.3168578360002;208.0;0.0;0.3213295324070919;-0.3830142988952304;0.3830142988952304;0.3213295324070919;0.9;1.55;2.25;1.1685420634857446;1466.005110311315;27.639252954758806;23.38369412441805;23.38369412441805;19.474366886035764;14.28134945309458;14.28134945309…
121;11.951381955628015;-0.4706734569941815;11.951381955628015;0.2765480169421224;0.31478460754927395;543.6720000000004;506.3760000000004;543.295788044;210.0;0.0;0.41112180453635466;-0.4490400728429176;0.4490400728429176;0.41112180453635466;0.975;1.65;2.325;1.2751239106828585;1426.4720651189548;28.061902685569176;23.338763547472723;23.338763547472723;19.423055291019505;13.657519293415172;13.657519…
122;11.919446121845368;-0.47147205188795716;11.919446121845368;0.27781582445985076;0.40721902047836295;486.5760000000002;456.33600000000024;486.23793882;186.0;0.0;0.4111218045363546;-0.44904007284291764;0.44904007284291764;0.4111218045363546;1.0833333333333333;1.8611111111111112;2.611111111111111;1.3760660456066671;1359.9541693270112;25.07033885400646;20.477336389599675;20.477336389599675;17.4912…
123;12.39807751569027;0.0813758718263462;12.39807751569027;0.0813758718263462;0.34131628565019206;523.6850000000003;486.3890000000003;523.305958804;202.0;0.0;0.22387921250763887;-0.3830142988952304;0.3830142988952304;0.22387921250763887;0.9230769230769231;1.5897435897435896;2.3076923076923075;1.148459479582032;1430.5813596642354;26.769009466755726;22.64358731010464;22.64358731010464;19.0468465311…
124;12.148697618381194;-0.5295250425517499;12.148697618381194;0.2445578762826206;0.3571896181939469;529.6450000000003;494.36500000000035;529.2801379800001;204.0;0.0;0.41124190817174916;-0.4945543474134144;0.4945543474134144;0.41124190817174916;1.0512820512820513;1.8205128205128205;2.5641025641025643;1.4143736111933158;1475.270221423202;27.51793261119916;22.847199715909998;22.847199715909998;18.83…
125;9.771404371264405;0.18851061491983256;9.771404371264405;0.18851061491983256;0.5498941951873773;400.4860000000001;376.29400000000015;400.20115938800006;152.0;0.0;0.16472660056158311;-0.5079438701955036;0.5079438701955036;0.16472660056158311;0.9;1.6666666666666667;2.4;1.4731535422069066;1192.275489552221;20.664561460070647;16.862561658831826;16.862561658831826;14.59735678832402;10.0553162416878…
126;9.53332424431294;0.21570956662046314;9.53332424431294;0.21570956662046314;0.549894195187377;400.4860000000002;376.2940000000002;400.201159388;152.0;0.0;0.16472789294570686;-0.5079662447317332;0.5079662447317332;0.16472789294570686;0.9;1.6666666666666667;2.433333333333333;1.5203879470461583;1192.2754895522212;20.664561460070647;16.86256165883183;16.86256165883183;14.59735678832402;10.055316241…
127;9.518803522982006;0.2155135245192774;9.518803522982006;0.2155135245192774;0.5498941951873773;400.4860000000001;376.2940000000001;400.20115938800006;152.0;0.0;0.164726600411616;-0.5079662447317332;0.5079662447317332;0.164726600411616;0.8333333333333334;1.4666666666666666;2.1666666666666665;1.4637864283791537;1175.0254895522207;20.664561460070647;16.862561658831826;16.862561658831826;14.5973567…
128;13.077884143419313;-0.14022550266256206;13.077884143419313;0.14022550266256206;0.4647182627766457;488.4630000000004;457.21500000000026;487.19056597200006;176.0;0.0;0.2582704596342995;-0.3700141657395569;0.3700141657395569;0.2582704596342995;1.0;1.7272727272727273;2.4545454545454546;1.3727543758504253;1151.1563945742164;23.371668241257186;19.28109426429883;20.792952156335737;15.93556074577555;…
129;13.06594717504802;-0.14182738164877562;13.06594717504802;0.14182738164877562;0.5165400869061123;474.4360000000004;445.20400000000024;473.17491590800006;170.0;0.0;0.2582704596342995;-0.370013325107687;0.370013325107687;0.2582704596342995;1.03125;1.75;2.46875;1.430164364494402;1134.8201166442543;22.66456146007064;18.573987483112283;20.08584537514919;15.43556074577555;11.027619921745991;11.78354…
130;9.815519597601853;0.18960372191571762;9.815519597601853;0.18960372191571762;0.5346015252133051;414.51300000000015;388.3050000000002;414.21680945200006;158.0;0.0;0.16501444342442334;-0.5079438701955036;0.5079438701955036;0.16501444342442334;0.967741935483871;1.7096774193548387;2.4193548387096775;1.5182252406514403;1239.1520970538777;21.53480494807372;17.7852113896422;17.7852113896422;15.008040…
131;11.922216204947862;-0.4683856321348705;11.922216204947862;0.2800833981559958;0.37430096901503124;485.59200000000027;454.3440000000003;485.25392323200003;186.0;0.0;0.4111218045363546;-0.44904007284291764;0.44904007284291764;0.4111218045363546;1.0833333333333333;1.8611111111111112;2.611111111111111;1.376066045606667;1358.5673473790982;25.07033885400646;20.569088099135808;20.569088099135808;17.4…
132;12.385417431306363;-0.16510516348901438;12.385417431306363;0.16510516348901438;0.3156514805846719;538.7000000000003;500.3960000000004;538.316857836;208.0;0.0;0.31874402779898237;-0.3830142988951567;0.3830142988951567;0.31874402779898237;0.95;1.725;2.5;1.15732047148286;1466.7293717201103;27.476116247942276;23.143587310104643;23.143587310104643;19.546846531107196;14.364131851154617;14.364131851…
133;12.393236560789791;-0.38510560965513485;12.393236560789791;0.38510560965513485;0.2584971279800299;553.0700000000003;523.8380000000004;552.2152852280001;202.0;0.0;0.3232237606091564;-0.3830142988952304;0.3830142988952304;0.3232237606091564;0.85;1.525;2.25;1.1780906933591173;1658.283074994994;27.639252954758806;22.01096190356346;22.766890849581916;19.457530133630154;13.052166094863995;13.430130…
134;12.37290390457916;-0.165222767629436;12.37290390457916;0.165222767629436;0.31565148058467185;538.7000000000003;500.3960000000003;538.3168578360002;208.0;0.0;0.31874402779898237;-0.3830142988952304;0.3830142988952304;0.31874402779898237;0.9;1.575;2.3;1.1313584063655493;1449.4793717201105;27.476116247942272;23.143587310104643;23.143587310104643;19.546846531107196;14.364131851154617;14.364131851…
135;12.354827146761533;-4.634858055724543;12.354827146761533;0.028977981414641807;0.3068535905934073;494.4290000000003;466.2050000000002;494.159641256;178.0;0.0;0.3350107496345223;-0.34063600250428033;0.34063600250428033;0.3350107496345223;1.0909090909090908;1.7575757575757576;2.3636363636363638;1.6449485421701457;1233.7212400494582;23.80275414050484;18.20286178106364;19.991716163063472;15.553793…
136;12.779040588902735;-0.0666546721813801;12.779040588902735;0.0666546721813801;0.3630294263228006;538.7000000000003;500.39600000000036;538.316857836;208.0;0.0;0.3213295324070919;-0.3830142988951567;0.3830142988951567;0.3213295324070919;0.95;1.7;2.45;1.1960484501453619;1483.2551103113146;27.639252954758803;23.383694124418053;23.383694124418053;19.474366886035764;14.28134945309458;14.281349453094…
137;9.7435931271921;0.4976777217848303;9.7435931271921;0.4976777217848303;0.42738675368105694;463.58900000000017;434.35700000000026;463.2484439280001;176.0;0.0;0.10297693763332806;-0.36116594469844754;0.36116594469844754;0.10297693763332806;1.0857142857142856;1.9428571428571428;2.7714285714285714;1.3911574173760415;1404.5958912799586;24.20009536600338;20.122454844518412;20.122454844518412;17.1016…
138;12.872968530449725;-3.9401825199417337;12.872968530449725;0.03232912289033463;0.26199157285540026;608.5550000000003;581.3390000000002;607.1323994640001;210.0;0.0;0.26293360444506503;-0.38301429889512856;0.38301429889512856;0.26293360444506503;0.8780487804878049;1.6097560975609757;2.3658536585365852;1.2573531920494867;1851.6390831049496;28.725039392385714;22.128072688310787;24.456427161275425;…
139;12.405750087516996;-0.3849880055147141;12.405750087516996;0.3849880055147141;0.2584971279800299;553.0700000000003;523.8380000000003;552.2152852280002;202.0;0.0;0.3232237606091564;-0.3830142988951567;0.3830142988951567;0.3232237606091564;0.875;1.65;2.425;1.2059744845179803;1675.5330749949942;27.639252954758806;22.010961903563462;22.766890849581916;19.457530133630154;13.052166094863995;13.43013…
140;12.805585455050476;-4.46036302927482;12.805585455050476;0.11993362560760912;0.2826528196279963;571.6070000000002;543.3830000000003;571.230743176;214.0;0.0;0.415910266510398;-0.38301429889515676;0.415910266510398;0.38301429889515676;0.8809523809523809;1.5952380952380953;2.2857142857142856;1.2006391073333744;1739.9915925197283;29.432146173572253;22.76689084958191;22.76689084958191;20.1688549990…
141;12.410591042417476;0.08149347596676781;12.410591042417476;0.08149347596676781;0.34131628565019206;523.6850000000004;486.38900000000035;523.305958804;202.0;0.0;0.22387921250763887;-0.38301429889515676;0.38301429889515676;0.22387921250763887;0.9743589743589743;1.7435897435897436;2.5128205128205128;1.1761722212722092;1447.8313596642352;26.76900946675573;22.643587310104643;22.643587310104643;19.0…
142;11.936101246499108;-0.4677657832924915;11.936101246499108;0.27983977453574904;0.3997495827410345;499.6190000000003;466.3550000000003;499.2695732960001;192.0;0.0;0.4111218045363546;-0.44904007284291764;0.44904007284291764;0.4111218045363546;1.027027027027027;1.7837837837837838;2.5135135135135136;1.3657632040182703;1389.6853804407651;25.940582342009534;21.516301694635764;21.516301694635764;17.8…
143;11.923587719771902;-0.46788338743291313;11.923587719771902;0.2803450491704058;0.3997495827410345;499.6190000000003;466.35500000000025;499.2695732960001;192.0;0.0;0.4111218045363546;-0.44904007284291764;0.44904007284291764;0.4111218045363546;0.972972972972973;1.6216216216216217;2.2972972972972974;1.3299585509067895;1372.4353804407651;25.940582342009538;21.51630169463576;21.51630169463576;17.88…
144;12.188545202765102;-0.5581611652106908;12.188545202765102;0.4753119964978012;0.33668907333460385;519.6090000000004;490.37700000000035;519.238273168;196.0;0.0;0.41658710942714117;-0.4101071569834087;0.41658710942714117;0.4101071569834087;0.8461538461538461;1.5128205128205128;2.230769230769231;1.1820817931816867;1591.0263742233094;26.76900946675573;21.618595990207723;21.618595990207723;19.04684…
145;12.201058729492306;-0.5580435610702696;12.201058729492306;0.47538692649238135;0.3366890733346038;519.6090000000004;490.37700000000035;519.2382731680001;196.0;0.0;0.41658710942714117;-0.4101071569834087;0.41658710942714117;0.4101071569834087;0.8717948717948718;1.641025641025641;2.41025641025641;1.2112472856859111;1608.2763742233094;26.769009466755726;21.618595990207723;21.618595990207723;19.04…
146;12.798468244944381;-4.459872360607626;12.798468244944381;0.11984036988743685;0.2826528196279963;571.6070000000002;543.3830000000003;571.230743176;214.0;0.0;0.415910266510398;-0.3830142988952304;0.415910266510398;0.3830142988952304;0.8333333333333334;1.4523809523809523;2.0952380952380953;1.1749328172376994;1722.741592519728;29.432146173572256;22.766890849581912;22.766890849581912;20.1688549990…
147;11.990216472836558;-0.46667267629660647;11.990216472836558;0.27796496584275876;0.3777529319759973;513.6460000000003;478.3660000000003;513.28522336;198.0;0.0;0.41112180453637226;-0.4490400728429176;0.4490400728429176;0.41112180453637226;1.0789473684210527;1.8157894736842106;2.526315789473684;1.4082722514778154;1437.5914558438726;26.810825830012615;22.438951425446138;22.438951425446138;18.29573…
148;12.0474013220849;-0.46369170921841785;12.0474013220849;0.276817655194185;0.37775293197599735;513.6460000000004;478.36600000000027;513.28522336;198.0;0.0;0.41112195933899576;-0.44904007196665313;0.44904007196665313;0.41112195933899576;1.0526315789473684;1.8421052631578947;2.5789473684210527;1.3994679817545972;1454.8414558438724;26.810825830012615;22.43895142544614;22.43895142544614;18.29573409…
149;9.700243798250236;0.41448674664748597;9.700243798250236;0.41448674664748597;0.4513212270589066;483.3990000000003;459.20700000000033;482.127631368;170.0;0.0;0.13912873759538863;-0.4951166431890935;0.4951166431890935;0.13912873759538863;1.2121212121212122;2.0303030303030303;2.787878787878788;1.6154575911831088;1217.2329640016744;23.20853153444066;18.275509154082346;19.787367046119257;16.0840499…
150;9.62417126738604;0.4508922966607296;9.62417126738604;0.4508922966607296;0.5042682672162746;453.3730000000002;431.1970000000002;452.117066684;158.0;0.0;0.10297781057148035;-0.3787927367844273;0.3787927367844273;0.10297781057148035;1.1612903225806452;2.0;2.774193548387097;1.586662798488964;1150.2598427406842;21.631181265251033;16.94461113280811;18.456469024845024;15.135361590784807;10.154410161…
151;12.691694628284914;-0.3278681098242784;12.691694628284914;0.2808347246324203;0.33827845471501555;470.92400000000015;451.7720000000002;470.1370349080001;168.0;0.0;0.25678967276234005;-0.3835335249718587;0.3835335249718587;0.25678967276234005;1.088235294117647;1.9411764705882353;2.764705882352941;1.5159674607614098;1531.0038617265222;23.656125291633362;18.02783424043802;18.783763186456476;16.49…
152;12.933789299486726;-0.13055329500946344;12.933789299486726;0.003908972988478254;0.2721232074384758;497.6280000000002;470.41200000000026;497.19977948400003;182.0;0.0;0.26523527739288394;-0.3835335249718587;0.3835335249718587;0.26523527739288394;1.0277777777777777;1.8333333333333333;2.5833333333333335;1.4676029232192065;1578.852607321409;25.449018510446813;20.533554193203074;21.350050774130796;…
153;12.768175164944022;-0.23342366537983383;12.768175164944022;0.23342366537983383;0.2930241721857623;465.5210000000002;442.3370000000002;465.2025563560001;174.0;0.0;0.2731750908125674;-0.3835335249718587;0.3835335249718587;0.2731750908125674;1.1142857142857143;1.9714285714285715;2.8;1.3191833180771282;1564.5239826184838;23.940582342009538;18.986733060612263;18.986733060612263;17.0468465311072;11…
154;12.917554816615961;-0.1891417386258658;12.917554816615961;0.1891417386258658;0.3478081095745561;449.51800000000014;426.3340000000003;449.19640835600006;168.0;0.0;0.2552360312157352;-0.3835335249718587;0.3835335249718587;0.2552360312157352;0.9411764705882353;1.7941176470588236;2.6176470588235294;1.518783998833932;1523.1800446177583;23.656125291633362;18.78000644111846;18.78000644111846;16.4743…
155;13.087410258792833;-0.1842286622842173;13.087410258792833;0.1842286622842173;0.28393280770982326;477.5720000000002;450.35600000000017;477.2277084840001;180.0;0.0;0.25523603379349546;-0.3835335249718587;0.3835335249718587;0.25523603379349546;0.9722222222222222;1.8055555555555556;2.611111111111111;1.487980576623734;1571.7887074470295;25.23347556082299;20.357356710308082;20.357356710308082;17.38…
156;13.167235939064941;-0.18871656855783803;13.167235939064941;0.012419447268513295;0.2780784100681201;491.5990000000002;462.36700000000025;491.2433585480001;186.0;0.0;0.25523603509908543;-0.3835335249718587;0.3835335249718587;0.25523603509908543;0.9459459459459459;1.7567567567567568;2.5405405405405403;1.4812491205421816;1614.7151308237608;26.156125291633362;21.280006441118456;21.280006441118456;…
157;9.777274143580927;0.3516071966076131;9.777274143580927;0.3516071966076131;0.2662020428206018;534.4470000000001;509.2470000000003;533.1385304;188.0;0.0;0.1391287375954693;-0.49611028735474805;0.49611028735474805;0.1391287375954693;1.0;1.7837837837837838;2.4864864864864864;1.7662169964298484;1529.7745859946954;26.52636877963644;20.84188938202882;22.35374727406573;17.820432100986995;11.312254415…
158;9.768322136713673;0.35170608026918404;9.768322136713673;0.35170608026918404;0.26620204282060134;534.4470000000002;509.24700000000036;533.1385304;188.0;0.0;0.1391287375954693;-0.49611028735475793;0.49611028735475793;0.1391287375954693;0.972972972972973;1.7567567567567568;2.4054054054054053;1.7356741167405494;1512.524585994695;26.52636877963644;20.84188938202882;22.35374727406573;17.82043210098…
159;9.777274143580927;0.3516071966076131;9.777274143580927;0.3516071966076131;0.2662020428206018;534.4470000000001;509.2470000000003;533.1385304;188.0;0.0;0.1391287375954693;-0.49611028735474605;0.49611028735474605;0.1391287375954693;1.027027027027027;1.8108108108108107;2.5135135135135136;1.7662169964298482;1529.7745859946954;26.52636877963644;20.841889382028818;22.35374727406573;17.8204321009869…
160;9.775266581158117;0.3617060802691838;9.775266581158117;0.3617060802691838;0.23805025189136245;533.4590000000002;507.2510000000004;532.1432814320001;188.0;0.0;0.1391287375954693;-0.49611029508138654;0.49611029508138654;0.1391287375954693;0.972972972972973;1.7027027027027026;2.3513513513513513;1.7356741167405496;1509.8587154280451;26.52636877963644;20.97202605571849;22.483883947755395;17.820432…
161;13.052793079492135;-4.527974490250698;13.052793079492135;0.07884455139656188;0.284482729967829;515.5390000000002;491.3470000000003;515.1932950480001;192.0;0.0;0.415934217535096;-0.32197525774060487;0.415934217535096;0.32197525774060487;0.9473684210526315;1.7105263157894737;2.4473684210526314;1.4244111338087628;1607.1784457863123;26.863232072819905;20.69835691052231;20.69835691052231;18.185691…
162;13.074359126366838;-4.545251576239382;13.074359126366838;0.10239762641333239;0.28021965566387713;518.4990000000001;497.33100000000024;518.167808572;192.0;0.0;0.4159342175350961;-0.48085262824711295;0.48085262824711295;0.4159342175350961;0.9736842105263158;1.7894736842105263;2.5789473684210527;1.4770380083990635;1648.0138479498023;26.86323207281991;20.24479788142038;20.24479788142038;18.223696…
163;13.043185995349727;-4.512419447268512;13.043185995349727;0.03986299249563774;0.2829336000980186;503.48800000000017;483.32800000000026;503.1681429200001;186.0;0.0;0.41598551768317366;-0.3835335249718587;0.41598551768317366;0.3835335249718587;0.972972972972973;1.7837837837837838;2.5675675675675675;1.4812491205421812;1628.6302595086281;26.156125291633362;19.41389986014614;19.41389986014614;17.68…
164;13.107368084022045;-4.548004555903281;13.107368084022045;0.10230328883444817;0.20244290136418422;546.5570000000002;521.3570000000003;546.21034208;204.0;0.0;0.4159342175350961;-0.36864000333754016;0.4159342175350961;0.36864000333754016;1.0;1.825;2.625;1.4642928084325106;1682.308018171974;28.277445635193;21.328113422519237;21.328113422519237;19.223696553901735;12.328619514684837;12.328619514684…
165;13.102368084022043;-4.553544722108268;13.102368084022043;0.055488543640827004;0.20148096761153028;547.5410000000002;523.3490000000004;547.194357668;204.0;0.0;0.4159342175350961;-0.3945450369506142;0.4159342175350961;0.3945450369506142;1.0;1.825;2.625;1.4642928084325104;1684.656533717571;28.277445635193;21.197976748829568;21.197976748829568;19.223696553901735;12.23659899023781;12.2365989902378…
166;12.874470916389205;-0.24778371393450738;12.874470916389205;0.24778371393450738;0.31949867872171284;469.9360000000002;449.7760000000002;469.1417859400001;168.0;0.0;0.25523667922054444;-0.3835335249718587;0.3835335249718587;0.25523667922054444;1.0;1.8529411764705883;2.676470588235294;1.5187839988339318;1529.2950725450585;23.656125291633366;18.157970914127688;18.91389986014614;16.474366886035767…
167;10.18335327309941;0.20933333580254398;10.18335327309941;0.20933333580254398;0.4064128067965057;474.56800000000027;448.3600000000003;474.216809452;178.0;0.0;0.1636913462229717;-0.5079438669823635;0.5079438669823635;0.1636913462229717;0.8333333333333334;1.6666666666666667;2.388888888888889;1.3417878243154222;1560.57874232073;24.22503939238571;19.989419819093367;19.989419819093367;17.65299968098…
168;9.784218588025372;0.3616071966076131;9.784218588025372;0.3616071966076131;0.23805025189136245;533.4590000000002;507.2510000000003;532.1432814320001;188.0;0.0;0.1391287375954693;-0.49611029508137716;0.49611029508137716;0.1391287375954693;1.0;1.7837837837837838;2.4864864864864864;1.7662169964298484;1527.1087154280453;26.52636877963644;20.972026055718487;22.4838839477554;17.820432100986995;11.45…
169;9.772714273195897;0.3805544761869515;9.772714273195897;0.3805544761869515;0.3457763867906034;540.4950000000001;509.24700000000024;539.1854805920001;194.0;0.0;0.1391287375954693;-0.4961104955215777;0.4961104955215777;0.1391287375954693;1.027027027027027;1.7567567567567568;2.4324324324324325;1.591627870752258;1330.6226568335815;26.363232072819912;21.352479261579223;22.86433715361613;17.96459005…
170;12.950792880359979;-2.9586315876081795;12.950792880359979;0.05247913741219001;0.27666200088859483;501.4970000000002;480.3290000000002;501.17247935200015;186.0;0.0;0.38703319423470645;-0.43476301742672413;0.43476301742672413;0.38703319423470645;1.027027027027027;1.864864864864865;2.675675675675676;1.4603148496684142;1603.484636031869;25.940582342009538;19.521533946790402;19.521533946790402;17.…
171;12.902248694166982;-0.20997507195919884;12.902248694166982;0.20997507195919884;0.28720774273868216;514.3870000000002;494.22700000000026;513.0912703600002;168.0;0.0;0.2552364829850467;-0.3835335249718587;0.3835335249718587;0.2552364829850467;1.0;1.8529411764705883;2.676470588235294;1.5187839988339318;1529.2950725450585;23.656125291633366;18.157970914127688;19.74396745324239;16.474366886035767;…
172;9.760964001808288;0.3778672532939187;9.760964001808288;0.3778672532939187;0.28663538449370574;541.4790000000004;511.2390000000004;540.16949618;194.0;0.0;0.1391287375954693;-0.49611049554764924;0.49611049554764924;0.1391287375954693;1.0810810810810811;1.864864864864865;2.5945945945945947;1.5468780683554353;1317.250718809911;26.200095366003374;21.02062073772968;22.532478629766587;18.03273840075…
173;9.643690347789677;0.4149927024793465;9.643690347789677;0.4149927024793465;0.4513212270589066;483.39900000000034;459.2070000000003;482.127631368;170.0;0.0;0.1391287375953739;-0.49511664318909354;0.49511664318909354;0.1391287375953739;1.2121212121212122;2.0303030303030303;2.787878787878788;1.5706157114715023;1217.2329640016744;23.20853153444066;18.27550915408235;19.787367046119257;16.0840499957…
174;9.56761781692548;0.4512221112965509;9.56761781692548;0.4512221112965509;0.5042682672162746;453.37300000000016;431.1970000000002;452.11706668400006;158.0;0.0;0.10297780757143474;-0.3787927367844273;0.3787927367844273;0.10297780757143474;1.1612903225806452;2.0;2.774193548387097;1.542998740556194;1150.259842740684;21.631181265251033;16.94461113280811;18.45646902484502;15.13536159078481;10.154410…
175;13.083372632820062;-0.23240514686131508;13.083372632820062;0.15572065664115153;0.32134436941334277;495.5910000000002;466.35900000000026;495.2495065480001;188.0;0.0;0.27342830427027864;-0.3835335249718587;0.3835335249718587;0.27342830427027864;1.027027027027027;1.8108108108108107;2.5405405405405403;1.478795490995938;1624.9586547442634;26.319261998449893;21.4423828245495;21.4423828245495;17.596…
176;9.758638490377324;0.3796343372980626;9.758638490377324;0.3796343372980626;0.39633962063088607;526.4680000000004;497.2360000000003;525.169830528;188.0;0.0;0.1391287375954693;-0.4961104955215777;0.4961104955215777;0.1391287375954693;1.0555555555555556;1.8055555555555556;2.5;1.6258182720759202;1313.9874666204892;25.656125291633362;20.645372480392677;22.157230372429588;17.426585250869643;11.71480…
177;9.68407061911117;0.3738996680194373;9.68407061911117;0.3738996680194373;0.4257577531662377;471.38800000000015;447.1960000000002;470.127631368;166.0;0.0;0.1391287375954693;-0.4961104955215777;0.4961104955215777;0.1391287375954693;1.09375;1.84375;2.5;2.091657733417272;1203.049086411655;23.25034789769755;18.369731760146532;19.881589652183443;15.370942358203823;9.897109756410018;10.65303870242847…
178;9.746750784927496;0.3836668391877076;9.746750784927496;0.3836668391877076;0.349131072386694;511.45300000000043;483.22900000000027;510.158931496;182.0;0.0;0.1391287375954693;-0.4961104955215777;0.4961104955215777;0.1391287375954693;1.0571428571428572;1.8285714285714285;2.5428571428571427;1.6579636753173328;1280.6370032276534;24.785881803630286;19.90526566607927;21.417123558116177;17.0327384007…
179;13.053726036529596;-4.545043573307818;13.053726036529596;0.10431298821880453;0.2481530179447639;522.9180000000001;504.7740000000002;522.1182715360001;186.0;0.0;0.4159342175350961;-0.3249280278309986;0.4159342175350961;0.3249280278309986;0.972972972972973;1.7837837837837838;2.5675675675675675;1.473557425806597;1632.7719689587047;26.156125291633362;19.214514063965744;19.970443009984198;17.68569…
180;9.726397347632952;0.37050562810441834;9.726397347632952;0.37050562810441834;0.45871790092757536;499.3980000000004;475.20600000000036;498.12254598799996;176.0;0.0;0.1391287375954693;-0.49611048876415825;0.49611048876415825;0.1391287375954693;1.1176470588235294;1.8823529411764706;2.588235294117647;1.7177835323515105;1267.4760589959415;24.078775022443736;18.899300394170037;20.41115828620695;16.5…
181;9.738938284927496;0.373462757555054;9.738938284927496;0.373462757555054;0.4012756012868962;513.4250000000004;487.2170000000003;512.138196052;182.0;0.0;0.1391287375954693;-0.4961104955215777;0.4961104955215777;0.1391287375954693;1.1142857142857143;1.8857142857142857;2.6;1.6579636753173328;1284.0526456122352;24.785881803630282;19.606407175356583;21.118265067393494;17.032738400752294;11.21248836…
182;9.750427804758662;0.37587163295094284;9.750427804758662;0.37587163295094284;0.3273523919991991;527.4520000000003;499.2280000000004;526.153846116;188.0;0.0;0.1391287375954693;-0.49611049554760156;0.49611049554760156;0.1391287375954693;1.1111111111111112;1.8888888888888888;2.611111111111111;1.6009028489336234;1300.6439915993112;25.49298858481683;20.313513956543133;21.82537184858004;17.532738400…
183;12.98846142863474;-4.5259889331354985;12.98846142863474;0.08277912481743344;0.3726603584184331;459.43100000000015;443.3030000000002;459.13069479200004;168.0;0.0;0.415934217535096;-0.32197525774060737;0.415934217535096;0.32197525774060737;0.8529411764705882;1.6470588235294117;2.4411764705882355;1.4574566753229448;1495.7619473846669;23.70853153444066;17.491250129335764;17.491250129335764;16.381…
184;12.370058097601376;-2.2996484916055024;12.370058097601376;0.2767025427220444;0.3466795964032833;475.5330000000003;445.2930000000003;475.21371182999997;176.0;0.0;0.1652963317860443;-0.5079563762213666;0.5079563762213666;0.1652963317860443;1.088235294117647;1.8529411764705883;2.5588235294117645;1.4791633970777285;1353.6361577963983;23.70853153444066;19.60767324247916;20.502100433479075;16.36432…
185;12.990599298904476;-4.523567937270447;12.990599298904476;0.07918344580508774;0.3137680050033692;476.4830000000002;461.3630000000003;476.0918667600001;168.0;0.0;0.415934217535096;-0.32197525476990263;0.415934217535096;0.32197525476990263;0.8823529411764706;1.6764705882352942;2.4705882352941178;1.4574566753229448;1499.3715878591038;23.70853153444066;17.37493455511005;18.19143113603777;16.381161…
186;12.754791486090443;-0.07073774357428331;12.754791486090443;0.07073774357428331;0.2163402639722265;587.7090000000003;558.4770000000002;587.210344168;214.0;0.0;0.22829402455785014;-0.37777781989763004;0.37777781989763004;0.22829402455785014;0.9069767441860465;1.744186046511628;2.627906976744186;1.166598604235262;1879.1838860695368;29.011650153875006;23.31130133104776;24.127797911975485;21.19180…
187;12.993646593645842;-0.36696523150437277;12.993646593645842;0.02034737050345692;0.3810111694363559;640.789;596.4370000000001;640.3485518880001;248.0;0.0;0.3231784397543058;-0.38140214092655067;0.38140214092655067;0.3231784397543058;0.7659574468085106;1.3829787234042554;2.0;0.9972015242013919;1536.7487428672055;32.32948739907078;27.229759339369277;27.229759339369277;22.90701987641334;16.9269107…
188;12.866844164011837;-0.38075191244223583;12.866844164011837;0.11639746030402698;0.3981862361254799;455.47000000000025;434.30200000000025;455.14812077200014;170.0;0.0;0.2508588792544245;-0.5070348187275744;0.5070348187275744;0.2508588792544245;1.1764705882352942;1.9705882352941178;2.7058823529411766;1.565172108489115;1468.0752219986884;23.8192619984499;18.278665776850403;18.278665776850403;16.4…
189;11.853633083204622;-0.28116766750195765;11.853633083204622;0.15288249559082834;0.6215757311064052;437.50400000000025;410.28800000000024;437.217537724;168.0;0.0;0.40897511530095804;-0.45273560946552355;0.45273560946552355;0.40897511530095804;1.09375;1.8125;2.5;1.5406186600948266;1100.6599766611976;22.07877502244374;18.106332578211102;18.106332578211102;15.635361590784807;10.905617333092147;10.…
190;12.500508083204625;-0.5025443757997357;12.500508083204625;0.136938618039808;0.5684802858812582;479.58500000000026;446.32100000000025;479.264487916;186.0;0.0;0.40978023939197594;-0.44368881340974564;0.44368881340974564;0.40978023939197594;1.0571428571428572;1.7428571428571429;2.4;1.4594433288636286;1188.2310877944315;24.578775022443736;20.606332578211102;20.606332578211102;16.78180820019153;12…
191;9.802404480750072;0.38419462290772644;9.802404480750072;0.38419462290772644;0.1723958320111367;611.6140000000003;571.2940000000003;610.2477465;224.0;0.0;0.1391287375954693;-0.49611049554764924;0.49611049554764924;0.1391287375954693;0.9523809523809523;1.6666666666666667;2.380952380952381;1.3235760704080728;1400.531811975768;29.73562927193611;24.55615464366241;26.06801253569932;20.5327384007522…
192;13.182281181628825;-0.18266176577833493;13.182281181628825;0.18266176577833493;0.3458205789837983;538.4790000000004;509.2470000000003;537.169830528;192.0;0.0;0.2582704611479911;-0.4922621040269312;0.4922621040269312;0.2582704611479911;0.972972972972973;1.6756756756756757;2.3783783783783785;1.277944380006821;1444.1596232871361;25.940582342009534;20.877423287961552;22.38928117999846;17.88505048…
193;12.959556474870327;-0.23380934768561024;12.959556474870327;0.23380934768561024;0.49356820489555314;411.29200000000014;395.1640000000002;410.070116492;140.0;0.0;0.2594296514204327;-0.324124967466748;0.324124967466748;0.2594296514204327;1.0357142857142858;1.7142857142857142;2.392857142857143;1.824648254220059;1229.713334057843;19.836134335324456;15.201970445688826;16.713828337725733;13.43556074…
194;14.145837301760821;-0.5260845248593256;14.145837301760821;0.19739341878726813;0.7351350327564778;357.77200000000005;344.6680000000001;357.06803255600005;126.0;0.0;0.1624124447364441;-0.49284311473044773;0.49284311473044773;0.1624124447364441;1.16;1.88;2.52;2.2211742237463397;1001.7582287624778;17.974327015758657;13.430954333083854;14.18688327910231;12.06641190556351;7.239531374334586;7.617495…
195;12.092877928949356;-0.26326388888888874;12.092877928949356;0.06709753256470408;0.5876506230424621;268.27200000000005;256.17599999999993;268.084792244;100.0;0.0;0.193038271854817;-0.5078563705881806;0.5078563705881806;0.193038271854817;1.0;1.7;2.4;2.291193528201407;851.3618916532103;14.27565640300939;10.459862599134318;10.459862599134318;9.541713895658196;5.966747515250196;5.966747515250196;4.…
196;12.148433484504913;-0.18326388888888867;12.148433484504913;0.18326388888888867;0.5855892854252639;267.288;254.18399999999994;267.100776656;100.0;0.0;0.19297711795892666;-0.45363893940592537;0.45363893940592537;0.19297711795892666;0.85;1.55;2.25;2.2911935282014064;851.3618916532104;14.27565640300939;10.589999272823986;10.589999272823986;9.541713895658196;6.03181585209503;6.03181585209503;4.583…
197;12.051766817838246;-0.11076388888888888;12.051766817838246;0.11076388888888888;0.652059197793744;252.273;240.17699999999994;252.089877624;94.0;0.0;0.19289412153409996;-0.45581719792628594;0.45581719792628594;0.19289412153409996;0.8421052631578947;1.5263157894736843;2.263157894736842;2.23558589705129;804.4836768266103;13.405412915006313;10.089999272823986;10.089999272823986;9.131030293135236;5…
198;12.275795540438397;-0.18122732426303845;12.275795540438397;0.18122732426303845;0.7048773404953899;282.2989999999999;268.18699999999995;282.100442308;106.0;0.0;0.193038409665323;-0.4966579704320257;0.4966579704320257;0.193038409665323;1.0952380952380953;1.9047619047619047;2.619047619047619;2.287488966012164;884.3147512605966;14.982763184195939;11.420897294098223;11.420897294098223;10.079718698…
199;12.081434240362812;-0.2178009259259257;12.081434240362812;0.05268056605358207;0.4640249816999991;268.27200000000005;256.17599999999993;268.084792244;100.0;0.0;0.19290406068103788;-0.5056447973190781;0.5056447973190781;0.19290406068103788;1.0;1.7;2.4;2.3068859919350957;851.3618916532104;14.27565640300939;10.459862599134318;10.459862599134318;9.558550648063802;5.972730579393904;5.97273057939390…
200;12.11260015117158;-0.34456018518518516;12.11260015117158;0.0872176030906191;0.464024981699999;268.272;256.17599999999993;268.084792244;100.0;0.0;0.19665809298989628;-0.5070346481038247;0.5070346481038247;0.19665809298989628;1.0;1.7;2.4;2.320432205815562;851.3618916532104;14.27565640300939;10.459862599134318;10.459862599134318;9.558550648063802;5.972730579393904;5.972730579393904;4.47494933893…
201;12.207528344671202;-0.3510416666666665;12.207528344671202;0.05333900226757371;0.39862752862313183;283.287;270.183;283.095691276;106.0;0.0;0.19505721753831112;-0.5039435172369447;0.5039435172369447;0.19505721753831112;1.0;1.6666666666666667;2.3333333333333335;2.3119556879740237;898.6662849554008;15.14589989101247;10.959862599134318;10.959862599134318;9.969234250586759;6.178072380655383;6.17807…
202;12.092866591080877;-0.22650510204081598;12.092866591080877;0.12002262324682911;0.464024981699999;268.272;256.17599999999993;268.084792244;100.0;0.0;0.19289902886009125;-0.5056501836308831;0.5056501836308831;0.19289902886009125;1.05;1.85;2.6;2.2917790273130407;868.6118916532105;14.27565640300939;10.459862599134318;10.459862599134318;9.541713895658193;5.966747515250197;5.966747515250197;4.50754…
203;12.063199168556311;-0.11946806500377893;12.063199168556311;0.11946806500377893;0.652059197793744;252.273;240.17699999999994;252.089877624;94.0;0.0;0.1928941323800875;-0.45581585568996247;0.45581585568996247;0.1928941323800875;0.8947368421052632;1.6842105263157894;2.473684210526316;2.2687328389298114;821.7336768266103;13.405412915006313;10.089999272823986;10.089999272823986;9.131030293135234;5…
204;12.35148904006047;-0.20164351851851814;12.35148904006047;0.20164351851851814;0.70487734049539;282.299;268.187;282.100442308;106.0;0.0;0.19666629188315302;-0.4958373608740875;0.4958373608740875;0.19666629188315302;1.0476190476190477;1.7619047619047619;2.4285714285714284;2.3073804595667213;867.0647512605965;14.982763184195939;11.420897294098223;11.420897294098223;10.096555450524587;6.3614962173…
205;12.178100907029478;-0.2915684051398333;12.178100907029478;0.034754319287147784;0.39862752862313183;283.287;270.183;283.095691276;106.0;0.0;0.19298212555920902;-0.5038666266855433;0.5038666266855433;0.19298212555920902;1.0;1.6666666666666667;2.3333333333333335;2.3257606722434545;898.6662849554008;15.14589989101247;10.959862599134318;10.959862599134318;9.969234250586759;6.178072380655384;6.1780…
206;12.356012069769301;-4.6583930069446815;12.356012069769301;0.05111219939470746;0.4184452664273343;462.43900000000025;435.22300000000024;462.15558783399996;172.0;0.0;0.5242963395952052;-0.4924679307005262;0.5242963395952052;0.4924679307005262;1.0625;1.75;2.375;1.5889698846223468;997.8389652722371;23.13961743368831;17.528782129831654;18.42320932083157;15.209328555120099;10.400247951124104;11.930…
207;12.380703427793993;-4.648188925312029;12.380703427793993;0.03722331050581862;0.3769042646730297;461.45100000000025;433.2270000000002;461.1603388659999;172.0;0.0;0.5242963395952052;-0.4925447726357668;0.5242963395952052;0.4925447726357668;1.0625;1.75;2.375;1.5889698846223468;993.9045358929463;23.13961743368831;17.95143186064203;18.845859051641945;15.209328555120099;10.611572816529291;12.141869…
208;12.42453058828782;-4.656048587695501;12.42453058828782;0.04266791931581171;0.4076189029381059;476.46600000000024;447.23400000000026;476.1712378979999;178.0;0.0;0.5242963395952052;-0.49246779805935614;0.5242963395952052;0.49246779805935614;1.0303030303030303;1.7272727272727273;2.3636363636363638;1.6181714523896693;1013.9700180426689;23.84672421487486;18.451431860642032;19.345859051641945;15.74…
209;12.228838978310495;-4.607709995410023;12.228838978310495;0.0012047919872999469;0.5578442404034503;419.41400000000016;393.2060000000002;419.14977418199993;156.0;0.0;0.5242963395952052;-0.4933119403608986;0.5242963395952052;0.4933119403608986;0.9655172413793104;1.5862068965517242;2.206896551724138;1.4502110657750682;840.4799697273427;20.69202367649561;16.120533839367795;17.01496103036771;13.887…
210;12.11260015117158;-0.34456018518518516;12.11260015117158;0.0872176030906191;0.4640249816999991;268.27200000000005;256.17599999999993;268.084792244;100.0;0.0;0.19665789851067894;-0.5048756744242067;0.5048756744242067;0.19665789851067894;1.0;1.7;2.4;2.2782187696105907;851.3618916532103;14.27565640300939;10.459862599134318;10.459862599134318;9.5585506480638;5.972730579393904;5.972730579393904;4.…
211;13.158271630098831;-4.666391762057511;13.158271630098831;0.047147839124143776;0.5491895903043915;474.49400000000026;443.24600000000027;474.191973342;178.0;0.0;0.5242963395952052;-0.40426220677164715;0.5242963395952052;0.40426220677164715;1.0909090909090908;1.7272727272727273;2.303030303030303;1.6495734845525418;1024.415124343715;24.225403871315212;19.153533872494656;20.04796106349457;15.42065…
212;12.956752670663203;-4.658048091085437;12.956752670663203;0.04576585347305895;0.5141353061114452;464.4800000000003;439.2800000000003;464.11709414999996;166.0;0.0;0.5242963395952052;-0.4042622067716471;0.5242963395952052;0.4042622067716471;1.1612903225806452;1.8709677419354838;2.5483870967741935;1.5579604485721175;934.6459587581412;22.26937394568523;16.846239213334695;18.557162985262334;14.8154…
213;14.024939826196851;-5.731097195499743;14.024939826196851;0.09170314597320761;0.25164600170013335;613.5980000000003;579.3260000000002;613.2153288779999;228.0;0.0;0.39885224693003396;-0.34422360801067775;0.39885224693003396;0.34422360801067775;0.9534883720930233;1.558139534883721;2.1627906976744184;1.4274658676345284;1479.6224192450804;31.20009536600337;23.580671214837412;24.47509840583733;20.3…
214;13.971427525139735;-5.708267679235288;13.971427525139735;0.05636044856418221;0.2983958683216409;571.6020000000003;531.2820000000003;571.26227907;218.0;0.0;0.39885224693003396;-0.3442236080106897;0.39885224693003396;0.3442236080106897;1.0769230769230769;1.7179487179487178;2.3333333333333335;1.620902992163895;1042.4628991468976;28.631181265251026;22.411616529626233;23.30604372062615;18.38004885…
215;12.662703387268943;-0.5636693465446563;12.662703387268943;0.05006560890177214;0.24587782350744164;499.5950000000003;468.3470000000004;499.2457638519999;191.0;1.0;0.21337284971510728;-0.5078861404778691;0.5078861404778691;0.21337284971510728;1.027027027027027;1.7567567567567568;2.4864864864864864;1.4281169121606847;1457.8163049113352;26.371668241257197;21.381160251612176;21.381160251612176;17.…
216;12.264363189720331;-0.17252314814814795;12.264363189720331;0.17252314814814795;0.7048773404953899;282.2989999999999;268.187;282.100442308;106.0;0.0;0.19303839881912715;-0.4966579704320257;0.4966579704320257;0.19303839881912715;1.0476190476190477;1.7619047619047619;2.4285714285714284;2.2582213362056778;867.0647512605966;14.982763184195939;11.420897294098223;11.420897294098223;10.07971869811898…
217;5.40678853787568;0.7323612195617967;5.40678853787568;0.7323612195617967;0.736065892155819;295.346;278.21;295.143310164;112.0;0.0;0.16524125625927394;-0.37777585756353615;0.37777585756353615;0.16524125625927394;1.0;1.8181818181818181;2.6363636363636362;1.699767748391814;764.5620306933959;14.777810114122522;12.221302058223774;12.221302058223774;10.915816237971967;7.441100108094914;7.44110010809…
218;4.696209726946334;0.7149121315192745;4.696209726946334;0.7149121315192745;0.6527054531791969;374.24600000000004;358.1180000000001;373.0650556120001;118.0;0.0;0.22904097484866925;-0.33819076975425477;0.33819076975425477;0.22904097484866925;1.0869565217391304;1.8695652173913044;2.652173913043478;1.7130751294944928;808.3083857763122;15.6480536021256;12.38199732570338;13.967993864818087;11.292826…
219;10.77013320482546;-0.42770106676519637;10.77013320482546;0.04135154975162214;0.48082089430895864;340.34700000000015;324.2190000000001;340.1396217519999;128.0;0.0;0.26907545076715017;-0.3381840344931436;0.3381840344931436;0.26907545076715017;1.16;1.92;2.64;1.671975056365789;901.540285481753;17.225403871315226;13.267743029121839;13.267743029121839;12.203509938206668;7.888199498528081;7.88819949…
220;10.959486843143742;-0.4291141275151018;10.959486843143742;0.013570530382850832;0.48082089430895864;340.3470000000001;324.2190000000001;340.139621752;128.0;0.0;0.27100289457687626;-0.33815380111604915;0.33815380111604915;0.27100289457687626;1.24;2.08;2.88;1.712628944616699;918.7902854817529;17.225403871315223;13.267743029121837;13.267743029121837;12.203509938206668;7.888199498528082;7.88819949…
221;11.374299871492124;-3.7227337558874427;11.374299871492124;0.0529256238256961;0.5055904247964539;374.43000000000023;356.2860000000002;374.12734281599995;136.0;0.0;0.23754770433584885;-0.3381906896768018;0.3381906896768018;0.23754770433584885;1.1153846153846154;1.8461538461538463;2.5384615384615383;1.6749194012384758;1025.4859329145117;18.148053602125596;13.80612799327537;14.622624574203096;12.…
222;9.092859183149518;0.19559970748275513;9.092859183149518;0.19559970748275513;0.6402025579828741;353.4300000000001;330.2460000000001;353.19640835600006;136.0;0.0;0.22904126760695678;-0.39504454819908513;0.39504454819908513;0.22904126760695678;1.1923076923076923;2.0384615384615383;2.8076923076923075;1.6065086658568284;886.1319231434215;17.93251065250177;14.812673606067166;14.812673606067166;12.7…
223;9.082240678803336;0.18627408330365092;9.082240678803336;0.18627408330365092;0.6281567160239938;373.84800000000007;353.6880000000001;373.14178594000003;136.0;0.0;0.2290412676034606;-0.39504454819908513;0.39504454819908513;0.2290412676034606;1.1153846153846154;1.8846153846153846;2.6153846153846154;1.5940471189716447;874.4537048681273;17.93251065250177;14.190638079076393;14.946567025094849;12.72…
224;10.822073252290522;-0.4355942442531542;10.822073252290522;0.027401046144524877;0.42159631939791276;384.40000000000015;364.2400000000001;384.16583650000007;146.0;0.0;0.26907545076715017;-0.39504454819908513;0.39504454819908513;0.26907545076715017;1.1785714285714286;1.9285714285714286;2.607142857142857;1.5788446874420372;966.1978750850509;19.50986092169139;15.07638378249485;15.07638378249485;13…
225;11.369197830675798;-3.7286509156507557;11.369197830675798;0.0459811793812519;0.6016540235287178;375.4140000000002;358.2780000000002;375.11135840400004;136.0;0.0;0.23754770433584885;-0.3777738670949911;0.3777738670949911;0.23754770433584885;1.1538461538461537;1.8846153846153846;2.576923076923077;1.6749194012384754;1027.0795609579448;18.148053602125596;13.714376283739233;14.530872864666959;12.5…
226;11.557736350047097;-3.7912349356575095;11.557736350047097;0.016880141647007463;0.601654023528718;375.41400000000004;358.2780000000001;375.11135840400004;136.0;0.0;0.23762293943936252;-0.3777738670949911;0.3777738670949911;0.23762293943936252;1.2307692307692308;2.0384615384615383;2.8076923076923075;1.7252326276073182;1044.329560957945;18.148053602125593;13.714376283739233;14.530872864666959;12…
227;11.181697830675798;-0.46029495138663745;11.181697830675798;0.45107377197384446;0.6486840393958291;339.35900000000015;322.22300000000007;339.144372784;128.0;0.0;0.24819769948539175;-0.3777738670949911;0.3777738670949911;0.24819769948539175;1.2;1.96;2.68;1.6719750563657885;900.4921599614776;17.225403871315226;13.397879702811506;13.397879702811506;12.203509938206668;7.912487096937815;7.912487096…
228;11.175052700801682;-0.1078996154817431;11.175052700801682;0.1078996154817431;0.48977559733190573;396.4550000000002;372.26300000000015;396.2022220080001;152.0;0.0;0.22904126760349455;-0.39504454819908513;0.39504454819908513;0.22904126760349455;1.1379310344827587;1.8620689655172413;2.5517241379310347;1.546294877586587;979.5427495617004;20.21696770287794;16.220921896531028;16.220921896531028;14.…
229;5.50187400764414;0.6725358899576003;5.50187400764414;0.6725358899576003;0.5157057147291066;416.48500000000024;392.2930000000002;416.196074008;158.0;0.0;0.22911970750845229;-0.4967658884291219;0.4967658884291219;0.22911970750845229;1.0;1.7741935483870968;2.5161290322580645;1.5477040375142848;1154.1341026522823;21.045394827624133;17.36160115625652;17.36160115625652;15.29715763333328;10.30565556…
230;5.266328870603276;0.7041770072226422;5.266328870603276;0.7041770072226422;0.5010089938611303;415.5010000000002;390.3010000000002;415.21205842;158.0;0.0;0.2290482221631219;-0.4967658884291219;0.4967658884291219;0.2290482221631219;1.0;1.7741935483870968;2.5161290322580645;1.5477040375142848;1151.992393202206;21.045394827624133;17.453352865792652;17.453352865792652;15.29715763333328;10.435412076…
231;5.935695968447384;0.6871343537414966;5.935695968447384;0.6871343537414966;0.6828982747741567;329.79499999999996;313.66700000000003;329.11557119200006;118.0;0.0;0.22904097484868582;-0.33819036968876753;0.33819036968876753;0.22904097484868582;1.0869565217391304;1.8695652173913044;2.652173913043478;1.7130751294944928;808.3083857763122;15.6480536021256;12.38199732570338;13.137926271721836;11.2928…
232;10.95356968338043;-0.436058571959546;10.95356968338043;0.005306067572933504;0.544297932508112;341.3310000000001;326.21100000000007;341.12363734;128.0;0.0;0.27100289457687626;-0.3777738670949911;0.3777738670949911;0.27100289457687626;1.28;2.12;2.92;1.712628944616699;920.3839135251861;17.225403871315223;13.1759913195857;13.1759913195857;12.203509938206668;7.75844298653116;7.75844298653116;5.503…
233;9.098468662030939;0.18703700768636677;9.098468662030939;0.18703700768636677;0.5960597904806262;369.4290000000002;346.2450000000001;369.1913229760001;142.0;0.0;0.22904126760357318;-0.4967658884291219;0.4967658884291219;0.22904126760357318;1.1481481481481481;1.9259259259259258;2.6296296296296298;1.577843715019607;888.3664595460259;18.63961743368832;15.22092189653103;15.22092189653103;13.2626827…
234;11.018857341959638;-0.4379100827808369;11.018857341959638;0.0022624810483127256;0.42159631939791276;384.40000000000015;364.2400000000001;384.1658365;146.0;0.0;0.27100289457687626;-0.39504454819908513;0.39504454819908513;0.27100289457687626;1.25;2.0714285714285716;2.8214285714285716;1.6098309510307114;983.4478750850509;19.509860921691395;15.07638378249485;15.07638378249485;13.635361590784806;8…
235;9.101817516482852;0.18572442403604295;9.101817516482852;0.18572442403604295;0.5960597904806263;369.42900000000014;346.24500000000006;369.19132297600004;142.0;0.0;0.22904126765211794;-0.4966877371935324;0.4966877371935324;0.22904126765211794;1.2222222222222223;2.074074074074074;2.8518518518518516;1.5999920723319851;905.6164595460259;18.63961743368832;15.22092189653103;15.22092189653103;13.2626…
236;11.42623991895719;-3.7452007299079013;11.42623991895719;0.038975120218598835;0.42808207657103975;418.48300000000023;396.3070000000002;418.15355756400004;154.0;0.0;0.23754770433584885;-0.39504454819908513;0.39504454819908513;0.23754770433584885;1.1379310344827587;1.8620689655172413;2.5172413793103448;1.5868757288320081;1091.5684247852284;20.432510652501765;15.614768746648382;16.431265327576106…
237;11.623024008626306;-3.809838728588226;11.623024008626306;0.009311593025761233;0.42808207657103997;418.4830000000001;396.3070000000002;418.153557564;154.0;0.0;0.23762293943936252;-0.39504454819908513;0.39504454819908513;0.23762293943936252;1.206896551724138;2.0;2.7241379310344827;1.6258487089342528;1108.8184247852284;20.432510652501765;15.614768746648382;16.431265327576106;13.936002853667034;9…
238;11.23873991895719;-0.46675521419820565;11.23873991895719;0.165888280834515;0.4781295252248489;382.42800000000017;360.2520000000001;382.18657194400004;146.0;0.0;0.24819769948539175;-0.39504454819908513;0.39504454819908513;0.24819769948539175;1.1785714285714286;1.9285714285714286;2.607142857142857;1.5788446874420372;963.3809808625084;19.509860921691395;15.298272165720656;15.298272165720656;13.6…
239;11.563653509810411;-3.784290491213065;11.563653509810411;0.02514460445692479;0.5055904247964541;374.43000000000006;356.2860000000001;374.12734281600007;136.0;0.0;0.23762293943936252;-0.33815380111616794;0.33815380111616794;0.23762293943936252;1.1923076923076923;2.0;2.769230769230769;1.7252326276073182;1042.7359329145117;18.148053602125593;13.80612799327537;14.622624574203096;12.50415120108889…
240;11.186799871492124;-0.45437779162332403;11.186799871492124;0.45437779162332403;0.5489294582687648;338.37500000000017;320.2310000000001;338.16035719599995;128.0;0.0;0.24819769948539175;-0.36559949413988185;0.36559949413988185;0.24819769948539175;1.16;1.92;2.64;1.6719750563657885;898.1436444158808;17.225403871315226;13.489631412347643;13.489631412347643;12.203509938206668;8.042243608934736;8.04…
241;11.129228541957861;-0.09684818531000117;11.129228541957861;0.09684818531000117;0.5624862135235301;352.40200000000016;332.24200000000013;352.17600725999995;134.0;0.0;0.22904097484871974;-0.33818958643052655;0.33818958643052655;0.22904097484871974;1.1153846153846154;1.8461538461538463;2.576923076923077;1.6211129902971468;914.1625043100954;17.932510652501772;14.412281143158017;14.412281143158017…
242;4.494695924666162;0.7029019694297474;4.494695924666162;0.7029019694297474;0.5709874823370639;380.2490000000001;366.1370000000001;379.04325754800004;118.0;0.0;0.1652467822386488;-0.3382581538918613;0.3382581538918613;0.1652467822386488;0.9166666666666666;1.7083333333333333;2.5;1.6694167147073327;963.8048391836782;16.355160383312146;12.724778597281494;14.310775136396199;11.79282633568371;7.5180…
243;5.386566478838755;0.6930380763416478;5.386566478838755;0.6930380763416478;0.7686672942707438;296.334;280.206;296.13855913199995;112.0;0.0;0.22911246019773857;-0.3777738670949911;0.3777738670949911;0.22911246019773857;1.0909090909090908;1.9090909090909092;2.727272727272727;1.7335149660375424;766.058537229378;14.777810114122522;11.989631412347643;11.989631412347643;10.89897948556636;7.259004214…
244;5.39653435487806;0.6722793314856808;5.39653435487806;0.6722793314856808;0.7572192307626885;326.3600000000001;308.21600000000007;326.149123816;124.0;0.0;0.2291124601979187;-0.4967658884291219;0.4967658884291219;0.2291124601979187;1.1666666666666667;1.9583333333333333;2.7083333333333335;1.6796659889370549;826.2048475490526;16.355160383312146;13.32052943362188;13.32052943362188;11.83083113814449…
245;5.526411475013498;0.7059146965081308;5.526411475013498;0.7059146965081308;0.6801418506709888;380.4520000000001;356.2600000000001;380.19607400800004;146.0;0.0;0.2291147582303764;-0.3777758574794202;0.3777758574794202;0.2291147582303764;0.8214285714285714;1.5;2.2142857142857144;1.5779224241628544;932.5238368462078;18.76093777724796;15.827840799744163;15.827840799744163;13.882142733160752;9.8053…
246;5.498658816242136;0.6807028031725904;5.498658816242136;0.6807028031725904;0.47635617935998736;465.3550000000002;444.1870000000002;464.0960213920001;152.0;0.0;0.22911970750832317;-0.37777386709497807;0.37777386709497807;0.22911970750832317;0.9666666666666667;1.7333333333333334;2.5;1.5671402952823543;1139.7314704743653;20.338288046437583;16.33131733880188;17.91731387791658;14.759152830872496;9.…
247;5.491906131604835;0.6866285377915067;5.491906131604835;0.6866285377915067;0.5666005272347995;386.4590000000002;364.28300000000013;386.185509324;146.0;0.0;0.22911970750827215;-0.37777386709497807;0.37777386709497807;0.22911970750827215;0.896551724137931;1.6206896551724137;2.3793103448275863;1.5767496141322825;1090.458542901757;19.46804455843451;16.030703134982282;16.030703134982282;14.36530598…
248;4.904788517258755;0.7223470962459058;4.904788517258755;0.7223470962459058;0.550308464495117;385.47500000000014;362.29100000000017;385.20149373600003;146.0;0.0;0.2290482221629418;-0.3381918951348751;0.3381918951348751;0.2290482221629418;0.896551724137931;1.6206896551724137;2.3793103448275863;1.5767496141322825;1086.3168334516808;19.46804455843451;16.122454844518415;16.122454844518415;14.365305…
249;5.398197039420364;0.6629582388510962;5.398197039420364;0.6629582388510962;0.7572192307626885;326.3600000000001;308.21600000000007;326.149123816;124.0;0.0;0.22911246024646345;-0.4966877371935324;0.4966877371935324;0.22911246024646345;1.25;2.125;2.9583333333333335;1.7093143849623929;843.4548475490526;16.355160383312146;13.32052943362188;13.32052943362188;11.830831138144495;7.782060252806865;7.7…
250;5.399737966442061;0.6946324640967497;5.399737966442061;0.6946324640967497;0.7722155080761516;310.3610000000001;292.21700000000004;310.15420919599995;118.0;0.0;0.22911246020130221;-0.3777738670949911;0.3777738670949911;0.22911246020130221;1.2173913043478262;2.0869565217391304;2.9130434782608696;1.730254640436478;824.3034541605163;15.6480536021256;12.912281143158017;12.912281143158017;11.292826…
251;5.92977880868407;0.6667261904761906;5.92977880868407;0.6667261904761906;0.7681663720550933;330.77900000000005;315.65900000000005;330.09958678000004;118.0;0.0;0.22911246019780612;-0.3777738670949911;0.3777738670949911;0.22911246019780612;1.1304347826086956;1.9130434782608696;2.6956521739130435;1.7130751294944928;812.4500952263885;15.6480536021256;12.290245616167244;13.0461745621857;11.29282633…
252;5.393319163476055;0.6848719240782732;5.393319163476055;0.6848719240782732;0.7330564634084645;375.23000000000013;360.1100000000001;374.0490712;118.0;0.0;0.22911246019778952;-0.3777738670949911;0.3777738670949911;0.22911246019778952;1.1304347826086956;1.9130434782608696;2.6956521739130435;1.7130751294944928;812.4500952263885;15.6480536021256;12.290245616167244;13.87624215528195;11.2928263356837…
253;10.76503116400913;-0.4336182265285098;10.76503116400913;0.03440710530717794;0.544297932508112;341.33100000000013;326.2110000000001;341.12363734;128.0;0.0;0.26907545076715017;-0.3777738670949911;0.3777738670949911;0.26907545076715017;1.2;1.96;2.68;1.671975056365789;903.1339135251864;17.225403871315226;13.175991319585702;13.175991319585702;12.203509938206668;7.7584429865311595;7.758442986531159…
254;11.124784097513416;-0.10195022612632765;11.124784097513416;0.10195022612632765;0.6571428430292032;353.38600000000014;334.23400000000015;353.160022848;134.0;0.0;0.22911246019784;-0.3777738670949911;0.3777738670949911;0.22911246019784;1.1538461538461537;1.8846153846153846;2.6153846153846154;1.6211129902971468;916.5110198556922;17.932510652501772;14.32052943362188;14.32052943362188;12.6866731858…
255;9.073380725099632;0.19617834130314704;9.073380725099632;0.19617834130314704;0.643198438779432;339.4030000000001;318.23500000000007;339.180758292;130.0;0.0;0.2290412676033931;-0.39504454819908513;0.39504454819908513;0.2290412676033931;1.08;1.88;2.64;1.5991566140270597;827.3884620269444;17.062267164498692;13.890023875256793;13.890023875256793;12.330831138144495;8.446565009465836;8.4465650094658…
256;5.192344195096373;0.6943976757369618;5.192344195096373;0.6943976757369618;0.6696231767206071;325.37600000000015;306.2240000000001;325.165108228;124.0;0.0;0.22904097484879837;-0.4967658884291219;0.4967658884291219;0.22904097484879837;1.125;1.9166666666666667;2.6666666666666665;1.679665988937055;824.0631380989763;16.355160383312146;13.412281143158017;13.412281143158017;11.830831138144495;7.9118…
257;4.715168178382464;0.7318357898715044;4.715168178382464;0.7318357898715044;0.6844537014980386;309.3770000000001;290.225;309.17019360800003;118.0;0.0;0.22904097485218194;-0.3381832551640685;0.3381832551640685;0.22904097485218194;1.173913043478261;2.0434782608695654;2.869565217391304;1.730254640436478;820.16174471044;15.6480536021256;13.004032852694154;13.004032852694154;11.29282633568371;7.7994…
258;5.274206991451309;0.6833664021164023;5.274206991451309;0.6833664021164023;0.6696231767206071;325.37600000000015;306.2240000000001;325.165108228;124.0;0.0;0.22904097489734318;-0.4966877371935324;0.4966877371935324;0.22904097489734318;1.2083333333333333;2.0833333333333335;2.9166666666666665;1.7093143849623924;841.3131380989763;16.355160383312146;13.412281143158017;13.412281143158017;11.83083113…
259;9.046946334089192;-0.17124716553287933;9.046946334089192;0.14854922524565328;0.39328345808157633;167.164;158.09199999999998;167.058243148;64.0;0.0;0.15754813236117313;-0.5042596217950959;0.5042596217950959;0.15754813236117313;1.3333333333333333;2.0833333333333335;2.6666666666666665;2.8929097792546434;296.3544889322695;8.974691494688164;6.559290153722242;6.559290153722242;5.736382105218448;3.3…
260;9.467530391355108;0.2047192226931589;9.467530391355108;0.2047192226931589;0.5231356006518556;337.7700000000001;325.6740000000001;337.073037684;118.0;0.0;0.18628408499842067;-0.5079662295249767;0.5079662295249767;0.18628408499842067;1.0416666666666667;1.875;2.6666666666666665;1.8379922990152595;1013.1076611097212;16.518297090128677;12.362971277715694;13.11890022373415;11.70350993820667;7.21614…
261;13.446685633128356;-4.476480831055873;13.446685633128356;0.29534207818930036;0.5482489211784658;486.54200000000037;457.3100000000003;486.235494208;186.0;0.0;0.4159331573207301;-0.3833913419166975;0.4159331573207301;0.3833913419166975;1.0857142857142856;1.8285714285714285;2.5428571428571427;1.5768016757376855;1179.940416485134;24.63118126525103;19.592831395036818;19.592831395036818;16.71027654…
262;11.056547925995146;-0.44078529727113835;11.056547925995146;0.00791679116805355;0.41072578504893864;366.7680000000002;355.6800000000002;366.06320127199996;128.0;0.0;0.2696015685609456;-0.3394547130292035;0.3394547130292035;0.2696015685609456;1.1153846153846154;1.9615384615384615;2.769230769230769;1.845319939393507;1127.154266521327;18.095647359318303;13.17946785864342;13.935396804661874;12.614…
263;13.89882954324395;-0.6866052922546426;13.89882954324395;0.21769698245077085;0.42614436881836343;436.2700000000001;427.19800000000015;434.9811447080001;140.0;0.0;0.2808708680402897;-0.26661057398346033;0.2808708680402897;0.26661057398346033;0.9642857142857143;1.7142857142857142;2.4285714285714284;1.8426152821692667;1259.7364896786053;19.836134335324456;13.866147682171144;16.19450215513578;13.4…
264;4.735921752960444;0.9677781714537667;4.735921752960444;0.9677781714537667;0.5142185714797657;252.31699999999998;236.18899999999996;252.126263132;96.0;0.0;0.1061661311265634;-0.39912772202041374;0.39912772202041374;0.1061661311265634;1.105263157894737;1.894736842105263;2.6842105263157894;2.3278322378407075;755.8700705945987;13.242276208189782;11.128584416167335;11.128584416167335;9.34686655275…
265;9.42865091734811;-0.20919815344876946;9.42865091734811;0.1809261230171757;0.18938371682571778;417.46500000000015;394.2810000000002;417.168856216;158.0;0.0;0.1575481323679095;-0.5042596217950959;0.5042596217950959;0.1575481323679095;0.7741935483870968;1.4193548387096775;2.129032258064516;1.312563828860631;1260.6427609660595;21.631181265251037;17.102088132262672;17.102088132262672;15.1690350955…
266;6.04811951470892;0.5899362244897961;6.04811951470892;0.5899362244897961;0.5877848385059444;321.771;309.675;321.078123064;112.0;0.0;0.18860620887727048;-0.3410538678905872;0.3410538678905872;0.18860620887727048;0.9565217391304348;1.826086956521739;2.652173913043478;1.823263825890227;919.2884579459436;15.6480536021256;11.993107951405362;12.749036897423817;11.309663088089318;7.088727461665402;7.…
267;6.04921168174068;0.5926756844713195;6.04921168174068;0.5926756844713195;0.49806905970623977;350.8130000000001;335.6930000000001;350.10467216000006;124.0;0.0;0.18788775892633933;-0.365213545778732;0.365213545778732;0.18788775892633933;1.0;1.88;2.72;1.6432441212247628;998.8124855917422;17.062267164498696;13.20021473259191;13.956143678610363;12.292826335683712;7.788964795754278;8.166929268763504…
268;6.049749991034401;0.5541028911564625;6.049749991034401;0.5541028911564625;0.49454633400567777;350.813;335.6930000000001;350.10467216000006;124.0;0.0;0.1902279555524735;-0.34103992601271793;0.34103992601271793;0.1902279555524735;0.96;1.76;2.56;1.7134239794791162;996.3549585683039;17.225403871315223;13.415757682215736;14.17168662823419;12.186673185801064;7.7494110641883625;8.12737553719759;5.65…
269;13.358136071473808;-0.28340782160226596;13.358136071473808;0.28340782160226596;0.5976707218011426;325.34300000000013;309.2150000000001;325.12265497199996;122.0;0.0;0.16091082810124258;-0.49285860194943626;0.49285860194943626;0.16091082810124258;1.125;1.9166666666666667;2.6666666666666665;1.7122479583149193;920.6224967119414;16.681433796945207;13.312883045761216;13.312883045761216;11.690203145…
270;13.685951633243299;-0.2805788984811348;13.685951633243299;0.2805788984811348;0.4682604304430529;472.5720000000002;443.3400000000002;472.24992114800006;180.0;0.0;0.22434111928228845;-0.35397675145202906;0.35397675145202906;0.22434111928228845;0.8571428571428571;1.6285714285714286;2.4;1.435482221761446;1321.1968386465417;23.777445635193004;19.86146631370795;19.86146631370795;17.136162928584238;…
271;13.384396415973796;-0.3184859746367683;13.384396415973796;0.0;0.43688614839605405;489.0190000000003;459.7870000000003;488.19790384800007;180.0;0.0;0.25914994522385876;-0.3499023004568569;0.3499023004568569;0.25914994522385876;0.9428571428571428;1.6;2.342857142857143;2.5349965260799664e-06;1524.7794106420658;23.559748974456053;20.168315474533912;20.98481205546164;16.435560745775547;11.83303782…
272;6.049343363338395;0.5666896967120181;6.049343363338395;0.5666896967120181;0.42379651335393553;415.68200000000013;403.5860000000002;413.999534164;124.0;0.0;0.18790073804743349;-0.3398864099705172;0.3398864099705172;0.18790073804743349;0.96;1.76;2.56;1.7367449132102175;1048.1848391954138;17.225403871315226;12.793722155224962;15.135647640358123;12.186673185801064;7.431523853595303;8.602486596161…
273;11.932965292780807;-0.5633430184419126;11.932965292780807;0.5077301393779357;0.30078635361628375;451.91800000000006;429.7420000000002;451.152350624;164.0;0.0;0.4116392687107903;-0.44358684140350413;0.44358684140350413;0.4116392687107903;1.0;1.75;2.46875;1.5253475752397305;1249.3619063890953;22.716967702877934;17.732254263143464;18.488183209161917;15.264971447785927;9.854914052786487;10.232878…
274;6.059876536459837;0.5508557203745694;6.059876536459837;0.5508557203745694;0.4816241143993614;366.81200000000007;351.6920000000001;366.09958678000004;130.0;0.0;0.18790073808648666;-0.4966877372237931;0.4966877372237931;0.18790073808648666;1.0;1.8076923076923077;2.6153846153846154;1.7168805242884488;1064.4322407118084;17.93251065250177;13.824005972679599;14.579934918698054;12.724677988261847;7.…
275;5.915273263626437;0.4671556122448981;5.915273263626437;0.4671556122448981;0.6573306828711838;260.68800000000005;251.61599999999999;260.057721968;90.0;0.0;0.19020716721360065;-0.38450545638189176;0.38450545638189176;0.19020716721360065;1.2777777777777777;2.1666666666666665;3.0;2.0106160332676133;664.4452121995123;12.535169427003234;9.183706874646857;9.93963582066531;8.737183443017882;5.2167189…
276;6.038974636623514;0.5768140589569162;6.038974636623514;0.5768140589569162;0.5113386336199484;336.78600000000006;323.6820000000001;336.08902209600006;118.0;0.0;0.1879007380319696;-0.33988640997054076;0.33988640997054076;0.1879007380319696;0.875;1.7083333333333333;2.5416666666666665;1.7403766372182476;982.726486378494;16.355160383312146;12.493107951405362;13.249036897423817;11.792826335683712;7…
277;13.551106537612219;-1.1165793344745811;13.551106537612219;0.3065916260173218;0.5299280478978754;436.53100000000035;407.2990000000002;436.227454388;168.0;0.0;0.22714173816441885;-0.4368509278842497;0.4368509278842497;0.22714173816441885;1.03125;1.78125;2.53125;1.5290488361814787;1054.058795949673;21.968044558434507;18.1106167341689;18.1106167341689;15.605104832392794;11.539967827774877;11.5399…
278;6.057442991754398;0.5683701289157639;6.057442991754398;0.5683701289157639;0.49947442509115647;350.81300000000005;335.6930000000001;350.10467216000006;124.0;0.0;0.190214687103399;-0.36377417268321544;0.36377417268321544;0.190214687103399;1.0;1.88;2.72;1.6223718417828736;952.792493539642;17.062267164498692;13.20021473259191;13.956143678610365;12.292826335683712;7.79583424285195;8.17379871586117…
279;13.529909457533499;-4.891221298096339;13.529909457533499;0.23656444207190064;0.05235001098451787;804.6960000000001;759.336;804.24664723;306.0;0.0;0.5242963365912272;-0.4812292624505066;0.5242963365912272;0.4812292624505066;0.6363636363636364;1.0727272727272728;1.490909090909091;3.344963135802246;1613.6880613512853;42.04287663758146;29.705903681677338;30.600330872677254;25.518873180756923;16.6…
280;9.615030391355107;0.16883959306352936;9.615030391355107;0.16883959306352936;0.439116049142825;352.785;339.6810000000001;352.08393671600004;124.0;0.0;0.1879007380864816;-0.5078861404766861;0.5078861404766861;0.1879007380864816;0.96;1.76;2.56;1.7367449132102175;1048.1848391954138;17.225403871315226;12.862971277715694;13.61890022373415;12.186673185801064;7.466148414840668;7.844112887849896;5.330…
281;5.923556112731797;0.0887088477366258;5.923556112731797;0.0887088477366258;0.5671971055005091;275.70300000000003;265.623;275.06862099999995;96.0;0.0;0.22362002425053182;-0.3828491851625311;0.3828491851625311;0.22362002425053182;1.2105263157894737;2.0526315789473686;2.8421052631578947;2.064390095861237;751.8835574246202;13.405412915006313;9.683706874646857;10.439635820665313;9.131030293135236;5…
282;11.561370328100786;-0.2532740258155466;11.561370328100786;0.2532740258155466;0.5172170768513604;354.41300000000007;336.26900000000006;354.148061196;132.0;0.0;0.2472628197908346;-0.3653549694010282;0.3653549694010282;0.2472628197908346;1.0;1.8518518518518519;2.740740740740741;1.6544685563205985;1148.0480963382306;18.63961743368832;14.645092274112388;14.645092274112388;13.241514740667455;8.6311…
283;11.417197700871494;-0.25577032652158893;11.417197700871494;0.25577032652158893;0.7216672848207403;290.326;276.214;290.116761068;108.0;0.0;0.2472628197965696;-0.33961624080395425;0.33961624080395425;0.2472628197965696;1.0454545454545454;1.8636363636363635;2.6363636363636362;2.0006161142537255;830.4414788183185;15.363596551749426;11.783284954546588;11.783284954546588;10.75835149307306;6.7633764…
284;11.530066796570257;-0.2560391468297447;11.530066796570257;0.10952843761510755;0.6662776623416008;346.434;324.258;346.17936132400007;132.0;0.0;0.2472628197965696;-0.33961591948953346;0.33961591948953346;0.2472628197965696;1.0384615384615385;1.7307692307692308;2.3846153846153846;1.9248908424042104;955.9021753412998;18.733840039752497;15.205934685356961;15.205934685356961;12.3635232085956;8.4240…
285;11.444660444680391;-0.26053865373309804;11.444660444680391;0.26053865373309804;0.6747178471005568;369.22200000000015;356.11800000000017;368.0272731360001;114.0;0.0;0.2472628197965696;-0.3396150062559092;0.3396150062559092;0.2472628197965696;1.0869565217391304;1.826086956521739;2.5652173913043477;1.9809008742562924;877.400692078952;16.233840039752504;12.083899158366188;13.669895697480893;11.15…
286;11.566066803698357;-0.26184312078619154;11.566066803698357;0.26184312078619154;0.478564493305542;366.42400000000004;348.28000000000003;366.14806119600007;136.0;0.0;0.2472628197965696;-0.3396155630768509;0.3396155630768509;0.2472628197965696;0.8571428571428571;1.5714285714285714;2.3214285714285716;1.6250192236788537;1138.332905773238;19.34672421487486;15.092686031305092;15.092686031305092;13.7…
287;11.504063495841683;-0.25464546394567744;11.504063495841683;0.25464546394567744;0.6689977960970904;332.4070000000001;312.24700000000007;332.16371126;126.0;0.0;0.2472628197965696;-0.3396159223421537;0.3396159223421537;0.2472628197965696;1.08;1.8;2.48;1.9287468406391253;916.632400809373;17.81119030894213;14.283284954546588;14.283284954546588;12.062881945713373;8.117435695017457;8.117435695017457…
288;11.541671360559938;-0.2590390094056563;11.541671360559938;0.2590390094056563;0.5306813198447065;340.38599999999997;324.25800000000004;340.1324111320001;126.0;0.0;0.2472628197965696;-0.33959695315854355;0.33959695315854355;0.2472628197965696;0.9230769230769231;1.7307692307692308;2.576923076923077;1.72852708180665;1137.0717478775557;17.93251065250177;13.937985492925838;13.937985492925838;12.724…
289;11.563638412452065;-0.25947955687223323;11.563638412452065;0.25947955687223323;0.5306813198447065;340.3860000000001;324.2580000000001;340.132411132;126.0;0.0;0.24726281979656964;-0.33910632181002065;0.33910632181002065;0.24726281979656964;0.9615384615384616;1.8076923076923077;2.6923076923076925;1.7881235446147627;1131.8217478775557;17.93251065250177;13.93798549292584;13.93798549292584;12.7415…
290;9.396423002211206;0.2006149017421086;9.396423002211206;0.2006149017421086;0.4107756575591052;352.7850000000001;339.6810000000001;352.0839367160001;124.0;0.0;0.18790073803218546;-0.507964315829969;0.507964315829969;0.18790073803218546;0.96;1.8;2.6;1.7215444762252987;1030.934839195414;17.225403871315223;12.862971277715694;13.61890022373415;12.186673185801064;7.466148414840667;7.844112887849895;…
291;11.45509184486426;-0.24556826449867408;11.45509184486426;0.24556826449867408;0.6835663265745276;318.3800000000001;300.23600000000005;318.148061196;120.0;0.0;0.24726281979082712;-0.36912320803251064;0.36912320803251064;0.24726281979082712;1.125;1.9583333333333333;2.75;1.7731676152510834;861.6296034622878;16.77781011412252;13.197498516919682;13.197498516919682;11.75835149307306;7.72048320070698…
292;11.648122352125814;-0.019928035718633552;11.648122352125814;0.019928035718633552;0.6945933698297083;348.45000000000016;324.2580000000001;348.19501138799995;134.0;0.0;0.22359055388448637;-0.3396159194933952;0.3396159194933952;0.22359055388448637;1.0;1.6923076923076923;2.3461538461538463;1.913573157007181;926.8890967150518;18.733840039752504;15.628584416167337;15.628584416167337;12.363523208595…
293;6.08133629377677;0.4361427626606198;6.08133629377677;0.4361427626606198;0.6148647558317336;287.326;274.222;287.117095416;106.0;0.0;0.1685281243946105;-0.38296436997748795;0.38296436997748795;0.1685281243946105;0.8181818181818182;1.5;2.227272727272727;2.0671860963032374;929.3507172516432;14.940946820939052;11.717057612275344;11.717057612275344;10.843336592900531;6.9444741078849495;6.9444741078…
294;6.06607500706052;0.5757027565387955;6.06607500706052;0.5757027565387955;0.46005168862035606;380.83900000000017;363.70300000000015;380.11523684400004;136.0;0.0;0.18788755590463344;-0.49676820001969096;0.49676820001969096;0.18788755590463344;1.1111111111111112;1.962962962962963;2.740740740740741;1.5910741287939874;1063.4387012047514;18.639617433688315;14.531112753866148;15.287041699884602;13.22…
295;6.057647720980105;0.556055314100949;6.057647720980105;0.556055314100949;0.48162411439936137;366.8120000000001;351.6920000000001;366.09958678000004;130.0;0.0;0.1879007380321855;-0.49676588842923114;0.49676588842923114;0.1879007380321855;1.0;1.8461538461538463;2.6153846153846154;1.6903071548991977;1047.1822407118082;17.932510652501772;13.8240059726796;14.579934918698054;12.724677988261849;7.854…
296;14.68232284725399;-1.3577913019036298;14.68232284725399;0.022586336229116544;0.22630334308273858;761.8500000000001;718.506;761.261830196;286.0;0.0;0.3314586762586923;-0.5042477565146948;0.5042477565146948;0.3314586762586923;1.0185185185185186;1.7962962962962963;2.537037037037037;1.3204367109905328;2127.9957106361817;37.95457200991193;30.849095701500474;31.6655922824282;25.90995893047209;18.06…
297;13.05273348177288;-4.722885367204626;13.05273348177288;0.010180635462020415;0.13879353256984375;555.5650000000004;517.2610000000003;555.234566426;212.0;0.0;0.52429633659135;-0.48122926245046865;0.52429633659135;0.48122926245046865;1.0;1.6578947368421053;2.236842105263158;1.994665612446974;990.2980119964193;28.13118126525103;21.557970602162413;22.452397793162326;17.924542610283368;12.837345263…
298;9.669047440994607;0.3901986324605722;9.669047440994607;0.3901986324605722;0.42743712107366827;500.43000000000035;473.2140000000002;499.1541804640001;178.0;0.0;0.16284061392699448;-0.4928428016583086;0.4928428016583086;0.16284061392699448;1.1176470588235294;1.911764705882353;2.6176470588235294;1.54135608441703;1206.1107653148324;24.078775022443736;19.2751289923896;20.78698688442651;16.47789684…
299;9.63466080876795;0.1507955404383976;9.63466080876795;0.1507955404383976;0.7449921529589862;269.30800000000005;254.18799999999996;269.1276601;102.0;0.0;0.16371267234459652;-0.5079428916715247;0.5079428916715247;0.16371267234459652;1.25;2.05;2.75;2.3591631007375398;778.330353067989;14.27565640300939;11.277519861827173;11.277519861827173;9.57538740046941;6.357373536011363;6.357373536011363;4.894…
300;6.159179106827916;-0.2002562830687833;6.159179106827916;0.2002562830687833;0.576208338553045;317.3960000000001;298.2440000000001;317.164045608;120.0;0.0;0.16397035984965322;-0.3829645550571171;0.3829645550571171;0.16397035984965322;0.9583333333333334;1.7083333333333333;2.4583333333333335;2.048159158185176;1056.4202629189344;16.89697674656903;13.985006804706467;13.985006804706467;11.4485083084…
301;6.06788476609727;0.5719169396153525;6.06788476609727;0.5719169396153525;0.46005168862035606;380.83900000000006;363.70300000000015;380.11523684400004;136.0;0.0;0.18788755590476375;-0.4967567604172298;0.4967567604172298;0.18788755590476375;1.1111111111111112;2.0;2.8518518518518516;1.613308976635492;1080.6887012047514;18.639617433688315;14.531112753866147;15.287041699884602;13.224677988261847;8.…
302;6.133562610229276;0.3849017647182327;6.133562610229276;0.3849017647182327;0.7933125882498722;325.37200000000007;306.22;325.15387484800004;124.0;0.0;0.16373250693984992;-0.49286954246304204;0.49286954246304204;0.16373250693984992;1.125;1.9166666666666667;2.5833333333333335;1.931290794306487;901.3774477052655;16.681433796945207;13.690772921624959;13.690772921624959;11.723876650462413;7.93697431…
303;6.103702286470144;0.18303062274292436;6.103702286470144;0.18303062274292436;0.6146133900580989;304.357;288.22900000000004;304.143644512;114.0;0.0;0.16371265591729006;-0.38296455630533915;0.38296455630533915;0.16371265591729006;1.0869565217391304;1.9565217391304348;2.782608695652174;2.033940024323354;1018.1316946515597;15.97432701575866;12.932220400206425;12.932220400206425;11.147867045540842;…
304;6.015896793902746;0.45486908961115335;6.015896793902746;0.45486908961115335;0.5796305661836282;275.315;262.21099999999996;275.11709541600004;102.0;0.0;0.16319966694862975;-0.38296455877290514;0.38296455877290514;0.16319966694862975;1.0;1.8095238095238095;2.6666666666666665;2.0406607385343376;970.901252102051;14.396976746569035;11.485006804706467;11.485006804706467;10.237183443017884;6.6620978…
305;9.639386128617694;0.33312314592707803;9.639386128617694;0.33312314592707803;0.4143478131820194;462.3330000000003;441.1650000000002;461.090911512;162.0;0.0;0.16299186802154772;-0.4872705656500274;0.4872705656500274;0.16299186802154772;0.967741935483871;1.6451612903225807;2.2580645161290325;2.084008962891594;1102.2866797626943;22.21696770287794;17.07587803875777;18.58773593079468;15.06641190556…
306;9.815926240866716;-0.049585975336637;9.815926240866716;0.02392508083480238;0.679416655216177;318.76800000000003;303.64799999999997;318.09958678000004;114.0;0.0;0.16376884383350646;-0.5063714047712508;0.5063714047712508;0.16376884383350646;1.3636363636363635;2.1363636363636362;2.8181818181818183;2.31061770828019;846.7104992286319;15.853006672199017;11.862591116022948;12.618520062041403;10.5240…
307;8.749417438054703;0.1698260464016237;8.749417438054703;0.1698260464016237;0.8006758157590681;292.346;276.21799999999996;292.143644512;110.0;0.0;0.16371265280284544;-0.38296455631495274;0.38296455631495274;0.16371265280284544;1.2272727272727273;1.9545454545454546;2.590909090909091;2.2011720298534487;854.7136830513211;15.689869965382487;12.484626643013721;12.484626643013721;10.613392202930193;7…
308;6.172625110229276;0.3663832461997143;6.172625110229276;0.3663832461997143;0.7850604103607055;339.39900000000006;318.23100000000005;339.16952491200004;130.0;0.0;0.16373250686214758;-0.49286954246304204;0.49286954246304204;0.16373250686214758;1.08;1.84;2.56;1.9241001516805167;915.2155789111554;17.388540578131753;14.397879702811506;14.397879702811506;12.223876650462413;8.436974318868113;8.436974…
309;6.194154035849111;0.3658736043264358;6.194154035849111;0.3658736043264358;0.7538570725827948;353.42600000000004;330.2420000000001;353.18517497600004;136.0;0.0;0.16373250686214763;-0.4928456487746083;0.4928456487746083;0.16373250686214763;1.1923076923076923;2.0;2.730769230769231;1.8848604284254038;931.0693343771594;18.0956473593183;15.104986483998054;15.104986483998054;12.723876650462413;9.024…
310;5.969315791131267;0.42339403817082455;5.969315791131267;0.42339403817082455;0.5429791141972599;265.28000000000003;254.192;265.107593352;98.0;0.0;0.1632006837771951;-0.3829645521869464;0.3829645521869464;0.1632006837771951;1.25;2.15;3.05;2.059471150821419;934.3567259015825;13.689869965382487;10.700169592637549;10.700169592637549;9.737183443017884;6.105228394393548;6.105228394393548;4.569227505…
311;5.988084293902746;0.44878023431594927;5.988084293902746;0.44878023431594927;0.5509620524440141;264.292;252.19599999999997;264.112344384;98.0;0.0;0.16319967491912069;-0.3829645587479145;0.3829645587479145;0.16319967491912069;1.2;2.1;3.0;2.0594711508214196;933.3011827786866;13.689869965382487;10.830306266327215;10.830306266327215;9.737183443017884;6.245431174824555;6.245431174824555;4.709430286…
312;9.409815420403444;-0.120382705551356;9.409815420403444;0.11867636805768078;0.7384016451786855;259.26099999999997;246.15699999999993;259.084457896;98.0;0.0;0.23080214078664507;-0.5042598807156888;0.5042598807156888;0.23080214078664507;0.9473684210526315;1.7894736842105263;2.6315789473684212;1.7004214187794364;612.3901139421383;13.242276208189782;10.089238949438494;10.089238949438494;9.22034669…
313;9.389881057361217;0.1645046506256822;9.389881057361217;0.1645046506256822;0.7449921529589862;269.308;254.18799999999996;269.1276601;102.0;0.0;0.16371265293828532;-0.5079662294302338;0.5079662294302338;0.16371265293828532;1.15;1.85;2.5;2.3257637275185323;761.0803530679891;14.27565640300939;11.277519861827173;11.277519861827173;9.575387400469408;6.357373536011363;6.357373536011363;4.89131452186…
314;9.739811665406904;0.22136196145124742;9.739811665406904;0.22136196145124742;0.6005768068524382;241.254;230.166;241.096359972;90.0;0.0;0.160859679107274;-0.507663160846643;0.507663160846643;0.160859679107274;1.2777777777777777;2.111111111111111;2.888888888888889;2.2822332103320213;734.4110164155724;12.698306133819765;9.675605727947962;9.675605727947962;8.664703797946448;5.411140774551615;5.411…
315;9.812515747039557;0.22844812925170088;9.812515747039557;0.22844812925170088;0.6893368473403972;255.28099999999998;242.17699999999996;255.112010036;96.0;0.0;0.16319968344715485;-0.5076631608422681;0.5076631608422681;0.16319968344715485;1.263157894736842;2.0526315789473686;2.789473684210526;2.332882213341182;778.0447789964788;13.568549621822843;10.62281932344792;10.62281932344792;9.075387400469…
316;9.765640747039557;0.14511479591836762;9.765640747039557;0.14511479591836762;0.7163490516907975;320.15000000000003;310.07;319.00687204;96.0;0.0;0.16319968347916966;-0.5067519656137195;0.5067519656137195;0.16319968347916966;1.3157894736842106;2.1052631578947367;2.8421052631578947;2.332882213341182;783.1309453236591;13.568549621822843;10.000783796457148;11.586780335571852;9.075387400469408;5.497…
317;9.806061665406903;0.033861961451247424;9.806061665406903;0.033861961451247424;0.6381934300192339;257.253;246.16499999999996;257.091274592;96.0;0.0;0.1608596792483165;-0.5042393312023121;0.5042393312023121;0.1608596792483165;1.3157894736842106;2.1578947368421053;2.8947368421052633;2.2194949269060484;752.9595992009431;13.405412915006313;10.083854018411825;10.083854018411825;9.202708600407234;5.…
318;9.878765747039557;0.04094812925170088;9.878765747039557;0.04094812925170088;0.7290525289649699;271.28;258.176;271.10692465600005;102.0;0.0;0.16319968358821596;-0.5042393311995313;0.5042393311995313;0.16319968358821596;1.3;2.1;2.8;2.2706303486206747;796.8010063619593;14.27565640300939;11.031067613911784;11.031067613911784;9.613392202930193;5.9207268057473685;5.9207268057473685;4.31635777616225…
319;5.982996031746032;0.1965013227513226;5.982996031746032;0.1965013227513226;0.7563800394418577;254.29700000000003;240.18499999999997;254.12799444799998;96.0;0.0;0.16371366954084363;-0.3829645497291432;0.3829645497291432;0.16371366954084363;1.263157894736842;2.1052631578947367;2.789473684210526;2.3681006438114194;716.5815757901319;13.405412915006313;10.777519861827173;10.777519861827173;9.181540…
320;5.962587868480726;0.17609315948601645;5.962587868480726;0.17609315948601645;0.7441159727472964;255.285;242.18099999999998;255.12324341599998;96.0;0.0;0.16371469076298767;-0.38296454311489436;0.38296454311489436;0.16371469076298767;1.105263157894737;1.8421052631578947;2.526315789473684;2.3681006438114194;717.5260326672359;13.405412915006313;10.647383188137505;10.647383188137505;9.1815405503520…
321;10.760103248089358;0.11208669270177185;10.760103248089358;0.11208669270177185;0.7317040013224727;271.28;258.176;271.10692465600005;102.0;0.0;0.1638386635638832;-0.46185320985364964;0.46185320985364964;0.1638386635638832;1.4;2.2;2.85;2.320333246247179;787.2598747712303;14.27565640300939;11.069452578065315;11.069452578065315;9.613392202930193;6.142628737617681;6.142628737617681;4.70658222552828…
322;12.111282293577569;-0.5998213392683853;12.111282293577569;0.09310538774848753;0.6815360261364228;398.4670000000002;372.2590000000002;398.206638692;154.0;0.0;0.41175935835974614;-0.49455336121377985;0.49455336121377985;0.41175935835974614;1.2413793103448276;1.9655172413793103;2.586206896551724;2.040408268547124;1052.286533622779;21.344570503761734;17.477700868529176;17.477700868529176;13.60237…
323;13.526141024156342;-0.7214138944456192;13.526141024156342;0.22770142328944631;0.4715139291581267;402.38900000000024;387.2690000000002;402.12405194;148.0;0.0;0.18109245239519367;-0.5048594360299247;0.5048594360299247;0.18109245239519367;1.0;1.8333333333333333;2.6333333333333333;1.643835587537154;1362.9646975085122;20.664561460070647;15.527454078745272;15.527454078745272;14.61419354072963;9.052…
324;13.612316179558242;-0.427713214915596;13.612316179558242;0.1045313943478623;0.8044166571227606;301.325;285.197;301.13388835200004;114.0;0.0;0.16459018383355822;-0.49366340803325337;0.49366340803325337;0.16459018383355822;1.2727272727272727;2.0454545454545454;2.727272727272727;2.312310181459101;843.3102437332007;15.853006672199017;12.539168760610679;12.539168760610679;10.524075805453153;6.8517…
325;9.789753401360544;-0.0029309964726624838;9.789753401360544;0.0029309964726624838;0.7592199565366482;303.75300000000004;289.641;303.088687748;108.0;0.0;0.16371267240175674;-0.5063714047712508;0.5063714047712508;0.16371267240175674;1.2857142857142858;2.0476190476190474;2.7142857142857144;2.3386228746744995;827.5875856663157;15.14589989101247;11.578134065646774;12.33406301166523;9.98607100299236…
326;6.047919107457798;0.153914110397245;6.047919107457798;0.153914110397245;0.7184350915582112;298.34999999999997;280.20599999999996;298.154209196;114.0;0.0;0.1637126724340933;-0.49457729604926903;0.49457729604926903;0.1637126724340933;1.1818181818181819;1.9545454545454546;2.6363636363636362;2.312310181459101;839.4101092033105;15.853006672199017;12.738554556791078;12.738554556791078;10.5240758054…
327;9.252060732387559;-0.08354255205806438;9.252060732387559;0.029970457816327123;0.6218645535605837;356.4300000000002;332.2380000000001;356.196074008;138.0;0.0;0.1637126724341072;-0.4945695026404372;0.4945695026404372;0.1637126724341072;1.2692307692307692;2.0384615384615383;2.6923076923076925;2.1482443575774735;921.4304723085655;18.844570503761737;15.392874933477584;15.392874933477584;12.4559274…
328;9.899043524817333;0.029154908877131458;9.899043524817333;0.029154908877131458;0.49440631109934713;310.361;292.217;310.154209196;118.0;0.0;0.16373250679181506;-0.5057719017908833;0.5057719017908833;0.16373250679181506;1.1304347826086956;1.9130434782608696;2.652173913043478;1.9651075832911966;881.6529999327754;15.97432701575866;12.605946986573365;12.605946986573365;11.147867045540844;7.72451137…
329;6.077529446963971;0.1835244499034181;6.077529446963971;0.1835244499034181;0.6121051766957114;293.33;278.21;293.1276601;110.0;0.0;0.1637126559816322;-0.4643521430201826;0.4643521430201826;0.1637126559816322;1.1818181818181819;2.0454545454545454;2.8636363636363638;2.0473288693315874;982.7061742544554;15.267220234572113;12.315904825980704;12.315904825980704;10.647867045540842;7.112268278483644;7…
330;6.176062610229277;0.3964874128663809;6.176062610229277;0.3964874128663809;0.6048906631219064;319.3680000000001;302.232;319.143310164;120.0;0.0;0.16373249034316634;-0.4643521430201826;0.4643521430201826;0.16373249034316634;1.125;2.0;2.875;1.7735738216052335;1042.119887311881;16.095647359318303;13.144331950726896;13.144331950726896;11.80966308808932;8.27406432103212;8.27406432103212;6.362178839…
331;6.049558767951625;0.15555377089107236;6.049558767951625;0.15555377089107236;0.603322800570686;295.306;282.202;295.11815803600007;110.0;0.0;0.16371266399920703;-0.3829645562801801;0.3829645562801801;0.16371266399920703;1.1363636363636365;1.9545454545454546;2.772727272727273;2.0473288693315874;985.3613613656826;15.267220234572113;12.055631478601368;12.055631478601368;10.647867045540842;6.862795…
332;9.874822845804989;0.13851416183757448;9.874822845804989;0.13851416183757448;0.7426537867997828;348.204;334.092;347.038172168;108.0;0.0;0.16371267238773396;-0.506751965613695;0.506751965613695;0.16371267238773396;1.2857142857142858;2.0476190476190474;2.7142857142857144;2.3386228746744995;827.5875856663157;15.14589989101247;11.578134065646774;13.164130604761478;9.986071002992368;6.4630224391826…
333;9.815926240866716;-0.049585975336637;9.815926240866716;0.02392508083480238;0.679416655216177;318.76800000000003;303.64799999999997;318.09958678000004;114.0;0.0;0.16376884383350646;-0.5063714047712508;0.5063714047712508;0.16376884383350646;1.3636363636363635;2.1363636363636362;2.8181818181818183;2.31061770828019;846.7104992286319;15.853006672199017;11.862591116022948;12.618520062041403;10.5240…
334;9.847099080372889;0.01475161669606151;9.847099080372889;0.01475161669606151;0.7578036662889716;315.7640000000001;301.65200000000004;315.088687748;112.0;0.0;0.1637325068409982;-0.5063714047712508;0.5063714047712508;0.1637325068409982;1.2727272727272727;2.090909090909091;2.772727272727273;1.980229097609694;871.7404647656447;15.267220234572113;11.699454409206416;12.455383355224871;10.64786704554…
335;6.146452270723104;0.36687707336020836;6.146452270723104;0.36687707336020836;0.7177517828961364;324.38800000000003;304.228;324.16985925999995;124.0;0.0;0.16373250679563245;-0.49457729604926903;0.49457729604926903;0.16373250679563245;1.1666666666666667;1.9583333333333333;2.7083333333333335;1.9474203687107023;897.4773131753752;16.681433796945207;13.56698168153727;13.56698168153727;11.68587184800…
336;9.295251427731586;-0.011266061980347741;9.295251427731586;0.011266061980347741;0.7683408019102901;283.3350000000001;266.19899999999996;283.143310164;108.0;0.0;0.16371265427287307;-0.3916800852496698;0.3916800852496698;0.16371265427287307;1.2857142857142858;2.0952380952380953;2.8095238095238093;2.3129144981425687;793.858355246436;14.982763184195939;11.984626643013721;11.984626643013721;10.1133…
337;8.864184996567753;0.16003808159066057;8.864184996567753;0.16003808159066057;0.8006758157590681;292.34600000000006;276.218;292.143644512;110.0;0.0;0.16371265424390627;-0.382964556310457;0.382964556310457;0.16371265424390627;1.3181818181818181;2.1363636363636362;2.8636363636363638;2.2717799210543097;871.9636830513211;15.689869965382487;12.484626643013721;12.484626643013721;10.613392202930195;7.…
338;11.425763154460846;-0.238365719744688;11.425763154460846;0.13550618858654562;0.5217312727104362;309.333;294.213;309.1338081;116.0;0.0;0.32330723548711;-0.382964556280347;0.382964556280347;0.32330723548711;1.173913043478261;1.9565217391304348;2.739130434782609;2.046182174284065;1086.2898901281796;16.13746372257519;12.661204287601452;12.661204287601452;11.041713895658194;7.254557550159983;7.254…
339;6.091514786470144;0.19750978940959096;6.091514786470144;0.19750978940959096;0.7858059769755097;295.34600000000006;278.21;295.143310164;112.0;0.0;0.16371265437230623;-0.49295871229727584;0.49295871229727584;0.16371265437230623;1.2727272727272727;2.1363636363636362;2.9545454545454546;1.9856802306364842;868.3438236997724;15.267220234572113;12.575417849974547;12.575417849974547;10.647867045540842…
340;6.085264786470144;0.16459312274292426;6.085264786470144;0.16459312274292426;0.7817045804664383;311.3450000000001;294.209;311.13822478400004;118.0;0.0;0.1637126725006265;-0.48614686485804587;0.48614686485804587;0.1637126725006265;1.1304347826086956;1.9130434782608696;2.6956521739130435;1.9510048430397158;887.5531344626655;15.97432701575866;12.98366614043841;12.98366614043841;11.147867045540842…
341;9.629219010173195;0.14719702695893133;9.629219010173195;0.14719702695893133;0.5277706284055409;308.345;292.217;308.138559132;116.0;0.0;0.16377296065553812;-0.5079415648555174;0.5079415648555174;0.16377296065553812;1.2173913043478262;2.0434782608695654;2.8260869565217392;2.0328288600240336;1029.8392081612146;16.13746372257519;12.777519861827173;12.777519861827173;11.041713895658194;7.351390471…
342;6.173747795414462;0.39417259805156635;6.173747795414462;0.39417259805156635;0.6136659321671243;319.37200000000007;302.23600000000005;319.15454354400003;120.0;0.0;0.16373251436488684;-0.3829645562205091;0.3829645562205091;0.16373251436488684;1.0833333333333333;1.9583333333333333;2.8333333333333335;1.7735738216052332;1039.6498250566203;16.095647359318303;13.130510851262947;13.130510851262947;11…
343;9.89209908037289;0.016809229864785946;9.89209908037289;0.016809229864785946;0.7500093831946225;329.79100000000017;313.66300000000007;329.104337812;118.0;0.0;0.16373250676329587;-0.5063714047712508;0.5063714047712508;0.16373250676329587;1.2173913043478262;2.0;2.739130434782609;1.9651075832911973;885.5531344626655;15.97432701575866;12.406561190392965;13.162490136411419;11.147867045540842;7.6248…
344;9.882099080372889;0.004463550852440434;9.882099080372889;0.004463550852440434;0.6636705536095825;330.7790000000001;315.65900000000005;330.09958678000004;118.0;0.0;0.16377973192500658;-0.5063714047712508;0.5063714047712508;0.16377973192500658;1.3478260869565217;2.217391304347826;2.9565217391304346;1.9651075832911973;887.0496409986476;15.97432701575866;12.199454409206417;12.955383355224873;11.1…
345;9.872099080372891;-0.0078821281599053;9.872099080372891;0.0078821281599053;0.7477036284321827;331.76300000000015;317.65100000000007;331.08360236799996;118.0;0.0;0.16381696696460077;-0.5063714047712508;0.5063714047712508;0.16381696696460077;1.3478260869565217;2.217391304347826;2.9565217391304346;1.9651075832911973;888.9497755285378;15.97432701575866;12.10770269967028;12.863631645688736;11.1478…
346;9.045251427731586;0.14786987171411736;9.045251427731586;0.14786987171411736;0.7769864959183859;278.319;264.207;278.127994448;104.0;0.0;0.1637126590027581;-0.3829645562956577;0.3829645562956577;0.1637126590027581;1.2857142857142858;2.0952380952380953;2.8095238095238093;2.3458521493057516;856.2166130019244;14.982763184195939;11.777519861827173;11.777519861827173;10.113392202930195;6.60737353601…
347;13.514816179558242;-0.5666021038044844;13.514816179558242;0.041511243386243235;0.7842796752208406;296.3090000000001;283.20500000000004;296.118572636;110.0;0.0;0.16371265911446287;-0.38296455629548865;0.38296455629548865;0.16371265911446287;1.3181818181818181;2.090909090909091;2.772727272727273;2.3429640730872494;906.2720513344244;15.853006672199017;12.078134065646774;12.078134065646774;10.524…
348;6.202235449735449;0.39599358570588694;6.202235449735449;0.39599358570588694;0.6052028716514274;330.39500000000015;312.2510000000001;330.159294576;124.0;0.0;0.16373249027882414;-0.3829645562960524;0.3829645562960524;0.16373249027882414;1.04;1.92;2.8;1.7640422306078822;1077.8626120555211;16.802754140504852;13.760647524952615;13.760647524952615;12.30966308808932;8.649376936235145;8.6493769362351…
349;6.123564545423312;0.18085431420297948;6.123564545423312;0.18085431420297948;0.6112746313024788;318.38400000000007;300.24;318.159294576;120.0;0.0;0.1637126559172901;-0.38296455630533915;0.38296455630533915;0.1637126559172901;1.0833333333333333;1.9166666666666667;2.7083333333333335;2.0077042229599034;1063.9269886206746;16.844570503761737;13.8548701310168;13.8548701310168;11.541713895658196;7.90…
350;6.106117346157931;0.16340711493759819;6.106117346157931;0.16340711493759819;0.5610547150743195;338.802;323.68199999999996;338.10467216000006;120.0;0.0;0.16371265591729017;-0.38296455630533915;0.38296455630533915;0.16371265591729017;1.125;1.9583333333333333;2.75;2.0077042229599034;1069.49877034538;16.844570503761737;13.232834604026026;13.988763550044482;11.541713895658194;7.597312839455582;7.9…
351;10.97938272819586;0.15888358955458526;10.97938272819586;0.15888358955458526;0.5762195410791746;337.4080000000001;322.28800000000007;337.09973110000004;120.0;0.0;0.16374440794686812;-0.3829641270046985;0.3829641270046985;0.16374440794686812;1.25;2.0833333333333335;2.8333333333333335;2.0065568954701254;1079.412490668693;16.844570503761737;13.224153116444567;14.040649697372293;11.57971869811898;…
352;13.914758019624543;-0.14703094948314988;13.914758019624543;0.10701658701873784;0.3811360510493019;489.53900000000027;466.3550000000004;489.191322976;182.0;0.0;0.2658007318848936;-0.5079428916715241;0.5079428916715241;0.2658007318848936;0.918918918918919;1.7027027027027026;2.5135135135135136;1.6281466020642452;1888.3745906518227;25.68106931801569;20.251403739615256;20.251403739615256;17.918723…
353;9.872099080372891;-0.0078821281599053;9.872099080372891;0.0078821281599053;0.7477036284321827;331.76300000000015;317.65100000000007;331.08360236799996;118.0;0.0;0.16381696696460077;-0.5063714047712508;0.5063714047712508;0.16381696696460077;1.3478260869565217;2.217391304347826;2.9565217391304346;1.9651075832911973;888.9497755285378;15.97432701575866;12.10770269967028;12.863631645688736;11.1478…
354;9.900377136608649;0.004395523641555821;9.900377136608649;0.004395523641555821;0.6728018027891975;344.8060000000001;327.67000000000013;344.115236844;124.0;0.0;0.16352219699784679;-0.506371404771263;0.506371404771263;0.16352219699784679;1.375;2.25;3.0;1.860560345250676;902.964181476631;16.681433796945207;12.906561190392965;13.66249013641142;11.631030293135236;7.825075883188881;8.203040356198109…
355;9.90211267379873;0.006741202653901546;9.90211267379873;0.006741202653901546;0.6717292152794166;344.8060000000001;327.6700000000001;344.11523684400004;124.0;0.0;0.16347639209706025;-0.506371404771263;0.506371404771263;0.16347639209706025;1.375;2.25;3.0;1.860560345250676;902.964181476631;16.681433796945207;12.906561190392965;13.66249013641142;11.631030293135236;7.798202429651205;8.1761669026604…
356;13.882526455026454;-0.5947519841269837;13.882526455026454;0.013361363063743914;0.7842796752208406;296.3090000000001;283.20500000000004;296.118572636;110.0;0.0;0.1637126675411505;-0.38296455626899417;0.38296455626899417;0.1637126675411505;1.3181818181818181;2.090909090909091;2.727272727272727;2.317746727635096;906.2720513344245;15.853006672199017;12.078134065646774;12.078134065646774;10.524075…
357;8.819589380543565;0.1406396972369195;8.819589380543565;0.1406396972369195;0.7676546537829513;279.307;266.203;279.12324341600004;104.0;0.0;0.16371366959388686;-0.38296454972906313;0.38296454972906313;0.16371366959388686;1.2380952380952381;2.0476190476190474;2.6666666666666665;2.288321518409824;840.1252935771696;14.982763184195939;11.647383188137505;11.647383188137505;10.113392202930193;6.46717…
358;11.39335574705344;0.03422687284790493;11.39335574705344;0.03422687284790493;0.7506854572436227;295.34600000000006;278.21;295.143310164;112.0;0.0;0.16371265281500894;-0.3829645563149345;0.3829645563149345;0.16371265281500894;1.1818181818181819;1.8636363636363635;2.4545454545454546;2.239612151871594;848.8487112019358;15.853006672199017;12.738554556791078;12.738554556791078;10.486071002992368;7.…
359;6.088077286470144;0.16740562274292414;6.088077286470144;0.16740562274292414;0.6113042520835762;305.3450000000001;290.225;305.13889348000004;114.0;0.0;0.1637126639324788;-0.38296455628028087;0.38296455628028087;0.1637126639324788;1.0;1.7826086956521738;2.5652173913043477;2.033940024323354;1019.4768535027391;15.97432701575866;12.802083726516758;12.802083726516758;11.147867045540842;7.3473781132…
360;6.067669123204837;0.146997459477618;6.067669123204837;0.146997459477618;0.6028888994563228;306.333;292.22100000000006;306.134142448;114.0;0.0;0.17766775061132595;-0.3829645496942453;0.3829645496942453;0.17766775061132595;1.0434782608695652;1.8695652173913044;2.6956521739130435;2.033940024323354;1020.5249790230146;15.97432701575866;12.67194705282709;12.67194705282709;11.147867045540842;7.20717…
361;12.035658803644914;-0.1956761778785585;12.035658803644914;0.11210726883345923;0.5822998722466886;321.34400000000005;306.22400000000005;321.1338081;120.0;0.0;0.2580747063211122;-0.3829645563051762;0.3829645563051762;0.2580747063211122;1.2083333333333333;2.0416666666666665;2.8333333333333335;2.066389595116262;1126.3867567826653;16.844570503761737;13.185768152291036;13.185768152291036;11.5585506…
362;9.93336267379873;0.008118613122221063;9.93336267379873;0.008118613122221063;0.6642625836751027;358.8330000000001;339.6810000000001;358.13088690800004;130.0;0.0;0.16347638575265877;-0.506371404771263;0.506371404771263;0.16347638575265877;1.36;2.24;3.0;1.8176276949060581;918.8872261059712;17.388540578131753;13.613667971579513;14.369596917597969;12.131030293135236;8.298202429651203;8.67616690266…
363;9.934682692164204;0.009854150312303744;9.934682692164204;0.009854150312303744;0.6642625836751027;358.83300000000014;339.68100000000015;358.13088690800004;130.0;0.0;0.16347560408116768;-0.506371404771263;0.506371404771263;0.16347560408116768;1.28;2.08;2.84;1.8176276949060581;918.8872261059712;17.388540578131753;13.613667971579513;14.369596917597969;12.131030293135236;8.298202429651203;8.676166…
364;13.873776455026455;-0.6016964285714284;13.873776455026455;0.0005275258251451476;0.7511206802202501;299.3090000000001;285.19700000000006;299.11823828799993;112.0;0.0;0.1637126675171047;-0.3829645562690306;0.3829645562690306;0.1637126675171047;1.3181818181818181;2.090909090909091;2.727272727272727;2.3102756580279458;871.7404647656447;15.853006672199017;12.116519029800305;12.116519029800305;10.5…
365;13.89460978835979;-0.9604927248677255;13.89460978835979;0.037507191148064445;0.7505790869016964;317.29900000000004;304.19500000000005;317.108816476;118.0;0.0;0.1637126822265633;-0.3829645562231049;0.3829645562231049;0.1637126822265633;1.2173913043478262;1.8695652173913044;2.4347826086956523;2.3487450877184646;896.6115027457689;16.72325016020209;12.417133233619905;12.417133233619905;10.9347594…
366;11.307522413720104;-0.5815138678928358;11.307522413720104;0.09806920298983757;0.7652232671144805;330.7790000000001;315.65900000000005;330.09958678000004;118.0;0.0;0.24971134621007177;-0.3829645562919326;0.3829645562919326;0.24971134621007177;1.3043478260869565;2.0434782608695654;2.652173913043478;2.282543781536335;917.7162557180421;16.72325016020209;12.616519029800305;13.37244797581876;10.896…
367;11.431810921695481;-0.12275005951773599;11.431810921695481;0.12275005951773599;0.590506550197534;320.356;304.228;320.138559132;120.0;0.0;0.24789864566887826;-0.3829645563053393;0.3829645563053393;0.24789864566887826;1.1666666666666667;2.0;2.7916666666666665;2.0245586923868184;1125.0415979314857;16.844570503761737;13.315904825980704;13.315904825980704;11.541713895658194;7.665241152682942;7.665…
368;11.503844123536377;-0.11217078189300378;11.503844123536377;0.11217078189300378;0.5806204621168803;346.3940000000002;328.2500000000001;346.15420919599995;130.0;0.0;0.24789864566887826;-0.3829645562960525;0.3829645562960525;0.24789864566887826;1.1153846153846154;1.9615384615384615;2.8076923076923075;1.7564393731449606;1185.7974773479327;17.67299762850793;14.144331950726896;14.144331950726896;12…
369;9.947168964597058;0.009784801521364184;9.947168964597058;0.009784801521364184;0.6504764658322097;372.86;351.69200000000006;372.14653697200004;136.0;0.0;0.16346582004173693;-0.506371404771263;0.506371404771263;0.16346582004173693;1.3461538461538463;2.230769230769231;3.0;1.7182941492119685;934.8211725767359;18.095647359318303;14.320774752766061;15.076703698784517;12.631030293135236;8.7982024296…
370;9.890447845804989;-0.09475198412698349;9.890447845804989;0.09475198412698349;0.7487970001710621;294.31800000000004;280.20599999999996;294.122909068;110.0;0.0;0.1637126723925886;-0.5065465711016228;0.5065465711016228;0.1637126723925886;1.3181818181818181;2.090909090909091;2.727272727272727;2.317746727635096;906.2720513344245;15.853006672199017;12.147383188137505;12.147383188137505;10.524075805…
371;13.583776455026456;-0.7128075396825395;13.583776455026456;0.06714070504745129;0.7554555039898823;287.29800000000006;273.18600000000004;287.118238288;108.0;0.0;0.16497535568891236;-0.5048804439140115;0.5048804439140115;0.16497535568891236;1.2857142857142858;2.0476190476190474;2.7142857142857144;2.3386228746744995;827.5875856663157;15.14589989101247;11.578134065646774;11.578134065646774;9.98607…
372;11.597881025867137;0.012657155454774527;11.597881025867137;0.012657155454774527;0.7506854572436227;295.34600000000006;278.21;295.14331016400007;112.0;0.0;0.16371265590197256;-0.38296455630536236;0.38296455630536236;0.16371265590197256;1.2727272727272727;2.0454545454545454;2.727272727272727;2.3138936529055103;866.0987112019357;15.853006672199017;12.73855455679108;12.73855455679108;10.486071002…
373;11.05135324808936;0.15476904341983722;11.05135324808936;0.15476904341983722;0.7516052129892167;301.37500000000006;286.255;301.09973110000004;108.0;0.0;0.16374440635412987;-0.3829641270097525;0.3829641270097525;0.16374440635412987;1.380952380952381;2.142857142857143;2.761904761904762;2.334752597790552;833.367293582543;15.14589989101247;11.992102308875689;12.808598889803415;10.024075805453153;6…
374;11.437526193009598;-3.360013844272277;11.437526193009598;0.0906270733602077;0.7465059572088028;346.416;328.272;346.12119481600007;126.0;0.0;0.22931918868069448;-0.3829645562804595;0.3829645562804595;0.22931918868069448;1.25;2.0;2.6666666666666665;2.216172162717353;1009.9762255786443;17.482763184195935;13.555051137718804;14.37154771864653;11.25983881233692;7.329472507290513;9.220884045348765;5…
375;6.107035619803478;0.1643253885831446;6.107035619803478;0.1643253885831446;0.5878286592395793;319.372;302.236;319.1545435440001;120.0;0.0;0.16371265591729026;-0.3836804075312731;0.3836804075312731;0.16371265591729026;1.0416666666666667;1.875;2.6666666666666665;2.0077042229599034;1065.357060895304;16.844570503761737;13.432220400206425;13.432220400206425;11.541713895658194;7.697005737545782;7.69…
376;6.119432314018353;0.15820356427950233;6.119432314018353;0.15820356427950233;0.3885827263729941;334.387;316.243;334.1654425760001;126.0;0.0;0.16371265591729026;-0.38296455630533915;0.38296455630533915;0.16371265591729026;1.12;1.96;2.72;1.9636607476372812;1082.841254011857;17.551677284948283;13.932220400206425;13.932220400206425;12.079718698118981;7.947005737545782;7.947005737545782;6.092750122…
377;9.57071439069455;0.16015846770807074;9.57071439069455;0.16015846770807074;0.754289082631449;283.335;266.19899999999996;283.143310164;108.0;0.0;0.16371283566076422;-0.5079558042850844;0.5079558042850844;0.16371283566076422;1.2380952380952381;2.0;2.6666666666666665;2.3703121376936913;822.2871956409944;15.145899891012471;12.200169592637547;12.200169592637547;9.986071002992368;6.774040202678029;6…
378;6.003374669312169;0.40377678102921655;6.003374669312169;0.40377678102921655;0.5972766005978591;331.379;314.243;331.14331016400007;124.0;0.0;0.1608596791111081;-0.48861406071749597;0.48861406071749597;0.1608596791111081;1.08;1.92;2.76;1.6908584445691317;1026.6112192711316;17.225403871315223;13.730498550046546;13.730498550046546;12.220346690612276;7.944570249744613;7.944570249744613;5.809279616…
379;9.921697845804989;0.14777342109683334;9.921697845804989;0.14777342109683334;0.754289082631449;283.33500000000004;266.19899999999996;283.143310164;108.0;0.0;0.16371267235571882;-0.5076631608422435;0.5076631608422435;0.16371267235571882;1.2380952380952381;2.0;2.6666666666666665;2.3386228746745004;822.2871956409944;15.14589989101247;12.200169592637545;12.200169592637545;9.986071002992368;6.77404…
380;14.395240929705214;-0.6883630952380952;14.395240929705214;0.019259259259258865;0.802729355420685;319.3150000000001;304.19500000000005;319.12446654000007;120.0;0.0;0.16543685614515638;-0.4935756358796466;0.4935756358796466;0.16543685614515638;1.173913043478261;1.9130434782608696;2.5652173913043477;2.3502124716701425;891.1948880263741;16.723250160202095;12.83978296443028;12.83978296443028;10.93…
381;14.128574263038548;-0.9453075396825394;14.128574263038548;0.05965445746199749;0.7593504269015656;305.28800000000007;292.184;305.108816476;114.0;0.0;0.1651922239864206;-0.5047909840414935;0.5047909840414935;0.1651922239864206;1.1818181818181819;1.9090909090909092;2.590909090909091;2.390777204254678;875.2859672888023;16.016143379015546;11.878748269466374;11.878748269466374;10.396754605515328;6.…
382;6.042710774124465;0.18162758776350052;6.042710774124465;0.18162758776350052;0.7990760329270634;283.33500000000004;266.19899999999996;283.143310164;108.0;0.0;0.16371267234839196;-0.49674447092367124;0.49674447092367124;0.16371267234839196;1.2380952380952381;2.0476190476190474;2.761904761904762;2.312914498142569;793.8583552464358;14.982763184195939;12.23855455679108;12.23855455679108;10.1133922…
383;11.293477588362148;-3.3129127973631047;11.293477588362148;0.1127076401165501;0.7465059572088028;346.41600000000005;328.27200000000005;346.12119481600007;126.0;0.0;0.2293188542841736;-0.3829645563148442;0.3829645563148442;0.2293188542841736;1.1666666666666667;1.8333333333333333;2.4166666666666665;2.1262421132976645;992.7262255786445;17.48276318419594;13.555051137718804;14.37154771864653;11.259…
384;11.563158803644914;-3.8033306563366085;11.563158803644914;0.011729497354497687;0.743300295777023;332.389;316.261;332.105544752;120.0;0.0;0.23756832179563572;-0.3829645562970776;0.3829645562970776;0.23756832179563572;1.2173913043478262;1.9565217391304348;2.608695652173913;2.3314508892574066;993.6701807183114;16.77565640300939;12.63240140690843;13.448897987836157;10.786712265874597;6.9069264772…
385;11.358633524831216;-3.735661992420425;11.358633524831216;0.03987937767699723;0.7433002957770228;332.3890000000001;316.2610000000001;332.105544752;120.0;0.0;0.23754584291752354;-0.3829645563149048;0.3829645563149048;0.23754584291752354;1.1304347826086956;1.7826086956521738;2.347826086956522;2.2410852252560503;976.4201807183113;16.77565640300939;12.63240140690843;13.448897987836157;10.786712265…
386;12.321965872564718;-0.5990093825412497;12.321965872564718;0.09450842272791116;0.4994251874193316;419.4890000000002;394.2890000000001;419.2069730400001;160.0;0.0;0.41166154324714704;-0.44358658904466547;0.44358658904466547;0.41166154324714704;1.1612903225806452;1.935483870967742;2.6451612903225805;1.8455347213544708;1288.4924203282742;22.336134335324456;18.171366711944522;18.171366711944522;14…
387;6.108910619803478;0.15531714537666907;6.108910619803478;0.15531714537666907;0.5878286592395793;319.372;302.23600000000005;319.15454354400003;120.0;0.0;0.16371265595931297;-0.3981343650938981;0.3981343650938981;0.16371265595931297;1.0416666666666667;1.875;2.6666666666666665;2.0477069904361573;1065.3570608953041;16.844570503761737;13.432220400206427;13.432220400206427;11.5585506480638;7.6929226…
388;9.967870685311162;0.19869934702275938;9.967870685311162;0.19869934702275938;0.7751024887193273;297.362;278.21;297.158960228;114.0;0.0;0.1637224166299353;-0.5076631608422435;0.5076631608422435;0.1637224166299353;1.3181818181818181;2.090909090909091;2.772727272727273;2.31061770828019;839.9136026673285;15.853006672199017;12.907276373824095;12.907276373824095;10.524075805453153;7.312045005138815;…
389;14.17644463340892;-0.7397600151171579;14.17644463340892;0.024000377928948824;0.7554555039898823;287.29800000000006;273.18600000000004;287.118238288;108.0;0.0;0.17376058291552104;-0.504858193551324;0.504858193551324;0.17376058291552104;1.2857142857142858;2.0476190476190474;2.761904761904762;2.402806130848306;827.5875856663156;15.14589989101247;11.578134065646774;11.578134065646774;10.002907755…
390;14.352563460569412;-0.7141435185185185;14.352563460569412;0.20208049886621327;0.758696632831249;313.33600000000007;297.208;313.133888352;118.0;0.0;0.17376058292825333;-0.504858193551324;0.504858193551324;0.17376058292825333;1.2173913043478262;2.0;2.782608695652174;2.0112372530324745;885.5531344626655;15.97432701575866;12.406561190392964;12.406561190392964;11.16470379794645;7.630801545874825;7…
391;9.743168094398253;0.07228678508440445;9.743168094398253;0.07228678508440445;0.7699596666846392;299.334;282.198;299.13822478400004;114.0;0.0;0.16371267250059415;-0.5042543294774046;0.5042543294774046;0.16371267250059415;1.2727272727272727;2.0454545454545454;2.727272727272727;2.312310181459101;841.3102437332007;15.853006672199017;12.60841788310141;12.60841788310141;10.524075805453153;6.88641263…
392;9.93596096308894;0.045943877551020584;9.93596096308894;0.045943877551020584;0.7610432281110135;285.307;270.187;285.12257472000005;108.0;0.0;0.16345576831902223;-0.5042393311995237;0.5042393311995237;0.16345576831902223;1.3333333333333333;2.142857142857143;2.8095238095238093;2.272185350636022;812.4747363227973;14.982763184195939;11.738174395098332;11.738174395098332;10.15139700539098;6.4968477…
393;9.987947845804989;0.04413690476190535;9.987947845804989;0.04413690476190535;0.7699596666846392;299.33400000000006;282.198;299.13822478400004;114.0;0.0;0.16371267249678167;-0.5042393311995158;0.5042393311995158;0.16371267249678167;1.2727272727272727;2.0454545454545454;2.6818181818181817;2.2884142322872316;841.3102437332007;15.853006672199017;12.60841788310141;12.60841788310141;10.5240758054531…
394;12.547881025867136;-0.19275951121189183;12.547881025867136;0.11058724961773292;0.7209462291759554;381.46500000000015;362.31300000000016;381.13717922800004;138.0;0.0;0.25672851112343864;-0.382964556305303;0.382964556305303;0.25672851112343864;1.3333333333333333;2.185185185185185;2.925925925925926;1.7690589206795768;1057.0447997528563;18.96589084732138;15.008230005127995;15.824726586055721;13.0…
395;11.962983906525572;-0.10411239187032773;11.962983906525572;0.10411239187032773;0.5732695109250916;293.28600000000006;282.19800000000004;293.09127459200005;108.0;0.0;0.19218009709893433;-0.4640831749772607;0.4640831749772607;0.19218009709893433;1.2272727272727273;2.090909090909091;2.9545454545454546;2.0754280269140986;1080.3713262680371;15.267220234572113;11.646802847254943;11.646802847254943;…
396;12.07121435920047;-0.10192617787855851;12.07121435920047;0.10192617787855851;0.6091158648192193;321.34000000000003;306.22;321.12257472000005;120.0;0.0;0.19218009709895803;-0.4640831749772607;0.4640831749772607;0.19218009709895803;1.2083333333333333;2.0416666666666665;2.8333333333333335;2.0663895951162625;1126.941732461376;16.844570503761737;13.224153116444567;13.224153116444567;11.55855064806…
397;12.172123450109561;-0.08624716553287959;12.172123450109561;0.08624716553287959;0.597046780836785;347.3780000000001;330.24200000000013;347.13822478400004;130.0;0.0;0.19218009709895803;-0.4640831749772607;0.4640831749772607;0.19218009709895803;1.1538461538461537;2.0;2.8461538461538463;1.7882332250470456;1187.697611877823;17.67299762850793;14.052580241190757;14.052580241190757;12.720346690612278…
398;13.522572751322752;-0.5484556878306879;13.522572751322752;0.05343159486016602;0.7554555039898821;287.298;273.186;287.118238288;108.0;0.0;0.16371268705559922;-0.5078326504947931;0.5078326504947931;0.16371268705559922;1.2380952380952381;2.0;2.6666666666666665;2.3672351943453416;807.3375856663157;15.14589989101247;11.578134065646774;11.578134065646774;9.96923425058676;6.457039375038936;6.4570393…
399;13.664918430335096;-0.5287154614932394;13.664918430335096;0.15371546149323878;0.758696632831249;313.33600000000007;297.208;313.133888352;118.0;0.0;0.16373252141714284;-0.507832650494793;0.507832650494793;0.16373252141714284;1.173913043478261;1.9565217391304348;2.6956521739130435;1.985947101189181;865.3031344626655;15.97432701575866;12.406561190392964;12.406561190392964;11.131030293135236;7.61…
400;6.0690447452129;0.16629489218526894;6.0690447452129;0.16629489218526894;0.7723633958839189;362.23100000000005;346.1030000000001;361.053822232;114.0;0.0;0.16371267791761127;-0.49670243803880637;0.49670243803880637;0.16371267791761127;1.2272727272727273;2.0;2.6818181818181817;2.336241821495684;843.3102437332007;15.853006672199017;12.53916876061068;14.125165299725385;10.507239053047545;6.8458050…
401;10.090293524817334;0.06387713109935356;10.090293524817334;0.06387713109935356;0.767924412221761;325.37200000000007;306.2200000000001;325.153874848;124.0;0.0;0.1637325068583208;-0.5042393311995158;0.5042393311995158;0.1637325068583208;1.25;2.0416666666666665;2.75;1.9297365221776615;899.3774477052654;16.681433796945207;13.436845007847602;13.436845007847602;11.685871848001629;8.048208680922299;8…
402;10.12501804272367;0.06260141093474458;10.12501804272367;0.06260141093474458;0.7602924695768061;339.3990000000001;318.23100000000005;339.16952491200004;130.0;0.0;0.1637326766155531;-0.5042393311995158;0.5042393311995158;0.1637326766155531;1.28;2.12;2.8;1.9042854647765035;936.606279179326;17.551677284948283;14.30708849585068;14.30708849585068;12.079718698118981;8.442055531039651;8.4420555310396…
403;10.035293524817334;0.04947383891828383;10.035293524817334;0.04947383891828383;0.6594893690978506;312.3330000000001;296.20500000000004;312.133473752;118.0;0.0;0.16382556779221694;-0.5042393311995157;0.5042393311995157;0.16382556779221694;1.3478260869565217;2.1739130434782608;2.8260869565217392;1.9395142872455118;887.0496409986476;15.97432701575866;12.522631445474506;12.522631445474506;11.18587…
404;6.106047965482489;0.18537630175526965;6.106047965482489;0.18537630175526965;0.6146133900580989;304.357;288.229;304.143644512;114.0;0.0;0.16371265585718042;-0.3829645563054303;0.3829645563054303;0.16371265585718042;1.0869565217391304;1.9565217391304348;2.782608695652174;2.0339400243233534;1018.1316946515597;15.97432701575866;12.932220400206425;12.932220400206425;11.147867045540842;7.4775147869…
405;6.103702286470144;0.18303062274292392;6.103702286470144;0.18303062274292392;0.6146133900580988;304.35699999999997;288.229;304.14364451200004;114.0;0.0;0.16371265588698372;-0.38296455630538506;0.38296455630538506;0.16371265588698372;1.0869565217391304;1.9565217391304348;2.782608695652174;2.0339400243233534;1018.1316946515597;15.97432701575866;12.932220400206425;12.932220400206425;11.1478670455…
406;6.124538191819937;0.1771998614260517;6.124538191819937;0.1771998614260517;0.6112746313024789;318.38400000000007;300.24;318.15929457600004;120.0;0.0;0.16371266387110614;-0.3829645562803737;0.3829645562803737;0.16371266387110614;1.0833333333333333;1.875;2.6666666666666665;2.024159493276714;1063.9269886206746;16.84457050376174;13.8548701310168;13.8548701310168;11.541713895658196;7.90833060295096…
407;9.785494142101285;0.13546284486016602;9.785494142101285;0.13546284486016602;0.7426537867997828;348.20400000000006;334.0920000000001;347.03817216799996;108.0;0.0;0.16371267791381475;-0.5079008479107662;0.5079008479107662;0.16371267791381475;1.2380952380952381;2.0;2.6666666666666665;2.3672351943453416;807.3375856663157;15.14589989101247;11.578134065646774;13.164130604761478;9.96923425058676;6.4…
408;6.091052971349237;0.1483427401289048;6.091052971349237;0.1483427401289048;0.6699567614592662;392.2570000000001;374.11300000000017;391.064386916;126.0;0.0;0.1882650310361707;-0.46636036527307256;0.46636036527307256;0.1882650310361707;1.2916666666666667;2.0833333333333335;2.7916666666666665;2.1925556091699616;878.2754281070594;17.26722023457211;13.65452383226109;15.240520371375794;11.5240758054…
409;9.932168524817335;0.16598618459729586;9.932168524817335;0.16598618459729586;0.7321559148328972;360.21500000000015;346.1030000000001;359.038172168;112.0;0.0;0.1637325068269755;-0.506751965613695;0.506751965613695;0.1637325068269755;1.2727272727272727;2.090909090909091;2.772727272727273;1.980229097609694;871.7404647656447;15.267220234572113;11.699454409206416;13.28545094832112;10.64786704554084…
410;10.080293524817336;0.051531452087008045;10.080293524817336;0.051531452087008045;0.6654097396802153;326.36000000000007;308.21600000000007;326.149123816;124.0;0.0;0.16377973202003157;-0.5042393311995158;0.5042393311995158;0.16377973202003157;1.375;2.25;2.9583333333333335;1.9297365221776612;900.964181476631;16.681433796945207;13.229738226661054;13.229738226661054;11.685871848001629;7.75531546210…
411;10.221404635928444;0.08179379776602036;10.221404635928444;0.08179379776602036;0.7564728838537961;339.39900000000017;318.23100000000005;339.169524912;130.0;0.0;0.16373250685832083;-0.5042391353830801;0.5042391353830801;0.16373250685832083;1.28;2.08;2.8;1.8799564609091943;915.2155789111553;17.388540578131753;14.14395178903415;14.14395178903415;12.185871848001629;8.635742306239797;8.635742306239…
412;6.074091946963971;0.15342028323675105;6.074091946963971;0.15342028323675105;0.7963965169809274;313.36100000000005;294.209;313.15387484800004;120.0;0.0;0.1637126725006084;-0.49286954246304204;0.49286954246304204;0.1637126725006084;1.0869565217391304;1.826086956521739;2.4782608695652173;2.2801613169483077;857.0430346638693;16.560113453385565;13.569452578065315;13.569452578065315;11.062080607913…
413;6.069466962711011;0.17546196565045746;6.069466962711011;0.17546196565045746;0.5914659946233978;293.33399999999995;278.214;293.13889348000004;110.0;0.0;0.16371367269413808;-0.3829645497194439;0.3829645497194439;0.16371367269413808;1.2272727272727273;2.090909090909091;2.909090909090909;2.047328869331588;980.0609713403612;15.267220234572113;12.277519861827173;12.277519861827173;10.64786704554084…
414;6.089875125976317;0.19587012891576383;6.089875125976317;0.19587012891576383;0.5940561618443512;292.34599999999995;276.21799999999996;292.143644512;110.0;0.0;0.16371265591718623;-0.3829645563053392;0.3829645563053392;0.16371265591718623;1.1818181818181819;2.0454545454545454;2.8636363636363638;2.0473288693315874;978.8060397245653;15.267220234572113;12.407656535516841;12.407656535516841;10.64786…
415;6.188408289241623;0.40883309187872663;6.188408289241623;0.40883309187872663;0.5902446710343846;318.3840000000001;300.24000000000007;318.159294576;120.0;0.0;0.1637324902787203;-0.38296455629605247;0.38296455629605247;0.1637324902787203;1.125;2.0;2.875;1.7735738216052335;1038.2197527819908;16.095647359318303;13.236083660263033;13.236083660263033;11.80966308808932;8.372913049999484;8.37291304999…
416;9.977168524817333;0.1680437977660203;9.977168524817333;0.1680437977660203;0.7146256358095409;374.2420000000002;358.1140000000002;373.053822232;118.0;0.0;0.16373250674927312;-0.506751965613695;0.506751965613695;0.16373250674927312;1.2173913043478262;2.0;2.739130434782609;1.9651075832911973;885.5531344626655;15.97432701575866;12.406561190392965;13.99255772950767;11.147867045540842;7.62481848173…
417;13.216066179558242;-0.6846576593600397;13.216066179558242;0.0736993470227596;0.7554555039898821;287.298;273.186;287.118238288;108.0;0.0;0.1643454433009707;-0.5048594360299252;0.5048594360299252;0.1643454433009707;1.2857142857142858;2.0476190476190474;2.7142857142857144;2.3386228746744995;827.5875856663157;15.14589989101247;11.578134065646774;11.578134065646774;9.986071002992368;6.463022439182…
418;13.254124030797911;-0.7018181531872003;13.254124030797911;0.0975969492735369;0.6738770514920663;302.313;287.193;302.12913732000004;114.0;0.0;0.16434544330097084;-0.5048594360299252;0.5048594360299252;0.16434544330097084;1.3636363636363635;2.1363636363636362;2.8181818181818183;2.31061770828019;846.7104992286319;15.853006672199017;11.862591116022948;11.862591116022948;10.524075805453153;6.70216…
419;6.117223088309398;-0.24221230158730123;6.117223088309398;0.24221230158730123;0.7955814215619742;327.38800000000003;306.22;327.16952491200004;126.0;0.0;0.16397037649333396;-0.49286954246304204;0.49286954246304204;0.16397037649333396;1.0416666666666667;1.75;2.375;2.3090045649756474;895.8676727009384;17.482763184195935;14.492102308875689;14.492102308875689;11.362721870796168;7.585885645943206;7.…
420;9.3435926446212;0.03939193912949257;9.3435926446212;0.03939193912949257;0.7012485826599024;343.387;322.219;343.164439532;132.0;0.0;0.16347683307261798;-0.49286954246304204;0.49286954246304204;0.16347683307261798;1.2;1.96;2.64;2.189710032164025;893.3658584143031;17.974327015758657;14.430879735938369;14.430879735938369;12.083248657969117;7.888581230344255;7.888581230344255;5.845740809147744;5.8…
421;9.3435926446212;0.03939193912949257;9.3435926446212;0.03939193912949257;0.7012485826599024;343.387;322.219;343.164439532;132.0;0.0;0.16347683307261798;-0.49286954246304204;0.49286954246304204;0.16347683307261798;1.2;1.96;2.64;2.189710032164025;893.3658584143031;17.974327015758657;14.430879735938369;14.430879735938369;12.083248657969117;7.888581230344255;7.888581230344255;5.845740809147744;5.8…
422;6.1160479654824895;0.19537630175526988;6.1160479654824895;0.19537630175526988;0.6170976986244164;306.373;288.229;306.15929457600004;116.0;0.0;0.1637126559171996;-0.3829645563053392;0.3829645563053392;0.1637126559171996;1.1304347826086956;1.9565217391304348;2.739130434782609;2.030295525499714;1024.352339859959;16.13746372257519;13.3548701310168;13.3548701310168;11.058550648063802;7.60146115585…
423;6.2145811287477954;0.4083392647182329;6.2145811287477954;0.4083392647182329;0.6074168594193614;332.41100000000006;312.25100000000003;332.17494464000004;126.0;0.0;0.1637324902787337;-0.3829645562960524;0.3829645562960524;0.1637324902787337;1.12;1.96;2.8;1.7610113054761243;1084.133703014176;16.965890847321383;14.18329725576299;14.18329725576299;12.220346690612278;8.763257198401769;8.76325719840…
424;6.077529446963971;0.1835244499034181;6.077529446963971;0.1835244499034181;0.5914659946233978;293.33399999999995;278.214;293.13889348000004;110.0;0.0;0.16371265594740494;-0.3829645563052935;0.3829645563052935;0.16371265594740494;1.2272727272727273;2.090909090909091;2.909090909090909;2.0473288693315874;980.0609713403612;15.267220234572113;12.277519861827173;12.277519861827173;10.647867045540842…
425;13.254124030797911;-0.7018181531872003;13.254124030797911;0.0975969492735369;0.6738770514920663;302.313;287.193;302.12913732000004;114.0;0.0;0.16434544330097084;-0.5048594360299252;0.5048594360299252;0.16434544330097084;1.3636363636363635;2.1363636363636362;2.8181818181818183;2.31061770828019;846.7104992286319;15.853006672199017;11.862591116022948;11.862591116022948;10.524075805453153;6.70216…
426;13.262756338625053;-0.7122867384506091;13.262756338625053;0.25032221067439386;0.7139923488816922;312.308;299.204;312.1134872560001;116.0;0.0;0.16434544330094683;-0.5048594360299329;0.5048594360299329;0.16434544330094683;1.3478260869565217;2.1739130434782608;2.9130434782608696;2.1585441816559294;914.2064807137152;16.396976746569035;12.069317735516748;12.069317735516748;11.113392202930193;6.943…
427;13.300614923873749;-0.7053577457261622;13.300614923873749;0.26582375388427026;0.6966557723535115;326.33500000000004;311.21500000000003;326.12913732000004;122.0;0.0;0.16434544330094683;-0.5048594360299329;0.5048594360299329;0.16434544330094683;1.2916666666666667;2.125;2.875;2.0693331779428834;930.1977149440099;17.10408352775558;12.776424516703297;12.776424516703297;11.613392202930193;7.4435109…
428;5.919914145448507;0.3857421842193669;5.919914145448507;0.3857421842193669;0.7603889159624123;285.307;270.187;285.12257472000005;108.0;0.0;0.16090675210336222;-0.4928456487790695;0.4928456487790695;0.16090675210336222;1.2380952380952381;2.0952380952380953;2.857142857142857;2.1455054264449234;784.1304570485959;14.819626477379408;11.751995494562278;11.751995494562278;10.24071340286802;6.49981247…
429;6.095620872583806;0.15291064136347288;6.095620872583806;0.15291064136347288;0.7745831809493208;327.3880000000001;306.22;327.16952491200004;126.0;0.0;0.16371267250060847;-0.4928456487746083;0.4928456487746083;0.16371267250060847;1.2083333333333333;2.0;2.6666666666666665;2.2272152913655625;872.788559805804;17.26722023457211;14.276559359251863;14.276559359251863;11.56208060791394;7.8627119016371…
430;6.176062610229277;0.396487412866381;6.176062610229277;0.396487412866381;0.5914172603895744;319.3720000000001;302.23600000000005;319.15454354400003;120.0;0.0;0.16373249030893902;-0.3829645562960068;0.3829645562960068;0.16373249030893902;1.1666666666666667;2.0416666666666665;2.9166666666666665;1.773573821605234;1039.6498250566203;16.095647359318303;13.105946986573365;13.105946986573365;11.80966…
431;6.080005012807592;0.15933334908037255;6.080005012807592;0.15933334908037255;0.5206753840264887;308.34900000000005;292.221;308.149792512;116.0;0.0;0.16371266385825012;-0.3829645562803934;0.3829645562803934;0.16371266385825012;1.1304347826086956;1.9565217391304348;2.739130434782609;2.0302955254997137;1026.7456242314138;16.13746372257519;12.777519861827173;12.777519861827173;11.058550648063802;7…
432;6.075889786470144;0.18188478940959096;6.075889786470144;0.18188478940959096;0.5914659946233978;293.334;278.214;293.13889348000004;110.0;0.0;0.16371266385808864;-0.3829645562803935;0.3829645562803935;0.16371266385808864;1.2272727272727273;2.090909090909091;2.909090909090909;2.0473288693315874;980.0609713403612;15.267220234572113;12.277519861827173;12.277519861827173;10.647867045540842;7.070914…
433;13.700087580044254;-1.1083336657686964;13.700087580044254;0.04514306128709089;0.16219901470270054;516.3440000000003;501.2240000000004;514.9838338999999;162.0;0.0;0.3351789947639534;-0.4776392465076665;0.4776392465076665;0.3351789947639534;1.03125;1.65625;2.25;1.958371092340173;1210.0613299324116;23.25034789769755;16.326907600799746;18.729400720842175;15.240091198415858;9.153045952057226;10.93…
434;13.279785187822704;-0.670645313681028;13.279785187822704;0.3051808285042412;0.7589171105290101;299.3090000000001;285.197;299.118238288;112.0;0.0;0.16434544330097073;-0.5048594360299252;0.5048594360299252;0.16434544330097073;1.2727272727272727;2.090909090909091;2.772727272727273;1.980229097609694;871.7404647656447;15.267220234572113;11.699454409206416;11.699454409206416;10.647867045540842;7.12…
435;13.271520725012788;-0.6806453136810278;13.271520725012788;0.19406971739312984;0.653972069714125;300.29699999999997;287.193;300.113487256;112.0;0.0;0.16434544330097092;-0.5048594360299252;0.5048594360299252;0.16434544330097092;1.3181818181818181;2.1363636363636362;2.8181818181818183;1.980229097609694;873.1407202610759;15.267220234572113;11.492347628019868;11.492347628019868;10.647867045540842;…
436;13.33350419608717;-0.6689786470143624;13.33350419608717;0.2866623099857224;0.758696632831249;313.33600000000007;297.208;313.133888352;118.0;0.0;0.16434544330097073;-0.5048594360299252;0.5048594360299252;0.16434544330097073;1.2173913043478262;2.0;2.739130434782609;1.9651075832911973;885.5531344626655;15.97432701575866;12.406561190392965;12.406561190392965;11.147867045540842;7.6248184817311175;…
437;6.065799916423564;0.3871887072730329;6.065799916423564;0.3871887072730329;0.7010253650702456;325.37200000000007;306.22;325.15387484800004;124.0;0.0;0.16376745218696828;-0.49284564877460774;0.49284564877460774;0.16376745218696828;1.2916666666666667;2.125;2.8333333333333335;2.203984701827666;888.0634411894063;17.10408352775558;13.690772921624959;13.690772921624959;11.689401807851764;7.582536820…
438;6.174422949735449;0.3948477523725539;6.174422949735449;0.3948477523725539;0.5914172603895744;319.3720000000001;302.23600000000005;319.15454354400003;120.0;0.0;0.16373249821962518;-0.3829645562711068;0.3829645562711068;0.16373249821962518;1.1666666666666667;2.0416666666666665;2.9166666666666665;1.773573821605234;1039.6498250566203;16.095647359318303;13.105946986573365;13.105946986573365;11.809…
439;14.27460978835979;-0.36674272486772463;14.27460978835979;0.08452084383135983;0.5927847706314311;311.324;297.21200000000005;311.129471668;116.0;0.0;0.1637126785657056;-0.3829645562344733;0.3829645562344733;0.1637126785657056;1.2608695652173914;2.0869565217391304;2.869565217391304;2.073312951284404;1031.0941397770105;16.13746372257519;12.578134065646774;12.578134065646774;11.058550648063802;7.1…
440;6.088235465482489;0.19423046842193648;6.088235465482489;0.19423046842193648;0.5940561618443512;292.346;276.218;292.143644512;110.0;0.0;0.1637126638275935;-0.3829645562804396;0.3829645562804396;0.1637126638275935;1.1818181818181819;2.0454545454545454;2.8636363636363638;2.0473288693315874;978.8060397245653;15.267220234572113;12.407656535516841;12.407656535516841;10.647867045540842;7.21111700745…
441;13.376548273222156;-0.6700668012843336;13.376548273222156;0.26351416183757426;0.7536555699278192;327.363;309.219;327.149538416;124.0;0.0;0.16434544330097073;-0.5048594360299252;0.5048594360299252;0.16434544330097073;1.2916666666666667;2.125;2.8333333333333335;1.9333323649372522;922.7300559088008;16.844570503761737;13.276804678396044;13.276804678396044;11.541713895658194;8.01866533184847;8.018…
442;13.32523973327725;-0.6789786470143613;13.32523973327725;0.17555119887461146;0.6616147856905652;314.324;299.20400000000006;314.12913732;118.0;0.0;0.16434544330097084;-0.5048594360299252;0.5048594360299252;0.16434544330097084;1.3478260869565217;2.217391304347826;2.9565217391304346;1.9651075832911973;887.0496409986476;15.97432701575866;12.199454409206417;12.199454409206417;11.147867045540842;7.3…
443;13.32523973327725;-0.6789786470143613;13.32523973327725;0.17555119887461146;0.6616147856905652;314.324;299.20400000000006;314.12913732;118.0;0.0;0.16434544330097084;-0.5048594360299252;0.5048594360299252;0.16434544330097084;1.3478260869565217;2.217391304347826;2.9565217391304346;1.9651075832911973;887.0496409986476;15.97432701575866;12.199454409206417;12.199454409206417;11.147867045540842;7.3…
444;6.225018233379975;0.3554569376597694;6.225018233379975;0.3554569376597694;0.7334786689530216;367.4530000000001;342.25300000000004;367.20082504000004;142.0;0.0;0.16373250686200497;-0.4928456487746083;0.4928456487746083;0.16373250686200497;1.1481481481481481;1.962962962962963;2.7037037037037037;1.8634486006343822;946.9402211125716;18.802754140504845;15.812093265184602;15.812093265184602;13.2238…
445;6.113398526077097;0.11813838498362284;6.113398526077097;0.11813838498362284;0.7603117255995498;343.38700000000006;322.21900000000005;343.164439532;132.0;0.0;0.20280107244168624;-0.4926909958851455;0.4926909958851455;0.20280107244168624;1.0;1.64;2.16;2.33496042912937;895.0275856315343;18.137463722575188;14.900350599339552;14.900350599339552;12.010769012897683;7.8042173786821;7.8042173786821;5.…
446;6.052557789278777;0.43971357826877333;6.052557789278777;0.43971357826877333;0.6272694179011019;319.36800000000005;302.232;319.143310164;120.0;0.0;0.16319966694863008;-0.4938666479425192;0.4938666479425192;0.16319966694863008;1.0833333333333333;1.875;2.7083333333333335;1.8946617526111043;1054.0850289317434;16.681433796945207;13.52301160716725;13.52301160716725;11.669035095596021;7.772687505027…
447;9.60997299361026;0.16014214197565546;9.60997299361026;0.16014214197565546;0.5898235626156155;319.36800000000005;302.232;319.143310164;120.0;0.0;0.16371265585701772;-0.507943524699907;0.507943524699907;0.16371265585701772;1.0416666666666667;1.7916666666666667;2.5833333333333335;2.007704222959903;1067.8271231505644;16.844570503761737;13.432220400206425;13.432220400206425;11.541713895658194;7.76…
448;6.437307413706222;0.1275380553455947;6.437307413706222;0.1275380553455947;0.5610547150743195;338.8020000000001;323.6820000000001;338.10467216;120.0;0.0;0.1637146613160611;-0.38296454334088387;0.38296454334088387;0.1637146613160611;1.1666666666666667;1.9583333333333333;2.75;2.0839696230637403;1069.4987703453799;16.844570503761737;13.232834604026026;13.988763550044482;11.558550648063804;7.60329…
449;6.186768628747796;0.4071934313848997;6.186768628747796;0.4071934313848997;0.5902446710343846;318.3840000000001;300.24000000000007;318.159294576;120.0;0.0;0.16373249818913005;-0.3829645562711529;0.3829645562711529;0.16373249818913005;1.125;2.0;2.875;1.7735738216052341;1038.2197527819908;16.095647359318303;13.236083660263033;13.236083660263033;11.80966308808932;8.372913049999484;8.3729130499994…
450;6.075214632149156;0.18120963508860322;6.075214632149156;0.18120963508860322;0.6124966343214543;293.334;278.214;293.13889348000004;110.0;0.0;0.16371268000334535;-0.38296455622979586;0.38296455622979586;0.16371268000334535;1.1363636363636365;2.0;2.8181818181818183;2.0473288693315874;980.0609713403612;15.267220234572113;12.302083726516758;12.302083726516758;10.647867045540842;7.066901868408013;7…
451;11.065514625399185;0.1448470721698536;11.065514625399185;0.1448470721698536;0.5649321323285218;320.35600000000005;304.22800000000007;320.13855913199995;120.0;0.0;0.1637126638276364;-0.3829645562804396;0.3829645562804396;0.1637126638276364;1.2916666666666667;2.125;2.875;2.007158934836288;1075.5123561388027;16.844570503761737;13.315904825980704;13.315904825980704;11.596555450524587;7.6521610691…
452;13.316975270467333;-0.6889786470143615;13.316975270467333;0.0644400877635003;0.7488980361133215;315.30800000000005;301.196;315.113152908;118.0;0.0;0.16434544330097092;-0.5048594360299252;0.5048594360299252;0.16434544330097092;1.3478260869565217;2.217391304347826;2.9565217391304346;1.9651075832911973;888.9497755285378;15.97432701575866;12.10770269967028;12.10770269967028;11.147867045540842;7.2…
453;13.316975270467333;-0.6889786470143615;13.316975270467333;0.0644400877635003;0.7488980361133215;315.30800000000005;301.196;315.113152908;118.0;0.0;0.16434544330097092;-0.5048594360299252;0.5048594360299252;0.16434544330097092;1.3478260869565217;2.217391304347826;2.9565217391304346;1.9651075832911973;888.9497755285378;15.97432701575866;12.10770269967028;12.10770269967028;11.147867045540842;7.2…
454;13.423781973864946;-0.6662238260777216;13.423781973864946;0.26582897665238914;0.6917362173199155;341.3900000000001;321.23;341.16518848;130.0;0.0;0.16434544330097073;-0.5048594360299252;0.5048594360299252;0.16434544330097073;1.12;1.88;2.6;1.9039713893521628;915.2155789111554;17.388540578131757;13.82077475276606;13.82077475276606;12.147867045540842;8.624818481731117;8.624818481731117;6.56227053…
455;6.093424115016377;0.136252493281263;6.093424115016377;0.136252493281263;0.7963965169809274;313.36100000000005;294.209;313.153874848;120.0;0.0;0.16968601261077812;-0.4928444267788934;0.4928444267788934;0.16968601261077812;1.1304347826086956;1.9130434782608696;2.5652173913043477;2.3767397649352904;857.0430346638693;16.560113453385565;13.569452578065315;13.569452578065315;11.078917360319547;7.28…
456;6.100264786470143;0.15292645607625732;6.100264786470143;0.15292645607625732;0.7745831809493209;327.38800000000003;306.21999999999997;327.16952491200004;126.0;0.0;0.1637126725006263;-0.4928692319925688;0.4928692319925688;0.1637126725006263;1.2083333333333333;2.0;2.6666666666666665;2.2447295827548386;872.788559805804;17.26722023457211;14.276559359251861;14.276559359251861;11.56208060791394;7.86…
457;9.238656595762476;-0.04867462070023376;9.238656595762476;0.04867462070023376;0.7047153994976786;329.3600000000001;310.208;329.148789468;126.0;0.0;0.16354815441372778;-0.4928692319925688;0.4928692319925688;0.16354815441372778;1.25;2.0833333333333335;2.7916666666666665;2.2036448058519813;862.2853221897024;17.10408352775558;13.56063624793529;13.56063624793529;11.689401807851766;7.582268005544400…
458;6.095639802217184;0.17496813848996395;6.095639802217184;0.17496813848996395;0.6146133900580989;304.357;288.22900000000004;304.143644512;114.0;0.0;0.16371367262658554;-0.3829645497195462;0.3829645497195462;0.16371367262658554;1.0869565217391304;1.9130434782608696;2.739130434782609;2.033940024323354;1018.1316946515597;15.97432701575866;12.932220400206425;12.932220400206425;11.147867045540842;7.…
459;6.194172965482489;0.38793110145292653;6.194172965482489;0.38793110145292653;0.6052028716514274;330.39500000000015;312.25100000000003;330.159294576;124.0;0.0;0.16373350698860675;-0.3829645497102594;0.3829645497102594;0.16373350698860675;1.04;1.88;2.76;1.7640422306078822;1077.8626120555211;16.802754140504852;13.760647524952617;13.760647524952617;12.30966308808932;8.649376936235145;8.64937693623…
460;6.003551114890401;0.43924408961115335;6.003551114890401;0.43924408961115335;0.5757551934279836;276.303;264.20699999999994;276.112344384;102.0;0.0;0.16319966700890165;-0.3829645587728139;0.3829645587728139;0.16319966700890165;1.0952380952380953;2.0;2.9047619047619047;2.040660738534338;972.3977586380331;14.396976746569035;11.3548701310168;11.3548701310168;10.237183443017884;6.521895061060216;6.…
461;6.114970001889645;0.19072019085411918;6.114970001889645;0.19072019085411918;0.5940561618443512;292.346;276.218;292.143644512;110.0;0.0;0.16371305614518356;-0.3829645537434006;0.3829645537434006;0.16371305614518356;1.1818181818181819;2.0454545454545454;2.8636363636363638;2.1309590985573994;978.8060397245653;15.267220234572113;12.407656535516841;12.407656535516841;10.664703797946451;7.217100071…
462;6.21350316515495;0.4036831538170824;6.21350316515495;0.4036831538170824;0.5902446710343846;318.38400000000007;300.24000000000007;318.159294576;120.0;0.0;0.16373289050690776;-0.3829645537341138;0.3829645537341138;0.16373289050690776;1.125;2.0;2.875;1.8363191367376954;1038.2197527819908;16.095647359318303;13.236083660263033;13.236083660263033;11.826499840494927;8.378896114143192;8.3788961141431…
463;13.390935406061114;-0.6746150297814262;13.390935406061114;0.3197922440581169;0.6720447494426747;342.3780000000001;323.2260000000001;342.160437448;130.0;0.0;0.16434544330094683;-0.5048594360299329;0.5048594360299329;0.16434544330094683;1.28;2.08;2.84;1.8176276949060581;918.8872261059712;17.388540578131753;13.613667971579513;13.613667971579513;12.131030293135236;8.298202429651203;8.298202429651…
464;13.544532035421042;-0.7177212475062194;13.544532035421042;0.23585798851220963;0.46205291091472706;416.42000000000013;399.28400000000016;416.1509353840001;154.0;0.0;0.16434544330097217;-0.5048594360299248;0.5048594360299248;0.16434544330097217;1.032258064516129;1.8387096774193548;2.6129032258064515;1.6101333733514571;1410.207748495276;21.534804948073724;16.4362827100917;16.4362827100917;15.008…
465;6.0446823822121445;0.1025107604770299;6.0446823822121445;0.1025107604770299;0.7693758768428347;315.33700000000005;298.201;315.14437278400004;120.0;0.0;0.3189287940058051;-0.4803504620789082;0.4803504620789082;0.3189287940058051;1.1304347826086956;1.9130434782608696;2.5652173913043477;2.3247647626174395;859.6982217750965;16.560113453385565;13.309179230685979;13.309179230685979;11.0620806079139…
466;6.034785367850844;0.18870218148987972;6.034785367850844;0.18870218148987972;0.7990760329270634;283.33500000000004;266.19899999999996;283.143310164;108.0;0.0;0.1637126529382989;-0.4967678028392789;0.4967678028392789;0.1637126529382989;1.1428571428571428;1.8571428571428572;2.4761904761904763;2.2575104749867374;776.6083552464358;14.982763184195939;12.238554556791078;12.238554556791078;10.1133922…
467;9.796697845804989;0.009414682539683028;9.796697845804989;0.009414682539683028;0.4889457235248862;284.32300000000004;268.195;284.138559132;108.0;0.0;0.16371267243027593;-0.5057719017908834;0.5057719017908834;0.16371267243027593;1.1904761904761905;1.9523809523809523;2.619047619047619;2.3386228746744995;823.6874511364256;15.14589989101247;11.777519861827173;11.777519861827173;9.986071002992368;6…
468;12.480074810584371;-0.5617675552547801;12.480074810584371;0.12271572725466018;0.5426848640048164;392.46300000000014;368.2710000000001;392.19607400800004;150.0;0.0;0.41849048048946524;-0.44319070090581486;0.44319070090581486;0.41849048048946524;1.1724137931034482;1.9310344827586208;2.6206896551724137;1.8362336009321163;1229.4040555053934;20.921920772951363;17.171366711944525;17.171366711944525…
469;12.552108012425267;-0.5584014158996293;12.552108012425267;0.3356786902176232;0.49532250498219627;418.50100000000015;392.2930000000001;418.21172407200004;160.0;0.0;0.41849048048946524;-0.44319070090581486;0.44319070090581486;0.41849048048946524;1.1612903225806452;1.935483870967742;2.6774193548387095;1.606799896394572;1290.8750612892889;21.75034789769755;17.999793836690717;17.999793836690717;14…
470;12.948290886134748;-4.531157129308658;12.948290886134748;0.09562852317004356;0.35520792386532796;479.46200000000016;459.3020000000002;479.1569095400001;178.0;0.0;0.415934217535096;-0.43803300464945205;0.43803300464945205;0.415934217535096;0.9714285714285714;1.8;2.5428571428571427;1.536620158490559;1375.3111564738183;25.001424753254106;18.720234016730796;18.720234016730796;16.740533306307345;1…
471;9.61584688517315;0.3357295527511077;9.61584688517315;0.3357295527511077;0.474366081266788;448.30600000000027;429.15400000000017;447.07526144799994;156.0;0.0;0.1629721648801998;-0.49511664318909343;0.49511664318909343;0.1629721648801998;0.9666666666666667;1.7333333333333334;2.4;2.1239572134075684;1115.827390509164;21.67299762850792;16.584314207195046;18.096172099231957;14.515100310547256;8.845…
472;12.911049577960615;-0.11252771856786015;12.911049577960615;0.10594033492912613;0.34405253594826724;562.7150000000004;520.3790000000004;562.3267538240002;220.0;0.0;0.32146338784750755;-0.49284175728917645;0.49284175728917645;0.32146338784750755;0.9512195121951219;1.7073170731707317;2.4146341463414633;1.1756220206145411;1287.7577506818034;28.605872759939192;24.473144667110816;24.473144667110816…
473;14.496318394641808;-4.550826875471692;14.496318394641808;0.08978447016665725;0.40308245044985463;445.3760000000001;430.25600000000014;445.11618760000005;164.0;0.0;0.4159855244059726;-0.43687316763515766;0.43687316763515766;0.4159855244059726;1.0625;1.875;2.625;1.466013760294807;1303.0848740926235;22.880104409694468;16.44349795136077;16.44349795136077;15.202528503846562;9.192341584392276;9.192…
474;14.295476505416982;-0.3689762849584277;14.295476505416982;0.3689762849584277;0.5632684800958033;303.3;293.21999999999997;303.09202354;110.0;0.0;0.17770935609750171;-0.33638073618380643;0.33638073618380643;0.17770935609750171;1.0869565217391304;1.9565217391304348;2.782608695652174;2.029487710657504;980.643961684469;15.81119030894213;11.83840741302611;11.83840741302611;11.258351493073063;6.9497…
475;6.362250645628621;0.6403420256991688;6.362250645628621;0.6403420256991688;0.46691741275747806;309.76;297.66400000000004;309.078123064;108.0;0.0;0.1777093539198225;-0.39870833499163233;0.39870833499163233;0.1777093539198225;1.0454545454545454;1.9090909090909092;2.772727272727273;2.028286039592054;897.0567532219457;15.104083527755582;11.468544086715777;12.224473032734233;10.720346690612278;6.76…
476;11.399752712264888;-0.13341093124492587;11.399752712264888;0.13341093124492587;0.5046576158261543;351.7970000000001;337.6850000000001;351.088687748;124.0;0.0;0.22074776109507827;-0.33637985203287996;0.33637985203287996;0.22074776109507827;1.16;2.0;2.8;1.946805206191423;1008.2059558690144;17.388540578131753;13.299442107990014;14.055371054008468;12.114193540729628;7.680267982828299;8.0582324558…
477;11.20700856988886;-0.4307415280927187;11.20700856988886;0.015621929327286121;0.4091427344633764;353.769;341.67300000000006;353.0679523040001;124.0;0.0;0.269757359682547;-0.3363659157056909;0.3363659157056909;0.269757359682547;1.16;1.96;2.72;2.0352312910744987;1041.2675152113866;17.551677284948287;13.07755372476421;13.833482670782665;12.041713895658196;7.487548737826831;7.865513210836059;5.598…
478;12.905509411755627;-0.11870055807403324;12.905509411755627;0.10274033492912626;0.36775599885347143;564.6870000000002;524.3670000000003;564.3060183800001;220.0;0.0;0.32146338784750755;-0.49284175728917645;0.49284175728917645;0.32146338784750755;1.0;1.7560975609756098;2.4634146341463414;1.1756220206145411;1290.5214779611042;28.605872759939192;24.17428617638813;24.17428617638813;19.9955349360909…
479;11.303484502239638;-0.13519362197364249;11.303484502239638;0.13519362197364249;0.5188585370711031;417.4690000000003;394.2850000000002;417.180089596;158.0;0.0;0.24743609844759468;-0.49226402130341707;0.49226402130341707;0.24743609844759468;1.0;1.8064516129032258;2.5806451612903225;1.276654550133754;1205.6846093600318;21.045394827624133;17.029742632406965;17.029742632406965;15.259152830872496;1…
480;5.889984254880471;0.6775170444203494;5.889984254880471;0.6775170444203494;0.5448730129126498;390.4470000000001;368.2710000000001;390.18042394400004;148.0;0.0;0.16243341273853754;-0.49226402130341707;0.49226402130341707;0.16243341273853754;1.0;1.8620689655172413;2.6551724137931036;1.2622046853434763;1068.4607301911353;19.468044558434503;15.991357668253437;15.991357668253437;14.365305980755144;…
481;5.9008323811132115;0.47289247365747844;5.9008323811132115;0.47289247365747844;0.5167554922946124;416.4850000000002;392.2930000000001;416.19607400800004;158.0;0.0;0.1623208068709396;-0.49226402130341707;0.49226402130341707;0.1623208068709396;0.967741935483871;1.8064516129032258;2.6129032258064515;1.2785169120333506;1168.3841026522823;21.045394827624133;17.146058206632688;17.146058206632688;15.…
482;9.791265182647411;-0.1752556744906697;9.791265182647411;0.15834177012179063;0.4522166012640463;432.48000000000013;408.2880000000002;432.17975524800005;164.0;0.0;0.1623199233884794;-0.5042596279095765;0.5042596279095765;0.1623199233884794;0.90625;1.6875;2.46875;1.2844134479275897;1216.6366736982081;21.91563831562721;17.515921532943022;17.515921532943022;15.669836433395457;10.563283187851225;10…
483;11.202426334626633;-3.7429187131991273;11.202426334626633;0.0006588586377549444;0.5302193346610038;347.35200000000015;334.2480000000001;347.057591516;124.0;0.0;0.2991638302806731;-0.5042596070273625;0.5042596070273625;0.2991638302806731;1.0416666666666667;1.75;2.375;1.796488374384127;980.5990547316243;17.319626477379405;12.170786371061961;12.987282951989688;11.325518406134814;6.70850352377506…
484;11.187948882896436;-3.72372889558898;11.187948882896436;0.017947239125436276;0.6619385569396559;332.34100000000007;320.2450000000001;332.057925864;118.0;0.0;0.29916472186632914;-0.4232889976930069;0.4232889976930069;0.29916472186632914;1.1304347826086956;1.8695652173913044;2.4782608695652173;1.7882896129266288;969.6216690822409;16.44938298937633;11.684607470525908;12.501104051453634;10.914834…
485;12.733986346110784;-4.675497648108491;12.733986346110784;0.032250418072543585;0.2224541199439428;491.4810000000002;461.2410000000002;491.18213692999996;184.0;0.0;0.52429633659135;-0.40426265912225984;0.52429633659135;0.40426265912225984;0.9411764705882353;1.588235294117647;2.176470588235294;1.8724255185607543;1008.9836362085151;25.13961743368831;19.06216232465127;19.956589515651185;16.0306957…
486;9.565613163475266;0.40558956916099786;9.565613163475266;0.40558956916099786;0.679051157531982;383.83500000000004;365.69100000000003;383.103669116;138.0;0.0;0.16241244473630836;-0.49511817580933065;0.49511817580933065;0.16241244473630836;1.0;1.6666666666666667;2.2962962962962963;2.224305541093357;1060.7468965632365;19.551677284948283;15.383887881348862;16.13981682736732;13.015100310547256;8.07…
487;12.071235512723607;0.02325155370790366;12.071235512723607;0.02325155370790366;0.6799402700724764;263.29999999999995;250.19599999999994;263.105862036;98.0;0.0;0.18383206652374642;-0.2920753488575298;0.2920753488575298;0.18383206652374642;0.95;1.6;2.3;1.7673073116171634;704.8565120527965;13.7862462825598;10.80784881923617;10.80784881923617;9.826499840494922;6.365753328979914;6.365753328979914;4…
488;12.56536545907262;-1.0179960994192603;12.56536545907262;0.14527415595867943;0.49432410902256696;351.36199999999997;334.226;351.12190602400005;132.0;0.0;0.2580668769511488;-0.3935447961800328;0.3935447961800328;0.2580668769511488;1.0;1.6538461538461537;2.3846153846153846;1.8026843582168826;935.8864060452112;18.095647359318303;13.76850335250733;13.76850335250733;12.685871848001629;8.19460403848…
489;9.539774354308951;0.3690935928115766;9.539774354308951;0.3690935928115766;0.532454356176754;418.2800000000002;401.1440000000002;417.06469676399996;144.0;0.0;0.16297216488019964;-0.4928427814499692;0.4928427814499692;0.16297216488019964;1.1071428571428572;1.9285714285714286;2.607142857142857;2.103704043807898;1051.0258504036358;20.0956473593183;15.25341618592081;16.76527407795772;13.5664119055…
490;9.694771768410803;0.3623667986988697;9.694771768410803;0.3623667986988697;0.47083977997065574;439.4680000000003;414.2680000000002;439.1743355199999;168.0;0.0;0.20291615759050177;-0.49284278145000715;0.49284278145000715;0.20291615759050177;0.84375;1.53125;2.09375;2.1211643147771926;1117.755496004477;23.087211190881014;18.64488184210432;18.64488184210432;15.591109915468826;9.692701144269035;9.6…
491;12.230048343411438;-0.02114375997312412;12.230048343411438;0.02114375997312412;0.6787291927963149;293.3260000000001;278.206;293.11642672;110.0;0.0;0.18383662325566597;-0.49676778963341695;0.49676778963341695;0.18383662325566597;1.0909090909090908;1.8181818181818181;2.5;1.7278456637636301;764.1128520610948;15.363596551749426;12.138746840510409;12.138746840510409;10.758351493073059;6.8888093671…
492;12.115891160106528;0.024033446712018458;12.115891160106528;0.024033446712018458;0.6882651875884348;277.327;262.207;277.1215121;104.0;0.0;0.18383206652374642;-0.2920753488575298;0.2920753488575298;0.18383206652374642;1.0476190476190477;1.7619047619047619;2.4761904761904763;1.7630604513457402;745.2211023745116;14.656489770562878;11.730498550046546;11.730498550046546;10.220346690612274;6.7764369…
493;11.861670603426557;-0.44901407785336356;11.861670603426557;0.05745396615436338;0.3905384760274634;272.25600000000003;260.15999999999997;272.06847348400004;102.0;0.0;0.18907489808967;-0.5078225160097343;0.5078225160097343;0.18907489808967;0.85;1.6;2.25;2.2189659129290695;688.6583828942402;14.698306133819765;10.315904825980704;10.315904825980704;9.46923425058676;5.735302682179978;5.735302682179…
494;9.729326016408978;0.3557650534734218;9.729326016408978;0.3557650534734218;0.3904589227679031;516.4290000000002;489.2130000000003;515.149095084;184.0;0.0;0.16284061392699464;-0.49511664318909343;0.49511664318909343;0.16284061392699464;1.0571428571428572;1.8285714285714285;2.5428571428571427;1.6032032287782334;1242.2249907145926;24.785881803630282;19.65881341816388;21.17067131020079;17.03273840…
495;9.759051668620607;0.35270163150577893;9.759051668620607;0.35270163150577893;0.3841162790900176;517.4130000000004;491.2050000000003;516.133110672;184.0;0.0;0.16242975931073914;-0.49511664318909343;0.49511664318909343;0.16242975931073914;1.0571428571428572;1.8285714285714285;2.5428571428571427;1.63283545325181;1242.5895186911928;24.785881803630286;19.567061708627744;21.07891960066465;17.0327384…
496;9.762698096858806;0.35768493253615796;9.762698096858806;0.35768493253615796;0.3499029864892849;544.4830000000002;513.2350000000002;543.180395212;196.0;0.0;0.16284061392691118;-0.49511664318909343;0.49511664318909343;0.16284061392691118;1.0;1.8108108108108107;2.5675675675675675;1.5543979578001885;1297.49734418625;26.363232072819905;21.31313379485038;22.824991686887287;17.926585250869643;12.177…
497;6.201787800732305;0.5043878863273707;6.201787800732305;0.5043878863273707;0.7393199900467536;350.20500000000004;337.101;349.03848201600005;118.0;0.0;0.16241567020993936;-0.49284206961422333;0.49284206961422333;0.16241567020993936;0.9565217391304348;1.6956521739130435;2.391304347826087;2.098668628725655;871.3134295911075;16.396976746569035;12.430954333083854;13.942812225120763;11.1177235005797…
498;9.509622937137818;0.3783393172083651;9.509622937137818;0.3783393172083651;0.7116298738789639;369.80800000000016;353.6800000000001;369.088019052;132.0;0.0;0.1624124447363691;-0.49668589051047835;0.49668589051047835;0.1624124447363691;1.0384615384615385;1.7692307692307692;2.423076923076923;2.2183927862739523;1015.0624707980173;18.681433796945203;14.46123815053849;15.217167096556944;12.604416708…
499;9.736909286240143;0.35307188805298306;9.736909286240143;0.35307188805298306;0.33530187028192643;531.4400000000004;503.2160000000004;530.148760736;190.0;0.0;0.1628393489613971;-0.49511664318909343;0.49511664318909343;0.1628393489613971;1.0277777777777777;1.8055555555555556;2.5277777777777777;1.5476623749667797;1259.148367494129;25.49298858481683;20.27416848981429;21.7860263818512;17.5327384007…
500;6.302958120712148;0.44818703335839016;6.302958120712148;0.44818703335839016;0.6511126639033517;379.2430000000001;363.1150000000001;378.05379773199996;130.0;0.0;0.16241242498546687;-0.49511664320631277;0.49511664320631277;0.16241242498546687;0.8;1.48;2.16;2.104233398602382;931.8285077339084;17.97432701575866;13.891989028047757;15.403846920084668;12.06641190556351;7.3782970122804015;8.134225958…
501;9.746687127520088;0.38847165463240363;9.746687127520088;0.38847165463240363;0.3482879945811409;561.8640000000003;535.6560000000004;560.082595092;184.0;0.0;0.1628406139271049;-0.49511710729045233;0.49511710729045233;0.1628406139271049;1.1428571428571428;1.9142857142857144;2.6285714285714286;1.6032032287782336;1244.589518691193;24.785881803630282;19.567061708627744;21.908987193760904;17.0327384…
502;9.70241565118264;0.3820547360131046;9.70241565118264;0.3820547360131046;0.44174857231752257;482.96800000000025;455.75200000000024;482.17208302400013;178.0;0.0;0.16284061392712346;-0.49668589051047835;0.49668589051047835;0.16284061392712346;1.1470588235294117;1.9705882352941178;2.7058823529411766;1.5885097868796636;1191.7296911550604;23.91563831562721;19.26644750480814;20.0223764508266;16.6220…
503;6.229565578510082;0.5443878863273708;6.229565578510082;0.5443878863273708;0.693896852640781;349.2170000000001;335.105;348.043233048;118.0;0.0;0.16241242498546668;-0.49284312112626355;0.49284312112626355;0.16241242498546668;0.9130434782608695;1.6521739130434783;2.347826086956522;2.0986686287256546;868.5814487920152;16.396976746569035;12.561091006773522;14.07294889881043;11.117723500579766;6.84…
504;5.238348182835016;0.8294137377173094;5.238348182835016;0.8294137377173094;0.584263044048975;264.288;252.19199999999998;264.101111004;98.0;0.0;0.13456435301799352;-0.4966869809889417;0.4966869809889417;0.13456435301799352;1.1;2.05;2.95;1.9315586406625633;906.4276911607701;13.526733258565956;10.844127365791161;10.844127365791161;9.847667890550102;6.312117660856584;6.312117660856584;4.6079765382…
505;9.553738163475266;0.379933704963467;9.553738163475266;0.379933704963467;0.6790511575319819;383.8350000000001;365.69100000000014;383.103669116;138.0;0.0;0.1624124447363691;-0.49640660143648546;0.49640660143648546;0.1624124447363691;1.0;1.6666666666666667;2.2962962962962963;2.224305541093357;1060.7468965632365;19.551677284948283;15.383887881348862;16.139816827367316;13.015100310547256;8.0795882…
506;9.60259491278656;0.3534843736877469;9.60259491278656;0.3534843736877469;0.4963565304660409;432.307;413.1550000000001;431.080346828;150.0;0.0;0.1624124447363691;-0.4928431147304856;0.4928431147304856;0.1624124447363691;1.0344827586206897;1.7586206896551724;2.413793103448276;2.153504954641767;1096.9470977267406;20.965890847321376;16.176065916731183;17.687923808768097;14.015100310547256;8.856104…
507;6.27518034293437;0.427778870093084;6.27518034293437;0.427778870093084;0.6919446346840863;380.23100000000005;365.1110000000001;379.0490467;130.0;0.0;0.1624156702099395;-0.49511663727655664;0.49511663727655664;0.1624156702099395;0.8;1.48;2.16;2.104233398602382;934.6454019564509;17.97432701575866;13.761852354358089;15.273710246395;12.06641190556351;7.238094231849395;7.9940231778678505;5.03821669…
508;9.771819296963894;0.35855445375150685;9.771819296963894;0.35855445375150685;0.288478540657266;558.5100000000003;525.2460000000003;557.196045276;202.0;0.0;0.16284061392699467;-0.49511664318909343;0.49511664318909343;0.16284061392699467;0.9473684210526315;1.6578947368421053;2.3157894736842106;1.5027855319608778;1306.1143213246082;27.070338854006458;22.02024057603693;23.532098468073837;18.464590…
509;9.746530877520089;0.3836491237682065;9.746530877520089;0.3836491237682065;0.4170045557159185;496.99500000000046;467.7630000000004;496.18773308799996;184.0;0.0;0.16284061392712346;-0.49640660143648546;0.49640660143648546;0.16284061392712346;1.1142857142857143;1.8857142857142857;2.6;1.6032032287782334;1238.4744907638928;24.785881803630282;20.189097235618515;20.945026181636972;17.032738400752294…
510;9.586724274586377;0.438575680272109;9.586724274586377;0.438575680272109;0.7195032081712848;363.4170000000001;342.2490000000001;363.158291532;138.0;0.0;0.16241244473630836;-0.4964081034173174;0.4964081034173174;0.16241244473630836;0.8888888888888888;1.5555555555555556;2.185185185185185;2.224305541093357;1054.9467925826298;19.551677284948283;16.005923408339633;16.005923408339633;13.015100310547…
511;9.496310442386832;0.40151549508692397;9.496310442386832;0.40151549508692397;0.7116298738789639;369.80800000000005;353.68;369.088019052;132.0;0.0;0.16241244473629363;-0.4951185391483804;0.4951185391483804;0.16241244473629363;1.0;1.6923076923076923;2.3461538461538463;2.1820171430638915;1015.0624707980173;18.681433796945207;14.461238150538488;15.217167096556944;12.604416708024296;7.6629215735257…
512;9.695903574515553;0.33326626105704693;9.695903574515553;0.33326626105704693;0.3120199740983598;499.35800000000035;479.19800000000026;498.09739385999995;174.0;0.0;0.16284113456924504;-0.49511664318909343;0.49511664318909343;0.16284113456924504;1.0;1.7647058823529411;2.4705882352941178;1.6616297874518164;1355.5672232257364;24.078775022443736;18.379514022796858;19.891371914833766;16.532738400752…
513;12.898668553751977;-4.677563159563697;12.898668553751977;0.026660992228188407;0.2929001569291007;522.8820000000001;498.69000000000017;522.107113418;186.0;0.0;0.52429633659135;-0.40426265912225984;0.52429633659135;0.40426265912225984;1.1428571428571428;1.8571428571428572;2.4857142857142858;1.6383298742557368;1228.5520063305812;25.587211190881014;18.842990157097688;20.49334629411606;16.48018550…
514;13.407257507411952;-0.7594753873771731;13.407257507411952;0.008651914597080701;0.3797985605805069;494.5950000000003;464.3550000000003;494.23179081999996;188.0;0.0;0.25213344334664906;-0.3747828097371314;0.3747828097371314;0.25213344334664906;1.0810810810810811;1.7837837837837838;2.5135135135135136;1.6730156697892204;1799.4600790365125;25.2144495128353;21.538558962536992;21.538558962536992;17.…
515;9.73640978190047;0.3508946954025143;9.73640978190047;0.3508946954025143;0.3092100407870594;532.4720000000003;501.22400000000033;531.180395212;192.0;0.0;0.16284061391716606;-0.49511664318909343;0.49511664318909343;0.16284061391716606;0.9444444444444444;1.6944444444444444;2.361111111111111;1.8570882941197164;1246.7023572461417;26.241911729260266;21.191813451290745;22.703671343327652;17.26478920…
516;9.696561170887435;0.3342935457381777;9.696561170887435;0.3342935457381777;0.31201997409835985;499.35800000000035;479.19800000000026;498.09739386;174.0;0.0;0.1628411205312637;-0.49511664318909343;0.49511664318909343;0.1628411205312637;1.0588235294117647;1.8823529411764706;2.588235294117647;1.6616297874518162;1355.5672232257364;24.078775022443736;18.379514022796858;19.891371914833766;16.5327384…
517;9.74744548328977;0.3550675083959596;9.74744548328977;0.3550675083959596;0.2913260188296476;545.4670000000003;515.2270000000003;544.1644107999999;196.0;0.0;0.16283933884690624;-0.49511664318909343;0.49511664318909343;0.16283933884690624;1.0;1.7837837837837838;2.5135135135135136;1.4954644723368613;1275.7214266098192;26.200095366003374;20.98127527100084;22.493133163037747;18.03273840075229;12.17…
518;9.759195754677378;0.3577547312889924;9.759195754677378;0.3577547312889924;0.3315263454353743;544.4830000000002;513.2350000000002;543.180395212;196.0;0.0;0.16284061392699467;-0.49511664318909343;0.49511664318909343;0.16284061392699467;0.972972972972973;1.7027027027027026;2.3783783783783785;1.5370612624530782;1289.4973441862503;26.36323207281991;21.313133794850383;22.82499168688729;17.964590053…
519;13.031232661303527;-4.73114527259769;13.031232661303527;0.007986810090539143;0.14037978914619925;549.5170000000004;517.2610000000003;549.187616234;206.0;0.0;0.52429633659135;-0.48122926245046865;0.52429633659135;0.48122926245046865;0.8947368421052632;1.5526315789473684;2.1315789473684212;2.0290026082386188;1136.5277650147264;28.131181265251033;20.83183777298818;21.726264963988097;17.924542610…
520;13.291214114583209;-4.72200710317731;13.291214114583209;0.04722153462434031;0.17405693626075255;587.5700000000002;553.2980000000002;587.214499678;220.0;0.0;0.52429633659135;-0.40426265912225984;0.52429633659135;0.40426265912225984;1.024390243902439;1.6585365853658536;2.2195121951219514;1.7455420773890364;1385.4476487498703;30.15612529163336;22.94218807530467;23.836615266304587;19.284715955589…
521;13.5055250111284;-4.766991344692199;13.5055250111284;0.011282774861175682;0.11676330418317096;671.5690000000001;642.3370000000001;671.175669558;246.0;0.0;0.52429633659135;-0.40426265912225984;0.52429633659135;0.40426265912225984;1.0;1.6808510638297873;2.3617021276595747;1.2743268555886047;1903.1787595465573;33.76900946675571;24.692777230250815;25.587204421250732;22.2303165086146;14.2074872406…
522;9.779516988631201;0.44229109907684827;9.779516988631201;0.44229109907684827;0.44895563774792047;476.5770000000004;444.32100000000037;476.24235550399993;184.0;0.0;0.16284061392706273;-0.4964081034173174;0.4964081034173174;0.16284061392706273;1.0285714285714285;1.8;2.5142857142857142;1.6032032287782334;1232.3039608771476;24.785881803630282;20.81113276260929;20.81113276260929;17.032738400752294;…
523;12.927529546154636;-4.681133296528918;12.927529546154636;0.02834244428129251;0.2547828976324019;601.7780000000001;578.5940000000002;600.017625486;192.0;0.0;0.52429633659135;-0.40426265912225984;0.52429633659135;0.40426265912225984;1.1666666666666667;1.8333333333333333;2.4444444444444446;1.6416449057069766;1281.655964130244;26.457454678884094;19.14360436091729;22.37995703705036;16.890869105472…
524;12.251817995716806;-0.2910917422524564;12.251817995716806;0.024762568480100722;0.8943830689291231;335.816;321.704;335.04952536800005;114.0;0.0;0.2669995504720436;-0.31965242150756024;0.31965242150756024;0.2669995504720436;1.3181818181818181;2.090909090909091;2.772727272727273;1.6971842684057803;719.8888322297848;15.689869965382487;11.850887848222;13.423313375168181;10.541713895658194;6.875148…
525;9.725419766408978;0.3506630126570951;9.725419766408978;0.3506630126570951;0.3841162790900176;517.4130000000004;491.2050000000003;516.1331106719999;184.0;0.0;0.16284061392712346;-0.49511664318909343;0.49511664318909343;0.16284061392712346;1.0571428571428572;1.8285714285714285;2.5428571428571427;1.6032032287782334;1242.589518691193;24.785881803630282;19.567061708627744;21.078919600664655;17.032…
526;13.416304757242742;-4.7652215641380575;13.416304757242742;0.00605255487806966;0.15123790921958366;662.5580000000001;632.3180000000002;662.17533521;244.0;0.0;0.52429633659135;-0.49676821553530387;0.52429633659135;0.49676821553530387;0.9130434782608695;1.5;2.0869565217391304;1.4409365558637233;1674.238501264213;33.48455241637954;24.523675251525052;25.41810244252497;21.679004913598348;13.7365263…
527;12.95482033665784;-4.699062188073423;12.95482033665784;0.020254657837075918;0.1542276276669812;630.332;606.14;630.037648358;192.0;0.0;0.52429633659135;-0.40426265912225984;0.52429633659135;0.40426265912225984;1.0833333333333333;1.7222222222222223;2.3055555555555554;1.6724177538897567;1229.6049418901332;26.29431797206756;18.99731053378419;22.04923601596043;17.01819030540998;10.614841235382919;…
528;12.951092526006953;-4.700637188073422;12.951092526006953;0.012476880059298256;0.20867765206385214;583.3320000000001;559.1400000000001;582.0515124579998;192.0;0.0;0.52429633659135;-0.40426265912225984;0.52429633659135;0.40426265912225984;1.0833333333333333;1.7222222222222223;2.3055555555555554;1.6724177538897567;1229.6049418901332;26.29431797206756;18.99731053378419;21.477734263898814;17.01819…
529;6.209020761596819;0.3454629629629631;6.209020761596819;0.3454629629629631;0.7171282101357747;305.168;295.08799999999997;304.02825168;100.0;0.0;0.13161000154996297;-0.38363716505526146;0.38363716505526146;0.13161000154996297;1.0;1.7;2.4;2.316479545178094;797.3732315906573;14.27565640300939;10.269158290535378;11.781016182572287;9.558550648063802;5.82172663402631;6.577655580044764;4.319699421977…
530;12.523569679444117;-4.66858030549039;12.523569679444117;0.030974697907934168;0.22631112656254854;477.4540000000002;449.23000000000025;477.16648686599996;178.0;0.0;0.52429633659135;-0.40426265912225984;0.52429633659135;0.40426265912225984;0.9696969696969697;1.6363636363636365;2.242424242424242;1.8053680515747146;977.2437869500169;24.26937394568523;18.19191883664819;19.086346027648105;15.620012…
531;14.406619614685992;-0.5878437841185857;14.406619614685992;0.10651378915763865;0.6852499090395009;387.79800000000006;372.6780000000001;387.0785972400001;138.0;0.0;0.16241244473644426;-0.495114765979642;0.495114765979642;0.16241244473644426;1.037037037037037;1.7037037037037037;2.3333333333333335;2.224305541093357;1066.4748357055557;19.551677284948283;14.761852354358089;15.517781300376544;13.015…
532;12.419265873015872;-0.4052776028106717;12.419265873015872;0.3239351851851855;0.5537126567717436;404.3010000000001;385.1490000000001;403.09666558800006;140.0;0.0;0.3203225700344579;-0.38363716504550327;0.38363716504550327;0.3203225700344579;1.1481481481481481;1.8148148148148149;2.4444444444444446;2.1790266134874363;1010.2691254142691;19.76722023457211;15.100056311809617;16.611914203846528;12.6…
533;13.250257453870297;-4.72001176034547;13.250257453870297;0.04356748453058401;0.18644032138933536;577.5710000000005;541.2830000000002;577.218916362;218.0;0.0;0.52429633659135;-0.48122956228300123;0.52429633659135;0.48122956228300123;0.925;1.55;2.125;2.048013000156973;1185.4952439222466;29.708531534440656;22.486158149674683;23.3805853406746;18.83522621280633;12.798448302744843;14.32874504608506;…
534;13.212641517664206;-4.7153085008222115;13.212641517664206;0.048357321323591496;0.1734063092606426;584.6509999999998;539.2910000000002;584.29750103;226.0;0.0;0.52429633659135;-0.40426265912225984;0.52429633659135;0.40426265912225984;0.9;1.45;1.9;2.9660762359119444;1019.8647390555965;30.45745467888409;24.306893746605848;25.201320937605765;18.676960130107986;13.686648824560663;15.216945567900886…
535;13.147162366518948;-4.734280797024423;13.147162366518948;0.005595228457886625;0.20119507891347524;563.5440000000004;529.2720000000003;563.203266298;212.0;0.0;0.52429633659135;-0.4812292624475795;0.52429633659135;0.4812292624475795;0.9487179487179487;1.5897435897435896;2.1538461538461537;2.086049505586735;1168.9556427456546;29.001424753254106;21.779051368488133;22.67347855948805;18.33522621280…
536;13.670063765283754;-4.775659384834669;13.670063765283754;0.06860458337065056;0.12239572375616597;635.6070000000005;597.3030000000005;635.2243956660001;240.0;0.0;0.52429633659135;-0.4812295622830012;0.52429633659135;0.4812295622830012;0.8181818181818182;1.4318181818181819;2.0;2.219448732600294;1315.6031294440802;32.700095366003374;24.255833598011595;25.15026078901151;20.729073062923682;13.9106…
537;13.008804940215093;-4.682228668919183;13.008804940215093;0.02818782241903839;0.18944419722043146;519.5350000000003;485.2630000000003;519.2134370580001;196.0;0.0;0.52429633659135;-0.40426265912225984;0.52429633659135;0.40426265912225984;0.9166666666666666;1.5833333333333333;2.1666666666666665;1.9639494650725076;1041.3781792839995;26.5538309960614;20.47637588702436;21.370803078024277;17.0687005…
538;13.095043794772781;-4.735086575963324;13.095043794772781;0.011234687754001715;0.17422743560467782;563.5440000000003;529.2720000000003;563.203266298;212.0;0.0;0.52429633659135;-0.48122926245046865;0.52429633659135;0.48122926245046865;0.9230769230769231;1.564102564102564;2.128205128205128;2.0892487907965562;1197.4144490469616;29.001424753254106;21.75448750379855;22.648914694798467;18.3732310152…
539;12.315382653061224;-0.3450495506844715;12.315382653061224;0.30688964474678726;0.6638872731684484;335.41100000000006;314.24300000000005;335.17461029200007;128.0;0.0;0.32032255950202976;-0.38363716504550344;0.38363716504550344;0.32032255950202976;1.12;1.84;2.52;2.0831263787837013;916.2409244729284;18.02673325856595;14.498827904170414;14.498827904170414;11.815481705002748;8.025877838320866;8.025…
540;12.93887738071883;-4.641864625107678;12.93887738071883;0.06593892325417716;0.4613395020059931;464.83100000000013;448.70300000000026;464.086302712;166.0;0.0;0.41741842768680637;-0.45723690229449804;0.45723690229449804;0.41741842768680637;0.9375;1.59375;2.25;1.6244376001208207;1137.8789445127009;23.30275414050484;16.457319050824715;17.213247996843172;15.151216908830305;9.062991028319596;9.44095…
541;6.097836356764928;0.4105612244897965;6.097836356764928;0.4105612244897965;0.7704435768238265;296.33000000000004;280.202;296.127325752;112.0;0.0;0.13150625298682364;-0.4966016836782216;0.4966016836782216;0.13150625298682364;0.9090909090909091;1.5909090909090908;2.227272727272727;2.2077242788835987;826.6636846130838;15.689869965382487;12.32972592544465;12.32972592544465;10.600886748174158;6.656…
542;12.907042558880061;-4.671798052636209;12.907042558880061;0.019750564703874485;0.19866175807225014;614.333;590.1410000000001;614.042733738;186.0;0.0;0.52429633659135;-0.40426265912225984;0.52429633659135;0.40426265912225984;1.0857142857142856;1.7142857142857142;2.3142857142857145;1.6315554784444704;1211.3020063305812;25.58721119088101;18.842990157097688;21.894915639273925;16.480185502949194;10…
543;13.055773254314055;-4.722160347961968;13.055773254314055;0.05658999960292399;0.2528402414571555;570.461;544.2530000000002;570.149120462;210.0;0.0;0.52429633659135;-0.40426265912225984;0.52429633659135;0.40426265912225984;1.0512820512820513;1.6666666666666667;2.2051282051282053;1.6687772244767163;1324.741531314574;28.79431797206756;20.806025884302688;21.7004530753026;18.22951517081517;11.63368…
544;12.665996000251951;-0.42019521080036903;12.665996000251951;0.34304321625344425;0.44121764468933944;415.4530000000002;394.2850000000002;415.16443953199996;156.0;0.0;0.3243646950779022;-0.4966016836678118;0.4966016836678118;0.3243646950779022;0.9354838709677419;1.6451612903225807;2.3225806451612905;1.7949908755385886;1222.6512165794688;21.794317972067567;17.04737529266702;17.04737529266702;15.0…
545;13.428392392939266;-4.764427803176206;13.428392392939266;0.007591739685063104;0.08693358139246966;663.5570000000004;628.2770000000004;663.1746822000001;242.0;0.0;0.52429633659135;-0.40426265912225984;0.52429633659135;0.40426265912225984;0.6666666666666666;1.1333333333333333;1.5777777777777777;1.734986824439225;1525.2911138637921;33.03695865918684;24.236807550023915;26.025661932023745;21.16463…
546;12.38121288105998;-5.015503570366243;12.38121288105998;0.1408370732552282;0.7061088922809492;392.33700000000016;377.21700000000016;392.10962500000005;146.0;0.0;0.47107862871194556;-0.4966016836782216;0.4966016836782216;0.47107862871194556;1.0714285714285714;1.7142857142857142;2.2857142857142856;2.0246647046974644;1031.9106497775851;20.474327015758657;14.79451736574657;14.79451736574657;13.206…
547;12.512219072814311;-0.39421579222445025;12.512219072814311;0.3526783725300142;0.6192285208046667;395.4630000000002;370.26300000000015;395.19573966;152.0;0.0;0.3203225596064978;-0.4966016836678118;0.4966016836678118;0.3203225596064978;1.0344827586206897;1.6896551724137931;2.2758620689655173;2.158421492431095;1037.8513009149692;21.181433796945203;17.16062394671889;17.16062394671889;13.679185010…
548;13.181340850191791;-4.726020891631358;13.181340850191791;0.012572217094673377;0.19801684534718003;569.5920000000006;529.2720000000004;569.25021649;218.0;0.0;0.52429633659135;-0.4812292624475795;0.52429633659135;0.4812292624475795;1.0512820512820513;1.6923076923076923;2.2564102564102564;2.0514081558759614;1022.0046191673306;29.001424753254106;22.50518419766237;23.399611388662283;18.33522621280…
549;13.925128803741337;-4.769463880894671;13.925128803741337;0.0010182731048451465;0.09895924115050592;743.8169999999998;693.4169999999999;743.2965150499999;280.0;0.0;0.52429633659135;-0.4797173432610407;0.52429633659135;0.4797173432610407;0.94;1.56;2.08;2.2072284578557912;1405.0734409188835;37.75841958720531;29.210903021066272;30.92182679299391;23.320495877999257;16.369553734019924;19.2936973274…
550;13.640396342759189;-4.726742781156159;13.640396342759189;0.04964387341947285;0.15957849199372312;605.6250000000003;565.3050000000004;605.25021649;230.0;0.0;0.52429633659135;-0.4812295622830012;0.52429633659135;0.4812295622830012;0.9047619047619048;1.5476190476190477;2.119047619047619;2.147227321491703;1218.6156077390142;31.12274509681375;23.900371712047782;24.7947989030477;19.873231015267116;…
551;11.865344072814311;-0.3796396552448138;11.865344072814311;0.35341911327075537;0.6647632228385708;353.3820000000001;334.23000000000013;353.148789468;134.0;0.0;0.3196601065976227;-0.4966016836678118;0.4966016836678118;0.3196601065976227;1.0769230769230769;1.7692307692307692;2.3846153846153846;2.2353838103120696;952.1929477375743;18.681433796945207;14.660623946718887;14.660623946718887;12.532738…
552;13.997097565790401;-4.949572246420353;13.997097565790401;0.17899825049337914;0.043421994948564954;898.861;843.421;898.3473643100001;344.0;0.0;0.52429633659135;-0.48122926245045566;0.52429633659135;0.48122926245045566;0.7580645161290323;1.2258064516129032;1.6774193548387097;2.4923050196410705;1875.497286053797;46.896247788709985;34.365989151083255;35.260416342083175;28.912720030874272;19.56139…
553;14.077334021254128;-2.2747713169736974;14.077334021254128;0.168480452694737;0.03758025854021233;920.9269999999998;864.4789999999998;920.3763423319999;358.0;0.0;0.3563533512716541;-0.48122926245045566;0.48122926245045566;0.3563533512716541;0.6923076923076923;1.1538461538461537;1.6;2.5189867461137796;1947.3977817110326;49.128298596278846;35.90437411523677;35.90437411523677;30.44348267417003;20.…
554;5.996409674981104;0.4461676954732512;5.996409674981104;0.4461676954732512;0.6799454383422273;236.27799999999996;224.18199999999996;236.106196384;88.0;0.0;0.13150161386086415;-0.38363716505526174;0.38363716505526174;0.13150161386086415;0.9444444444444444;1.7222222222222223;2.5;2.2542721466082067;707.5658356166732;12.535169427003234;9.667929882896177;9.667929882896177;8.737183443017884;5.610428…
555;12.74994895931605;-0.44275002134309527;12.74994895931605;0.3294899796338291;0.38835953523922917;494.5960000000003;460.3240000000003;494.264153568;192.0;0.0;0.32032255960651385;-0.4966016836678118;0.4966016836678118;0.32032255960651385;0.7777777777777778;1.3333333333333333;1.8611111111111112;2.083879223311911;1255.640152568921;26.67299762850792;21.991521967993123;21.991521967993123;16.75748327…
556;11.899757653061226;-0.2930007558578984;11.899757653061226;0.2930007558578984;0.6931252198278929;307.35699999999997;290.22099999999995;307.14331016400007;116.0;0.0;0.3199110205194494;-0.38363716504550344;0.38363716504550344;0.3199110205194494;1.2173913043478262;2.0;2.739130434782609;2.1429447597400415;848.2315833219054;16.233840039752504;12.705934685356961;12.705934685356961;11.16903509559602;…
557;9.6124558857315;0.4058734620391371;9.6124558857315;0.4058734620391371;0.3881160462416899;424.2870000000001;409.16700000000014;423.0541320800001;144.0;0.0;0.16085540240022816;-0.4928465714108453;0.4928465714108453;0.16085540240022816;0.9655172413793104;1.6551724137931034;2.2758620689655173;1.9598134986806004;1299.2039273040564;20.543241116511005;15.585654871463106;17.097512763500013;14.0327384…
558;12.625393238715748;-0.427798207284138;12.625393238715748;0.23625072735243813;0.5513414273059569;437.50000000000017;410.2840000000002;437.206304344;168.0;0.0;0.3203225596065138;-0.4966016836678118;0.4966016836678118;0.3203225596065138;0.9375;1.59375;2.15625;2.159372120964732;1148.7458683904442;23.465890847321376;18.991521967993126;18.991521967993126;15.073031860276373;9.987438925395494;9.98743…
559;13.155461148853796;-4.712414217962585;13.155461148853796;0.049445555433803134;0.17986710186836283;582.6350000000002;539.2910000000004;582.2818509660001;224.0;0.0;0.52429633659135;-0.40426265912225984;0.52429633659135;0.40426265912225984;0.925;1.55;2.1;1.9644230873727384;1053.1181283819703;29.871668241257183;23.644137201482067;24.538564392481984;18.745909815329288;13.744671194388777;15.2749679…
560;13.155461148853796;-4.712414217962585;13.155461148853796;0.04944555543380291;0.17986710186836283;582.6350000000002;539.2910000000004;582.2818509660001;224.0;0.0;0.52429633659135;-0.40426265912225984;0.52429633659135;0.40426265912225984;0.925;1.55;2.1;1.9644230873727384;1053.1181283819703;29.871668241257183;23.644137201482064;24.538564392481977;18.745909815329288;13.744671194388777;15.27496793…
561;13.338309748311168;-4.721263821959004;13.338309748311168;0.04784535783172572;0.1239187994161971;583.5780000000004;549.3060000000004;583.2083516780001;218.0;0.0;0.52429633659135;-0.5079666451556014;0.52429633659135;0.5079666451556014;0.7804878048780488;1.3414634146341464;1.9024390243902438;1.6913518295990426;1344.7392859348556;29.829851878000298;22.52588377809627;23.42031096909618;19.480185502…
562;13.583278320252969;-4.725600389263847;13.583278320252969;0.05037294238683132;0.06674561397018432;696.8669999999996;635.3790000000001;696.422701542;274.0;0.0;0.52429633659135;-0.40426265912225984;0.52429633659135;0.40426265912225984;0.75;1.25;1.7083333333333333;2.9241380907774435;1141.7506523623583;36.11430892837646;29.963747996098217;30.858175187098134;22.67696013010799;17.68664882456066;19.2…
563;13.378288013141454;-4.7208936295783355;13.378288013141454;0.049553112139917976;0.09953528437760722;640.759;587.3350000000002;640.3601012859999;250.0;0.0;0.52429633659135;-0.40426265912225984;0.52429633659135;0.40426265912225984;0.8181818181818182;1.3636363636363635;1.8181818181818181;2.950613778003883;1080.6490848462643;33.28588180363028;27.135320871352036;28.029748062351953;20.67696013010799…
564;13.271494926514697;-4.718225482429671;13.271494926514697;0.0490149176954735;0.11704993922910428;612.7049999999999;563.3130000000002;612.328801158;238.0;0.0;0.52429633659135;-0.40426265912225984;0.52429633659135;0.40426265912225984;0.8571428571428571;1.4047619047619047;1.8571428571428572;2.959846827991771;1050.2188500428979;31.871668241257183;25.721107308978944;26.61553449997886;19.67696013010…
565;12.394820212839242;-0.36018896447467896;12.394820212839242;0.06600389242524907;0.8952620495802048;308.341;292.213;308.127325752;116.0;0.0;0.3243585838266846;-0.3314884111964799;0.3314884111964799;0.3243585838266846;1.173913043478261;2.0869565217391304;2.9130434782608696;1.5911025228134734;775.4177643088722;15.81119030894213;12.451046269004294;12.451046269004294;11.237183443017884;7.6677029269…
566;12.254709624590575;-0.4878935185185187;12.254709624590575;0.037970941463005614;0.5841466182292769;295.2940000000001;282.19;295.084457896;110.0;0.0;0.25894070607137987;-0.507943505832778;0.507943505832778;0.25894070607137987;0.8181818181818182;1.5909090909090908;2.3636363636363638;1.9648178267301892;873.661978504846;15.689869965382487;11.446041499670372;11.446041499670372;10.524877143252587;6.…
567;12.69308180026148;-0.2666136091002891;12.69308180026148;0.17311797422773756;0.4657173060978848;488.0170000000002;461.80900000000025;487.15572175200003;174.0;0.0;0.2669995457316883;-0.3950445481992146;0.3950445481992146;0.2669995457316883;1.2121212121212122;2.0;2.727272727272727;1.4315929128906488;1111.432170715536;23.37166824125719;18.50713466000412;20.0795601869503;15.92305529101951;10.65860…
568;11.815979973409627;-0.05151748971193393;11.815979973409627;0.05151748971193393;0.7911169925142278;266.30400000000003;252.19199999999998;266.116761068;100.0;0.0;0.2516655806739363;-0.32412530240080717;0.32412530240080717;0.2516655806739363;1.15;1.95;2.7;2.0776597098289202;795.8277290674995;13.94938298937633;11.075798011667294;11.075798011667294;9.775188245478668;6.463733910573104;6.46373391057…
569;12.090125188964475;-0.24163643235071808;12.090125188964475;0.16038789448286206;0.5951745592213825;282.29900000000004;268.18699999999995;282.100442308;106.0;0.0;0.2674968451708502;-0.5079551842108808;0.5079551842108808;0.2674968451708502;1.0476190476190477;1.8571428571428572;2.6666666666666665;1.7442532130794501;808.142233208204;14.819626477379408;11.128584416167335;11.128584416167335;10.11419…
570;12.035888290501386;-0.6335619803476946;12.035888290501386;0.013025793650794038;0.6611804498474478;327.1230000000001;319.059;325.986112096;108.0;0.0;0.2705707023452526;-0.5071197044152095;0.5071197044152095;0.2705707023452526;1.1904761904761905;1.9047619047619047;2.5238095238095237;2.2739967555525444;734.1063538201125;15.568549621822843;10.339202623547715;11.851060515584626;9.87991785310972;5.…
571;11.819941893424037;-4.278890306122451;11.819941893424037;0.015180566053582645;0.6535111473407257;292.22700000000003;279.123;292.050060146;104.0;0.0;0.5272819571741443;-0.40336056167196666;0.5272819571741443;0.40336056167196666;1.05;1.7;2.4;2.036342099552642;626.4712064687423;14.424438962994;10.508029825938177;11.402457016938092;9.605284928953472;5.856486494628099;7.35193160963843;3.9745556511…
572;10.980767668178384;-4.8823996913580245;10.980767668178384;0.0702160493827153;0.5972120079843694;252.09900000000002;242.01899999999998;251.99526129999998;84.0;0.0;0.34464305462089456;-0.323546043518947;0.34464305462089456;0.323546043518947;0.8666666666666667;1.2666666666666666;1.6;3.274311721576789;396.3663672487237;11.690234444311992;7.4638797690652305;9.252734151065063;6.7271801834506855;3.8…
573;10.77824538611741;-4.638438011778787;10.77824538611741;0.04820987654320974;0.783908297839846;250.14999999999998;243.09399999999997;250.01434333400002;86.0;0.0;0.5243724591072159;-0.40191484608501843;0.5243724591072159;0.40191484608501843;1.2941176470588236;2.0588235294117645;2.7058823529411766;2.6318881215256886;658.8937516752487;12.466255326250886;8.439315904375647;9.333743095375562;7.993313…
574;12.826819785764036;-4.467518702071753;12.826819785764036;0.08218686599729197;0.6661673420799542;371.362;355.23400000000004;371.124546792;138.0;0.0;0.4159855176832476;-0.3803173303499946;0.4159855176832476;0.3803173303499946;0.9629629629629629;1.7037037037037037;2.4444444444444446;1.754779305277022;927.0099915141395;19.27781011412252;14.124665316453562;14.124665316453562;12.931671556017463;8.1…
575;12.94536878717628;-0.39967783306635574;12.94536878717628;0.06914992241769258;0.0627309372205955;734.9;696.5960000000001;734.2232769360002;266.0;0.0;0.3373417849830591;-0.46541752127350056;0.46541752127350056;0.3373417849830591;0.5576923076923077;0.9423076923076923;1.3269230769230769;1.0893602144528158;2052.1992546862293;36.45080774263041;28.746231317864204;30.379224479719657;25.32123343878642…
576;12.793214991330878;0.059966792763814114;12.793214991330878;0.059966792763814114;0.08509431042028233;646.882;608.5780000000001;646.2436184560001;234.0;0.0;0.21984193624783857;-0.35576267317662885;0.35576267317662885;0.21984193624783857;0.5;0.8913043478260869;1.326086956521739;1.095305746525213;1760.7149878231573;31.55562022824502;25.6821522567611;27.315145418616552;22.636162928584234;15.787658…
577;12.971595397951571;-0.6398287589922813;12.971595397951571;0.05550881207125169;0.04735882515319129;766.8979999999999;728.5939999999999;766.2131061760001;278.0;0.0;0.3411324944272912;-0.507040947368101;0.507040947368101;0.3411324944272912;0.6111111111111112;1.0185185185185186;1.4074074074074074;1.0984152164848102;2188.2688006055996;38.19129471863657;29.48595797048487;31.118951132340317;26.14260…
578;12.015818058704962;0.06422918241370645;12.015818058704962;0.06422918241370645;0.8095140680343513;310.42200000000014;292.2780000000001;310.113984196;112.0;0.0;0.21979607345751626;-0.3520282466148969;0.3520282466148969;0.21979607345751626;1.0909090909090908;1.8181818181818181;2.6363636363636362;1.525279408643043;697.2431609421075;15.363596551749426;12.197498516919683;13.091925707919598;10.73718…
579;11.977645332423489;-0.16331166000670083;11.977645332423489;0.1633116600067006;0.1768213528947098;498.6300000000003;472.4220000000003;498.13954731199993;178.0;0.0;0.24335502654208283;-0.3488122322958976;0.3488122322958976;0.24335502654208283;0.7352941176470589;1.1470588235294117;1.5588235294117647;1.5798860571952702;1200.8584931917112;23.915638315627206;18.896719021046376;20.52971218290183;16.…
580;12.863046960373934;-0.9906449812424987;12.863046960373934;0.1021749287165079;0.06041069288201455;706.8460000000001;672.5740000000001;706.191976808;254.0;0.0;0.3351785928081368;-0.47763924865840374;0.47763924865840374;0.3351785928081368;0.54;0.92;1.3;1.1022670887717547;2018.494260834891;35.036594180257325;26.824161927936395;28.457155089791843;24.24522383386486;15.964487206775495;18.11431712103…
581;12.127638573948097;-0.027493806164441636;12.127638573948097;0.01602418745275891;0.8336998509431048;296.39500000000004;280.267;296.098334132;106.0;0.0;0.22079838208317876;-0.35199790488777966;0.35199790488777966;0.22079838208317876;1.0952380952380953;1.8095238095238095;2.619047619047619;1.6200150199731687;682.199280488646;14.656489770562878;11.490391735733136;12.384818926733052;10.237183443017…
582;10.732083648274124;-0.2773014298311911;10.732083648274124;0.1361419753086417;0.7521065758205782;220.29699999999997;208.20099999999996;220.067034004;78.0;0.0;0.2169484970706096;-0.3696794805427274;0.3696794805427274;0.2169484970706096;1.4666666666666666;2.2;2.933333333333333;2.198347767215839;428.35102754852954;10.836498814253964;8.18099065897463;9.075417849974546;7.1815405503520555;4.83012189…
583;13.815482205515714;-0.16131535654536977;13.815482205515714;0.16131535654536933;0.16501854048271183;590.7740000000002;560.5340000000002;590.1810182;210.0;0.0;0.25855629054823215;-0.33463151546867637;0.33463151546867637;0.25855629054823215;0.5476190476190477;0.9047619047619048;1.2857142857142858;1.4375130055374947;1756.04620350526;29.053466517131895;23.333938760641733;24.966931922497185;20.6008…
584;13.61786945671249;-0.20944830848975315;13.61786945671249;0.20944830848975293;0.20808592095756495;564.6960000000003;540.5040000000002;564.140216008;198.0;0.0;0.2585578205662507;-0.3374840433152716;0.3374840433152716;0.2585578205662507;0.6;0.975;1.375;1.3982854628918575;1728.477540586939;27.639252954758803;21.6594518508893;23.292445012744754;19.524877143252585;12.447547598674708;14.597377512935…
585;12.599319463435403;0.07290476079220665;12.599319463435403;0.07290476079220665;0.08405210492425569;646.882;608.578;646.243618456;234.0;0.0;0.21977198989886454;-0.3520285820377973;0.3520285820377973;0.21977198989886454;0.5217391304347826;0.9130434782608695;1.3478260869565217;1.086958033719924;1760.7149878231573;31.555620228245015;25.682152256761096;27.31514541861655;22.636162928584234;15.787658…
586;12.74976083289928;-0.012252524751290794;12.74976083289928;0.012252524751290572;0.11379954852760676;590.7740000000001;560.5340000000002;590.1810182;210.0;0.0;0.22420570659426609;-0.3488122323258569;0.3488122323258569;0.22420570659426609;0.5238095238095238;0.9047619047619048;1.3333333333333333;1.1864553736641115;1695.188522716143;28.72719310349883;22.85372513201491;24.486718293870364;20.6361629…
587;11.349488798976777;-0.3118151396365536;11.349488798976777;0.3019082915407769;0.29164345033659406;438.5780000000002;416.40200000000016;438.11841794400004;154.0;0.0;0.217249701195196;-0.3696698055885047;0.3696698055885047;0.217249701195196;0.7;1.1;1.5;1.6437304284924315;1132.564641048259;21.087211190881018;16.234922978497902;17.867916140353355;14.524877143252588;9.629427617536367;11.77925753179…
588;12.150357685544375;-0.4795676387839085;12.150357685544375;0.4795676387839085;0.4907879789931484;410.52400000000017;392.3800000000001;410.08711781600005;142.0;0.0;0.25159403775252903;-0.36549449100634607;0.36549449100634607;0.25159403775252903;0.7142857142857143;1.0714285714285714;1.4285714285714286;1.8324580610067545;1158.293349013682;19.999271042140986;15.30092304475163;16.93391620660708;13.…
589;13.66399790648542;-0.12812692443110674;13.66399790648542;0.12812692443110651;0.173124245923143;590.7740000000001;560.5340000000002;590.1810182000002;210.0;0.0;0.25444304522480726;-0.3478570477086421;0.3478570477086421;0.25444304522480726;0.5476190476190477;0.9047619047619048;1.3095238095238095;1.3296576097675805;1756.04620350526;29.053466517131895;23.333938760641733;24.966931922497185;20.5248…
590;13.942168429027143;-0.5047502832731661;13.942168429027143;0.3166449868940684;0.11887567427258294;678.7920000000001;648.552;678.16067668;242.0;0.0;0.33741992973520823;-0.46541659856802975;0.46541659856802975;0.33741992973520823;0.5625;0.9583333333333334;1.3541666666666667;1.3621998780460445;2081.6046381167525;33.9486540315173;26.39801782174484;28.03101098360029;23.209947653454773;14.7024457399…
591;13.23177471428283;-1.0688659881931197;13.23177471428283;0.09423150974488514;0.15225026991961146;558.6820000000001;528.4420000000002;558.16067668;202.0;0.0;0.25426861674997914;-0.39361470427031403;0.39361470427031403;0.25426861674997914;0.7368421052631579;1.105263157894737;1.4736842105263157;1.7185365954610328;1357.2420184575215;27.39661226763952;20.918204551497645;22.551197713353098;18.277294…
592;13.7708248836452;-1.0143146606004174;13.7708248836452;0.1718736663527154;0.11063883091137754;678.792;648.5520000000001;678.1606766800002;242.0;0.0;0.3351785928081587;-0.47763924865840374;0.47763924865840374;0.3351785928081587;0.5625;0.9166666666666666;1.2708333333333333;1.2811521597510178;2047.1046381167523;33.94865403151731;25.89016199419012;27.52315515604557;23.133938048533206;14.8391280264…
593;2.305873960695389;1.2980223817922232;2.305873960695389;1.2980223817922232;0.4130551317169141;352.52800000000013;332.36800000000005;352.10679064;122.0;0.0;0.08972817169554893;-0.33793904314272094;0.33793904314272094;0.08972817169554893;0.625;1.0;1.375;1.7392052968625078;892.5609195755567;16.844570503761737;14.32972592544465;15.962719087300103;11.592224152875016;8.018469877509615;10.16829979177…
594;13.10022453586577;-0.035617021499957824;13.10022453586577;0.0356170214999576;0.3937972094390252;466.63200000000023;440.4240000000002;466.149718072;166.0;0.0;0.2562303993715606;-0.3446653329766772;0.3446653329766772;0.2562303993715606;0.65625;1.0;1.34375;1.8481059048530586;1247.2952050032748;23.15397158052024;19.04064969737229;20.673642859227744;15.234958562966854;10.162786145473268;12.3126160…
595;9.653202762612034;0.6785850235155793;9.653202762612034;0.6785850235155793;0.46178809863280473;374.4940000000001;360.3820000000001;374.065988448;126.0;0.0;0.10482182753603524;-0.3370355496019535;0.3370355496019535;0.10482182753603524;0.6923076923076923;1.0769230769230769;1.4615384615384615;1.8013411884164003;1136.8792938590834;18.25878406613483;14.224153116444567;15.85714627830002;12.668233757…
596;13.503892656465707;-0.1770114370357876;13.503892656465707;0.1770114370357876;0.1675716147426625;512.6120000000003;492.45200000000034;512.08644912;178.0;0.0;0.2310205522501358;-0.46086175311845096;0.46086175311845096;0.2310205522501358;0.6111111111111112;1.0277777777777777;1.4166666666666667;1.478870132924987;1611.4263649406137;24.810825830012615;19.42682070243786;21.05981386429331;17.55855064…
597;12.45741688231001;-0.1493319056017468;12.45741688231001;0.14933190560174658;0.37188866362499545;410.5240000000001;392.38000000000017;410.087117816;142.0;0.0;0.25391086022673753;-0.35500724679525997;0.35500724679525997;0.25391086022673753;0.7142857142857143;1.1071428571428572;1.5;1.7427926564590754;1101.5826986868235;19.672997628507925;15.251795315372462;16.884788477227914;13.634560252985374;8…
598;13.139532405379061;-4.191923322911011;13.139532405379061;0.17540126081296714;0.24852976622723358;559.6000000000005;521.2960000000004;559.244737186;212.0;0.0;0.32941054325678526;-0.49246792763951525;0.49246792763951525;0.32941054325678526;1.0256410256410255;1.6666666666666667;2.2564102564102564;1.6757807643287599;1206.1374511362255;28.57877502244374;22.39058944939746;23.285016640397373;18.4077…
599;12.995500970452493;-4.486687375421928;12.995500970452493;0.006864339375520778;0.24050202338361493;547.9650000000001;522.7650000000003;547.1598020000001;200.0;0.0;0.4160450754993624;-0.4557917780876644;0.4557917780876644;0.4160450754993624;1.131578947368421;1.9210526315789473;2.6315789473684212;1.4774886631315536;1450.3307789272033;27.50142475325411;20.512031890420367;21.26796083643882;17.8869…
600;4.410815276727975;0.7603329449063577;4.410815276727975;0.7603329449063577;0.6750690396489035;387.2850000000001;368.1330000000002;386.08545670800004;124.0;0.0;0.14138020297823886;-0.36876963488480696;0.36876963488480696;0.14138020297823886;1.125;2.0;2.7916666666666665;1.8665786237324458;836.178644721362;16.94094682093905;13.622484301709537;15.208480840824242;11.614193540729628;7.63600025543642…
601;5.38365447279009;0.7608604421005215;5.38365447279009;0.7608604421005215;0.6231140863863043;429.3220000000003;408.1540000000002;428.09602139200007;140.0;0.0;0.14138020297823886;-0.37879271801219455;0.37879271801219455;0.14138020297823886;1.1111111111111112;2.0;2.8518518518518516;1.481576051943019;915.595393211941;18.476480726871788;14.859159716919592;16.445156256034295;13.275989583278104;8.951…
602;13.293465561792027;-0.2542618376069299;13.293465561792027;0.03487344629209632;0.6939846025394052;295.31700000000006;281.20500000000004;295.112090288;110.0;0.0;0.1838320665237591;-0.2920753488575298;0.2920753488575298;0.1838320665237591;1.1818181818181819;1.9545454545454546;2.6818181818181817;1.7896054484200938;811.7811898359541;15.526733258565956;12.031112753866147;12.031112753866147;10.63103…
603;11.956127330561854;-0.020032648862013502;11.956127330561854;0.020032648862013502;0.6774863754471562;289.33799999999997;274.218;289.1215121;108.0;0.0;0.17667786906494043;-0.29274760660950444;0.29274760660950444;0.17667786906494043;1.0;1.6818181818181819;2.409090909090909;1.6526256149333622;776.3615468544392;15.200459844932896;11.962549357615423;11.962549357615423;10.809663088089316;7.026436931…
604;12.227191235692318;0.028107520786092577;12.227191235692318;0.028107520786092577;0.6917274435978126;291.35400000000004;274.21799999999996;291.137162164;110.0;0.0;0.18383239843169233;-0.292075346041688;0.292075346041688;0.18383239843169233;0.9545454545454546;1.5454545454545454;2.1818181818181817;1.749934615626946;785.9594081112483;15.526733258565956;12.65314828085692;12.65314828085692;10.614193…
605;13.321832908730801;-0.25399013129126713;13.321832908730801;0.030799372218022203;0.6920503522159666;309.3440000000001;293.21600000000007;309.127740352;116.0;0.0;0.183832398431705;-0.292075346041688;0.292075346041688;0.183832398431705;1.1304347826086956;1.8695652173913044;2.5652173913043477;1.7745227561227261;852.9581875307839;16.396976746569035;12.953762484676522;12.953762484676522;11.02487714…
606;12.284163569748888;-0.020050652977239514;12.284163569748888;0.020050652977239514;0.6794838596471685;307.35300000000007;290.21700000000004;307.132076784;116.0;0.0;0.18383662325567843;-0.49676778963341695;0.49676778963341695;0.18383662325567843;1.173913043478261;1.9565217391304348;2.652173913043478;1.7407791292720323;822.2929170449249;16.233840039752504;13.061396571320783;13.061396571320783;11.…
607;12.327656898453602;0.003323543293574094;12.327656898453602;0.003323543293574094;0.28078620981119373;432.74900000000025;413.5970000000002;431.0400020080001;134.0;0.0;0.18383337440324107;-0.29207533788062034;0.29207533788062034;0.18383337440324107;1.0384615384615385;1.7692307692307692;2.4615384615384617;1.634867782661614;859.5226240705463;18.355160383312143;14.237504351621565;16.579429836754723…
608;12.680550324328284;-0.4084875882482095;12.680550324328284;0.0806484928044271;0.31424848816521106;407.4290000000002;390.2930000000002;407.1269914040001;150.0;0.0;0.34368207557979186;-0.4222785289168548;0.4222785289168548;0.34368207557979186;0.8709677419354839;1.6129032258064515;2.4193548387096775;1.3564093607602408;1434.6637627472048;21.208531534440663;16.4337464769224;16.4337464769224;15.1698…
609;12.471649266187956;0.0159641387419176;12.471649266187956;0.0159641387419176;0.49835906165897753;345.4270000000001;330.3070000000001;345.09358310000005;122.0;0.0;0.18383279197315386;-0.2920753428045825;0.2920753428045825;0.18383279197315386;0.92;1.72;2.44;1.4787535286192057;973.485167955727;17.062267164498692;13.370797648079288;14.187294229007014;12.292826335683708;7.921605138391801;8.80125794…
610;11.016142920131015;-0.3430447425883931;11.016142920131015;0.07969600340136052;0.7227134699740435;217.22799999999998;206.14;217.085126592;82.0;0.0;0.3270528977988411;-0.46763392864637165;0.46763392864637165;0.3270528977988411;1.375;2.125;2.8125;2.169821155642995;478.9847142835286;11.380468888623982;8.829345763751904;8.829345763751904;7.792024997884274;4.8174421621527515;4.8174421621527515;3.24…
611;11.676539308254675;-0.10027929999160201;11.676539308254675;0.10027929999160201;0.8113947320407334;241.29399999999995;226.17399999999998;241.1215121;92.0;0.0;0.15693295534191132;-0.2972899254117378;0.2972899254117378;0.15693295534191132;1.2777777777777777;2.0555555555555554;2.7222222222222223;1.890146899329205;570.9799694726005;12.535169427003234;10.335311035661137;10.335311035661137;8.7371834…
612;11.851883660871756;-0.10767384731670515;11.851883660871756;0.10767384731670515;0.8116335155204025;241.29399999999995;226.17399999999998;241.1215121;92.0;0.0;0.15693116603954388;-0.29728994051426266;0.29728994051426266;0.15693116603954388;1.1666666666666667;2.0;2.7777777777777777;1.8728263030631473;547.1765641564201;12.372032720186704;10.11976808603731;10.11976808603731;8.843336592900531;6.343…
613;11.896539308254676;-0.11069596665826875;11.896539308254676;0.11069596665826875;0.8285484352552324;255.32099999999994;238.18499999999997;255.137162164;98.0;0.0;0.15693116603954396;-0.29728994051426266;0.29728994051426266;0.15693116603954396;1.2105263157894737;2.0;2.736842105263158;1.862047172835572;585.6930845761614;13.242276208189782;11.042417816847685;11.042417816847685;9.237183443017884;6.7…
614;12.116539308254676;-0.12111263332493571;12.116539308254676;0.12111263332493571;0.7856190831835673;269.34799999999996;250.19599999999997;269.152812228;104.0;0.0;0.15693115188766918;-0.2972899405713713;0.2972899405713713;0.15693115188766918;1.15;1.95;2.75;1.8531904195016435;600.4394752522634;13.94938298937633;11.749524598034233;11.749524598034233;9.737183443017884;7.254647877768915;7.2546478777…
615;9.47646563261107;0.41142274502393583;9.47646563261107;0.41142274502393583;0.5414834631193759;465.6780000000001;452.5740000000002;464.974102336;126.0;0.0;0.16241244473636893;-0.49284311473048575;0.49284311473048575;0.16241244473636893;1.16;1.88;2.52;2.2211742237463397;1001.7582287624778;17.974327015758657;13.430954333083854;16.344381570278628;12.06641190556351;7.239531374334586;8.6962449929319…
616;8.469362717309146;-0.05066432823129241;8.469362717309146;0.05066432823129241;0.845053684817657;283.3790000000001;262.21099999999996;283.179695672;110.0;0.0;0.13898642714145473;-0.3333776337475478;0.3333776337475478;0.13898642714145473;1.1904761904761905;1.8571428571428572;2.4761904761904763;2.0488312293505713;662.7209373166718;15.198306133819765;12.935498913634552;12.935498913634552;9.8760286…
617;9.45428969478738;0.3850165343915348;9.45428969478738;0.3850165343915348;0.6821309813724178;374.2270000000001;361.12300000000005;373.03848201600005;126.0;0.0;0.16241244473629357;-0.4928431147305238;0.4928431147305238;0.16241244473629357;1.0;1.64;2.24;2.2195352354273163;979.5082287624778;17.974327015758657;13.430954333083852;14.942812225120763;12.049575153157903;7.233548310190879;7.989477256209…
618;9.669803943126418;0.40062612094628713;9.669803943126418;0.40062612094628713;0.3184751165218185;458.3890000000003;433.18900000000025;457.1323824;162.0;0.0;0.16285664035632674;-0.4896761234498542;0.4896761234498542;0.16285664035632674;1.0;1.6774193548387097;2.2903225806451615;2.084008962891594;1096.355075355407;22.21696770287794;17.673595020203138;19.18545291224005;15.06641190556351;10.41459862…
619;9.87577185180123;0.38978109037098685;9.87577185180123;0.38978109037098685;0.276097081071551;600.5470000000001;565.2670000000002;599.20660996;218.0;0.0;0.16285792843035915;-0.4896245468544177;0.4896245468544177;0.16285792843035915;0.8780487804878049;1.4878048780487805;2.073170731707317;1.3635582463972356;1356.941497908838;28.442736053122662;23.041373041623157;24.553230933660068;20.101688085973…
620;9.45747930327115;0.25528061224489806;9.45747930327115;0.25528061224489806;0.7558014715547569;280.33099999999996;264.203;280.132411132;106.0;0.0;0.14586742194153163;-0.5079662448507216;0.5079662448507216;0.14586742194153163;1.1428571428571428;1.9047619047619047;2.5714285714285716;1.9718460789115817;803.0050825517224;14.396976746569035;11.528976879076485;11.528976879076485;10.237183443017884;7.…
621;6.102874858276644;0.5595020786092214;6.102874858276644;0.5595020786092214;0.7713437318510206;264.33199999999994;248.20399999999992;264.137496512;100.0;0.0;0.1458674218012742;-0.38301369960119563;0.38301369960119563;0.1458674218012742;1.1;1.9;2.6;2.005317485451;756.747849953396;13.526733258565956;11.15911355276615;11.15911355276615;9.843336592900531;7.008146404878895;7.008146404878895;5.358313…
622;9.38048199063576;0.4136756739732932;9.38048199063576;0.4136756739732932;0.7124640254410216;344.2010000000001;333.113;343.027917332;114.0;0.0;0.1191911774389639;-0.4967417577854041;0.4967417577854041;0.1191911774389639;1.173913043478261;2.0;2.6956521739130435;2.19193406900784;935.0051771399902;16.396976746569035;12.100056311809615;13.611914203846524;11.117723500579766;6.710492271972125;7.46642…
623;11.487793656042664;0.3942005228017136;11.487793656042664;0.3942005228017136;0.6260574211301873;377.2270000000001;363.1150000000002;376.038147668;128.0;0.0;0.16241243485810866;-0.49284311792929675;0.49284311792929675;0.16241243485810866;1.08;1.8;2.44;2.215194589338192;960.6943096358169;17.974327015758657;13.469339297237385;14.981197189274294;12.06641190556351;7.2903019715749355;8.0462309175933…
624;9.36130658436214;0.42470694759385275;9.36130658436214;0.42470694759385275;0.7124640254410216;344.2010000000001;333.11300000000006;343.027917332;114.0;0.0;0.120558884099579;-0.49668554177926755;0.49668554177926755;0.120558884099579;1.173913043478261;2.0;2.6956521739130435;2.1605116086106246;935.0051771399905;16.396976746569035;12.100056311809617;13.611914203846526;11.117723500579764;6.71049227…
625;12.689236286367418;-0.5997250487563994;12.689236286367418;0.06580498866213191;0.687865491793882;409.49000000000007;382.27400000000017;409.21138972400007;158.0;0.0;0.4101879118966302;-0.4436799863044795;0.4436799863044795;0.4101879118966302;1.2666666666666666;2.0;2.6666666666666665;1.735114811450856;1057.8154078513053;21.465890847321376;17.44738759388342;17.44738759388342;14.2810068623921;10.0…
626;14.551113565785112;-0.47389009007552807;14.551113565785112;0.03972981572233003;0.5128833976026358;456.4740000000003;431.2740000000002;456.18089811999994;174.0;0.0;0.23092454986332886;-0.49284175653821705;0.49284175653821705;0.23092454986332886;1.121212121212121;2.0;2.8484848484848486;1.3489018552927161;1139.5251153631884;22.62274509681376;18.30445230726893;18.30445230726893;16.224677988261845…
627;9.47782188261107;0.4181202758881333;9.47782188261107;0.4181202758881333;0.6238839064086623;418.6780000000001;405.5740000000002;416.987966436;126.0;0.0;0.1624124447363504;-0.4928431147304951;0.4928431147304951;0.1624124447363504;1.16;1.88;2.52;2.2211742237463397;1001.7582287624778;17.974327015758657;13.430954333083854;15.772879818217014;12.06641190556351;7.239531374334586;8.410494116901166;5.1…
628;12.48537820391099;-0.08839436421465474;12.48537820391099;0.06832412478561456;0.39918855935236264;444.8860000000002;427.7500000000002;444.1213848440001;158.0;0.0;0.18383355165046086;-0.38296455619715186;0.38296455619715186;0.18383355165046086;1.03125;1.8125;2.59375;1.421187070120607;1409.4436638190218;22.07877502244374;16.759124724621405;17.515053670639855;15.580520035918417;9.78470042970665;1…
629;9.540785212245801;0.3890046558746958;9.540785212245801;0.3890046558746958;0.5515818054762458;402.2810000000001;385.1450000000001;401.06978214400004;138.0;0.0;0.16284048206185603;-0.4899642243862214;0.4899642243862214;0.16284048206185603;1.0740740740740742;1.7777777777777777;2.4074074074074074;2.1916337810729694;1031.89105174206;19.388540578131753;14.845167895456948;16.357025787493857;13.06641…
630;8.367918056136851;0.29704097379692596;8.367918056136851;0.29704097379692596;0.44792293482591333;280.29499999999996;268.19899999999996;280.118492384;104.0;0.0;0.16346508707978746;-0.3829645575509162;0.3829645575509162;0.16346508707978746;1.2380952380952381;2.0476190476190474;2.8095238095238093;2.178795801295334;816.8084720785916;14.656489770562878;11.086160615200185;11.086160615200185;10.30886…
631;6.132801940030961;0.43769515783536495;6.132801940030961;0.43769515783536495;0.5424050023441958;362.44100000000003;340.26500000000016;362.196742704;138.0;0.0;0.16353108879566022;-0.382964557518575;0.382964557518575;0.16353108879566022;1.0740740740740742;1.9259259259259258;2.740740740740741;1.6241044373271496;1034.4931879994842;18.63961743368832;15.284831227949455;15.284831227949455;13.25835149…
632;6.154276571550236;0.4400225963715947;6.154276571550236;0.4400225963715947;0.43913585408486083;390.4950000000001;364.28700000000015;390.228042832;150.0;0.0;0.16353108879566022;-0.382964557518575;0.382964557518575;0.16353108879566022;1.0;1.8620689655172413;2.689655172413793;1.5189729911766814;1066.9319460686895;20.05383099606141;16.69904479032255;16.69904479032255;14.258351493073063;10.17378023…
633;6.163150111775149;0.44094273526048355;6.163150111775149;0.44094273526048355;0.40263662158470986;404.5220000000002;376.2980000000002;404.243692896;156.0;0.0;0.16353108879566022;-0.382964557518575;0.382964557518575;0.16353108879566022;0.9666666666666667;1.8;2.6333333333333333;1.468719949416326;1083.1720569711879;20.760937777247957;17.4061515715091;17.4061515715091;14.758351493073063;10.67378023…
634;6.184521472720325;0.44306360378724285;6.184521472720325;0.44306360378724285;0.2884514654786718;446.60300000000035;412.33100000000024;446.290643088;174.0;0.0;0.16353108879566022;-0.382964557518575;0.382964557518575;0.16353108879566022;0.8787878787878788;1.6363636363636365;2.4242424242424243;1.333031753995734;1131.9879963353021;22.882258120807595;19.52747191506874;19.52747191506874;16.258351493…
635;6.16245233836861;0.41449156539975474;6.16245233836861;0.41449156539975474;0.4563547369923043;412.4570000000001;392.29700000000014;412.17600726;154.0;0.0;0.16353108880281061;-0.4967678028026804;0.4967678028026804;0.16353108880281061;0.9354838709677419;1.7419354838709677;2.5161290322580645;1.415755219896039;1325.1665948536665;21.20853153444066;16.88116025161218;16.88116025161218;15.224677988261…
636;13.12657227938579;-0.2850136820711209;13.12657227938579;0.2850136820711209;0.4863431180156749;400.4210000000002;383.2850000000002;400.15602076400006;148.0;0.0;0.16353108880281061;-0.382964557518575;0.382964557518575;0.16353108880281061;0.9;1.7;2.5;1.4398195848071267;1308.3723324679304;20.50142475325412;15.850876434157543;15.850876434157543;14.686673185801064;9.373469503288172;9.37346950328817…
637;11.466512856782487;0.033307131703304016;11.466512856782487;0.033307131703304016;0.4158222305063126;424.46800000000013;404.30800000000016;424.17600726000006;158.0;0.0;0.16353108880281061;-0.382964557518575;0.382964557518575;0.16353108880281061;0.96875;1.75;2.5;1.4055906787999553;1403.5092344397312;22.078775022443736;17.38116025161218;17.38116025161218;15.597356788324023;10.138611412015488;10.1…
638;12.417162028551957;-0.03382646298008685;12.417162028551957;0.03382646298008685;0.42756290474643605;410.44100000000014;392.29700000000014;410.16035719600006;152.0;0.0;0.18383181982775584;-0.38296455619715186;0.38296455619715186;0.18383181982775584;0.967741935483871;1.7096774193548387;2.4838709677419355;1.441349422674597;1358.583406433296;21.20853153444066;16.458510520801802;16.458510520801802;…
639;12.528462104137748;-0.029752388906012728;12.528462104137748;0.029752388906012728;0.4164793836114809;424.46800000000013;404.30800000000016;424.17600726000006;158.0;0.0;0.18383215173570205;-0.38296455619715186;0.38296455619715186;0.18383215173570205;1.03125;1.8125;2.59375;1.4211870701206066;1403.5092344397312;22.07877502244374;17.381160251612176;17.381160251612176;15.580520035918415;10.09571819…
640;12.288689806329735;-0.0019746111282350487;12.288689806329735;0.0019746111282350487;0.4228585166944749;416.4700000000002;400.3420000000002;416.1167781320001;148.0;0.0;0.1937272587595708;-0.38296455619715186;0.38296455619715186;0.1937272587595708;1.1;1.9666666666666666;2.7666666666666666;1.4584541258074633;1323.8844141025686;20.501424753254117;15.712058272886416;16.52855485381414;14.68667318580…
641;12.273832474508119;-0.19067831483193864;12.273832474508119;0.047750617604964685;0.42705446225615035;425.45600000000013;406.30400000000014;425.1712562280001;158.0;0.0;0.24566931219782112;-0.38296455619715186;0.38296455619715186;0.24566931219782112;1.0;1.75;2.53125;1.3820856208785997;1376.8456781918676;21.915638315627206;16.958510520801802;16.958510520801802;15.669836433395457;9.935034590679077…
642;13.013177021797098;-0.372674564225562;13.013177021797098;0.047009161306599934;0.41236948507571963;443.4460000000002;425.3020000000002;443.1618344160001;164.0;0.0;0.24566933690473905;-0.38296455619715186;0.38296455619715186;0.24566933690473905;1.0606060606060606;1.8484848484848484;2.6363636363636362;1.361361248570963;1427.8307213310547;22.785881803630286;17.2591247246214;17.2591247246214;16.06…
643;12.325774084485442;-0.23130567688787207;12.325774084485442;0.013754727582288906;0.39885933124190565;459.9010000000002;441.75700000000023;459.1322838760001;164.0;0.0;0.24566932458896373;-0.38296455619715186;0.38296455619715186;0.24566932458896373;1.0606060606060606;1.8484848484848484;2.6363636363636362;1.361361248570963;1427.8307213310547;22.785881803630286;17.2591247246214;18.01505367063986;1…
644;11.863319435959367;-0.007483870387493985;11.863319435959367;0.0045078749130162965;0.45385190679803666;392.4230000000001;372.26300000000015;392.17092188000004;148.0;0.0;0.16384470920828317;-0.3963625629124691;0.3963625629124691;0.16384470920828317;1.1724137931034482;2.0;2.793103448275862;1.6252164786565295;1135.790221244113;20.216967702877938;15.640293113913277;15.640293113913277;14.1521983431…
645;11.593319435959366;-0.36540053705416065;11.593319435959366;0.005038032570950923;0.49717503757378234;378.39600000000013;360.2520000000001;378.15527181600004;142.0;0.0;0.32731807198502405;-0.4646076898733973;0.4646076898733973;0.32731807198502405;1.2142857142857142;2.0357142857142856;2.8214285714285716;1.6770403428573117;1119.2856038965704;19.509860921691395;15.187114246504086;15.18711424650408…
646;6.181243937389771;0.5057016618375746;6.181243937389771;0.5057016618375746;0.7988438996130901;308.38500000000005;288.225;308.16371125999996;118.0;0.0;0.1458674405049324;-0.4967454657434979;0.4967454657434979;0.1458674405049324;1.2173913043478262;2.0434782608695654;2.8260869565217392;1.9476244413001653;849.348912614508;15.81119030894213;13.197118355226937;13.197118355226937;11.275188245478668;8…
647;9.51903233357418;0.10070053199833096;9.51903233357418;0.10070053199833096;0.5774770473099404;325.37200000000007;306.2200000000001;325.15387484800004;124.0;0.0;0.1459137763882805;-0.5079662448507216;0.5079662448507216;0.1459137763882805;1.25;2.0416666666666665;2.75;1.8694255048675357;874.5683286915697;16.681433796945207;13.053540743766069;13.053540743766069;11.669035095596021;7.917389677284484…
648;13.109231843667038;-4.680513284712026;13.109231843667038;0.1097866336336657;0.20400897061303128;572.975;548.7830000000002;572.1550509680001;208.0;0.0;0.41741842768680637;-0.49676819992826393;0.49676819992826393;0.41741842768680637;1.0;1.65;2.3;1.4324749670297425;1554.3519982787514;29.02636877963644;21.266339965890474;22.022268911908924;18.938910609065008;11.75292173394608;12.130886206955308;8…
649;9.35392807125401;0.13593469177794537;9.35392807125401;0.13593469177794537;0.6833002679960231;309.37300000000005;290.221;309.158960228;118.0;0.0;0.14591377624802299;-0.3947548964460693;0.3947548964460693;0.14591377624802299;1.2608695652173914;2.0869565217391304;2.8260869565217392;1.8819496917021301;829.6209387496905;15.81119030894213;12.683677417455737;12.683677417455737;11.275188245478668;7.7…
650;12.487688017231736;-0.5173338207333031;12.487688017231736;0.07747792789955477;0.7054624314990124;409.4900000000002;382.27400000000017;409.211389724;158.0;0.0;0.4098524784248389;-0.4967454657434978;0.4967454657434978;0.4098524784248389;1.2666666666666666;2.066666666666667;2.8;1.7076370172400828;1086.0567993728332;21.465890847321376;17.753721750468074;17.753721750468074;14.264170109986491;9.999…
651;9.069789922965596;0.20822218304926832;9.069789922965596;0.20822218304926832;0.5728756057834471;424.54900000000015;392.2930000000002;424.25867426400004;166.0;0.0;0.14586899573556894;-0.4967454657434979;0.4967454657434979;0.14586899573556894;1.2258064516129032;2.032258064516129;2.774193548387097;1.5591664143787036;1012.4693852704881;21.79431797206756;18.367186266473002;18.367186266473002;15.100…
652;6.126312358276644;0.42987244897959154;6.126312358276644;0.42987244897959154;0.7544090562068938;279.347;262.21099999999996;279.148395544;106.0;0.0;0.14591358963692008;-0.38301369957983544;0.38301369957983544;0.14591358963692008;1.1904761904761905;2.0476190476190474;2.8095238095238093;1.981620839267314;771.9666016827271;14.233840039752504;11.659113552766152;11.659113552766152;10.343336592900531…
653;9.448765860768177;0.3942521730914592;9.448765860768177;0.3942521730914592;0.6821309813724178;374.2270000000001;361.12300000000016;373.038482016;126.0;0.0;0.16241244473629354;-0.49284311473052383;0.49284311473052383;0.16241244473629354;1.04;1.76;2.4;2.199546024304343;999.7582287624778;17.974327015758657;13.430954333083852;14.942812225120763;12.066411905563509;7.239531374334586;7.99546032035304…
654;9.469867016250944;0.3571354560342659;9.469867016250944;0.3571354560342659;0.6821309813724178;374.2270000000001;361.12300000000016;373.038482016;126.0;0.0;0.16241244473644464;-0.4928431147304475;0.4928431147304475;0.16241244473644464;1.04;1.68;2.28;2.2650672432231316;979.5082287624778;17.974327015758657;13.430954333083854;14.942812225120763;12.083248657969117;7.245514438478293;8.00144338449675…
655;13.548587996494987;-3.717169140463951;13.548587996494987;0.05675215342483764;0.4899587166738562;474.46400000000034;450.2720000000003;474.1714763079999;180.0;0.0;0.5858635129288833;-0.4928417565382965;0.5858635129288833;0.4928417565382965;1.1176470588235294;1.9705882352941178;2.7941176470588234;1.3352206728988463;1173.550803279089;23.54539482762413;18.552660268281237;18.552660268281237;16.5211…
656;12.440741107304056;-0.5283001895293424;12.440741107304056;0.04664588057445118;0.6869777129031973;395.4630000000001;370.26300000000015;395.19573966000013;152.0;0.0;0.40985247842483885;-0.5079438860625215;0.5079438860625215;0.40985247842483885;1.3103448275862069;2.103448275862069;2.8275862068965516;1.7058308195280323;1069.8540810712523;20.75878406613483;16.792687055504167;16.792687055504167;13.…
657;9.433550406273621;0.4117033572688338;9.433550406273621;0.4117033572688338;0.7564815779622572;339.78200000000004;325.6700000000001;339.077454368;120.0;0.0;0.16241244473636893;-0.49284311473048575;0.49284311473048575;0.16241244473636893;1.125;1.8333333333333333;2.5;2.2402414154894634;950.8821174065928;17.10408352775558;13.130340129264253;13.886269075282707;11.672565055446158;7.139865535307013;7…
658;12.697468260945545;-0.6219873560461793;12.697468260945545;0.11820982405307867;0.588700129389665;425.4890000000001;398.2730000000002;425.2063043440001;164.0;0.0;0.4101879118966302;-0.5079662448507216;0.5079662448507216;0.4101879118966302;1.2580645161290323;1.967741935483871;2.6129032258064515;1.739030968489129;1103.5270187609935;22.33613433532446;17.81725092019375;17.81725092019375;14.67485371…
659;11.178108967923805;-0.28639841763308516;11.178108967923805;0.27804104203409774;0.6980449395457748;380.4520000000001;356.26000000000016;380.19607400800004;146.0;0.0;0.23110007713639735;-0.4967454657434979;0.4967454657434979;0.23110007713639735;1.2857142857142858;2.0714285714285716;2.7857142857142856;1.7238968942688657;1007.0986005576721;19.672997628507925;15.837037291566933;15.837037291566933;…
660;11.546164523479362;-0.19843545467012236;11.546164523479362;0.19843545467012236;0.6632370567752008;395.463;370.26300000000015;395.19573966000013;152.0;0.0;0.3193635623103065;-0.4967454657434979;0.4967454657434979;0.3193635623103065;1.2413793103448276;2.0344827586206895;2.7586206896551726;1.6772669840702426;1024.3285145035366;20.38010440969447;16.66793531284117;16.66793531284117;14.100886748174…
661;6.13425603111615;0.5312947740824723;6.13425603111615;0.5312947740824723;0.8035353953263906;294.358;276.214;294.148061196;112.0;0.0;0.14586742194154462;-0.4967678182717425;0.4967678182717425;0.14586742194154462;1.1818181818181819;1.9545454545454546;2.590909090909091;1.9175575952507966;818.541262342673;15.104083527755582;12.49001157404039;12.49001157404039;10.775188245478668;7.531202443097648;7…
662;6.430202204107229;0.15392734658652762;6.430202204107229;0.15392734658652762;0.45970835988347314;470.95700000000033;443.7410000000002;470.172083024;174.0;0.0;0.23092311505847657;-0.4928417565382567;0.4928417565382567;0.23092311505847657;1.0909090909090908;1.9696969696969697;2.8181818181818183;1.3489018552927161;1137.1375808096288;22.622745096813755;18.603310797991615;19.35923974401007;16.22467…
663;9.15749710148922;0.20919038408979018;9.15749710148922;0.20919038408979018;0.7193286942004944;367.4530000000001;342.2530000000001;367.20082504;142.0;0.0;0.14586899573564743;-0.4967454657434979;0.4967454657434979;0.14586899573564743;1.2592592592592593;2.074074074074074;2.814814814814815;1.7560741477542754;931.2668126237494;18.802754140504845;15.50575910859995;15.50575910859995;13.20703989805680…
664;13.028701123228089;-0.646876094359826;13.028701123228089;0.10262836635266326;0.5623998725765467;465.55400000000026;434.3060000000002;465.237604472;180.0;0.0;0.4101213543102306;-0.4659123640534716;0.4659123640534716;0.4101213543102306;1.1764705882352942;1.911764705882353;2.588235294117647;1.7228327333891238;1185.229319814098;24.457454678884094;20.023777360497732;20.023777360497732;16.174853712…
665;6.0638627069412605;0.6153136430702268;6.0638627069412605;0.6153136430702268;0.40691987069136076;433.5120000000002;406.2960000000003;433.211389724;166.0;0.0;0.1628438394025408;-0.4928417565383424;0.4928417565383424;0.1628438394025408;1.125;2.03125;2.90625;1.3421132910094218;1202.9125894464382;21.752501608810675;18.134935279714306;18.134935279714306;15.81399438573889;10.904217734515464;10.90421…
666;9.764784265558074;0.2450808348030573;9.764784265558074;0.2450808348030573;0.7580244739154796;294.358;276.214;294.148061196;112.0;0.0;0.14586744050129158;-0.5079438860625216;0.5079438860625216;0.14586744050129158;1.1818181818181819;2.0;2.772727272727273;1.9783094768817375;833.791262342673;15.104083527755582;12.236083660263033;12.236083660263033;10.737183443017884;7.642436805151833;7.6424368051…
667;5.357710427732974;0.6282335495926767;5.357710427732974;0.6282335495926767;0.7788137840520667;311.341;294.205;311.1269914040001;118.0;0.0;0.16241567020986158;-0.49668773721638876;0.49668773721638876;0.16241567020986158;0.8695652173913043;1.6521739130434783;2.391304347826087;2.0602524725656934;836.426582191202;16.233840039752504;13.160623946718887;13.160623946718887;11.24504470051759;7.02679642…
668;6.165618937389771;0.39459055072646343;6.165618937389771;0.39459055072646343;0.7754718713804367;309.37300000000005;290.22100000000006;309.158960228;118.0;0.0;0.1459136084164826;-0.49674546574349787;0.49674546574349787;0.1459136084164826;1.3478260869565217;2.260869565217391;3.0434782608695654;1.9476244413001653;851.311053864777;15.81119030894213;12.99001157404039;12.99001157404039;11.2751882454…
669;9.494669385915778;0.256947278911565;9.494669385915778;0.256947278911565;0.7580244739154796;294.358;276.214;294.148061196;112.0;0.0;0.1458674218656426;-0.5079662448507216;0.5079662448507216;0.1458674218656426;1.0909090909090908;1.8181818181818181;2.5454545454545454;1.954538768145937;816.541262342673;15.104083527755582;12.23608366026303;12.23608366026303;10.737183443017884;7.642436805151833;7.6…
670;6.451059566660094;0.5383321321466947;6.451059566660094;0.5383321321466947;0.3661842407459625;468.9410000000002;443.7410000000002;468.15643296;172.0;0.0;0.1628438394027103;-0.49284175653825674;0.49284175653825674;0.1628438394027103;1.121212121212121;2.0;2.8484848484848486;1.365885937187043;1256.1640935021262;22.622745096813752;18.343797773997768;19.099726720016225;16.22467798826185;10.91101790…
671;6.041597801999588;0.23774479405564608;6.041597801999588;0.23774479405564608;0.5327765266255049;438.48400000000026;412.27600000000024;438.19031993199997;168.0;0.0;0.23080214332415463;-0.4928417565384015;0.4928417565384015;0.23080214332415463;1.03125;1.90625;2.78125;1.3028069543216259;1087.414961808341;21.752501608810675;18.003838103449326;18.003838103449326;15.797157633333281;10.72314962750228…
672;6.1213362937767695;0.4986427626606198;6.1213362937767695;0.4986427626606198;0.6114003868799652;286.338;272.226;286.121846448;106.0;0.0;0.15017199292234515;-0.3830135202216667;0.3830135202216667;0.15017199292234515;0.8181818181818182;1.5;2.227272727272727;2.067186096303238;927.3885760013742;14.940946820939052;11.847194285965012;11.847194285965012;10.843336592900531;7.067741334476945;7.06774133…
673;9.855719335732655;0.1969485050896691;9.855719335732655;0.1969485050896691;0.663365467393499;353.4260000000001;330.24200000000013;353.185174976;136.0;0.0;0.14586899573200657;-0.5079438860625216;0.5079438860625216;0.14586899573200657;1.1923076923076923;2.0;2.730769230769231;1.7599150474181517;915.4335216111525;18.0956473593183;14.544724413636043;14.544724413636043;12.669035095596021;8.907347869…
674;6.035370758840727;0.6103417482207095;6.035370758840727;0.6103417482207095;0.5232606403592139;424.5010000000002;396.27700000000016;424.211055376;164.0;0.0;0.16284383940242386;-0.49668773721638876;0.49668773721638876;0.16284383940242386;1.032258064516129;1.903225806451613;2.7096774193548385;1.477163778871969;1008.0330721875704;21.468044558434507;17.965833300988542;17.965833300988542;15.26268279…
675;9.420237911522634;0.43487953514739264;9.420237911522634;0.43487953514739264;0.7564815779622572;339.7820000000001;325.6700000000001;339.077454368;120.0;0.0;0.16241244473629346;-0.49284311473052395;0.49284311473052395;0.16241244473629346;1.0833333333333333;1.75;2.375;2.193090469024243;933.632117406593;17.10408352775558;13.130340129264251;13.886269075282707;11.65572830304055;7.1338824711633055;7…
676;11.990353865882991;0.12643528915666535;11.990353865882991;0.12643528915666535;0.7029538605742777;394.47900000000004;368.2710000000001;394.21172407200004;152.0;0.0;0.23573030016422675;-0.5079438860625216;0.5079438860625216;0.23573030016422675;1.2758620689655173;2.0344827586206895;2.7241379310344827;1.6395721268850558;1036.8273969445258;20.543241116511002;16.74586592291336;16.74586592291336;13.…
677;11.789271498793159;-0.18577231864389132;11.789271498793159;0.06741349496129412;0.580581303016692;381.4360000000001;358.25200000000007;381.180089596;146.0;0.0;0.30685453796375217;-0.5079662448507216;0.5079662448507216;0.30685453796375217;1.3571428571428572;2.142857142857143;2.892857142857143;1.6784166129864286;998.9938475853988;19.67299762850793;15.629930510380385;15.629930510380385;13.5628819…
678;13.028701123228089;-0.646876094359826;13.028701123228089;0.10262836635266326;0.5623998725765467;465.55400000000026;434.3060000000002;465.237604472;180.0;0.0;0.4101213543102306;-0.4659123640534716;0.4659123640534716;0.4101213543102306;1.1764705882352942;1.911764705882353;2.588235294117647;1.7228327333891238;1185.229319814098;24.457454678884094;20.023777360497732;20.023777360497732;16.174853712…
679;6.17331853111615;0.5127762555639537;6.17331853111615;0.5127762555639537;0.7988438996130901;308.385;288.22499999999997;308.16371126;118.0;0.0;0.1458674218656556;-0.4967678182717425;0.4967678182717425;0.1458674218656556;1.1304347826086956;1.8695652173913044;2.5652173913043477;1.907244352485278;832.0989126145079;15.81119030894213;13.197118355226937;13.197118355226937;11.275188245478668;8.0312024…
680;11.789271498793157;-0.18577231864389132;11.789271498793157;0.06741349496129412;0.580581303016692;381.4360000000001;358.25200000000007;381.180089596;146.0;0.0;0.30685453796375217;-0.5079662448507216;0.5079662448507216;0.30685453796375217;1.3571428571428572;2.142857142857143;2.892857142857143;1.6784166129864286;998.9938475853987;19.67299762850793;15.629930510380385;15.629930510380385;13.5628819…
681;6.427668064176618;0.15345253329640673;6.427668064176618;0.15345253329640673;0.5811604677701834;456.9300000000002;431.73000000000013;456.15643296;168.0;0.0;0.23092311505847657;-0.4928417541456389;0.4928417541456389;0.23092311505847657;1.15625;2.0;2.8125;1.4294835755842876;1134.6697498987965;22.07877502244374;18.059340723621595;18.81526966964005;15.6185248383792;10.613162026502357;10.9911264995…
682;6.064730475536303;0.6159736522529633;6.064730475536303;0.6159736522529633;0.40691987069136076;433.5120000000002;406.2960000000003;433.211389724;166.0;0.0;0.162843839402456;-0.49284175653838525;0.49284175653838525;0.162843839402456;1.09375;2.0;2.875;1.3421132910094218;1202.9125894464382;21.752501608810675;18.134935279714306;18.134935279714306;15.81399438573889;10.904217734515464;10.90421773451…
683;6.045598244131343;0.2069520379445522;6.045598244131343;0.2069520379445522;0.5327765266255049;438.4840000000002;412.27600000000024;438.19031993199997;168.0;0.0;0.2309216657764506;-0.4928417565382965;0.4928417565382965;0.2309216657764506;1.09375;2.0;2.875;1.3250472278929761;1087.414961808341;21.752501608810675;18.003838103449326;18.003838103449326;15.813994385738889;10.729132691645994;10.729132…
684;6.03813267939305;0.6077665815458926;6.03813267939305;0.6077665815458926;0.5232606403592139;424.5010000000002;396.27700000000016;424.21105537600005;164.0;0.0;0.16284383940263153;-0.49458009432211264;0.49458009432211264;0.16284383940263153;1.0;1.8064516129032258;2.6129032258064515;1.4937959921820327;1008.0330721875704;21.468044558434503;17.965833300988542;17.965833300988542;15.27951954312824;10…
685;6.062127169751178;0.6139936247047538;6.062127169751178;0.6139936247047538;0.5384993558298538;436.5120000000003;408.28800000000024;436.211055376;168.0;0.0;0.16284383940263153;-0.4928417565382965;0.4928417565382965;0.16284383940263153;1.09375;2.0;2.875;1.3250472278929761;1085.0274272547815;21.752501608810675;18.302696594172012;18.302696594172012;15.813994385738889;11.089886802412522;11.08988680…
686;6.059487133020232;0.510192778685293;6.059487133020232;0.510192778685293;0.5175875225498903;452.51100000000025;424.28700000000026;452.20596999599996;174.0;0.0;0.1843320062105491;-0.4928417565382965;0.4928417565382965;0.1843320062105491;1.0303030303030303;1.9090909090909092;2.787878787878788;1.3297929783751168;1103.64990520646;22.45960838999722;18.71094488463587;18.71094488463587;16.31399438573…
687;9.754784265558076;0.23273515579071158;9.754784265558076;0.23273515579071158;0.6718983245135965;295.34600000000006;278.21;295.143310164;112.0;0.0;0.1459136084128418;-0.5079438860625215;0.5079438860625215;0.1459136084128418;1.3181818181818181;2.227272727272727;3.0;1.9783094768817377;835.6684901694919;15.104083527755582;12.028976879076485;12.028976879076485;10.737183443017884;7.349543586338381;7…
688;6.056466012726386;0.6090292078085189;6.056466012726386;0.6090292078085189;0.4127855668671078;434.49600000000027;408.2880000000003;434.19540531199993;166.0;0.0;0.16284383940245606;-0.4928417565383852;0.4928417565383852;0.16284383940245606;1.0625;1.96875;2.84375;1.3421132910094218;1203.2771174230386;21.75250160881068;18.04318357017817;18.04318357017817;15.81399438573889;10.805369005548098;10.80…
689;6.053862706941261;0.6070491802603093;6.053862706941261;0.6070491802603093;0.4127855668671078;434.49600000000027;408.2880000000003;434.19540531199993;166.0;0.0;0.16284383940263158;-0.4928417565382965;0.4928417565382965;0.16284383940263158;1.09375;2.0;2.875;1.3421132910094218;1203.2771174230386;21.75250160881068;18.04318357017817;18.04318357017817;15.81399438573889;10.805369005548098;10.8053690…
690;13.67252506360559;-4.827696427125399;13.67252506360559;0.14977837982490882;0.1360711566035935;709.694;665.342;709.283641858;270.0;0.0;0.52429633659135;-0.40426265912225984;0.52429633659135;0.40426265912225984;0.8775510204081632;1.469387755102041;2.0408163265306123;1.9834989568296395;1480.6268340165664;36.62866307520838;27.633932913569396;28.52836010456931;22.85497072060991;15.769319715223444;…
691;6.348557047133765;0.5599525025170651;6.348557047133765;0.5599525025170651;0.479109401576309;458.94600000000025;431.73000000000025;458.1720830240001;170.0;0.0;0.1628438394025018;-0.496685884633234;0.496685884633234;0.1628438394025018;1.0625;1.90625;2.6875;1.5035440327823368;1059.5909870052765;22.338288046437583;18.266447504808145;19.0223764508266;15.673366393245592;10.538905740049204;10.916870…
692;6.299595842777244;0.3970910866897517;6.299595842777244;0.3970910866897517;0.510302422797239;424.54900000000004;392.2930000000001;424.2586742640001;166.0;0.0;0.14586899573556886;-0.4967454657434979;0.4967454657434979;0.14586899573556886;1.1612903225806452;2.0;2.774193548387097;1.5203322624971947;996.8954215846203;21.631181265251033;18.38100736593695;18.38100736593695;15.207039898056806;10.8839…
693;6.210003823462269;0.5678476383650364;6.210003823462269;0.5678476383650364;0.3661842407459628;468.94100000000014;443.74100000000016;468.1564329600001;172.0;0.0;0.16284383940263158;-0.4928417565382965;0.4928417565382965;0.16284383940263158;1.121212121212121;2.0;2.8484848484848486;1.3528110181473147;1256.1640935021262;22.622745096813755;18.343797773997768;19.099726720016225;16.22467798826185;10.…
694;9.51903233357418;0.10070053199833118;9.51903233357418;0.10070053199833118;0.5774770473099404;325.372;306.2200000000001;325.153874848;124.0;0.0;0.1459137763882805;-0.5079662448507216;0.5079662448507216;0.1459137763882805;1.25;2.0416666666666665;2.75;1.8694255048675357;874.5683286915697;16.681433796945207;13.053540743766069;13.053540743766069;11.669035095596021;7.9173896772844845;7.917389677284…
695;6.1606428728898965;0.46527872260015135;6.1606428728898965;0.46527872260015135;0.6259535736599836;316.3640000000001;300.236;316.132411132;118.0;0.0;0.15017201170584762;-0.4967454657366337;0.4967454657366337;0.15017201170584762;1.0;1.8333333333333333;2.625;2.024381770575999;1008.4935471299857;16.518297090128677;13.17809230723925;13.17809230723925;11.775188245478668;7.590797372695699;7.590797372…
696;8.868230437317253;0.1357439942959635;8.868230437317253;0.1357439942959635;0.4607574223919307;359.4330000000001;338.2650000000001;359.174610292;136.0;0.0;0.1501719953921541;-0.39505426301985547;0.39505426301985547;0.1501719953921541;1.0;1.7777777777777777;2.5185185185185186;1.7746708246270388;1041.5607926117157;18.63961743368832;14.838377955834988;14.838377955834988;13.275188245478668;8.855312…
697;12.308618512219702;-0.12635723733937998;12.308618512219702;0.12635723733937998;0.6141838612572398;287.322;274.218;287.105862036;106.0;0.0;0.2603370322576949;-0.31248890208535024;0.31248890208535024;0.2603370322576949;0.9090909090909091;1.5909090909090908;2.3181818181818183;2.0907532983482757;985.2090279500014;14.940946820939052;11.73087871173929;11.73087871173929;10.843336592900531;7.04005979…
698;9.39466881199475;-0.004259388749378035;9.39466881199475;0.004259388749378035;0.6084663937945756;316.3640000000001;300.23600000000005;316.132411132;118.0;0.0;0.15017215945758644;-0.39167912481471306;0.39167912481471306;0.15017215945758644;1.0;1.8333333333333333;2.625;2.0212850024470286;1008.4935471299857;16.518297090128677;12.924164393461892;12.924164393461892;11.775188245478668;7.648206093610…
699;6.057213470468792;0.1855631490556635;6.057213470468792;0.1855631490556635;0.44627059552267545;517.3800000000002;492.18000000000023;516.1008319999999;174.0;0.0;0.2309227603102955;-0.49284175653826645;0.49284175653826645;0.2309227603102955;1.121212121212121;2.0;2.8484848484848486;1.3489018552927161;1139.5251153631884;22.62274509681376;18.30445230726893;19.890448846383634;16.224677988261845;10.8…
700;13.179890378263844;-0.4197478111615014;13.179890378263844;0.06314346166866924;0.7141990738588457;434.58400000000023;400.3120000000002;434.268176328;170.0;0.0;0.25029851004235687;-0.3827634912741133;0.3827634912741133;0.25029851004235687;1.15625;1.9375;2.71875;1.698545986130972;1097.7318710822406;22.620591385700628;19.461636148554703;19.461636148554703;15.248820676844744;11.934249036289401;11.…
701;6.171411879566642;0.5027168367346941;6.171411879566642;0.5027168367346941;0.6089716538219406;300.36500000000007;284.237;300.137496512;112.0;0.0;0.15017216874281156;-0.3830135190779283;0.3830135190779283;0.15017216874281156;0.8695652173913043;1.608695652173913;2.391304347826087;2.0857005487706597;986.8609206093826;15.81119030894213;12.769844016775387;12.769844016775387;11.254020195423493;7.484…
702;13.67252506360559;-4.827696427125398;13.67252506360559;0.14977837982490882;0.1360711566035935;709.6939999999998;665.342;709.283641858;270.0;0.0;0.52429633659135;-0.40426265912225984;0.52429633659135;0.40426265912225984;0.8775510204081632;1.469387755102041;2.0408163265306123;1.9834989568296402;1480.6268340165664;36.62866307520837;27.633932913569396;28.52836010456931;22.85497072060991;15.769319…
703;11.882556246835371;-0.1305187880034555;11.882556246835371;0.07738916951644903;0.4251096528733529;417.4690000000002;394.2850000000002;417.180089596;158.0;0.0;0.22400004345180724;-0.4967454657366337;0.4967454657366337;0.22400004345180724;1.1935483870967742;2.0;2.7419354838709675;1.7307333892700703;1217.8494063715975;21.794317972067567;17.077524267573086;17.077524267573086;15.10088674817416;9.83…
704;11.20757092466026;0.0438204079203357;11.20757092466026;0.0438204079203357;0.48221664539130354;402.5020000000001;376.2940000000002;402.216809452;154.0;0.0;0.21638176124898353;-0.38188726605438705;0.38188726605438705;0.21638176124898353;1.2666666666666666;2.066666666666667;2.8333333333333335;1.4972976473145008;1182.1204366646416;20.664561460070644;17.058925674792736;17.058925674792736;14.597356…
705;12.27453241002768;0.06355139504483232;12.27453241002768;0.06355139504483232;0.5366474349470916;403.4900000000001;378.29000000000013;403.21205842000006;154.0;0.0;0.31897668002146873;-0.38188726605430123;0.38188726605430123;0.31897668002146873;1.2333333333333334;2.0;2.7333333333333334;1.5436462223021366;1197.983447839697;20.827698166887174;17.16889581541648;17.16889581541648;14.52487714325259;1…
706;9.571740941876737;0.002637606816969118;9.571740941876737;0.002637606816969118;0.5170489983001244;490.60800000000023;456.33600000000024;490.269238948;190.0;0.0;0.2286417314690679;-0.39167912370466934;0.39167912370466934;0.2286417314690679;0.9166666666666666;1.5555555555555556;2.1666666666666665;1.425036291506258;1141.6706231495732;24.907202147189924;20.982541338123408;20.982541338123408;17.601…
707;6.140214321546392;0.4580154006046864;6.140214321546392;0.4580154006046864;0.5980163263075723;320.783;307.679;320.08287409600007;112.0;0.0;0.1501720000040341;-0.3830135201995961;0.3830135201995961;0.1501720000040341;0.9565217391304348;1.7826086956521738;2.5652173913043477;2.059206966535336;992.5128933388487;15.81119030894213;12.147808489784614;12.90373743580307;11.237183443017884;7.16740717350…
708;9.033324853475397;0.10766987557408947;9.033324853475397;0.10766987557408947;0.4607574223919307;359.4330000000001;338.2650000000001;359.17461029200007;136.0;0.0;0.150182177109564;-0.3950542629709683;0.3950542629709683;0.150182177109564;1.0;1.7777777777777777;2.5925925925925926;1.9059575834413678;1058.8107926117157;18.63961743368832;14.83837795583499;14.83837795583499;13.292024997884276;8.86129…
709;12.56295304232804;-0.32959283404719897;12.56295304232804;0.32959283404719897;0.41157847213000315;374.4690000000001;356.32500000000005;374.12013219600004;134.0;0.0;0.2831496937980832;-0.3968323890500591;0.3968323890500591;0.2831496937980832;1.1851851851851851;1.962962962962963;2.814814814814815;1.6108788690605058;1204.4835087006206;18.96589084732138;14.984426463823903;15.80092304475163;13.0417…
710;12.366725245653818;-0.336123446292097;12.366725245653818;0.336123446292097;0.4373010400904948;346.4150000000001;332.3030000000001;346.088832068;122.0;0.0;0.2831495082764792;-0.3968405938183158;0.3968405938183158;0.2831495082764792;1.08;1.88;2.76;1.582768207871322;1111.5264995364662;17.225403871315226;13.139127002203155;13.955623583130881;12.237183443017884;7.6800430861871;8.496539667114826;5.…
711;12.300131802721088;-0.34632275132275114;12.300131802721088;0.34632275132275114;0.5672459526144283;328.40099999999995;312.273;328.11063013200004;118.0;0.0;0.283150515185611;-0.3968323890500175;0.3968323890500175;0.283150515185611;1.4782608695652173;2.260869565217391;2.9565217391304346;1.8664083108088612;923.585023539145;16.560113453385565;12.992102308875689;13.808598889803415;10.96923425058676…
712;12.103904006046863;-0.35285336356764874;12.103904006046863;0.35285336356764874;0.5636100951756831;300.34700000000004;288.25100000000003;300.07933000400004;106.0;0.0;0.2831503296640075;-0.3968405938182743;0.3968405938182743;0.2831503296640075;1.5714285714285714;2.4285714285714284;3.142857142857143;1.797011417285572;834.1741866299519;14.819626477379408;11.146802847254941;11.963299428182667;10.1…
713;12.524115165388162;-0.32388823276224055;12.524115165388162;0.32388823276224055;0.5050380681273262;384.50900000000007;360.3170000000001;384.17323038800004;142.0;0.0;0.28315050856449403;-0.39683238905001755;0.39683238905001755;0.28315050856449403;1.4444444444444444;2.2222222222222223;2.962962962962963;1.7431931227149953;1001.211478043568;19.551677284948283;15.98366614043841;16.800162721366135;1…
714;12.315756802721088;-0.3259145880574448;12.315756802721088;0.3259145880574448;0.5725739687173614;327.41299999999995;310.277;327.1153811640001;118.0;0.0;0.28315050855993734;-0.39683238905001755;0.39683238905001755;0.28315050855993734;1.4782608695652173;2.260869565217391;2.9565217391304346;1.8664083108088612;922.0885170031629;16.560113453385565;13.122238982565356;13.938735563493083;10.9692342505…
715;13.01298938458789;-4.580481240610071;13.01298938458789;0.05834073791234684;0.35097720766697754;428.43900000000014;413.31900000000013;428.0918667600001;152.0;0.0;0.43290434429541286;-0.3968323887272462;0.43290434429541286;0.3968323887272462;1.2;1.9333333333333333;2.7;1.6246188999032796;1305.839849368544;21.46589084732138;15.618319882851583;16.43481646377931;14.253038761063385;8.834406171631903…
716;12.900776776911684;-4.575872676605902;12.900776776911684;0.0514714558662972;0.5374938718079585;382.37100000000015;369.2670000000001;382.08236469600007;136.0;0.0;0.43290434429541286;-0.3968323887272047;0.43290434429541286;0.3968323887272047;1.4615384615384615;2.1923076923076925;2.8076923076923075;1.9111451645463302;1020.4707998717153;19.06011345338556;13.625995727903371;14.442492308831097;12.1…
717;12.788808535389975;-0.34397811105107245;12.788808535389975;0.34397811105107245;0.29369489635231677;446.58000000000027;420.3720000000002;446.18888045200003;164.0;0.0;0.28314970310417986;-0.396832372586983;0.396832372586983;0.28314970310417986;1.21875;2.0;2.8125;1.5324384818329215;1305.587584863498;22.664561460070647;18.345853621696957;19.162350202624683;15.435560745775549;10.33166780972809;11.…
718;12.541612295783018;-0.3402998650613187;12.541612295783018;0.3402998650613187;0.4179280182697032;399.5240000000001;374.3240000000001;399.1841294200001;148.0;0.0;0.28315051786603396;-0.3968323725869416;0.3968323725869416;0.28315051786603396;1.4642857142857142;2.25;2.9285714285714284;1.7823463365725059;1018.8809942527736;20.25878406613483;16.483666140438412;17.30016272136614;13.363081100704115;8…
719;13.125318046601866;-0.3628561869727991;13.125318046601866;0.3628561869727991;0.19172447154197161;508.6510000000003;480.42700000000025;508.20453051600003;186.0;0.0;0.28314991720354604;-0.3968223948436885;0.3968223948436885;0.28314991720354604;1.054054054054054;1.8108108108108107;2.6216216216216215;1.4613531271867088;1587.707170048683;25.777445635193004;20.732604967645088;21.549101548572814;18.…
720;12.862496806994912;-0.37958610424835126;12.862496806994912;0.37710997207525;0.27401726780103264;462.58300000000014;436.37500000000017;462.19502845200014;170.0;0.0;0.28315073859107304;-0.396822394843647;0.396822394843647;0.28315073859107304;1.303030303030303;2.090909090909091;2.787878787878788;1.6831201313536062;1292.7900548296016;23.371668241257193;18.740280812696874;19.556777393624596;15.935…
721;12.878121806994912;-0.3591779409830449;12.878121806994912;0.3591779409830449;0.2748567395351902;461.59500000000014;434.37900000000013;461.19977948400015;170.0;0.0;0.2831507319653995;-0.396822394843647;0.396822394843647;0.2831507319653995;1.2424242424242424;2.0303030303030303;2.727272727272727;1.6831201313536053;1291.1413953472018;23.371668241257193;18.870417486386543;19.686914067314266;15.935…
722;12.899928814922049;-0.34839142884732666;12.899928814922049;0.34839142884732666;0.25393206095406956;475.62200000000024;446.39000000000016;475.2154295480002;176.0;0.0;0.28315052106963845;-0.3968320654901933;0.3968320654901933;0.28315052106963845;1.2352941176470589;2.0294117647058822;2.735294117647059;1.6455859266959807;1307.805315875414;24.078775022443736;19.577524267573086;20.394020848500812;1…
723;12.6994822724774;-0.3282179489615453;12.6994822724774;0.3282179489615453;0.3600819666129625;427.5780000000002;398.3460000000002;427.2154295480001;160.0;0.0;0.2831505194096983;-0.39683222569066684;0.39683222569066684;0.2831505194096983;1.4333333333333333;2.2333333333333334;2.9;1.847994244047623;1051.2332142657328;21.672997628507925;17.897879702811508;18.714376283739234;14.4010859031649;9.95532…
724;12.80626291300624;-0.34936525961011866;12.80626291300624;0.34936525961011866;0.2539320609540696;475.62200000000024;446.39000000000027;475.2154295480001;176.0;0.0;0.2831503352369347;-0.3968404354470286;0.3968404354470286;0.2831503352369347;1.2352941176470589;2.0294117647058822;2.735294117647059;1.617889250841294;1307.805315875414;24.07877502244374;19.577524267573086;20.394020848500816;16.41872…
725;12.640953675853567;-0.3332243790026981;12.640953675853567;0.3332243790026981;0.3600819666129625;427.57800000000026;398.3460000000002;427.2154295480001;160.0;0.0;0.28315033523068295;-0.39684043669582136;0.39684043669582136;0.28315033523068295;1.4333333333333333;2.2333333333333334;2.9;1.8297205022379741;1051.2332142657328;21.67299762850792;17.8978797028115;18.714376283739227;14.4010859031649;9.…
726;13.501842962278777;-4.556028355254319;13.501842962278777;0.0033347386000983636;0.43518677662443583;473.4550000000001;451.2790000000002;473.167474224;178.0;0.0;0.41606344377231047;-0.3804002990561007;0.41606344377231047;0.3804002990561007;1.1470588235294117;1.8823529411764706;2.5294117647058822;1.6622298252561745;1240.238076483414;24.457454678884094;18.301828731868852;18.301828731868852;16.113…
727;8.939591652235052;0.1235727615240465;8.939591652235052;0.1235727615240465;0.4607574223919307;359.4330000000001;338.2650000000001;359.17461029200007;136.0;0.0;0.15017215486589114;-0.39505426301976726;0.39505426301976726;0.15017215486589114;1.037037037037037;1.8888888888888888;2.7037037037037037;1.8364404067014624;1058.8107926117157;18.63961743368832;14.83837795583499;14.83837795583499;13.27518…
728;6.152717466616276;0.4726844240782737;6.152717466616276;0.4726844240782737;0.6259535736599836;316.3640000000001;300.23600000000005;316.13241113199996;118.0;0.0;0.15017199306264783;-0.4967678182717178;0.4967678182717178;0.15017199306264783;0.9583333333333334;1.7083333333333333;2.4166666666666665;1.9835404842637647;991.2435471299858;16.518297090128677;13.17809230723925;13.17809230723925;11.77518…
729;9.438453383095755;-0.0209272032581016;9.438453383095755;0.0209272032581016;0.5926421919529637;346.39000000000016;328.24600000000004;346.142975816;130.0;0.0;0.15017217824108905;-0.4967454657366337;0.4967454657366337;0.15017217824108905;1.1153846153846154;1.9615384615384615;2.769230769230769;1.9954727784961293;1088.316380867355;18.095647359318303;14.25506241473613;14.25506241473613;12.707039898…
730;13.80400666150543;-4.811507233322887;13.80400666150543;0.07417293099645472;0.16142153386898866;779.8289999999998;725.3969999999997;779.361892178;300.0;0.0;0.52429633659135;-0.40426265912225984;0.52429633659135;0.40426265912225984;0.8148148148148148;1.4259259259259258;2.037037037037037;1.9199921729173046;1566.4832629273888;40.1641969811411;31.16946681950213;32.06389401050204;25.354970720609906…
731;13.566811903605423;-0.31509507806540626;13.566811903605423;0.08021792037394526;0.6569250816990932;425.5320000000002;398.3160000000002;425.210327104;162.0;0.0;0.19530255653326195;-0.37801367156319393;0.37801367156319393;0.19530255653326195;1.125;1.90625;2.59375;1.3671152637137403;1284.2091408545143;22.034804948073727;18.572366612563936;18.572366612563936;15.468694924118143;11.54347167382781;11…
732;3.4180655549256738;0.15717592592592577;3.4180655549256738;0.15717592592592577;0.5347962118579402;312.41600000000005;292.25600000000003;312.16264864;118.0;0.0;0.08128371744628758;-0.3633627241411421;0.3633627241411421;0.08128371744628758;0.75;1.375;2.125;1.8800314401627958;925.7811098289293;16.355160383312146;13.684817902533975;13.684817902533975;11.843336592900531;8.232437295611895;8.23243729…
733;6.140397498947883;0.09793209876543152;6.140397498947883;0.09793209876543152;0.4292738492597573;360.88800000000003;339.7200000000001;360.139326352;130.0;0.0;0.08129291105739168;-0.3633625826127049;0.3633625826127049;0.08129291105739168;0.8461538461538461;1.5;2.230769230769231;1.9122297118791558;1019.2136282549487;18.0956473593183;14.932645701853536;15.68857464787199;12.647867045540842;8.722447…
734;2.3674999999999997;0.1565740740740742;2.3674999999999997;0.1565740740740742;0.461622428310618;340.4700000000001;316.2780000000001;340.193948768;130.0;0.0;0.08129153997397925;-0.3633625939488851;0.3633625939488851;0.08129153997397925;0.8076923076923077;1.4615384615384615;2.1923076923076925;1.9122297118791558;1013.2164532269524;18.095647359318303;15.55468122884431;15.55468122884431;12.647867045…
735;11.300252232869477;-0.3489061318972033;11.300252232869477;0.09611384059796779;0.38921318531212695;357.41300000000007;338.26100000000014;357.14772684799993;134.0;0.0;0.26928954420858253;-0.3633583064031056;0.3633583064031056;0.26928954420858253;0.9629629629629629;1.7037037037037037;2.4814814814814814;1.9002852649859565;1088.8819898401869;18.80275414050485;14.871177809772032;14.871177809772032;…
736;3.611113313093832;0.13115740740740733;3.611113313093832;0.13115740740740733;0.441724229795663;391.312;372.15999999999997;390.0731607080001;124.0;0.0;0.08128439630980046;-0.3633627185158572;0.3633627185158572;0.08128439630980046;0.88;1.56;2.28;1.8953536858698545;976.7783025141737;17.225403871315226;13.985432106353576;15.57142864546828;12.237183443017884;8.332103134639468;9.12510140419682;6.193…
737;5.4635026088029335;0.036261337868480625;5.4635026088029335;0.036261337868480625;0.49159101504153463;372.4680000000001;348.2760000000001;372.183778008;142.0;0.0;0.11912254206914824;-0.49676819376769243;0.49676819376769243;0.11912254206914824;0.8214285714285714;1.5;2.1785714285714284;1.87032535114112;1055.120122898066;19.509860921691395;16.346613945082453;16.346613945082453;13.707039898056806;9…
738;6.136157880541598;0.032891471403375894;6.136157880541598;0.032891471403375894;0.4584813906146845;376.88700000000006;355.71900000000016;376.134240972;136.0;0.0;0.11912254206914812;-0.4967429552080642;0.4967429552080642;0.11912254206914812;0.9629629629629629;1.7037037037037037;2.4074074074074074;1.8876737165224844;1041.1220614773588;18.802754140504845;15.316330127627815;16.07225907364627;13.169…
739;14.011054668348201;-4.592394068368034;14.011054668348201;0.03580018418766495;0.37067279448638013;582.6270000000002;549.3630000000002;582.256623576;222.0;0.0;0.41629950014513817;-0.39504455442069414;0.41629950014513817;0.39504455442069414;1.0238095238095237;1.7380952380952381;2.4047619047619047;1.4990846820001305;1514.6478876353544;30.44058234200953;23.67765733008841;23.67765733008841;19.99375…
740;12.09438350340136;-0.5962414965986393;12.09438350340136;0.051435185185185084;0.5285659902193696;277.279;266.191;277.07389321200003;102.0;0.0;0.34406837395904105;-0.4622279827276121;0.4622279827276121;0.34406837395904105;1.1428571428571428;1.8571428571428572;2.5714285714285716;2.1901553336895287;987.0385830803233;14.560113453385565;11.34316686321585;11.34316686321585;10.219545352812844;6.79340…
741;11.245118130354502;0.3315105299912162;11.245118130354502;0.3315105299912162;0.26250449058505587;493.35000000000014;475.2060000000002;492.075595796;170.0;0.0;0.18044456205662224;-0.6186929355300774;0.6186929355300774;0.18044456205662224;1.0294117647058822;1.7647058823529411;2.4411764705882355;1.814550642545805;1447.9976832393395;24.241911729260266;18.1731675649958;19.68502545703271;16.42658525…
742;10.578703703703704;-5.083333333333334;10.578703703703704;0.5048624233644075;0.22497201052841317;600.5010000000003;582.3570000000002;600.1014433760001;216.0;0.0;0.49024031830700304;-0.4745811720256028;0.49024031830700304;0.4745811720256028;0.975609756097561;1.6097560975609757;2.1463414634146343;3.4941173770584574e-07;1377.3720861896359;30.631181265251026;20.36352953671606;21.180026117643788;19…
743;13.558884010317577;-4.870509125869015;13.558884010317577;0.20758988928782451;0.052090659938834105;803.712;757.3439999999999;803.2626316420001;306.0;0.0;0.52429633659135;-0.48122926245045566;0.52429633659135;0.48122926245045566;0.6363636363636364;1.0545454545454545;1.4545454545454546;3.3449631358022467;1615.6502026015542;42.04287663758147;30.05158330499083;30.946010495990745;25.518873180756923…
744;13.160287102584633;-4.79762166520195;13.160287102584633;0.1289593829806741;0.12258726310700514;614.5450000000005;579.2650000000004;614.1989091899999;232.0;0.0;0.52429633659135;-0.48122926245045566;0.52429633659135;0.48122926245045566;0.9047619047619048;1.4047619047619047;1.880952380952381;2.241054452388929;1218.2564711126233;31.612155217263343;22.94084741103661;23.835274602036527;19.588445070…
745;13.171164546336144;-4.823492127544576;13.171164546336144;0.1752735771933387;0.07898536063226975;674.5970000000001;635.2850000000002;674.2200385579999;256.0;0.0;0.52429633659135;-0.48122926245045566;0.52429633659135;0.48122926245045566;0.782608695652174;1.326086956521739;1.8043478260869565;3.0584287788895077;1315.7578551373397;35.18950548645296;25.296309297000427;26.190736488000343;21.32049587…
746;12.976833408688464;-4.809305258824972;12.976833408688464;0.16390530241213463;0.07898536063226971;674.5970000000002;635.2850000000002;674.2200385579999;256.0;0.0;0.52429633659135;-0.48122926245051434;0.52429633659135;0.48122926245051434;0.782608695652174;1.3478260869565217;1.826086956521739;2.9609883170463434;1315.7578551373397;35.189505486452965;25.296309297000427;26.190736488000343;21.320495…
747;13.122206779897006;-4.7657398067409815;13.122206779897006;0.0437149070856333;0.12258726310700548;614.5450000000003;579.2650000000003;614.1989091899999;232.0;0.0;0.52429633659135;-0.48122926245045566;0.52429633659135;0.48122926245045566;1.0714285714285714;1.7142857142857142;2.261904761904762;2.148982587631003;1218.2564711126233;31.612155217263343;22.940847411036607;23.835274602036524;19.588445…
748;13.167832425826724;-4.796272205555581;13.167832425826724;0.12485507459065137;0.13772847117320391;614.5450000000001;579.2650000000002;614.1989091899998;232.0;0.0;0.52429633659135;-0.48122926245045566;0.52429633659135;0.48122926245045566;1.0238095238095237;1.6428571428571428;2.1904761904761907;2.3080968892615545;1218.2564711126233;31.612155217263343;22.94084741103661;23.835274602036527;19.58844…
749;12.985743657745891;-4.822489122886843;12.985743657745891;0.1821645574246269;0.08155250321295301;660.5700000000002;623.2740000000001;660.204388494;250.0;0.0;0.52429633659135;-0.4812292624505143;0.52429633659135;0.4812292624505143;0.8222222222222222;1.4;1.8666666666666667;3.0538904658764014;1298.8265561091716;34.48239870526641;24.58920251581388;25.483629706813794;20.82049587799926;13.5111739259…
750;13.13746567036926;-4.805646608242626;13.13746567036926;0.15583233706233957;0.12737737234576052;600.5180000000004;567.2540000000004;600.1832591259999;226.0;0.0;0.52429633659135;-0.48122926245045566;0.52429633659135;0.48122926245045566;0.9512195121951219;1.4878048780487805;2.024390243902439;2.300957964311222;1201.5246363761182;30.905048436076793;22.23374062985006;23.128167820849978;19.088445070…
751;12.748453708093091;-4.7260640037815635;12.748453708093091;0.06480595987055704;0.10892559520003316;614.5450000000003;579.2650000000003;614.1989091899999;232.0;0.0;0.52429633659135;-0.48122926245051434;0.52429633659135;0.48122926245051434;0.9761904761904762;1.5714285714285714;2.119047619047619;1.9383340265946907;1218.2564711126233;31.612155217263346;22.94084741103661;23.835274602036527;19.58844…
752;12.734287041426425;-4.758147468803547;12.734287041426425;0.08015530241213398;0.08561925141060361;632.5600000000002;595.2640000000002;632.2094738740001;240.0;0.0;0.5242963365913159;-0.48122926245051434;0.5242963365913159;0.48122926245051434;0.8604651162790697;1.441860465116279;1.930232558139535;2.797943266826315;1204.0509175847264;32.9050484360768;23.465411275726193;24.359838466726107;19.92664…
753;12.89969380116965;-4.772334337523149;12.89969380116965;0.10105011923834573;0.08561925141060361;632.5600000000002;595.2640000000002;632.2094738740001;240.0;0.0;0.5242963365913159;-0.48122926245046976;0.5242963365913159;0.48122926245046976;0.8604651162790697;1.4186046511627908;1.9069767441860466;2.8786009202981107;1204.0509175847264;32.90504843607679;23.465411275726193;24.359838466726107;19.926…
754;12.76330631870277;-4.7392478678434315;12.76330631870277;0.018889701904534206;0.113257936058944;600.5180000000003;567.2540000000004;600.1832591259999;226.0;0.0;0.52429633659135;-0.4812292624505143;0.52429633659135;0.4812292624505143;1.0;1.5853658536585367;2.1219512195121952;2.0012635661008193;1201.5246363761182;30.9050484360768;22.233740629850065;23.12816782084998;19.08844507043038;12.58344298…
755;13.155025602502672;-4.82798112294822;13.155025602502672;0.18237017775282816;0.08155250321295301;660.5700000000002;623.2740000000001;660.204388494;250.0;0.0;0.52429633659135;-0.48122926245045566;0.52429633659135;0.48122926245045566;0.8222222222222222;1.3777777777777778;1.8444444444444446;3.1205864178943186;1298.8265561091716;34.48239870526641;24.589202515813884;25.483629706813797;20.8204958779…
756;12.878688926398091;-4.776823332926794;12.878688926398091;0.11692213982572963;0.08877090483477174;618.5330000000001;583.2530000000003;618.19382381;234.0;0.0;0.5242963365913159;-0.48122926245046976;0.5242963365913159;0.48122926245046976;0.9047619047619048;1.4761904761904763;1.9523809523809523;2.936718093980467;1187.3158396498745;32.19794165489024;22.758304494539644;23.65273168553956;19.42664902…
757;12.744889830589312;-4.771331332865416;12.744889830589312;0.12607156037815703;0.08877090483477182;618.5330000000004;583.2530000000003;618.19382381;234.0;0.0;0.5242963365913159;-0.4812292624505143;0.5242963365913159;0.4812292624505143;0.9047619047619048;1.5;1.9761904761904763;2.8824089653868605;1187.3158396498745;32.19794165489024;22.758304494539647;23.65273168553956;19.426649027881908;12.60170…
758;14.317733142184263;-1.422032741491819;14.317733142184263;0.023902645859829486;0.04316350405864378;912.507;854.0429999999998;911.3654397360001;342.0;0.0;0.3260470643447272;-0.5079666451556014;0.5079666451556014;0.3260470643447272;0.6031746031746031;1.0158730158730158;1.4603174603174602;1.9519810396381458;2007.3982097947683;46.638888475829255;35.435523302727546;37.08587943974591;29.932400761665…
759;14.330224923906815;-1.4945855422264394;14.330224923906815;0.0010521171557016373;0.023342165274554048;923.0590000000001;864.5949999999997;922.3894902960001;352.0;0.0;0.3260470643447272;-0.5079666451556014;0.5079666451556014;0.3260470643447272;0.6307692307692307;1.0461538461538462;1.476923076923077;1.9786209277851685;2107.7533378644357;48.21623874501889;36.32126900614598;37.215696197145895;30.8…
760;14.294721965326932;-1.4609216303807082;14.294721965326932;0.0257499948736839;0.0427235430013847;896.052;837.5879999999999;895.394990276;342.0;0.0;0.3260470643447272;-0.5079666451556014;0.5079666451556014;0.3260470643447272;0.6031746031746031;1.0158730158730158;1.4603174603174602;1.9519810396381458;2007.3982097947683;46.638888475829255;35.435523302727546;36.32995049372746;29.932400761665594;20…
761;14.379607639956198;-1.5181762285009477;14.379607639956198;0.0443831548049205;0.022337933198613647;952.0569999999999;894.6009999999997;951.3796538839999;362.0;0.0;0.3260470643447272;-0.5079666451554685;0.5079666451554685;0.3260470643447272;0.6119402985074627;1.0149253731343284;1.4328358208955223;2.0086454720833995;2213.4267155180123;49.793589014208514;37.137765587073716;38.03219277807363;31.75…
762;14.329514864735216;-1.402121630380708;14.329514864735216;0.015053263143780304;0.03312673121269994;1003.958;945.4939999999998;1003.3010600560001;342.0;0.0;0.3260470643447272;-0.5079666451556014;0.5079666451556014;0.3260470643447272;0.6031746031746031;1.0158730158730158;1.4603174603174602;1.9519810396381458;2007.3982097947683;46.638888475829255;35.435523302727546;38.487448784903776;29.932400761…
763;14.327386557274743;-1.305609042510069;14.327386557274743;0.009968003402871295;0.09115325273202854;876.0460000000004;818.59;875.3887620240001;334.0;0.0;0.24358594193329836;-0.5079666451556014;0.5079666451556014;0.24358594193329836;0.6774193548387096;1.1935483870967742;1.7096774193548387;1.628463938979681;2017.2099664136279;45.34599525701581;34.98020856052869;35.8746357515286;29.55619200175328;…
764;14.42733490438218;-1.4653172560415613;14.42733490438218;0.04218414631601353;0.10040963669607877;934.0819999999999;874.6099999999998;933.3942413280001;356.0;0.0;0.3260470643447272;-0.5079666451556014;0.5079666451556014;0.3260470643447272;0.6666666666666666;1.196969696969697;1.7424242424242424;1.691503259399096;2157.781211237193;48.33755908857853;36.74988400886559;37.644311199865506;31.45003885…
765;14.318390604380186;-1.4209216303807086;14.318390604380186;0.023408818699335532;0.032002416169129064;893.077;832.5969999999999;892.4153111200001;342.0;0.0;0.3260470643447272;-0.5079666451556014;0.5079666451556014;0.3260470643447272;0.5873015873015873;1.0;1.4444444444444444;1.9519810396381456;2003.0496942491716;46.63888847582925;35.63490909890795;36.52933628990785;29.932400761665594;20.66898412…
766;14.332368384841486;-1.4444891234936554;14.332368384841486;0.033669235366002415;0.04213878968101483;903.0720000000001;844.6079999999997;902.399661056;344.0;0.0;0.3260470643447272;-0.5079666451556014;0.5079666451556014;0.3260470643447272;0.625;1.046875;1.484375;1.9666206107361215;2097.6715259582447;47.34599525701581;36.00477242521827;36.89919961621818;30.470405564126377;20.85391579265214;21.486…
767;14.493777621901287;-1.4825036835799452;14.493777621901287;0.022766468793115946;0.048516203157170354;919.0709999999997;860.6069999999997;918.394575676;350.0;0.0;0.3260470643447272;-0.5079666451556014;0.5079666451556014;0.3260470643447272;0.7230769230769231;1.2769230769230768;1.8307692307692307;1.6763000281746379;2140.4963642347348;47.630452307391984;36.17291390136872;37.067341092368636;31.0048…
768;14.32218128485356;-1.536372310652817;14.32218128485356;0.013798194869935276;0.023342165274554058;923.0590000000002;864.5949999999998;922.3894902960001;352.0;0.0;0.32604706447354603;-0.5079666451556014;0.5079666451556014;0.32604706447354603;0.6307692307692307;1.0461538461538462;1.476923076923077;1.9570021753172107;2107.7533378644353;48.21623874501888;36.321269006146;37.21569619714591;30.843084…
769;14.371564000902943;-1.5599629969273268;14.371564000902943;0.029532842779283808;0.022337933198613647;952.0569999999999;894.6009999999997;951.3796538839999;362.0;0.0;0.32604706447354603;-0.5079666451556014;0.5079666451556014;0.32604706447354603;0.6119402985074627;1.0149253731343284;1.4328358208955223;1.9872669240498353;2213.4267155180114;49.79358901420851;37.137765587073716;38.03219277807362;31…
770;14.631593264407497;-1.5522752424064816;14.631593264407497;0.0374895152825816;0.015365759790875205;1070.2359999999999;1002.6999999999995;1069.457904204;408.0;0.0;0.32604706419408747;-0.5079666451556014;0.5079666451556014;0.32604706419408747;0.5526315789473685;0.9473684210526315;1.368421052631579;1.7071062560149872;2609.1088887421324;55.89803702089357;42.40072569293414;43.295152883934044;36.203…
771;14.355939000902943;-1.4645123166552174;14.355939000902943;0.0010521171557011932;0.023342165274554048;923.0589999999997;864.5949999999997;922.3894902960001;352.0;0.0;0.3260470643447272;-0.5079666451556014;0.5079666451556014;0.3260470643447272;0.6307692307692307;1.0461538461538462;1.476923076923077;1.9827827754581668;2107.7533378644366;48.21623874501887;36.32126900614598;37.21569619714589;30.84…
772;14.345849923906815;-1.5900362224985465;14.345849923906815;0.029532842779283808;0.022337933198613647;952.0569999999999;894.6009999999997;951.379653884;362.0;0.0;0.32604706447354603;-0.5079666451556014;0.5079666451556014;0.32604706447354603;0.6119402985074627;1.0149253731343284;1.4328358208955223;1.9859275825820912;2213.4267155180123;49.79358901420851;37.13776558707371;38.03219277807362;31.7537…
773;14.349160371853252;-1.4571031424713115;14.349160371853252;0.030028423321692754;0.01823102704029569;919.0749999999997;860.6109999999998;918.405809056;350.0;0.0;0.3260470643447272;-0.5079666451556014;0.5079666451556014;0.3260470643447272;0.6461538461538462;1.0769230769230769;1.523076923076923;1.9781643236770003;2137.029948256792;48.053102038202354;36.39919961621818;37.2936268072181;30.970405564…
774;12.34047291613309;-0.9033196858990504;12.34047291613309;0.018875403018534076;0.379292148541377;363.4170000000001;342.2490000000001;363.158291532;138.0;0.0;0.31034799762558746;-0.36041696734377393;0.36041696734377393;0.31034799762558746;0.8888888888888888;1.5555555555555556;2.2222222222222223;1.6448298948893856;1011.0779106442396;19.604083527755577;15.420897294098225;15.420897294098225;12.7698…
775;12.511445916381813;-4.518875403018534;12.511445916381813;0.10847850238452628;0.3735131595043797;375.30600000000004;363.2100000000001;375.08307590399994;138.0;0.0;0.41591026656578717;-0.36041696734377393;0.41591026656578717;0.36041696734377393;0.8888888888888888;1.5555555555555556;2.2222222222222223;1.6448298948893856;1023.5030389944685;19.604083527755577;13.554790713125904;13.554790713125904;…
776;12.229116166821793;-0.9040604266397907;12.229116166821793;0.2561238978807525;0.2565963782555706;433.2050000000001;421.10900000000015;432.992339244;120.0;0.0;0.31034799762562204;-0.36041696734377393;0.36041696734377393;0.31034799762562204;0.9166666666666666;1.625;2.375;1.6723557512791392;931.6635801445577;17.10408352775558;12.29886176710745;14.456360058283773;11.5585506480638;7.027422415625578…
777;13.476237373609031;-1.0236644935752064;13.476237373609031;0.18355615394305902;0.3904044452364156;325.2990000000001;313.20300000000003;325.086269464;120.0;0.0;0.31034800759802483;-0.36041696734377393;0.36041696734377393;0.31034800759802483;0.875;1.5833333333333333;2.375;1.6998791618927271;948.9135801445575;17.10408352775558;12.29886176710745;12.29886176710745;11.575387400469408;7.0334054797692…
778;12.42252517169933;-0.9135982289048659;12.42252517169933;0.24922608706685767;0.27879388689468754;400.4380000000001;380.27800000000013;400.1535405;150.0;0.0;0.31034799762567583;-0.36041696734377393;0.36041696734377393;0.31034799762567583;0.8333333333333334;1.5;2.2;1.4161259527754846;1245.8478762550992;21.25034789769755;16.522811427977434;16.522811427977434;14.452397498181154;9.41994417489386;9.…
779;12.366196727508749;-0.9425967154538581;12.366196727508749;0.22880312933121272;0.27857902700794707;389.3710000000001;374.25100000000015;389.11240396;144.0;0.0;0.31034799762560245;-0.36041696734377393;0.36041696734377393;0.31034799762560245;1.0;1.7586206896551724;2.4827586206896552;1.3968006569346891;1223.1489511109435;20.380104409694475;15.223572775562003;15.223572775562003;14.024877143252585;…
780;12.40006617511446;-0.9480756007948259;12.40006617511446;0.22509132221281192;0.2613728551196019;415.4090000000001;398.27300000000014;415.12805402400005;154.0;0.0;0.31034799762575455;-0.43749621003715833;0.43749621003715833;0.31034799762575455;0.967741935483871;1.7419354838709677;2.5161290322580645;1.3558345651082555;1280.5656799916037;21.794317972067564;16.378273313941257;16.378273313941257;15…
781;13.151472139713754;-0.9518945883058019;13.151472139713754;0.21945756860466825;0.16023007448944515;507.5210000000002;485.34500000000037;507.159434404;188.0;0.0;0.31034799762560233;-0.48826292803555393;0.48826292803555393;0.31034799762560233;0.7894736842105263;1.5;2.289473684210526;1.2163816724781233;1625.9829581842748;26.48455241637955;20.033018992274872;20.033018992274872;18.49120363844137;11…
782;13.017936614392514;-4.471337951678101;13.017936614392514;0.024018604650449138;0.12837759789873324;557.5280000000001;535.3520000000003;557.1562408440001;206.0;0.0;0.4160446939038509;-0.48887766787458725;0.48887766787458725;0.4160446939038509;0.8048780487804879;1.5365853658536586;2.317073170731707;1.2207488583640178;1743.9057005117877;28.98455241637955;21.28894793829333;21.28894793829333;19.702…
783;12.946555095231886;-4.45507435619708;12.946555095231886;0.06211155075340069;0.12837759789873318;557.5280000000001;535.3520000000003;557.1562408440001;206.0;0.0;0.4160446939038184;-0.4889006133889022;0.4889006133889022;0.4160446939038184;0.7804878048780488;1.5365853658536586;2.317073170731707;1.183428885927238;1743.9057005117875;28.984552416379547;21.288947938293326;21.288947938293326;19.68569…
784;12.63592787497388;-0.9267625464178384;12.63592787497388;0.08264360765970502;0.11788068734166557;559.6660000000002;526.4020000000003;559.247106536;212.0;0.0;0.31034799762560233;-0.48863744411012316;0.48863744411012316;0.31034799762560233;0.8095238095238095;1.5714285714285714;2.3095238095238093;1.1830127857738344;1778.6185632858221;29.854795904382627;24.077704250076014;24.077704250076014;20.096…
785;12.599249634134406;-0.9298209771167316;12.599249634134406;0.23628212871468057;0.12577803237352359;547.6110000000003;518.3790000000004;547.210721028;206.0;0.0;0.31034799762560233;-0.4889166851597925;0.4889166851597925;0.31034799762560233;0.7804878048780488;1.5609756097560976;2.341463414634146;1.1530887915582906;1673.7867540044815;28.60587275993919;22.477516372102606;22.477516372102606;20.01237…
786;12.478086639428021;-3.3017638728778747;12.478086639428021;0.17076517887131382;0.17924176323967103;490.54100000000017;468.36500000000024;490.131090804;178.0;0.0;0.31034799762560233;-0.36041696734377393;0.36041696734377393;0.31034799762560233;0.8571428571428571;1.6;2.342857142857143;1.3760690711528694;1525.0155726058197;25.00142475325411;18.662150023434865;19.47864660436259;16.709328555120095;1…
787;9.74167297539578;0.42269914343913295;9.74167297539578;0.42269914343913295;0.41078050619424933;438.4870000000002;416.31100000000026;438.16919056399996;164.0;0.0;0.20291615759050163;-0.49263354857449954;0.49263354857449954;0.20291615759050163;0.8787878787878788;1.5757575757575757;2.212121212121212;1.7941017551930047;1336.5758994093999;23.20853153444066;18.494588888166977;18.494588888166977;16.1…
788;9.676846186816702;0.4078202305817751;9.676846186816702;0.4078202305817751;0.4548125439798561;436.47100000000023;416.3110000000002;436.15354049999996;162.0;0.0;0.2029161575905016;-0.49263354857449954;0.49263354857449954;0.2029161575905016;0.8787878787878788;1.6363636363636365;2.272727272727273;1.7619482097582386;1391.9045895984984;23.20853153444066;18.339888349787724;18.339888349787724;16.1600…
789;9.682153083943689;0.3875159943071198;9.682153083943689;0.3875159943071198;0.3890950356608227;442.9060000000002;423.75400000000025;442.1196535280001;158.0;0.0;0.12641025419329424;-0.49668589051047835;0.49668589051047835;0.12641025419329424;1.03125;1.84375;2.5625;1.8269387860061843;1347.8998145320465;22.50142475325411;17.46430507071234;18.220234016730792;15.622054798229335;9.721647455703547;10.…
790;9.726660351208476;0.39687063572750825;9.726660351208476;0.39687063572750825;0.4548125439798561;436.47100000000023;416.3110000000002;436.15354049999996;162.0;0.0;0.2029161575905017;-0.49263354857449954;0.49263354857449954;0.2029161575905017;0.8787878787878788;1.6363636363636365;2.272727272727273;1.8144206406769192;1391.9045895984984;23.20853153444066;18.33988834978772;18.33988834978772;16.1600…
791;9.589710306935768;0.3373333615351324;9.589710306935768;0.3373333615351324;0.3972797290603757;436.3020000000001;421.18200000000013;435.0653654600001;148.0;0.0;0.12944320566234485;-0.4966302380606078;0.4966302380606078;0.12944320566234485;1.1666666666666667;2.033333333333333;2.7666666666666666;1.7729606481492544;1293.369675988675;21.087211190881018;15.779320714878454;17.291178606915363;14.58404…
792;9.662748092158125;0.396061897491371;9.662748092158125;0.396061897491371;0.3673318602198951;447.32500000000005;431.1970000000002;446.070116492;152.0;0.0;0.13912873759538863;-0.4951166431890935;0.4951166431890935;0.13912873759538863;1.0;1.7741935483870968;2.5161290322580645;1.8009054504584636;1331.2336581573306;21.794317972067564;16.434021253257704;17.945879145294615;15.084049995768552;9.298257…
793;12.35028639892193;-0.207181261265857;12.35028639892193;0.207181261265857;0.7350038596677988;338.41500000000013;316.2390000000001;338.185509324;130.0;0.0;0.2611919149734566;-0.3815346778816283;0.3815346778816283;0.2611919149734566;1.08;1.76;2.44;1.6718509998064612;963.6352406660183;17.551677284948283;14.489631412347643;14.489631412347643;12.024877143252587;8.421675402379494;8.421675402379494;6…
794;15.121913507063876;-0.7381131679429205;15.121913507063876;0.0957525137133719;0.24477497059863254;552.5620000000001;534.4180000000002;552.106767876;196.0;0.0;0.26744012980086856;-0.43510529455721164;0.43510529455721164;0.26744012980086856;0.925;1.725;2.5;1.2498923380261049;1922.3558215213066;27.6392529547588;20.54551747059742;21.362014051525147;19.474366886035764;12.017412934943556;12.89706574…
795;12.449451845553035;-0.23515353363567626;12.449451845553035;0.23515353363567626;0.5974091086390019;302.3370000000001;288.225;302.116761068;112.0;0.0;0.2612098334378857;-0.38289773026233165;0.38289773026233165;0.2612098334378857;0.9565217391304348;1.608695652173913;2.3043478260869565;1.965132576783289;1033.255523867279;15.81119030894213;12.230878711739292;12.230878711739292;11.237183443017884;7…
796;9.619891257916983;0.4905532832967896;9.619891257916983;0.4905532832967896;0.4693690154073856;392.4620000000001;372.30200000000013;392.16371126;146.0;0.0;0.12045162624378118;-0.49668738803453555;0.49668738803453555;0.12045162624378118;1.0;1.8;2.566666666666667;1.740235935957454;1273.814580695284;20.92407448406449;16.755442576428873;16.755442576428873;14.67336639324559;9.503626116836472;9.50362…
797;11.164680589967467;0.375905843672244;11.164680589967467;0.375905843672244;0.2912785754186112;463.3240000000002;447.1960000000002;462.06503111200004;158.0;0.0;0.18044456198847844;-0.6186929355300775;0.6186929355300775;0.18044456198847844;1.0625;1.8125;2.53125;1.7279744139712594;1379.8914094944025;22.66456146007064;16.842269543721567;18.354127435758475;15.477896845885905;9.480831442347421;10.23…
798;9.587933953390234;0.5255117111123606;9.587933953390234;0.5255117111123606;0.47207888061571773;376.46300000000014;356.3030000000001;376.16879664000004;140.0;0.0;0.10297780326832763;-0.3536272391629811;0.3536272391629811;0.10297780326832763;0.9310344827586207;1.7241379310344827;2.4827586206896552;1.73619365539898;1251.2982435316092;20.21696770287794;16.347194285965013;16.347194285965013;14.1353…
799;9.78408208240768;0.3827615168988727;9.78408208240768;0.3827615168988727;0.36449668314451306;468.5130000000003;444.3210000000003;468.179755248;176.0;0.0;0.20291615759050177;-0.49611029508132;0.49611029508132;0.20291615759050177;0.8571428571428571;1.542857142857143;2.142857142857143;1.8229400331649461;1404.0586218724882;24.785881803630286;19.825486909441214;19.825486909441214;17.108748005673863…
800;13.821358388866194;-0.35067897829216355;13.821358388866194;0.07994014259616744;0.6478868399221117;454.57400000000024;424.33400000000023;454.2368762;174.0;0.0;0.1953149571966653;-0.37801363492800816;0.37801363492800816;0.1953149571966653;1.1470588235294117;1.911764705882353;2.5588235294117645;1.4220444801197052;1350.9636903094558;23.612155217263346;20.071986450871186;20.071986450871186;16.4173…
801;13.040975051980608;-4.638888888888889;13.040975051980608;0.1535029353839963;0.21610048860345257;658.4800000000002;624.2080000000002;657.163438418;234.0;0.0;0.46647404666265296;-0.49496946082369425;0.49496946082369425;0.46647404666265296;1.0;1.558139534883721;2.0697674418604652;9.34341655915889e-07;1401.5811993958082;31.733475560822985;23.990830257633647;26.39711534067047;20.337268853392604;12…
802;6.405641469985088;0.4426596367961947;6.405641469985088;0.4426596367961947;0.5382375049173327;407.9090000000001;385.7330000000002;407.16252138400006;148.0;0.0;0.16649034054186104;-0.3537194577500832;0.3537194577500832;0.16649034054186104;1.206896551724138;2.103448275862069;2.9310344827586206;1.6037220137974249;1182.3026284641253;19.957454678884098;16.35415494758567;17.110083893604124;14.097356…
803;12.79498438963526;-0.4118745889349693;12.79498438963526;0.36012217125676504;0.27898784511567726;523.6820000000004;482.3540000000003;523.327088172;206.0;0.0;0.32032338803864563;-0.4966016836676884;0.4966016836676884;0.32032338803864563;0.9736842105263158;1.6578947368421053;2.263157894736842;1.9028674475058216;1200.7781860460536;27.708531534440652;23.64299128645883;23.64299128645883;18.14904146…
804;9.718863570983507;0.41745577975249937;9.718863570983507;0.41745577975249937;0.2246320952206334;511.4780000000002;487.28600000000023;510.104787748;174.0;0.0;0.139128740460014;-0.4951166431777204;0.4951166431777204;0.139128740460014;1.1176470588235294;1.911764705882353;2.6176470588235294;1.660833358897262;1345.9123780498694;24.078775022443736;18.914081996209298;21.24243646917393;16.532738400752…
805;13.433595227295347;-0.4277315730138598;13.433595227295347;0.23905937683715495;0.2823598220347583;419.6700000000002;409.5900000000002;417.98427419999996;134.0;0.0;0.25282021111689046;-0.6181990252516186;0.6181990252516186;0.25282021111689046;0.8888888888888888;1.6296296296296295;2.3333333333333335;2.0780969998669985;1177.1708762779267;19.129027554137913;13.588036065396949;15.855822903452312;12…
806;15.017955357316378;-0.5248457839926093;15.017955357316378;0.1744593178052778;0.46380283023332397;432.5030000000001;407.30300000000017;432.2073876400001;164.0;0.0;0.2500221889104524;-0.3381913196133483;0.3381913196133483;0.2500221889104524;1.1875;1.96875;2.71875;1.755869460068801;1327.0713479541425;22.827698166887178;18.502890214055686;18.502890214055686;15.346244348298507;10.218195090550317;1…
807;13.777271959117991;-0.33940822271607396;13.777271959117991;0.18722181657045356;0.4130699519661325;466.94800000000015;442.7560000000002;466.16841528800006;170.0;0.0;0.24998250420390672;-0.33810618479225596;0.33810618479225596;0.24998250420390672;1.2121212121212122;2.0;2.757575757575758;1.7606544977614174;1380.6503733329807;23.697941654890254;18.80350441787529;19.559433363893742;15.740091198415…
808;9.67401783904122;0.4192851304077583;9.67401783904122;0.4192851304077583;0.3155161556875973;489.45300000000015;471.30900000000014;488.029908556;158.0;0.0;0.139128740460014;-0.4951166431777204;0.4951166431777204;0.139128740460014;1.1935483870967742;2.0;2.7096774193548385;1.7846260366356084;1307.070013883403;22.120591385700628;16.993523000234223;20.138374054126583;14.888580448408865;9.2447837836…
809;10.896365899512546;-0.17015786819268164;10.896365899512546;0.17015786819268164;0.5032046522987558;398.6310000000002;356.29500000000013;398.318480584;162.0;0.0;0.11536990779121363;-0.5079560380600304;0.5079560380600304;0.11536990779121363;1.1724137931034482;1.9310344827586208;2.6551724137931036;1.7060051634614344;706.489389835804;21.1814337969452;19.195027620391638;19.195027620391638;13.719069…
810;12.957782302123482;0.1882669333165361;12.957782302123482;0.1882669333165361;0.45739006706875623;410.6420000000002;368.30600000000015;410.318480584;166.0;0.0;0.13580667715581368;-0.5079560380540228;0.5079560380540228;0.13580667715581368;1.2666666666666666;2.0;2.7;1.6866587617537638;776.8438114899964;22.051677284948276;19.838225070159755;19.838225070159755;14.129753405879443;12.119942942131113;…
811;9.759647090431306;0.42306945212460034;9.759647090431306;0.42306945212460034;0.29144687970125904;544.5330000000002;521.3490000000004;543.0721077159999;180.0;0.0;0.13912874046001406;-0.4951166431777204;0.4951166431777204;0.13912874046001406;1.0857142857142856;1.8857142857142857;2.6285714285714286;1.458796912441549;1419.4890817147661;24.52636877963644;19.269163720480368;22.414014774372728;16.944…
812;9.8156638489119;0.5167004124399859;9.8156638489119;0.5167004124399859;0.24127629988628005;531.6850000000003;502.4530000000004;531.209281548;194.0;0.0;0.1270803267368324;-0.45738190994661426;0.45738190994661426;0.1270803267368324;0.9230769230769231;1.641025641025641;2.358974358974359;1.2119903309939775;1599.5297015985384;26.605872759939192;21.801138906704686;22.61763548763241;19.14049422623381…
813;13.615917199766855;-0.531082784307962;13.615917199766855;0.04534816207511616;0.5122533417477318;554.544;521.2800000000002;553.1681162760001;196.0;0.0;0.3238582336707737;-0.3395837776106986;0.3395837776106986;0.3238582336707737;1.1111111111111112;1.8333333333333333;2.5;1.7993089528231414;1129.383342709473;26.620591385700624;21.282604658251568;23.610959131216205;16.862099666344;11.7462854113921…
814;12.596798976792362;0.11345923966294369;12.596798976792362;0.11345923966294369;0.5352483746493624;391.68500000000006;378.581;390.00934607600004;126.0;0.0;0.16649119069013918;-0.29403487209212475;0.29403487209212475;0.16649119069013918;0.92;1.68;2.4;1.9919636331872346;977.0794399576266;17.551677284948287;13.099341128378486;15.367127966433852;12.041713895658196;7.908399105940761;9.04229252496844…
815;13.61701529821357;-0.2923893054285924;13.61701529821357;0.01207926534811432;0.6678797587564662;418.5160000000002;391.3000000000002;418.21688970400004;160.0;0.0;0.27425215249334556;-0.3505095326854062;0.3505095326854062;0.27425215249334556;1.1290322580645162;2.032258064516129;2.903225806451613;1.3164850680547329;1151.384433499214;21.001424753254113;17.53364662667202;17.53364662667202;15.127760…
816;13.58551356210246;-0.3043800461693329;13.58551356210246;0.00697722453178784;0.6893701292164258;404.48900000000015;379.28900000000016;404.20123964000004;154.0;0.0;0.2742521486517327;-0.3504274105161093;0.3504274105161093;0.2742521486517327;1.1333333333333333;2.033333333333333;2.9;1.3372898583281743;1135.1912850975457;20.294317972067564;16.826539845485474;16.826539845485474;14.627760201711833;1…
817;13.60973240313879;0.04298811885865428;13.60973240313879;0.04298811885865428;0.6684864554126858;414.5530000000002;384.3130000000002;414.24196157999995;160.0;0.0;0.27425213827278966;-0.3505123304892935;0.3505123304892935;0.27425213827278966;1.064516129032258;1.903225806451613;2.7419354838709675;1.2941895012016793;1096.1472076990858;21.001424753254113;18.1032759108555;18.1032759108555;15.1277602…
818;13.632316474443867;-0.30420064802118496;13.632316474443867;0.020396654803896963;0.6424289351204896;432.54300000000023;403.3110000000002;432.232539768;166.0;0.0;0.2742521486517327;-0.3504274105161093;0.3504274105161093;0.2742521486517327;1.125;2.0;2.84375;1.2932525401860435;1181.538530866851;21.87166824125719;18.4038901146751;18.4038901146751;15.521607051829186;11.694920412675138;11.6949204126…
819;13.012423976792363;-0.11292287799893597;13.012423976792363;0.09957035077405485;0.46556340347859515;419.73900000000003;402.6030000000002;418.040646204;138.0;0.0;0.16702468665956083;-0.294012013034568;0.294012013034568;0.16702468665956083;0.9629629629629629;1.6666666666666667;2.3333333333333335;1.9949487545783215;1052.0338348676105;19.344570503761737;14.892234347191938;17.160021185247302;12.748…
820;12.993535087903474;-0.13181176688782492;12.993535087903474;0.07625073486184619;0.5988118392651518;401.29300000000006;383.14900000000017;400.07453317599993;138.0;0.0;0.16702468665975734;-0.507964293767043;0.507964293767043;0.16702468665975734;1.037037037037037;1.7407407407407407;2.4074074074074074;1.9949487545783215;1052.788722369774;19.344570503761737;14.961483469682669;16.473341361719577;12.…
821;13.05985740195306;-0.11301011399526306;13.05985740195306;0.10378159905937712;0.526332652193207;415.32000000000005;395.16000000000014;414.09018324;144.0;0.0;0.1670246866597574;-0.49676586634917425;0.49676586634917425;0.1670246866597574;1.0357142857142858;1.75;2.392857142857143;1.966498324947812;1068.8859621161275;20.05167728494828;15.922518164646574;17.434376056683483;13.286825479305525;9.0388…
822;12.979419861566026;-0.08842699322527392;12.979419861566026;0.08842699322527392;0.542228298444674;385.2940000000001;367.15000000000015;384.079618556;132.0;0.0;0.167024686659443;-0.2940120130345681;0.2940120130345681;0.167024686659443;1.0;1.7307692307692308;2.423076923076923;2.005079456770597;1006.350592292887;18.474327015758657;14.591620143372337;16.103478035409246;12.35497382672739;8.51584004…
823;13.020293489823914;-0.1185410192883738;13.020293489823914;0.09314862055933504;0.46556340347859504;419.7390000000001;402.6030000000002;418.04064620400004;138.0;0.0;0.16702468669211984;-0.29401201303450475;0.29401201303450475;0.16702468669211984;1.0;1.7777777777777777;2.4814814814814814;2.013170664993035;1069.2838348676105;19.344570503761737;14.892234347191938;17.160021185247302;12.748820676844…
824;12.563794861566025;0.13842923280423314;12.563794861566025;0.13842923280423314;0.6184222199116074;357.24;343.12800000000004;356.048318428;120.0;0.0;0.1664911906900213;-0.2940348720921248;0.2940348720921248;0.1664911906900213;0.9583333333333334;1.75;2.5;2.00930174662131;932.0398883860358;16.681433796945207;12.798726924558885;14.310584816595796;11.647867045540844;7.808733266913189;8.564662212931…
825;12.688276171579744;0.14545700533299777;12.688276171579744;0.14545700533299777;0.6526643477428228;366.84800000000007;347.69600000000014;366.113505528;132.0;0.0;0.16649119073262358;-0.49668631525769663;0.49668631525769663;0.16649119073262358;1.1538461538461537;2.0;2.769230769230769;1.9908857153677137;1007.240833414032;18.25878406613483;14.751660472823895;15.50758941884235;12.57971869811898;8.64…
826;12.993137282690855;-0.07966156112650835;12.993137282690855;0.07966156112650835;0.6379299598680092;365.86400000000015;345.7040000000002;365.12948994;132.0;0.0;0.16702468668521384;-0.29401201303451796;0.29401201303451796;0.16702468668521384;1.1153846153846154;1.8461538461538463;2.5384615384615383;2.0050794567705976;1005.5957047907235;18.474327015758657;15.083518996673444;15.8394479426919;12.354…
827;12.89760936318972;0.030308799445704082;12.89760936318972;0.030308799445704082;0.7651087844961862;328.481;304.28900000000004;328.16093438800004;122.0;0.0;0.16667340070519351;-0.29402545778714784;0.29402545778714784;0.16667340070519351;1.2173913043478262;2.0;2.6956521739130435;1.8767019532615632;720.8886300117397;16.026733258565955;13.970072316991981;14.786568897919707;11.050443374087077;8.7394…
828;12.581185025965116;0.2778717876039305;12.581185025965116;0.2778717876039305;0.7689922350236552;328.84299999999996;307.675;328.134240972;120.0;0.0;0.16613929006356215;-0.2940483203437716;0.2940483203437716;0.16613929006356215;1.0869565217391304;1.9130434782608696;2.6956521739130435;1.8887207076494332;743.8230418095116;15.81119030894213;13.224245549913519;13.980174495931974;11.237183443017884;8…
829;12.59442662404468;0.31035661795582414;12.59442662404468;0.31035661795582414;0.8023254533313577;308.425;284.233;308.188863388;120.0;0.0;0.16613929003125028;-0.2940483203438342;0.2940483203438342;0.16613929003125028;1.0;1.7391304347826086;2.4782608695652173;1.86816671859122;720.8451026671924;15.81119030894213;13.846281076904292;13.846281076904292;11.237183443017884;8.958590240236873;8.958590240…
830;13.193238151372169;-0.0728800181433662;13.193238151372169;0.0728800181433662;0.5395280209427019;402.5380000000002;372.2980000000002;402.2307282;156.0;0.0;0.16702467936835555;-0.49676586634917425;0.49676586634917425;0.16702467936835555;0.9666666666666667;1.6;2.1666666666666665;1.9093195020094158;1081.8025465125033;21.681433796945203;18.743939487817745;18.743939487817745;14.087466742187754;10.4…
831;9.790647328502251;0.4197196550685096;9.790647328502251;0.4197196550685096;0.29699243919541823;538.5040000000002;513.3040000000003;537.1156867799999;184.0;0.0;0.139128740460014;-0.4951166431777204;0.4951166431777204;0.139128740460014;1.1111111111111112;1.9166666666666667;2.6666666666666665;1.4863843818704179;1456.8141781587015;25.233475560822985;20.015615968395757;22.34397044136039;17.44422334…
832;9.675914659260133;0.40756815084466624;9.675914659260133;0.40756815084466624;0.3438394027229517;484.41200000000026;465.2600000000002;483.0687365880001;162.0;0.0;0.13912874046001406;-0.4951166431777204;0.4951166431777204;0.13912874046001406;1.125;1.9375;2.59375;1.7664351426785612;1329.2122502527343;22.82769816688717;17.609838574459943;19.938193047424576;15.388580448408865;9.620096398804636;11.1…
833;9.778301649489904;0.4114551922585923;9.778301649489904;0.4114551922585923;0.32038139667675475;539.4920000000002;515.3000000000003;538.110935748;184.0;0.0;0.13912874046001406;-0.4951166431777204;0.4951166431777204;0.13912874046001406;1.1388888888888888;1.9444444444444444;2.6944444444444446;1.4863843818704179;1459.0845735155567;25.233475560822985;19.885479294706087;22.21383376767072;17.44422334…
834;9.64013454177599;0.4143209406571067;9.64013454177599;0.4143209406571067;0.533627127629892;486.4280000000004;465.26000000000033;485.084386652;164.0;0.0;0.13912874046002974;-0.4951166431777204;0.4951166431777204;0.13912874046002974;1.1875;1.96875;2.6875;1.6291030993536761;1249.2210635678916;22.66456146007064;17.706214891637252;20.03456936460189;15.477896845885905;10.006629442757118;11.579054969…
835;9.922188162638502;0.39916481306861784;9.922188162638502;0.39916481306861784;0.28116213133211865;544.6080000000004;512.3520000000004;544.232184744;208.0;0.0;0.20291615759050163;-0.49284623934374644;0.49284623934374644;0.20291615759050163;0.875;1.55;2.2;1.531637881675071;1537.153184564318;28.061902685569173;23.07522310072972;23.07522310072972;19.575074500862648;12.926511824829749;12.92651182482…
836;9.706366310444384;0.41747255059521304;9.706366310444384;0.41747255059521304;0.2980160718282465;497.4510000000002;475.2750000000002;496.08913768400004;168.0;0.0;0.139128740460014;-0.4951166431777204;0.4951166431777204;0.139128740460014;1.121212121212121;1.878787878787879;2.5454545454545454;1.7209415993670563;1343.5186753134874;23.534804948073717;18.44708202933616;20.775436502300792;15.88858044…
837;12.869285241874527;-0.5233343962585035;12.869285241874527;0.1488063744016126;0.7562065095068584;363.2480000000001;347.1200000000001;362.070116492;124.0;0.0;0.26825679270576863;-0.34354418629928796;0.34354418629928796;0.26825679270576863;1.3333333333333333;2.0416666666666665;2.7083333333333335;2.0508451499357094;905.6769071053977;17.060113453385565;13.119082359797302;14.630940251834213;11.4988…
838;9.759256143929248;0.42284944906368827;9.759256143929248;0.42284944906368827;0.29144687970125904;544.5330000000002;521.3490000000004;543.072107716;180.0;0.0;0.139128740460014;-0.4951166431777204;0.4951166431777204;0.139128740460014;1.1428571428571428;1.9428571428571428;2.6857142857142855;1.4587969124415494;1419.4890817147661;24.52636877963644;19.269163720480368;22.41401477437273;16.94422334107…
839;9.674409999662089;0.44666686018376023;9.674409999662089;0.44666686018376023;0.35458185964212896;509.46600000000035;487.29000000000036;508.10037106400006;172.0;0.0;0.10300953932845928;-0.35195828912588084;0.35195828912588084;0.10300953932845928;1.0588235294117647;1.8823529411764706;2.588235294117647;1.4240376316427603;1370.9276089782059;23.65612529163336;18.554581273431854;20.88293574639649;16…
840;9.667640428572899;0.41482671489165046;9.667640428572899;0.41482671489165046;0.34243268350611117;469.39700000000016;451.25300000000016;468.05783755600004;156.0;0.0;0.139128740460014;-0.4951166431777204;0.4951166431777204;0.139128740460014;1.096774193548387;1.8387096774193548;2.4838709677419355;1.8085807599458779;1310.1435965454207;22.120591385700624;17.032868466963063;19.361222939927696;14.905…
841;13.02837319081873;-1.5113548227933145;13.02837319081873;0.04096411517838061;0.1232000680540132;552.581;516.2930000000003;552.243143352;216.0;0.0;0.32604706302045855;-0.5079666451554685;0.5079666451554685;0.32604706302045855;0.7692307692307693;1.205128205128205;1.6153846153846154;3.093690640881133;1030.1845786609017;29.697941654890254;21.75448750379855;21.75448750379855;18.242197616014398;12.3…
842;9.862963484850676;0.37869914686386386;9.862963484850676;0.37869914686386386;0.26212818516132463;566.4890000000001;537.2570000000003;565.164745148;202.0;0.0;0.16135591697721957;-0.4951166431890935;0.4951166431890935;0.16135591697721957;0.9230769230769231;1.641025641025641;2.358974358974359;1.5029215519392376;1565.127263341734;27.517932611199164;22.05362077085654;23.56547866289345;18.8929117460…
843;12.145200056377004;-0.9801210375132989;12.145200056377004;0.01655766371033729;0.6622657251969847;361.82500000000005;341.6650000000001;361.1080858;132.0;0.0;0.25089638403812886;-0.49613637268348404;0.49613637268348404;0.25089638403812886;1.24;1.96;2.6;2.1830183267672205;743.5893541355348;18.2338400397525;13.776604499206226;14.532533445224681;12.028407103102724;7.7200401239988015;8.098004597008…
844;12.145200056377004;-0.9801210375132989;12.145200056377004;0.01655766371033729;0.6622657251969847;361.82500000000005;341.6650000000001;361.1080858;132.0;0.0;0.25089638403812886;-0.49613637268348404;0.49613637268348404;0.25089638403812886;1.24;1.96;2.6;2.1830183267672205;743.5893541355348;18.2338400397525;13.776604499206226;14.532533445224681;12.028407103102724;7.7200401239988015;8.098004597008…
845;12.167821171486448;-0.05557690361997114;12.167821171486448;0.05557690361997114;0.33639834434387983;497.4070000000002;479.26300000000026;496.052752176;166.0;0.0;0.2528325060718403;-0.4951166431777204;0.4951166431777204;0.2528325060718403;1.1515151515151516;1.878787878787879;2.515151515151515;1.774781149086182;1408.9945388760955;23.697941654890254;17.94111675742693;20.26947123039156;15.81610080…
846;9.822842790049279;0.3720969363439046;9.822842790049279;0.3720969363439046;0.2645166046290669;553.4460000000001;527.2380000000003;552.1331106719999;196.0;0.0;0.1613568259507789;-0.4951166431890935;0.4951166431890935;0.1613568259507789;0.9736842105263158;1.7105263157894737;2.4473684210526314;1.5123339162375005;1533.8428047187563;26.647689123196084;21.014655465820447;22.526513357857358;18.499064…
847;9.800886060778303;0.43727920170025425;9.800886060778303;0.43727920170025425;0.2656405374292092;552.5310000000003;525.3150000000003;551.131336844;190.0;0.0;0.13954007611327304;-0.49223812656246724;0.49223812656246724;0.13954007611327304;1.0810810810810811;1.837837837837838;2.5405405405405403;1.4350693286105383;1456.4468894325712;25.940582342009534;20.722722749582303;23.05107722254694;17.944223…
848;9.612187807408281;0.46134035417044084;9.612187807408281;0.46134035417044084;0.35543462512254964;453.39800000000014;435.2540000000002;452.062922936;150.0;0.0;0.10300953929697479;-0.35195829546260254;0.35195829546260254;0.10300953929697479;1.1;1.8666666666666667;2.533333333333333;1.754107207584406;1256.9199953834166;21.250347897697548;16.409077226875375;18.73743169984001;14.439892043425118;9.23…
849;13.39439752959368;-4.8005344984130245;13.39439752959368;0.15914275734862904;0.051369099277209056;744.6440000000003;703.3160000000001;744.225517862;282.0;0.0;0.5242963394079447;-0.48122926245045566;0.5242963394079447;0.48122926245045566;0.7058823529411765;1.1568627450980393;1.607843137254902;3.1982987169685613;1509.4403296563412;38.88817609920222;27.513578502530045;28.40800569352996;23.7143427…
850;12.911250876701867;0.05377494823188078;12.911250876701867;0.05377494823188078;0.31393353319045664;552.4870000000003;529.3030000000002;551.0949513359999;188.0;0.0;0.2534397923499542;-0.4951166431777204;0.4951166431777204;0.2534397923499542;1.1081081081081081;1.837837837837838;2.5135135135135136;1.461987499893606;1522.8242155766516;26.103719048826058;20.21675747767307;22.545111950637708;17.8717…
851;9.776903992357207;0.4199142432515004;9.776903992357207;0.4199142432515004;0.2656405374292092;552.5310000000002;525.3150000000003;551.131336844;190.0;0.0;0.139128740460014;-0.4951166431777204;0.4951166431777204;0.139128740460014;1.054054054054054;1.7837837837837838;2.4594594594594597;1.4102411323602222;1456.4468894325712;25.940582342009534;20.722722749582307;23.05107722254694;17.98222814353547…
852;9.794492823668994;0.4233142831731762;9.794492823668994;0.4233142831731762;0.29144687970125904;544.5330000000002;521.3490000000004;543.072107716;180.0;0.0;0.139128740460014;-0.4951166431777204;0.4951166431777204;0.139128740460014;1.1714285714285715;1.9714285714285715;2.7142857142857144;1.5122532703553035;1419.4890817147661;24.526368779636442;19.269163720480368;22.41401477437273;16.961060093480…
853;14.166259501980619;-4.779185130992816;14.166259501980619;0.060555858538856144;0.07974396633020786;686.658;651.3779999999999;686.21416533;254.0;0.0;0.5242963365912472;-0.48122926245049835;0.5242963365912472;0.48122926245049835;0.7959183673469388;1.4489795918367347;2.142857142857143;1.420688484877847;2034.9118743567735;35.13081678632151;26.113776633321724;27.008203824321637;23.374032353066543;1…
854;12.775863567649283;0.019907407407407707;12.775863567649283;0.019907407407407707;0.6793421305093621;279.339;262.203;279.12592878400005;106.0;0.0;0.19612948669812813;-0.34072268519908167;0.34072268519908167;0.19612948669812813;1.0;1.7142857142857142;2.4285714285714284;2.1373820054203914;795.789927880518;14.723250160202095;12.271781865935457;12.271781865935457;10.109060905280623;7.55281836446640…
855;13.722571387846077;-4.751744618794144;13.722571387846077;0.06033020633540409;0.09516094704097759;636.598;603.3340000000001;636.198515266;236.0;0.0;0.5242963365912472;-0.48122926245049835;0.5242963365912472;0.48122926245049835;0.8444444444444444;1.488888888888889;2.1333333333333333;1.5347882417947525;1703.0675811267881;32.56190268556917;23.959076094942464;24.85350328594238;21.390869105472152;1…
856;9.895949595961786;0.43734112217250587;9.895949595961786;0.43734112217250587;0.28611273729936165;546.0710000000003;513.8150000000003;545.219367564;202.0;0.0;0.16135591697721952;-0.49511817580933076;0.49511817580933076;0.16135591697721952;0.9743589743589743;1.6923076923076923;2.41025641025641;1.5029215519392378;1560.801994332178;27.51793261119916;22.675656297847315;23.43158524386577;18.89291174…
857;9.76719074853665;0.40589160718132455;9.76719074853665;0.40589160718132455;0.2965071600516046;523.4200000000003;499.2280000000003;522.1225459880001;184.0;0.0;0.16135591704734908;-0.49284623934374644;0.49284623934374644;0.16135591704734908;1.0833333333333333;1.8611111111111112;2.611111111111111;1.5180895226925017;1465.6349362525214;25.070338854006454;19.683757444546213;21.19561533658312;17.5503…
858;9.85582890116039;0.43073891165254663;9.85582890116039;0.43073891165254663;0.289316301156467;533.0280000000004;503.7960000000004;532.187733088;196.0;0.0;0.1613568259507789;-0.49511817580933076;0.49511817580933076;0.1613568259507789;1.0263157894736843;1.763157894736842;2.5;1.5123339162375005;1529.5672936776696;26.647689123196088;21.636690992811218;22.392619938829675;18.499064895941075;12.390749…
859;9.87336489159142;0.43610349498587997;9.87336489159142;0.43610349498587997;0.28611273729936165;546.0710000000003;513.8150000000003;545.219367564;202.0;0.0;0.16135682588064928;-0.49511817580933076;0.49511817580933076;0.16135682588064928;0.9743589743589743;1.6923076923076923;2.41025641025641;1.4834090205428212;1560.801994332178;27.517932611199154;22.67565629784731;23.43158524386577;18.8929117460…
860;13.469371596362617;-4.822209274805067;13.469371596362617;0.09197558107673243;0.06343859080012831;774.7140000000002;727.338;774.272468054;296.0;0.0;0.5242966571669867;-0.4812292624505144;0.5242966571669867;0.4812292624505144;0.6792452830188679;1.1132075471698113;1.5471698113207548;3.216824362087165;1555.0194847505713;40.62866307520837;29.618390988144636;30.512818179144553;24.53570993316253;16.…
861;9.72474225504036;0.410574077767748;9.72474225504036;0.410574077767748;0.3317964328686859;514.4380000000003;493.2700000000003;513.0793012720001;174.0;0.0;0.139128740460014;-0.4951166431777204;0.4951166431777204;0.139128740460014;1.2352941176470589;2.0588235294117645;2.823529411764706;1.4857382080046273;1388.2653990544982;23.656125291633366;18.32195012498041;20.650304597945045;16.55037649095733…
862;13.932772963655667;-4.875788986767562;13.932772963655667;0.12450590040474907;0.06175090968307916;838.7570000000001;791.3810000000001;838.267382674;318.0;0.0;0.5242963365912472;-0.5079559668888997;0.5242963365912472;0.5079559668888997;0.6724137931034483;1.1551724137931034;1.6206896551724137;2.4239480684197576;1850.8787386677786;43.74154725033074;31.39994968678543;32.29437687778534;27.091352825…
863;6.492090431864511;0.033503562974311896;6.492090431864511;0.033503562974311896;0.38636497510986556;530.0250000000002;497.76900000000023;529.209196804;198.0;0.0;0.21459706377870183;-0.4933235102587197;0.4933235102587197;0.21459706377870183;1.054054054054054;1.864864864864865;2.675675675675676;1.395241094979462;1187.4762697662484;25.451172221559936;20.950336515518153;21.706265461536606;18.191004…
864;6.296449017193394;-0.04638841233433033;6.296449017193394;0.04638841233433033;0.3313058653623228;487.98800000000017;457.7480000000003;487.19863211999996;182.0;0.0;0.15225227185443027;-0.4950632852154607;0.4950632852154607;0.15225227185443027;1.1176470588235294;1.9411764705882353;2.7058823529411766;1.5610277984565255;1108.1586358701427;23.91563831562721;19.713661100308105;20.46959004632656;16.5…
865;6.345060128304505;-0.04404273332198483;6.345060128304505;0.04404273332198483;0.4195724494929521;487.9880000000003;457.7480000000003;487.19863212;182.0;0.0;0.21459706377870183;-0.49332351027733135;0.49332351027733135;0.21459706377870183;1.1470588235294117;1.9705882352941178;2.735294117647059;1.5610277984565257;1108.1586358701425;23.915638315627206;19.7136611003081;20.469590046326555;16.5292084…
866;13.492730247964566;-0.5016074517115403;13.492730247964566;0.003707779755343976;0.6198353479815076;426.88300000000004;406.7230000000001;426.13711516;154.0;0.0;0.14143834381669249;-0.37879271801219455;0.37879271801219455;0.14143834381669249;1.2;2.033333333333333;2.8;1.580519867100371;1096.7821417406233;20.924074484064487;16.15977392073919;16.91570286675765;14.635361590784807;9.587504013678737;9…
867;13.118669601136613;-4.703933319777035;13.118669601136613;0.045152474748941795;0.13801018190157083;574.5270000000003;543.2790000000003;574.1828652019999;214.0;0.0;0.5242963365912272;-0.4812292624505066;0.5242963365912272;0.4812292624505066;0.975;1.625;2.25;1.6670717306389933;1417.05537952207;29.44901851044681;21.572324748994337;22.46675193999425;18.818389460400716;12.330249758934835;13.8605465…
868;13.33604097211683;-0.22828086569562123;13.33604097211683;0.1563823375360054;0.2834384556164876;621.7459999999999;582.4340000000001;621.317586108;238.0;0.0;0.27191169210115235;-0.4945550169292484;0.4945550169292484;0.27191169210115235;0.9565217391304348;1.6956521739130435;2.4130434782608696;1.1260342277049016;1931.2627165174533;31.9486540315173;26.44029751965918;26.44029751965918;22.3169021411…
869;9.919303663717963;0.4040987656249999;9.919303663717963;0.4040987656249999;0.2770503459113032;557.6510000000003;522.3710000000003;557.2638192199998;214.0;0.0;0.20291615759050163;-0.49284624705711755;0.49284624705711755;0.20291615759050163;0.8292682926829268;1.4878048780487805;2.1219512195121952;1.4864027523072858;1569.166316132339;28.932146173572256;24.11418840576581;24.11418840576581;19.96892…
870;9.94188836808833;0.40533639281162626;9.94188836808833;0.40533639281162626;0.2770503459113032;557.6510000000003;522.3710000000004;557.26381922;214.0;0.0;0.20291615759050163;-0.4928462393437465;0.4928462393437465;0.20291615759050163;0.8292682926829268;1.4878048780487805;2.1219512195121952;1.5061660469784006;1569.166316132339;28.932146173572256;24.114188405765812;24.114188405765812;19.9689213509…
871;9.830339906542935;-0.1970899538518056;9.830339906542935;0.1970899538518056;0.24434127569146188;567.4730000000001;539.2490000000003;566.1487607359999;202.0;0.0;0.1613568257900313;-0.4951166431890935;0.4951166431890935;0.1613568257900313;1.0;1.7179487179487178;2.4358974358974357;1.4834090205428216;1565.4917913183342;27.517932611199154;21.630971040046166;23.142828932083077;18.892911746058427;12.…
872;13.038084722716757;-1.4521032837045647;13.038084722716757;0.14858652274555828;0.13951528974767421;536.5820000000002;500.2940000000003;536.248228732;210.0;0.0;0.32597749475220017;-0.48122926245046976;0.48122926245046976;0.32597749475220017;0.7894736842105263;1.263157894736842;1.7105263157894737;3.0458276526726253;986.305738001247;28.827698166887167;21.384624177488224;21.384624177488224;17.8483…
873;9.851726821067516;-0.20301920609893997;9.851726821067516;0.20301920609893997;0.24434127569146194;567.4730000000001;539.2490000000003;566.1487607359999;202.0;0.0;0.16135591688660153;-0.4951166431890935;0.4951166431890935;0.16135591688660153;1.0;1.7179487179487178;2.4358974358974357;1.502921551939238;1565.4917913183342;27.51793261119916;21.63097104004617;23.142828932083077;18.892911746058427;12…
874;9.87624939051196;0.4311695424294977;9.87624939051196;0.4311695424294977;0.289316301156467;533.0280000000004;503.7960000000004;532.187733088;196.0;0.0;0.16135591704734906;-0.49511817580933076;0.49511817580933076;0.16135591704734906;1.0263157894736843;1.763157894736842;2.5;1.5312059910632647;1529.5672936776696;26.647689123196084;21.63669099281122;22.392619938829675;18.499064895941075;12.3907491…
875;9.84326327940085;0.37252756712085566;9.84326327940085;0.37252756712085566;0.26451660462906645;553.4460000000003;527.2380000000003;552.133110672;196.0;0.0;0.16135591704734908;-0.4951166431890935;0.4951166431890935;0.16135591704734908;0.9736842105263158;1.7105263157894737;2.4473684210526314;1.531205991063265;1533.8428047187563;26.647689123196084;21.01465546582045;22.526513357857358;18.499064895…
876;9.84037878048031;0.3774615196772382;9.84037878048031;0.3774615196772382;0.26212818516132463;566.4890000000001;537.2570000000004;565.164745148;202.0;0.0;0.16135682588064928;-0.4951166431890935;0.4951166431890935;0.16135682588064928;0.9230769230769231;1.641025641025641;2.358974358974359;1.4834090205428212;1565.127263341734;27.517932611199157;22.05362077085654;23.565478662893447;18.8929117460584…
877;11.532053040855432;-0.07628685324696516;11.532053040855432;0.07628685324696516;0.4568674869581813;515.0140000000004;483.76600000000036;514.209531152;192.0;0.0;0.21903208588990208;-0.49203784543661866;0.49203784543661866;0.21903208588990208;1.1388888888888888;1.9166666666666667;2.611111111111111;1.5355166507441669;1216.6188567408446;25.656125291633362;20.953767914621512;21.709696860639966;17.3…
878;6.356766214757484;-0.04419335422123183;6.356766214757484;0.04419335422123183;0.4107322163772771;501.03100000000023;467.7670000000002;500.2302665960001;188.0;0.0;0.2144990468604426;-0.49332351032591737;0.49332351032591737;0.2144990468604426;1.0857142857142856;1.8857142857142857;2.6285714285714286;1.5306739417887314;1137.6304007324864;24.785881803630286;20.752626405344195;21.50855535136265;16.9…
879;14.089869899675499;-0.5794441868538203;14.089869899675499;0.03250459669984451;0.29428586685309366;536.9910000000003;510.7830000000003;536.162661212;196.0;0.0;0.16618618336433175;-0.49360419256667676;0.49360419256667676;0.16618618336433175;1.0526315789473684;1.7894736842105263;2.526315789473684;1.5123339162375005;1535.8428047187563;26.647689123196084;21.014655465820447;21.7705844118389;18.4990…
880;6.335460687421586;-0.03737191185949662;6.335460687421586;0.03737191185949662;0.4951246560427241;457.9620000000002;429.7380000000002;457.18806743600004;170.0;0.0;0.2144990468604426;-0.49203786831668106;0.49203786831668106;0.2144990468604426;1.125;1.9375;2.6875;1.6463916729747352;1072.9263679496396;22.501424753254117;18.598306028657692;19.354234974676146;15.52920844090216;10.813573305480814;11.…
881;11.52928295775294;-0.08628685324696495;11.52928295775294;0.08628685324696495;0.4552894575549366;516.0020000000002;485.76200000000034;515.2047801200001;192.0;0.0;0.317633424575095;-0.49203784543661866;0.49203784543661866;0.317633424575095;1.1388888888888888;1.9166666666666667;2.611111111111111;1.5355166507441667;1218.5344520178287;25.656125291633366;20.823631240931842;21.579560186950296;17.333…
882;13.182002645267593;-0.5202398599887215;13.182002645267593;0.19815523431594917;0.4141728396542068;405.3930000000002;389.26500000000016;405.13495097199996;150.0;0.0;0.3231800492291314;-0.3818267561054635;0.3818267561054635;0.3231800492291314;0.9333333333333333;1.6333333333333333;2.3666666666666667;1.4056664865211654;1237.6325357222186;21.087211190881018;15.46430507071234;15.46430507071234;14.49…
883;13.020141216240603;-1.4688033824640965;13.020141216240603;0.06318880875771882;0.13951528974767438;536.5820000000001;500.2940000000003;536.248228732;210.0;0.0;0.3260470628698187;-0.48122926245046976;0.48122926245046976;0.3260470628698187;0.7631578947368421;1.2105263157894737;1.631578947368421;3.0775578313233822;986.3057380012468;28.827698166887174;21.38462417748822;21.38462417748822;17.8483507…
884;11.528966621102345;-0.08863253225931067;11.528966621102345;0.08863253225931067;0.4552894575549366;516.0020000000002;485.7620000000003;515.2047801200001;192.0;0.0;0.23361954040181798;-0.49203784543661866;0.49203784543661866;0.23361954040181798;1.1388888888888888;1.9166666666666667;2.611111111111111;1.5355166507441667;1218.5344520178287;25.656125291633366;20.823631240931842;21.5795601869503;17.…
885;13.04778398809784;-1.4774018811185468;13.04778398809784;0.01619893925075333;0.12320006805401326;552.5810000000001;516.2930000000003;552.243143352;216.0;0.0;0.32597749475220017;-0.5079666451760156;0.5079666451760156;0.32597749475220017;0.7948717948717948;1.2564102564102564;1.6923076923076923;3.054403282650904;1030.1845786609017;29.697941654890247;21.754487503798554;21.754487503798554;18.242197…
886;9.738797058196374;0.4913924243812411;9.738797058196374;0.4913924243812411;0.357044070761489;482.6130000000001;456.4050000000002;482.18888045200003;176.0;0.0;0.12626755825997707;-0.37879271801219455;0.37879271801219455;0.12626755825997707;0.9714285714285714;1.7428571428571429;2.5142857142857142;1.3279970465891946;1317.5856155873055;23.873821952370317;19.276194880322354;20.09269146125008;17.280…
887;12.276241370795844;-0.16033640925505988;12.276241370795844;0.08738907981009669;0.6419771620812179;333.3470000000001;318.2270000000001;333.11134134;124.0;0.0;0.2560022523859688;-0.5042543397064381;0.5042543397064381;0.2560022523859688;1.16;1.96;2.72;1.747575412158387;991.1538486096575;17.388540578131753;13.407076194634277;13.407076194634277;12.152198343190413;7.697335546717788;7.69733554671778…
888;12.88291045934857;-0.418722321257077;12.88291045934857;0.10584245681464433;0.5840725138547777;460.5340000000002;432.3100000000003;460.211055376;176.0;0.0;0.260667735987613;-0.49270318183575695;0.49270318183575695;0.260667735987613;1.0;1.7647058823529411;2.5588235294117645;1.2279879562128664;1173.9181789528561;23.49298858481683;19.159499144403885;19.159499144403885;16.5468465311072;11.45246748…
889;12.987906184658911;-4.709807840367167;12.987906184658911;0.07570775202796831;0.1181532737928736;558.4840000000003;531.2680000000004;558.1515650739999;206.0;0.0;0.5242963394079447;-0.4812292624460476;0.5242963394079447;0.4812292624460476;1.0256410256410255;1.7179487179487178;2.358974358974359;1.6739490150747471;1428.8257964409024;28.578775022443732;20.442568236997417;21.336995427997337;18.4077…
890;6.504436110876858;0.04350356297431146;6.504436110876858;0.04350356297431146;0.37624762471438716;529.0370000000001;495.77300000000037;528.213947836;198.0;0.0;0.14501254252378024;-0.49668588463313024;0.49668588463313024;0.14501254252378024;1.027027027027027;1.837837837837838;2.6486486486486487;1.3952410949794622;1184.9153803539398;25.451172221559943;21.08047318920782;21.836402135226272;18.19100…
891;6.345060128304505;-0.0496677333219846;6.345060128304505;0.0496677333219846;0.4195724494929521;487.9880000000002;457.7480000000003;487.19863211999996;182.0;0.0;0.2144990468604426;-0.49332351027724075;0.49332351027724075;0.2144990468604426;1.1470588235294117;1.9705882352941178;2.735294117647059;1.5610277984565255;1108.1586358701427;23.91563831562721;19.7136611003081;20.46959004632656;16.5292084…
892;13.252540151879597;0.010720175671023124;13.252540151879597;0.010720175671023124;0.3907598367442753;477.57200000000034;450.3560000000003;477.2277084840001;180.0;0.0;0.2520651933449071;-0.3478811429393958;0.3478811429393958;0.2520651933449071;1.1111111111111112;1.9444444444444444;2.75;1.5751705042140274;1694.5339493027407;24.55131280601877;20.59154554622685;20.59154554622685;17.491203638441373;…
893;13.432534457141792;-0.3435513773410601;13.432534457141792;0.304291173259428;0.413317283448209;433.701;421.6050000000002;432.01115764400004;140.0;0.0;0.13541102729286308;-0.3830467524401501;0.3830467524401501;0.13541102729286308;0.8571428571428571;1.4642857142857142;2.0714285714285716;2.019341215832597;1135.2919133239343;19.836134335324456;14.20435163962267;16.472138477678033;13.45239749818115…
894;13.336262643614734;-0.288672453421732;13.336262643614734;0.288672453421732;0.6083712210548208;330.3660000000001;315.24600000000004;330.12807470000007;122.0;0.0;0.13528356358056343;-0.383048495447372;0.383048495447372;0.13528356358056343;0.8;1.48;2.16;1.9738616534621924;993.3178204505235;17.225403871315223;13.302509028163866;13.302509028163866;12.237183443017884;7.840943287268856;7.84094328726…
895;13.361588635286882;-0.302892941127068;13.361588635286882;0.302892941127068;0.5576544566253937;364.81100000000004;350.699;364.08910234800004;128.0;0.0;0.13528357969730676;-0.3830484953969621;0.3830484953969621;0.13528357969730676;0.8461538461538461;1.5;2.1538461538461537;1.9566677708564961;1041.878688640448;18.0956473593183;13.603123231983467;14.359052178001923;12.631030293135236;7.94060912629…
896;13.395816922262421;-0.30062150055434533;13.395816922262421;0.30062150055434533;0.588161735295632;360.39200000000005;343.2560000000001;360.13863938400004;134.0;0.0;0.1352836063287552;-0.4967658662801948;0.4967658662801948;0.1352836063287552;0.8888888888888888;1.5555555555555556;2.185185185185185;1.9225332415615712;1058.0492508172902;18.802754140504845;14.633407049438103;14.633407049438103;13.1…
897;13.384284498642085;-0.46967424437815186;13.384284498642085;0.025377014493176198;0.42490246163306994;375.3630000000001;361.25100000000015;375.113152908;138.0;0.0;0.2690781817937114;-0.3830484951983927;0.3830484951983927;0.2690781817937114;0.9285714285714286;1.5714285714285714;2.1785714285714284;1.9131300266300486;1139.9469353559878;19.672997628507925;14.488868935401925;14.488868935401925;13.54…
898;13.37408041700943;-0.2882324472999078;13.37408041700943;0.2882324472999078;0.5893315673311396;344.3930000000001;327.25700000000006;344.14372476400007;128.0;0.0;0.13528356670123046;-0.3830484954375634;0.3830484954375634;0.13528356670123046;0.8461538461538461;1.5;2.1538461538461537;1.9566677708564963;1036.0785846598415;18.095647359318303;14.225158758974239;14.225158758974239;12.631030293135236;…
899;13.381325918760428;-0.3173456951631555;13.381325918760428;0.3173456951631555;0.5972774549537203;355.3760000000001;341.26400000000007;355.123323668;130.0;0.0;0.13528357715639053;-0.383048495405049;0.383048495405049;0.13528357715639053;0.8888888888888888;1.5555555555555556;2.185185185185185;1.9390961815399885;1124.413081111855;18.80275414050485;14.172372354474197;14.172372354474197;13.169035095…
900;13.378518286831916;-4.4348591827135335;13.378518286831916;0.22516581632653088;0.4740418636094955;398.3630000000001;384.2510000000002;398.11545932800004;146.0;0.0;0.4159120858414599;-0.3830484954369533;0.4159120858414599;0.3830484954369533;0.7931034482758621;1.4137931034482758;2.0;1.891386598202808;1132.5222078865777;20.595647359318296;14.859052178001923;14.859052178001923;13.842355158540423;8…
901;11.870714180734023;-0.7159530808208057;11.870714180734023;0.028180272108843774;0.72281460132275;382.6380000000001;372.55800000000005;380.99509298000004;122.0;0.0;0.2542516996828063;-0.3828959619966254;0.3828959619966254;0.2542516996828063;1.0833333333333333;1.6666666666666667;2.2083333333333335;2.3084257348520167;916.7777367285723;17.43035694138864;12.002584649508426;14.270371487563791;11.396…
902;12.470019736289576;-0.5932678956356201;12.470019736289576;0.056837679516251294;0.6316270688021334;411.67600000000016;398.57200000000006;410.010408696;134.0;0.0;0.34371511412443806;-0.46223434440023115;0.46223434440023115;0.34371511412443806;1.1923076923076923;1.8076923076923077;2.3846153846153846;2.279215566220566;950.634489890828;18.844570503761737;13.540589451969211;15.808376290024578;12.43…
903;11.733826845553036;-0.6097283635676491;11.733826845553036;0.21301209372637953;0.7603328852502588;279.30300000000005;266.199;279.112010036;104.0;0.0;0.2542516815650575;-0.3828977072875403;0.3828977072875403;0.2542516815650575;1.0476190476190477;1.7142857142857142;2.3333333333333335;2.241876088397059;780.5834802380061;14.819626477379408;11.100742038049622;11.100742038049622;10.181540550352057;6…
904;11.648491958511798;-1.2159530808208052;11.648491958511798;0.09681972789115623;0.7074881633200739;383.62200000000007;374.5500000000001;381.97910856799996;122.0;0.0;0.34128650395208787;-0.4774821801399155;0.4774821801399155;0.34128650395208787;1.125;1.7083333333333333;2.25;2.3084257348520163;918.3873772030094;17.43035694138864;11.872447975818758;14.140234813874125;11.396754605515328;6.569288434…
905;6.201287512947565;0.3783132821029651;6.201287512947565;0.3783132821029651;0.7487901170017024;339.6130000000001;330.5410000000001;337.989279328;106.0;0.0;0.12743819943808696;-0.38356498748340284;0.38356498748340284;0.12743819943808696;0.9523809523809523;1.5714285714285714;2.1904761904761907;2.1520988979915936;776.2288482312739;14.982763184195939;10.594336359044563;12.86212319709993;10.05855064…
906;13.363231736053358;-0.3051915889812715;13.363231736053358;0.3051915889812715;0.370427528697551;418.6860000000001;407.5980000000002;417.00025861200004;134.0;0.0;0.12275076783858324;-0.2646899671204802;0.2646899671204802;0.12275076783858324;0.8148148148148148;1.4444444444444444;2.074074074074074;1.9482289517686375;1086.28254977026;18.96589084732138;13.704351639622669;15.972138477678035;13.02487…
907;13.309215565743482;-4.398693153801969;13.309215565743482;0.357090361109744;0.42131285685068937;383.34800000000007;370.24400000000014;383.10456029600005;140.0;0.0;0.4159120857482293;-0.2646899671204805;0.4159120857482293;0.2646899671204805;0.75;1.3928571428571428;2.0;1.823483948140864;1083.461308551016;19.725403871315223;14.359052178001921;14.359052178001921;13.414834803611857;8.35316569130283…
908;13.74146866499635;-1.2230146689963612;13.74146866499635;0.040443924445096924;0.16129061204814887;651.6770000000005;614.3810000000003;651.2652757640001;250.0;0.0;0.2689418352486436;-0.46926900895960816;0.46926900895960816;0.2689418352486436;0.8297872340425532;1.4680851063829787;2.0638297872340425;1.623502532735657;1503.466430898113;33.923710005134964;25.438556497011497;25.438556497011497;22.47…
909;13.388995627599904;-0.4115812647300301;13.388995627599904;0.10698584158946711;0.2059526929544401;580.6860000000003;547.4220000000004;580.226802756;216.0;0.0;0.22919079397735562;-0.49284175650236756;0.49284175650236756;0.22919079397735562;1.170731707317073;2.024390243902439;2.8048780487804876;1.1894925083603096;1476.9764394745976;28.605872759939192;22.807139065750032;23.62363564667776;19.99986…
910;13.529909457533499;-4.8912212980963385;13.529909457533499;0.23656444207190086;0.05235001098451787;804.6960000000003;759.3360000000001;804.2466472300001;306.0;0.0;0.5242963365912272;-0.4812292624505066;0.5242963365912272;0.4812292624505066;0.6363636363636364;1.0727272727272728;1.490909090909091;3.344963135802247;1613.6880613512856;42.042876637581465;29.705903681677338;30.60033087267725;25.5188…
911;12.667658651423531;-0.4726351095993946;12.667658651423531;0.258339002267574;0.6666129759294206;378.3840000000001;360.2400000000002;378.121571676;142.0;0.0;0.2591377073934543;-0.4926919846844401;0.4926919846844401;0.2591377073934543;0.8214285714285714;1.4642857142857142;2.107142857142857;2.0044175060443203;1117.6534965842477;19.83613433532446;15.582693336646697;15.582693336646697;13.5832486579…
912;4.896393691735954;0.7147264739229027;4.896393691735954;0.7147264739229027;0.4968055621660036;422.5620000000001;396.3540000000001;422.2001138320001;156.0;0.0;0.22773694351823368;-0.36787804463482676;0.36787804463482676;0.22773694351823368;1.0666666666666667;1.9;2.7;1.5805293602910802;1032.6901405821125;20.338288046437583;17.058165351407244;17.87466193233497;14.813994385738889;10.43922864383468…
913;12.851719205625717;-0.1616841784568499;12.851719205625717;0.1616841784568499;0.35693823996535856;431.4990000000001;410.3310000000002;431.17461029200007;160.0;0.0;0.25518142739577976;-0.3238440024866884;0.3238440024866884;0.25518142739577976;0.8484848484848485;1.7272727272727273;2.5757575757575757;1.3630753771570385;1449.8783144855693;22.622745096813752;17.987493383997755;17.987493383997755;16…
914;12.304019148573623;-0.12033640925505984;12.304019148573623;0.09433352425454111;0.6370998044416724;332.3590000000001;316.2310000000001;332.116092372;124.0;0.0;0.2559424604618947;-0.5042543397064381;0.5042543397064381;0.2559424604618947;1.08;1.88;2.64;1.747575412158387;988.1807969695017;17.388540578131753;13.537212868323945;13.537212868323945;12.152198343190413;7.837538327148794;7.8375383271487…
915;12.23124007936508;-0.008637566137565722;12.23124007936508;0.008637566137565722;0.6719816601639295;237.262;226.17399999999995;237.090211972;88.0;0.0;0.1979934740140242;-0.36937005011541063;0.36937005011541063;0.1979934740140242;1.0555555555555556;1.8333333333333333;2.611111111111111;2.0643885427584;716.24212549202;12.535169427003234;9.551614308670455;9.551614308670455;8.737183443017882;5.58873…
916;12.72890808466025;0.023785010917947824;12.72890808466025;0.023785010917947824;0.7197250663643632;334.42300000000006;312.24700000000007;334.179361324;128.0;0.0;0.20071441226689438;-0.3691947375885791;0.3691947375885791;0.20071441226689438;1.12;1.88;2.64;1.6902073799778792;894.7050825181333;17.225403871315223;14.11171207929278;14.11171207929278;12.220346690612276;8.78402336365718;8.784023363657…
917;15.094441125725117;-0.7039638337352081;15.094441125725117;0.03266800053232344;0.31068637044609987;528.5400000000003;503.3400000000003;528.1808981199999;198.0;0.0;0.28405176682871497;-0.4928420414965103;0.4928420414965103;0.28405176682871497;0.9230769230769231;1.641025641025641;2.3333333333333335;1.4091113609790695;1761.8805405397443;27.681069318015687;21.689049942103928;21.689049942103928;18.…
918;13.360896269183677;-2.3039907177925754;13.360896269183677;0.21898101281023896;0.46759449050379825;413.50600000000026;381.25000000000017;413.234447274;156.0;0.0;0.16527525610539473;-0.3382479317136969;0.3382479317136969;0.16527525610539473;1.0344827586206897;1.6896551724137931;2.2413793103448274;1.9473960054114994;999.9645722740337;21.018297090128673;18.143951789034148;19.03837898003406;13.912…
919;13.678674046961454;-2.3370462733481316;13.678674046961454;0.21809545148511722;0.3534616934378035;441.56000000000023;405.2720000000002;441.265747402;168.0;0.0;0.16527525610539473;-0.3382479317136969;0.3382479317136969;0.16527525610539473;1.0;1.6451612903225807;2.193548387096774;1.906250402265831;1030.054316805056;22.43251065250177;19.558165351407244;20.452592542407157;14.912363907083812;11.598…
920;12.162285158072567;-2.2503641745826997;12.162285158072567;0.22092091116622137;0.6998458386902756;357.39800000000014;333.2060000000001;357.17184701800005;132.0;0.0;0.16527525610539473;-0.3382479317336404;0.3382479317336404;0.16527525610539473;1.16;1.84;2.4;2.027611780403307;940.004870813163;18.189869965382485;15.315524664287958;16.209951855287873;11.791043563524168;8.446724165802518;11.0479405…
921;12.259317454133331;-2.2782602623967865;12.259317454133331;0.3005407281778132;0.5969901338214447;414.4500000000002;387.23400000000015;414.1933107340001;154.0;0.0;0.22651816655607;-0.38128978237920713;0.38128978237920713;0.22651816655607;1.1724137931034482;1.896551724137931;2.5517241379310347;1.6609510651866932;1037.0560836314328;20.432510652501765;17.05220007949801;17.946627270497927;13.936002…
922;12.403839802007461;-2.3295339735132465;12.403839802007461;0.49635169088211417;0.2861551558736243;494.53900000000016;467.32300000000015;494.19839611400016;180.0;0.0;0.1819267837928131;-0.33823648121385474;0.33823648121385474;0.1819267837928131;0.8888888888888888;1.6388888888888888;2.3055555555555554;1.5962893644186396;1597.7651302694944;25.285881803630286;20.674433632118372;21.56886082311829;1…
923;12.27668159512494;-2.299240565101197;12.27668159512494;0.22442381580209037;0.5848019836426072;426.46100000000024;399.2450000000001;426.193310734;158.0;0.0;0.22896965546567144;-0.3960857622980435;0.3960857622980435;0.22896965546567144;1.2333333333333334;1.9333333333333333;2.533333333333333;1.6863154384093322;1096.6321212133591;21.30275414050485;17.322836030410233;18.21726322141015;14.384691258…
924;12.215903972149672;-2.297424092239936;12.215903972149672;0.062093909010395576;0.6370852610781389;399.39100000000013;377.2150000000001;399.14602619399994;146.0;0.0;0.320396310876584;-0.4574955693638345;0.4574955693638345;0.320396310876584;1.3214285714285714;2.107142857142857;2.75;1.687780770906177;1051.3663881574187;19.72540387131522;15.830691857964952;16.725119048964867;13.436002853667034;8.9…
925;4.702796516754851;0.26247508931130836;4.702796516754851;0.26247508931130836;0.7299283845288982;323.444;298.244;323.21099580000003;126.0;0.0;0.16527525610537547;-0.33824836082738985;0.33824836082738985;0.16527525610537547;1.0;1.7083333333333333;2.2916666666666665;2.0240467125863972;830.8344744386011;17.267220234572115;15.037413047513763;15.037413047513763;11.490402300641941;8.589491664191632;8…
926;12.033286042386386;-2.240535415612526;12.033286042386386;0.6199348072562361;0.749782232138532;313.30100000000004;297.17300000000006;313.109246762;112.0;0.0;0.16902207899372412;-0.33825845673357957;0.33825845673357957;0.16902207899372412;1.1818181818181819;1.9090909090909092;2.5454545454545454;1.948426366753469;878.5891276694329;15.742276208189782;12.392874933477582;13.287302124477499;10.48651…
927;12.494712754587287;-4.471481576336814;12.494712754587287;0.04655363754472952;0.4283533587924813;490.5510000000002;465.3510000000003;490.1650317000001;180.0;0.0;0.40909025639739927;-0.48579726493367276;0.48579726493367276;0.40909025639739927;1.2352941176470589;1.9705882352941178;2.6176470588235294;1.967959334479882;1205.1690091730413;25.043241116511;18.88837549288125;19.704872073808975;15.9245…
928;10.895594204525551;-0.43299797041048826;10.895594204525551;0.015290709003732417;0.5853527227931791;307.31300000000005;294.209;307.106924656;114.0;0.0;0.2710239325206286;-0.32366397458693674;0.32366397458693674;0.2710239325206286;1.173913043478261;2.0434782608695654;2.782608695652174;1.9215219634339316;852.0992611849601;16.233840039752504;12.301503385634193;12.301503385634193;11.13103029313523…
929;14.43247611704391;-0.5588883212990703;14.43247611704391;0.016925882340814935;0.5858651475751575;458.9250000000002;434.7330000000002;458.163329908;168.0;0.0;0.23562187550214947;-0.4963427715021924;0.4963427715021924;0.23562187550214947;1.34375;2.15625;2.90625;1.7213388172954591;1160.7143628945853;22.827698166887174;17.808509187209214;18.564438133227668;15.367412398353686;10.116265402728013;10.…
930;12.082453768817626;-0.9336914685935667;12.082453768817626;0.21110380608229895;0.26009565051401606;522.0340000000003;497.8420000000002;521.140071688;184.0;0.0;0.23907118950605766;-0.45505914603576253;0.45505914603576253;0.23907118950605766;1.1944444444444444;2.0555555555555554;2.861111111111111;1.3419458083145084;1557.4019120721725;25.285881803630286;19.65663024985963;21.22905577680581;17.2918…
931;12.441809079552137;-0.20172079917570507;12.441809079552137;0.05942840935986626;0.6280647847978211;308.341;292.21299999999997;308.127325752;116.0;0.0;0.2274459565588726;-0.32995915571575896;0.32995915571575896;0.2274459565588726;1.0869565217391304;1.8695652173913044;2.608695652173913;1.871829145959722;855.4156877587345;16.233840039752504;12.374076161507414;12.374076161507414;11.169035095596021…
932;12.74542930485887;0.025163264698798704;12.74542930485887;0.025163264698798704;0.6944171370640919;348.45000000000005;324.25800000000004;348.195011388;134.0;0.0;0.2007047463845053;-0.36919487760213016;0.36919487760213016;0.2007047463845053;1.1153846153846154;1.8846153846153846;2.6538461538461537;1.6082232997106367;910.4107067329974;17.93251065250177;14.818818860479327;14.818818860479327;12.7203…
933;12.77848732589766;0.0269806812889426;12.77848732589766;0.0269806812889426;0.704765839654805;362.4770000000001;336.26900000000006;362.210661452;140.0;0.0;0.20070474638452138;-0.3691948776021301;0.3691948776021301;0.20070474638452138;1.1111111111111112;1.8518518518518519;2.5925925925925926;1.5724671802833963;939.6061110197501;18.802754140504845;15.766032455979285;15.766032455979285;13.114193540…
934;12.704179304858869;0.019704638028051225;12.704179304858869;0.019704638028051225;0.7036526911177231;334.42300000000006;312.24700000000007;334.179361324;128.0;0.0;0.20070553048815212;-0.3691948723024462;0.3691948723024462;0.20070553048815212;1.2;2.04;2.8;1.642215098835962;894.7050825181333;17.225403871315226;14.11171207929278;14.11171207929278;12.220346690612276;8.810896817194857;8.810896817194…
935;12.770256873222763;0.01656401462227608;12.770256873222763;0.01656401462227608;0.7033486987505768;363.4650000000001;338.2650000000001;363.20591042000007;140.0;0.0;0.20075035742507255;-0.36919421815578324;0.36919421815578324;0.20075035742507255;1.0;1.7407407407407407;2.4814814814814814;1.5724671802833963;941.8653002769798;18.802754140504845;15.635895782289618;15.635895782289618;13.1141935407296…
936;12.939477084847304;-0.15282188467163182;12.939477084847304;0.02700583230435294;0.524494619963696;405.5020000000001;378.2860000000002;405.21647510400004;156.0;0.0;0.22745146031886587;-0.3299591557127179;0.3299591557127179;0.22745146031886587;1.1;1.8666666666666667;2.6;1.7152743117769849;1038.4330115814785;20.924074484064487;16.934173932129738;16.934173932129738;14.652198343190415;10.4612740553…
937;5.033208223104056;0.6924274480211595;5.033208223104056;0.6924274480211595;0.3944516439700015;505.69600000000037;470.4160000000003;505.27361312000016;190.0;0.0;0.22773723914166885;-0.3678780446348267;0.3678780446348267;0.22773723914166885;0.9444444444444444;1.75;2.5277777777777777;1.3095658300351392;1187.2484516728448;24.321415709563016;20.91115634084301;21.727652921770737;17.780320880927672;1…
938;12.582316803698356;-0.3802721153659794;12.582316803698356;0.32592448388797246;0.38245997855346475;477.5210000000002;450.3050000000003;477.201218964;182.0;0.0;0.4194508570302895;-0.4623913115188573;0.4623913115188573;0.4194508570302895;1.1142857142857143;1.9142857142857144;2.6857142857142855;1.3943268938539017;1389.409765603223;24.200095366003378;19.528401968138912;19.528401968138912;17.118524…
939;12.494842940755744;-0.36732725497606444;12.494842940755744;0.193793872785871;0.45799445355796503;421.45700000000016;398.2730000000002;421.175004216;160.0;0.0;0.4194508570302895;-0.5079643158299423;0.5079643158299423;0.4194508570302895;1.064516129032258;1.8709677419354838;2.6774193548387095;1.4450213765677071;1258.862456856357;21.20853153444066;16.952012201524596;16.952012201524596;15.16983643…
940;12.518511579808997;-0.3395494771982863;12.518511579808997;0.3395494771982863;0.5131166805573408;419.4850000000002;394.28500000000025;419.19573966;160.0;0.0;0.4194508570302895;-0.4076202499610573;0.4194508570302895;0.4076202499610573;1.064516129032258;1.8709677419354838;2.6774193548387095;1.4450213765677073;1256.1731399749028;21.208531534440663;17.50479860602464;17.50479860602464;15.1698364333…
941;14.404822452027606;-0.5534437124890774;14.404822452027606;0.021585142494580767;0.5974172561378708;443.91000000000014;420.72600000000017;443.152430876;162.0;0.0;0.2342901837178105;-0.49634277155971956;0.49634277155971956;0.2342901837178105;1.3548387096774193;2.193548387096774;2.967741935483871;1.7312955850017915;1126.496725567615;21.957454678884098;17.0684023728958;17.824331318914258;14.973565…
942;6.255372574955908;0.0;6.255372574955908;0.0;0.539053483999888;408.93700000000024;383.73700000000025;408.18292248;150.0;0.0;0.16310891494041788;-0.3829749017426954;0.3829749017426954;0.16310891494041788;1.0344827586206897;1.8275862068965518;2.689655172413793;2.04799766997611e-06;1127.5230944684397;18.924074484064494;16.213246051479242;17.02974263240697;13.792826335683712;9.92605350991649;9.926…
943;6.280823882753204;0.0;6.280823882753204;0.0;0.4273381019537114;450.9740000000003;423.75800000000027;450.19348716400003;166.0;0.0;0.16347558753651228;-0.48953437470246075;0.48953437470246075;0.16347558753651228;1.125;1.90625;2.71875;2.4499965992300235e-06;1248.1893125589702;21.208531534440663;17.82860112312965;18.645097704057378;15.224677988261849;10.68294312786367;10.68294312786367;8.00502354…
944;13.472127365805633;-0.48944155007147594;13.472127365805633;0.02059894920069527;0.6211938715039393;429.8830000000002;408.7150000000002;429.136780812;156.0;0.0;0.2342910518067003;-0.49634277155971956;0.49634277155971956;0.2342910518067003;1.3666666666666667;2.2;2.933333333333333;1.7127848606242606;1110.1920512748404;21.25034789769755;16.361295591709254;17.117224537727708;14.456728795830726;9.53…
945;5.708374905517763;-0.09469907407407407;5.708374905517763;0.0;0.7421222521738471;227.699;213.587;227.09377312799998;82.0;0.0;0.16329161387146005;-0.38298394131123376;0.38298394131123376;0.16329161387146005;1.2666666666666666;1.9333333333333333;2.533333333333333;1.1249996855000906e-06;470.7977064378351;10.344934982691244;8.929153480032575;9.745650060960301;6.49901856563989;4.4463741294310255;4.…
946;5.7882566452506925;0.0;5.7882566452506925;0.0;0.8431497748400114;268.752;251.61599999999999;268.120322224;98.0;0.0;0.1627968502877352;-0.3829839437821877;0.3829839437821877;0.1627968502877352;1.3333333333333333;2.111111111111111;2.888888888888889;1.2033327292392061e-06;519.2278366116367;11.664925939000156;10.042037655154939;10.858534236082665;8.343336592900531;5.970846750276022;5.970846750276…
947;6.046535336356765;-0.17453006897203327;6.046535336356765;0.0;0.7489122790831608;303.797;285.653;303.125073256;110.0;0.0;0.1639703567846919;-0.38296455506665583;0.38296455506665583;0.1639703567846919;1.0476190476190477;1.7142857142857142;2.3333333333333335;1.6133324848671298e-06;758.8251795211112;14.328062645816686;12.23855455679108;13.055051137718806;9.482181813234284;6.533790505361991;6.5337…
948;6.1264170760896945;0.0;6.1264170760896945;0.0;0.762518704222067;344.85;323.6820000000001;344.15162235200006;126.0;0.0;0.1634755844715827;-0.3829645575442848;0.3829645575442848;0.1634755844715827;1.125;1.875;2.625;1.6899986675011094e-06;810.563760887257;15.6480536021256;13.351438731913442;14.167935312841168;11.326499840494925;8.058263126206986;8.058263126206986;6.047633451970307;6.047633451970…
949;6.041456916099774;0.0;6.041456916099774;0.0;0.7875842370241904;303.797;285.653;303.125073256;110.0;0.0;0.16371265421973835;-0.3829645563104935;0.3829645563104935;0.16371265421973835;1.1904761904761905;1.9523809523809523;2.619047619047619;1.6133324755782506e-06;778.8300670232746;14.275656403009389;12.238554556791078;13.055051137718804;9.57538740046941;6.633766738261384;6.633766738261384;5.2139…
950;6.084588057445201;-0.1794460978835979;6.084588057445201;0.0;0.7446883971715861;317.82400000000007;297.66400000000004;317.14072332;116.0;0.0;0.16397035821236536;-0.38296455506218025;0.38296455506218025;0.16397035821236536;1.1363636363636365;1.8636363636363635;2.5;1.7633323191617155e-06;817.0044968046252;15.198306133819763;13.161204287601452;13.977700868529178;9.876028663351638;6.94447410788495…
951;6.034785367850844;0.0;6.034785367850844;0.0;0.8021821382720008;319.7960000000001;301.65200000000004;319.119987876;116.0;0.0;0.1637126529382989;-0.4967678028392789;0.4967678028392789;0.1637126529382989;1.1363636363636365;1.8181818181818181;2.409090909090909;1.763332258084019e-06;782.4771849781024;14.982763184195939;12.646802847254941;13.463299428182667;10.113392202930195;6.746139173957178;6.74…
952;6.07283808893928;0.0;6.07283808893928;0.0;0.7943244683784331;333.82300000000004;313.663;333.13563794000004;122.0;0.0;0.16371265436637517;-0.4964885848047681;0.4964885848047681;0.16371265436637517;1.2173913043478262;1.9565217391304348;2.5652173913043477;1.919998746667518e-06;843.8480320466192;15.853006672199015;13.569452578065315;14.385949158993041;10.524075805453155;7.162805840623845;7.162805…
953;6.115969230284707;-0.2095155423280426;6.115969230284707;0.0;0.7662039942347575;347.8500000000001;325.6740000000001;347.151288004;128.0;0.0;0.16397035835900303;-0.49648858480476804;0.49648858480476804;0.16397035835900303;1.1666666666666667;1.875;2.4583333333333335;2.0833318756955057e-06;882.5536661850795;16.775656403009393;14.492102308875689;15.308598889803415;10.824717068335383;7.473513210247…
954;6.195850970017637;0.0;6.195850970017637;0.0;0.7137108386210659;388.9030000000001;363.7030000000001;388.1778371000001;144.0;0.0;0.16347558604587717;-0.4964885848047681;0.4964885848047681;0.16347558604587717;1.2592592592592593;2.037037037037037;2.740740740740741;2.1024979330271485e-06;935.3397297340148;18.095647359318303;15.604986483998054;16.42148306492578;12.669035095596023;8.997985831092407;…
955;6.083753464348703;0.0;6.083753464348703;0.0;0.5888312587802732;328.8070000000001;311.67100000000005;328.12032222400006;118.0;0.0;0.1637729606553984;-0.38296372511732124;0.38296372511732124;0.1637729606553984;1.173913043478261;1.9565217391304348;2.6956521739130435;1.5624990166673068e-06;951.7404691038561;15.267220234572113;12.815904825980706;13.63240140690843;10.647867045540844;7.2171000715947…
956;6.206766345427059;0.0;6.206766345427059;0.0;0.504934707511046;383.8870000000001;361.7110000000002;383.16252138399994;140.0;0.0;0.16353589212381608;-0.3829637263471593;0.3829637263471593;0.16353589212381608;1.1481481481481481;1.962962962962963;2.7777777777777777;1.7999982736017454e-06;1045.2446422778235;17.5098609216914;14.851438731913442;15.667935312841168;12.792826335683712;9.052280062063279…
957;6.268000458413818;0.0;6.268000458413818;0.0;0.558583211973933;363.2520000000001;347.124;362.08134987200003;124.0;0.0;0.16377296068438016;-0.38296372511727744;0.38296372511727744;0.16377296068438016;1.25;2.0416666666666665;2.75;1.6899988542674686e-06;1033.8363831892113;16.13746372257519;13.116519029800305;14.688944556746486;11.058550648063802;7.3227489747659975;7.700713447775224;5.728524522339…
958;6.340455896080988;0.0;6.340455896080988;0.0;0.47216648271633865;418.3320000000002;397.16400000000027;417.123549032;146.0;0.0;0.1635358921527977;-0.3829637263471156;0.3829637263471156;0.1635358921527977;1.2142857142857142;2.0357142857142856;2.8214285714285716;1.9219980475187558e-06;1128.1751190965222;18.380104409694475;15.152052935733044;16.724478462679222;13.20350993820667;9.157928965234559;9…
959;6.1160479654824895;0.0;6.1160479654824895;0.0;0.6039587294032265;342.83400000000006;323.6820000000001;342.135972288;124.0;0.0;0.1637126559171996;-0.3829645563053392;0.3829645563053392;0.1637126559171996;1.125;1.9166666666666667;2.6666666666666665;1.6899988384508247e-06;1030.3495148879556;16.13746372257519;13.763118421480662;14.579615002408389;11.058550648063802;7.601461155853296;7.60146115585…
960;6.159179106827917;-0.20025628306878285;6.159179106827917;0.0;0.5633537830956444;356.86100000000016;335.69300000000004;356.15162235200006;130.0;0.0;0.1639703599098358;-0.3829645550570259;0.3829645550570259;0.1639703599098358;1.08;1.84;2.56;1.8224986581010207e-06;1070.4881041368303;17.060113453385565;14.685768152291036;15.502264733218762;11.359191910946032;7.9121685254768614;7.9121685254768614;…
961;6.1468334278155705;-0.21260196208112836;6.1468334278155705;0.0;0.5650731044060959;357.84900000000016;337.6890000000001;357.14687132000006;130.0;0.0;0.16397035994005874;-0.3829645550569801;0.3829645550569801;0.16397035994005874;1.12;1.88;2.6;1.8224986581010207e-06;1071.9181764114596;17.060113453385565;14.555631478601368;15.372128059529096;11.359191910946032;7.778835192143528;7.778835192143528;…
962;6.226715167548502;0.0;6.226715167548502;0.0;0.549291600812144;398.9020000000002;375.71800000000013;398.1734204160001;146.0;0.0;0.16347558762691639;-0.38296455753460945;0.38296455753460945;0.16347558762691639;1.2142857142857142;2.0357142857142856;2.857142857142857;1.921998027885465e-06;1125.8266035509253;18.380104409694475;15.668515653723734;16.48501223465146;13.203509938206672;9.3033078129885…
963;6.132359693877552;0.0;6.132359693877552;0.0;0.6001571504616631;353.8570000000001;333.6970000000001;353.14072332;128.0;0.0;0.16334598121454624;-0.38297490051520194;0.38297490051520194;0.16334598121454624;1.04;1.8;2.6;1.8224985683261558e-06;1033.2868529651182;16.681433796945207;14.177712145546504;14.99420872647423;11.647867045540844;8.090873519447932;8.090873519447932;6.257576651791738;6.257576…
964;6.175490835222979;-0.1844750330687832;6.175490835222979;0.0;0.5721178406948487;367.88400000000007;345.7080000000001;367.156373384;134.0;0.0;0.16360368258189334;-0.38297489926873995;0.38297489926873995;0.16360368258189334;1.0;1.7307692307692308;2.5;1.959998358151413e-06;1073.3900603660659;17.60408352775558;15.10036187635688;15.916858457284606;11.948508308423072;8.401580889071496;8.401580889071…
965;6.116047965482489;0.0;6.116047965482489;0.0;0.5929347471114771;339.8300000000001;321.6860000000001;339.125073256;122.0;0.0;0.16371265585701736;-0.3829645563054304;0.3829645563054304;0.16371265585701736;1.0;1.75;2.5;1.6899988389924922e-06;1022.4572224847403;15.97432701575866;13.470605364359956;14.287101945287683;11.147867045540842;7.627783674117677;7.627783674117677;5.906370314734735;5.9063703…
966;6.159179106827916;-0.20025628306878285;6.159179106827916;0.0;0.5500817771289266;353.8570000000001;333.69700000000006;353.14072332;128.0;0.0;0.16397035984965322;-0.3829645550571171;0.3829645550571171;0.16397035984965322;0.96;1.68;2.4;1.8224986587760216e-06;1062.477567645995;16.896976746569035;14.393255095170332;15.209751676098058;11.44850830842307;7.9384910437412435;7.9384910437412435;6.950676…
967;6.239060846560847;0.0;6.239060846560847;0.0;0.5539020004302287;394.9100000000002;371.7260000000002;394.167272416;144.0;0.0;0.1634755875365119;-0.3829645575347463;0.3829645575347463;0.1634755875365119;1.0357142857142858;1.8214285714285714;2.642857142857143;1.9219980290221304e-06;1116.4933269802946;18.21696770287794;15.506139270292694;16.32263585122042;13.292826335683712;9.462963664586239;9.462…
968;6.095639802217184;0.0;6.095639802217184;0.0;0.602179548236496;340.8180000000001;323.6820000000001;340.12032222400006;122.0;0.0;0.16371367262658554;-0.3829645497195462;0.3829645497195462;0.16371367262658554;1.0833333333333333;1.875;2.6666666666666665;1.6899988389924922e-06;1024.1288696795561;15.97432701575866;13.340468690670289;14.156965271598015;11.147867045540842;7.487580893686671;7.48758089…
969;6.21865268329554;0.0;6.21865268329554;0.0;0.553279598844834;395.89800000000014;373.7220000000002;395.162521384;144.0;0.0;0.16347660430228775;-0.3829645509488758;0.3829645509488758;0.16347660430228775;1.1071428571428572;1.9285714285714286;2.7857142857142856;1.92199802902213e-06;1118.1517215108252;18.216967702877945;15.376002596603026;16.192499177530753;13.292826335683712;9.322760884155233;9.32…
970;6.1468334278155705;-0.21260196208112858;6.1468334278155705;0.0;0.5617908292032644;354.8450000000001;335.6930000000001;354.13597228800006;128.0;0.0;0.1639703599099262;-0.38296455505702576;0.38296455505702576;0.1639703599099262;1.04;1.84;2.6;1.8224986587760212e-06;1064.2294058455714;16.896976746569035;14.263118421480664;15.07961500240839;11.44850830842307;7.798288263310237;7.798288263310237;6.7…
971;6.2267151675485;0.0;6.2267151675485;0.0;0.553279598844834;395.89800000000014;373.7220000000002;395.162521384;144.0;0.0;0.16347558759678424;-0.382964557534655;0.382964557534655;0.16347558759678424;1.1071428571428572;1.9642857142857142;2.8214285714285716;1.92199802902213e-06;1118.151721510825;18.216967702877945;15.376002596603026;16.192499177530753;13.292826335683712;9.322760884155233;9.3227608…
972;6.137402419109669;0.0;6.137402419109669;0.0;0.5839085792660386;369.85600000000017;349.69600000000014;369.13563794;134.0;0.0;0.16371265585701772;-0.4967451042285035;0.4967451042285035;0.16371265585701772;1.0384615384615385;1.7692307692307692;2.5;1.959998378684729e-06;1090.122887010548;17.551677284948287;14.801503385634193;15.617999966561918;12.079718698118981;8.150839712336431;8.15083971233643…
973;6.180533560455097;-0.2207263243910973;6.180533560455097;0.0;0.5540950068258024;383.8830000000002;361.70700000000016;383.151288004;140.0;0.0;0.16397035984965355;-0.4967451042285035;0.4967451042285035;0.16397035984965355;1.0;1.7037037037037037;2.4074074074074074;2.1024981500433597e-06;1130.578013903827;18.47432701575866;15.724153116444567;16.540649697372295;12.38035996100121;8.461547081959997;8…
974;6.260415300188027;0.0;6.260415300188027;0.0;0.5191750921944979;424.93600000000026;399.7360000000002;424.17783710000003;156.0;0.0;0.16347558753651228;-0.4967451042285035;0.4967451042285035;0.16347558753651228;1.1;1.8666666666666667;2.6666666666666665;2.1779974213832257e-06;1185.1523885711922;19.79431797206757;16.83703729156693;17.653533872494656;14.224677988261849;9.986019702804992;9.986019702…
975;6.1527089608585195;0.0;6.1527089608585195;0.0;0.5553807156294656;383.8830000000001;361.70700000000016;383.151288004;140.0;0.0;0.16371265585701772;-0.4938666479425192;0.4938666479425192;0.16371265585701772;1.0740740740740742;1.8148148148148149;2.5555555555555554;2.1024980717435205e-06;1106.3738112503167;18.25878406613483;15.50861016682074;16.325106747748464;12.579718698118981;8.738373337653929…
976;6.195840102203947;-0.22169197199136037;6.195840102203947;0.0;0.5365234245523659;397.9100000000002;373.7180000000002;397.166938068;146.0;0.0;0.16397035984965355;-0.4938666479425192;0.4938666479425192;0.16397035984965355;1.0357142857142858;1.75;2.4642857142857144;2.249997813377228e-06;1146.9068107943992;19.181433796945207;16.431259897631115;17.247756478558838;12.88035996100121;9.049080707277495…
977;6.2757218419368765;0.0;6.2757218419368765;0.0;0.4881352562395031;438.96300000000025;411.74700000000024;438.19348716400003;162.0;0.0;0.16347558753651228;-0.4938666479425192;0.4938666479425192;0.16347558753651228;1.096774193548387;1.8709677419354838;2.6774193548387095;2.3119970331640383e-06;1201.5897155665382;20.501424753254117;17.54414407275348;18.360640653681205;14.72467798826185;10.573553328…
978;6.263376162924531;0.0;6.263376162924531;0.0;0.4903981626885349;439.95100000000014;413.7430000000002;439.188736132;162.0;0.0;0.21327176608594656;-0.47794283551440075;0.47794283551440075;0.21327176608594656;1.1612903225806452;2.0;2.806451612903226;2.3119970331640383e-06;1203.3824354957526;20.501424753254113;17.414007399063813;18.230503979991536;14.72467798826185;10.443416654432822;10.4434166544…
979;6.165700687792555;0.0;6.165700687792555;0.0;0.5226960840460138;397.91000000000014;373.71800000000013;397.1669380680001;146.0;0.0;0.16371265585701772;-0.4909988673569531;0.4909988673569531;0.16371265585701772;0.9642857142857143;1.6785714285714286;2.392857142857143;2.2499977453773695e-06;1136.5116601867462;19.12902755413791;16.37885365482382;17.195350235751544;12.935560745775547;9.1329942206473…
980;6.288713568870911;0.0;6.288713568870911;0.0;0.4649042568488997;452.9900000000002;423.7580000000002;452.2091372280001;168.0;0.0;0.16347558753651228;-0.4909988673569531;0.4909988673569531;0.16347558753651228;1.09375;1.84375;2.625;2.449996624604933e-06;1232.1003936452255;21.371668241257193;18.41438756075656;19.230884141684285;15.080520035918417;10.968174211115898;10.968174211115898;8.57195010047…
981;6.157811001674846;0.0;6.157811001674846;0.0;0.49098045269165863;395.8940000000002;373.7180000000002;395.151288004;144.0;0.0;0.16371265585701772;-0.48953437470246075;0.48953437470246075;0.16371265585701772;1.1428571428571428;1.8928571428571428;2.642857142857143;2.249997722314931e-06;1152.4165857987264;18.96589084732138;15.793067217196915;16.60956379812464;13.079718698118981;8.847763137395107;8…
982;6.16587162237283;0.0;6.16587162237283;0.0;0.5110670064783129;397.91000000000014;373.7180000000002;397.166938068;146.0;0.0;0.16371265585701772;-0.49358930951893565;0.49358930951893565;0.16371265585701772;1.0714285714285714;1.8214285714285714;2.5714285714285716;2.2499977063774718e-06;1122.6385740080216;18.96589084732138;16.215716948007287;17.032213528935014;13.079718698118981;9.238373337653929;…
983;6.288884503451186;0.0;6.288884503451186;0.0;0.4491067522206629;452.99000000000024;423.75800000000027;452.20913722800003;168.0;0.0;0.16347558753651228;-0.49358930951893565;0.49358930951893565;0.16347558753651228;1.09375;1.875;2.6875;2.449996581905082e-06;1218.0413369989265;21.20853153444066;18.25125085394003;19.067747434867755;15.224677988261849;11.073553328122491;11.073553328122491;8.25380589…
984;6.177061897299369;0.0;6.177061897299369;0.0;0.48375854564521864;411.9370000000001;385.7290000000002;411.18258813200003;152.0;0.0;0.16371265585701772;-0.4933108469936712;0.4933108469936712;0.16371265585701772;1.0;1.7241379310344827;2.4482758620689653;2.4024973187614954e-06;1152.8232671081464;19.83613433532446;17.085960436010367;17.902457016938094;13.435560745775547;9.594215385310497;9.59421538…
985;6.220193038644795;-0.22540026004030733;6.220193038644795;0.0;0.47051658773336674;425.96400000000017;397.7400000000002;425.1982381960001;158.0;0.0;0.16397035984965355;-0.4933108469936712;0.4933108469936712;0.16397035984965355;1.0333333333333334;1.7333333333333334;2.433333333333333;2.559996991870402e-06;1193.6067073383635;20.75878406613483;18.008610166820738;18.825106747748464;13.73620200865777…
[truncated: 1,733 more rows]
