# Supplementary material for: Evaluating High-Variance Leaves as Uncertainty Measure for Random Forest Regression
Source: Molecules. 2021 Oct 28;26(21):6514. doi: 10.3390/molecules26216514 (PMC8588039; doi:10.3390/molecules26216514)
Supplement: Supplementary file 1 [file molecules-26-06514-s001.zip › supplementary_materials/data_sets/non-bioactivity/delaney/descriptors/rdkit/X.csv]

id	MaxEStateIndex	MinEStateIndex	MaxAbsEStateIndex	MinAbsEStateIndex	qed	MolWt	HeavyAtomMolWt	ExactMolWt	NumValenceElectrons	NumRadicalElectrons	MaxPartialCharge	MinPartialCharge	MaxAbsPartialCharge	MinAbsPartialCharge	FpDensityMorgan1	FpDensityMorgan2	FpDensityMorgan3	BalabanJ	BertzCT	Chi0	Chi0n	Chi0v	Chi1	Chi1n	Chi1v	Chi2n	Chi2v	Chi3n	Chi3v	Chi4n	Chi4v	HallKierAlpha	Ipc	Kappa1	Kappa2	Kappa3	LabuteASA	PEOE_VSA1	PEOE_VSA10	PEOE_VSA11	PEOE_VSA12	PEOE_VSA13	PEOE_VSA14	PEOE_VSA2	PEOE_VSA3	PEOE_VSA4	PEOE_VSA5	PEOE_VSA6	PEOE_VSA7
1,1,1,2-Tetrachloroethane	5.116512345679012	-1.2762345679012341	5.116512345679012	0.03935185185185208	0.4871377080665912	167.85000000000002	165.834	165.891060784	38.0	0.0	0.2034363907431141	-0.12206273847461951	0.2034363907431141	0.12206273847461951	1.1666666666666667	1.3333333333333333	1.3333333333333333	3.168489872670569	35.30296890880646	5.207106781186548	2.7189646732234563	5.742680457297275	2.5606601717798214	1.187761342019539	2.856177244872069	0.7488081981105629	3.532138880045975	0.15152288168283157	1.3637059351454845	0.0	0.0	1.16	1.3516441151533922	7.16	2.463200692041523	5.16	56.31725804975285	0.0	0.0	0.0	3.792535935529771	0.0	0.0	0.0	0.0	0.0	11.600939890232516	34.802819670697545	0.0
1,1,1-Trichloroethane	5.0609567901234565	-1.083333333333333	5.0609567901234565	1.083333333333333	0.44517055677341283	133.405	130.381	131.930033136	32.0	0.0	0.18738218534988657	-0.08401345114285742	0.18738218534988657	0.08401345114285742	1.2	1.2	1.2	3.0237157840738176	20.36452797660028	4.5	2.633893419027682	4.9016802570830444	2.0	1.066946709513841	2.2008401285415222	0.7812324237995549	3.629411557112951	0.0	0.0	0.0	0.0	0.8699999999999999	0.7219280948873623	5.87	1.5453875784214643	52.99736160655306	46.013991822871176	0.0	0.0	3.792535935529771	0.0	0.0	0.0	0.0	0.0	0.0	0.0	34.802819670697545	6.923737199690624
1,1,2,2-Tetrachloroethane	5.114197530864197	-0.6728395061728396	5.114197530864197	0.6728395061728396	0.5273116875747288	167.85000000000002	165.834	165.891060784	38.0	0.0	0.13734361253139798	-0.10236499019348498	0.13734361253139798	0.10236499019348498	0.6666666666666666	0.8333333333333334	0.8333333333333334	2.993497243478473	26.52932501298081	5.154700538379252	2.6665584304161607	5.690274214489978	2.6427344100918364	1.206204894277303	2.9519480161652423	0.6689098504474342	2.99647286995309	0.19047619047619047	1.7142857142857146	0.0	0.0	1.16	1.3609640474436813	7.16	3.199293405324428	3.3537984496124036	56.31725804975285	0.0	9.67253938050011	0.0	0.0	0.0	0.0	0.0	0.0	0.0	46.40375956093006	0.0	0.0
1,1,2-Trichloroethane	5.095679012345679	-0.40586419753086433	5.095679012345679	0.30864197530864224	0.48025754849873664	133.40500000000003	130.381	131.930033136	32.0	0.0	0.12082872501594434	-0.12377171147587997	0.12377171147587997	0.12082872501594434	1.4	1.6	1.6	2.5395388613593908	18.854752972273346	4.284457050376173	2.4183504694038547	4.686137307459219	2.270055610029662	1.1119453128482721	2.5193393576170906	0.545388659770508	2.1310376386169176	0.11664236870396086	1.049781318335648	0.0	0.0	0.8699999999999999	1.3787834934861756	5.87	3.0753388090349074	4.87	46.013991822871176	0.0	4.836269690250055	0.0	0.0	0.0	0.0	0.0	0.0	0.0	34.802819670697545	0.0	0.0
1,1,2-Trichlorotrifluoroethane	11.544753086419753	-4.22608024691358	11.544753086419753	3.6859567901234565	0.5537562843837519	187.37499999999997	187.37499999999997	185.9017677	50.0	0.0	0.3829756476639305	-0.19948948791832122	0.3829756476639305	0.19948948791832122	0.875	1.0	1.0	4.020391543176799	67.50977500432694	7.0	3.2677868380553634	5.535573676110726	3.25	1.3838934190276817	2.5177868380553634	0.9955181380852693	2.705321990456253	0.32142857142857134	1.2500000000000002	0.0	0.0	0.6599999999999999	1.253297578463043	8.66	2.1198728689831765	2.2864033023417307	58.51059803164988	0.0	0.0	0.0	0.0	0.0	9.968834452973244	0.0	0.0	13.171245143024459	0.0	23.20187978046503	11.600939890232516
1,1-Dichloroethane	5.040123456790123	-0.22222222222222232	5.040123456790123	0.22222222222222232	0.40598289011150185	98.96000000000001	94.928	97.969005488	26.0	0.0	0.10458917262570656	-0.10570628923282722	0.10570628923282722	0.10458917262570656	1.5	1.5	1.5	2.3237900077244498	8.75488750216347	3.5773502691896257	2.3332792152080803	3.845137107244989	1.7320508075688772	1.0137860496616107	1.8866576106055803	0.518914390356217	2.051614830374045	0.0	0.0	0.0	0.0	0.58	0.8112781244591328	4.58	1.8593296089385476	19.145992865636153	35.71072559598951	0.0	4.836269690250055	0.0	0.0	0.0	0.0	0.0	0.0	0.0	23.20187978046503	0.0	6.923737199690624
1,1-Dichloroethylene	4.845679012345679	0.1111111111111116	4.845679012345679	0.1111111111111116	0.4327983643519247	96.944	94.928	95.953355424	24.0	0.0	0.09918403887268369	-0.07155530834151903	0.09918403887268369	0.07155530834151903	1.5	1.5	1.5	2.8030394876740514	27.019550008653873	3.5773502691896257	1.9630357272050019	3.474893619241911	1.7320508075688772	0.731517863602501	1.4874468096209554	0.3386898133409958	1.444640868594416	0.0	0.0	0.0	0.0	0.31999999999999995	0.8112781244591328	4.320000000000001	1.621204819277109	39.476250000000036	35.02112256380525	0.0	0.0	0.0	0.0	0.0	0.0	0.0	0.0	0.0	0.0	29.78081546406353	0.0
1,1-Diethoxyethane	5.0600000000000005	-0.037037037037037424	5.0600000000000005	0.037037037037037424	0.5194244977918702	118.17599999999999	104.06399999999998	118.099379688	50.0	0.0	0.15425517138581352	-0.3532616030064746	0.3532616030064746	0.15425517138581352	1.125	1.5	1.75	2.919612641438553	39.79319390447952	6.405777393935816	5.8080604124904465	5.8080604124904465	3.808060412490447	3.040318621543378	3.040318621543378	1.4783131681789288	1.4783131681789288	0.8027494301546212	0.8027494301546212	0.5175286192537567	0.5175286192537567	-0.08	1.6750754835015291	7.919999999999998	5.0645086705202305	4.088918918918919	50.79105205882635	9.473725907600098	0.0	6.290026729335213	0.0	0.0	0.0	0.0	0.0	0.0	0.0	0.0	20.771211599071872
1,2,3,4-Tetrachlorobenzene	5.634598765432098	0.30169753086419804	5.634598765432098	0.30169753086419804	0.44741511729822026	215.894	213.878	213.891060784	54.0	0.0	0.07932005703926587	-0.08265371040725315	0.08265371040725315	0.07932005703926587	0.7	1.0	1.3	3.3421538077705124	229.16988337222986	7.723614639131599	4.666558430416162	7.690274214489978	4.625897657686229	2.416612548541414	3.9284704405783226	1.6571730676779797	3.227502267177646	0.988059763732616	2.693361299460178	0.5023379253845496	1.2436285898086232	0.3799999999999998	1.9321601728882982	8.476339113680153	3.1854669501180934	1.5109747192982683	78.64446802702366	0.0	0.0	0.0	0.0	0.0	0.0	0.0	0.0	0.0	0.0	46.40375956093006	12.13273413692322
1,2,3,4-Tetrahydronapthalene	2.258425925925926	1.3017592592592593	2.258425925925926	1.3017592592592593	0.5086297206140045	132.20600000000002	120.10999999999997	132.093900384	52.0	0.0	-0.027602666714009613	-0.06197440256795898	0.06197440256795898	0.027602666714009613	0.8	1.3	1.8	2.414292094177304	200.23484899951498	6.811554787871634	6.1378282015046945	6.1378282015046945	4.9663264951887856	4.034457050376173	4.034457050376173	2.975817109631581	2.975817109631581	2.2606161316565205	2.2606161316565205	1.6761768643159776	1.6761768643159776	-0.78	2.0504144813943355	5.964482443005351	2.4517901863265905	0.9420016699918123	61.88534042355417	0.0	0.0	0.0	0.0	0.0	0.0	0.0	0.0	0.0	0.0	24.26546827384644	36.81018947509803
1,2,3,5-Tetrachlorobenzene	5.627098765432098	0.3404938271604945	5.627098765432098	0.3404938271604945	0.44741511729822026	215.894	213.878	213.891060784	54.0	0.0	0.0779030660373676	-0.08423147288483936	0.08423147288483936	0.0779030660373676	0.8	1.2	1.6	3.310532874722407	232.91988337222986	7.723614639131599	4.666558430416161	7.690274214489979	4.6090609052806215	2.4106294843977065	3.9224873764346153	1.6834171893375047	3.312217696299929	0.9485883262963466	2.3636528049375087	0.5245893946264945	1.4506759700442977	0.3799999999999999	1.8235900040480661	8.476339113680153	3.1854669501180934	1.7010964859316502	78.64446802702365	0.0	0.0	0.0	0.0	0.0	0.0	0.0	0.0	0.0	0.0	46.40375956093006	12.13273413692322
1,2,3-Trichlorobenzene	5.613765432098765	0.41743827160493874	5.613765432098765	0.41743827160493874	0.5361021552744022	181.44899999999998	178.42499999999998	179.930033136	48.0	0.0	0.07779504102309424	-0.08265556792103128	0.08265556792103128	0.07779504102309424	0.8888888888888888	1.3333333333333333	1.6666666666666667	3.2478347337367026	199.2929995478469	6.8533711511285205	4.365944226596559	6.633731064651923	4.21521405516327	2.3109636453701334	3.4448570643978154	1.5356409209032411	2.7280056473936813	0.9044711161625655	2.1350761296712277	0.47748255829374947	1.0009153974292926	0.08999999999999991	1.8289585849367	7.200011001100109	2.7822002817304186	1.5113363246814933	68.34120180014197	0.0	0.0	0.0	0.0	0.0	0.0	0.0	0.0	0.0	0.0	40.869186739159154	12.13273413692322
1,2,3-Trimethylbenzene	2.1574074074074074	1.3842592592592595	2.1574074074074074	1.3842592592592595	0.4933927122974484	120.195	108.09899999999998	120.093900384	48.0	0.0	-0.03924826125183226	-0.06172129778023983	0.06172129778023983	0.03924826125183226	0.8888888888888888	1.3333333333333333	1.6666666666666667	3.2478347337367026	191.0283370413565	6.8533711511285205	6.232050807568878	6.232050807568878	4.21521405516327	3.2440169358562927	3.2440169358562927	2.5168088268476474	2.5168088268476474	1.8754627916220952	1.8754627916220952	0.897791890991355	0.897791890991355	-0.78	1.8289585849367	6.341654501216546	2.218872016802184	1.1256808896802857	56.526229462686786	0.0	0.0	0.0	0.0	0.0	0.0	0.0	0.0	0.0	0.0	18.19910120538483	37.46156607416286
1,2,4,5-Tetrabromobenzene	3.3824537037037037	1.044050925925926	3.3824537037037037	1.044050925925926	0.5587235867194692	393.69800000000004	391.6820000000001	389.688998464	54.0	0.0	0.03289770709975468	-0.049563737364908905	0.049563737364908905	0.03289770709975468	0.6	0.8	1.0	3.2824629074535223	205.9198833722299	7.723614639131599	4.666558430416161	11.010544586874978	4.6090609052806215	2.410629484397706	5.582622562627114	1.680425657265651	5.097773253963734	0.9632061531620361	4.651700067888271	0.4982926454934786	2.4861901027801867	1.1399999999999997	1.8411270751217121	9.229766606822263	3.6955458608251655	2.061452680853266	92.90159354206239	0.0	0.0	0.0	0.0	0.0	0.0	0.0	0.0	0.0	0.0	0.0	75.85250972872062
1,2,4,5-Tetrachlorobenzene	5.610895061728394	0.4130246913580251	5.610895061728394	0.4130246913580251	0.5666155547825669	215.894	213.878	213.891060784	54.0	0.0	0.06076945388496294	-0.08265547959686942	0.08265547959686942	0.06076945388496294	0.6	0.8	1.0	3.2824629074535223	205.9198833722299	7.723614639131599	4.666558430416161	7.690274214489978	4.6090609052806215	2.410629484397706	3.9224873764346153	1.680425657265651	3.309226164228075	0.9632061531620361	2.407506285534577	0.4982926454934786	1.2646428655023925	0.3799999999999998	1.8411270751217121	8.476339113680153	3.1854669501180934	1.7010964859316502	78.64446802702365	0.0	0.0	0.0	0.0	0.0	0.0	0.0	0.0	0.0	0.0	46.40375956093006	12.13273413692322
1,2,4,5-Tetramethylbenzene	2.2407407407407405	1.3917592592592594	2.2407407407407405	1.3917592592592594	0.5114796780810564	134.22199999999998	120.10999999999997	134.109550448	54.0	0.0	-0.039501227941620365	-0.05585602036593831	0.05585602036593831	0.039501227941620365	0.6	0.8	1.0	3.2824629074535223	196.2103774276832	7.723614639131599	7.154700538379252	7.154700538379252	4.6090609052806215	3.654700538379252	3.654700538379252	3.0207259421636907	3.0207259421636907	2.1100423396407315	2.1100423396407315	1.1048608540998088	1.1048608540998088	-0.78	1.8411270751217121	7.328459869848157	2.4517901863265905	1.2058371566563812	62.89117157708339	0.0	0.0	0.0	0.0	0.0	0.0	0.0	0.0	0.0	0.0	12.13273413692322	49.948754765550476
1,2,4-tribromobenzene	3.3691203703703705	1.066550925925926	3.3691203703703705	1.066550925925926	0.6355810932040739	314.802	311.77799999999996	311.778486396	48.0	0.0	0.032816696674317664	-0.05079655742569094	0.05079655742569094	0.032816696674317664	0.8888888888888888	1.5555555555555556	2.0	3.1716780304409156	219.54299954784685	6.8533711511285205	4.365944226596559	9.123933843940671	4.198377302757662	2.304980581226426	4.683975389898483	1.5584307188688182	4.182780046009549	0.8816474954669951	3.254559965868348	0.4704998499972052	1.764195209480872	0.6599999999999999	1.7965675742516067	7.763519668737061	3.1703559119416806	2.0585667400517487	79.03404593642107	0.0	0.0	0.0	0.0	0.0	0.0	0.0	0.0	0.0	0.0	15.929943897949348	50.05898900128353
1,2,4-Trichlorobenzene	5.5975617283950605	0.48996913580246937	5.5975617283950605	0.48996913580246937	0.5361021552744023	181.449	178.42499999999998	179.930033136	48.0	0.0	0.06066130485936487	-0.08428709445773132	0.08428709445773132	0.06066130485936487	0.8888888888888888	1.5555555555555556	2.0	3.171678030440916	219.54299954784685	6.8533711511285205	4.365944226596559	6.633731064651923	4.198377302757663	2.304980581226426	3.438874000254108	1.558430718868818	2.8092667528220145	0.881647495466995	1.85577387699275	0.47049984999720507	0.9965423302231508	0.08999999999999991	1.7965675742516067	7.200011001100109	2.7822002817304186	1.751071234522005	68.34120180014197	0.0	0.0	0.0	0.0	0.0	0.0	0.0	0.0	0.0	0.0	34.802819670697545	18.19910120538483
1,2,4-Trimethylbenzene	2.2037037037037037	1.345462962962963	2.2037037037037037	1.345462962962963	0.4933927122974484	120.19499999999998	108.09899999999998	120.093900384	48.0	0.0	-0.03950156209354446	-0.059043013944034425	0.059043013944034425	0.03950156209354446	0.8888888888888888	1.5555555555555556	2.0	3.171678030440916	211.27833704135645	6.8533711511285205	6.2320508075688785	6.2320508075688785	4.198377302757663	3.2380338717125854	3.2380338717125854	2.587713240271471	2.587713240271471	1.6624107643699337	1.6624107643699337	0.8913460352255531	0.8913460352255531	-0.78	1.7965675742516067	6.341654501216546	2.218872016802184	1.3174550052099938	56.52622946268678	0.0	0.0	0.0	0.0	0.0	0.0	0.0	0.0	0.0	0.0	23.762552697081826	31.898114582465862
1,2-Benzenediol	8.66925925925926	-0.07638888888888862	8.66925925925926	0.0763888888888884	0.49072766890152064	110.11199999999998	104.06399999999998	110.036779432	42.0	0.0	0.15688318072542773	-0.5042601246702529	0.5042601246702529	0.15688318072542773	0.875	1.25	1.5	3.134861511345448	162.63833891467198	5.983127663125442	4.203828267758419	4.203828267758419	3.804530452640311	2.274563864689584	2.274563864689584	1.4887143348850371	1.4887143348850371	0.8817318442145532	0.8817318442145532	0.4641630966733666	0.4641630966733666	-1.1800000000000002	1.7681772153059907	4.966627565982405	1.7381205361963379	0.7293748574130688	47.01987062388899	10.213054789681411	0.0	11.49902366656781	0.0	0.0	0.0	0.0	0.0	0.0	0.0	12.13273413692322	12.13273413692322
1,2-Dibromobenzene	3.348287037037037	1.0972222222222223	3.348287037037037	1.0972222222222223	0.6481408061312922	235.90599999999998	231.87399999999997	233.867974328	42.0	0.0	0.03169473136550077	-0.06106671051334338	0.06106671051334338	0.03169473136550077	0.875	1.25	1.5	3.134861511345448	162.63833891467198	5.983127663125442	4.0653300227769575	7.237323101006367	3.804530452640311	2.2053147421988535	3.7913112813135577	1.414108774128503	3.1227825724775444	0.8243725893430109	2.7394472953485196	0.4392945764211885	1.0088525092042027	0.17999999999999994	1.7681772153059907	6.302249388753057	2.6460974753069504	1.326674517810683	65.16649833077969	0.0	0.0	0.0	0.0	0.0	0.0	0.0	0.0	0.0	0.0	12.13273413692322	43.99262193282192
1,2-Dibromoethane	3.201388888888889	1.0486111111111112	3.201388888888889	1.0486111111111112	0.5496400415990373	187.86199999999997	183.82999999999998	185.867974328	26.0	0.0	0.012858597828711611	-0.09190389857679508	0.09190389857679508	0.012858597828711611	1.0	1.25	1.25	1.9747448713915894	6.0	3.414213562373095	2.1701425083915495	5.342135586620957	1.914213562373095	1.0345224838248486	3.277460299317654	0.37796447300922714	1.9639610121239308	0.07142857142857141	1.9285714285714277	0.0	0.0	0.96	1.370950594454669	4.960000000000001	3.9600000000000004	2.9600000000000004	42.83928835350887	0.0	0.0	0.0	0.0	0.0	0.0	0.0	0.0	0.0	0.0	31.859887795898697	0.0
1,2-Dichlorobenzene	5.5767283950617275	0.6057098765432103	5.5767283950617275	0.6057098765432103	0.5285863388321962	147.004	142.97199999999998	145.969005488	42.0	0.0	0.059180344278361545	-0.08271319546492409	0.08271319546492409	0.059180344278361545	0.875	1.25	1.5	3.134861511345448	162.63833891467198	5.983127663125442	4.0653300227769575	5.577187914813867	3.804530452640311	2.2053147421988535	2.961243688217308	1.414108774128503	2.2285090276097153	0.8243725893430109	1.5802810806327736	0.4392945764211885	0.7107613275815927	-0.20000000000000007	1.7681772153059907	5.9282051282051285	2.3818408996251557	1.1456790123456788	58.037935573260306	0.0	0.0	0.0	0.0	0.0	0.0	0.0	0.0	0.0	0.0	35.33461391738825	12.13273413692322
1,2-Dichloroethane	5.054012345679012	0.5570987654320989	5.054012345679012	0.5570987654320989	0.43630423652571515	98.96	94.928	97.969005488	26.0	0.0	0.035889203448099614	-0.12542343074881615	0.12542343074881615	0.035889203448099614	1.0	1.25	1.25	1.9747448713915894	6.0	3.414213562373095	2.1701425083915495	3.6820004004284583	1.914213562373095	1.0345224838248486	2.1035674514745457	0.37796447300922714	1.1338934190276815	0.07142857142857141	0.6428571428571428	0.0	0.0	0.58	1.370950594454669	4.58	3.5799999999999996	2.58	35.71072559598951	0.0	0.0	0.0	0.0	0.0	0.0	0.0	0.0	0.0	23.20187978046503	0.0	0.0
1,2-Dichloropropane	5.330246913580247	0.12191358024691334	5.330246913580247	0.12191358024691334	0.4549266289784627	112.987	106.939	111.98465555199999	32.0	0.0	0.04427922350067608	-0.12512511403767518	0.12512511403767518	0.04427922350067608	1.8	2.0	2.0	2.5395388613593908	18.854752972273346	4.284457050376173	3.040385996394628	4.552243888431536	2.270055610029662	1.4710776918019055	2.4420359560987395	0.9350728806240393	1.9887220609443916	0.2126245343140723	0.9878007090540997	0.0	0.0	0.58	1.3787834934861756	5.579999999999999	2.7983406113537117	4.58	42.075667710386114	0.0	0.0	0.0	0.0	0.0	0.0	0.0	0.0	0.0	23.20187978046503	0.0	6.923737199690624
1,2-Dichlorotetrafluoroethane	11.112654320987655	-4.658179012345679	11.112654320987655	3.793981481481481	0.4197132452520627	170.92000000000002	170.92000000000002	169.93131824	50.0	0.0	0.3983173063681832	-0.17946189757442443	0.3983173063681832	0.17946189757442443	0.75	0.875	0.875	4.020391543176799	67.01955000865388	7.0	3.2677868380553634	4.779644730092272	3.25	1.3838934190276817	2.139822365046136	0.9955181380852693	1.9449111825230676	0.32142857142857134	0.8928571428571428	0.0	0.0	0.29999999999999993	1.253297578463043	8.300000000000002	1.91511005353956	2.0460978147762754	52.37286720769444	0.0	0.0	0.0	0.0	0.0	10.763421980277812	0.0	0.0	17.56166019069928	0.0	0.0	23.20187978046503
1,2-Diethoxyethane	5.010555555555555	0.7265277777777778	5.010555555555555	0.7265277777777778	0.5024136978092385	118.176	104.06399999999998	118.099379688	50.0	0.0	0.06997929385611126	-0.379346718645991	0.379346718645991	0.06997929385611126	0.875	1.25	1.5	2.53006045688352	31.509775004326936	6.242640687119286	5.644923705673916	5.644923705673916	3.914213562373095	3.068914100752347	3.068914100752347	1.393846850117352	1.393846850117352	0.7802567583920091	0.7802567583920091	0.4065262647925708	0.4065262647925708	-0.08	1.8088121254443208	7.919999999999998	6.92	5.92	50.791052058826345	9.473725907600098	0.0	0.0	0.0	0.0	0.0	0.0	0.0	0.0	0.0	0.0	13.847474399381248
1,2-Diethylbenzene	2.207175925925926	1.1567592592592593	2.207175925925926	1.1567592592592593	0.5831204703949602	134.22199999999998	120.10999999999997	134.109550448	54.0	0.0	-0.030470988556806407	-0.06197457993591865	0.06197457993591865	0.030470988556806407	0.9	1.3	1.6	2.9640000939238007	177.9482132452993	7.397341225498538	6.723614639131599	6.723614639131599	4.8805400575618805	3.9486706127492686	3.9486706127492686	2.4758171096315817	2.4758171096315817	1.8801892875255706	1.8801892875255706	1.247321500154146	1.247321500154146	-0.78	2.0425290252257486	7.328459869848157	3.4037722935552446	1.3813978449955595	62.89117157708339	0.0	0.0	0.0	0.0	0.0	0.0	0.0	0.0	0.0	0.0	38.112942673227685	23.96854622924601
1,2-Dinitrobenzene	10.227314814814815	-0.7796296296296297	10.227314814814815	0.48379629629629606	0.4941192629438992	168.10799999999998	164.076	168.01710660799998	62.0	0.0	0.34552849520105905	-0.2580873293823211	0.34552849520105905	0.2580873293823211	0.9166666666666666	1.25	1.5	3.2670761957037717	303.0748996548373	9.137828201504695	5.836821429613872	5.836821429613872	5.625897657686228	3.0048606080298064	3.0048606080298064	2.002933905055134	2.002933905055134	1.2751245407275007	1.2751245407275007	0.7729381339951222	0.7729381339951222	-1.9799999999999998	2.0401237296317523	8.119800399201598	2.9516118607817234	1.3643615791748425	66.73735456449656	0.0	0.0	0.0	0.0	0.0	11.374772549367124	20.228636537531145	0.0	0.0	0.0	12.13273413692322	0.0
1,2-Propylene oxide	4.708333333333334	0.583333333333333	4.708333333333334	0.583333333333333	0.36728744088172044	58.080000000000005	52.032	58.041864812	24.0	0.0	0.07814240064803764	-0.3734316083657115	0.3734316083657115	0.07814240064803764	2.0	2.25	2.25	2.171098317873574	22.464393446710154	2.9915638315627207	2.6927053408400363	2.6927053408400363	1.893846850117352	1.5099759546438176	1.5099759546438176	1.143950550859379	1.143950550859379	0.5	0.5	0.09622504486493764	0.09622504486493764	-0.04	1.75	2.212525252525253	0.4622112382934443	0.20616508400292186	25.576849332600418	4.736862953800049	0.0	0.0	0.0	0.0	0.0	0.0	0.0	0.0	0.0	0.0	6.923737199690624
1,3,5-Tribromobenzene	3.3529166666666668	1.0729166666666667	3.3529166666666668	1.0729166666666667	0.6794313475537254	314.802	311.77799999999996	311.778486396	48.0	0.0	0.019719819201653496	-0.050756147503907896	0.050756147503907896	0.019719819201653496	0.6666666666666666	0.8888888888888888	1.1111111111111112	3.165670309917317	169.06517765499825	6.8533711511285205	4.365944226596559	9.123933843940673	4.1815405503520555	2.2989975170827184	4.677992325754775	1.587666372600197	4.334692958975264	0.8273268353539889	2.2008401285415222	0.5201787612151944	2.9215099235150763	0.6599999999999999	1.5880914479405832	7.763519668737061	3.1703559119416806	2.3966186743334608	79.03404593642105	0.0	0.0	0.0	0.0	0.0	0.0	0.0	0.0	0.0	0.0	47.78983169384804	18.19910120538483
1,3,5-Trichlorobenzene	5.581358024691357	0.5625000000000004	5.581358024691357	0.5625000000000004	0.5730891206161023	181.449	178.42499999999998	179.930033136	48.0	0.0	0.043511410394859	-0.08423332104428229	0.08423332104428229	0.043511410394859	0.6666666666666666	0.8888888888888888	1.1111111111111112	3.165670309917317	169.06517765499825	6.8533711511285205	4.365944226596559	6.633731064651923	4.1815405503520555	2.2989975170827184	3.4328909361104003	1.587666372600197	2.8969737140161507	0.8273268353539889	1.4819805060619657	0.5201787612151944	1.3930148935298152	0.08999999999999991	1.5880914479405832	7.200011001100109	2.7822002817304186	2.0527237406793954	68.34120180014197	0.0	0.0	0.0	0.0	0.0	0.0	0.0	0.0	0.0	0.0	34.802819670697545	18.19910120538483
1,3,5-Trimethylbenzene	2.1875	1.3541666666666667	2.1875	1.3541666666666667	0.4933927122974484	120.19499999999996	108.09899999999998	120.093900384	48.0	0.0	-0.03975468316246081	-0.05636528474297494	0.05636528474297494	0.03975468316246081	0.6666666666666666	0.8888888888888888	1.1111111111111112	3.165670309917317	160.80051514850786	6.8533711511285205	6.2320508075688785	6.2320508075688785	4.1815405503520555	3.2320508075688776	3.2320508075688776	2.665063509461097	2.665063509461097	1.3660254037844388	1.3660254037844388	1.202350269189626	1.202350269189626	-0.78	1.5880914479405832	6.341654501216546	2.218872016802184	1.5627607309331124	56.52622946268678	0.0	0.0	0.0	0.0	0.0	0.0	0.0	0.0	0.0	0.0	34.88945568047582	20.771211599071872
1,3,5-Trinitrobenzene	10.310925925925925	-0.9305555555555554	10.310925925925925	0.6597222222222221	0.5505319005093064	213.10499999999996	210.08099999999996	213.002184816	78.0	0.0	0.2826808898962567	-0.2583023144045145	0.2826808898962567	0.2583023144045145	0.6666666666666666	0.8666666666666667	1.0	3.3873800754533505	377.17334888764105	11.585421958697399	7.0231813368519305	7.0231813368519305	6.913591357920932	3.498316315829148	3.498316315829148	2.478938726388849	2.478938726388849	1.5197538666544173	1.5197538666544173	0.8957746714426673	0.8957746714426673	-2.5800000000000005	2.163265130293455	10.500515297906604	3.654452237041124	2.2086605622641216	81.39033028699635	0.0	0.0	0.0	0.0	17.062158824050687	0.0	30.342954806296717	0.0	0.0	0.0	0.0	0.0
1,3-Benzenediol	8.653055555555556	0.08796296296296346	8.653055555555556	0.08796296296296346	0.5245841402909771	110.112	104.06399999999998	110.036779432	42.0	0.0	0.1187636737862982	-0.5078233297968214	0.5078233297968214	0.1187636737862982	1.0	1.5	1.75	3.077660437970554	166.38833891467198	5.983127663125442	4.20382826775842	4.20382826775842	3.787693700234704	2.2685808005458763	2.2685808005458763	1.5198521031882712	1.5198521031882712	0.8297374894999839	0.8297374894999839	0.4930306101328478	0.4930306101328478	-1.1800000000000002	1.6423714487439025	4.966627565982405	1.7381205361963379	0.9041418956093399	47.01987062388899	10.213054789681411	11.49902366656781	0.0	0.0	0.0	0.0	0.0	0.0	0.0	0.0	6.06636706846161	12.13273413692322
1,3-Butadiene	3.361111111111111	1.6388888888888888	3.361111111111111	1.6388888888888888	0.3963339686814092	54.09199999999999	48.044	54.046950192	22.0	0.0	-0.07008230826610218	-0.0990867373646055	0.0990867373646055	0.07008230826610218	1.0	1.25	1.25	2.7320508075688776	21.019550008653873	3.414213562373095	2.5689141007523464	2.5689141007523464	1.914213562373095	1.1498299142610593	1.1498299142610593	0.47140452079103173	0.47140452079103173	0.16666666666666666	0.16666666666666666	0.0	0.0	-0.52	1.370950594454669	3.48	2.48	1.48	26.454871306650865	0.0	0.0	0.0	0.0	0.0	0.0	0.0	0.0	0.0	0.0	25.309911580864757	0.0
1,3-Dibromobenzene	3.3320833333333333	1.1035879629629632	3.3320833333333333	1.1035879629629632	0.6481408061312923	235.906	231.87399999999997	233.867974328	42.0	0.0	0.0185975419932702	-0.06002428087752419	0.06002428087752419	0.0185975419932702	1.0	1.5	1.75	3.077660437970554	166.38833891467198	5.983127663125442	4.0653300227769575	7.237323101006367	3.787693700234704	2.1993316780551457	3.7853282171698504	1.4398901041659335	3.2712411617493116	0.786663948914156	1.7731672263482356	0.45991422889224653	1.56558312592277	0.17999999999999994	1.6423714487439025	6.302249388753057	2.6460974753069504	1.6001195765031015	65.16649833077969	0.0	0.0	0.0	0.0	0.0	0.0	0.0	0.0	0.0	0.0	37.92625486436031	18.19910120538483
1,3-Dichlorobenzene	5.560524691358024	0.6782407407407411	5.560524691358024	0.6782407407407411	0.528586338832196	147.00399999999996	142.97199999999998	145.969005488	42.0	0.0	0.0420299105976315	-0.0842889078864603	0.0842889078864603	0.0420299105976315	1.0	1.5	1.75	3.077660437970554	166.38833891467198	5.983127663125442	4.0653300227769575	5.577187914813867	3.787693700234704	2.1993316780551457	2.955260624073601	1.4398901041659335	2.3127616651099028	0.786663948914156	1.2568581544896333	0.45991422889224653	0.8963381998211154	-0.20000000000000007	1.6423714487439025	5.9282051282051285	2.3818408996251557	1.391420241566014	58.037935573260306	0.0	0.0	0.0	0.0	0.0	0.0	0.0	0.0	0.0	0.0	29.26824684892664	18.19910120538483
1,3-Dichloropropane	5.2172067901234565	0.6840277777777779	5.2172067901234565	0.6840277777777779	0.4790954302917468	112.987	106.939	111.98465555199999	32.0	0.0	0.023429490958601872	-0.12667174288054692	0.12667174288054692	0.023429490958601872	1.0	1.4	1.4	2.19060968716425	12.36452797660028	4.121320343559643	2.877249289578097	4.389107181615006	2.414213562373095	1.5345224838248486	2.6035674514745457	0.7315178636025008	1.4874468096209552	0.2672612419124243	0.801783725737273	0.05050762722761051	0.45456864504849476	0.58	1.4056390622295665	5.579999999999999	4.58	4.58	42.075667710386114	0.0	0.0	0.0	0.0	0.0	0.0	0.0	0.0	0.0	23.20187978046503	0.0	6.4208216229260096
1,3-diethylthiourea	4.830092592592592	0.7453703703703706	4.830092592592592	0.7453703703703706	0.5346907514562121	132.232	120.136	132.072119384	48.0	0.0	0.16577379902962663	-0.3630161780470559	0.3630161780470559	0.16577379902962663	1.25	1.625	1.875	3.0551722039096187	64.82892142331043	6.405777393935816	5.322461852836959	6.138958433764685	3.808060412490447	2.825444488791574	3.233692779255437	1.3897843170117528	1.7980326074756157	0.6746676531873171	0.9633427877821298	0.3836142625940433	0.6722893971888562	-0.31000000000000005	1.6750754835015291	7.689999999999999	4.839476831091179	3.8657469244288225	55.657524099836934	10.633577208012662	0.0	5.112436884724758	0.0	0.0	0.0	0.0	0.0	0.0	0.0	0.0	26.065347842427943
1,3-Difluorobenzene	11.9275	-0.5370370370370374	11.9275	0.5370370370370374	0.4832965029562796	114.09399999999998	110.06199999999998	114.028106568	42.0	0.0	0.1256217310929604	-0.2068998118897868	0.2068998118897868	0.1256217310929604	1.0	1.5	1.75	3.077660437970554	166.38833891467198	5.983127663125442	4.0653300227769575	4.0653300227769575	3.787693700234704	2.1993316780551457	2.1993316780551457	1.4398901041659335	1.4398901041659335	0.786663948914156	0.786663948914156	0.45991422889224653	0.45991422889224653	-0.92	1.6423714487439025	5.2212429378531064	1.903089910535815	1.025681072793961	45.76247392534943	0.0	11.63444168209179	0.0	0.0	0.0	0.0	0.0	8.78083009534964	0.0	0.0	6.06636706846161	12.13273413692322
1,3-Dimethylnaphthalene	2.224537037037037	1.3390740740740743	2.224537037037037	1.3390740740740743	0.5476492453414699	156.22799999999998	144.13199999999998	156.093900384	60.0	0.0	-0.015453926681288263	-0.06162921576194525	0.06162921576194525	0.015453926681288263	0.9166666666666666	1.6666666666666667	2.5	2.8920650451735157	413.3078661934481	8.55204176387779	7.464101615137756	7.464101615137756	5.770856947829096	4.2320508075688785	4.2320508075688785	3.302955220992702	3.302955220992702	2.2129804331390663	2.2129804331390663	1.6881941874331428	1.6881941874331428	-1.2999999999999998	2.0367775854526737	7.354540141719628	2.6325540535695073	1.095421436004162	72.84295188002538	0.0	0.0	0.0	0.0	0.0	0.0	0.0	0.0	0.0	0.0	41.96165390246666	30.183374320007836
1,3-Dinitrobenzene	10.158703703703704	-0.6736111111111112	10.158703703703704	0.2738888888888884	0.4941192629438992	168.10799999999998	164.076	168.01710660799998	62.0	0.0	0.27580108571268735	-0.258305978673261	0.27580108571268735	0.258305978673261	1.0	1.4166666666666667	1.75	3.121805775248301	306.8248996548373	9.137828201504695	5.836821429613872	5.836821429613872	5.6090609052806215	2.998877543886099	2.998877543886099	2.0340716733583677	2.0340716733583677	1.251374510855768	1.251374510855768	0.7201559893618308	0.7201559893618308	-1.9800000000000002	2.043773535193234	8.119800399201598	2.9516118607817234	1.5400100997348818	66.73735456449656	0.0	0.0	0.0	0.0	11.374772549367124	0.0	20.228636537531145	0.0	0.0	0.0	0.0	6.06636706846161
1,4-Benzenediol	8.645555555555555	0.16925925925925966	8.645555555555555	0.16925925925925966	0.49072766890152064	110.11199999999997	104.06399999999998	110.036779432	42.0	0.0	0.11534595127525572	-0.5079622369103997	0.5079622369103997	0.11534595127525572	0.75	1.0	1.25	3.0324555320336755	145.38833891467198	5.983127663125442	4.20382826775842	4.20382826775842	3.787693700234704	2.2685808005458763	2.2685808005458763	1.5163977794943226	1.5163977794943226	0.8497092431263894	0.8497092431263894	0.4526323993409725	0.4526323993409725	-1.1800000000000002	1.769973094021975	4.966627565982405	1.7381205361963379	0.9041418956093399	47.01987062388899	10.213054789681411	11.49902366656781	0.0	0.0	0.0	0.0	0.0	0.0	0.0	0.0	0.0	24.26546827384644
1,4-Cyclohexadiene	2.1805555555555554	1.1388888888888888	2.1805555555555554	1.1388888888888888	0.38966272622332315	80.13	72.06599999999999	80.062600256	32.0	0.0	-0.016896067685148813	-0.08444068375359089	0.08444068375359089	0.016896067685148813	0.6666666666666666	1.0	1.1666666666666667	2.4	58.039100017307746	4.242640687119286	3.7236146391315983	3.7236146391315983	3.0	2.299659828522119	2.299659828522119	1.4142135623730954	1.4142135623730954	0.8776643872851508	0.8776643872851508	0.5420350197234278	0.5420350197234278	-0.52	1.719973094021975	3.662481751824818	1.8066556556023234	0.7127241728381909	38.178924381914854	0.0	0.0	0.0	0.0	0.0	0.0	0.0	0.0	0.0	0.0	24.304080427335524	12.841643245852019
1,4-Dibromobenzene	3.3245833333333334	1.1117592592592593	3.3245833333333334	1.1117592592592593	0.6481408061312922	235.90599999999998	231.87399999999997	233.867974328	42.0	0.0	0.01755406511332249	-0.0508383299396023	0.0508383299396023	0.01755406511332249	0.75	1.0	1.25	3.0324555320336755	145.38833891467198	5.983127663125442	4.0653300227769575	7.237323101006367	3.787693700234704	2.1993316780551457	3.7853282171698504	1.4364357804719852	3.267786838055363	0.8035431614659022	1.860874187542372	0.4295493585107289	0.9582148715489639	0.17999999999999994	1.769973094021975	6.302249388753057	2.6460974753069504	1.6001195765031015	65.16649833077969	0.0	0.0	0.0	0.0	0.0	0.0	0.0	0.0	0.0	0.0	31.859887795898697	24.26546827384644
1,4-Dichlorobenzene	5.553024691358024	0.7170370370370374	5.553024691358024	0.7170370370370374	0.5285863388321962	147.00400000000002	142.97199999999998	145.969005488	42.0	0.0	0.04065275054526879	-0.08434269778179436	0.08434269778179436	0.04065275054526879	0.75	1.0	1.25	3.0324555320336755	145.38833891467198	5.983127663125442	4.0653300227769575	5.577187914813867	3.787693700234704	2.1993316780551457	2.955260624073601	1.4364357804719852	2.3093073414159546	0.8035431614659022	1.3074957921448722	0.4295493585107289	0.6815256738502139	-0.20000000000000007	1.769973094021975	5.9282051282051285	2.3818408996251557	1.391420241566014	58.03793557326031	0.0	0.0	0.0	0.0	0.0	0.0	0.0	0.0	0.0	0.0	23.20187978046503	24.26546827384644
1,4-Diethylbenzene	2.207175925925926	1.1428514739229025	2.207175925925926	1.1428514739229025	0.5831204703949602	134.22199999999998	120.10999999999997	134.109550448	54.0	0.0	-0.030743747647749592	-0.061294135377601325	0.061294135377601325	0.030743747647749592	0.8	1.1	1.3	2.7972512629697874	160.69821324529929	7.397341225498538	6.723614639131599	6.723614639131599	4.863703305156274	3.9426875486055613	3.9426875486055613	2.5236033621142737	2.5236033621142737	1.8394679478451752	1.8394679478451752	1.0106679820275342	1.0106679820275342	-0.78	2.048167390601267	7.328459869848157	3.4037722935552446	1.598288065805947	62.8911715770834	0.0	0.0	0.0	0.0	0.0	0.0	0.0	0.0	0.0	0.0	38.112942673227685	23.96854622924601
1,4-Difluorobenzene	11.92	-0.41074074074074063	11.92	0.41074074074074063	0.4832965029562796	114.094	110.06199999999998	114.028106568	42.0	0.0	0.12291479774159281	-0.20700888312331595	0.20700888312331595	0.12291479774159281	0.75	1.0	1.25	3.0324555320336755	145.38833891467198	5.983127663125442	4.0653300227769575	4.0653300227769575	3.787693700234704	2.1993316780551457	2.1993316780551457	1.4364357804719852	1.4364357804719852	0.8035431614659022	0.8035431614659022	0.4295493585107289	0.4295493585107289	-0.92	1.769973094021975	5.2212429378531064	1.903089910535815	1.025681072793961	45.76247392534943	0.0	11.63444168209179	0.0	0.0	0.0	0.0	0.0	8.78083009534964	0.0	0.0	0.0	24.26546827384644
1,4-Dimethylnaphthalene	2.1782407407407405	1.3575925925925927	2.1782407407407405	1.3575925925925927	0.5476492453414699	156.22799999999998	144.13199999999998	156.093900384	60.0	0.0	-0.015207014081717637	-0.06161948309627077	0.06161948309627077	0.015207014081717637	0.6666666666666666	1.0833333333333333	1.5	2.9464713248424017	372.8078661934481	8.55204176387779	7.464101615137756	7.464101615137756	5.787693700234703	4.238033871712586	4.238033871712586	3.244942519100482	3.244942519100482	2.36007813669728	2.36007813669728	1.6004093530485761	1.6004093530485761	-1.2999999999999998	2.1225522925661964	7.354540141719628	2.6325540535695073	1.001034368996099	72.84295188002538	0.0	0.0	0.0	0.0	0.0	0.0	0.0	0.0	0.0	0.0	36.39820241076966	35.74682581170483
1,4-Dinitrobenzene	10.117781557067271	-0.6074149659863948	10.117781557067271	0.15222222222222181	0.4941192629438992	168.10799999999998	164.076	168.01710660799998	62.0	0.0	0.269429190579248	-0.258309581839723	0.269429190579248	0.258309581839723	0.8333333333333334	1.0833333333333333	1.25	3.0061498337295465	285.8248996548372	9.137828201504695	5.836821429613872	5.836821429613872	5.6090609052806215	2.9988775438860986	2.9988775438860986	2.030617349664419	2.030617349664419	1.2713462644821731	1.2713462644821731	0.6960646471210465	0.6960646471210465	-1.9800000000000002	2.0429109529537715	8.119800399201598	2.9516118607817234	1.5400100997348818	66.73735456449656	0.0	0.0	0.0	0.0	11.374772549367124	0.0	20.228636537531145	0.0	0.0	0.0	0.0	0.0
1,4-Pentadiene	3.4791666666666665	0.9166666666666667	3.4791666666666665	0.9166666666666667	0.4323128922897264	68.119	60.05499999999999	68.062600256	28.0	0.0	-0.017454167721881367	-0.10277094322565337	0.10277094322565337	0.017454167721881367	1.2	1.6	1.6	2.6531630746803305	29.302968908806456	4.121320343559643	3.276020881938894	3.276020881938894	2.414213562373095	1.632993161855452	1.632993161855452	0.8130525295851416	0.8130525295851416	0.33333333333333337	0.33333333333333337	0.11785113019775792	0.11785113019775792	-0.52	1.4056390622295665	4.480000000000002	3.4800000000000018	3.4800000000000026	32.81981342104747	0.0	0.0	0.0	0.0	0.0	0.0	0.0	0.0	0.0	13.157871367196995	12.152040213667762	6.4208216229260096
1,5-Dimethlnapthalene	2.1782407407407405	1.3575925925925927	2.1782407407407405	1.3575925925925927	0.5476492453414699	156.228	144.13199999999998	156.093900384	60.0	0.0	-0.015207014758604283	-0.06135586569970304	0.06135586569970304	0.015207014758604283	0.6666666666666666	1.0833333333333333	1.5	2.9433728520613918	372.05786619344804	8.55204176387779	7.464101615137755	7.464101615137755	5.787693700234703	4.238033871712586	4.238033871712586	3.244942519100482	3.244942519100482	2.35808378198271	2.35808378198271	1.6241984213972154	1.6241984213972154	-1.2999999999999998	2.071169042807809	7.354540141719628	2.6325540535695073	1.001034368996099	72.84295188002538	0.0	0.0	0.0	0.0	0.0	0.0	0.0	0.0	0.0	0.0	36.39820241076966	35.74682581170483
1,5-Hexadiene	3.5504166666666666	1.0590277777777777	3.5504166666666666	1.0590277777777777	0.3611916015719576	82.146	72.06599999999999	82.07825032	34.0	0.0	-0.031876741053441425	-0.10307183078345948	0.10307183078345948	0.031876741053441425	1.0	1.3333333333333333	1.5	2.6559049179251715	36.0	4.828427124746191	3.9831276631254413	3.9831276631254413	2.914213562373095	2.132993161855452	2.132993161855452	1.1547005383792515	1.1547005383792515	0.5749149571305296	0.5749149571305296	0.23570226039551584	0.23570226039551584	-0.52	1.6143308351592656	5.48	4.480000000000002	3.4800000000000018	39.18475553544408	0.0	0.0	0.0	0.0	0.0	0.0	0.0	0.0	0.0	13.157871367196995	12.152040213667762	12.841643245852019
1,7-phenantroline	4.369351851851852	0.9987962962962966	4.369351851851852	0.9987962962962966	0.4969799703454515	180.20999999999998	172.14599999999996	180.068748256	66.0	0.0	0.0795451487101647	-0.25618358226738563	0.25618358226738563	0.0795451487101647	0.7857142857142857	1.6428571428571428	2.642857142857143	2.6103186874159423	547.2925174892929	9.38046888862398	7.513229344516924	7.513229344516924	6.949489742783178	4.5349785800402	4.5349785800402	3.2107722775257987	3.2107722775257987	2.3533350934851653	2.3533350934851653	1.696560673133365	1.696560673133365	-1.96	2.2893269058399452	7.444412301848199	2.7710289600439837	0.9729204896447569	81.2340281448604	0.0	0.0	0.0	0.0	0.0	0.0	9.967957041894417	0.0	0.0	0.0	12.13273413692322	24.26546827384644
1,8-Cineole	6.060185185185185	0.15798611111111116	6.060185185185185	0.15798611111111116	0.5210255264729503	154.253	136.10899999999998	154.135765196	64.0	0.0	0.0661764034177079	-0.3691300164664661	0.3691300164664661	0.0661764034177079	1.0909090909090908	1.6363636363636365	1.9090909090909092	2.223991853197867	160.9567031494677	8.112884175122364	7.814025684399679	7.814025684399679	5.019385277895634	4.7205267871729495	4.7205267871729495	4.929691517728807	4.929691517728807	3.53588869331727	3.53588869331727	2.744104673446887	2.744104673446887	-0.04	1.8374538503178093	7.600932428048904	2.0070319396307648	1.0992889094512	69.12561297984745	4.736862953800049	0.0	0.0	0.0	0.0	0.0	0.0	0.0	0.0	0.0	0.0	52.372404136937305
17a-Methyltestosterone	11.829503396285052	-0.4839398568069204	11.829503396285052	0.10737154352481726	0.7253305311285855	302.458	272.21799999999996	302.2245802	122.0	0.0	0.15519729043717415	-0.3896027937584239	0.3896027937584239	0.15519729043717415	1.0	1.7272727272727273	2.5	1.6968001719233192	545.9104984355639	15.75071237662706	14.321717212214708	14.321717212214708	10.278440544667594	9.241609972385788	9.241609972385788	9.23754300829547	9.23754300829547	8.524124613416495	8.524124613416495	6.802812902348899	6.802812902348899	-0.6300000000000001	2.7027383775500224	14.930540221711883	4.465593928261609	1.7355442328204815	133.9159794073037	5.106527394840706	0.0	5.783244946364939	0.0	0.0	0.0	4.794537184071822	0.0	0.0	0.0	19.420578929450514	86.5292077442843
1-aminoacridine	5.907234504913077	0.7831046863189722	5.907234504913077	0.7831046863189722	0.44109773137968267	194.237	184.15699999999995	194.08439832	72.0	0.0	0.07299374644714823	-0.39817938463278313	0.39817938463278313	0.07299374644714823	0.8666666666666667	1.6666666666666667	2.6	2.532561174306745	644.1543647116672	10.25071237662706	8.143366018206592	8.143366018206592	7.34333659290053	4.884606204330316	4.884606204330316	3.5949974612384152	3.5949974612384152	2.594332324522712	2.594332324522712	1.821808364780174	1.821808364780174	-2.0899999999999994	2.274155000638787	8.237481994583195	2.953088807142451	1.224224482198085	87.3542708609266	5.733667477162185	0.0	0.0	0.0	0.0	0.0	0.0	4.9839785209472085	0.0	0.0	24.26546827384644	24.26546827384644
1-Bromo-2-methylpropane	3.3136574074074074	0.8009259259259258	3.3136574074074074	0.8009259259259258	0.4848070533454565	137.01999999999998	127.94799999999998	135.988762388	32.0	0.0	0.005436109663751721	-0.09252835897201406	0.09252835897201406	0.005436109663751721	1.6	1.8	1.8	2.5395388613593908	17.609640474436812	4.284457050376173	3.6624215233854005	5.248418062500105	2.270055610029662	1.8302100707555389	2.9516789785019415	1.5481502000794438	2.195630575854625	0.30860669992418377	1.6035674514745462	0.0	0.0	0.48	1.3787834934861756	5.48	2.7032142857142865	4.480000000000002	41.70162497666073	0.0	0.0	0.0	0.0	0.0	0.0	0.0	0.0	0.0	0.0	29.777418297330595	5.917906046161393
1-Bromobutane	3.3095138888888886	1.15625	3.3095138888888886	1.15625	0.5113821197020362	137.01999999999998	127.94799999999998	135.988762388	32.0	0.0	0.003115222707676138	-0.09280798507522109	0.09280798507522109	0.003115222707676138	1.6	2.2	2.2	2.19060968716425	11.119415478763749	4.121320343559643	3.4992848165688697	5.085281355683573	2.414213562373095	1.9743680230989717	3.0958369308453744	1.0425356270978872	1.835533896655239	0.4871840115494858	1.047918465422687	0.13363062095621214	0.6943650748294133	0.48	1.4056390622295665	5.48	4.480000000000002	4.480000000000002	41.70162497666073	0.0	0.0	0.0	0.0	0.0	0.0	0.0	0.0	0.0	0.0	29.27450272056598	6.4208216229260096
1-Bromoheptane	3.4014650651927436	1.177295918367347	3.4014650651927436	1.177295918367347	0.4480453396595322	179.10099999999994	163.981	178.03571258	50.0	0.0	0.0031253024002491038	-0.09280780398759336	0.09280780398759336	0.0031253024002491038	1.0	1.625	2.125	2.53006045688352	29.368065554250645	6.242640687119286	5.6206051601285125	7.206601699243217	3.914213562373095	3.4743680230989717	4.595836930845374	2.1031957988777084	2.8961940684350598	1.2371840115494857	1.797918465422687	0.6980445088455802	1.0945436436242562	0.48	1.8088121254443208	8.48	7.4799999999999995	6.48	60.79645131985057	0.0	0.0	0.0	0.0	0.0	0.0	0.0	0.0	0.0	0.0	48.536967589344016	6.4208216229260096
1-Bromohexane	3.3795422335600906	1.1736111111111112	3.3795422335600906	1.1736111111111112	0.44335116498609134	165.07399999999996	151.97	164.020062516	44.0	0.0	0.0031253010234603405	-0.09280780399301265	0.09280780399301265	0.0031253010234603405	1.1428571428571428	1.8571428571428572	2.2857142857142856	2.447472887876344	23.360990398949916	5.535533905932739	4.913498378941965	6.499494918056669	3.414213562373095	2.9743680230989717	4.095836930845374	1.7496424082844344	2.542640677841786	0.9871840115494857	1.5479184654226867	0.5212678135489435	0.9177669483276194	0.48	1.690933805959686	7.4799999999999995	6.48	6.480000000000001	54.431509205453956	0.0	0.0	0.0	0.0	0.0	0.0	0.0	0.0	0.0	0.0	42.116145966418	6.4208216229260096
1-Bromonapthalene	3.4968287037037036	1.1625925925925928	3.4968287037037036	1.1625925925925928	0.6185548726384287	207.07	200.01399999999995	205.973112324	54.0	0.0	0.025322314400749824	-0.06162840710618613	0.06162840710618613	0.025322314400749824	0.8181818181818182	1.5454545454545454	2.3636363636363638	2.913161163604861	374.03449039867854	7.681798275874712	5.919416357336608	7.505412896451313	5.377010097711745	3.5103494415505327	4.303347711107885	2.460971502380295	3.3153084015548155	1.7364285084335365	2.427929714539915	1.1858825406498368	1.6995803892392656	-0.8200000000000001	2.055950140473121	6.863561560542881	2.6656660782077517	1.1621153719595982	73.98061525687352	0.0	0.0	0.0	0.0	0.0	0.0	0.0	0.0	0.0	0.0	52.328146308719006	16.838815497391202
1-Bromooctane	3.418536824452003	1.1796875	3.418536824452003	1.1796875	0.44486336789425707	193.12799999999993	175.992	192.051362644	56.0	0.0	0.0031253024055150143	-0.09280780398758344	0.09280780398758344	0.0031253024055150143	0.8888888888888888	1.4444444444444444	2.0	2.595082706793886	37.832293921787276	6.949747468305834	6.32771194131506	7.913708480429765	4.414213562373095	3.9743680230989717	5.095836930845374	2.456749189470982	3.2497474590283333	1.4871840115494857	2.0479184654226867	0.874821204142217	1.271320338920893	0.48	1.88523483624215	9.48	8.48	8.48	67.16139343424717	0.0	0.0	0.0	0.0	0.0	0.0	0.0	0.0	0.0	0.0	54.95778921227003	6.4208216229260096
1-Bromopentane	3.350347222222222	1.1675	3.350347222222222	1.1675	0.4291365189405641	151.04699999999997	139.959	150.004412452	38.0	0.0	0.003125129565353894	-0.09280780541812896	0.09280780541812896	0.003125129565353894	1.3333333333333333	2.0	2.1666666666666665	2.3390923149762908	15.900134529890124	4.828427124746191	4.206391597755417	5.792388136870121	2.914213562373095	2.4743680230989717	3.5958369308453744	1.396089017691161	2.1890872872485123	0.7371840115494858	1.297918465422687	0.34449111825230666	0.7409902530309825	0.48	1.6143308351592656	6.48	5.48	4.480000000000002	48.066567091057344	0.0	0.0	0.0	0.0	0.0	0.0	0.0	0.0	0.0	0.0	35.69532434349199	6.4208216229260096
1-Bromopropane	3.248263888888889	1.1319444444444444	3.248263888888889	1.1319444444444444	0.46598815106797925	122.993	115.93699999999998	121.973112324	26.0	0.0	0.0028627972390594535	-0.0928186496107851	0.0928186496107851	0.0028627972390594535	1.75	2.0	2.0	1.9747448713915894	5.245112497836532	3.414213562373095	2.7921780353823222	4.3781745744970255	1.914213562373095	1.4743680230989717	2.5958369308453744	0.6889822365046134	1.4819805060619653	0.18898223650461354	0.9819805060619654	0.0	0.0	0.48	1.370950594454669	4.480000000000002	3.4800000000000018	2.480000000000002	35.33668286226412	0.0	0.0	0.0	0.0	0.0	0.0	0.0	0.0	0.0	0.0	22.85368109763997	6.4208216229260096
1-Butanol	8.06625	0.34375	8.06625	0.34375	0.5128217987135145	74.123	64.04299999999999	74.07316494	32.0	0.0	0.043042283485206966	-0.39637675206921097	0.39637675206921097	0.043042283485206966	1.6	2.2	2.2	2.19060968716425	11.119415478763749	4.121320343559643	3.5685339390596003	3.5685339390596003	2.414213562373095	2.0233345472033855	2.0233345472033855	1.0771601883432524	1.0771601883432524	0.5116672736016926	0.5116672736016926	0.15811388300841892	0.15811388300841892	-0.04	1.4056390622295665	4.960000000000001	3.9600000000000004	3.9600000000000004	32.62831112321538	5.106527394840706	0.0	0.0	0.0	0.0	0.0	0.0	0.0	0.0	0.0	13.344558822616634	6.4208216229260096
1-Butene	3.4791666666666665	1.0833333333333335	3.4791666666666665	1.0833333333333335	0.39998668920534597	56.108000000000004	48.044	56.062600255999996	24.0	0.0	-0.038200393605486604	-0.10309322712116141	0.10309322712116141	0.038200393605486604	2.0	2.25	2.25	2.2968352619191386	14.0	3.414213562373095	2.9915638315627207	2.9915638315627207	1.914213562373095	1.5236033621142737	1.5236033621142737	0.6969234250586759	0.6969234250586759	0.28867513459481287	0.28867513459481287	0.0	0.0	-0.26	1.370950594454669	3.7400000000000007	2.7400000000000007	1.7400000000000013	27.14447433883512	0.0	0.0	0.0	0.0	0.0	0.0	0.0	0.0	0.0	6.578935683598497	12.999757306524504	6.4208216229260096
1-Butyne	4.777777777777778	0.8472222222222222	4.777777777777778	0.8472222222222222	0.3621978219384472	54.092	48.044	54.046950192	22.0	0.0	0.0057572864807760105	-0.120119860594399	0.120119860594399	0.0057572864807760105	2.0	2.25	2.25	2.4330963097956353	29.793193904479523	3.414213562373095	2.784457050376173	2.784457050376173	1.914213562373095	1.349335306374634	1.349335306374634	0.5576775358252053	0.5576775358252053	0.2041241452319315	0.2041241452319315	0.0	0.0	-0.44	1.370950594454669	3.5599999999999996	2.56	1.5600000000000003	26.833302762878645	0.0	0.0	0.0	0.0	0.0	0.0	0.0	0.0	0.0	12.343784214475903	6.923737199690624	0.0
1-Chloro-2-bromoethane	5.1390817901234565	0.7083333333333335	5.1390817901234565	0.7083333333333335	0.4894753713344571	143.41099999999997	139.379	141.918489908	26.0	0.0	0.032014214251992267	-0.12581032716612722	0.12581032716612722	0.032014214251992267	1.75	2.0	2.0	1.9747448713915894	8.0	3.414213562373095	2.1701425083915495	4.512067993524708	1.914213562373095	1.0345224838248486	2.6905138753960998	0.37796447300922714	1.548927215575806	0.07142857142857141	1.1134612334371352	0.0	0.0	0.77	1.370950594454669	4.769999999999999	3.7699999999999987	2.769999999999998	39.27500697474919	0.0	0.0	0.0	0.0	0.0	0.0	0.0	0.0	0.0	11.600939890232516	15.929943897949348	0.0
1-Chloro-2-methylpropane	5.336419753086419	0.6496913580246912	5.336419753086419	0.6496913580246912	0.4335005780105006	92.569	83.497	92.039277968	32.0	0.0	0.024600367701985013	-0.12643686379709015	0.12643686379709015	0.024600367701985013	1.6	1.8	1.8	2.5395388613593903	17.609640474436812	4.284457050376173	3.6624215233854005	4.418350469403855	2.270055610029662	1.8302100707555389	2.3647325545803874	1.5481502000794438	1.856756900003628	0.30860669992418377	0.9258200997725515	0.0	0.0	0.29	1.3787834934861756	5.29	2.5231002331002332	4.289999999999999	38.13734359790105	0.0	0.0	0.0	0.0	0.0	0.0	0.0	0.0	0.0	11.600939890232516	13.847474399381248	5.917906046161393
1-Chlorobutane	5.301651234567901	0.8159722222222223	5.301651234567901	0.8159722222222223	0.4574501894338695	92.569	83.497	92.039277968	32.0	0.0	0.02228548512208906	-0.12671715221213103	0.12671715221213103	0.02228548512208906	1.6	2.2	2.2	2.19060968716425	11.119415478763749	4.121320343559643	3.4992848165688697	4.255213762587324	2.414213562373095	1.9743680230989717	2.5088905069238203	1.0425356270978872	1.4205001001071145	0.4871840115494858	0.7544452534619102	0.13363062095621214	0.4008918628686365	0.29	1.4056390622295665	5.29	4.29	4.289999999999999	38.13734359790105	0.0	0.0	0.0	0.0	0.0	0.0	0.0	0.0	0.0	11.600939890232516	13.344558822616634	6.4208216229260096
1-Chloroheptane	5.4804561917359536	0.8370181405895692	5.4804561917359536	0.8370181405895692	0.40031248794582186	134.64999999999998	119.52999999999999	134.08622816	50.0	0.0	0.02229557434146046	-0.12671696964453744	0.12671696964453744	0.02229557434146046	1.0	1.625	2.125	2.53006045688352	29.368065554250645	6.242640687119286	5.6206051601285125	6.376534106146968	3.914213562373095	3.4743680230989717	4.00889050692382	2.1031957988777084	2.481160271886935	1.2371840115494857	1.5044452534619102	0.6980445088455802	0.8870267453501939	0.29	1.8088121254443208	8.289999999999997	7.289999999999996	6.289999999999997	57.23216994109088	0.0	0.0	0.0	0.0	0.0	0.0	0.0	0.0	0.0	11.600939890232516	32.60702369139466	6.4208216229260096
1-Chlorohexane	5.4372659989921885	0.8333333333333335	5.4372659989921885	0.8333333333333335	0.3954804553285623	120.623	107.51899999999999	120.07057809599999	44.0	0.0	0.022295572962492398	-0.12671696965000712	0.12671696965000712	0.022295572962492398	1.1428571428571428	1.8571428571428572	2.2857142857142856	2.447472887876344	23.360990398949916	5.535533905932739	4.913498378941965	5.66942732496042	3.414213562373095	2.9743680230989717	3.5088905069238203	1.7496424082844344	2.1276068812936617	0.9871840115494857	1.25444525346191	0.5212678135489435	0.7102500500535571	0.29	1.690933805959686	7.29	6.289999999999999	6.290000000000001	50.86722782669427	0.0	0.0	0.0	0.0	0.0	0.0	0.0	0.0	0.0	11.600939890232516	26.186202068468653	6.4208216229260096
1-Chloronapthalene	5.957037037037036	0.8223148148148152	5.957037037037036	0.8223148148148152	0.5564479696593142	162.619	155.56299999999996	162.023627904	54.0	0.0	0.048389036452779	-0.0836642186269789	0.0836642186269789	0.048389036452779	0.8181818181818182	1.5454545454545454	2.3636363636363638	2.913161163604861	374.03449039867854	7.681798275874712	5.919416357336608	6.675345303355063	5.377010097711745	3.5103494415505327	3.88831391455976	2.460971502380295	2.8681716291209005	1.7364285084335365	2.066016729473582	1.1858825406498368	1.4307248613480346	-1.0100000000000002	2.055950140473121	6.684816447411453	2.554171088486387	1.0992297023949698	70.41633387811383	0.0	0.0	0.0	0.0	0.0	0.0	0.0	0.0	0.0	0.0	47.99914230100217	11.452591282926406
1-Chloropentane	5.380293209876543	0.8272222222222223	5.380293209876543	0.8272222222222223	0.3829950768825925	106.596	95.508	106.05492803199999	38.0	0.0	0.022295401268088152	-0.12671697108785232	0.12671697108785232	0.022295401268088152	1.3333333333333333	2.0	2.1666666666666665	2.3390923149762908	15.900134529890124	4.828427124746191	4.206391597755417	4.962320543773872	2.914213562373095	2.4743680230989717	3.0088905069238203	1.396089017691161	1.774053490700388	0.7371840115494858	1.0044452534619102	0.34449111825230666	0.5334733547569203	0.29	1.6143308351592656	6.289999999999999	5.29	4.29	44.502285712297656	0.0	0.0	0.0	0.0	0.0	0.0	0.0	0.0	0.0	11.600939890232516	19.765380445542643	6.4208216229260096
1-Chloropropane	5.1859567901234565	0.7916666666666667	5.1859567901234565	0.7916666666666667	0.41843603646014177	78.542	71.486	78.023627904	26.0	0.0	0.022033046330598795	-0.12672788713835664	0.12672788713835664	0.022033046330598795	1.75	2.0	2.0	1.9747448713915894	5.245112497836532	3.414213562373095	2.7921780353823222	3.548106981400777	1.914213562373095	1.4743680230989717	2.0088905069238203	0.6889822365046134	1.0669467095138407	0.18898223650461354	0.5669467095138407	0.0	0.0	0.29	1.370950594454669	4.29	3.2900000000000005	2.29	31.77240148350444	0.0	0.0	0.0	0.0	0.0	0.0	0.0	0.0	0.0	11.600939890232516	6.923737199690624	6.4208216229260096
1-Decanol	8.507012641489101	0.3700000000000001	8.507012641489101	0.3700000000000001	0.5380402798848124	158.28499999999997	136.10899999999998	158.167065324	68.0	0.0	0.043052407228889096	-0.39637656934228244	0.39637656934228244	0.043052407228889096	0.7272727272727273	1.1818181818181819	1.6363636363636365	2.6909155266923976	53.89311688209828	8.36396103067893	7.811174626178888	7.811174626178888	5.414213562373096	5.023334547203385	5.023334547203385	3.198480531902894	3.198480531902894	2.0116672736016925	2.0116672736016925	1.2456868753581734	1.2456868753581734	-0.04	2.0339309928768716	10.96	9.96	9.960000000000003	70.81796380959504	5.106527394840706	0.0	0.0	0.0	0.0	0.0	0.0	0.0	0.0	0.0	51.8694885601727	6.4208216229260096
1-Decene	3.694651596749811	1.2005208333333335	3.694651596749811	1.2005208333333335	0.3711511006880485	140.27	120.10999999999997	140.15650064	60.0	0.0	-0.03534129310993146	-0.10308297893627165	0.10308297893627165	0.03534129310993146	1.0	1.6	2.2	2.703789901245323	64.43856189774723	7.6568542494923815	7.234204518682006	7.234204518682006	4.914213562373096	4.523603362114273	4.523603362114273	2.845117222155994	2.845117222155994	1.7618016810571366	1.7618016810571366	1.0690052204847234	1.0690052204847234	-0.26	1.9671544718900458	9.739999999999998	8.739999999999998	7.739999999999999	65.33412702521477	0.0	0.0	0.0	0.0	0.0	0.0	0.0	0.0	0.0	6.578935683598497	45.10386542115455	12.841643245852019
1-Dodecanol	8.566063511947316	0.3715277777777777	8.566063511947316	0.3715277777777777	0.51298218123638	186.33899999999994	160.13099999999997	186.198365452	80.0	0.0	0.043052407228889096	-0.39637656934228244	0.39637656934228244	0.043052407228889096	0.6153846153846154	1.0	1.3846153846153846	2.7581498184332935	71.19366193720087	9.778174593052025	9.225388188551984	9.225388188551984	6.414213562373096	6.023334547203385	6.023334547203385	3.905587313089441	3.905587313089441	2.5116672736016925	2.5116672736016925	1.5992402659514469	1.5992402659514469	-0.04	2.155710272483118	12.960000000000003	11.96	11.960000000000003	83.54784803838827	5.106527394840706	0.0	0.0	0.0	0.0	0.0	0.0	0.0	0.0	0.0	64.71113180602472	6.4208216229260096
1-Ethylnaphthalene	2.196759259259259	1.1124537037037037	2.196759259259259	1.1124537037037037	0.5932475127165551	156.228	144.13199999999998	156.093900384	60.0	0.0	-0.015202866398737821	-0.06162937766628351	0.06162937766628351	0.015202866398737821	0.9166666666666666	1.6666666666666667	2.5	2.7909670297392646	382.66537277547695	8.38890505706126	7.248558665513929	7.248558665513929	5.91501490017253	4.382027376825741	4.382027376825741	2.9918256701318344	2.9918256701318344	2.260836788904125	2.260836788904125	1.6007919502216013	1.6007919502216013	-1.2999999999999998	2.16854290746428	7.354540141719628	2.9785914235871633	1.095421436004162	72.84295188002537	0.0	0.0	0.0	0.0	0.0	0.0	0.0	0.0	0.0	0.0	49.38830667892189	22.756721543552597
1-Heptanol	8.365586734693878	0.36479591836734704	8.365586734693878	0.36479591836734704	0.5441914935658748	116.204	100.07599999999998	116.120115132	50.0	0.0	0.04305240722358137	-0.39637656934229265	0.39637656934229265	0.04305240722358137	1.0	1.625	2.125	2.53006045688352	29.368065554250645	6.242640687119286	5.689854282619244	5.689854282619244	3.914213562373095	3.5233345472033855	3.5233345472033855	2.1378203601230736	2.1378203601230736	1.2616672736016925	1.2616672736016925	0.7153567894682631	0.7153567894682631	-0.04	1.8088121254443208	7.96	6.96	5.959999999999999	51.72313746640522	5.106527394840706	0.0	0.0	0.0	0.0	0.0	0.0	0.0	0.0	0.0	32.60702369139466	6.4208216229260096
1-Heptene	3.6324914965986395	1.1883333333333335	3.6324914965986395	1.1883333333333335	0.3744010571354258	98.18900000000001	84.07699999999998	98.109550448	42.0	0.0	-0.03534146559247401	-0.10308297894147123	0.10308297894147123	0.03534146559247401	1.4285714285714286	2.142857142857143	2.5714285714285716	2.558780869327957	37.30296890880646	5.535533905932738	5.112884175122363	5.112884175122363	3.414213562373095	3.0236033621142737	3.0236033621142737	1.7844570503761732	1.7844570503761732	1.0118016810571366	1.0118016810571366	0.5386751345948128	0.5386751345948128	-0.26	1.690933805959686	6.74	5.740000000000001	5.739999999999999	46.23930068202494	0.0	0.0	0.0	0.0	0.0	0.0	0.0	0.0	0.0	6.578935683598497	25.841400552376523	12.841643245852019
1-Heptyne	5.019288548752835	0.9522222222222222	5.019288548752835	0.9522222222222222	0.37298851843849673	96.173	84.07699999999998	96.093900384	40.0	0.0	0.008600766507393786	-0.12010931579491424	0.12010931579491424	0.008600766507393786	1.4285714285714286	2.142857142857143	2.5714285714285716	2.5990382792248434	56.92878689342031	5.535533905932738	4.905777393935816	4.905777393935816	3.414213562373095	2.849335306374634	2.849335306374634	1.6612309264184786	1.6612309264184786	0.9246676531873169	0.9246676531873169	0.4770620726159656	0.4770620726159656	-0.44	1.690933805959686	6.5600000000000005	5.559999999999999	5.559999999999999	45.92812910606846	0.0	0.0	0.0	0.0	0.0	0.0	0.0	0.0	0.0	12.343784214475903	19.765380445542643	6.4208216229260096
1-Hexadecanol	8.643400230952269	0.373046875	8.643400230952269	0.373046875	0.4009684425805356	242.44699999999992	208.17499999999995	242.26096570800001	104.0	0.0	0.043052407228889096	-0.39637656934228244	0.39637656934228244	0.043052407228889096	0.47058823529411764	0.7647058823529411	1.0588235294117647	2.8462622626494953	108.69358616951132	12.606601717798217	12.053815313298175	12.053815313298175	8.414213562373096	8.023334547203385	8.023334547203385	5.319800875462537	5.319800875462537	3.5116672736016925	3.5116672736016925	2.306347047137994	2.306347047137994	-0.04	2.34985075765385	16.96	15.959999999999999	15.960000000000003	109.0076164959747	5.106527394840706	0.0	0.0	0.0	0.0	0.0	0.0	0.0	0.0	0.0	90.39441829772878	6.4208216229260096
1-Hexanol	8.292882653061223	0.36111111111111116	8.292882653061223	0.36111111111111116	0.5339278817039772	102.177	88.065	102.104465068	44.0	0.0	0.04305240583871402	-0.396376569347818	0.396376569347818	0.04305240583871402	1.1428571428571428	1.8571428571428572	2.2857142857142856	2.447472887876344	23.360990398949916	5.535533905932739	4.982747501432696	4.982747501432696	3.414213562373095	3.0233345472033855	3.0233345472033855	1.7842669695298	1.7842669695298	1.0116672736016925	1.0116672736016925	0.5385800941716261	0.5385800941716261	-0.04	1.690933805959686	6.96	5.959999999999999	5.960000000000001	45.35819535200861	5.106527394840706	0.0	0.0	0.0	0.0	0.0	0.0	0.0	0.0	0.0	26.186202068468653	6.4208216229260096
1-Hexene	3.5981944444444443	1.1770833333333335	3.5981944444444443	1.1770833333333335	0.36350557388151317	84.162	72.06599999999999	84.093900384	36.0	0.0	-0.03535136060568804	-0.10308298030401146	0.10308298030401146	0.03535136060568804	1.6666666666666667	2.3333333333333335	2.5	2.4884037718761123	29.01955000865387	4.82842712474619	4.405777393935816	4.405777393935816	2.914213562373095	2.5236033621142737	2.5236033621142737	1.4309036597828992	1.4309036597828992	0.7618016810571366	0.7618016810571366	0.3484617125293379	0.3484617125293379	-0.26	1.6143308351592656	5.740000000000001	4.74	3.7400000000000007	39.874358567628335	0.0	0.0	0.0	0.0	0.0	0.0	0.0	0.0	0.0	6.578935683598497	25.841400552376523	6.4208216229260096
1-Hexene-3-ol	8.73986111111111	-0.2870370370370374	8.73986111111111	0.2870370370370374	0.5303772562261536	100.161	88.06499999999998	100.088815004	42.0	0.0	0.0717744186534131	-0.3890608211861144	0.3890608211861144	0.0717744186534131	1.8571428571428572	2.4285714285714284	2.5714285714285716	2.9843602328703267	50.14170945007629	5.698670612749268	4.723234477438852	4.723234477438852	3.308060412490447	2.615135585194768	2.615135585194768	1.591725039720886	1.591725039720886	0.8565171681406727	0.8565171681406727	0.4136172417380052	0.4136172417380052	-0.30000000000000004	1.679822907155627	6.7	3.8754385964912283	3.5325033952014486	44.66859231982434	5.106527394840706	0.0	0.0	0.0	0.0	0.0	0.0	0.0	0.0	6.578935683598497	19.420578929450514	6.4208216229260096
1-Hexyne	4.964583333333334	0.9409722222222222	4.964583333333334	0.9409722222222222	0.35180438170232986	82.146	72.06599999999999	82.07825032	34.0	0.0	0.008590856339665517	-0.12010931716807507	0.12010931716807507	0.008590856339665517	1.6666666666666667	2.3333333333333335	2.5	2.5438576444484196	47.548875021634686	4.82842712474619	4.198670612749268	4.198670612749268	2.914213562373095	2.349335306374634	2.349335306374634	1.307677535825205	1.307677535825205	0.6746676531873169	0.6746676531873169	0.2788387679126026	0.2788387679126026	-0.44	1.6143308351592656	5.559999999999999	4.559999999999998	3.5599999999999987	39.56318699167186	0.0	0.0	0.0	0.0	0.0	0.0	0.0	0.0	0.0	12.343784214475903	13.344558822616634	6.4208216229260096
1-Iodobutane	2.387438888888889	1.31375	2.387438888888889	1.31375	0.4555087439221296	184.01999999999998	174.94799999999998	183.974898288	32.0	0.0	-0.0004828893241142738	-0.08637609801942987	0.08637609801942987	0.0004828893241142738	1.6	2.2	2.2	2.19060968716425	11.119415478763749	4.121320343559643	3.4992848165688697	5.656783107745193	2.414213562373095	1.9743680230989717	3.4999496951881373	1.0425356270978872	2.1212847726860478	0.4871840115494858	1.2499748475940686	0.13363062095621214	0.8964214570007949	0.73	1.4056390622295665	5.73	4.730000000000001	4.730000000000002	47.095915492063014	0.0	0.0	0.0	0.0	0.0	0.0	0.0	0.0	0.0	0.0	35.93542944968469	10.84837402522042
1-Iodoheptane	2.439189172335601	1.3347959183673468	2.439189172335601	1.3347959183673468	0.3826113647877998	226.10099999999994	210.98099999999997	226.02184848	50.0	0.0	-0.00047281153238877056	-0.08637591717087188	0.08637591717087188	0.00047281153238877056	1.0	1.625	2.125	2.53006045688352	29.368065554250645	6.242640687119286	5.6206051601285125	7.778103451304835	3.914213562373095	3.4743680230989717	4.999949695188137	2.1031957988777084	3.1819449444658687	1.2371840115494857	1.9999748475940686	0.6980445088455802	1.2374190816396606	0.73	1.8088121254443208	8.73	7.730000000000001	6.730000000000001	66.19074183525285	0.0	0.0	0.0	0.0	0.0	0.0	0.0	0.0	0.0	0.0	55.19789431846273	10.84837402522042
1-Iodonapthalene	2.358103703703704	1.318888888888889	2.358103703703704	1.318888888888889	0.6314903352896984	254.07000000000002	247.01399999999995	253.959248224	54.0	0.0	0.020828555684994372	-0.06162848939625385	0.06162848939625385	0.020828555684994372	0.8181818181818182	1.5454545454545454	2.3636363636363638	2.913161163604861	374.03449039867854	7.681798275874712	5.919416357336608	8.076914648512933	5.377010097711745	3.5103494415505327	4.589098587138694	2.460971502380295	3.623162184767779	1.7364285084335365	2.677106898156666	1.1858825406498368	1.8846874895756998	-0.5700000000000001	2.055950140473121	7.099295165750825	2.8147186444835435	1.2472473417222327	79.37490577227581	0.0	0.0	0.0	0.0	0.0	0.0	0.0	0.0	0.0	0.0	36.39820241076966	39.42968612445926
1-Iodopropane	2.351388888888889	1.2894444444444444	2.351388888888889	1.2894444444444444	0.4155697992996972	169.993	162.93699999999998	169.959248224	26.0	0.0	-0.0007353058724687204	-0.08638675432045004	0.08638675432045004	0.0007353058724687204	1.75	2.0	2.0	1.9747448713915894	5.245112497836532	3.414213562373095	2.7921780353823222	4.949676326558645	1.914213562373095	1.4743680230989717	2.9999496951881373	0.6889822365046134	1.7677313820927743	0.18898223650461354	1.2677313820927745	0.0	0.0	0.73	1.370950594454669	4.730000000000001	3.7300000000000018	2.7300000000000018	40.7309733776664	0.0	0.0	0.0	0.0	0.0	0.0	0.0	0.0	0.0	0.0	29.51460782675868	10.84837402522042
1-Methylcyclohexene	2.3506944444444446	1.3252314814814814	2.3506944444444446	1.3252314814814814	0.4063379244355816	96.173	84.07699999999998	96.093900384	40.0	0.0	-0.03229754418464504	-0.0856101292004773	0.0856101292004773	0.03229754418464504	1.4285714285714286	2.2857142857142856	2.5714285714285716	2.4026860869140862	80.03910001730775	5.112884175122364	4.905777393935816	4.905777393935816	3.393846850117352	3.0504768156519493	3.0504768156519493	2.29625873143331	2.29625873143331	1.5180376876527193	1.5180376876527193	0.9987001203553127	0.9987001203553127	-0.26	1.6856161633204378	4.888367952522255	2.1527155819962744	1.340210991593721	45.23346952849571	0.0	0.0	0.0	0.0	0.0	0.0	0.0	0.0	0.0	0.0	11.64912463690315	32.60702369139466
1-Methylfluorene	2.2309259259259258	1.1093055555555555	2.2309259259259258	1.1093055555555555	0.4958738530083485	180.25	168.15399999999997	180.093900384	68.0	0.0	-0.0010825723876776473	-0.06193924352893215	0.06193924352893215	0.0010825723876776473	0.8571428571428571	1.6428571428571428	2.5714285714285716	2.3250739440427632	495.14153898843506	9.543605595440512	8.24855866551393	8.24855866551393	6.860173345306137	5.028473986232466	5.028473986232466	3.934948400654024	3.934948400654024	3.085006396347561	3.085006396347561	2.3169268154102776	2.3169268154102776	-1.5599999999999996	2.585321753695194	7.807968324368292	2.7125481733125425	0.9411945690810563	84.21255040082498	0.0	0.0	0.0	0.0	0.0	0.0	0.0	0.0	0.0	0.0	42.46456947923127	41.16181628110161
1-Methylnaphthalene	2.1574074074074074	1.326388888888889	2.1574074074074074	1.326388888888889	0.5297256591150028	142.201	132.12099999999998	142.07825032	54.0	0.0	-0.015473597845287701	-0.06162938043001279	0.06162938043001279	0.015473597845287701	0.8181818181818182	1.5454545454545454	2.3636363636363638	2.913161163604861	369.2000235425419	7.681798275874712	6.5414518843273814	6.5414518843273814	5.377010097711745	3.8213672050459193	3.8213672050459193	2.7960465736048046	2.7960465736048046	2.007638631877587	2.007638631877587	1.387357325796415	1.387357325796415	-1.2999999999999998	2.055950140473121	6.412726002270941	2.3870748299319726	1.0063206988069775	66.47800976562877	0.0	0.0	0.0	0.0	0.0	0.0	0.0	0.0	0.0	0.0	42.46456947923127	23.259637120317212
1-Methylphenanthrene	2.2152777777777777	1.3153703703703705	2.2152777777777777	1.3153703703703705	0.46568308489933063	192.261	180.16499999999996	192.093900384	72.0	0.0	-0.010274980507209796	-0.06162899269594551	0.06162899269594551	0.010274980507209796	0.6	1.4	2.3333333333333335	2.604862793652033	635.6567221133736	10.25071237662706	8.696152422706634	8.696152422706634	7.360173345306137	5.2320508075688785	5.2320508075688785	3.9567301761277642	3.9567301761277642	3.004647099805733	3.004647099805733	2.1974800803087278	2.1974800803087278	-1.8199999999999994	2.2923505750229562	8.485285194269554	3.094623447309129	1.218907543452171	89.15967429736399	0.0	0.0	0.0	0.0	0.0	0.0	0.0	0.0	0.0	0.0	54.59730361615449	34.03208554924681
1-methyluracil	10.547222222222222	-0.38657407407407374	10.547222222222222	0.3628703703703702	0.4881075894038248	126.11499999999998	120.067	126.042927432	48.0	0.0	0.3275410019684895	-0.3036660541119725	0.3275410019684895	0.3036660541119725	1.5555555555555556	2.2222222222222223	2.6666666666666665	3.523897718994017	309.2243004823359	6.8533711511285205	4.918410714806936	4.918410714806936	4.198377302757663	2.4592760413891077	2.4592760413891077	1.7210463320569864	1.7210463320569864	0.9999945096782269	0.9999945096782269	0.4824330377231074	0.4824330377231074	-1.3199999999999998	1.7965675742516067	5.810208333333333	1.8894292247050735	1.072463407768812	50.76865688246946	4.567099647791355	0.0	0.0	0.0	5.559266895052007	5.689743398203474	9.77851570501903	4.794537184071822	0.0	0.0	0.0	0.0
1-Napthol	9.371203703703703	0.35009259259259307	9.371203703703703	0.35009259259259307	0.6020160700037418	144.17299999999997	136.10899999999998	144.057514876	54.0	0.0	0.12289872819208321	-0.5073115174760925	0.5073115174760925	0.12289872819208321	0.8181818181818182	1.5454545454545454	2.3636363636363638	2.913161163604861	374.03449039867854	7.681798275874712	5.98866547982734	5.98866547982734	5.377010097711745	3.544974002795898	3.544974002795898	2.498274282758562	2.498274282758562	1.7666214190377918	1.7666214190377918	1.208312050653718	1.208312050653718	-1.5	2.055950140473121	6.22562358276644	2.274078478002378	0.9444444444444444	64.90730140342818	5.106527394840706	5.749511833283905	0.0	0.0	0.0	0.0	0.0	0.0	0.0	0.0	36.39820241076966	11.452591282926406
1-Napthylamine	5.7562037037037035	0.8500925925925928	5.7562037037037035	0.8500925925925928	0.5629544406745023	143.189	134.11699999999996	143.073499288	54.0	0.0	0.0393211270578291	-0.39822585696205237	0.39822585696205237	0.0393211270578291	0.8181818181818182	1.5454545454545454	2.3636363636363638	2.913161163604861	374.03449039867854	7.681798275874712	6.118802153517008	6.118802153517008	5.377010097711745	3.610042339640732	3.610042339640732	2.568375672974065	2.568375672974065	1.823361559760488	1.823361559760488	1.2504627916220954	1.2504627916220954	-1.5	2.055950140473121	6.22562358276644	2.274078478002378	0.9444444444444444	65.45295834824488	5.733667477162185	0.0	0.0	0.0	0.0	0.0	0.0	0.0	0.0	0.0	36.39820241076966	11.452591282926406
1-Nitronapthalene	10.620466742252457	-0.3587962962962967	10.620466742252457	0.16490740740740772	0.49116998683506796	173.171	166.11499999999998	173.047678464	64.0	0.0	0.2766861184339474	-0.2582903694094381	0.2766861184339474	0.2582903694094381	1.0	1.6923076923076923	2.4615384615384617	2.8309756583676706	459.9363285884866	9.259148545064338	6.805162060755066	6.805162060755066	6.287693700234703	3.910122374466009	3.910122374466009	2.7553840678436106	2.7553840678436106	1.9633177672942652	1.9633177672942652	1.3675182867269733	1.3675182867269733	-1.9	2.165908407119638	7.733836486578785	2.8603023152422966	1.2418451678191935	74.76604337373197	0.0	0.0	0.0	0.0	5.687386274683562	0.0	10.114318268765572	0.0	0.0	0.0	30.33183534230805	11.452591282926406
1-Nitropropane	9.40486111111111	-0.31944444444444464	9.40486111111111	0.0972222222222221	0.3683783959320464	89.09400000000001	82.038	89.047678464	36.0	0.0	0.2031542109616376	-0.2645488497261411	0.2645488497261411	0.2031542109616376	1.8333333333333333	2.3333333333333335	2.3333333333333335	2.831257109931365	52.75488750216347	4.991563831562721	3.677923738800779	3.677923738800779	2.770055610029662	1.8884829188734962	1.8884829188734962	1.056341286747133	1.056341286747133	0.40618098358503424	0.40618098358503424	0.18257418583505536	0.18257418583505536	-0.6000000000000001	1.3485878960124225	5.4	2.6272727272727274	3.4000000000000012	36.12211097912257	0.0	0.0	0.0	6.544756405912575	0.0	0.0	10.114318268765572	0.0	0.0	0.0	6.923737199690624	0.0
1-Nonanol	8.468954790249434	0.36882716049382713	8.468954790249434	0.36882716049382713	0.5446193762686498	144.25799999999998	124.09799999999997	144.15141526	62.0	0.0	0.04305240722888908	-0.39637656934228244	0.39637656934228244	0.04305240722888908	0.8	1.3	1.8	2.6476048489438337	44.68995593589281	7.6568542494923815	7.10406784499234	7.10406784499234	4.914213562373096	4.523334547203385	4.523334547203385	2.8449271413096207	2.8449271413096207	1.7616672736016925	1.7616672736016925	1.0689101800615366	1.0689101800615366	-0.04	1.9671544718900458	9.96	8.960000000000003	7.960000000000003	64.45302169519843	5.106527394840706	0.0	0.0	0.0	0.0	0.0	0.0	0.0	0.0	0.0	45.448666937246685	6.4208216229260096
1-Nonene	3.678478757243638	1.1981292517006803	3.678478757243638	1.1981292517006803	0.3770196486235494	126.24300000000001	108.09899999999998	126.14085057599999	54.0	0.0	-0.03534129311518334	-0.10308297893627165	0.10308297893627165	0.03534129311518334	1.1111111111111112	1.7777777777777777	2.3333333333333335	2.6638838873981836	55.058650025961626	6.949747468305834	6.527097737495458	6.527097737495458	4.414213562373095	4.023603362114273	4.023603362114273	2.4915638315627207	2.4915638315627207	1.5118016810571366	1.5118016810571366	0.8922285251880863	0.8922285251880863	-0.26	1.88523483624215	8.739999999999998	7.739999999999999	7.740000000000001	58.969184910818164	0.0	0.0	0.0	0.0	0.0	0.0	0.0	0.0	0.0	6.578935683598497	38.68304379822854	12.841643245852019
1-Nonyne	5.093246488410179	0.9620181405895691	5.093246488410179	0.9620181405895691	0.3901989127271806	124.22699999999999	108.09899999999998	124.12520051199999	52.0	0.0	0.008600939421240919	-0.12010931578969078	0.12010931578969078	0.008600939421240919	1.1111111111111112	1.7777777777777777	2.3333333333333335	2.6880553308882695	76.52932501298082	6.949747468305834	6.31999095630891	6.31999095630891	4.414213562373095	3.849335306374634	3.849335306374634	2.368337707605026	2.368337707605026	1.4246676531873166	1.4246676531873166	0.8306154632092392	0.8306154632092392	-0.44	1.88523483624215	8.560000000000002	7.560000000000003	7.560000000000003	58.658013334861685	0.0	0.0	0.0	0.0	0.0	0.0	0.0	0.0	0.0	12.343784214475903	32.60702369139466	6.4208216229260096
1-Octadecanol	8.670099556057359	0.3734567901234569	8.670099556057359	0.3734567901234569	0.32906087107631243	270.501	232.19699999999995	270.292265836	116.0	0.0	0.043052407228889096	-0.39637656934228244	0.39637656934228244	0.043052407228889096	0.42105263157894735	0.6842105263157895	0.9473684210526315	2.8766966445353965	128.62570933197804	14.020815280171313	13.468028875671271	13.468028875671271	9.414213562373096	9.023334547203383	9.023334547203383	6.026907656649085	6.026907656649085	4.0116672736016925	4.0116672736016925	2.659900437731268	2.659900437731268	-0.04	2.430151800897395	18.96	17.959999999999997	17.960000000000004	121.73750072476793	5.106527394840706	0.0	0.0	0.0	0.0	0.0	0.0	0.0	0.0	0.0	103.2360615435808	6.4208216229260096
1-Octanol	8.42278195074326	0.3671875	8.42278195074326	0.3671875	0.5470483699238978	130.231	112.08699999999997	130.135765196	56.0	0.0	0.04305240722887934	-0.3963765693422825	0.3963765693422825	0.04305240722887934	0.8888888888888888	1.4444444444444444	2.0	2.595082706793886	37.832293921787276	6.949747468305834	6.396961063805792	6.396961063805792	4.414213562373095	4.023334547203385	4.023334547203385	2.491373750716347	2.491373750716347	1.5116672736016925	1.5116672736016925	0.8921334847648998	0.8921334847648998	-0.04	1.88523483624215	8.960000000000003	7.960000000000003	7.9600000000000035	58.08807958080182	5.106527394840706	0.0	0.0	0.0	0.0	0.0	0.0	0.0	0.0	0.0	39.02784531432067	6.4208216229260096
1-Octene	3.6583205782312924	1.1944444444444444	3.6583205782312924	1.1944444444444444	0.37835862251165964	112.216	96.08799999999998	112.12520051199999	48.0	0.0	-0.03534129448857064	-0.10308297893628117	0.10308297893628117	0.03534129448857064	1.25	2.0	2.5	2.616293090417985	46.0	6.242640687119286	5.81999095630891	5.81999095630891	3.914213562373095	3.5236033621142737	3.5236033621142737	2.1380104409694467	2.1380104409694467	1.2618016810571366	1.2618016810571366	0.7154518298914495	0.7154518298914495	-0.26	1.8088121254443208	7.739999999999999	6.74	5.740000000000001	52.60424279642155	0.0	0.0	0.0	0.0	0.0	0.0	0.0	0.0	0.0	6.578935683598497	32.26222217530253	12.841643245852019
1-Octyne	5.060742630385487	0.9583333333333334	5.060742630385487	0.9583333333333334	0.385205719157119	110.2	96.08799999999998	110.109550448	46.0	0.0	0.008600938043744328	-0.12010931578970033	0.12010931578970033	0.008600938043744328	1.25	2.0	2.5	2.646949873687806	66.59772060569361	6.242640687119286	5.612884175122363	5.612884175122363	3.914213562373095	3.349335306374634	3.349335306374634	2.0147843170117525	2.0147843170117525	1.174667653187317	1.174667653187317	0.6538387679126024	0.6538387679126024	-0.44	1.8088121254443208	7.5600000000000005	6.5600000000000005	5.559999999999999	52.29307122046507	0.0	0.0	0.0	0.0	0.0	0.0	0.0	0.0	0.0	12.343784214475903	26.186202068468653	6.4208216229260096
1-Pentadecanol	8.627606275502442	0.3727777777777779	8.627606275502442	0.3727777777777779	0.43631140166890525	228.41999999999993	196.16399999999996	228.24531564400002	98.0	0.0	0.043052407228889096	-0.39637656934228244	0.39637656934228244	0.043052407228889096	0.5	0.8125	1.125	2.8282624126385487	98.00257888348511	11.899494936611669	11.346708532111627	11.346708532111627	7.914213562373096	7.523334547203385	7.523334547203385	4.966247484869263	4.966247484869263	3.2616672736016925	3.2616672736016925	2.129570351841357	2.129570351841357	-0.04	2.306121219004528	15.959999999999999	14.960000000000003	13.959999999999999	102.64267438157809	5.106527394840706	0.0	0.0	0.0	0.0	0.0	0.0	0.0	0.0	0.0	83.97359667480276	6.4208216229260096
1-Pentanol	8.19736111111111	0.355	8.19736111111111	0.355	0.513281356352027	88.15	76.054	88.088815004	38.0	0.0	0.04305223345357219	-0.3963765707960063	0.3963765707960063	0.04305223345357219	1.3333333333333333	2.0	2.1666666666666665	2.3390923149762908	15.900134529890124	4.828427124746191	4.275640720246148	4.275640720246148	2.914213562373095	2.5233345472033855	2.5233345472033855	1.4307135789365262	1.4307135789365262	0.7616672736016925	0.7616672736016925	0.36180339887498936	0.36180339887498936	-0.04	1.6143308351592656	5.959999999999999	4.960000000000001	3.9600000000000004	38.993253237611995	5.106527394840706	0.0	0.0	0.0	0.0	0.0	0.0	0.0	0.0	0.0	19.765380445542643	6.4208216229260096
1-Pentene	3.5504166666666666	1.1527777777777777	3.5504166666666666	1.1527777777777777	0.4356038269849662	70.13499999999999	60.05499999999999	70.07825032	30.0	0.0	-0.0356039482616076	-0.10308315147465182	0.10308315147465182	0.0356039482616076	1.8	2.4	2.4	2.4017152226171965	21.219280948873624	4.121320343559642	3.698670612749268	3.698670612749268	2.414213562373095	2.0236033621142737	2.0236033621142737	1.0773502691896257	1.0773502691896257	0.4927992798267443	0.4927992798267443	0.20412414523193148	0.20412414523193148	-0.26	1.4056390622295665	4.74	3.7400000000000007	3.740000000000001	33.50941645323173	0.0	0.0	0.0	0.0	0.0	0.0	0.0	0.0	0.0	6.578935683598497	19.420578929450514	6.4208216229260096
1-Pentyne	4.889027777777778	0.9166666666666666	4.889027777777778	0.9166666666666666	0.40753889061933823	68.119	60.05499999999999	68.062600256	28.0	0.0	0.008338403904863673	-0.12010949085897654	0.12010949085897654	0.008338403904863673	1.8	2.4	2.4	2.4836995705912646	38.49022499567306	4.121320343559642	3.4915638315627207	3.4915638315627207	2.414213562373095	1.849335306374634	1.849335306374634	0.9541241452319313	0.9541241452319313	0.3943375672974064	0.3943375672974064	0.14433756729740643	0.14433756729740643	-0.44	1.4056390622295665	4.559999999999998	3.5599999999999987	3.5599999999999974	33.19824487727526	0.0	0.0	0.0	0.0	0.0	0.0	0.0	0.0	0.0	12.343784214475903	6.923737199690624	6.4208216229260096
1-Phenylethanol	9.023703703703704	-0.3414814814814817	9.023703703703704	0.3414814814814817	0.6011560814583125	122.16699999999997	112.08699999999997	122.07316494	48.0	0.0	0.07614397553191857	-0.3887122290252251	0.3887122290252251	0.07614397553191857	1.2222222222222223	1.7777777777777777	2.111111111111111	2.8482340505977515	167.1823264341432	6.69023444431199	5.411315210637714	5.411315210637714	4.304530452640311	3.0349078960545595	3.0349078960545595	2.0866570717385144	2.0866570717385144	1.281977023245168	1.281977023245168	0.73155530511111	0.73155530511111	-0.8200000000000001	1.9003726279897948	6.302249388753057	2.6460974753069504	1.5413467698836087	54.95552110048619	5.106527394840706	0.0	0.0	0.0	0.0	0.0	0.0	0.0	0.0	0.0	30.33183534230805	12.487188691387619
1-Propanol	7.875	0.3194444444444444	7.875	0.3194444444444444	0.46378398302396845	60.096	52.032	60.057514876	26.0	0.0	0.04278927992053378	-0.39638735063233616	0.39638735063233616	0.04278927992053378	1.75	2.0	2.0	1.9747448713915894	5.245112497836532	3.414213562373095	2.861427157873053	2.861427157873053	1.914213562373095	1.5233345472033855	1.5233345472033855	0.7236067977499788	0.7236067977499788	0.2236067977499789	0.2236067977499789	0.0	0.0	-0.04	1.370950594454669	3.9600000000000004	2.9600000000000004	1.96	26.263369008818778	5.106527394840706	0.0	0.0	0.0	0.0	0.0	0.0	0.0	0.0	0.0	6.923737199690624	6.4208216229260096
1-Tetradecanol	8.60975905328022	0.37244897959183665	8.60975905328022	0.37244897959183665	0.4676414309457237	214.39299999999992	184.15299999999996	214.22966558000002	92.0	0.0	0.043052407228889096	-0.39637656934228244	0.39637656934228244	0.043052407228889096	0.5333333333333333	0.8666666666666667	1.2	2.807925738880524	89.51182269698973	11.192388155425121	10.63960175092508	10.63960175092508	7.414213562373096	7.023334547203385	7.023334547203385	4.612694094275989	4.612694094275989	3.0116672736016925	3.0116672736016925	1.9527936565447201	1.9527936565447201	-0.04	2.2593895430561943	14.960000000000003	13.959999999999999	13.960000000000003	96.27773226718149	5.106527394840706	0.0	0.0	0.0	0.0	0.0	0.0	0.0	0.0	0.0	77.55277505187675	6.4208216229260096
2,2',3,3',4,4',5,5',6,6'-PCB	6.202787855883093	-0.011980032753841963	6.202787855883093	0.0004496654628936003	0.27103096544978694	498.6620000000001	498.6620000000001	493.6885268	118.0	0.0	0.08089169560206744	-0.08191175609571663	0.08191175609571663	0.08089169560206744	0.22727272727272727	0.36363636363636365	0.5454545454545454	3.0269140714779517	669.959813936206	16.92820323027551	9.77964473009227	17.33893419027682	10.10683602522959	5.139822365046135	8.91946709513841	3.8898223650461348	7.669467095138411	2.669607704741969	7.223108828511612	1.6487860888755979	4.303501123769647	1.3399999999999999	2.499719362818697	19.66192528605641	7.296647595353457	3.1030608322441124	175.52115959437774	0.0	0.0	0.0	0.0	0.0	0.0	0.0	0.0	0.0	0.0	116.00939890232513	0.0
2,2',3,3',4,4',5,5'-PCB	6.168621189216426	0.11953231292517041	6.168621189216426	0.11953231292517041	0.31432774546069	429.77199999999993	427.756	425.766471504	106.0	0.0	0.07995712549757195	-0.08263047890614486	0.08263047890614486	0.07995712549757195	0.4	0.7	1.0	2.826348678606057	646.0791147319976	15.187716254269354	9.178416322453067	15.225847890600708	9.251795315372458	4.916558430416161	7.94027421448998	3.695794084147539	6.7779811756841175	2.495417996271316	5.998250800292688	1.5377212774952849	3.345368056011362	0.7599999999999998	2.422187966034601	17.11919928633218	6.479848053181384	2.953511058082786	154.91462714061439	0.0	0.0	0.0	0.0	0.0	0.0	0.0	0.0	0.0	0.0	92.80751912186011	12.13273413692322
2,2',3,3',4,4'-PCB	6.146028596623834	0.27590041572184476	6.146028596623834	0.27590041572184476	0.4687210242976453	360.882	356.8500000000001	357.844416208	94.0	0.0	0.07843208976290234	-0.08265479781254144	0.08265479781254144	0.07843208976290234	0.4444444444444444	0.7777777777777778	1.1111111111111112	2.7065514301640405	564.9500798683472	13.4472292782632	8.577187914813868	13.112761590924595	8.43042811032654	4.7052606240736	6.973047462128965	3.4458211432101655	5.772079288728288	2.360540365664324	4.947738550351391	1.4678280130854013	2.7423069619198226	0.17999999999999988	2.3488954154272776	14.586227811599894	5.6636735958285	2.5577035854260415	134.30809468685104	0.0	0.0	0.0	0.0	0.0	0.0	0.0	0.0	0.0	0.0	81.73837347831832	12.13273413692322
2,2',3,3',5,5',6,6'-PCB	6.1751518014613245	0.15574074074074118	6.1751518014613245	0.15574074074074118	0.398071015019033	429.772	427.75600000000003	425.766471504	106.0	0.0	0.06873159584075052	-0.08263150414566144	0.08263150414566144	0.06873159584075052	0.4	0.6	0.8	2.9603124448074865	593.5791147319975	15.187716254269356	9.178416322453067	15.225847890600708	9.25179531537246	4.916558430416161	7.94027421448998	3.686354603284105	6.82701300228344	2.4735899020325953	5.623212024861387	1.5853085576948518	3.5822842459411164	0.7599999999999997	2.3790680789926975	17.11919928633218	6.479848053181384	2.953511058082786	154.91462714061439	0.0	0.0	0.0	0.0	0.0	0.0	0.0	0.0	0.0	0.0	92.80751912186011	12.13273413692322
2,2',3,3',5,6-PCB	6.152559208868732	0.28725308641975356	6.152559208868732	0.28725308641975356	0.4687210242976452	360.8820000000002	356.8500000000001	357.844416208	94.0	0.0	0.06867657102947984	-0.0826892431618577	0.0826892431618577	0.06867657102947984	0.6111111111111112	1.1666666666666667	1.7222222222222223	2.8275167984188183	594.2000798683471	13.4472292782632	8.577187914813866	13.112761590924595	8.430428110326542	4.7052606240736	6.973047462128965	3.4445557264723976	5.800049525721898	2.3327286032604455	4.726442234799476	1.5065090929927998	2.914633368334153	0.17999999999999983	2.321663006895512	14.586227811599894	5.6636735958285	2.5577035854260415	134.30809468685104	0.0	0.0	0.0	0.0	0.0	0.0	0.0	0.0	0.0	0.0	81.73837347831831	12.13273413692322
2,2',3,3'-PCB	6.118392542202065	0.47993827160493874	6.118392542202065	0.47993827160493874	0.6072884054188123	291.99199999999996	285.944	289.922360912	82.0	0.0	0.06706786736892664	-0.08268925055954367	0.08268925055954367	0.06706786736892664	0.5625	0.9375	1.3125	2.6810701118984746	485.037124074059	11.706742302257043	7.975959507174664	10.999675291248483	7.6090609052806215	4.49396281773104	6.005820709767949	3.2027568496606893	4.773086049160358	2.193363070524224	3.8311682107734923	1.4236236427408047	2.228278678311557	-0.4000000000000001	2.2667532414844427	12.06741181593845	4.8484918126975005	2.1622496394808524	113.70156223308769	0.0	0.0	0.0	0.0	0.0	0.0	0.0	0.0	0.0	0.0	70.6692278347765	12.13273413692322
2,2',3,4,4',5',6-PCB	6.170936004031241	0.1038604742308451	6.170936004031241	0.1038604742308451	0.3397360631509804	395.3270000000001	392.3030000000001	391.805443856	100.0	0.0	0.08089168068342151	-0.08428815600622089	0.08428815600622089	0.08089168068342151	0.5789473684210527	1.0526315789473684	1.5263157894736843	2.8276498484770998	634.6079666719705	14.317472766266278	8.877802118633467	14.169304740762652	8.841111712849498	4.810909527244879	7.456660838309473	3.5690794053189885	6.302537677577718	2.41027375413542	5.234830427296282	1.5335950504188256	3.3785554418159216	0.4699999999999997	2.3650413617808197	15.851269764825574	6.071664934514076	2.9133054618232097	144.61136091373268	0.0	0.0	0.0	0.0	0.0	0.0	0.0	0.0	0.0	0.0	87.27294630008922	12.13273413692322
2,2',3,4,5,5',6-PCB	6.173392542202065	0.09743874401612551	6.173392542202065	0.09743874401612551	0.3397360631509804	395.32700000000017	392.30300000000017	391.805443856	100.0	0.0	0.08089168073864207	-0.08431958793819813	0.08431958793819813	0.08089168073864207	0.5789473684210527	1.0526315789473684	1.5789473684210527	2.8656071971830133	634.6079666719705	14.317472766266278	8.877802118633468	14.169304740762652	8.841111712849498	4.810909527244879	7.456660838309473	3.569079405318989	6.302537677577718	2.4075488107266634	5.248984696439271	1.5304505562470152	3.256568594158772	0.4700000000000001	2.3812375741457816	15.851269764825574	6.071664934514076	2.9133054618232097	144.61136091373268	0.0	0.0	0.0	0.0	0.0	0.0	0.0	0.0	0.0	0.0	81.2065792316276	18.19910120538483
2,2',3,4,5,5'-PCB	6.152559208868732	0.19155139833711288	6.152559208868732	0.19155139833711288	0.3701149223599203	360.88200000000006	356.85	357.844416208	94.0	0.0	0.07995711813732131	-0.08431959503414753	0.08431959503414753	0.07995711813732131	0.5555555555555556	1.2222222222222223	1.8888888888888888	2.7538014116404876	620.4500798683472	13.4472292782632	8.577187914813866	13.112761590924595	8.413591357920932	4.699277559929892	6.967064397985258	3.472065264869691	5.856794717850571	2.321201839509301	4.637303565347771	1.4727594598763636	2.768034456166289	0.17999999999999983	2.3428842308276683	14.586227811599894	5.6636735958285	2.6971387556458106	134.30809468685104	0.0	0.0	0.0	0.0	0.0	0.0	0.0	0.0	0.0	0.0	69.60563934139509	24.26546827384644
2,2',3,4,5-PCB	6.1251952632905	0.40145108969513776	6.1251952632905	0.40145108969513776	0.5165015321569533	326.437	321.39699999999993	323.88338856	88.0	0.0	0.06706785298896516	-0.08360577471063455	0.08360577471063455	0.06706785298896516	0.5882352941176471	1.2352941176470589	1.9411764705882353	2.685870782385162	577.348938365776	12.576985790260121	8.276573710994265	12.05621844108654	8.002907755397972	4.593628656758613	6.48345102180475	3.347541586023099	5.354306565994751	2.2517330343307957	4.1054946791299995	1.4407784945866398	2.491744571738618	-0.1100000000000001	2.277578785631064	13.324679228788067	5.255925392825009	2.669225413029379	124.00482845996933	0.0	0.0	0.0	0.0	0.0	0.0	0.0	0.0	0.0	0.0	70.1374335880858	18.19910120538483
2,2',3,4,6-PCB	6.136769337364575	0.3781380700428323	6.136769337364575	0.3781380700428323	0.5165015321569533	326.43700000000007	321.3970000000001	323.88338856	88.0	0.0	0.06856670141215077	-0.08428815600632175	0.08428815600632175	0.06856670141215077	0.6470588235294118	1.2941176470588236	1.9411764705882353	2.7215230752246455	577.3489383657761	12.576985790260121	8.276573710994267	12.05621844108654	8.002907755397974	4.593628656758613	6.48345102180475	3.342359053969287	5.378359687672318	2.2444609642843396	3.9115222129936793	1.4661901357845675	2.700905775538468	-0.1100000000000001	2.2679314766860355	13.324679228788067	5.255925392825009	2.669225413029379	124.00482845996936	0.0	0.0	0.0	0.0	0.0	0.0	0.0	0.0	0.0	0.0	64.0710665196242	24.26546827384644
2,2',3,5,5',6-PCB	6.152559208868732	0.28725308641975356	6.152559208868732	0.28725308641975356	0.46872102429764523	360.88200000000006	356.85000000000014	357.844416208	94.0	0.0	0.06867654236619448	-0.08431958793830133	0.08431958793830133	0.06867654236619448	0.6111111111111112	1.1666666666666667	1.7222222222222223	2.820292008545056	594.2000798683472	13.4472292782632	8.577187914813868	13.112761590924595	8.413591357920934	4.699277559929892	6.967064397985258	3.4673455244379743	5.8813106311502334	2.309539909371977	4.4490362946141575	1.4987117906566425	2.8959601552445062	0.17999999999999977	2.312694893178031	14.586227811599894	5.6636735958285	2.6971387556458106	134.30809468685104	0.0	0.0	0.0	0.0	0.0	0.0	0.0	0.0	0.0	0.0	69.60563934139509	24.26546827384644
2,2',3,5'-PCB	6.118392542202065	0.4799382716049385	6.118392542202065	0.4799382716049385	0.6072884054188123	291.99199999999996	285.944	289.922360912	82.0	0.0	0.06706783888559549	-0.08431959506067334	0.08431959506067334	0.06706783888559549	0.6875	1.4375	2.1875	2.671376416567896	534.5371240740591	11.706742302257043	7.9759595071746645	10.999675291248483	7.592224152875015	4.487979753587332	5.999837645624242	3.2255466476262664	4.854347154588692	2.1701743766357544	3.5537622705881735	1.4157106424991228	2.209489767316388	-0.4000000000000001	2.2597086953451058	12.06741181593845	4.8484918126975005	2.3058823529411763	113.7015622330877	0.0	0.0	0.0	0.0	0.0	0.0	0.0	0.0	0.0	0.0	58.53649369785329	24.26546827384644
2,2,3-Trimethylbutane	2.261574074074074	0.5	2.261574074074074	0.5	0.4387734079247987	100.205	84.07699999999998	100.12520051199999	44.0	0.0	-0.03595364166053182	-0.06227354329393883	0.06227354329393883	0.03595364166053182	1.0	1.1428571428571428	1.1428571428571428	3.541196965079901	45.548875021634686	6.077350269189626	6.077350269189626	6.077350269189626	2.9433756729740645	2.9433756729740645	2.9433756729740645	3.5207259421636907	3.5207259421636907	1.7320508075688774	1.7320508075688774	0.0	0.0	0.0	1.3143204867061786	7.0	1.8518518518518519	2.6666666666666665	46.92890371420919	0.0	0.0	0.0	0.0	0.0	0.0	0.0	0.0	0.0	0.0	34.61868599845312	11.332896515558172
2,2',4,4',5,5'-PCB	6.12232489292013	0.3764810965538483	6.12232489292013	0.3764810965538483	0.4687210242976451	360.88200000000023	356.8500000000002	357.844416208	94.0	0.0	0.06070624407386389	-0.08360577488804843	0.08360577488804843	0.06070624407386389	0.3888888888888889	0.6666666666666666	1.0	2.691548107647243	564.9500798683472	13.4472292782632	8.577187914813866	13.112761590924594	8.396754605515326	4.693294495786185	6.96108133384155	3.492326322385509	5.935527082829146	2.310102998137368	4.379821147486505	1.4579333464324744	2.7552104651656766	0.17999999999999983	2.2881896003996816	14.586227811599894	5.6636735958285	2.8482947891828854	134.30809468685104	0.0	0.0	0.0	0.0	0.0	0.0	0.0	0.0	0.0	0.0	69.60563934139509	24.26546827384644
2,2',4,4',6,6'-PCB	6.133898966994204	0.37372448979591866	6.133898966994204	0.37372448979591866	0.5010592048292073	360.882	356.85000000000014	357.844416208	94.0	0.0	0.05147787785879655	-0.0842325547422036	0.0842325547422036	0.05147787785879655	0.4444444444444444	0.6666666666666666	0.8888888888888888	2.7761581852522488	518.4500798683472	13.4472292782632	8.577187914813866	13.112761590924595	8.396754605515328	4.693294495786185	6.96108133384155	3.4888699056657826	5.990541973572176	2.2637589905989843	3.8925594975614097	1.562064782531826	3.5739845161406647	0.17999999999999972	2.19679360206445	14.586227811599894	5.6636735958285	2.8482947891828854	134.30809468685104	0.0	0.0	0.0	0.0	0.0	0.0	0.0	0.0	0.0	0.0	69.60563934139509	24.26546827384644
2,2',4,5'-PCB	6.102188838498361	0.5524691358024696	6.102188838498361	0.5524691358024696	0.6072884054188123	291.99199999999996	285.944	289.922360912	82.0	0.0	0.049924383342690046	-0.08431959508786477	0.08431959508786477	0.049924383342690046	0.5625	1.1875	1.875	2.623188385098829	534.5371240740591	11.706742302257043	7.975959507174664	10.999675291248483	7.575387400469409	4.4819966894436245	5.993854581480535	3.2483364455918426	4.935608260017025	2.1497106261560424	3.262202061259865	1.4118057173527394	2.3135512849018545	-0.4000000000000002	2.2223636494627286	12.06741181593845	4.8484918126975005	2.464317019722425	113.70156223308767	0.0	0.0	0.0	0.0	0.0	0.0	0.0	0.0	0.0	0.0	52.47012662939167	30.33183534230805
2,2,4,6,6'-PCB	6.1270962459057685	0.4143518518518523	6.1270962459057685	0.4143518518518523	0.5521362037971856	326.437	321.39700000000005	323.88338856	88.0	0.0	0.05147786359894787	-0.08423255474220379	0.08423255474220379	0.05147786359894787	0.5882352941176471	1.0	1.4705882352941178	2.7742731827209743	533.8489383657761	12.576985790260121	8.276573710994265	12.05621844108654	8.002907755397976	4.593628656758613	6.483451021804749	3.341093637231519	5.406329924665928	2.2196417804652033	3.6639828222951283	1.5176828896078383	3.110069674382671	-0.11000000000000015	2.2056039731055384	13.324679228788067	5.255925392825009	2.669225413029379	124.00482845996935	0.0	0.0	0.0	0.0	0.0	0.0	0.0	0.0	0.0	0.0	64.0710665196242	24.26546827384644
2,2,4-Trimethylpentane	2.2847222222222223	0.5219907407407407	2.2847222222222223	0.5219907407407407	0.4911539632740701	114.232	96.08799999999998	114.14085057599999	50.0	0.0	-0.038018218252164164	-0.06275372160759639	0.06275372160759639	0.038018218252164164	1.125	1.5	1.5	3.388924101358251	54.928786893420316	6.784457050376174	6.784457050376174	6.784457050376174	3.4165022194363885	3.4165022194363885	3.4165022194363885	4.158631167129105	4.158631167129105	1.0206207261596576	1.0206207261596576	1.2247448713915892	1.2247448713915892	0.0	1.210810026106033	8.0	2.52	6.0	53.2938458286058	0.0	0.0	0.0	0.0	0.0	0.0	0.0	0.0	0.0	0.0	34.61868599845312	17.75371813848418
2,2,5-Trimethylhexane	2.300972222222222	0.5320138888888889	2.300972222222222	0.5320138888888889	0.5339051517407362	128.259	108.09899999999998	128.15650064	56.0	0.0	-0.03825133759960815	-0.06277326460408876	0.06277326460408876	0.03825133759960815	1.1111111111111112	1.5555555555555556	1.6666666666666667	3.28071084001375	64.59772060569361	7.491563831562722	7.491563831562722	7.491563831562722	3.9165022194363885	3.9165022194363885	3.9165022194363885	4.4931821564919865	4.4931821564919865	1.471687836487032	1.471687836487032	0.7216878364870322	0.7216878364870322	0.0	1.5938548967005406	9.0	3.239669421487603	8.0	59.658787943002416	0.0	0.0	0.0	0.0	0.0	0.0	0.0	0.0	0.0	0.0	41.03950762137913	17.75371813848418
2,2',6,6'-PCB	6.1062629125724355	0.530092592592593	6.1062629125724355	0.530092592592593	0.6072884054188123	291.992	285.944	289.922360912	82.0	0.0	0.04999657957127431	-0.08360593466247933	0.08360593466247933	0.04999657957127431	0.5	0.75	1.0	2.773146422929383	444.53712407405914	11.706742302257043	7.9759595071746645	10.999675291248483	7.6090609052806215	4.49396281773104	6.005820709767949	3.193317368797255	4.82211787575968	2.1755245703314223	3.435406147028847	1.4733009966838502	2.6461548326246773	-0.40000000000000024	2.2149255017258307	12.06741181593845	4.8484918126975005	2.1622496394808524	113.70156223308769	0.0	0.0	0.0	0.0	0.0	0.0	0.0	0.0	0.0	0.0	58.53649369785328	24.26546827384644
2,2-Dimethyl-1-butanol	8.594027777777779	0.13888888888888884	8.594027777777779	0.13888888888888884	0.5586541703076433	102.177	88.06499999999998	102.104465068	44.0	0.0	0.048152855759497626	-0.39582051920065514	0.39582051920065514	0.048152855759497626	1.4285714285714286	1.8571428571428572	1.8571428571428572	3.3604351426960575	42.14170945007629	5.914213562373096	5.361427157873052	5.361427157873052	3.121320343559643	2.730441328389933	2.730441328389933	2.6758808359747874	2.6758808359747874	1.3851379460783748	1.3851379460783748	0.11180339887498945	0.11180339887498945	-0.04	1.6774212838293645	6.96	2.3141072195146584	2.6311409395973158	45.35819535200859	5.106527394840706	0.0	0.0	0.0	0.0	0.0	0.0	0.0	0.0	0.0	20.771211599071872	11.83581209232279
2,2-Dimethylbutane	2.2430555555555554	0.5416666666666667	2.2430555555555554	0.5416666666666667	0.4244820558666797	86.178	72.06599999999999	86.109550448	38.0	0.0	-0.03852311765626792	-0.06488336083848827	0.06488336083848827	0.03852311765626792	1.1666666666666667	1.3333333333333333	1.3333333333333333	3.168489872670569	29.793193904479523	5.207106781186548	5.207106781186548	5.207106781186548	2.5606601717798214	2.560660171779821	2.560660171779821	2.914213562373095	2.914213562373095	1.0606601717798212	1.0606601717798212	0.0	0.0	0.0	1.3516441151533922	6.0	1.6326530612244898	4.0	40.563961599812586	0.0	0.0	0.0	0.0	0.0	0.0	0.0	0.0	0.0	0.0	34.11577042168851	5.41499046939678
2,2-Dimethylpentane	2.2743055555555554	0.5503472222222222	2.2743055555555554	0.5503472222222222	0.4750207476322447	100.205	84.07699999999998	100.12520051199999	44.0	0.0	-0.03827118037973427	-0.0653625715831776	0.0653625715831776	0.03827118037973427	1.1428571428571428	1.5714285714285714	1.5714285714285714	3.154490065368808	38.49022499567306	5.914213562373096	5.914213562373096	5.914213562373096	3.060660171779821	3.060660171779821	3.060660171779821	3.310660171779822	3.310660171779822	0.9999999999999998	0.9999999999999998	0.7499999999999998	0.7499999999999998	0.0	1.2958363892911637	7.0	2.34375	6.0	46.9289037142092	0.0	0.0	0.0	0.0	0.0	0.0	0.0	0.0	0.0	0.0	34.11577042168851	11.83581209232279
2,2-Dimethylpentanol	8.725138888888889	0.14756944444444442	8.725138888888889	0.14756944444444442	0.5958406756278831	116.20400000000001	100.076	116.120115132	50.0	0.0	0.04816288099372805	-0.3958203358972684	0.3958203358972684	0.04816288099372805	1.375	1.875	2.0	3.3733815525636603	57.407165571558394	6.621320343559643	6.0685339390596	6.0685339390596	3.6213203435596424	3.230441328389933	3.230441328389933	3.0723274453815135	3.0723274453815135	1.354807860188464	1.354807860188464	0.7558336368008463	0.7558336368008463	-0.04	1.672629192274968	7.96	3.079539221938775	3.026851631655436	51.72313746640521	5.106527394840706	0.0	0.0	0.0	0.0	0.0	0.0	0.0	0.0	0.0	27.19203322199788	11.83581209232279
2,2-Dimethylpropanol	8.402777777777779	0.09722222222222232	8.402777777777779	0.09722222222222232	0.4685173382418855	88.14999999999999	76.05399999999999	88.088815004	38.0	0.0	0.04789883650898876	-0.3958312170553949	0.3958312170553949	0.04789883650898876	1.3333333333333333	1.5	1.5	3.168489872670569	33.69332843436965	5.207106781186548	4.654320376686505	4.654320376686505	2.5606601717798214	2.1697811566101115	2.1697811566101115	2.7187740547882404	2.7187740547882404	0.47434164902525683	0.47434164902525683	0.0	0.0	-0.04	1.3516441151533922	5.959999999999999	1.6056599286563615	3.9600000000000004	38.993253237611995	5.106527394840706	0.0	0.0	0.0	0.0	0.0	0.0	0.0	0.0	0.0	20.771211599071872	5.41499046939678
2,2'-PCB	6.072096245905769	0.722777777777778	6.072096245905769	0.722777777777778	0.6589511753025439	223.10199999999998	215.03799999999995	222.000305616	70.0	0.0	0.04844225069728425	-0.08366330502680881	0.08366330502680881	0.04844225069728425	0.5714285714285714	0.9285714285714286	1.2857142857142858	2.6088478266698347	406.07964673815036	9.966255326250886	7.374731099535462	8.88658899157237	6.787693700234703	4.282665011388479	5.038593957406935	2.959692556111213	3.7740928095924255	2.037885757316831	2.697062199396923	1.3592746823259052	1.834341496856612	-0.9800000000000001	2.2000990748542533	9.570263430477349	4.035028731724091	1.7674308323125671	93.09502977932435	0.0	0.0	0.0	0.0	0.0	0.0	0.0	0.0	0.0	0.0	59.60008219123469	12.13273413692322
2,3,3',4,4',5-PCB	6.146028596623834	0.21472757621567173	6.146028596623834	0.21472757621567173	0.3701149223599203	360.88200000000006	356.8500000000001	357.844416208	94.0	0.0	0.07995621051332959	-0.08271244023625789	0.08271244023625789	0.07995621051332959	0.5555555555555556	1.2222222222222223	1.8333333333333333	2.6749554502007733	620.4500798683472	13.4472292782632	8.577187914813866	13.112761590924597	8.413591357920932	4.699277559929892	6.967064397985258	3.4767850053014078	5.83227880455091	2.333228842839523	4.823674523588226	1.446596226320615	2.6558197106341086	0.17999999999999983	2.3459422651490653	14.586227811599894	5.6636735958285	2.6971387556458106	134.30809468685104	0.0	0.0	0.0	0.0	0.0	0.0	0.0	0.0	0.0	0.0	75.6720064098567	23.762552697081826
2,3,3',4,4'6-PCB	6.166861929957167	0.19895597127740028	6.166861929957167	0.19895597127740028	0.3397360631509804	395.3270000000001	392.303	391.805443856	100.0	0.0	0.07854097876418102	-0.08354927591780954	0.08354927591780954	0.07854097876418102	0.5263157894736842	1.105263157894737	1.736842105263158	2.8028536035012035	663.8579666719705	14.317472766266278	8.877802118633467	14.169304740762652	8.8411117128495	4.81090952724488	7.456660838309473	3.566087873247135	6.2995461455058654	2.4186771210463553	5.272469447938595	1.5320823730179018	3.278039102154923	0.4699999999999998	2.3587973365639487	15.851269764825574	6.071664934514076	2.9133054618232097	144.6113609137327	0.0	0.0	0.0	0.0	0.0	0.0	0.0	0.0	0.0	0.0	87.2729463000892	12.13273413692322
2,3',4,4',5-PCB	6.150102670697908	0.20078703703703749	6.150102670697908	0.20078703703703749	0.3701149223599203	360.8820000000001	356.8500000000001	357.844416208	94.0	0.0	0.07995711112008747	-0.0842881560599009	0.0842881560599009	0.07995711112008747	0.5555555555555556	1.2222222222222223	1.8333333333333333	2.7165459731419466	620.4500798683472	13.4472292782632	8.577187914813866	13.112761590924595	8.413591357920932	4.699277559929892	6.967064397985258	3.472065264869691	5.856794717850571	2.323926782918058	4.623149296204782	1.476767534971661	2.8908848847469266	0.17999999999999983	2.318649538537481	14.586227811599894	5.6636735958285	2.6971387556458106	134.30809468685106	0.0	0.0	0.0	0.0	0.0	0.0	0.0	0.0	0.0	0.0	75.6720064098567	18.19910120538483
2,3',4,4'-PCB	6.136769337364575	0.31652777777777796	6.136769337364575	0.31652777777777796	0.5165015321569533	326.43700000000007	321.397	323.88338856	88.0	0.0	0.0784320824621372	-0.08428815605999784	0.08428815605999784	0.0784320824621372	0.5882352941176471	1.2352941176470589	1.8823529411764706	2.649505991756738	577.3489383657761	12.576985790260121	8.276573710994267	12.05621844108654	8.002907755397974	4.593628656758613	6.4834510218047505	3.347078794401004	5.353843774372657	2.256487967614562	4.097893171234134	1.441820902766719	2.5893543377011574	-0.11000000000000015	2.277578785631064	13.324679228788067	5.255925392825009	2.669225413029379	124.00482845996936	0.0	0.0	0.0	0.0	0.0	0.0	0.0	0.0	0.0	0.0	70.1374335880858	18.19910120538483
2,3,4,5,6-PCB	6.150799949609473	0.1694578294280682	6.150799949609473	0.1694578294280682	0.40784371633318905	326.4370000000001	321.3970000000001	323.88338856	88.0	0.0	0.0808916659395578	-0.08191362995434055	0.08191362995434055	0.0808916659395578	0.5294117647058824	0.9411764705882353	1.411764705882353	2.795373917060275	533.848938365776	12.576985790260121	8.276573710994265	12.05621844108654	8.036581260209188	4.605594785046027	6.495417150092165	3.3109365863075064	5.200758951353645	2.272268055314436	4.549018617199262	1.4631679578202357	2.8197611289986395	-0.1100000000000001	2.355321342231357	13.324679228788067	5.255925392825009	2.3800247427959538	124.00482845996936	0.0	0.0	0.0	0.0	0.0	0.0	0.0	0.0	0.0	0.0	88.33653479347065	5.563451491696996
2,3',4',5-PCB	6.088158226253463	0.49556374401612535	6.088158226253463	0.49556374401612535	0.6072884054188125	291.992	285.944	289.922360912	82.0	0.0	0.05979892681342513	-0.08431960212768279	0.08431960212768279	0.05979892681342513	0.625	1.3125	2.0	2.5794829348325483	534.5371240740591	11.706742302257043	7.975959507174664	10.999675291248483	7.575387400469408	4.4819966894436245	5.9938545814805355	3.25305618602356	4.911092346717363	2.1590126860775083	3.4627272886433103	1.3823822917196569	2.0792339938069997	-0.40000000000000013	2.2570073619135433	12.06741181593845	4.8484918126975005	2.464317019722425	113.70156223308767	0.0	0.0	0.0	0.0	0.0	0.0	0.0	0.0	0.0	0.0	52.47012662939167	35.89528683400505
2,3,4,5-Tetrachlorophenol	9.045895061728395	-0.1749382716049377	9.045895061728395	0.014876543209876969	0.5287193643960513	231.893	229.87699999999998	229.885975404	60.0	0.0	0.13679496818852263	-0.506280155911067	0.506280155911067	0.13679496818852263	0.9090909090909091	1.4545454545454546	2.0	3.455546483817783	270.8740242221354	8.593858127134677	5.036421756726493	8.06013754080031	5.036581260209188	2.556886012958059	4.068743904994967	1.8194623185249332	3.360555864293221	1.0834183396561423	2.8248590488873746	0.560392834051838	1.3516688763234272	0.17999999999999988	1.9718983443825908	9.269445438282649	3.2769974682229126	1.672676908811774	83.43870177921967	5.106527394840706	10.772145147025231	0.0	0.0	0.0	0.0	0.0	0.0	0.0	0.0	46.40375956093006	0.0
2,3,4,6-Tetrachlorophenol	9.104598765432097	-0.24746913580246854	9.104598765432097	0.02391975308641925	0.5287193643960513	231.893	229.87699999999998	229.885975404	60.0	0.0	0.15390607157818922	-0.5047815553822836	0.5047815553822836	0.15390607157818922	0.9090909090909091	1.4545454545454546	2.0	3.4555464838177836	270.8740242221354	8.593858127134677	5.036421756726493	8.06013754080031	5.036581260209188	2.556886012958059	4.068743904994967	1.8167840993920317	3.3871132988916983	1.0899617666782824	2.6302036156680804	0.5566149846991828	1.4640532430918096	0.17999999999999988	1.9718983443825908	9.269445438282649	3.2769974682229126	1.672676908811774	83.43870177921967	5.106527394840706	5.022633313741326	5.749511833283905	0.0	0.0	0.0	0.0	0.0	0.0	0.0	46.40375956093006	6.06636706846161
2',3,4-PCB	6.102602670697907	0.5593672839506176	6.102602670697907	0.5593672839506176	0.6489454818006695	257.54699999999997	250.49099999999996	255.961333264	76.0	0.0	0.06701340800544696	-0.08434373910015898	0.08434373910015898	0.06701340800544696	0.7333333333333333	1.4	2.066666666666667	2.54151459652031	474.7259470533523	10.836498814253964	7.675345303355063	9.943132141410427	7.181540550352055	4.382330850416052	5.516224269443735	3.1082714496611494	4.329871829882968	2.1068219893736413	3.1777008748377615	1.3561935168844406	1.891818105772404	-0.6900000000000003	2.237274572710121	10.815469160963003	4.441475409041874	2.2827579558028908	103.398296006206	0.0	0.0	0.0	0.0	0.0	0.0	0.0	0.0	0.0	0.0	59.06828794454399	23.762552697081826
2,3,4'-PCB	6.102602670697907	0.5593672839506176	6.102602670697907	0.5593672839506176	0.6489454818006695	257.54699999999997	250.49099999999996	255.961333264	76.0	0.0	0.06701340800544696	-0.08434373910015898	0.08434373910015898	0.06701340800544696	0.7333333333333333	1.4	2.066666666666667	2.54151459652031	474.7259470533523	10.836498814253964	7.675345303355063	9.943132141410427	7.181540550352055	4.382330850416052	5.516224269443735	3.1082714496611494	4.329871829882968	2.1068219893736413	3.1777008748377615	1.3561935168844406	1.891818105772404	-0.6900000000000003	2.237274572710121	10.815469160963003	4.441475409041874	2.2827579558028908	103.398296006206	0.0	0.0	0.0	0.0	0.0	0.0	0.0	0.0	0.0	0.0	59.06828794454399	23.762552697081826
2,3,4-Trichlorophenol	8.949506172839506	-0.05919753086419699	8.949506172839506	0.05919753086419699	0.6324908101043021	197.448	194.424	195.924947756	54.0	0.0	0.13530637711137786	-0.5063360989163133	0.5063360989163133	0.13530637711137786	1.0	1.6	2.1	3.3421538077705124	232.41499587006638	7.723614639131599	4.735807552906891	7.003594390962255	4.625897657686229	2.4512371097867787	3.5851305288144606	1.6944758480562467	2.8576049208153074	1.014800851481219	2.2984242510452977	0.5157084692588512	1.0461600656011831	-0.1100000000000001	1.9321601728882982	7.991112234580385	2.868476365519269	1.3129740658129554	73.13543555233801	5.106527394840706	10.772145147025231	0.0	0.0	0.0	0.0	0.0	0.0	0.0	0.0	34.802819670697545	12.13273413692322
2,3,4-Trimethylpentane	2.314814814814815	0.8425925925925924	2.314814814814815	0.8425925925925924	0.5174907689766356	114.23199999999999	96.08799999999998	114.14085057599999	50.0	0.0	-0.039643009079065525	-0.06250911399286939	0.06250911399286939	0.039643009079065525	0.625	0.875	0.875	3.464226847231096	45.05865002596162	6.732050807568877	6.732050807568878	6.732050807568878	3.5534180126147956	3.553418012614796	3.553418012614796	3.347150628109128	3.347150628109128	2.103133692252835	2.103133692252835	0.7698003589195014	0.7698003589195014	0.0	1.6403360647604435	8.0	3.111111111111111	2.34375	53.29384582860579	0.0	0.0	0.0	0.0	0.0	0.0	0.0	0.0	0.0	0.0	34.61868599845312	17.75371813848418
2,3,5,6-Tetrachlorophenol	9.135185185185184	-0.28626543209876476	9.135185185185184	0.014876543209876969	0.6695808979155974	231.89299999999997	229.877	229.885975404	60.0	0.0	0.1553443703833756	-0.5047442945185681	0.5047442945185681	0.1553443703833756	0.9090909090909091	1.2727272727272727	1.6363636363636365	3.4555464838177836	270.8740242221354	8.593858127134677	5.036421756726492	8.06013754080031	5.036581260209188	2.556886012958059	4.068743904994968	1.8167840993920314	3.3871132988916988	1.0886226571118316	2.6434823329673183	0.5605562529934782	1.3600861678325433	0.17999999999999988	1.9718983443825908	9.269445438282649	3.2769974682229126	1.672676908811774	83.43870177921967	5.106527394840706	10.045266627482652	5.749511833283905	0.0	0.0	0.0	0.0	0.0	0.0	0.0	46.40375956093006	6.06636706846161
2,3',5-PCB	6.081355505165028	0.6614588057445205	6.081355505165028	0.6614588057445205	0.6489454818006694	257.54699999999997	250.49099999999996	255.961333264	76.0	0.0	0.04849465469316166	-0.08432138858941543	0.08432138858941543	0.04849465469316166	0.7333333333333333	1.4666666666666666	2.2	2.5789507732878176	491.9759470533523	10.836498814253964	7.675345303355064	9.943132141410427	7.164703797946449	4.376347786272345	5.510241205300027	3.1345155713206756	4.41458725900525	2.0640291395246693	2.863811566140192	1.374732389129649	1.9637807577335826	-0.6900000000000001	2.2156902379386123	10.815469160963003	4.441475409041874	2.4595834898957136	103.39829600620601	0.0	0.0	0.0	0.0	0.0	0.0	0.0	0.0	0.0	0.0	46.93555380762077	35.89528683400505
2,3,5-Trichlorophenol	8.980092592592593	-0.09799382716049321	8.980092592592593	0.09799382716049321	0.6324908101043021	197.448	194.42399999999998	195.924947756	54.0	0.0	0.13668414224966086	-0.5062820799199345	0.5062820799199345	0.13668414224966086	1.1	1.7	2.2	3.3105328747224076	236.16499587006643	7.723614639131599	4.735807552906891	7.003594390962255	4.6090609052806215	2.4452540456430714	3.579147464670753	1.7207199697157718	2.94232034993759	0.9737831435076203	1.984048698537045	0.5424073426366768	1.1341837204188554	-0.1100000000000001	1.8235900040480661	7.991112234580385	2.868476365519269	1.4834320321309065	73.135435552338	5.106527394840706	10.772145147025231	0.0	0.0	0.0	0.0	0.0	0.0	0.0	0.0	34.802819670697545	6.06636706846161
2,3,6-Trichlorophenol	9.038796296296296	-0.17052469135802406	9.038796296296296	0.09182098765432145	0.6324908101043021	197.44799999999998	194.424	195.924947756	54.0	0.0	0.15379467411584982	-0.5047827742432046	0.5047827742432046	0.15379467411584982	1.0	1.5	2.0	3.3421538077705124	232.4149958700664	7.723614639131599	4.73580755290689	7.003594390962254	4.625897657686228	2.4512371097867787	3.5851305288144606	1.6917976289233452	2.8841623554137836	1.0197980079660296	2.11910175984042	0.5163780240420767	1.039520706951564	-0.1100000000000001	1.9321601728882982	7.991112234580385	2.868476365519269	1.3129740658129554	73.135435552338	5.106527394840706	5.022633313741326	5.749511833283905	0.0	0.0	0.0	0.0	0.0	0.0	0.0	34.802819670697545	12.13273413692322
2,3-Dichloronitrobenzene	10.23645061728395	-0.5751851851851852	10.23645061728395	0.01466049382716017	0.5065691418971879	192.001	188.977	190.954083696	58.0	0.0	0.28890671361269615	-0.258262479856549	0.28890671361269615	0.258262479856549	1.3636363636363635	2.0	2.4545454545454546	3.2735808215375433	300.6337992264623	8.430721420318147	5.251689930015016	6.763547822051925	5.125897657686229	2.71073657828561	3.4666655243040645	1.8300534863665565	2.6152180861163905	1.1279085521676426	1.9368354295128214	0.633420283033144	0.9979664786778766	-0.8	1.939180308334545	8.298039215686273	3.067883356476889	1.6121146565711195	72.6909112957601	0.0	5.022633313741326	0.0	0.0	5.687386274683562	0.0	10.114318268765572	0.0	0.0	0.0	29.268246848926644	6.06636706846161
2,3-Dichlorophenol	8.883703703703704	0.017746913580247492	8.883703703703704	0.017746913580247492	0.6227397221533864	163.003	158.97099999999998	161.963920108	48.0	0.0	0.1351975437381777	-0.506337987443325	0.506337987443325	0.1351975437381777	1.2222222222222223	1.8888888888888888	2.3333333333333335	3.2478347337367026	202.0478870500104	6.8533711511285205	4.43519334908729	5.947051241124199	4.21521405516327	2.3455882066154987	3.1015171526339533	1.5729437012815082	2.3581083010313417	0.9312122039111687	1.7401390812563475	0.49241539666224377	0.7879550363727411	-0.4000000000000001	1.8289585849367	6.716279069767443	2.4602853745541022	1.2885813148788927	62.83216932545632	5.106527394840706	10.772145147025231	0.0	0.0	0.0	0.0	0.0	0.0	0.0	0.0	29.268246848926644	12.13273413692322
2,3-Dimethyl-1,3-Butadiene	3.6550925925925926	1.0648148148148149	3.6550925925925926	1.0648148148148149	0.42498877012082603	82.14599999999999	72.06599999999999	82.07825032	34.0	0.0	-0.04012105686863892	-0.09587009501833442	0.09587009501833442	0.04012105686863892	1.0	1.1666666666666667	1.1666666666666667	3.5677034550432034	66.03910001730776	5.154700538379252	4.414213562373095	4.414213562373095	2.6427344100918364	1.9571067811865475	1.9571067811865475	1.5606601717798212	1.5606601717798212	0.7285533905932737	0.7285533905932737	0.0	0.0	-0.52	1.3609640474436813	5.48	1.8066556556023234	1.7673563218390813	39.18475553544408	0.0	0.0	0.0	0.0	0.0	0.0	0.0	0.0	0.0	0.0	24.304080427335528	13.847474399381248
2,3-Dimethylbutane	2.240740740740741	0.8518518518518517	2.240740740740741	0.8518518518518517	0.4590282783168001	86.178	72.06599999999999	86.109550448	38.0	0.0	-0.04481265908420449	-0.06252913230679805	0.06252913230679805	0.04481265908420449	0.6666666666666666	0.8333333333333334	0.8333333333333334	2.993497243478473	21.019550008653873	5.154700538379252	5.154700538379252	5.154700538379252	2.6427344100918364	2.642734410091837	2.642734410091837	2.4880338717125854	2.4880338717125854	1.3333333333333337	1.3333333333333337	0.0	0.0	0.0	1.3609640474436813	6.0	2.2222222222222223	2.25	40.563961599812586	0.0	0.0	0.0	0.0	0.0	0.0	0.0	0.0	0.0	0.0	27.694948798762496	11.835812092322787
2,3-Dimethylnaphthalene	2.2407407407407405	1.3338888888888891	2.2407407407407405	1.3338888888888891	0.5476492453414699	156.22799999999998	144.13199999999998	156.093900384	60.0	0.0	-0.018120794233776178	-0.061629542911535946	0.061629542911535946	0.018120794233776178	0.75	1.1666666666666667	1.5833333333333333	2.839519942810835	372.8078661934481	8.55204176387779	7.464101615137755	7.464101615137755	5.770856947829095	4.2320508075688785	4.2320508075688785	3.2836176536952957	3.2836176536952957	2.3620366943553006	2.3620366943553006	1.4679663199254893	1.4679663199254893	-1.2999999999999998	2.067284072935027	7.354540141719628	2.6325540535695073	1.095421436004162	72.84295188002538	0.0	0.0	0.0	0.0	0.0	0.0	0.0	0.0	0.0	0.0	36.39820241076966	35.74682581170483
2,3-Dimethylpentane	2.2962962962962963	0.8657407407407406	2.2962962962962963	0.8657407407407406	0.5001817914751358	100.20499999999998	84.07699999999998	100.12520051199999	44.0	0.0	-0.042223386517280546	-0.06511846835372892	0.06511846835372892	0.042223386517280546	1.1428571428571428	1.5714285714285714	1.5714285714285714	3.1442082073698243	37.30296890880646	5.8618073195658	5.8618073195658	5.8618073195658	3.1807392125526213	3.1807392125526213	3.1807392125526213	2.629549110512868	2.629549110512868	1.7820217383170776	1.7820217383170776	0.47140452079103173	0.47140452079103173	0.0	1.6457113704075785	7.0	3.061224489795918	2.6666666666666665	46.92890371420919	0.0	0.0	0.0	0.0	0.0	0.0	0.0	0.0	0.0	0.0	34.11577042168851	11.835812092322787
2,3-Dimethylpyridine	4.078703703703704	1.1180555555555558	4.078703703703704	1.1180555555555558	0.49138777691763613	107.156	98.08399999999999	107.073499288	42.0	0.0	0.04012645863504943	-0.2613343140404534	0.2613343140404534	0.04012645863504943	1.375	2.125	2.5	3.134861511345448	160.49662946459569	5.983127663125442	5.179264403068835	5.179264403068835	3.804530452640311	2.6871474887586198	2.6871474887586198	1.9057102982872964	1.9057102982872964	1.2711667966168751	1.2711667966168751	0.5646259177748997	0.5646259177748997	-0.85	1.7681772153059907	5.2898601398601395	1.94826211591866	0.8609369312528817	49.38093532923669	0.0	0.0	0.0	0.0	0.0	0.0	4.9839785209472085	0.0	0.0	0.0	6.06636706846161	25.477292959539852
2,4,5-PCB	6.078898966994204	0.6706944444444447	6.078898966994204	0.6706944444444447	0.6489454818006694	257.54699999999997	250.49099999999996	255.961333264	76.0	0.0	0.0484937945184033	-0.0843437391001621	0.0843437391001621	0.0484937945184033	0.6666666666666666	1.2666666666666666	1.9333333333333333	2.5305947893481706	474.7259470533523	10.836498814253964	7.675345303355064	9.943132141410427	7.164703797946449	4.376347786272345	5.510241205300027	3.131061247626727	4.4111329353113025	2.0836332954851726	2.900294934652442	1.3481648187372348	1.8729134968717112	-0.6900000000000001	2.23080781612746	10.815469160963003	4.441475409041874	2.4595834898957136	103.39829600620602	0.0	0.0	0.0	0.0	0.0	0.0	0.0	0.0	0.0	0.0	46.935553807620764	35.89528683400505
2,4',5-PCB	6.078898966994204	0.6706944444444447	6.078898966994204	0.6706944444444447	0.6489454818006694	257.54699999999997	250.49099999999996	255.961333264	76.0	0.0	0.0484937945184033	-0.0843437391001621	0.0843437391001621	0.0484937945184033	0.6666666666666666	1.2666666666666666	1.9333333333333333	2.5305947893481706	474.7259470533523	10.836498814253964	7.675345303355064	9.943132141410427	7.164703797946449	4.376347786272345	5.510241205300027	3.131061247626727	4.4111329353113025	2.0836332954851726	2.900294934652442	1.3481648187372348	1.8729134968717112	-0.6900000000000001	2.23080781612746	10.815469160963003	4.441475409041874	2.4595834898957136	103.39829600620602	0.0	0.0	0.0	0.0	0.0	0.0	0.0	0.0	0.0	0.0	46.935553807620764	35.89528683400505
2,4,5-Trichlorophenol	8.949506172839506	-0.05919753086419699	8.949506172839506	0.05919753086419699	0.6324908101043021	197.448	194.42399999999998	195.924947756	54.0	0.0	0.13526196657892553	-0.5063378547624448	0.5063378547624448	0.13526196657892553	0.9	1.4	1.9	3.282462907453522	209.1649958700664	7.723614639131599	4.735807552906891	7.003594390962255	4.6090609052806215	2.4452540456430714	3.5791474646707533	1.7177284376439181	2.9393288178657366	0.9897400799397605	2.0146234618348746	0.512065744723926	1.0531448034938056	-0.1100000000000001	1.8411270751217121	7.991112234580385	2.868476365519269	1.4834320321309065	73.135435552338	5.106527394840706	5.749511833283905	0.0	0.0	0.0	0.0	0.0	0.0	0.0	0.0	34.802819670697545	6.06636706846161
2,4,6-PCB	6.086398966994205	0.6433541194255481	6.086398966994205	0.6433541194255481	0.6489454818006694	257.54699999999997	250.49099999999996	255.961333264	76.0	0.0	0.049888665141983424	-0.084343739047924	0.084343739047924	0.049888665141983424	0.6666666666666666	1.2	1.7333333333333334	2.584092666430649	454.47594705335234	10.836498814253964	7.675345303355063	9.943132141410427	7.181540550352056	4.382330850416052	5.516224269443734	3.103551709229433	4.35438774318263	2.095659090223351	2.9775761939115473	1.3901527042527324	2.1318034336242677	-0.6900000000000001	2.2035231135469866	10.815469160963003	4.441475409041874	2.2827579558028908	103.39829600620601	0.0	0.0	0.0	0.0	0.0	0.0	0.0	0.0	0.0	0.0	53.00192087608238	29.828919765543436
2,4,6-Trichlorophenol	9.008209876543209	-0.13172839506172784	9.008209876543209	0.13172839506172784	0.6761278584580761	197.44799999999998	194.424	195.924947756	54.0	0.0	0.15236011963259538	-0.5048259317440998	0.5048259317440998	0.15236011963259538	1.0	1.4	1.8	3.310532874722407	236.16499587006643	7.723614639131599	4.735807552906891	7.003594390962254	4.6090609052806215	2.4452540456430714	3.5791474646707533	1.71804175058287	2.968877784536067	0.9816656800962112	1.7761145480185128	0.5345846445042868	1.3515622748040932	-0.1100000000000001	1.8235900040480661	7.991112234580385	2.868476365519269	1.4834320321309065	73.135435552338	5.106527394840706	0.0	5.749511833283905	0.0	0.0	0.0	0.0	0.0	0.0	0.0	34.802819670697545	12.13273413692322
2,4,6-Trimethylphenol	9.33074074074074	0.42185185185185214	9.33074074074074	0.42185185185185214	0.579935465772167	136.19399999999996	124.09799999999997	136.088815004	54.0	0.0	0.1209035857971855	-0.507407026806241	0.507407026806241	0.1209035857971855	1.0	1.4	1.8	3.310532874722407	227.90033336357598	7.723614639131599	6.60191413387921	6.60191413387921	4.6090609052806215	3.378307336129231	3.378307336129231	2.7473242719855233	2.7473242719855233	1.635398313074665	1.635398313074665	1.1724021086084526	1.1724021086084526	-0.9800000000000001	1.8235900040480661	7.130864745011085	2.331452780904245	1.1276912984196836	61.3204632148828	5.106527394840706	5.749511833283905	0.0	0.0	0.0	0.0	0.0	0.0	0.0	0.0	17.696185628620217	31.898114582465862
2,4,6-Trinitrotoluene	10.53175925925926	-0.9172222222222217	10.53175925925926	0.2077777777777774	0.5701986965935285	227.132	222.09199999999998	227.01783487999998	84.0	0.0	0.28556378704429247	-0.2583023118452238	0.28556378704429247	0.2583023118452238	0.875	1.25	1.5	3.5727545380551327	461.8906850873485	12.455665446700479	7.945831067662305	7.945831067662305	7.341111712849499	3.9209660466395224	3.9209660466395224	2.8803508683557393	2.8803508683557393	1.941837229419262	1.941837229419262	1.1542228780857877	1.1542228780857877	-2.5799999999999996	2.159859200309156	11.494515648286141	3.8845644213917137	1.9188916339253488	87.75527240139297	0.0	5.563451491696996	0.0	0.0	17.062158824050687	0.0	30.342954806296717	0.0	0.0	0.0	0.0	6.923737199690624
2,4-Dichlorophenol	8.853117283950617	0.05654320987654371	8.853117283950617	0.05654320987654371	0.6227397221533864	163.003	158.97099999999998	161.963920108	48.0	0.0	0.13377340772986268	-0.5063937792446614	0.5063937792446614	0.13377340772986268	1.2222222222222223	1.8888888888888888	2.3333333333333335	3.1716780304409156	222.29788705001033	6.8533711511285205	4.43519334908729	5.947051241124199	4.198377302757663	2.339605142471791	3.0955340884902456	1.595733499247085	2.4393694064596763	0.909727692782049	1.4475581112786318	0.4812682351436621	0.8897621639757384	-0.4000000000000001	1.7965675742516067	6.716279069767443	2.4602853745541022	1.5012345679012344	62.83216932545633	5.106527394840706	5.749511833283905	0.0	0.0	0.0	0.0	0.0	0.0	0.0	0.0	23.20187978046503	18.19910120538483
2,4-Dimethyl-2-pentanol	9.188055555555556	-0.4780092592592593	9.188055555555556	0.4780092592592593	0.5829747349344339	116.204	100.07599999999998	116.120115132	50.0	0.0	0.05937549424601595	-0.3904614361418555	0.3904614361418555	0.05937549424601595	1.375	1.75	1.75	3.388924101358251	59.277302439017085	6.784457050376174	6.231670645876131	6.231670645876131	3.4165022194363885	3.1401090171863677	3.1401090171863677	3.4104052550442083	3.4104052550442083	0.9077836738452536	0.9077836738452536	0.9990707667627815	0.9990707667627815	-0.04	1.210810026106033	7.96	2.492201093530749	5.959999999999999	51.72313746640521	5.106527394840706	0.0	0.0	0.0	0.0	0.0	0.0	0.0	0.0	0.0	13.847474399381248	26.18620206846865
2,4-Dimethyl-3-pentanol	9.203703703703704	-0.12962962962962998	9.203703703703704	0.12962962962962998	0.5814086179132567	116.20399999999998	100.07599999999998	116.120115132	50.0	0.0	0.05855062691322777	-0.39259643422498974	0.39259643422498974	0.05855062691322777	0.875	1.125	1.125	3.464226847231096	49.40716557155839	6.732050807568877	6.179264403068835	6.179264403068835	3.5534180126147956	3.2342666331723313	3.2342666331723313	2.978626358442433	2.978626358442433	1.3660851529194453	1.3660851529194453	0.7698003589195014	0.7698003589195014	-0.04	1.6403360647604435	7.96	3.079539221938775	2.3141072195146584	51.723137466405205	5.106527394840706	0.0	0.0	0.0	0.0	0.0	0.0	0.0	0.0	0.0	27.694948798762496	11.835812092322787
2,4-Dimethyl-3-pentanone	10.842592592592592	0.2037037037037035	10.842592592592592	0.2037037037037035	0.535255688692322	114.188	100.07599999999998	114.104465068	48.0	0.0	0.13743657236969856	-0.29913450910399353	0.29913450910399353	0.13743657236969856	1.0	1.25	1.25	3.6512335789336903	72.38761556290451	6.732050807568877	6.062948828843115	6.062948828843115	3.5534180126147956	3.0908754911800607	3.0908754911800607	2.711770003820686	2.711770003820686	1.1380711874576988	1.1380711874576988	0.6666666666666669	0.6666666666666669	-0.33	1.6403360647604435	7.669999999999999	2.852684594293651	2.101967961325131	51.090425814252946	0.0	5.783244946364939	0.0	0.0	0.0	0.0	4.794537184071822	0.0	0.0	0.0	27.694948798762496	0.0
2,4-Dimethylpentane	2.263888888888889	0.8749999999999998	2.263888888888889	0.8749999999999998	0.5001817914751358	100.20500000000001	84.07699999999998	100.12520051199999	44.0	0.0	-0.04688931685947847	-0.06276378738606951	0.06276378738606951	0.04688931685947847	0.8571428571428571	1.1428571428571428	1.1428571428571428	2.953223174561293	29.302968908806456	5.861807319565799	5.8618073195657985	5.8618073195657985	3.125897657686229	3.125897657686229	3.125897657686229	3.0233959606302196	3.0233959606302196	0.9428090415820635	0.9428090415820635	0.9428090415820635	0.9428090415820635	0.0	1.272905595320056	7.0	3.061224489795918	6.0	46.92890371420919	0.0	0.0	0.0	0.0	0.0	0.0	0.0	0.0	0.0	0.0	27.694948798762496	18.256633715248796
2,4-Dimethylphenol	9.043703703703704	0.37555555555555586	9.043703703703704	0.37555555555555586	0.5577043959706656	122.16699999999999	112.08699999999999	122.07316494	48.0	0.0	0.11799932341781073	-0.5076869366940918	0.5076869366940918	0.11799932341781073	1.2222222222222223	1.8888888888888888	2.3333333333333335	3.171678030440916	215.80766205433727	6.8533711511285205	5.679264403068835	5.679264403068835	4.198377302757663	2.9616406694625645	2.9616406694625645	2.2899409494252283	2.2899409494252283	1.3522952509676331	1.3522952509676331	0.805386579086908	0.805386579086908	-0.9800000000000001	1.7965675742516067	6.144688279301746	2.094917408045428	1.2244346499594405	54.955521100486195	5.106527394840706	5.749511833283905	0.0	0.0	0.0	0.0	0.0	0.0	0.0	0.0	17.696185628620217	25.477292959539852
2,4-Dimethylpyridine	4.04	1.0879629629629632	4.04	1.0879629629629632	0.49138777691763613	107.156	98.08399999999999	107.073499288	42.0	0.0	0.03747854391934919	-0.26159205366330673	0.26159205366330673	0.03747854391934919	1.375	2.125	2.5	3.077660437970554	164.24662946459569	5.983127663125442	5.179264403068836	5.179264403068836	3.787693700234704	2.681164424614913	2.681164424614913	1.9745731904123047	1.9745731904123047	1.0521561445201004	1.0521561445201004	0.6872740394573615	0.6872740394573615	-0.8500000000000001	1.6423714487439025	5.2898601398601395	1.94826211591866	1.0594030875809968	49.38093532923669	0.0	0.0	0.0	0.0	0.0	0.0	4.9839785209472085	0.0	0.0	0.0	0.0	31.54366002800146
2,4-Dinitrotoluene	10.379537037037037	-0.660277777777778	10.379537037037037	0.22759259259259212	0.5150434173626992	182.13500000000002	176.087	182.032756672	68.0	0.0	0.278670384106092	-0.25830597628015206	0.278670384106092	0.25830597628015206	1.1538461538461537	1.7692307692307692	2.230769230769231	3.267052212361692	374.7553335743196	10.008071689507773	6.759471160424246	6.759471160424246	6.019744507803581	3.4155442105527656	3.4155442105527656	2.4850091401528602	2.4850091401528602	1.6002344201807666	1.6002344201807666	0.9080444957032742	0.9080444957032742	-1.98	2.035589482137545	9.110744101633394	3.176550566473556	1.7815394056397549	73.10229667889317	0.0	0.0	0.0	0.0	11.374772549367124	0.0	20.228636537531145	0.0	0.0	0.0	0.0	12.990104268152233
2,4'-PCB	6.065565633660871	0.736855158730159	6.065565633660871	0.736855158730159	0.6589511753025439	223.10199999999998	215.03799999999995	222.000305616	70.0	0.0	0.048388701028401634	-0.0843437391002565	0.0843437391002565	0.048388701028401634	0.7142857142857143	1.3571428571428572	2.0	2.4982549625625556	432.3296467381503	9.966255326250886	7.374731099535462	8.88658899157237	6.770856947829096	4.276681947244772	5.032610893263227	2.9867393028864115	3.8303752100990027	2.0290833327699453	2.6106478691494757	1.3247669196949543	1.6955973980628947	-0.9800000000000001	2.2027527568029974	9.570263430477349	4.035028731724091	1.9176574475475268	93.09502977932435	0.0	0.0	0.0	0.0	0.0	0.0	0.0	0.0	0.0	0.0	53.53371512277308	23.762552697081826
2,4-PCB	6.065565633660871	0.736855158730159	6.065565633660871	0.736855158730159	0.6589511753025439	223.10199999999998	215.03799999999995	222.000305616	70.0	0.0	0.048388701028401634	-0.0843437391002565	0.0843437391002565	0.048388701028401634	0.7142857142857143	1.3571428571428572	2.0	2.4982549625625556	432.3296467381503	9.966255326250886	7.374731099535462	8.88658899157237	6.770856947829096	4.276681947244772	5.032610893263227	2.9867393028864115	3.8303752100990027	2.0290833327699453	2.6106478691494757	1.3247669196949543	1.6955973980628947	-0.9800000000000001	2.2027527568029974	9.570263430477349	4.035028731724091	1.9176574475475268	93.09502977932435	0.0	0.0	0.0	0.0	0.0	0.0	0.0	0.0	0.0	0.0	53.53371512277308	23.762552697081826
2,6-Dichlorophenol	8.942407407407407	-0.05478395061728336	8.942407407407407	0.05478395061728336	0.6227397221533864	163.003	158.971	161.963920108	48.0	0.0	0.15225077513920984	-0.5048271275158442	0.5048271275158442	0.15225077513920984	1.1111111111111112	1.5555555555555556	1.8888888888888888	3.2478347337367026	202.04788705001036	6.8533711511285205	4.43519334908729	5.947051241124199	4.21521405516327	2.3455882066154987	3.1015171526339533	1.5702654821486066	2.3846657356298184	0.9375484699624299	1.547537872752232	0.4890240787088713	0.8864687601746719	-0.4000000000000001	1.8289585849367	6.716279069767443	2.4602853745541022	1.2885813148788927	62.83216932545632	5.106527394840706	0.0	5.749511833283905	0.0	0.0	0.0	0.0	0.0	0.0	0.0	29.26824684892664	12.13273413692322
2,6-Dimethylnaphthalene	2.217037037037037	1.3253269085411943	2.217037037037037	1.3253269085411943	0.5476492453414699	156.22799999999998	144.13199999999998	156.093900384	60.0	0.0	-0.018120838622015002	-0.05868734424912232	0.05868734424912232	0.018120838622015002	0.6666666666666666	1.0833333333333333	1.5	2.7866530814051136	372.05786619344804	8.55204176387779	7.464101615137755	7.464101615137755	5.7540201954234895	4.226067743425171	4.226067743425171	3.354059275497024	3.354059275497024	2.1512462146853037	2.1512462146853037	1.4845795480186372	1.4845795480186372	-1.2999999999999998	2.0535871031739292	7.354540141719628	2.6325540535695073	1.2038157249877475	72.84295188002537	0.0	0.0	0.0	0.0	0.0	0.0	0.0	0.0	0.0	0.0	47.52510539416365	24.61992282831084
2,6-Dimethylphenol	9.206296296296296	0.4143518518518521	9.206296296296296	0.4143518518518521	0.5577043959706656	122.16699999999999	112.08699999999997	122.07316494	48.0	0.0	0.12088384581233247	-0.5074073756140873	0.5074073756140873	0.12088384581233247	1.1111111111111112	1.5555555555555556	1.8888888888888888	3.2478347337367026	195.55766205433733	6.8533711511285205	5.679264403068836	5.679264403068836	4.21521405516327	2.967623733606272	2.967623733606272	2.2404156245976266	2.2404156245976266	1.4394938996508415	1.4394938996508415	0.8056608235746813	0.8056608235746813	-0.9800000000000001	1.8289585849367	6.144688279301746	2.094917408045428	1.043572384208626	54.95552110048619	5.106527394840706	5.749511833283905	0.0	0.0	0.0	0.0	0.0	0.0	0.0	0.0	18.19910120538483	24.974377382775238
2,6-Dimethylpyridine	4.173611111111111	1.0879629629629632	4.173611111111111	1.0879629629629632	0.49138777691763613	107.156	98.08399999999999	107.073499288	42.0	0.0	0.03753601180441258	-0.25848808574390264	0.25848808574390264	0.03753601180441258	1.125	1.625	1.875	3.077660437970554	164.24662946459569	5.983127663125442	5.179264403068835	5.179264403068835	3.787693700234704	2.691230531356251	2.691230531356251	1.9203495763749432	1.9203495763749432	1.0275608641867542	1.0275608641867542	0.6793351513682908	0.6793351513682908	-0.8500000000000001	1.6423714487439025	5.2898601398601395	1.94826211591866	1.0594030875809968	49.380935329236685	0.0	0.0	0.0	0.0	0.0	0.0	4.9839785209472085	0.0	0.0	0.0	6.06636706846161	25.980208536304467
2,6-Dinitrotoluene	10.379537037037037	-0.636574074074074	10.379537037037037	0.08101851851851904	0.5150434173626992	182.135	176.08699999999996	182.032756672	68.0	0.0	0.278684380944421	-0.25829726349153237	0.278684380944421	0.25829726349153237	1.0769230769230769	1.4615384615384615	1.7692307692307692	3.3454419708109926	342.5053335743196	10.008071689507773	6.759471160424246	6.759471160424246	6.036581260209188	3.4215272746964733	3.4215272746964733	2.435483815325259	2.435483815325259	1.6700035499266634	1.6700035499266634	1.0071976556258708	1.0071976556258708	-1.98	2.030421715967236	9.110744101633394	3.176550566473556	1.6080083952012025	73.10229667889315	0.0	5.563451491696996	0.0	0.0	11.374772549367124	0.0	20.228636537531145	0.0	0.0	0.0	0.0	12.990104268152233
2,6-PCB	6.079596245905769	0.6839814814814817	6.079596245905769	0.6839814814814817	0.6589511753025439	223.102	215.03799999999995	222.000305616	70.0	0.0	0.04988865156162386	-0.08360778150571979	0.08360778150571979	0.04988865156162386	0.6428571428571429	1.2142857142857142	1.7857142857142858	2.6253144880970276	415.0796467381504	9.966255326250886	7.374731099535462	8.88658899157237	6.787693700234704	4.28266501138848	5.038593957406934	2.9626840881830674	3.7770843416642794	2.0252264881091637	2.6551672764578766	1.3784169437962153	1.994079515498009	-0.9800000000000001	2.189578798510754	9.570263430477349	4.035028731724091	1.7674308323125671	93.09502977932435	0.0	0.0	0.0	0.0	0.0	0.0	0.0	0.0	0.0	0.0	59.60008219123469	17.696185628620217
2,7-dimethylquinoline	4.436481481481481	1.0769444444444445	4.436481481481481	1.0769444444444445	0.5726675494686	157.21599999999995	146.128	157.089149352	60.0	0.0	0.07072915573064655	-0.2531322777571483	0.2531322777571483	0.07072915573064655	1.0	1.75	2.5833333333333335	2.7978464084668824	381.5236683970916	8.55204176387779	7.333964941448087	7.333964941448087	5.754020195423489	4.095931069735503	4.095931069735503	3.1487881582211847	3.1487881582211847	1.9868374619540183	1.9868374619540183	1.329106860733707	1.329106860733707	-1.37	2.030421715967236	7.288302829652313	2.5933634163530175	1.1804875622919244	72.0625998609719	0.0	0.0	0.0	0.0	0.0	0.0	4.9839785209472085	0.0	0.0	0.0	18.19910120538483	31.54366002800146
2-aminoanthracene	5.7679415469891655	0.8173899281934998	5.7679415469891655	0.8173899281934998	0.42835853156085796	193.249	182.16099999999994	193.089149352	72.0	0.0	0.03199297051149042	-0.3987108776915652	0.3987108776915652	0.03199297051149042	0.6	1.2	1.9333333333333333	2.474936442179002	640.9571121386949	10.25071237662706	8.27350269189626	8.27350269189626	7.3264998404949235	5.008759813876276	5.008759813876276	3.8059467530645557	3.8059467530645557	2.728863676742525	2.728863676742525	1.9585289320878334	1.9585289320878334	-2.0199999999999996	2.2606243644388977	8.30165539811872	2.9895520702499834	1.3275614830612004	88.13462287998011	5.733667477162185	0.0	0.0	0.0	0.0	0.0	0.0	0.0	0.0	0.0	30.33183534230805	45.81036513170562
2-bromonaphthalene	3.432389455782313	1.1353703703703704	3.432389455782313	1.1353703703703704	0.6185548726384287	207.06999999999996	200.01399999999995	205.973112324	54.0	0.0	0.018114270791845705	-0.06162969636397052	0.06162969636397052	0.018114270791845705	0.8181818181818182	1.5454545454545454	2.3636363636363638	2.8289012156206965	379.2844903986785	7.681798275874712	5.919416357336608	7.505412896451313	5.360173345306137	3.504366377406825	4.297364646964177	2.491472572849443	3.407148101641132	1.711512048676643	2.2047636873936827	1.16017855118091	1.5389707487989885	-0.8200000000000001	2.0412258289597847	6.863561560542881	2.6656660782077517	1.2864543031768623	73.98061525687353	0.0	0.0	0.0	0.0	0.0	0.0	0.0	0.0	0.0	0.0	46.2617792402574	22.90518256585281
2-Bromonapthalene	3.432389455782313	1.1353703703703706	3.432389455782313	1.1353703703703706	0.6185548726384287	207.07	200.01399999999995	205.973112324	54.0	0.0	0.018114270791845705	-0.06162969636397052	0.06162969636397052	0.018114270791845705	0.8181818181818182	1.5454545454545454	2.3636363636363638	2.828901215620695	379.2844903986785	7.681798275874712	5.919416357336609	7.505412896451313	5.360173345306137	3.5043663774068254	4.297364646964177	2.491472572849442	3.4071481016411314	1.711512048676643	2.2047636873936827	1.1601785511809097	1.5389707487989883	-0.8200000000000001	2.0412258289597847	6.863561560542881	2.6656660782077517	1.2864543031768623	73.98061525687353	0.0	0.0	0.0	0.0	0.0	0.0	0.0	0.0	0.0	0.0	46.2617792402574	22.90518256585281
2-Bromopropane	3.2708333333333335	0.6458333333333333	3.2708333333333335	0.6458333333333333	0.43047180293883447	122.99299999999998	115.93699999999998	121.973112324	26.0	0.0	0.008875443213827798	-0.08967031862934308	0.08967031862934308	0.008875443213827798	1.5	1.5	1.5	2.3237900077244498	8.0	3.5773502691896257	2.955314742198853	4.541311281313558	1.7320508075688772	1.372918428615244	2.2885939574069334	1.0137860496616107	2.845137107244989	0.0	0.0	0.0	0.0	0.48	0.8112781244591328	4.480000000000002	1.7673563218390813	23.57722222222224	35.33668286226412	0.0	0.0	0.0	0.0	0.0	0.0	0.0	0.0	0.0	0.0	29.777418297330595	0.0
2-Bromotoluene	3.395162037037037	1.1805555555555558	3.395162037037037	1.1805555555555558	0.5624635581750883	171.037	163.98099999999997	169.973112324	42.0	0.0	0.020397701431466925	-0.061925959628569845	0.061925959628569845	0.020397701431466925	1.25	1.875	2.25	3.134861511345448	160.49662946459569	5.983127663125442	4.68736554976773	6.273362088882434	3.804530452640311	2.5163325056942396	3.309330775251592	1.749183845353013	2.603520744527534	1.076605104451236	1.9663558779469514	0.5509862668293586	0.8357652332208656	-0.30000000000000004	1.7681772153059907	5.829870129870129	2.313561483685833	1.0997729059306491	57.66389283953493	0.0	0.0	0.0	0.0	0.0	0.0	0.0	0.0	0.0	0.0	34.12904510333418	18.55355575984923
2-Butanone	9.8125	0.25462962962963	9.8125	0.25462962962963	0.4510508050249619	72.107	64.04299999999999	72.057514876	30.0	0.0	0.1290650325260376	-0.3000423849594125	0.3000423849594125	0.1290650325260376	1.8	2.0	2.0	2.8473789230876716	38.912609383243264	4.284457050376173	3.6153550716504106	3.6153550716504106	2.270055610029662	1.7647843170117528	1.7647843170117528	1.0555684937158856	1.0555684937158856	0.49789095789068016	0.49789095789068016	0.0	0.0	-0.33	1.3787834934861756	4.67	1.9424795640326975	3.67	31.995599471063137	4.794537184071822	5.783244946364939	0.0	0.0	0.0	0.0	0.0	0.0	0.0	0.0	6.923737199690624	6.923737199690624
2-butenal	9.318055555555556	0.75	9.318055555555556	0.75	0.32859625570390477	70.091	64.04299999999999	70.041864812	28.0	0.0	0.1420076657939182	-0.2985764972892379	0.2985764972892379	0.1420076657939182	1.6	2.2	2.2	2.9244181981729174	45.60964047443681	4.121320343559643	3.1402990980327403	3.1402990980327403	2.414213562373095	1.4797191962518086	1.4797191962518086	0.6618661865511632	0.6618661865511632	0.271017509861714	0.271017509861714	0.07856742013183866	0.07856742013183866	-0.5900000000000001	1.4056390622295665	4.41	3.4100000000000006	3.410000000000001	31.305996438878882	0.0	6.286160523129555	0.0	0.0	0.0	0.0	4.794537184071822	0.0	0.0	0.0	6.076020106833881	12.999757306524504
2-Butoxyethanol	8.240586734693878	0.14257369614512472	8.240586734693878	0.14257369614512472	0.540825251834061	118.176	104.06399999999998	118.099379688	50.0	0.0	0.06971936249325353	-0.39398034274945215	0.39398034274945215	0.06971936249325353	1.375	2.125	2.625	2.53006045688352	31.509775004326936	6.242640687119286	5.390995791896559	5.390995791896559	3.914213562373095	3.100684816393011	3.100684816393011	1.6895326240390471	1.6895326240390471	0.8778531854030206	0.8778531854030206	0.4130114349661282	0.4130114349661282	-0.08	1.8088121254443208	7.919999999999998	6.92	5.92	50.47174058151548	9.843390348640755	0.0	0.0	0.0	0.0	0.0	0.0	0.0	0.0	0.0	13.344558822616634	6.4208216229260096
2-Chloro-2-methylbutane	5.717592592592592	0.013888888888889062	5.717592592592592	0.013888888888889062	0.45063884227737705	106.59599999999999	95.508	106.05492803199999	38.0	0.0	0.03876281916709134	-0.11992242549530575	0.11992242549530575	0.03876281916709134	1.5	1.6666666666666667	1.6666666666666667	3.168489872670569	33.69332843436965	5.207106781186548	4.585071254195775	5.3410002002142285	2.5606601717798214	2.2496424082844344	2.6276068812936617	2.0722552657452606	3.095445453676139	0.8407374021427596	1.1079986440551841	0.0	0.0	0.29	1.3516441151533922	6.289999999999999	1.831956680045386	4.29	44.502285712297656	0.0	0.0	0.0	0.0	0.0	0.0	0.0	0.0	0.0	11.600939890232516	6.923737199690624	20.268296022307258
2-Chloroanisole	5.699367283950616	0.6527777777777781	5.699367283950616	0.6527777777777781	0.5850627747795066	142.58499999999998	135.529	142.018542524	48.0	0.0	0.13694644477877652	-0.49519977410704574	0.49519977410704574	0.13694644477877652	1.3333333333333333	2.0	2.4444444444444446	3.0065240073265853	197.86256853719752	6.69023444431199	5.095613840231594	5.851542786250048	4.342535255101096	2.6287049413900343	3.0066694143992616	1.6345460588038556	2.0417461855444614	1.0565657393819587	1.3688145171507433	0.6102750739023747	0.8231601244636227	-0.6900000000000001	1.8934931172271934	6.4303369434416355	2.738159640852299	1.3601609847422498	59.21315669028212	4.736862953800049	5.749511833283905	0.0	0.0	0.0	0.0	0.0	0.0	0.0	0.0	23.733674027155736	12.13273413692322
2-Chlorobiphenyl	6.058762912572435	0.7997222222222224	6.058762912572435	0.7997222222222224	0.6346172430604237	188.65699999999998	179.58499999999995	188.039277968	64.0	0.0	0.04838868753217719	-0.08366422144619928	0.08366422144619928	0.04838868753217719	0.6923076923076923	1.3076923076923077	2.0	2.5360704460016144	392.87904776215686	9.096011838247808	7.07411689571586	7.830045841734315	6.377010097711745	4.1770161082172	4.5549805812264275	2.845871681840046	3.253071808580652	1.958650730655759	2.288238951695804	1.3130311592384372	1.5578734799366354	-1.27	2.19842910774492	8.33375346568929	3.6293890162987346	1.7318439497925535	82.79176355244266	0.0	0.0	0.0	0.0	0.0	0.0	0.0	0.0	0.0	0.0	60.13187643792539	11.629818560158606
2-Chlorobutane	5.462191358024691	0.3564814814814814	5.462191358024691	0.3564814814814814	0.43437560245029766	92.56899999999999	83.497	92.039277968	32.0	0.0	0.03047653555249808	-0.12332141991372317	0.12332141991372317	0.03047653555249808	1.8	2.0	2.0	2.5395388613593908	17.609640474436812	4.284457050376173	3.6624215233854005	4.418350469403855	2.270055610029662	1.9109232310760287	2.3473590115480136	1.1890178211258102	1.9340603015219788	0.562551640425955	0.8711583403501388	0.0	0.0	0.29	1.3787834934861756	5.29	2.5231002331002332	4.289999999999999	38.13734359790105	0.0	0.0	0.0	0.0	0.0	0.0	0.0	0.0	0.0	11.600939890232516	6.923737199690624	13.344558822616634
2-Chloronapthalene	5.818670319979843	0.795092592592593	5.818670319979843	0.795092592592593	0.5564479696593142	162.619	155.56299999999996	162.023627904	54.0	0.0	0.04118766499186078	-0.08432102971947456	0.08432102971947456	0.04118766499186078	0.8181818181818182	1.5454545454545454	2.3636363636363638	2.828901215620695	379.2844903986785	7.681798275874712	5.919416357336609	6.675345303355064	5.360173345306137	3.5043663774068254	3.8823308504160527	2.491472572849442	2.9279083533214267	1.711512048676643	1.9466091514643817	1.1601785511809097	1.3407211814096502	-1.0100000000000002	2.0412258289597847	6.684816447411453	2.554171088486387	1.2180471887174347	70.41633387811383	0.0	0.0	0.0	0.0	0.0	0.0	0.0	0.0	0.0	0.0	41.932775232540564	22.90518256585281
2-Chlorophenol	8.787314814814815	0.1334876543209882	8.787314814814815	0.1334876543209882	0.5671077548351335	128.558	123.51799999999999	128.00289246	42.0	0.0	0.1336666127516892	-0.5063956313983089	0.5063956313983089	0.1336666127516892	1.25	1.875	2.25	3.134861511345448	164.63833891467198	5.983127663125442	4.134579145267688	4.890508091286143	3.804530452640311	2.2399393034442188	2.617903776453446	1.45141155450677	1.858611681247376	0.8524527866580651	1.1720653149186553	0.4517288365472775	0.5874622121274796	-0.6900000000000001	1.7681772153059907	5.446798905608755	2.052669547891518	0.9279652875317153	52.52890309857465	5.106527394840706	5.749511833283905	0.0	0.0	0.0	0.0	0.0	0.0	0.0	0.0	23.733674027155736	12.13273413692322
2-Chloropropane	5.274691358024691	0.30555555555555536	5.274691358024691	0.30555555555555536	0.38654183387765095	78.542	71.48599999999999	78.023627904	26.0	0.0	0.02791283065305066	-0.12361177098870252	0.12361177098870252	0.02791283065305066	1.5	1.5	1.5	2.3237900077244498	8.0	3.5773502691896257	2.955314742198853	3.711243688217307	1.7320508075688772	1.372918428615244	1.8093542090872288	1.0137860496616107	1.8866576106055803	0.0	0.0	0.0	0.0	0.29	0.8112781244591328	4.29	1.5939513677811554	45.31259215219977	31.77240148350444	0.0	0.0	0.0	0.0	0.0	0.0	0.0	0.0	0.0	11.600939890232516	0.0	13.847474399381248
2-Chlorotoluene	5.708672839506172	0.8402777777777781	5.708672839506172	0.8402777777777781	0.5015016660067645	126.586	119.52999999999999	126.023627904	42.0	0.0	0.043467092305308104	-0.08405299355229609	0.08405299355229609	0.043467092305308104	1.25	1.875	2.25	3.134861511345448	160.49662946459569	5.983127663125442	4.68736554976773	5.443294495786184	3.804530452640311	2.5163325056942396	2.894296978703467	1.749183845353013	2.1563839720936193	1.076605104451236	1.500684443743588	0.5509862668293586	0.6867196424095606	-0.49000000000000005	1.7681772153059907	5.643155792276964	2.1853608189287717	1.014610261986002	54.09961146077524	0.0	0.0	0.0	0.0	0.0	0.0	0.0	0.0	0.0	0.0	29.800041095617345	18.55355575984923
2-cyanoguanidine	7.639166666666666	-0.19675925925925886	7.639166666666666	0.19675925925925886	0.21795769075719063	84.08200000000001	80.05000000000001	84.04359612799999	32.0	0.0	0.2086533385842972	-0.36922984495404704	0.36922984495404704	0.2086533385842972	1.6666666666666667	2.1666666666666665	2.1666666666666665	3.507222853868644	92.60593781761293	4.99156383156272	3.049127729379167	3.049127729379167	2.770055610029662	1.2481706624395628	1.2481706624395628	0.6366689552888174	0.6366689552888174	0.1790994448735806	0.1790994448735806	0.05773502691896258	0.05773502691896258	-1.24	1.3485878960124225	4.76	2.0259574468085106	2.759999999999999	35.07187670358042	11.46733495432437	0.0	0.0	12.152710664522676	0.0	0.0	0.0	0.0	5.261891554738487	4.992404732635669	0.0	0.0
2-Decanone	10.532611410304863	0.3337884490215841	10.532611410304863	0.3337884490215841	0.5166405270281391	156.26899999999995	136.10899999999998	156.15141526	66.0	0.0	0.1293399502822748	-0.30003102349469607	0.30003102349469607	0.1293399502822748	1.0	1.5454545454545454	2.090909090909091	2.849761282233442	97.04589952780505	8.52709773749546	7.857995758769697	7.857995758769697	5.270055610029662	4.7647843170117525	4.7647843170117525	3.21978205608898	3.21978205608898	1.882392158505876	1.882392158505876	1.1542755648352505	1.1542755648352505	-0.33	1.9585031169241844	10.67	7.7734126163391934	9.67	70.18525215744279	4.794537184071822	5.783244946364939	0.0	0.0	0.0	0.0	0.0	0.0	0.0	0.0	39.02784531432067	13.344558822616634
2-Ethyl pyridine	4.097222222222222	1.0286111111111111	4.097222222222222	1.0286111111111111	0.5313362980164081	107.15599999999999	98.08399999999997	107.073499288	42.0	0.0	0.04003601293326302	-0.26132742601573894	0.26132742601573894	0.04003601293326302	1.5	2.375	2.75	2.8320858350070903	145.73281445033504	5.819990956308912	4.963721453445009	4.963721453445009	3.931851652578137	2.8311409938717746	2.8311409938717746	1.6746283532071888	1.6746283532071888	1.088385501664051	1.088385501664051	0.6072627807490609	0.6072627807490609	-0.8500000000000001	1.9034911933164034	5.2898601398601395	2.455694606496293	1.0594030875809968	49.38093532923669	0.0	0.0	0.0	0.0	0.0	0.0	4.9839785209472085	0.0	0.0	0.0	12.990104268152233	18.55355575984923
2-Ethyl-1-butanol	8.52601851851852	0.35416666666666674	8.52601851851852	0.35416666666666674	0.5709677520374143	102.17699999999999	88.06499999999998	102.104465068	44.0	0.0	0.04585607462077599	-0.3960885353755221	0.3960885353755221	0.04585607462077599	1.2857142857142858	1.7142857142857142	1.7142857142857142	2.9923028831940863	25.651484454403228	5.698670612749268	5.145884208249226	5.145884208249226	3.3460652149512318	2.9551861997815223	2.9551861997815223	1.86509617054722	1.86509617054722	1.4128994281264124	1.4128994281264124	0.546874024341974	0.546874024341974	-0.04	1.719973094021975	6.96	4.127785234899329	2.6311409395973158	45.35819535200859	5.106527394840706	0.0	0.0	0.0	0.0	0.0	0.0	0.0	0.0	0.0	26.689117645233267	5.917906046161393
2-Ethyl-1-hexanol	8.752651171579743	0.3715277777777779	8.752651171579743	0.3715277777777779	0.6045431522728564	130.231	112.08699999999997	130.135765196	56.0	0.0	0.0458662459549641	-0.3960883514176953	0.3960883514176953	0.0458662459549641	1.3333333333333333	2.0	2.3333333333333335	3.0922461946023914	48.52932501298081	7.112884175122364	6.560097770622322	6.560097770622322	4.346065214951232	3.9551861997815223	3.9551861997815223	2.5990764052714432	2.5990764052714432	1.801474985225855	1.801474985225855	0.917309962849784	0.917309962849784	-0.04	1.90992332586906	8.960000000000003	6.08562814070352	4.462512562814072	58.08807958080182	5.106527394840706	0.0	0.0	0.0	0.0	0.0	0.0	0.0	0.0	0.0	33.10993926815928	12.338727669087403
2-Ethyl-2-hexanal	10.1736611866969	0.8645833333333333	10.1736611866969	0.8645833333333333	0.41706821443298	126.19899999999997	112.08699999999997	126.104465068	52.0	0.0	0.14519140968091396	-0.2982692832501751	0.2982692832501751	0.14519140968091396	1.4444444444444444	2.111111111111111	2.4444444444444446	3.6081784153458756	103.13526283059372	7.112884175122365	6.184269172402757	6.184269172402757	4.346065214951232	3.489067773015374	3.489067773015374	2.0391187577483056	2.0391187577483056	1.2548244049285575	1.2548244049285575	0.605516396309914	0.605516396309914	-0.5900000000000001	1.90992332586906	8.41	5.544952766531714	3.949811066126856	56.76576489646531	0.0	6.286160523129555	0.0	0.0	0.0	0.0	4.794537184071822	0.0	0.0	0.0	26.344316129141138	18.414747775921285
2-Ethylbutanal	9.96712962962963	0.30555555555555536	9.96712962962963	0.30555555555555536	0.4923993182856671	100.161	88.06499999999998	100.088815004	42.0	0.0	0.1225469922786831	-0.3030895825634756	0.3030895825634756	0.1225469922786831	1.4285714285714286	1.8571428571428572	1.8571428571428572	3.1646093088392386	46.14170945007629	5.698670612749268	4.9771623912162095	4.9771623912162095	3.3460652149512318	2.7997457370296708	2.7997457370296708	1.7126589998015251	1.7126589998015251	1.2412048797105326	1.2412048797105326	0.4811252243246882	0.4811252243246882	-0.33	1.719973094021975	6.670000000000001	3.84636684303351	2.3754673721340387	44.725483699856355	4.794537184071822	6.286160523129555	0.0	0.0	0.0	0.0	0.0	0.0	0.0	0.0	13.847474399381248	12.841643245852019
2-Ethylhexanal	10.241948223733939	0.3240277777777776	10.241948223733939	0.3240277777777776	0.519485132320529	128.215	112.08699999999997	128.120115132	54.0	0.0	0.12255745768446642	-0.30308939223919534	0.30308939223919534	0.12255745768446642	1.4444444444444444	2.111111111111111	2.4444444444444446	3.1954118462751673	68.96788691072804	7.112884175122364	6.391375953589305	6.391375953589305	4.346065214951232	3.7997457370296708	3.7997457370296708	2.4466392345257484	2.4466392345257484	1.6452958324440077	1.6452958324440077	0.8347034145679422	0.8347034145679422	-0.33	1.90992332586906	8.67	5.8003780964797915	4.191512385919165	57.45536792864958	4.794537184071822	6.286160523129555	0.0	0.0	0.0	0.0	0.0	0.0	0.0	0.0	26.689117645233267	12.841643245852019
2-Ethylnaphthalene	2.259259259259259	1.1159070294784579	2.259259259259259	1.1159070294784579	0.5932475127165551	156.228	144.13199999999998	156.093900384	60.0	0.0	-0.01813020278464414	-0.06162970756230064	0.06162970756230064	0.01813020278464414	0.9166666666666666	1.6666666666666667	2.4166666666666665	2.6739964627615653	387.91537277547695	8.38890505706126	7.248558665513929	7.248558665513929	5.898178147766923	4.3760443126820325	4.3760443126820325	3.035056363670587	3.035056363670587	2.2221249905603604	2.2221249905603604	1.4587026053860042	1.4587026053860042	-1.2999999999999998	2.169703195779378	7.354540141719628	2.9785914235871633	1.2038157249877475	72.84295188002538	0.0	0.0	0.0	0.0	0.0	0.0	0.0	0.0	0.0	0.0	49.38830667892189	22.756721543552594
2-Ethyltoluene	2.1828703703703702	1.1455092592592593	2.1828703703703702	1.1455092592592593	0.5339790665494062	120.19499999999998	108.09899999999998	120.093900384	48.0	0.0	-0.03048142864999203	-0.061984846716096755	0.061984846716096755	0.03048142864999203	1.2222222222222223	1.8888888888888888	2.3333333333333335	3.0065240073265853	188.98472797861993	6.69023444431199	6.016507857945051	6.016507857945051	4.342535255101096	3.3880104409694476	3.3880104409694476	2.280038013104552	2.280038013104552	1.6421561734439885	1.6421561734439885	1.0067764239924744	1.0067764239924744	-0.78	1.8934931172271934	6.341654501216546	2.6743372612696805	1.3174550052099938	56.52622946268678	0.0	0.0	0.0	0.0	0.0	0.0	0.0	0.0	0.0	0.0	31.18920547353706	24.471461806010623
2-Heptanol	8.778993764172336	-0.09578703703703728	8.778993764172336	0.09578703703703728	0.556461802116396	116.204	100.07599999999998	116.120115132	50.0	0.0	0.0511666817432466	-0.3934192690388673	0.3934192690388673	0.0511666817432466	1.375	2.0	2.375	2.715842761293259	41.65148445440323	6.405777393935816	5.852990989435774	5.852990989435774	3.770055610029662	3.4509042305871973	3.4509042305871973	2.34480328182744	2.34480328182744	1.2254521152935987	1.2254521152935987	0.6897488054468655	0.6897488054468655	-0.04	1.6646727945202302	7.96	5.10367816091954	5.959999999999999	51.723137466405205	5.106527394840706	0.0	0.0	0.0	0.0	0.0	0.0	0.0	0.0	0.0	26.186202068468653	13.344558822616634
2-Heptanone	10.318568594104308	0.3180092592592596	10.318568594104308	0.3180092592592596	0.5116862498477169	114.18799999999999	100.07599999999998	114.104465068	48.0	0.0	0.12933994886491917	-0.3000310235003908	0.3000310235003908	0.12933994886491917	1.375	2.0	2.375	2.822354554248032	66.78707744334402	6.405777393935816	5.736675415210053	5.736675415210053	3.770055610029662	3.2647843170117525	3.2647843170117525	2.159121884309159	2.159121884309159	1.132392158505876	1.132392158505876	0.6239454789453399	0.6239454789453399	-0.33	1.6646727945202302	7.669999999999999	4.8199250374812594	5.670000000000001	51.09042581425297	4.794537184071822	5.783244946364939	0.0	0.0	0.0	0.0	0.0	0.0	0.0	0.0	19.765380445542643	13.344558822616634
2-Hexanol	8.683472222222223	-0.09726851851851892	8.683472222222223	0.09726851851851892	0.5729664843005482	102.17699999999999	88.06499999999998	102.104465068	44.0	0.0	0.051166509252298105	-0.3934192704931501	0.3934192704931501	0.051166509252298105	1.5714285714285714	2.142857142857143	2.2857142857142856	2.678257743164726	33.16125945873016	5.698670612749269	5.145884208249226	5.145884208249226	3.270055610029662	2.9509042305871973	2.9509042305871973	1.991249891234166	1.991249891234166	0.9754521152935987	0.9754521152935987	0.49953538338139064	0.49953538338139064	-0.04	1.6121972227029933	6.96	4.127785234899329	5.960000000000001	45.35819535200861	5.106527394840706	0.0	0.0	0.0	0.0	0.0	0.0	0.0	0.0	0.0	19.765380445542643	13.344558822616634
2-Hexanone	10.202638888888888	0.3072685185185189	10.202638888888888	0.3072685185185189	0.5278529243600644	100.161	88.065	100.088815004	42.0	0.0	0.1293397726031704	-0.30003102499487694	0.30003102499487694	0.1293397726031704	1.5714285714285714	2.142857142857143	2.2857142857142856	2.8219389370591847	57.200359476037924	5.698670612749269	5.029568634023505	5.029568634023505	3.270055610029662	2.7647843170117525	2.7647843170117525	1.8055684937158853	1.8055684937158853	0.8823921585058763	0.8823921585058763	0.4257221742419769	0.4257221742419769	-0.33	1.6121972227029933	6.670000000000001	3.84636684303351	5.669999999999999	44.725483699856355	4.794537184071822	5.783244946364939	0.0	0.0	0.0	0.0	0.0	0.0	0.0	0.0	13.344558822616634	13.344558822616634
2-hydroxypteridine	8.840243764172335	-0.27962962962962923	8.840243764172335	0.27962962962962923	0.5742852876417615	148.125	144.093	148.038510748	54.0	0.0	0.31552054569622995	-0.47895947840527925	0.47895947840527925	0.31552054569622995	1.0909090909090908	1.9090909090909092	2.8181818181818183	2.8289012156206956	388.99399634322515	7.681798275874712	5.468118785068667	5.468118785068667	5.360173345306137	2.988245923669504	2.988245923669504	1.9351907841652394	1.9351907841652394	1.2144136061507322	1.2144136061507322	0.7611160970811152	0.7611160970811152	-1.7800000000000002	2.0412258289597847	5.964482443005349	2.1190783765659584	0.957978675078712	61.78589332721424	5.106527394840706	5.516700717616262	5.647177220767728	0.0	0.0	6.010464839586836	0.0	14.951935562841626	4.9839785209472085	0.0	0.0	0.0
2-Hydroxypyridine	8.52111111111111	0.07175925925925974	8.52111111111111	0.07175925925925974	0.5163288713332986	95.101	90.06099999999998	95.03711378	36.0	0.0	0.21015566558905838	-0.49326844778508183	0.49326844778508183	0.21015566558905838	1.4285714285714286	2.2857142857142856	2.5714285714285716	3.0214653097240864	138.00750422530467	5.112884175122364	3.703828267758419	3.703828267758419	3.393846850117352	1.9940876198419324	1.9940876198419324	1.1879363792471453	1.1879363792471453	0.6492798764773704	0.6492798764773704	0.35374502984485195	0.35374502984485195	-1.05	1.6856161633204378	4.118067226890756	1.598931214740438	0.8918249573003468	41.445284852639496	5.106527394840706	0.0	0.0	5.879988336435371	0.0	0.0	0.0	4.9839785209472085	0.0	0.0	6.06636706846161	6.06636706846161
2-Iodopropane	2.3433333333333337	0.8033333333333332	2.3433333333333337	0.8033333333333332	0.3838967133300571	169.993	162.93699999999998	169.959248224	26.0	0.0	0.0052955187024984795	-0.0832238287430344	0.0832238287430344	0.0052955187024984795	1.5	1.5	1.5	2.3237900077244498	8.0	3.5773502691896257	2.955314742198853	5.112813033375176	1.7320508075688772	1.372918428615244	2.6185506478020515	1.0137860496616107	3.5050504880352253	0.0	0.0	0.0	0.0	0.73	0.8112781244591328	4.730000000000001	1.9980965147453091	15.33236442109215	40.7309733776664	0.0	0.0	0.0	0.0	0.0	0.0	0.0	0.0	0.0	0.0	36.438345026449305	0.0
2-Isopropyltoluene	2.224537037037037	0.6538888888888887	2.224537037037037	0.6538888888888887	0.5532584920101852	134.22199999999995	120.10999999999997	134.109550448	54.0	0.0	-0.021620110476504122	-0.061984498756323086	0.061984498756323086	0.021620110476504122	1.1	1.7	2.1	3.0313278985819716	211.03322454351996	7.560477932315068	6.88675134594813	6.88675134594813	4.71521405516327	3.7707259421636907	3.7707259421636907	3.0112885543260353	3.0112885543260353	1.8104698482288835	1.8104698482288835	1.234579548018637	1.234579548018637	-0.78	1.8787445285930133	7.328459869848157	2.8694839561664094	1.3813978449955595	62.89117157708339	0.0	0.0	0.0	0.0	0.0	0.0	0.0	0.0	0.0	0.0	38.112942673227685	23.96854622924601
2-methoxypteridine	4.832278911564626	0.30833333333333357	4.832278911564626	0.30833333333333357	0.6080204151612905	162.152	156.10399999999998	162.054160812	60.0	0.0	0.3177516448822257	-0.4667328484612189	0.4667328484612189	0.3177516448822257	1.1666666666666667	2.0	2.8333333333333335	2.6739964627615653	403.2834383297276	8.38890505706126	6.429153480032573	6.429153480032573	5.898178147766923	3.3770115616153196	3.3770115616153196	2.121889115232227	2.121889115232227	1.3876009391950623	1.3876009391950623	0.8528225795621845	0.8528225795621845	-1.7799999999999998	2.169703195779378	6.90123830313198	2.6893371506127393	1.0480546041026457	68.4701469189217	4.736862953800049	5.516700717616262	5.647177220767728	0.0	0.0	6.010464839586836	0.0	14.951935562841626	4.9839785209472085	0.0	0.0	0.0
2-Methy-2-Butene	2.0833333333333335	1.3796296296296298	2.0833333333333335	1.3796296296296298	0.38212381763757036	70.135	60.05499999999999	70.07825032	30.0	0.0	-0.044222970392810215	-0.08901317275117566	0.08901317275117566	0.044222970392810215	1.4	1.6	1.6	3.1431973062780685	38.0	4.284457050376173	4.077350269189626	4.077350269189626	2.270055610029662	1.8660254037844388	1.8660254037844388	1.3660254037844386	1.3660254037844386	0.5773502691896258	0.5773502691896258	0.0	0.0	-0.26	1.3787834934861756	4.74	2.0073796791443854	3.740000000000001	33.50941645323173	0.0	0.0	0.0	0.0	0.0	0.0	0.0	0.0	0.0	0.0	11.64912463690315	20.771211599071872
2-Methyl-1,3-Butadiene	3.5555555555555554	1.0185185185185186	3.5555555555555554	1.0185185185185186	0.41051468223900506	68.119	60.05499999999999	68.062600256	28.0	0.0	-0.040383549426410544	-0.09882310718358248	0.09882310718358248	0.040383549426410544	1.8	2.0	2.0	3.204805417886435	51.058650025961626	4.284457050376173	3.4915638315627207	3.4915638315627207	2.270055610029662	1.5504768156519497	1.5504768156519497	1.0504768156519497	1.0504768156519497	0.34846171252933794	0.34846171252933794	0.0	0.0	-0.52	1.3787834934861756	4.480000000000002	1.7673563218390813	3.4800000000000026	32.81981342104747	0.0	0.0	0.0	0.0	0.0	0.0	0.0	0.0	0.0	0.0	24.806996004100142	6.923737199690624
2-Methyl-1-Butene	3.673611111111111	1.1111111111111112	3.673611111111111	1.1111111111111112	0.4136396804400309	70.13499999999999	60.05499999999999	70.07825032	30.0	0.0	-0.03543505048507542	-0.100151220295327	0.100151220295327	0.03543505048507542	1.8	2.0	2.0	2.847378923087672	35.302968908806456	4.284457050376173	3.914213562373095	3.914213562373095	2.270055610029662	1.914213562373095	1.914213562373095	1.3106601717798212	1.3106601717798212	0.6035533905932737	0.6035533905932737	0.0	0.0	-0.26	1.3787834934861756	4.74	2.0073796791443854	3.740000000000001	33.50941645323173	0.0	0.0	0.0	0.0	0.0	0.0	0.0	0.0	0.0	6.578935683598497	12.496841729759891	13.344558822616634
2-Methyl-1-Pentene	3.744861111111111	1.1805555555555556	3.744861111111111	1.1805555555555556	0.4504228125641928	84.16199999999999	72.06599999999999	84.093900384	36.0	0.0	-0.03283954899161944	-0.10014110520911675	0.10014110520911675	0.03283954899161944	1.6666666666666667	2.1666666666666665	2.1666666666666665	2.831257109931365	44.0	4.991563831562721	4.621320343559642	4.621320343559642	2.770055610029662	2.414213562373095	2.414213562373095	1.7071067811865475	1.7071067811865475	0.6767766952966368	0.6767766952966368	0.42677669529663675	0.42677669529663675	-0.26	1.3485878960124225	5.740000000000001	2.950970464135022	3.7400000000000007	39.874358567628335	0.0	0.0	0.0	0.0	0.0	0.0	0.0	0.0	0.0	6.578935683598497	18.9176633526859	13.344558822616634
2-Methyl-2-heptanol	9.244271541950114	-0.44923611111111095	9.244271541950114	0.44923611111111095	0.5790050169562545	130.23099999999997	112.08699999999997	130.135765196	56.0	0.0	0.05913229105924113	-0.390471997481796	0.390471997481796	0.05913229105924113	1.2222222222222223	1.7777777777777777	2.111111111111111	3.0729894613657325	61.45811190640112	7.328427124746192	6.77564072024615	6.77564072024615	4.060660171779821	3.7842669695298	3.7842669695298	3.2695410408814722	3.2695410408814722	1.3921334847648998	1.3921334847648998	0.8076103320974831	0.8076103320974831	-0.04	1.634374150092862	8.960000000000003	3.8869850486282487	7.9600000000000035	58.08807958080182	5.106527394840706	0.0	0.0	0.0	0.0	0.0	0.0	0.0	0.0	0.0	26.186202068468653	20.268296022307258
2-Methyl-2-hexanol	9.14875	-0.4484027777777777	9.14875	0.4484027777777777	0.5971696682305409	116.204	100.07599999999998	116.120115132	50.0	0.0	0.05913211846330341	-0.3904719989420869	0.3904719989420869	0.05913211846330341	1.375	1.875	2.0	3.111766194388426	51.897390567231454	6.621320343559644	6.0685339390596	6.0685339390596	3.5606601717798214	3.2842669695298	3.2842669695298	2.915987650288198	2.915987650288198	1.1421334847648998	1.1421334847648998	0.60938702739412	0.60938702739412	-0.04	1.5920001314822056	7.96	3.079539221938775	5.959999999999999	51.72313746640522	5.106527394840706	0.0	0.0	0.0	0.0	0.0	0.0	0.0	0.0	0.0	19.765380445542643	20.268296022307258
2-Methyl-2-pentanol	9.01763888888889	-0.4496527777777777	9.01763888888889	0.4496527777777777	0.5606097975915727	102.177	88.065	102.104465068	44.0	0.0	0.059122169204336245	-0.39047218162630054	0.39047218162630054	0.059122169204336245	1.4285714285714286	1.8571428571428572	1.8571428571428572	3.154490065368808	42.63193444574935	5.914213562373096	5.361427157873052	5.361427157873052	3.060660171779821	2.7842669695298	2.7842669695298	2.5624342596949243	2.5624342596949243	0.8618033988749892	0.8618033988749892	0.6118033988749894	0.6118033988749894	-0.04	1.2958363892911637	6.96	2.3141072195146584	5.960000000000001	45.3581953520086	5.106527394840706	0.0	0.0	0.0	0.0	0.0	0.0	0.0	0.0	0.0	13.344558822616634	20.268296022307258
2-Methyl-3-pentanol	8.935185185185185	-0.09722222222222254	8.935185185185185	0.09722222222222254	0.5586305568134092	102.17699999999999	88.065	102.104465068	44.0	0.0	0.0560054148753896	-0.392874853983553	0.392874853983553	0.0560054148753896	1.4285714285714286	1.8571428571428572	1.8571428571428572	3.1442082073698243	41.444678358882754	5.8618073195658	5.309020915065757	5.309020915065757	3.1807392125526213	2.861587833110157	2.861587833110157	2.219612871050713	2.219612871050713	1.187823364021575	1.187823364021575	0.47140452079103173	0.47140452079103173	-0.04	1.6457113704075785	6.96	3.026851631655436	2.6311409395973158	45.35819535200859	5.106527394840706	0.0	0.0	0.0	0.0	0.0	0.0	0.0	0.0	0.0	20.771211599071872	12.338727669087403
2-Methylanthracene	2.261574074074074	1.3137528344671203	2.261574074074074	1.3137528344671203	0.46568308489933063	192.261	180.16499999999996	192.093900384	72.0	0.0	-0.017501394417834885	-0.06162934978455317	0.06162934978455317	0.017501394417834885	0.6	1.2	1.9333333333333333	2.474936442179002	635.6567221133736	10.25071237662706	8.696152422706634	8.696152422706634	7.3264998404949235	5.220084679281464	5.220084679281464	4.0499636889208475	4.0499636889208475	2.8603095325083276	2.8603095325083276	2.059472670871599	2.059472670871599	-1.8199999999999994	2.2606243644388977	8.485285194269554	3.094623447309129	1.3858121779594137	89.159674297364	0.0	0.0	0.0	0.0	0.0	0.0	0.0	0.0	0.0	0.0	48.02802097092827	40.60136819447303
2-Methylbutan-2-ol	8.82638888888889	-0.45833333333333326	8.82638888888889	0.45833333333333326	0.5097634659284827	88.15	76.05399999999999	88.088815004	38.0	0.0	0.05886986149053354	-0.3904828518322725	0.3904828518322725	0.05886986149053354	1.5	1.6666666666666667	1.6666666666666667	3.168489872670569	33.69332843436965	5.207106781186548	4.654320376686505	4.654320376686505	2.5606601717798214	2.2842669695298	2.2842669695298	2.165987650288198	2.165987650288198	0.8652206641949665	0.8652206641949665	0.0	0.0	-0.04	1.3516441151533922	5.959999999999999	1.6056599286563615	3.9600000000000004	38.993253237611995	5.106527394840706	0.0	0.0	0.0	0.0	0.0	0.0	0.0	0.0	0.0	6.923737199690624	20.268296022307258
2-Methylbutane	2.2222222222222223	0.8842592592592591	2.2222222222222223	0.8842592592592591	0.44444083512699417	72.151	60.05499999999999	72.093900384	32.0	0.0	-0.04739492560987911	-0.06513840899736081	0.06513840899736081	0.04739492560987911	1.4	1.6	1.6	2.5395388613593908	14.0	4.284457050376173	4.284457050376173	4.284457050376173	2.270055610029662	2.270055610029662	2.270055610029662	1.8020951405812151	1.8020951405812151	0.816496580927726	0.816496580927726	0.0	0.0	0.0	1.3787834934861756	5.0	2.25	4.0	34.19901948541598	0.0	0.0	0.0	0.0	0.0	0.0	0.0	0.0	0.0	0.0	27.19203322199788	5.917906046161393
2-Methylbutanol	8.33476851851852	0.32986111111111116	8.33476851851852	0.32986111111111116	0.5340885234757722	88.15	76.05399999999999	88.088815004	38.0	0.0	0.04560232938954998	-0.39609919499473895	0.39609919499473895	0.04560232938954998	1.6666666666666667	2.1666666666666665	2.1666666666666665	2.7541847860376616	23.11941547876375	4.99156383156272	4.4387774270626785	4.4387774270626785	2.808060412490447	2.4171813973207374	2.4171813973207374	1.6959941918214572	1.6959941918214572	1.0085970557673118	1.0085970557673118	0.12909944487358055	0.12909944487358055	-0.04	1.6500224216483543	5.959999999999999	3.1616129032258065	2.212525252525253	38.99325323761199	5.106527394840706	0.0	0.0	0.0	0.0	0.0	0.0	0.0	0.0	0.0	20.268296022307258	5.917906046161393
2-Methylheptane	2.287361111111111	0.9042129629629628	2.287361111111111	0.9042129629629628	0.4921472673477994	114.232	96.08799999999998	114.14085057599999	50.0	0.0	-0.0471325775290515	-0.06538238184567347	0.06538238184567347	0.0471325775290515	1.125	1.75	2.125	2.715842761293259	37.30296890880646	6.405777393935816	6.405777393935816	6.405777393935816	3.770055610029662	3.770055610029662	3.770055610029662	2.889628765898712	2.889628765898712	1.385027805014831	1.385027805014831	0.8025858577612692	0.8025858577612692	0.0	1.6646727945202302	8.0	5.142857142857143	6.0	53.293845828605804	0.0	0.0	0.0	0.0	0.0	0.0	0.0	0.0	0.0	0.0	46.454498090775914	5.917906046161393
2-Methylnapthalene	2.2037037037037037	1.3176851851851854	2.2037037037037037	1.3176851851851854	0.5297256591150028	142.201	132.12099999999998	142.07825032	54.0	0.0	-0.018140473974228584	-0.06162970757780919	0.06162970757780919	0.018140473974228584	0.8181818181818182	1.5454545454545454	2.3636363636363638	2.828901215620695	374.4500235425418	7.681798275874712	6.5414518843273814	6.5414518843273814	5.360173345306137	3.8153841409022116	3.8153841409022116	2.8506049518030756	2.8506049518030756	1.904967731246847	1.904967731246847	1.3087426863819094	1.3087426863819094	-1.2999999999999998	2.0412258289597847	6.412726002270941	2.3870748299319726	1.1168263318939629	66.47800976562877	0.0	0.0	0.0	0.0	0.0	0.0	0.0	0.0	0.0	0.0	48.02802097092827	17.696185628620217
2-Methylpentane	2.2534722222222223	0.8981481481481479	2.2534722222222223	0.8981481481481479	0.4838902980848686	86.178	72.06599999999999	86.109550448	38.0	0.0	-0.04714263543756667	-0.06537259817899396	0.06537259817899396	0.04714263543756667	1.3333333333333333	1.8333333333333333	1.8333333333333333	2.6272148478988635	21.219280948873624	4.991563831562721	4.99156383156272	4.99156383156272	2.770055610029662	2.770055610029662	2.770055610029662	2.1825219847121646	2.1825219847121646	0.8660254037844386	0.8660254037844386	0.5773502691896257	0.5773502691896257	0.0	1.3485878960124225	6.0	3.2	4.0	40.563961599812586	0.0	0.0	0.0	0.0	0.0	0.0	0.0	0.0	0.0	0.0	33.61285484492389	5.917906046161393
2-Methylpentanol	8.46587962962963	0.34111111111111114	8.46587962962963	0.34111111111111114	0.5709677520374145	102.177	88.065	102.104465068	44.0	0.0	0.045612317373567704	-0.3960990127001897	0.3960990127001897	0.045612317373567704	1.5714285714285714	2.142857142857143	2.2857142857142856	2.8318199660707837	35.161259458730164	5.698670612749268	5.145884208249226	5.145884208249226	3.308060412490447	2.9171813973207374	2.9171813973207374	2.076421035952407	2.076421035952407	1.0931480451301931	1.0931480451301931	0.584086372744272	0.584086372744272	-0.04	1.679822907155627	6.96	4.127785234899329	3.799034859521332	45.35819535200859	5.106527394840706	0.0	0.0	0.0	0.0	0.0	0.0	0.0	0.0	0.0	20.268296022307258	12.338727669087403
2-Methylphenanthrene	2.2378703703703704	1.3137528344671203	2.2378703703703704	1.3137528344671203	0.46568308489933063	192.26099999999997	180.16499999999996	192.093900384	72.0	0.0	-0.010521899376760948	-0.06162899271075562	0.06162899271075562	0.010521899376760948	0.6666666666666666	1.4	2.3333333333333335	2.5458785187157513	635.6567221133736	10.25071237662706	8.696152422706632	8.696152422706632	7.34333659290053	5.226067743425171	5.226067743425171	4.011288554326034	4.011288554326034	2.9004804331390677	2.9004804331390677	2.1325050354437893	2.1325050354437893	-1.8199999999999994	2.2818411192370838	8.485285194269554	3.094623447309129	1.298346533052511	89.15967429736398	0.0	0.0	0.0	0.0	0.0	0.0	0.0	0.0	0.0	0.0	60.160755107851486	28.46863405754981
2-Methylphenol	8.91925925925926	0.3680555555555558	8.91925925925926	0.3680555555555558	0.5359354364287862	108.13999999999999	100.07599999999998	108.057514876	42.0	0.0	0.11797961868439863	-0.5076872844527907	0.5076872844527907	0.11797961868439863	1.25	1.875	2.25	3.134861511345448	160.49662946459569	5.983127663125442	4.756614672258461	4.756614672258461	3.804530452640311	2.5509570669396053	2.5509570669396053	1.7864866257312801	1.7864866257312801	1.1154541553668325	1.1154541553668325	0.5634205269554475	0.5634205269554475	-0.9800000000000001	1.7681772153059907	5.162450142450142	1.8646221994975438	0.808016780809638	48.59057898608958	5.106527394840706	5.749511833283905	0.0	0.0	0.0	0.0	0.0	0.0	0.0	0.0	18.19910120538483	18.55355575984923
2-Methylpropan-1-ol	8.143518518518519	0.3055555555555556	8.143518518518519	0.3055555555555556	0.4834802442445536	74.123	64.04299999999999	74.07316494	32.0	0.0	0.045348803787554154	-0.39610984383746906	0.39610984383746906	0.045348803787554154	1.6	1.8	1.8	2.5395388613593908	17.609640474436812	4.284457050376173	3.731670645876131	3.731670645876131	2.270055610029662	1.8791765948599526	1.8791765948599526	1.5764210359524071	1.5764210359524071	0.3651483716701107	0.3651483716701107	0.0	0.0	-0.04	1.3787834934861756	4.960000000000001	2.212525252525253	3.9600000000000004	32.62831112321538	5.106527394840706	0.0	0.0	0.0	0.0	0.0	0.0	0.0	0.0	0.0	13.847474399381248	5.917906046161393
2-Methylpropane	2.1666666666666665	0.8333333333333333	2.1666666666666665	0.8333333333333333	0.3971180036971562	58.12400000000001	48.044	58.078250319999995	26.0	0.0	-0.04998608114307979	-0.06303725418182882	0.06303725418182882	0.04998608114307979	1.0	1.0	1.0	2.3237900077244498	4.754887502163469	3.5773502691896257	3.5773502691896257	3.5773502691896257	1.7320508075688772	1.7320508075688776	1.7320508075688776	1.7320508075688776	1.7320508075688776	0.0	0.0	0.0	0.0	0.0	0.8112781244591328	4.0	1.3333333333333333	0.0	27.834077371019372	0.0	0.0	0.0	0.0	0.0	0.0	0.0	0.0	0.0	0.0	20.771211599071872	5.917906046161393
2-Methylpropene	3.5555555555555554	1.1666666666666667	3.5555555555555554	1.1666666666666667	0.3695110694427644	56.108	48.044	56.062600255999996	24.0	0.0	-0.044481419382844625	-0.10041984861546271	0.10041984861546271	0.044481419382844625	1.5	1.5	1.5	2.8030394876740514	23.019550008653873	3.5773502691896257	3.2071067811865475	3.2071067811865475	1.7320508075688772	1.3535533905932737	1.3535533905932737	1.2071067811865475	1.2071067811865475	0.0	0.0	0.0	0.0	-0.26	0.8112781244591328	3.7400000000000007	1.1049635036496352	14.095029585798825	27.14447433883512	0.0	0.0	0.0	0.0	0.0	0.0	0.0	0.0	0.0	6.578935683598497	5.573104530069267	13.847474399381248
2-methylpteridine	4.090925925925926	0.6527777777777779	4.090925925925926	0.6527777777777779	0.5493567119827261	146.153	140.105	146.059246192	54.0	0.0	0.18103898065720778	-0.24965971745317042	0.24965971745317042	0.18103898065720778	1.0909090909090908	1.9090909090909092	2.8181818181818183	2.8289012156206956	384.85228689314886	7.681798275874712	6.02090518956871	6.02090518956871	5.360173345306137	3.264639125919525	3.264639125919525	2.1824043796651975	2.1824043796651975	1.34758142298034	1.34758142298034	0.855339325720921	0.855339325720921	-1.58	2.0412258289597847	6.150913900258252	2.229407107173155	1.0228286772273443	63.35660168941482	0.0	11.341105215616189	5.647177220767728	0.0	0.0	0.0	0.0	19.935914083788834	0.0	0.0	0.0	6.923737199690624
2-Methyltetrahydrofurane	5.152777777777778	0.5462962962962962	5.152777777777778	0.5462962962962962	0.4299172783206054	86.13400000000001	76.05399999999999	86.07316494	36.0	0.0	0.054739048687911816	-0.3785074202433747	0.3785074202433747	0.054739048687911816	1.6666666666666667	2.5	2.6666666666666665	2.184105569636068	37.20310343869659	4.405777393935816	4.106918903213131	4.106918903213131	2.893846850117352	2.509975954643818	2.509975954643818	1.8236365546127304	1.8236365546127304	1.1573569043840912	1.1573569043840912	0.7386419420963561	0.7386419420963561	-0.04	1.8638263900908159	4.127785234899329	1.6056599286563615	0.716242568370987	38.30673356139363	4.736862953800049	0.0	0.0	0.0	0.0	0.0	0.0	0.0	0.0	0.0	0.0	19.765380445542643
2-Napthol	9.130243764172336	0.3228703703703706	9.130243764172336	0.3228703703703706	0.6020160700037418	144.173	136.10899999999998	144.057514876	54.0	0.0	0.11571652460771858	-0.507943524733119	0.507943524733119	0.11571652460771858	0.8181818181818182	1.5454545454545454	2.3636363636363638	2.828901215620695	379.2844903986785	7.681798275874712	5.98866547982734	5.98866547982734	5.360173345306137	3.5389909386521907	3.5389909386521907	2.531453572360611	2.531453572360611	1.7330488189695572	1.7330488189695572	1.1767176965349277	1.1767176965349277	-1.5	2.0412258289597847	6.22562358276644	2.274078478002378	1.0493060628195763	64.90730140342818	5.106527394840706	5.749511833283905	0.0	0.0	0.0	0.0	0.0	0.0	0.0	0.0	30.33183534230805	22.90518256585281
2-Nitropropane	9.50462962962963	-0.42592592592592626	9.50462962962963	0.33333333333333304	0.34977528926550533	89.09400000000001	82.038	89.04767846399999	36.0	0.0	0.20717591219263307	-0.26428222998398154	0.26428222998398154	0.20717591219263307	1.6666666666666667	1.8333333333333333	1.8333333333333333	3.2575861612334887	59.813537528125096	5.1547005383792515	3.84106044561731	3.84106044561731	2.6427344100918364	1.7780477997965236	1.7780477997965236	1.3791021586118333	1.3791021586118333	0.421637021355784	0.421637021355784	0.0	0.0	-0.6000000000000001	1.3609640474436813	5.4	1.7443072702331963	1.6941176470588244	36.12211097912257	0.0	0.0	0.0	6.041840829147961	0.0	0.0	10.114318268765572	0.0	0.0	0.0	0.0	0.0
2-Nonanol	8.908893061854371	-0.09571617535903254	8.908893061854371	0.09571617535903254	0.5682059195571065	144.25799999999995	124.09799999999997	144.15141526	62.0	0.0	0.05116668313468164	-0.39341926903330776	0.39341926903330776	0.05116668313468164	1.1	1.7	2.2	2.7731888559274704	59.74860596185444	7.819990956308912	7.26720455180887	7.26720455180887	4.770055610029662	4.450904230587198	4.450904230587198	3.051910063013987	3.051910063013987	1.7254521152935984	1.7254521152935984	1.043302196040139	1.043302196040139	-0.04	1.8709889548563379	9.96	7.071607142857144	7.960000000000003	64.45302169519842	5.106527394840706	0.0	0.0	0.0	0.0	0.0	0.0	0.0	0.0	0.0	39.02784531432067	13.344558822616634
2-Nonanone	10.47643857079869	0.33009117535903254	10.47643857079869	0.33009117535903254	0.5209988837775531	142.24199999999996	124.09799999999997	142.135765196	60.0	0.0	0.1293399502822649	-0.30003102349469607	0.30003102349469607	0.1293399502822649	1.1	1.7	2.2	2.838589121813916	86.72905595320057	7.819990956308912	7.150888977583149	7.150888977583149	4.770055610029662	4.2647843170117525	4.2647843170117525	2.866228665495706	2.866228665495706	1.632392158505876	1.632392158505876	0.9774988695386135	0.9774988695386135	-0.33	1.8709889548563379	9.67	6.785340253748558	7.669999999999999	63.82031004304618	4.794537184071822	5.783244946364939	0.0	0.0	0.0	0.0	0.0	0.0	0.0	0.0	32.60702369139466	13.344558822616634
2-Octanol	8.851697845804988	-0.09550359032501898	8.851697845804988	0.09550359032501898	0.5662247345927631	130.23099999999997	112.08699999999997	130.135765196	56.0	0.0	0.05116668312937806	-0.393419269033318	0.393419269033318	0.05116668312937806	1.2222222222222223	1.8888888888888888	2.3333333333333335	2.7466909068574954	50.52932501298081	7.112884175122364	6.560097770622322	6.560097770622322	4.270055610029662	3.9509042305871973	3.9509042305871973	2.698356672420713	2.698356672420713	1.4754521152935984	1.4754521152935984	0.8665255007435023	0.8665255007435023	-0.04	1.8005768964064195	8.960000000000003	6.08562814070352	7.9600000000000035	58.08807958080182	5.106527394840706	0.0	0.0	0.0	0.0	0.0	0.0	0.0	0.0	0.0	32.60702369139466	13.344558822616634
2-Octanone	10.40689767573696	0.32509542705971284	10.40689767573696	0.32509542705971284	0.5198882841773269	128.21499999999997	112.08699999999997	128.120115132	54.0	0.0	0.12933995027687056	-0.30003102349470656	0.30003102349470656	0.12933995027687056	1.2222222222222223	1.8888888888888888	2.3333333333333335	2.828868134909685	76.63682062300136	7.112884175122364	6.443782196396601	6.443782196396601	4.270055610029662	3.7647843170117525	3.7647843170117525	2.512675274902433	2.512675274902433	1.382392158505876	1.382392158505876	0.8007221742419768	0.8007221742419768	-0.33	1.8005768964064195	8.67	5.8003780964797915	7.670000000000001	57.45536792864958	4.794537184071822	5.783244946364939	0.0	0.0	0.0	0.0	0.0	0.0	0.0	0.0	26.186202068468653	13.344558822616634
2-Pentanol	8.55236111111111	-0.10185185185185208	8.55236111111111	0.10185185185185208	0.5368317574835781	88.15	76.054	88.088815004	38.0	0.0	0.051156559616146235	-0.39341945247761856	0.39341945247761856	0.051156559616146235	1.6666666666666667	2.1666666666666665	2.1666666666666665	2.6272148478988635	25.11941547876375	4.991563831562721	4.4387774270626785	4.4387774270626785	2.770055610029662	2.4509042305871973	2.4509042305871973	1.6376965006408921	1.6376965006408921	0.7064497140632062	0.7064497140632062	0.4177745794683934	0.4177745794683934	-0.04	1.3485878960124225	5.959999999999999	3.1616129032258065	3.9600000000000004	38.99325323761199	5.106527394840706	0.0	0.0	0.0	0.0	0.0	0.0	0.0	0.0	0.0	13.344558822616634	13.344558822616634
2-Pentanone	10.04375	0.2893518518518523	10.04375	0.2893518518518523	0.4957688321065222	86.134	76.05399999999999	86.07316494	36.0	0.0	0.12932953227060026	-0.30003121331851546	0.30003121331851546	0.12932953227060026	1.6666666666666667	2.1666666666666665	2.1666666666666665	2.831257109931365	47.900134529890124	4.991563831562721	4.322461852836958	4.322461852836958	2.770055610029662	2.2647843170117525	2.2647843170117525	1.4520151031226116	1.4520151031226116	0.6020620726159656	0.6020620726159656	0.35206207261596567	0.35206207261596567	-0.33	1.3485878960124225	5.670000000000001	2.884132762312634	3.67	38.36054158545974	4.794537184071822	5.783244946364939	0.0	0.0	0.0	0.0	0.0	0.0	0.0	0.0	6.923737199690624	13.344558822616634
2-Phenoxyethanol	8.402570861678004	0.06437925170068048	8.402570861678004	0.06437925170068048	0.6762728590662828	138.166	128.08599999999998	138.06807956	54.0	0.0	0.1189178408261219	-0.4912065654965863	0.4912065654965863	0.1189178408261219	1.2	1.9	2.5	2.4265223465879537	171.872282370036	7.234204518682008	5.6564267942850455	5.6564267942850455	4.931851652578137	3.219710648366542	3.219710648366542	1.8851210398644591	1.8851210398644591	1.1032209973700875	1.1032209973700875	0.6802149493410344	0.6802149493410344	-1.02	2.029573889867405	7.091358574610246	3.9034862510592334	2.0703945242384734	60.06906632999306	9.843390348640755	12.356393797796823	0.0	0.0	0.0	0.0	0.0	0.0	0.0	0.0	18.19910120538483	12.13273413692322
2-Propanol	8.055555555555555	-0.16666666666666696	8.055555555555555	0.16666666666666696	0.42840479403162834	60.096000000000004	52.032	60.057514876	26.0	0.0	0.04834761180869219	-0.3937069016405105	0.3937069016405105	0.04834761180869219	1.5	1.5	1.5	2.3237900077244498	8.0	3.5773502691896257	3.0245638646895836	3.0245638646895836	1.7320508075688772	1.412899428126413	1.412899428126413	1.0937480486839481	1.0937480486839481	0.0	0.0	0.0	0.0	-0.04	0.8112781244591328	3.9600000000000004	1.297837837837838	1128.9599999999998	26.263369008818778	5.106527394840706	0.0	0.0	0.0	0.0	0.0	0.0	0.0	0.0	0.0	0.0	13.847474399381248
2-pyrrolidone	10.131944444444445	0.20370370370370416	10.131944444444445	0.20370370370370416	0.4368355272348544	85.106	78.04999999999998	85.052763844	34.0	0.0	0.21956247781073204	-0.35609106220576986	0.35609106220576986	0.21956247781073204	1.6666666666666667	2.5	2.6666666666666665	2.3673518510178746	61.94833690207419	4.405777393935816	3.5295686340235055	3.5295686340235055	2.893846850117352	2.1612309264184786	2.1612309264184786	1.4535064210999196	1.4535064210999196	0.9027842468579427	0.9027842468579427	0.5651415581982782	0.5651415581982782	-0.53	1.8638263900908159	3.6528153564899446	1.2857540807770496	0.5057254621854761	36.53963050114195	5.316788604006331	0.0	0.0	5.907179729351506	0.0	0.0	4.794537184071822	0.0	0.0	0.0	0.0	6.4208216229260096
2-Undecanol	8.993123752600214	-0.09662795519442358	8.993123752600214	0.09662795519442358	0.5554538397325264	172.31199999999998	148.11999999999998	172.182715388	74.0	0.0	0.05116668313469141	-0.3934192690333077	0.3934192690333077	0.05116668313469141	0.9166666666666666	1.4166666666666667	1.9166666666666667	2.817017140820483	79.07329781366415	9.234204518682008	8.681418114181966	8.681418114181966	5.770055610029663	5.450904230587198	5.450904230587198	3.7590168442005347	3.7590168442005347	2.2254521152935984	2.2254521152935984	1.3968555866334127	1.3968555866334127	-0.04	2.0243641446269387	11.96	9.05124087591241	9.96	77.18290592399164	5.106527394840706	0.0	0.0	0.0	0.0	0.0	0.0	0.0	0.0	0.0	51.8694885601727	13.344558822616634
3,3-Dimethyl-1-butanol	8.401875	0.3003472222222222	8.401875	0.3003472222222222	0.5304855425214606	102.17699999999999	88.06499999999998	102.104465068	44.0	0.0	0.04355134221923976	-0.39635533077009405	0.39635533077009405	0.04355134221923976	1.2857142857142858	1.7142857142857142	1.7142857142857142	3.1544900653688073	42.63193444574935	5.914213562373096	5.361427157873052	5.361427157873052	3.0606601717798214	2.6697811566101115	2.6697811566101115	3.0342669695298	3.0342669695298	0.8618033988749894	0.8618033988749894	0.33541019662496835	0.33541019662496835	-0.04	1.2958363892911637	6.96	2.3141072195146584	5.960000000000001	45.35819535200859	5.106527394840706	0.0	0.0	0.0	0.0	0.0	0.0	0.0	0.0	0.0	20.771211599071872	11.83581209232279
3,3-Dimethyl-2-butanol	8.88888888888889	-0.20138888888888906	8.88888888888889	0.0555555555555558	0.4900462938905926	102.17699999999998	88.06499999999998	102.104465068	44.0	0.0	0.055988460991076384	-0.39287306240248776	0.39287306240248776	0.055988460991076384	1.2857142857142858	1.4285714285714286	1.4285714285714286	3.541196965079901	49.69058447171098	6.077350269189626	5.5245638646895845	5.5245638646895845	2.9433756729740645	2.6242242935316	2.6242242935316	3.0419988729999936	3.0419988729999936	1.2533237384051805	1.2533237384051805	0.0	0.0	-0.04	1.3143204867061786	6.96	1.8263903061224485	2.6311409395973158	45.35819535200859	5.106527394840706	0.0	0.0	0.0	0.0	0.0	0.0	0.0	0.0	0.0	20.771211599071872	12.338727669087405
3,3-Dimethyl-2-butanone	10.465277777777779	-0.13888888888888884	10.465277777777779	0.13888888888888884	0.4517892989299219	100.16099999999999	88.06499999999998	100.088815004	42.0	0.0	0.13463290995980942	-0.29943568716997876	0.29943568716997876	0.13463290995980942	1.2857142857142858	1.4285714285714286	1.4285714285714286	3.7911184170869663	76.67103446305711	6.077350269189626	5.408248290463863	5.408248290463863	2.9433756729740645	2.4541241452319316	2.4541241452319316	2.8061862178478973	2.8061862178478973	1.0561862178478973	1.0561862178478973	0.0	0.0	-0.33	1.3143204867061786	6.670000000000001	1.6450481914728035	2.3754673721340387	44.72548369985635	0.0	5.783244946364939	0.0	0.0	0.0	0.0	4.794537184071822	0.0	0.0	0.0	20.771211599071872	6.923737199690624
3,3-Dimethylpentane	2.298611111111111	0.5833333333333334	2.298611111111111	0.5833333333333334	0.5002442109657919	100.205	84.07699999999998	100.12520051199999	44.0	0.0	-0.03594562843668448	-0.06487337882622692	0.06487337882622692	0.03594562843668448	1.0	1.2857142857142858	1.2857142857142858	3.3604351426960575	38.0	5.914213562373096	5.914213562373096	5.914213562373096	3.121320343559643	3.1213203435596424	3.1213203435596424	2.871320343559643	2.871320343559643	1.914213562373095	1.914213562373095	0.24999999999999994	0.24999999999999994	0.0	1.6774212838293645	7.0	2.34375	2.6666666666666665	46.928903714209206	0.0	0.0	0.0	0.0	0.0	0.0	0.0	0.0	0.0	0.0	40.53659204461452	5.41499046939678
3,4-Dichloronitrobenzene	10.168277903754094	-0.5255864197530866	10.168277903754094	0.05611111111111078	0.5065691418971878	192.00099999999998	188.977	190.954083696	58.0	0.0	0.2705217811246272	-0.258308876852088	0.2705217811246272	0.258308876852088	1.2727272727272727	1.9090909090909092	2.3636363636363638	3.1515496683060507	300.6337992264623	8.430721420318147	5.251689930015016	6.763547822051925	5.1090609052806215	2.7047535141419026	3.4606824601603567	1.8555215034650354	2.6699217569462474	1.1140027764378009	1.8530320551758175	0.5986087741108089	0.8909404868218472	-0.8	1.9415183650407188	8.298039215686273	3.067883356476889	1.8172839506172838	72.69091129576012	0.0	0.0	0.0	0.0	5.687386274683562	0.0	10.114318268765572	0.0	0.0	0.0	23.20187978046503	6.06636706846161
3,4-Dichlorophenol	8.794413580246914	0.12907407407407456	8.794413580246914	0.12907407407407456	0.6227397221533864	163.003	158.971	161.963920108	48.0	0.0	0.11666881803557862	-0.5079095447599914	0.5079095447599914	0.11666881803557862	1.1111111111111112	1.7777777777777777	2.2222222222222223	3.171678030440916	222.29788705001033	6.8533711511285205	4.43519334908729	5.947051241124199	4.198377302757663	2.3396051424717914	3.095534088490246	1.5984117183799869	2.4128119718611987	0.903184265759909	1.6422135444979256	0.48504608449631736	0.7773777972073558	-0.4000000000000001	1.7965675742516067	6.716279069767443	2.4602853745541022	1.5012345679012344	62.83216932545633	5.106527394840706	5.749511833283905	0.0	0.0	0.0	0.0	0.0	0.0	0.0	0.0	23.20187978046503	18.19910120538483
3,4-Dimethylphenol	8.9375	0.3454629629629633	8.9375	0.3454629629629633	0.5577043959706656	122.16699999999997	112.08699999999997	122.07316494	48.0	0.0	0.11535936649447885	-0.5079562241267914	0.5079562241267914	0.11535936649447885	1.1111111111111112	1.7777777777777777	2.2222222222222223	3.1716780304409156	215.80766205433727	6.8533711511285205	5.679264403068835	5.679264403068835	4.198377302757663	2.961640669462564	2.961640669462564	2.2685618608290063	2.2685618608290063	1.4904918520926438	1.4904918520926438	0.7255987342262918	0.7255987342262918	-0.9800000000000001	1.7965675742516067	6.144688279301746	2.094917408045428	1.2244346499594405	54.955521100486195	5.106527394840706	5.749511833283905	0.0	0.0	0.0	0.0	0.0	0.0	0.0	0.0	6.06636706846161	37.10711151969846
3,4-Dimethylpyridine	3.9450925925925926	1.2569444444444446	3.9450925925925926	1.2569444444444446	0.49138777691763613	107.156	98.08399999999999	107.073499288	42.0	0.0	0.029917807844677128	-0.26443900509098867	0.26443900509098867	0.029917807844677128	1.25	2.0	2.375	3.134861511345448	160.49662946459569	5.983127663125442	5.179264403068835	5.179264403068835	3.804530452640311	2.6770813820172816	2.6770813820172816	1.959933912324658	1.959933912324658	1.3007951303208902	1.3007951303208902	0.542936472159955	0.542936472159955	-0.85	1.7681772153059907	5.2898601398601395	1.94826211591866	0.8609369312528817	49.38093532923669	0.0	0.0	0.0	0.0	0.0	0.0	4.9839785209472085	0.0	0.0	0.0	0.0	31.040744451236847
3,4-PCB	5.931777368354749	0.5892109158478209	5.931777368354749	0.5892109158478209	0.6589511753025439	223.102	215.03799999999995	222.000305616	70.0	0.0	0.05979804571208701	-0.0827124402899407	0.0827124402899407	0.05979804571208701	0.6428571428571429	1.3571428571428572	2.0	2.483814803753657	435.3296467381503	9.966255326250886	7.374731099535462	8.88658899157237	6.770856947829096	4.276681947244772	5.032610893263226	2.994913367012077	3.8093136204932896	2.026723462737135	2.7657527414751524	1.3062955370805502	1.60438671870316	-0.9800000000000001	2.2341263981232404	9.570263430477349	4.035028731724091	1.9176574475475268	93.09502977932435	0.0	0.0	0.0	0.0	0.0	0.0	0.0	0.0	0.0	0.0	59.60008219123469	23.259637120317212
3,5-Dichlorophenol	8.825	0.09027777777777835	8.825	0.09027777777777835	0.6227397221533864	163.003	158.971	161.963920108	48.0	0.0	0.1180489875937252	-0.5078557651915966	0.5078557651915966	0.1180489875937252	1.0	1.4444444444444444	1.7777777777777777	3.165670309917317	171.82006515716174	6.8533711511285205	4.43519334908729	5.947051241124199	4.1815405503520555	2.333622078328084	3.0895510243465383	1.6276473721113656	2.500518933055335	0.8473173351095732	1.2837531155815578	0.5392759803356267	1.0537995227384296	-0.4000000000000001	1.5880914479405832	6.716279069767443	2.4602853745541022	1.7712247324613553	62.83216932545633	5.106527394840706	5.749511833283905	0.0	0.0	0.0	0.0	0.0	0.0	0.0	0.0	23.20187978046503	18.19910120538483
3,5-Dimethylphenol	8.99388888888889	0.3541666666666672	8.99388888888889	0.3541666666666672	0.5577043959706656	122.16699999999997	112.08699999999999	122.07316494	48.0	0.0	0.11560448564858775	-0.5079461480132894	0.5079461480132894	0.11560448564858775	1.0	1.4444444444444444	1.7777777777777777	3.165670309917317	165.32984016148868	6.8533711511285205	5.679264403068836	5.679264403068836	4.1815405503520555	2.955657605318857	2.955657605318857	2.345912130018632	2.345912130018632	1.2064497140632067	1.2064497140632067	0.95064351205172	0.95064351205172	-0.9800000000000001	1.5880914479405832	6.144688279301746	2.094917408045428	1.4567376919048354	54.955521100486195	5.106527394840706	5.749511833283905	0.0	0.0	0.0	0.0	0.0	0.0	0.0	0.0	6.06636706846161	37.10711151969846
3,5-Dimethylpyridine	3.9837962962962963	1.226851851851852	3.9837962962962963	1.226851851851852	0.49138777691763613	107.15599999999999	98.08399999999999	107.073499288	42.0	0.0	0.02967469013995768	-0.26418180225198346	0.26418180225198346	0.02967469013995768	1.125	1.625	1.875	3.077660437970554	164.24662946459569	5.983127663125442	5.179264403068836	5.179264403068836	3.787693700234704	2.6710983178735743	2.6710983178735743	2.0396415272571384	2.0396415272571384	1.0116830880086127	1.0116830880086127	0.7060576503539047	0.7060576503539047	-0.8500000000000001	1.6423714487439025	5.2898601398601395	1.94826211591866	1.0594030875809968	49.38093532923669	0.0	0.0	0.0	0.0	0.0	0.0	4.9839785209472085	0.0	0.0	0.0	6.06636706846161	24.974377382775238
3-Butanoyloxymethylphenytoin	13.260473907155454	-1.3365404147770215	13.260473907155454	0.242225112649896	0.6406545811221529	352.3900000000001	332.2300000000001	352.14230712	134.0	0.0	0.3278664007666709	-0.44359598624430696	0.44359598624430696	0.3278664007666709	1.0	1.5384615384615385	2.0384615384615383	1.9726963174135674	765.5755985859739	18.57070333293597	14.475029792811313	14.475029792811313	12.59138937351071	8.500640453865072	8.500640453865072	6.0408325813768045	6.0408325813768045	4.327899253395292	4.327899253395292	3.0403644252223225	3.0403644252223225	-3.1500000000000004	2.9271592824365538	17.665921687064035	7.3906943155757086	3.055832602576418	151.31001047065425	10.05365155780638	0.0	12.269741999882829	0.0	5.907179729351506	12.000419800289922	9.589074368143644	9.694446914922299	0.0	0.0	67.58740788430673	17.547724606320003
3-Chloroanisole	5.6436111111111105	0.7031018518518521	5.6436111111111105	0.7031018518518521	0.5850627747795067	142.585	135.529	142.018542524	48.0	0.0	0.11984467566869182	-0.4967129772024549	0.4967129772024549	0.11984467566869182	1.4444444444444444	2.2222222222222223	2.6666666666666665	2.9368661023365914	197.86256853719752	6.69023444431199	5.095613840231594	5.851542786250048	4.325698502695489	2.622721877246327	3.0006863502555543	1.6614986195573884	2.097934400029373	1.031784604758659	1.2668817075463974	0.5939710065712203	0.7742479224701598	-0.6900000000000001	1.8814083105156787	6.4303369434416355	2.738159640852299	1.6113178169128046	59.213156690282126	4.736862953800049	5.749511833283905	0.0	0.0	0.0	0.0	0.0	0.0	0.0	0.0	17.667306958694127	18.19910120538483
3-Chlorobiphenyl	5.894740331317712	0.7790306122448982	5.894740331317712	0.7790306122448982	0.6346172430604237	188.65699999999998	179.58499999999995	188.039277968	64.0	0.0	0.041166352640026764	-0.08432139564302214	0.08432139564302214	0.041166352640026764	0.6923076923076923	1.3846153846153846	2.076923076923077	2.4751856733635376	392.87904776215686	9.096011838247808	7.07411689571586	7.830045841734314	6.360173345306137	4.171033044073492	4.54899751708272	2.876372752309193	3.3128085327811774	1.9317399161842963	2.1668370189720347	1.2986456344905428	1.488933482629743	-1.2699999999999996	2.1923688379348953	8.33375346568929	3.6293890162987346	1.9029597617496825	82.79176355244266	0.0	0.0	0.0	0.0	0.0	0.0	0.0	0.0	0.0	0.0	54.06550936946379	23.259637120317212
3-Chlorophenol	8.72861111111111	0.20601851851851904	8.72861111111111	0.20601851851851904	0.5671077548351335	128.55799999999996	123.51799999999999	128.00289246	42.0	0.0	0.11656188830495293	-0.5079113889979311	0.5079113889979311	0.11656188830495293	1.375	2.125	2.5	3.077660437970554	168.38833891467198	5.983127663125442	4.134579145267688	4.890508091286143	3.787693700234704	2.233956239300511	2.6119207123097388	1.4798711036771024	1.9163068841490871	0.80820071920707	1.0432978219948086	0.47612633837099083	0.6606547175986197	-0.6900000000000001	1.6423714487439025	5.446798905608755	2.052669547891518	1.138019488647966	52.528903098574645	5.106527394840706	5.749511833283905	0.0	0.0	0.0	0.0	0.0	0.0	0.0	0.0	17.667306958694127	18.19910120538483
3-chloropropionitrile	7.731805555555556	0.45486111111111116	7.731805555555556	0.45486111111111116	0.44215057303411553	89.525	85.493	89.003226808	28.0	0.0	0.06337506623764338	-0.19830178688758274	0.19830178688758274	0.06337506623764338	1.8	2.4	2.4	2.4836995705912646	45.344977967946406	4.121320343559642	2.73939163088228	3.4953205769007347	2.414213562373095	1.344421430255677	1.8789439140805255	0.5970961195130324	0.9750605925222596	0.20629451712729624	0.39527675363190984	0.04225771273642581	0.12677313820927746	-0.22000000000000003	1.4056390622295665	4.78	3.7800000000000016	3.7800000000000016	36.16498116497315	0.0	0.0	0.0	0.0	0.0	0.0	0.0	0.0	5.261891554738487	11.600939890232516	0.0	0.0
3-Ethanoyloxymethylphenytoin	13.102603930461072	-1.3335789871504162	13.102603930461072	0.41526077097505687	0.6893152099476058	324.33600000000007	308.208	324.111006992	122.0	0.0	0.3278663992905386	-0.4437985602589392	0.4437985602589392	0.3278663992905386	1.0	1.5	1.9583333333333333	2.089194586602063	734.620474296694	17.156489770562874	13.060816230438217	13.060816230438217	11.553384571049923	7.439980282085252	7.439980282085252	5.410405737245855	5.410405737245855	3.916050602844802	3.916050602844802	2.7829776723197135	2.7829776723197135	-3.1499999999999995	2.858506527324063	15.734562530823705	6.1555359796129006	2.5168576858324894	138.58012624186102	10.05365155780638	0.0	12.269741999882829	0.0	5.907179729351506	12.000419800289922	9.589074368143644	9.694446914922299	0.0	0.0	60.6636706846161	11.126902983393991
3-Ethyl-3-pentanol	9.4375	-0.3749999999999998	9.4375	0.3749999999999998	0.5971696682305409	116.204	100.076	116.120115132	50.0	0.0	0.06395512394652587	-0.38992768830315744	0.38992768830315744	0.06395512394652587	1.0	1.25	1.25	3.5832125652604643	47.142503065067984	6.621320343559644	6.0685339390596	6.0685339390596	3.6819805153394642	3.4055873130894425	3.4055873130894425	2.2850018208050784	2.2850018208050784	1.9743416490252568	1.9743416490252568	0.7499999999999998	0.7499999999999998	-0.04	1.8672649607197351	7.96	3.079539221938775	1.8263903061224485	51.72313746640521	5.106527394840706	0.0	0.0	0.0	0.0	0.0	0.0	0.0	0.0	0.0	20.771211599071872	19.26246486877803
3-Heptanol	8.989027777777778	-0.04634259259259288	8.989027777777778	0.04634259259259288	0.5948534280152403	116.204	100.07599999999998	116.120115132	50.0	0.0	0.0537218548730571	-0.39314221340520933	0.39314221340520933	0.0537218548730571	1.375	2.0	2.375	2.862065598305084	43.65148445440322	6.405777393935816	5.852990989435774	5.852990989435774	3.808060412490447	3.488909033047982	3.488909033047982	2.2043003219168726	2.2043003219168726	1.3621504463605854	1.3621504463605854	0.643872950678797	0.643872950678797	-0.04	1.8266332986704337	7.96	5.10367816091954	4.127785234899329	51.723137466405205	5.106527394840706	0.0	0.0	0.0	0.0	0.0	0.0	0.0	0.0	0.0	26.689117645233267	12.841643245852019
3-Heptanoyloxymethylphenytoin	13.401823514338396	-1.3401420243066613	13.401823514338396	0.28389177931656273	0.3968900876832063	394.47100000000023	368.26300000000015	394.189257312	152.0	0.0	0.32786640076668144	-0.44359585955322295	0.44359585955322295	0.32786640076668144	0.9310344827586207	1.5172413793103448	2.0689655172413794	1.78170952926702	812.1962606250391	20.69202367649561	16.596350136370955	16.596350136370955	14.091389373510708	10.000640453865076	10.000640453865076	7.101492753156626	7.101492753156626	5.108229339285202	5.108229339285202	3.5323545425844345	3.5323545425844345	-3.15	3.0143637492179463	20.5808323314499	9.365287488260462	4.312663151098256	170.40483681384407	10.05365155780638	0.0	12.269741999882829	0.0	5.907179729351506	12.000419800289922	9.589074368143644	9.694446914922299	0.0	0.0	86.84987275308477	17.547724606320003
3-Hexanol	8.857916666666666	-0.05092592592592626	8.857916666666666	0.05092592592592626	0.5729664843005482	102.17699999999999	88.06499999999998	102.104465068	44.0	0.0	0.053711905178556944	-0.3931423955826943	0.3931423955826943	0.053711905178556944	1.4285714285714286	2.0	2.142857142857143	2.8318199660707837	35.161259458730164	5.698670612749268	5.145884208249226	5.145884208249226	3.308060412490447	2.988909033047982	2.988909033047982	1.8507469313235994	1.8507469313235994	1.0931480451301931	1.0931480451301931	0.5373477353374435	0.5373477353374435	-0.04	1.679822907155627	6.96	4.127785234899329	3.799034859521332	45.35819535200859	5.106527394840706	0.0	0.0	0.0	0.0	0.0	0.0	0.0	0.0	0.0	20.268296022307258	12.841643245852019
3-Hexanone	10.411805555555556	0.3773148148148151	10.411805555555556	0.3773148148148151	0.5278529243600644	100.161	88.06499999999998	100.088815004	42.0	0.0	0.13212600552878578	-0.29972947052577087	0.29972947052577087	0.13212600552878578	1.4285714285714286	2.0	2.142857142857143	3.002590528674132	57.200359476037924	5.698670612749268	5.029568634023505	5.029568634023505	3.308060412490447	2.825444488791574	2.825444488791574	1.6422285251880866	1.6422285251880866	0.923176335210009	0.923176335210009	0.4556154632092394	0.4556154632092394	-0.33	1.679822907155627	6.670000000000001	3.84636684303351	3.5017200775830046	44.725483699856355	0.0	5.783244946364939	0.0	0.0	0.0	0.0	4.794537184071822	0.0	0.0	0.0	13.847474399381248	6.4208216229260096
3-Hexanoyloxymethylphenyltoin	13.362969060711213	-1.3390659223782873	13.362969060711213	0.2777806682054518	0.43157785764433004	380.4440000000002	356.2520000000001	380.173607248	146.0	0.0	0.32786640076668144	-0.4435958595570394	0.4435958595570394	0.32786640076668144	0.9642857142857143	1.5357142857142858	2.0714285714285716	1.8442870845208477	796.6299620703876	19.984916895309063	15.889243355184409	15.889243355184409	13.59138937351071	9.500640453865076	9.500640453865076	6.747939362563352	6.747939362563352	4.858229339285202	4.858229339285202	3.3555778472877975	3.3555778472877975	-3.15	2.985759518845552	19.607154895290407	8.692186270284044	3.761990302854744	164.03989469944747	10.05365155780638	0.0	12.269741999882829	0.0	5.907179729351506	12.000419800289922	9.589074368143644	9.694446914922299	0.0	0.0	80.42905113015875	17.547724606320003
3-Hexyne	2.9479166666666665	0.9938888888888889	2.9479166666666665	0.9938888888888889	0.390833250197772	82.14599999999999	72.06599999999999	82.07825032	34.0	0.0	0.0060202055090637805	-0.10362217404915375	0.10362217404915375	0.0060202055090637805	1.0	1.3333333333333333	1.5	2.898667618025187	53.84283310353014	4.82842712474619	4.414213562373095	4.414213562373095	2.914213562373095	2.3713203435596424	2.3713203435596424	1.0606601717798212	1.0606601717798212	0.47855339059327373	0.47855339059327373	0.24999999999999994	0.24999999999999994	-0.44	1.6143308351592656	5.559999999999999	4.559999999999998	3.5599999999999987	39.56318699167187	0.0	0.0	0.0	0.0	0.0	0.0	0.0	0.0	0.0	11.840868637711289	13.847474399381248	0.0
3-Methyl-1-Butene	3.560185185185185	0.6481481481481479	3.560185185185185	0.6481481481481479	0.4127372857870009	70.135	60.05499999999999	70.07825032	30.0	0.0	-0.029309967766280236	-0.10282410978035038	0.10282410978035038	0.029309967766280236	1.6	1.8	1.8	2.825749368745867	27.019550008653876	4.284457050376173	3.861807319565799	3.861807319565799	2.270055610029662	1.896282162176448	1.896282162176448	1.4797191962518088	1.4797191962518088	0.47140452079103173	0.47140452079103173	0.0	0.0	-0.26	1.3787834934861756	4.74	2.0073796791443854	3.740000000000001	33.50941645323172	0.0	0.0	0.0	0.0	0.0	0.0	0.0	0.0	0.0	6.578935683598497	19.92349450621513	5.917906046161393
3-Methyl-2-butanol	8.62962962962963	-0.14814814814814836	8.62962962962963	0.14814814814814836	0.5071274449100523	88.15	76.054	88.088815004	38.0	0.0	0.0534509591006451	-0.39315213323115145	0.39315213323115145	0.0534509591006451	1.1666666666666667	1.3333333333333333	1.3333333333333333	2.993497243478473	24.919684538543997	5.154700538379252	4.60191413387921	4.60191413387921	2.6427344100918364	2.323583030649372	2.323583030649372	1.9846203574367733	1.9846203574367733	0.9648090636666389	0.9648090636666389	0.0	0.0	-0.04	1.3609640474436813	5.959999999999999	2.189674338993739	2.212525252525253	38.99325323761199	5.106527394840706	0.0	0.0	0.0	0.0	0.0	0.0	0.0	0.0	0.0	13.847474399381248	12.841643245852017
3-Methyl-2-butanone	10.143518518518519	0.2129629629629628	10.143518518518519	0.2129629629629628	0.46877109268711886	86.134	76.054	86.07316494	36.0	0.0	0.1318534622268426	-0.2997396385899406	0.2997396385899406	0.1318534622268426	1.5	1.6666666666666667	1.6666666666666667	3.2575861612334887	54.95878455585175	5.1547005383792515	4.485598559653489	4.485598559653489	2.6427344100918364	2.147499818205996	2.147499818205996	1.7653509484037542	1.7653509484037542	0.8130525295851417	0.8130525295851417	0.0	0.0	-0.33	1.3609640474436813	5.670000000000001	1.9565136909816512	1.9424795640326975	38.36054158545974	0.0	5.783244946364939	0.0	0.0	0.0	0.0	4.794537184071822	0.0	0.0	0.0	13.847474399381248	6.923737199690624
3-Methyl-2-pentanol	8.367777777777778	0.3422685185185186	8.367777777777778	0.3422685185185186	0.5709677520374143	102.17699999999999	88.06499999999998	102.104465068	44.0	0.0	0.04330630932774035	-0.3963658963780811	0.3963658963780811	0.04330630932774035	1.5714285714285714	2.142857142857143	2.2857142857142856	2.8318199660707846	35.161259458730164	5.698670612749268	5.145884208249226	5.145884208249226	3.308060412490447	2.9171813973207374	2.9171813973207374	2.025701938331194	2.025701938331194	1.318822149759001	1.318822149759001	0.4245106830230397	0.4245106830230397	-0.04	1.679822907155627	6.96	4.127785234899329	3.799034859521332	45.35819535200859	5.106527394840706	0.0	0.0	0.0	0.0	0.0	0.0	0.0	0.0	0.0	20.268296022307258	12.338727669087403
3-Methyl-2-pentanol_2	8.367777777777778	0.3422685185185186	8.367777777777778	0.3422685185185186	0.5709677520374143	102.17699999999999	88.06499999999998	102.104465068	44.0	0.0	0.04330630932774035	-0.3963658963780811	0.3963658963780811	0.04330630932774035	1.5714285714285714	2.142857142857143	2.2857142857142856	2.8318199660707846	35.161259458730164	5.698670612749268	5.145884208249226	5.145884208249226	3.308060412490447	2.9171813973207374	2.9171813973207374	2.025701938331194	2.025701938331194	1.318822149759001	1.318822149759001	0.4245106830230397	0.4245106830230397	-0.04	1.679822907155627	6.96	4.127785234899329	3.799034859521332	45.35819535200859	5.106527394840706	0.0	0.0	0.0	0.0	0.0	0.0	0.0	0.0	0.0	20.268296022307258	12.338727669087403
3-Methyl-2-pentanone	10.374768518518518	0.2638888888888886	10.374768518518518	0.2638888888888886	0.5150193170931499	100.161	88.06499999999998	100.088815004	42.0	0.0	0.1321184969628997	-0.29972841703689923	0.29972841703689923	0.1321184969628997	1.7142857142857142	2.142857142857143	2.142857142857143	3.3434170589539596	66.58027134782354	5.861807319565799	5.192705340840037	5.192705340840037	3.1807392125526213	2.6855046206667805	2.6855046206667805	1.919946270778973	1.919946270778973	1.30635617905363	1.30635617905363	0.2874574785652648	0.2874574785652648	-0.33	1.6457113704075785	6.670000000000001	2.779490232395047	2.3754673721340387	44.725483699856355	0.0	5.783244946364939	0.0	0.0	0.0	0.0	4.794537184071822	0.0	0.0	0.0	13.847474399381248	13.344558822616634
3-Methyl-3-heptanol	9.454305555555555	-0.4067361111111112	9.454305555555555	0.4067361111111112	0.6189519529723388	130.231	112.08699999999997	130.135765196	56.0	0.0	0.06167517824707944	-0.39019452193417875	0.39019452193417875	0.06167517824707944	1.3333333333333333	1.8888888888888888	2.2222222222222223	3.3300742156931675	66.96788691072805	7.328427124746192	6.77564072024615	6.77564072024615	4.121320343559643	3.8449271413096215	3.8449271413096215	2.9540481261399116	2.9540481261399116	1.8305774536632293	1.8305774536632293	0.73438702739412	0.73438702739412	-0.04	1.8434495647494127	8.960000000000003	3.8869850486282487	4.462512562814072	58.08807958080182	5.106527394840706	0.0	0.0	0.0	0.0	0.0	0.0	0.0	0.0	0.0	26.689117645233267	19.765380445542643
3-Methyl-3-hexanol	9.323194444444445	-0.40798611111111094	9.323194444444445	0.40798611111111094	0.5971696682305409	116.204	100.07599999999998	116.120115132	50.0	0.0	0.06166522893358491	-0.39019470481066787	0.39019470481066787	0.06166522893358491	1.375	1.875	2.0	3.373381552563661	57.4071655715584	6.621320343559643	6.0685339390596	6.0685339390596	3.6213203435596424	3.3449271413096215	3.3449271413096215	2.600494735546638	2.600494735546638	1.5502473677733188	1.5502473677733188	0.7153567894682631	0.7153567894682631	-0.04	1.672629192274968	7.96	3.079539221938775	3.026851631655436	51.723137466405205	5.106527394840706	0.0	0.0	0.0	0.0	0.0	0.0	0.0	0.0	0.0	20.268296022307258	19.765380445542643
3-Methyl-3-pentanol	9.131944444444445	-0.4166666666666665	9.131944444444445	0.4166666666666665	0.5606097975915727	102.17699999999999	88.06499999999998	102.104465068	44.0	0.0	0.06141295148533153	-0.3902053852586639	0.3902053852586639	0.06141295148533153	1.2857142857142858	1.5714285714285714	1.5714285714285714	3.3604351426960575	42.14170945007629	5.914213562373096	5.361427157873052	5.361427157873052	3.121320343559643	2.8449271413096215	2.8449271413096215	2.2040481261399116	2.2040481261399116	1.5233345472033855	1.5233345472033855	0.24999999999999994	0.24999999999999994	-0.04	1.6774212838293645	6.96	2.3141072195146584	2.6311409395973158	45.35819535200859	5.106527394840706	0.0	0.0	0.0	0.0	0.0	0.0	0.0	0.0	0.0	13.847474399381248	19.765380445542643
3-Methylbutan-1-ol	8.236666666666666	0.3310185185185186	8.236666666666666	0.3310185185185186	0.5340885234757722	88.15	76.05399999999999	88.088815004	38.0	0.0	0.04329631139781931	-0.3963660786745106	0.3963660786745106	0.04329631139781931	1.5	2.0	2.0	2.6272148478988635	25.11941547876375	4.99156383156272	4.4387774270626785	4.4387774270626785	2.770055610029662	2.3791765948599526	2.3791765948599526	1.9061287824621438	1.9061287824621438	0.7064497140632062	0.7064497140632062	0.2581988897471611	0.2581988897471611	-0.04	1.3485878960124225	5.959999999999999	3.1616129032258065	3.9600000000000004	38.993253237611995	5.106527394840706	0.0	0.0	0.0	0.0	0.0	0.0	0.0	0.0	0.0	13.847474399381248	12.338727669087403
3-Methylcholanthrene	2.389537037037037	1.1850740898211134	2.389537037037037	1.1850740898211134	0.2894274347351113	268.35900000000004	252.23099999999994	268.125200512	100.0	0.0	-0.009624430619063465	-0.061354421159140374	0.061354421159140374	0.009624430619063465	0.7142857142857143	1.619047619047619	2.5714285714285716	2.055164911000007	1038.130433495046	13.974327015758659	12.11036598507973	12.11036598507973	10.309663088089318	7.677191460468012	7.677191460468012	6.2556429649076275	6.2556429649076275	4.971024622002771	4.971024622002771	4.018113393909277	4.018113393909277	-2.339999999999999	2.9287953842175183	11.333739511672999	3.854588449709963	1.4495558733903589	123.56539190436318	0.0	0.0	0.0	0.0	0.0	0.0	0.0	0.0	0.0	0.0	54.09438803938988	69.27599578418702
3-Methylheptane	2.3290277777777777	0.9536574074074073	2.3290277777777777	0.9536574074074073	0.5261016802172799	114.232	96.08799999999998	114.14085057599999	50.0	0.0	-0.04454256380330297	-0.06538221101181116	0.06538221101181116	0.04454256380330297	1.25	1.875	2.25	2.862065598305084	39.30296890880645	6.405777393935816	6.405777393935816	6.405777393935816	3.808060412490447	3.808060412490447	3.808060412490447	2.6556485311744886	2.6556485311744886	1.7474002407106253	1.7474002407106253	0.7567100029932008	0.7567100029932008	0.0	1.8266332986704337	8.0	5.142857142857143	4.166666666666667	53.293845828605804	0.0	0.0	0.0	0.0	0.0	0.0	0.0	0.0	0.0	0.0	46.454498090775914	5.917906046161393
3-methylindole	3.187824074074074	1.2222222222222223	3.187824074074074	1.2222222222222223	0.5649684553619617	131.17799999999997	122.10599999999997	131.073499288	50.0	0.0	0.045617669808042355	-0.3609008962065418	0.3609008962065418	0.045617669808042355	1.2	2.0	2.8	2.931346196218265	346.2557528676839	6.974691494688164	5.886751345948129	5.886751345948129	4.877010097711744	3.404700538379252	3.404700538379252	2.5172716184697426	2.5172716184697426	1.7960823706613522	1.7960823706613522	1.21660415032336	1.21660415032336	-1.2400000000000002	2.340584889374277	5.537680730986294	1.8729157652785289	0.6372736985192831	59.68717018664307	4.9839785209472085	0.0	0.0	0.0	0.0	0.0	0.0	0.0	0.0	0.0	18.19910120538483	18.55355575984923
3-Methylpentane	2.2777777777777777	0.9351851851851851	2.2777777777777777	0.9351851851851851	0.4838902980848686	86.17800000000001	72.06599999999999	86.109550448	38.0	0.0	-0.04480471003954574	-0.06512847364618164	0.06512847364618164	0.04480471003954574	1.1666666666666667	1.5	1.5	2.7541847860376616	19.219280948873624	4.991563831562721	4.99156383156272	4.99156383156272	2.808060412490447	2.808060412490447	2.808060412490447	1.921668296450265	1.921668296450265	1.3938468501173518	1.3938468501173518	0.28867513459481287	0.28867513459481287	0.0	1.6500224216483543	6.0	3.2	2.25	40.5639615998126	0.0	0.0	0.0	0.0	0.0	0.0	0.0	0.0	0.0	0.0	33.61285484492389	5.917906046161393
3-Methylphenol	8.813055555555556	0.33796296296296346	8.813055555555556	0.33796296296296346	0.5359354364287862	108.13999999999999	100.07599999999998	108.057514876	42.0	0.0	0.11533965245343211	-0.5079565717457838	0.5079565717457838	0.11533965245343211	1.375	2.125	2.5	3.077660437970554	164.24662946459569	5.983127663125442	4.756614672258461	4.756614672258461	3.787693700234704	2.5449740027958976	2.5449740027958976	1.8390034826307358	1.8390034826307358	1.0016564017772738	1.0016564017772738	0.6279702493922379	0.6279702493922379	-0.9800000000000001	1.6423714487439025	5.162450142450142	1.8646221994975438	0.9971092570832982	48.59057898608958	5.106527394840706	5.749511833283905	0.0	0.0	0.0	0.0	0.0	0.0	0.0	0.0	12.13273413692322	24.619922828310838
3-Octanol	9.084549319727891	-0.04486111111111124	9.084549319727891	0.04486111111111124	0.5662247345927632	130.231	112.08699999999997	130.135765196	56.0	0.0	0.05372202737458578	-0.3931422119493265	0.3931422119493265	0.05372202737458578	1.2222222222222223	1.8888888888888888	2.3333333333333335	2.8766225950797444	52.52932501298081	7.112884175122364	6.560097770622322	6.560097770622322	4.308060412490447	3.988909033047982	3.988909033047982	2.5578537125101466	2.5578537125101466	1.6121504463605854	1.6121504463605854	0.8340863727442719	0.8340863727442719	-0.04	1.8853475857946647	8.960000000000003	6.08562814070352	5.836965253005683	58.08807958080182	5.106527394840706	0.0	0.0	0.0	0.0	0.0	0.0	0.0	0.0	0.0	33.10993926815928	12.841643245852019
3-Octanoyloxymethylphenytoin	13.434881535377187	-1.3411076719069244	13.434881535377187	0.2875765865727986	0.3603845618933032	408.49800000000033	380.27400000000017	408.20490737599994	158.0	0.0	0.32786640076668144	-0.4435958595532159	0.4435958595532159	0.32786640076668144	0.9	1.4666666666666666	2.033333333333333	1.721826282736816	827.7893712453786	21.399130457682155	17.303456917557504	17.303456917557504	14.591389373510708	10.500640453865076	10.500640453865076	7.4550461437499	7.4550461437499	5.358229339285203	5.358229339285203	3.7091312378810715	3.7091312378810715	-3.15	3.036608416030063	21.556276713653663	10.052097262475817	4.531654643104171	176.7697789282407	10.05365155780638	0.0	12.269741999882829	0.0	5.907179729351506	12.000419800289922	9.589074368143644	9.694446914922299	0.0	0.0	93.27069437601078	17.547724606320003
3-Pentanol	8.666666666666668	-0.06481481481481532	8.666666666666668	0.06481481481481532	0.5368317574835781	88.15	76.05399999999999	88.088815004	38.0	0.0	0.053459279988046865	-0.39315304062176465	0.39315304062176465	0.053459279988046865	1.3333333333333333	1.6666666666666667	1.6666666666666667	2.7541847860376616	23.11941547876375	4.991563831562721	4.4387774270626785	4.4387774270626785	2.808060412490447	2.488909033047982	2.488909033047982	1.4703200871926496	1.4703200871926496	0.9424986408597364	0.9424986408597364	0.28867513459481287	0.28867513459481287	-0.04	1.6500224216483543	5.959999999999999	3.1616129032258065	2.212525252525253	38.99325323761199	5.106527394840706	0.0	0.0	0.0	0.0	0.0	0.0	0.0	0.0	0.0	13.847474399381248	12.841643245852019
3-Pentanone	10.180555555555555	0.342592592592593	10.180555555555555	0.342592592592593	0.4957688321065222	86.134	76.05399999999999	86.07316494	36.0	0.0	0.13186152172966464	-0.2997406513908195	0.2997406513908195	0.13186152172966464	1.3333333333333333	1.6666666666666667	1.6666666666666667	2.9881608821342693	41.900134529890124	4.991563831562721	4.322461852836958	4.322461852836958	2.808060412490447	2.325444488791574	2.325444488791574	1.2457819157813603	1.2457819157813603	0.7886751345948129	0.7886751345948129	0.24999999999999994	0.24999999999999994	-0.33	1.6500224216483543	5.670000000000001	2.884132762312634	1.9424795640326975	38.36054158545974	0.0	5.783244946364939	0.0	0.0	0.0	0.0	4.794537184071822	0.0	0.0	0.0	13.847474399381248	0.0
3-Pentanoyloxymethylphenytoin	13.316646746661627	-1.3378675752708489	13.316646746661627	0.26653066820545157	0.603187596041319	366.4170000000002	344.2410000000001	366.157957184	140.0	0.0	0.32786640076668144	-0.4435958605585316	0.4435958605585316	0.32786640076668144	1.0	1.5555555555555556	2.074074074074074	1.9085168627533866	781.0899560717748	19.277810114122516	15.18213657399786	15.18213657399786	13.09138937351071	9.000640453865072	9.000640453865072	6.394385971970078	6.394385971970078	4.608229339285202	4.608229339285202	3.1573545425844345	3.1573545425844345	-3.15	2.967030088292745	18.635441974791334	8.033672116781334	3.556381478076956	157.67495258505085	10.05365155780638	0.0	12.269741999882829	0.0	5.907179729351506	12.000419800289922	9.589074368143644	9.694446914922299	0.0	0.0	74.00822950723274	17.547724606320003
3-Propanoyloxymethylphenytoin	13.190933012093726	-1.3350936555177624	13.190933012093726	0.17278066820545135	0.6708268592242392	338.36300000000006	320.21900000000005	338.126657056	128.0	0.0	0.32786640076098406	-0.4436033846113872	0.4436033846113872	0.32786640076098406	1.0	1.52	2.0	2.034205495275545	750.0860960580177	17.863596551749424	13.767923011624765	13.767923011624765	12.09138937351071	8.000640453865072	8.000640453865072	5.644385971970079	5.644385971970079	4.162450242758174	4.162450242758174	2.8661335689576526	2.8661335689576526	-3.15	2.9204593484427637	16.698858826786914	6.764279068522815	2.865146636965104	144.94506835625762	10.05365155780638	0.0	12.269741999882829	0.0	5.907179729351506	12.000419800289922	9.589074368143644	9.694446914922299	0.0	0.0	67.58740788430673	11.126902983393991
4,4'-PCB	5.803244275076285	0.752512527644803	5.803244275076285	0.752512527644803	0.6589511753025439	223.10199999999998	215.03799999999995	222.000305616	70.0	0.0	0.04059176897987677	-0.08434373915237964	0.08434373915237964	0.04059176897987677	0.5	0.7857142857142857	1.0714285714285714	2.396509039726096	371.5796467381504	9.966255326250886	7.374731099535461	8.88658899157237	6.7540201954234895	4.270698883101065	5.026627829119519	3.0137860496616113	3.88665761060558	2.0217766742589864	2.525729304937957	1.284677405478133	1.536653720817618	-0.9800000000000001	2.205240910842297	9.570263430477349	4.035028731724091	2.087884157696137	93.09502977932434	0.0	0.0	0.0	0.0	0.0	0.0	0.0	0.0	0.0	0.0	47.46734805431147	35.392371257240434
4-Bromophenol	8.735833333333332	0.2992592592592598	8.735833333333332	0.2992592592592598	0.6366834808262344	173.009	167.96899999999997	171.95237688	42.0	0.0	0.11515415357900853	-0.507965628687595	0.507965628687595	0.11515415357900853	1.125	1.625	2.0	3.0324555320336755	147.38833891467198	5.983127663125442	4.134579145267689	5.720575684382393	3.787693700234704	2.233956239300511	3.0269545088578633	1.476416779983154	2.3920923087748434	0.8266262022961458	1.3552917153343809	0.4410908789258507	0.7054236354449682	-0.5000000000000001	1.769973094021975	5.633333333333334	2.1786703601108033	1.234072022160665	56.09318447733433	5.106527394840706	5.749511833283905	0.0	0.0	0.0	0.0	0.0	0.0	0.0	0.0	15.929943897949348	24.26546827384644
4-Bromotoluene	3.345416666666667	1.1417592592592594	3.345416666666667	1.1417592592592594	0.5624635581750883	171.03699999999998	163.98099999999997	169.973112324	42.0	0.0	0.017494816583335678	-0.058204338975286894	0.058204338975286894	0.017494816583335678	1.125	1.625	2.0	3.0324555320336755	143.24662946459569	5.983127663125442	4.687365549767731	6.273362088882434	3.787693700234704	2.5103494415505323	3.3033477111078846	1.7955681594256188	2.7112436882173077	1.0108883371294932	1.5395538501677284	0.5332219463425244	0.7975547028616419	-0.30000000000000004	1.769973094021975	5.829870129870129	2.313561483685833	1.3382187267509833	57.66389283953493	0.0	0.0	0.0	0.0	0.0	0.0	0.0	0.0	0.0	0.0	33.626129526569564	19.056471336613843
4-Chloroanisole	5.613083900226757	0.7322222222222227	5.613083900226757	0.7322222222222227	0.5850627747795066	142.58499999999998	135.52899999999997	142.018542524	48.0	0.0	0.11846265561702203	-0.4967667588078224	0.4967667588078224	0.11846265561702203	1.2222222222222223	1.7777777777777777	2.2222222222222223	2.8815558776461367	180.61256853719752	6.69023444431199	5.095613840231594	5.851542786250048	4.325698502695489	2.622721877246327	3.0006863502555543	1.65804429586344	2.0944800763354245	1.04934002767963	1.301316343019115	0.5706794249077893	0.6966675825775318	-0.6900000000000001	1.9003726279897948	6.4303369434416355	2.738159640852299	1.6113178169128046	59.21315669028212	4.736862953800049	5.749511833283905	0.0	0.0	0.0	0.0	0.0	0.0	0.0	0.0	11.600939890232516	24.26546827384644
4-Chlorophenol	8.698024691358025	0.24481481481481526	8.698024691358025	0.24481481481481526	0.5671077548351335	128.558	123.51799999999999	128.00289246	42.0	0.0	0.11517975998882711	-0.5079651858460357	0.5079651858460357	0.11517975998882711	1.125	1.625	2.0	3.0324555320336755	147.38833891467198	5.983127663125442	4.134579145267689	4.890508091286144	3.787693700234704	2.233956239300511	2.6119207123097383	1.476416779983154	1.9128525604551387	0.8266262022961458	1.0786025176356309	0.4410908789258507	0.5670790365955932	-0.6900000000000001	1.769973094021975	5.446798905608755	2.052669547891518	1.138019488647966	52.52890309857465	5.106527394840706	5.749511833283905	0.0	0.0	0.0	0.0	0.0	0.0	0.0	0.0	11.600939890232516	24.26546827384644
4-Chlorotoluene	5.611666666666666	0.8014814814814817	5.611666666666666	0.8014814814814817	0.5015016660067645	126.58599999999998	119.52999999999999	126.023627904	42.0	0.0	0.040567993120455316	-0.08434413556465584	0.08434413556465584	0.040567993120455316	1.125	1.625	2.0	3.0324555320336755	143.24662946459569	5.983127663125442	4.687365549767731	5.443294495786185	3.787693700234704	2.5103494415505323	2.8883139145597596	1.7955681594256188	2.2320039398976035	1.0108883371294932	1.2628646524689784	0.5332219463425244	0.659210104012267	-0.49000000000000005	1.769973094021975	5.643155792276964	2.1853608189287717	1.2392064029119825	54.09961146077524	0.0	0.0	0.0	0.0	0.0	0.0	0.0	0.0	0.0	0.0	29.29712551885273	19.056471336613843
4-Ethyltoluene	2.175925925925926	1.1391666666666667	2.175925925925926	1.1391666666666667	0.5339790665494062	120.195	108.09899999999998	120.093900384	48.0	0.0	-0.030743750429054795	-0.06129413538826337	0.06129413538826337	0.030743750429054795	1.1111111111111112	1.6666666666666667	2.111111111111111	2.8815558776461367	171.73472797861993	6.69023444431199	6.016507857945051	6.016507857945051	4.325698502695489	3.38202737682574	3.38202737682574	2.339151950246763	2.339151950246763	1.5288507303191299	1.5288507303191299	0.8237812581009271	0.8237812581009271	-0.78	1.9003726279897948	6.341654501216546	2.6743372612696805	1.5627607309331124	56.526229462686786	0.0	0.0	0.0	0.0	0.0	0.0	0.0	0.0	0.0	0.0	36.75265696523406	18.90801031431363
4-Heptanol	9.049166666666666	-0.037037037037037424	9.049166666666666	0.037037037037037424	0.5948534280152403	116.204	100.07599999999998	116.120115132	50.0	0.0	0.05396452766195677	-0.39313174977877047	0.39313174977877047	0.05396452766195677	1.125	1.5	1.75	2.919612641438553	37.65148445440323	6.405777393935816	5.852990989435774	5.852990989435774	3.808060412490447	3.488909033047982	3.488909033047982	2.2311737754545495	2.2311737754545495	1.2437974494006496	1.2437974494006496	0.8107847475084305	0.8107847475084305	-0.04	1.6750754835015291	7.96	5.10367816091954	4.127785234899329	51.723137466405205	5.106527394840706	0.0	0.0	0.0	0.0	0.0	0.0	0.0	0.0	0.0	26.689117645233267	12.841643245852019
4-Heptanone	10.643055555555556	0.4120370370370374	10.643055555555556	0.4120370370370374	0.5469887036855585	114.188	100.07599999999998	114.104465068	48.0	0.0	0.13239048773034137	-0.2997182890076654	0.2997182890076654	0.13239048773034137	1.125	1.5	1.75	3.0551722039096187	58.78707744334402	6.405777393935816	5.736675415210053	5.736675415210053	3.808060412490447	3.325444488791574	3.325444488791574	2.0386751345948126	2.0386751345948126	1.057677535825205	1.057677535825205	0.6826775358252052	0.6826775358252052	-0.33	1.6750754835015291	7.669999999999999	4.8199250374812594	3.84636684303351	51.09042581425295	0.0	5.783244946364939	0.0	0.0	0.0	0.0	4.794537184071822	0.0	0.0	0.0	13.847474399381248	12.841643245852019
4-hexylresorcinol	9.487874543335852	0.12482239963886799	9.487874543335852	0.12482239963886799	0.7064082483225955	194.27399999999994	176.12999999999997	194.130679816	78.0	0.0	0.12195047863714806	-0.507822966087619	0.507822966087619	0.12195047863714806	1.0714285714285714	1.8571428571428572	2.5	2.424494224033286	281.65026016439094	10.38890505706126	8.662011904501531	8.662011904501531	6.736382105218447	5.245907638992364	5.245907638992364	3.6236754476963395	3.6236754476963395	2.368549725912588	2.368549725912588	1.5058708742375864	1.5058708742375864	-1.1800000000000002	2.1515183644211957	10.898003120124804	5.529158500897423	3.2857524238519376	85.20952331026865	10.213054789681411	11.49902366656781	0.0	0.0	0.0	0.0	0.0	0.0	0.0	0.0	32.25256913693026	24.471461806010623
4-hydroxypyridine	8.592222222222222	0.25925925925925974	8.592222222222222	0.25925925925925974	0.5163288713332986	95.10099999999998	90.06099999999999	95.03711378	36.0	0.0	0.11814624255681688	-0.5078495316154672	0.5078495316154672	0.11814624255681688	1.2857142857142858	1.8571428571428572	2.142857142857143	3.0214653097240864	138.00750422530467	5.112884175122364	3.703828267758419	3.703828267758419	3.393846850117352	1.984021513100594	1.984021513100594	1.2054124852471193	1.2054124852471193	0.6627250798946215	0.6627250798946215	0.34404521488699175	0.34404521488699175	-1.05	1.6856161633204378	4.118067226890756	1.598931214740438	0.8918249573003468	41.445284852639496	5.106527394840706	5.749511833283905	0.0	0.0	0.0	0.0	4.9839785209472085	0.0	0.0	0.0	0.0	12.13273413692322
4-Isopropyltoluene	2.212962962962963	0.6533333333333331	2.212962962962963	0.6533333333333331	0.5532584920101852	134.22199999999998	120.10999999999997	134.109550448	54.0	0.0	-0.021882053067443556	-0.0590419921968874	0.0590419921968874	0.021882053067443556	1.0	1.5	1.9	2.8937627836066775	193.78322454351996	7.560477932315068	6.886751345948129	6.886751345948129	4.698377302757663	3.7647428780199834	3.7647428780199834	3.0653841409022116	3.0653841409022116	1.7440169358562931	1.7440169358562931	0.9513530918323417	0.9513530918323417	-0.78	1.8845053612018057	7.328459869848157	2.8694839561664094	1.598288065805947	62.891171577083384	0.0	0.0	0.0	0.0	0.0	0.0	0.0	0.0	0.0	0.0	43.67639416492468	18.405094737549014
4-methoxypteridine	4.973842592592593	0.4519444444444447	4.973842592592593	0.4519444444444447	0.6080204151612906	162.15200000000002	156.10399999999998	162.054160812	60.0	0.0	0.2446474709809178	-0.47932240317583313	0.47932240317583313	0.2446474709809178	1.0833333333333333	1.9166666666666667	2.75	2.7909670297392646	398.0334383297276	8.38890505706126	6.429153480032573	6.429153480032573	5.91501490017253	3.3729285190176883	3.3729285190176883	2.1115005354725924	2.1115005354725924	1.429860059308652	1.429860059308652	0.9225341227428275	0.9225341227428275	-1.7799999999999998	2.16854290746428	6.90123830313198	2.6893371506127393	0.9516022353673782	68.47014691892171	4.736862953800049	6.3273200747645415	11.16387793838399	5.879988336435371	0.0	0.0	0.0	14.951935562841626	4.9839785209472085	0.0	0.0	0.0
4-Methyl-2-pentanol	8.722777777777779	-0.12500000000000022	8.722777777777779	0.12500000000000022	0.5586305568134092	102.177	88.06499999999998	102.104465068	44.0	0.0	0.05141023570958835	-0.3934087426759659	0.3934087426759659	0.05141023570958835	1.2857142857142858	1.7142857142857142	1.7142857142857142	2.953223174561293	33.44467835888275	5.861807319565799	5.309020915065757	5.309020915065757	3.125897657686229	2.8067462782437644	2.8067462782437644	2.4785704765589474	2.4785704765589474	0.8125160365254936	0.8125160365254936	0.6822230314689237	0.6822230314689237	-0.04	1.272905595320056	6.96	3.026851631655436	5.960000000000001	45.35819535200859	5.106527394840706	0.0	0.0	0.0	0.0	0.0	0.0	0.0	0.0	0.0	13.847474399381248	19.262464868778025
4-Methyl-2-pentanone	10.254166666666666	0.2870370370370374	10.254166666666666	0.2870370370370374	0.5150193170931499	100.16099999999999	88.06499999999998	100.088815004	42.0	0.0	0.12959512117371577	-0.3000199627172533	0.3000199627172533	0.12959512117371577	1.5714285714285714	2.0	2.0	3.1260066523906342	64.58027134782355	5.861807319565799	5.192705340840036	5.192705340840036	3.125897657686229	2.6206263646683197	2.6206263646683197	2.299986098471895	2.299986098471895	0.6957057690291278	0.6957057690291278	0.5749149571305298	0.5749149571305298	-0.33	1.272905595320056	6.670000000000001	2.779490232395047	5.669999999999999	44.72548369985634	4.794537184071822	5.783244946364939	0.0	0.0	0.0	0.0	0.0	0.0	0.0	0.0	13.847474399381248	12.841643245852017
4-Methylbiphenyl	2.1574074074074074	1.2800925925925928	2.1574074074074074	1.2800925925925928	0.6092016568043108	168.23899999999998	156.14299999999997	168.093900384	64.0	0.0	-0.018384746310719808	-0.062225394893631124	0.062225394893631124	0.018384746310719808	0.6153846153846154	1.1538461538461537	1.7692307692307692	2.4238559727704243	370.54288143497655	9.096011838247808	7.696152422706634	7.696152422706634	6.360173345306138	4.4820508075688785	4.4820508075688785	3.232050807568877	3.232050807568877	2.158689247808391	2.158689247808391	1.3766142328534117	1.3766142328534117	-1.5599999999999996	2.2024751237157187	8.057239275855297	3.4422377324311375	1.7800147824188792	78.8534394399576	0.0	0.0	0.0	0.0	0.0	0.0	0.0	0.0	0.0	0.0	60.160755107851486	18.050640183084614
4-Methylpentanol	8.315138888888889	0.3454166666666667	8.315138888888889	0.3454166666666667	0.5709677520374145	102.177	88.06499999999998	102.104465068	44.0	0.0	0.04306225347605185	-0.3963763880076669	0.3963763880076669	0.04306225347605185	1.4285714285714286	2.0	2.142857142857143	2.6782577431647265	33.16125945873016	5.698670612749268	5.145884208249226	5.145884208249226	3.270055610029662	2.8791765948599526	2.8791765948599526	2.2596821730554173	2.2596821730554173	0.9395882974299761	0.9395882974299761	0.4995353833813906	0.4995353833813906	-0.04	1.6121972227029933	6.96	4.127785234899329	5.960000000000001	45.35819535200859	5.106527394840706	0.0	0.0	0.0	0.0	0.0	0.0	0.0	0.0	0.0	13.847474399381248	18.75954929201341
4-methylpteridine	4.0932407407407405	0.6527777777777779	4.0932407407407405	0.6527777777777779	0.5493567119827261	146.153	140.105	146.059246192	54.0	0.0	0.18104157644180155	-0.2493700725963079	0.2493700725963079	0.18104157644180155	1.0	1.8181818181818181	2.6363636363636362	2.913161163604861	379.6022868931489	7.681798275874712	6.02090518956871	6.02090518956871	5.377010097711745	3.260556083321894	3.260556083321894	2.1876340224571464	2.1876340224571464	1.4530345270875091	1.4530345270875091	0.9116769742042982	0.9116769742042982	-1.5799999999999996	2.055950140473121	6.150913900258252	2.229407107173155	0.9202031095380873	63.35660168941481	0.0	11.844020792380803	5.647177220767728	0.0	0.0	0.0	0.0	19.935914083788834	0.0	0.0	0.0	6.923737199690624
4-Nitroacetanilide	10.586968537414966	-0.48854450113378656	10.586968537414966	0.008427815570672959	0.5539449818865061	180.16299999999998	172.099	180.053492116	68.0	0.0	0.2690754603570359	-0.3263305335009222	0.3263305335009222	0.2690754603570359	1.3846153846153846	1.9230769230769231	2.3076923076923075	2.809454194164694	331.7473052375338	9.844934982691242	6.981359543650051	6.981359543650051	6.092224152875016	3.6142465196979408	3.6142465196979408	2.48517002727492	2.48517002727492	1.3984918255763512	1.3984918255763512	0.8697427230439687	0.8697427230439687	-1.91	2.036433739694235	9.180171325518485	3.6613433118979954	2.550798314020614	74.52564735444179	5.316788604006331	0.0	0.0	5.907179729351506	5.687386274683562	0.0	14.908855452837393	0.0	0.0	0.0	0.0	12.13273413692322
4-Pentene-1-ol	8.149583333333332	0.28374999999999995	8.149583333333332	0.28374999999999995	0.4001336986423082	86.134	76.05399999999999	86.07316494	36.0	0.0	0.04334773531299136	-0.39636483932966443	0.39636483932966443	0.04334773531299136	1.6666666666666667	2.3333333333333335	2.5	2.4884037718761123	32.919684538544	4.82842712474619	3.8529909894357735	3.8529909894357735	2.914213562373095	2.132724346944564	2.132724346944564	1.1545104575328784	1.1545104575328784	0.5663621734722819	0.5663621734722819	0.23562466021493406	0.23562466021493406	-0.3	1.6143308351592656	5.699999999999999	4.7	3.7	38.303650205427736	5.106527394840706	0.0	0.0	0.0	0.0	0.0	0.0	0.0	0.0	6.578935683598497	6.076020106833881	12.841643245852019
5-(3-Methyl-2-butenyl)-5-ethylbarbital	11.758618669690097	-1.1476388888888884	11.758618669690097	0.3162499999999997	0.5565734109876053	224.26	208.13199999999998	224.116092372	88.0	0.0	0.3276321832006792	-0.276812600691283	0.3276321832006792	0.276812600691283	1.1875	1.6875	2.0625	3.0066475725628545	347.42596479667276	12.344934982691242	9.71630870295431	9.71630870295431	7.419556629830167	5.223509423127566	5.223509423127566	4.158631167129105	4.158631167129105	2.785740209238425	2.785740209238425	1.6090720415579352	1.6090720415579352	-1.6499999999999997	2.1656346116141676	12.419686411149826	4.467035688233906	2.126885053591302	94.27752865342954	0.0	5.41499046939678	0.0	11.814359458703011	0.0	6.031114512338072	20.222651576156306	4.794537184071822	0.0	0.0	18.572861836593773	26.689117645233267
5-(3-Methyl-2-butenyl)-5-isoPrbarbital	11.969035336356765	-1.1893055555555558	11.969035336356765	0.18870370370370404	0.5753708556988948	238.28699999999995	220.14299999999994	238.131742436	94.0	0.0	0.32763247617272384	-0.27680324323902006	0.32763247617272384	0.27680324323902006	1.1764705882352942	1.6470588235294117	2.0	3.132356317749631	372.55492181215095	13.21517847069432	10.586552190957388	10.586552190957388	7.802272131024409	5.606224924321809	5.606224924321809	4.849024204148555	4.849024204148555	3.0823733761001124	3.0823733761001124	1.8742370845028904	1.8742370845028904	-1.6500000000000004	2.1478370688291584	13.415146579804558	4.690732453264492	2.3761203043026304	100.64247076782615	0.0	5.41499046939678	0.0	11.814359458703011	0.0	6.031114512338072	20.222651576156306	4.794537184071822	0.0	0.0	25.496599036284394	26.18620206846865
5,5-Diallylbarbital	11.628611111111113	-1.2803472222222219	11.628611111111113	0.17060185185185173	0.5212105657671737	208.21699999999996	196.12099999999998	208.084792244	80.0	0.0	0.32763250008634864	-0.2768021552910993	0.32763250008634864	0.2768021552910993	1.0	1.4	1.7333333333333334	3.0712067017858526	314.5766636881138	11.474691494688164	8.207872534517032	8.207872534517032	7.063714582173599	4.452472378737795	4.452472378737795	3.305077776535831	3.305077776535831	2.3090133026894732	2.3090133026894732	1.5267932292792616	1.5267932292792616	-1.9100000000000001	2.1422161794146106	11.166394194041253	4.0801632173808775	1.8082583330015614	87.22298350684868	0.0	5.41499046939678	0.0	11.814359458703011	0.0	6.031114512338072	20.222651576156306	4.794537184071822	0.0	13.157871367196995	12.152040213667762	12.841643245852019
5,5-Diisopropylbarbital	11.827222222222222	-1.144930555555555	11.827222222222222	0.161481481481482	0.6598004970396439	212.249	196.12099999999998	212.116092372	84.0	0.0	0.3276324522286933	-0.2768043358742236	0.3276324522286933	0.2768043358742236	0.8666666666666667	1.2	1.4666666666666666	3.2148004179982292	290.62919048309067	11.800964908321225	9.379445409770842	9.379445409770842	6.829145584562086	4.999123781643925	4.999123781643925	4.415790448310592	4.415790448310592	3.0269308178841454	3.0269308178841454	2.2628521328686793	2.2628521328686793	-1.3900000000000001	1.9969781854908502	11.683475385745776	3.6397369056136064	1.5150228923572002	88.60218957121717	0.0	5.41499046939678	0.0	11.814359458703011	0.0	6.031114512338072	20.222651576156306	4.794537184071822	0.0	0.0	27.694948798762496	11.835812092322787
5,5-Dimethylbarbituric acid	10.943888888888889	-1.1449305555555553	10.943888888888889	0.5636574074074068	0.4587202348759105	156.14099999999996	148.07699999999997	156.053492116	60.0	0.0	0.32763128636928857	-0.27684159664686825	0.32763128636928857	0.27684159664686825	1.0	1.3636363636363635	1.7272727272727273	2.930240445198694	222.21195064185667	8.646264369941973	6.224744871391589	6.224744871391589	4.942394238613955	3.1123724356957947	3.1123724356957947	2.8623724356957947	2.8623724356957947	1.5894345083117605	1.5894345083117605	0.6530931089239488	0.6530931089239488	-1.3900000000000001	1.8368093707394608	7.714058272632674	2.0462875355857317	1.0862088180679756	63.14242111363073	0.0	5.41499046939678	0.0	11.814359458703011	0.0	6.031114512338072	20.222651576156306	4.794537184071822	0.0	0.0	0.0	13.847474399381248
5,6,7,8-tetrahydro-2-naphthol	9.188225623582767	0.40800925925925946	9.188225623582767	0.40800925925925946	0.5980337751938362	148.205	136.10899999999998	148.088815004	58.0	0.0	0.11537025873802056	-0.507956035151618	0.507956035151618	0.11537025873802056	1.0	1.7272727272727273	2.5454545454545454	2.430547558732843	265.575329132854	7.681798275874712	6.507691527815027	6.507691527815027	5.360173345306137	4.168747450649112	4.168747450649112	3.160120053883065	3.160120053883065	2.3320783567674988	2.3320783567674988	1.7198487263088302	1.7198487263088302	-0.9800000000000001	2.0412258289597847	6.713014845142143	2.571671007675518	1.2287392649941784	66.67957417575019	5.106527394840706	5.749511833283905	0.0	0.0	0.0	0.0	0.0	0.0	0.0	0.0	6.06636706846161	48.942923612021254
5,6-Dimethylchrysene	2.270277777777778	1.3173899281934998	2.270277777777778	1.3173899281934998	0.3506276823536388	256.34799999999996	240.21999999999994	256.125200512	96.0	0.0	-0.00670228558982423	-0.06162899004184922	0.06162899004184922	0.00670228558982423	0.5	1.15	1.95	2.3923893547034303	955.5588177778452	13.689869965382487	11.77350269189626	11.77350269189626	9.770856947829099	7.065384140902212	7.065384140902212	5.504842698560233	5.504842698560233	4.487766678844991	4.487766678844991	3.3344903123885703	3.3344903123885703	-2.339999999999999	2.5143176773568676	11.483652947411134	4.076023614773041	1.4213973098015722	118.20628094349583	0.0	0.0	0.0	0.0	0.0	0.0	0.0	0.0	0.0	0.0	60.6636706846161	57.29172266956401
5-Allyl-5-ethylbarbital	11.5175	-1.1709722222222219	11.5175	0.23060185185185178	0.5040346882192954	196.206	184.10999999999999	196.084792244	76.0	0.0	0.32763218318364545	-0.2768126031505224	0.32763218318364545	0.2768126031505224	1.2857142857142858	1.7857142857142858	2.142857142857143	3.0297133631540913	289.1789276376484	10.767584713501616	7.9234154841408575	7.9234154841408575	6.563714582173599	4.343082578996616	4.343082578996616	3.1658318873023603	3.1658318873023603	2.419767413456002	2.419767413456002	1.4771166799747069	1.4771166799747069	-1.65	2.1113669726235575	10.43097165991903	3.6108082322981088	1.408016175904205	81.54764442463632	0.0	5.41499046939678	0.0	11.814359458703011	0.0	6.031114512338072	20.222651576156306	4.794537184071822	0.0	6.578935683598497	12.999757306524504	12.841643245852019
5-Allyl-5-isopropylbarbital	11.727916666666667	-1.2126388888888888	11.727916666666667	0.20500000000000007	0.5279211833596782	210.233	196.12099999999998	210.100442308	82.0	0.0	0.327632476155671	-0.27680324570099546	0.327632476155671	0.27680324570099546	1.2666666666666666	1.7333333333333334	2.066666666666667	3.141714668795525	313.5592023607486	11.637828201504696	8.793658972143936	8.793658972143936	6.946430083367843	4.7257980801908595	4.7257980801908595	3.8562249243218094	3.8562249243218094	2.71640058031769	2.71640058031769	1.7367962021868542	1.7367962021868542	-1.6500000000000001	2.1006814488768484	11.4249063670412	3.84175666620384	1.6460443436633911	87.91258653903293	0.0	5.41499046939678	0.0	11.814359458703011	0.0	6.031114512338072	20.222651576156306	4.794537184071822	0.0	6.578935683598497	19.92349450621513	12.338727669087403
5-Allyl-5-methylbarbital	11.286249999999999	-1.2126388888888888	11.286249999999999	0.20629629629629642	0.46352484558293533	182.179	172.099	182.06914218	70.0	0.0	0.32763189261420234	-0.2768218958613851	0.32763189261420234	0.2768218958613851	1.3076923076923077	1.7692307692307692	2.1538461538461537	2.9495794574566077	275.7642645701818	10.060477932315068	7.21630870295431	7.21630870295431	6.003054410393777	3.782422407216795	3.782422407216795	3.0622784967090864	3.0622784967090864	2.0090104834351417	2.0090104834351417	1.090551997116379	1.090551997116379	-1.65	2.0120208304646865	9.438105726872248	3.005831374731124	1.4446353767848295	75.1827023102397	0.0	5.41499046939678	0.0	11.814359458703011	0.0	6.031114512338072	20.222651576156306	4.794537184071822	0.0	6.578935683598497	6.076020106833881	13.344558822616634
5-Allyl-5-phenylbarbital	12.08690192743764	-1.419722222222222	12.08690192743764	0.1269444444444443	0.611518381370429	244.24999999999997	232.15399999999994	244.084792244	92.0	0.0	0.3276513384711865	-0.27651247126738393	0.3276513384711865	0.27651247126738393	1.0555555555555556	1.6111111111111112	2.111111111111111	2.560321214073008	502.2977111302937	13.173362107437434	9.60306004890244	9.60306004890244	8.608226125916316	5.443106009739754	5.443106009739754	4.001527205196889	4.001527205196889	2.9464746863785947	2.9464746863785947	2.058593690577697	2.058593690577697	-2.43	2.3468807632689925	12.038231736831621	4.444356970002065	1.6946603667063462	103.87485440190714	0.0	0.0	5.41499046939678	11.814359458703011	0.0	6.031114512338072	20.222651576156306	4.794537184071822	0.0	6.578935683598497	36.407855449141934	11.984273114623004
5-Ethyl-5-(3-methylbutyl)barbital	11.787877928949356	-1.0712499999999996	11.787877928949356	0.4074074074074072	0.7067836690245718	226.27599999999995	208.13199999999998	226.131742436	90.0	0.0	0.3276318689614549	-0.2768228775012217	0.3276318689614549	0.2768228775012217	1.125	1.625	2.0	2.8717018629932234	303.19136469282626	12.344934982691242	9.923415484140858	9.923415484140858	7.419556629830167	5.589534826912005	5.589534826912005	4.605554592187781	4.605554592187781	3.075432665412927	3.075432665412927	1.839897609235417	1.839897609235417	-1.39	2.1656346116141676	12.678446269678304	4.6342425942537355	2.229701431998784	94.9671316856138	0.0	5.41499046939678	0.0	11.814359458703011	0.0	6.031114512338072	20.222651576156306	4.794537184071822	0.0	0.0	20.771211599071872	25.180370914939424
5-Ethyl-5-isopropylbarbituric acid	11.616805555555555	-1.1032638888888888	11.616805555555555	0.13833333333333342	0.6306646258975067	198.22199999999998	184.10999999999999	198.100442308	78.0	0.0	0.32763215928051637	-0.27681369223929936	0.32763215928051637	0.27681369223929936	1.1428571428571428	1.5714285714285714	1.8571428571428572	3.1057980173184867	276.43219213017323	10.930721420318147	8.509201921767762	8.509201921767762	6.446430083367842	4.616408280449681	4.616408280449681	3.7169790350883383	3.7169790350883383	2.8077652734157996	2.8077652734157996	1.8173901882692054	1.8173901882692054	-1.39	2.0251193763481408	10.689302141157812	3.398660626219438	1.2853735117152147	82.23724745682055	0.0	5.41499046939678	0.0	11.814359458703011	0.0	6.031114512338072	20.222651576156306	4.794537184071822	0.0	0.0	20.771211599071872	12.338727669087403
5-Ethyl-5-phenylbarbital	11.97579081632653	-1.3103472222222217	11.97579081632653	0.2936111111111108	0.7368838068366228	232.23899999999998	220.14299999999994	232.084792244	88.0	0.0	0.32765101857785744	-0.27652301806617985	0.32765101857785744	0.27652301806617985	1.0	1.5294117647058822	2.0	2.535973053206109	461.78392534517104	12.466255326250886	9.318602998526266	9.318602998526266	8.108226125916316	5.333716209998575	5.333716209998575	3.8622813159634184	3.8622813159634184	3.0262809871232017	3.0262809871232017	2.0640792113105046	2.0640792113105046	-2.17	2.3025942842976477	11.319407152511545	4.008920169778624	1.5954555917347284	98.1995153196948	0.0	0.0	5.41499046939678	11.814359458703011	0.0	6.031114512338072	20.222651576156306	4.794537184071822	0.0	0.0	37.255572541998674	11.984273114623004
5-fluorouracil	11.984814814814815	-1.0011574074074072	11.984814814814815	0.7070370370370369	0.482564502908463	130.078	127.05399999999999	130.017855556	48.0	0.0	0.3253471361874118	-0.3111557027192775	0.3253471361874118	0.3111557027192775	1.4444444444444444	2.111111111111111	2.5555555555555554	3.5238977189940166	312.83394095677266	6.8533711511285205	4.271811323126579	4.271811323126579	4.198377302757663	2.1745807961581027	2.1745807961581027	1.4198610557263853	1.4198610557263853	0.7739642065842111	0.7739642065842111	0.393361909704529	0.393361909704529	-1.3900000000000001	1.7965675742516067	5.741406044678055	1.8479763724759504	1.042170728106469	48.35927868440375	4.9839785209472085	0.0	0.0	5.817220841045895	5.559266895052008	5.689743398203474	9.77851570501903	4.794537184071822	4.39041504767482	0.0	0.0	0.0
5-hydroxyquinoline	9.331203703703704	0.28759259259259307	9.331203703703704	0.28759259259259307	0.6141033567827179	145.16099999999994	138.105	145.052763844	54.0	0.0	0.12447222079023929	-0.507251152858425	0.507251152858425	0.12447222079023929	1.0909090909090908	2.0	2.8181818181818183	2.91316116360486	378.7244463345713	7.681798275874712	5.858528806137672	5.858528806137672	5.377010097711745	3.4047712223648916	3.4047712223648916	2.3472267795200836	2.3472267795200836	1.622673961659939	1.622673961659939	1.0871073737945522	1.0871073737945522	-1.5700000000000003	2.055950140473121	6.160248407637458	2.234974333040861	0.9232172685828138	64.1269493843747	5.106527394840706	5.749511833283905	0.0	0.0	0.0	0.0	4.9839785209472085	0.0	0.0	0.0	6.06636706846161	24.26546827384644
5-Methyl-5-ethylbarbituric acid	11.175138888888888	-1.1032638888888888	11.175138888888888	0.37296296296296294	0.5335104491647946	170.168	160.088	170.06914218	66.0	0.0	0.3276315763528534	-0.27683232257511875	0.3276315763528534	0.27683232257511875	1.1666666666666667	1.5833333333333333	1.9166666666666667	2.9512500116691647	239.37710316891446	9.35337115112852	6.931851652578137	6.931851652578137	5.503054410393777	3.673032607475616	3.673032607475616	2.923032607475616	2.923032607475616	2.16353140686042	2.16353140686042	0.9375957191663107	0.9375957191663107	-1.3900000000000001	1.9965826875644743	8.704250706880302	2.5822032635222247	1.067733653310195	69.50736322802734	0.0	5.41499046939678	0.0	11.814359458703011	0.0	6.031114512338072	20.222651576156306	4.794537184071822	0.0	0.0	6.923737199690624	13.344558822616634
5-Methylchrysene	2.2957407407407406	1.3133158541194256	2.2957407407407406	1.3133158541194256	0.3593465920364741	242.321	228.20899999999995	242.109550448	90.0	0.0	-0.006966688105462253	-0.06162899005175382	0.06162899005175382	0.006966688105462253	0.5789473684210527	1.263157894736842	2.1052631578947367	2.3547447512611064	916.7400111490206	12.819626477379408	10.850852961085886	10.850852961085886	9.343336592900531	6.642734410091838	6.642734410091838	5.123859634416526	5.123859634416526	3.9463314079893723	3.9463314079893723	3.0944083903765938	3.0944083903765938	-2.339999999999999	2.4648140155258313	10.57040154653525	3.825757206078874	1.465061038379444	111.84133882909919	0.0	0.0	0.0	0.0	0.0	0.0	0.0	0.0	0.0	0.0	66.73003775307771	44.804533978176394
5-methylcytosine	10.395833333333334	-0.40453703703703714	10.395833333333334	0.29050925925925974	0.4979194736965626	125.13099999999999	118.075	125.058911844	48.0	0.0	0.3463677390537401	-0.38326279090636856	0.38326279090636856	0.3463677390537401	1.7777777777777777	2.4444444444444446	2.888888888888889	3.3360928870055955	265.15077181093443	6.8533711511285205	5.010162424343073	5.010162424343073	4.198377302757662	2.5173631445163283	2.5173631445163283	1.7738842108164814	1.7738842108164814	1.0381711118435453	1.0381711118435453	0.4737835670014972	0.4737835670014972	-1.3199999999999998	1.7965675742516067	5.810208333333333	1.8894292247050735	1.072463407768812	51.73705399284307	10.717645998109393	5.817862777835028	0.0	0.0	0.0	5.689743398203474	0.0	4.794537184071822	4.9839785209472085	0.0	0.0	6.923737199690624
5-Nonanone	10.960833333333333	0.4478703703703708	10.960833333333333	0.4478703703703708	0.5569438384242685	142.242	124.09799999999997	142.135765196	60.0	0.0	0.1324109690533248	-0.2997179119890417	0.2997179119890417	0.1324109690533248	1.0	1.4	1.7	3.0863484262353	76.72905595320057	7.819990956308912	7.150888977583149	7.150888977583149	4.808060412490447	4.3254444887915735	4.3254444887915735	2.7457819157813597	2.7457819157813597	1.618337707605026	1.618337707605026	0.87289095789068	0.87289095789068	-0.33	1.9651140824073894	9.67	6.785340253748558	5.8003780964797915	63.82031004304618	0.0	5.783244946364939	0.0	0.0	0.0	0.0	4.794537184071822	0.0	0.0	0.0	26.689117645233267	12.841643245852019
6-aminochrysene	6.213328609221467	0.8467157974300833	6.213328609221467	0.8467157974300833	0.35049979289946487	243.309	230.20499999999993	243.104799416	90.0	0.0	0.039988778336202624	-0.3982075672032027	0.3982075672032027	0.039988778336202624	0.5263157894736842	1.1578947368421053	2.0	2.337122735750299	922.3919838784873	12.819626477379408	10.428203230275512	10.428203230275512	9.343336592900531	6.43140954468665	6.43140954468665	4.8931972017139325	4.8931972017139325	3.798770912809065	3.798770912809065	2.8889329926813185	2.8889329926813185	-2.539999999999999	2.474091201699748	10.388746241004553	3.7246081607426555	1.41697012118633	110.8162874117153	5.733667477162185	0.0	0.0	0.0	0.0	0.0	0.0	0.0	0.0	0.0	60.6636706846161	32.99748814078559
6-hydroxyquinoline	9.102465986394558	0.28287037037037077	9.102465986394558	0.28287037037037077	0.614103356782718	145.16099999999997	138.10499999999996	145.052763844	54.0	0.0	0.11582969824526727	-0.5079415533428902	0.5079415533428902	0.11582969824526727	1.1818181818181819	2.090909090909091	3.0	2.828901215620696	383.97444633457127	7.681798275874712	5.858528806137671	5.858528806137671	5.360173345306137	3.3987881582211843	3.3987881582211843	2.3804060691221327	2.3804060691221327	1.5865848349063696	1.5865848349063696	1.0630126479918465	1.0630126479918465	-1.57	2.0412258289597847	6.160248407637458	2.234974333040861	1.02612164813026	64.1269493843747	5.106527394840706	5.749511833283905	0.0	0.0	0.0	0.0	4.9839785209472085	0.0	0.0	0.0	6.06636706846161	24.26546827384644
6-methoxypteridine	4.893112244897959	0.4697222222222224	4.893112244897959	0.4697222222222224	0.6080204151612906	162.15200000000002	156.10399999999998	162.054160812	60.0	0.0	0.23229375639217859	-0.4798789170436629	0.4798789170436629	0.23229375639217859	1.25	2.1666666666666665	3.0	2.6739964627615644	403.2834383297276	8.38890505706126	6.429153480032572	6.429153480032572	5.898178147766923	3.3669454548739814	3.3669454548739814	2.1439514527239765	2.1439514527239765	1.409663276686812	1.409663276686812	0.856456339407249	0.856456339407249	-1.7799999999999998	2.169703195779378	6.90123830313198	2.6893371506127393	1.0480546041026457	68.47014691892171	4.736862953800049	11.844020792380803	5.647177220767728	5.879988336435371	0.0	0.0	0.0	19.935914083788834	0.0	0.0	0.0	0.0
6-Methylchrysene	2.319444444444444	1.3098899281935	2.319444444444444	1.3098899281935	0.3593465920364741	242.321	228.20899999999995	242.109550448	90.0	0.0	-0.009632229548386913	-0.061628992669309886	0.061628992669309886	0.009632229548386913	0.5263157894736842	1.1578947368421053	2.0	2.337122735750299	916.7400111490208	12.819626477379408	10.850852961085886	10.850852961085886	9.343336592900531	6.642734410091837	6.642734410091837	5.120868102344673	5.120868102344673	3.973610597088508	3.973610597088508	3.0420757627039405	3.0420757627039405	-2.339999999999999	2.474091201699748	10.57040154653525	3.825757206078874	1.465061038379444	111.8413388290992	0.0	0.0	0.0	0.0	0.0	0.0	0.0	0.0	0.0	0.0	66.73003775307771	44.804533978176394
7,12-Dimethylbenz(a)anthracene	2.270277777777778	1.3173899281934998	2.270277777777778	1.3173899281934998	0.2768651942293679	256.348	240.21999999999994	256.125200512	96.0	0.0	-0.006705142749393252	-0.06162899004742313	0.06162899004742313	0.006705142749393252	0.5	1.1	1.85	2.3825782969541605	961.5588177778453	13.689869965382487	11.77350269189626	11.77350269189626	9.770856947829099	7.065384140902211	7.065384140902211	5.504842698560235	5.504842698560235	4.44310848010647	4.44310848010647	3.4049319341902984	3.4049319341902984	-2.339999999999999	2.5144025276065487	11.483652947411134	4.076023614773041	1.4213973098015722	118.2062809434958	0.0	0.0	0.0	0.0	0.0	0.0	0.0	0.0	0.0	0.0	60.6636706846161	57.29172266956402
7-methoxypteridine	4.8882596371882086	0.45944444444444454	4.8882596371882086	0.45944444444444454	0.6080204151612906	162.15200000000002	156.10399999999998	162.054160812	60.0	0.0	0.23361854303474244	-0.47984454773009017	0.47984454773009017	0.23361854303474244	1.25	2.1666666666666665	3.0	2.6739964627615653	403.2834383297276	8.38890505706126	6.429153480032574	6.429153480032574	5.898178147766923	3.3669454548739814	3.3669454548739814	2.1439514527239765	2.1439514527239765	1.4119141265810522	1.4119141265810522	0.8493910151485855	0.8493910151485855	-1.7799999999999998	2.169703195779378	6.90123830313198	2.6893371506127393	1.0480546041026457	68.47014691892171	4.736862953800049	11.844020792380803	5.647177220767728	5.879988336435371	0.0	0.0	0.0	14.951935562841626	4.9839785209472085	0.0	0.0	0.0
7-methylpteridine	4.162037037037037	0.6527777777777779	4.162037037037037	0.6527777777777779	0.5493567119827261	146.15300000000002	140.105	146.059246192	54.0	0.0	0.1810160113692408	-0.24937571453486512	0.24937571453486512	0.1810160113692408	1.1818181818181819	2.090909090909091	3.0	2.8289012156206956	384.85228689314886	7.681798275874712	6.02090518956871	6.02090518956871	5.360173345306137	3.2545730191781868	3.2545730191781868	2.242971016721551	2.242971016721551	1.3453305730860998	1.3453305730860998	0.851907761307322	0.851907761307322	-1.58	2.0412258289597847	6.150913900258252	2.229407107173155	1.0228286772273443	63.356601689414816	0.0	11.844020792380803	5.647177220767728	0.0	0.0	0.0	0.0	19.935914083788834	0.0	0.0	0.0	6.923737199690624
8-quinolinol	9.308703703703703	0.2389814814814819	9.308703703703703	0.2389814814814819	0.614103356782718	145.161	138.105	145.052763844	54.0	0.0	0.1412978801190966	-0.505666646136573	0.505666646136573	0.1412978801190966	1.0909090909090908	1.9090909090909092	2.727272727272727	2.913161163604861	378.7244463345713	7.681798275874712	5.858528806137672	5.858528806137672	5.377010097711745	3.4047712223648916	3.4047712223648916	2.3522598328907525	2.3522598328907525	1.6114193819746172	1.6114193819746172	1.0881091674996997	1.0881091674996997	-1.5699999999999998	2.055950140473121	6.160248407637458	2.234974333040861	0.9232172685828138	64.1269493843747	5.106527394840706	11.266212550900168	0.0	0.0	0.0	0.0	4.9839785209472085	0.0	0.0	0.0	18.19910120538483	12.13273413692322
9,10-Dimethylanthracene	2.212407407407407	1.3737962962962964	2.212407407407407	1.3737962962962964	0.4710734601666233	206.28799999999998	192.17599999999996	206.109550448	78.0	0.0	-0.0145663918003204	-0.061619119555092416	0.061619119555092416	0.0145663918003204	0.5	0.75	1.0	2.6661476433549485	560.9984465766782	11.120955864630139	9.618802153517008	9.618802153517008	7.787693700234703	5.654700538379252	5.654700538379252	4.34116756396542	4.34116756396542	3.4701562733945592	3.4701562733945592	2.5644227606014756	2.5644227606014756	-1.8199999999999994	2.359928740667165	9.409141869664666	3.3442396665209437	1.1630376402490952	95.52461641176059	0.0	0.0	0.0	0.0	0.0	0.0	0.0	0.0	0.0	0.0	48.53093654769288	46.519274240634424
9-anthrol	10.110185185185184	0.37842592592592617	10.110185185185184	0.37842592592592617	0.540858097607516	194.23299999999998	184.15299999999996	194.07316494	72.0	0.0	0.13071969539890166	-0.5066549035478505	0.5066549035478505	0.13071969539890166	0.6666666666666666	1.1333333333333333	1.6666666666666667	2.597968359562711	586.9571121386949	10.250712376627058	8.14336601820659	8.14336601820659	7.360173345306137	4.955657605318857	4.955657605318857	3.6674452623461393	3.6674452623461393	2.7428256043500445	2.7428256043500445	1.9896657403631048	1.9896657403631048	-2.0199999999999996	2.295877005534272	8.30165539811872	2.9895520702499834	1.166704792433983	87.5889659351634	5.106527394840706	5.749511833283905	0.0	0.0	0.0	0.0	0.0	0.0	0.0	0.0	48.53093654769288	16.838815497391202
9-Methylanthracene	2.261574074074074	1.3275000000000001	2.261574074074074	1.3275000000000001	0.46568308489933063	192.261	180.16499999999996	192.093900384	72.0	0.0	-0.014833075121131807	-0.06162901871846684	0.06162901871846684	0.014833075121131807	0.6666666666666666	1.1333333333333333	1.6666666666666667	2.5979683595627114	581.6567221133736	10.25071237662706	8.696152422706634	8.696152422706634	7.360173345306136	5.2320508075688785	5.2320508075688785	3.94383846459616	3.94383846459616	3.0405978951962873	3.0405978951962873	2.24137249750101	2.24137249750101	-1.8199999999999994	2.295877005534272	8.485285194269554	3.094623447309129	1.218907543452171	89.15967429736396	0.0	0.0	0.0	0.0	0.0	0.0	0.0	0.0	0.0	0.0	48.53093654769288	40.09845261770841
Abate	5.614080574153835	-2.726795954163304	5.614080574153835	0.5972361584869912	0.41474465436747354	466.4790000000001	446.3190000000001	465.98972462000006	148.0	0.0	0.3795194323348994	-0.42414051708458034	0.42414051708458034	0.3795194323348994	0.5925925925925926	0.8888888888888888	1.1481481481481481	2.00995144064202	743.5541844393117	19.916002794556714	15.187463958691692	19.4258080834747	12.848726953872191	7.55281763955546	13.481391423864736	4.852169234373223	12.296980234537344	3.2120195060279566	9.121528057126168	1.829510866270961	4.518520047967351	-0.4700000000000002	2.7044443130140583	22.815314346506252	10.34779683137283	6.818665226003771	173.5125033919799	27.142482970270905	11.49902366656781	0.0	0.0	0.0	13.437214464726358	0.0	0.0	0.0	0.0	11.761884949391115	48.53093654769288
Acenapthene	2.2488425925925926	1.232824074074074	2.2488425925925926	1.232824074074074	0.5469607763108972	154.212	144.13199999999998	154.07825032	58.0	0.0	-0.011957882143257156	-0.06135478571963333	0.06135478571963333	0.011957882143257156	0.75	1.3333333333333333	1.9166666666666667	2.580405551126642	401.9826286215576	7.966255326250884	6.878315177510851	6.878315177510851	5.949489742783178	4.445140652899133	4.445140652899133	3.432385463039848	3.432385463039848	2.740964657296188	2.740964657296188	2.187781683228071	2.187781683228071	-1.2999999999999998	2.523579495647863	6.2419430838861665	2.099553890588807	0.6722660271865917	71.83712072649614	0.0	0.0	0.0	0.0	0.0	0.0	0.0	0.0	0.0	0.0	36.39820241076966	34.7409946581756
Acenapthylene	2.1782407407407405	1.3425925925925928	2.1782407407407405	1.3425925925925928	0.46321714038340994	152.19599999999997	144.13199999999998	152.062600256	56.0	0.0	-0.003885719243679549	-0.06103260040922264	0.06103260040922264	0.003885719243679549	0.6666666666666666	1.25	1.8333333333333333	2.6427265710787045	437.6123343735664	7.966255326250886	6.618802153517008	6.618802153517008	5.949489742783178	4.148717474235545	4.148717474235545	3.1259255832441895	3.1259255832441895	2.4116091857671504	2.4116091857671504	1.8571224016819736	1.8571224016819736	-1.5599999999999996	2.523579495647863	6.011788959998347	1.9775845210590959	0.620469022261133	71.14751769431189	0.0	0.0	0.0	0.0	0.0	0.0	0.0	0.0	0.0	0.0	48.55024262443742	21.899351412323583
Acephate	11.169907407407408	-2.9201388888888884	11.169907407407408	0.34765432098765436	0.668589141165655	183.16899999999998	173.089	183.01190081	60.0	0.0	0.35217624291956934	-0.3090914542744625	0.35217624291956934	0.3090914542744625	1.7	2.2	2.3	4.0741188846199865	163.88563895756639	8.198670612749268	6.080206757355411	7.791130529283053	4.537822562996031	2.541950081414803	5.996550487863152	1.53060606489556	6.017040622506298	0.7750941675450724	4.488507125392841	0.35865503098130697	2.182704644824034	0.009999999999999933	1.8666117392238628	10.01	4.007779396991544	3.2470869187535727	63.96318106664046	4.5237471617118175	0.0	0.0	5.907179729351506	0.0	6.721418799418445	14.446880532080304	0.0	0.0	0.0	11.38172479611316	6.255769183511404
Acetamide	9.222222222222221	-0.33333333333333304	9.222222222222221	0.33333333333333304	0.40103092275538377	59.068	54.028000000000006	59.03711378	24.0	0.0	0.21379017959217533	-0.36992058791265336	0.36992058791265336	0.21379017959217533	2.0	2.0	2.0	2.8030394876740514	29.019550008653873	3.5773502691896257	2.485598559653489	2.485598559653489	1.7320508075688772	0.9927992798267444	0.9927992798267444	0.6106504100245024	0.6106504100245024	0.0	0.0	0.0	0.0	-0.53	0.8112781244591328	3.4699999999999998	0.8748582995951415	1.1560092559629747	24.605605939282636	5.733667477162185	0.0	0.0	5.907179729351506	0.0	0.0	4.794537184071822	0.0	0.0	0.0	0.0	0.0
Acetanilide	10.50204081632653	-0.03592592592592592	10.50204081632653	0.03592592592592592	0.6227994751052724	135.166	126.09399999999998	135.068413908	52.0	0.0	0.22074740345902855	-0.3263390909376533	0.3263390909376533	0.22074740345902855	1.3	1.9	2.4	2.674241602295127	217.9590174505521	7.397341225498538	5.794999636411992	5.794999636411992	4.787693700234704	3.114807747754891	3.114807747754891	2.0472116216323366	2.0472116216323366	1.094157671954029	1.094157671954029	0.7247493182822928	0.7247493182822928	-1.31	1.8810140578490522	6.805074798619103	3.011779444695785	1.89537540220571	59.872671631941984	5.316788604006331	0.0	0.0	5.907179729351506	0.0	0.0	4.794537184071822	0.0	0.0	0.0	18.19910120538483	12.13273413692322
acetazolamide	10.704977796674225	-3.824175170068027	10.704977796674225	0.10789351851851858	0.6318586926732331	222.25100000000003	216.20300000000003	221.988132052	72.0	0.0	0.2668537466795803	-0.3007462541560122	0.3007462541560122	0.2668537466795803	1.5384615384615385	2.1538461538461537	2.5384615384615383	2.938691458826851	422.35246826398924	10.06047793231507	6.513018912508857	8.14601207436431	5.892865415757243	3.0327457701565326	5.395561829005821	2.0993176423790123	4.811973693691262	0.9328171861807086	3.0815095121098466	0.5258473654376647	1.905360262383568	-1.06	2.32016080547215	10.023752093802344	3.3584989230794076	2.7167362781176934	78.02145102207903	5.316788604006331	0.0	0.0	15.378393889864384	10.023291153407584	0.0	4.794537184071822	13.556770721936878	0.0	10.197363616602075	11.336785877934737	0.0
Acetonitrile	7.319444444444445	1.4305555555555556	7.319444444444445	1.4305555555555556	0.3869805798690774	41.053	38.028999999999996	41.026549096	16.0	0.0	0.05871482377124906	-0.1986584259265234	0.1986584259265234	0.05871482377124906	2.0	2.0	2.0	2.475534205527556	24.264662506490403	2.7071067811865475	1.9472135954999579	1.9472135954999579	1.4142135623730951	0.7236067977499789	0.7236067977499789	0.22360679774997896	0.22360679774997896	0.0	0.0	0.0	0.0	-0.51	0.9182958340544894	2.490000000000001	1.4900000000000018	1.489999999999999	19.496772823694872	0.0	0.0	0.0	0.0	0.0	0.0	0.0	0.0	5.261891554738487	0.0	0.0	0.0
Acetophenone	10.64537037037037	0.1209259259259261	10.64537037037037	0.1209259259259261	0.5170467542625542	120.15099999999997	112.08699999999997	120.057514876	46.0	0.0	0.15929849657429365	-0.2945122071568907	0.2945122071568907	0.15929849657429365	1.2222222222222223	1.7777777777777777	2.111111111111111	2.981454614041131	201.06743705866424	6.69023444431199	5.294999636411992	5.294999636411992	4.304530452640311	2.864807747754891	2.864807747754891	1.9222116216323364	1.9222116216323364	1.1803153331412106	1.1803153331412106	0.6728609009633179	0.6728609009633179	-1.11	1.9003726279897948	6.016742712294044	2.4437525520871133	1.3892524797182944	54.32280944833394	0.0	0.0	5.783244946364939	0.0	0.0	0.0	4.794537184071822	0.0	0.0	0.0	30.33183534230805	6.923737199690624
acetyl sulfisoxazole	12.547154195011338	-1.71300925925926	12.547154195011338	0.19922067901234586	0.8735466389751142	293.34800000000007	278.228	293.08341234	106.0	0.0	0.24889606820520177	-0.3987277373433837	0.3987277373433837	0.24889606820520177	1.3	1.9	2.35	2.4378082099884137	664.0009465875022	14.861442840636295	11.414171698803498	12.230668279731225	9.413591357920934	5.925050206923242	7.031780202390548	4.329724186707694	5.664589130170544	2.85056098846107	4.2805729774323575	1.6174968747768264	2.751617056099737	-2.15	2.714819255449748	14.263145804163825	5.457679637968214	2.573991980396525	118.68447751540437	10.256762414135533	0.0	10.98560705989439	11.791361931212514	0.0	0.0	4.794537184071822	4.208898492164469	4.305215991296234	0.0	5.156663257125445	38.112942673227685
Acridine	4.577685185185185	1.0612962962962964	4.577685185185185	1.0612962962962964	0.48189757611829237	179.22199999999998	170.14999999999998	179.073499288	66.0	0.0	0.07092271232966951	-0.24779730903285963	0.24779730903285963	0.07092271232966951	0.6428571428571429	1.1428571428571428	1.7142857142857142	2.5237326453890008	493.95635116211264	9.380468888623982	7.643366018206592	7.643366018206592	6.932652990377571	4.679264403068836	4.679264403068836	3.3737724163734772	3.3737724163734772	2.4254163240383058	2.4254163240383058	1.7201022176197251	1.7201022176197251	-1.8899999999999995	2.260506219562147	7.507895747746898	2.807968483138859	1.0618574497884705	82.01438016391388	0.0	0.0	0.0	0.0	0.0	0.0	0.0	4.9839785209472085	0.0	0.0	36.39820241076966	18.19910120538483
Acrolein	9.055555555555555	0.6388888888888888	9.055555555555555	0.6388888888888888	0.31313126444279954	56.064	52.032	56.026214748	22.0	0.0	0.14174582194221017	-0.29858708973922715	0.29858708973922715	0.14174582194221017	1.75	2.0	2.0	2.7320508075688776	24.264662506490403	3.414213562373095	2.270055610029662	2.270055610029662	1.914213562373095	0.9772838841927123	0.9772838841927123	0.37178502388347023	0.37178502388347023	0.09622504486493764	0.09622504486493764	0.0	0.0	-0.5900000000000001	1.370950594454669	3.4100000000000006	2.4100000000000006	1.4100000000000017	24.941054324482277	0.0	6.286160523129555	0.0	0.0	0.0	0.0	4.794537184071822	0.0	0.0	0.0	6.578935683598497	6.076020106833881
Acrylonitrile	7.506944444444445	1.1805555555555556	7.506944444444445	1.1805555555555556	0.37255115928096294	53.064	50.03999999999999	53.026549096	20.0	0.0	0.09053137537380465	-0.19312126078672762	0.19312126078672762	0.09053137537380465	2.0	2.25	2.25	2.9217836800202113	48.793987519471216	3.414213562373095	2.231670645876131	2.231670645876131	1.914213562373095	0.9205302228086549	0.9205302228086549	0.33322359010551206	0.33322359010551206	0.09128709291752768	0.09128709291752768	0.0	0.0	-0.77	1.370950594454669	3.2299999999999995	2.23	1.23	25.172111905907226	0.0	0.0	0.0	0.0	0.0	0.0	0.0	0.0	5.261891554738487	0.0	6.578935683598497	0.0
adenine	5.478287037037037	0.4328703703703707	5.478287037037037	0.4328703703703707	0.5296759293780586	135.13000000000002	130.09	135.05449516	50.0	0.0	0.18224073593451773	-0.381798268399509	0.381798268399509	0.18224073593451773	1.3	2.2	3.0	2.9500903053225893	351.5657969317911	6.974691494688164	5.073691594068752	5.073691594068752	4.877010097711744	2.772767331681046	2.772767331681046	1.8600526094256098	1.8600526094256098	1.2523096503295763	1.2523096503295763	0.7837461944219017	0.7837461944219017	-1.65	2.3571021521226503	5.159860161857645	1.6629234524260401	0.5397705083562873	56.32106271209872	10.717645998109393	11.844020792380803	11.465039998602755	0.0	0.0	0.0	0.0	14.951935562841626	0.0	0.0	0.0	0.0
adrenosterone	12.999167611489039	-0.40246641943814554	12.999167611489039	0.032013888888888564	0.6896763188469792	300.398	276.20599999999996	300.17254462799997	118.0	0.0	0.15519771462436477	-0.29931797619693623	0.29931797619693623	0.15519771462436477	1.0	1.7727272727272727	2.5454545454545454	1.7719840088155425	616.169835586084	15.698306133819765	13.483893416455928	13.483893416455928	10.359844450845582	8.660231699823894	8.660231699823894	8.36245740974773	8.36245740974773	7.3640455193591166	7.3640455193591166	6.162301388865406	6.162301388865406	-1.2499999999999998	2.7463930794085396	14.349113573407202	4.39435742257031	1.6547110519773813	131.0798477407986	0.0	11.566489892729878	5.783244946364939	0.0	0.0	0.0	14.383611552215466	0.0	0.0	0.0	19.420578929450514	49.01010916025748
alachlor	11.95265022675737	-0.13044753086419725	11.95265022675737	0.03714002267573657	0.5869316273905797	269.77199999999993	249.61199999999994	269.11825656	100.0	0.0	0.24331612217612267	-0.3638897980693819	0.3638897980693819	0.24331612217612267	1.2777777777777777	1.8333333333333333	2.2222222222222223	3.2766131919478862	384.53050687332427	13.543605595440512	11.20215258175198	11.958081527770434	8.688600470052329	6.150640843729038	6.685163327553886	4.005148726191472	4.272409968103896	2.908433972256278	3.137065778307714	2.0242919406220388	2.16856879656161	-1.06	2.42624645169358	14.999031877213696	7.391222319261366	3.238713659784499	113.68910726130551	4.736862953800049	12.610820192469824	0.0	5.907179729351506	0.0	0.0	9.694446914922299	0.0	0.0	11.600939890232516	32.046575604766076	23.96854622924601
aldosterone	12.28981151129848	-0.8308923453640715	12.28981151129848	0.03856812169312129	0.7495819625294382	360.45000000000005	332.2260000000001	360.193673996	142.0	0.0	0.16174366483277738	-0.39276036282266535	0.39276036282266535	0.16174366483277738	1.3076923076923077	2.076923076923077	2.769230769230769	1.7357255991595135	681.8889217536757	18.689869965382485	15.31747819621127	15.31747819621127	12.369193027609148	9.889863263608893	9.889863263608893	9.144220199880031	9.144220199880031	8.266928329121848	8.266928329121848	7.175025012025303	7.175025012025303	-1.33	3.0049480115500904	18.052915404577863	6.096342991654494	2.2575389287600065	153.39819947398385	15.007591973753232	12.893042487642473	11.566489892729878	0.0	0.0	0.0	9.589074368143644	0.0	0.0	0.0	12.496841729759891	67.7696584522709
Aldrin	6.761998456790122	-1.365524691358024	6.761998456790122	0.06635802469135799	0.3118304581196562	364.9140000000001	356.85	361.875716336	98.0	0.0	0.16637947106595996	-0.1093299158554968	0.16637947106595996	0.1093299158554968	0.8333333333333334	1.2222222222222223	1.6111111111111112	2.032344649126246	480.66067707067873	13.085421958697399	8.938995234379666	13.474568910490396	8.275727571947288	5.777740269145033	8.045527107200398	5.625768656905371	8.90141984686129	5.123356209227695	9.415855929642325	4.4780601699064375	7.61427322160074	1.22	2.9746967394496187	12.922960575085408	3.339877471519769	0.9734449954580695	135.17068096899686	0.0	9.748344582882218	4.33335411348544	0.0	0.0	0.0	0.0	0.0	0.0	23.20187978046503	58.55579977459783	30.09244580757158
allantoin	10.655462962962963	-1.0416666666666667	10.655462962962963	0.6168518518518515	0.32513814859281254	158.11700000000002	152.069	158.043990052	60.0	0.0	0.3230677910745061	-0.35160685501386646	0.35160685501386646	0.3230677910745061	1.5454545454545454	2.1818181818181817	2.5454545454545454	2.534438673083989	225.37706033746232	8.430721420318147	5.379445409770841	5.379445409770841	5.092224152875015	2.767072974075046	2.767072974075046	1.9043135219412246	1.9043135219412246	1.0609479355344411	1.0609479355344411	0.6606811890858992	0.6606811890858992	-1.7899999999999998	2.093514055974219	7.318577633007602	2.4457274127083553	1.567971633896103	61.302289765458276	16.367244685174846	0.0	6.165775612134527	0.0	5.907179729351506	12.062229024676144	10.111325788078153	9.589074368143644	0.0	0.0	0.0	0.0
allicin	10.75699074074074	-0.7925617283950619	10.75699074074074	0.5679629629629631	0.45238899922350456	162.279	152.19899999999998	162.01730694	52.0	0.0	0.08448244937509304	-0.24762495385409586	0.24762495385409586	0.08448244937509304	1.4444444444444444	2.111111111111111	2.5555555555555554	3.2575690883611212	120.22626787690945	7.112884175122364	5.20787253451703	6.840865696372482	4.308060412490447	2.5436767643784113	5.365043969424329	1.3322783748602103	4.664596439038336	0.5712722613932496	3.318988499702286	0.26834038994012194	2.1263883748662833	-0.02000000000000013	1.8457237685811982	8.980000000000004	6.105313283208023	5.857258807398956	62.08208185073489	0.0	0.0	0.0	0.0	0.0	0.0	0.0	4.208898492164469	0.0	13.157871367196995	22.945938190054484	0.0
allopurinol	10.88425925925926	-0.16782407407407351	10.88425925925926	0.16782407407407351	0.5192368565638922	136.11399999999998	132.082	136.038510748	50.0	0.0	0.26132560108201247	-0.31245759205418255	0.31245759205418255	0.26132560108201247	1.5	2.4	3.2	3.0929120500200673	400.94019739120694	6.974691494688164	4.95737601984303	4.95737601984303	4.877010097711744	2.7450857894158376	2.7450857894158376	1.8639448232434417	1.8639448232434417	1.253139418257953	1.253139418257953	0.7771133516055415	0.7771133516055415	-1.6500000000000004	2.3571021521226503	5.159860161857645	1.6629234524260401	0.5397705083562873	55.1111476835345	4.9839785209472085	5.386224214464796	5.647177220767728	0.0	5.559266895052008	0.0	9.893218992372859	4.9839785209472085	5.098681808301038	0.0	0.0	0.0
alloxan	10.294351851851852	-1.2503703703703704	10.294351851851852	0.9633333333333336	0.3795018952803318	142.07	140.05399999999997	142.001456544	52.0	0.0	0.32832281418122644	-0.27748106839736114	0.32832281418122644	0.27748106839736114	0.8	1.2	1.6	2.859596151921569	221.64214629221044	7.723614639131599	4.6329931618554525	4.6329931618554525	4.6090609052806215	2.3164965809277263	2.3164965809277263	1.566496580927726	1.566496580927726	0.8665816237971964	0.8665816237971964	0.45412414523193156	0.45412414523193156	-1.7199999999999998	1.8235900040480661	6.400772946859905	1.9039429596069992	0.8585608360991461	54.57405898488128	0.0	0.0	0.0	0.0	0.0	23.628718917406022	25.017188760228127	4.794537184071822	0.0	0.0	0.0	0.0
alloxantin	11.566274092970522	-3.629189814814816	11.566274092970522	1.3185396720416567	0.2583619146833094	286.1559999999999	280.10799999999995	286.01856315200007	106.0	0.0	0.3277779474748943	-0.3686033824417553	0.3686033824417553	0.3277779474748943	0.55	0.75	0.95	2.565582857695514	503.28429258442094	15.292528739883947	9.343916933783095	9.343916933783095	9.134788477227913	4.921958466891548	4.921958466891548	3.895565264641527	3.895565264641527	2.746284362262739	2.746284362262739	1.7002042537473347	1.7002042537473347	-2.8600000000000008	2.3193879768804098	13.56885848034824	3.815206631002014	1.4219015044204057	108.03923236063416	10.213054789681411	0.0	0.0	0.0	34.8308205393734	12.062229024676144	40.44530315231261	9.589074368143644	0.0	0.0	0.0	0.0
Altretamine	4.317777777777778	0.6642592592592595	4.317777777777778	0.6642592592592595	0.7033804434333938	210.285	192.141	210.15929457599998	84.0	0.0	0.23093924421464893	-0.3467477008637583	0.3467477008637583	0.23093924421464893	0.5333333333333333	0.7333333333333333	0.8666666666666667	3.200818079145856	268.63201166582786	11.585421958697399	10.183281572999748	10.183281572999748	6.913591357920932	4.69574275274956	4.69574275274956	3.918691769624717	3.918691769624717	1.8000000000000007	1.8000000000000007	0.943328157299975	0.943328157299975	-1.5900000000000003	2.163265130293455	11.484571215510814	4.2883675352311	2.6778702314837215	90.55950075932623	14.699729192551434	0.0	0.0	17.845017842959482	0.0	0.0	0.0	0.0	14.951935562841626	0.0	0.0	0.0
Ametryn	4.263926681783825	0.31628023431594854	4.263926681783825	0.31628023431594854	0.7484627048697229	227.33700000000002	210.201	227.12046654399998	84.0	0.0	0.22819023527619645	-0.35432685475629194	0.35432685475629194	0.22819023527619645	1.2	1.8666666666666667	2.4	2.8917470324509797	315.37105540415854	11.259148545064338	9.534346127339912	10.350842708267638	7.151397005390978	4.958049066949555	6.182793938341144	3.298690314758483	4.072086976892456	1.5501332342760121	2.0978557917811775	1.007707794162999	1.3632187310083541	-1.04	2.163806567952407	12.03163323782235	5.7471786350266125	3.9075544274922596	94.50283414129748	10.633577208012662	0.0	5.156436481820707	11.896678561972989	0.0	0.0	0.0	0.0	14.951935562841626	0.0	11.761884949391115	27.026980782583276
Amigdalin	10.253328884035504	-1.7016049382716056	10.253328884035504	0.48660209297610124	0.21751778620947726	457.43200000000013	430.21600000000024	457.15841068399993	178.0	0.0	0.1882658561787514	-0.3935665150995826	0.3935665150995826	0.1882658561787514	0.8125	1.375	1.96875	1.654937484862109	759.6629378441625	23.413484604514082	16.86251979526223	16.86251979526223	15.277294663077214	9.998815978920186	9.998815978920186	7.6012181298827715	7.6012181298827715	5.431494058773281	5.431494058773281	3.50693024321835	3.50693024321835	-1.7300000000000004	2.81312867812016	24.90347401250816	10.926355847078133	5.251706120285142	182.93532727885932	54.69314357908513	48.83173110198641	18.684019846418728	0.0	0.0	0.0	0.0	0.0	5.261891554738487	0.0	30.33183534230805	5.563451491696996
Aminocarb	10.967558736457546	-0.4518490173847318	10.967558736457546	0.4518490173847318	0.8050895773277174	208.261	192.13299999999998	208.121177752	82.0	0.0	0.4118385140368225	-0.4103528562371521	0.4118385140368225	0.4103528562371521	1.4	2.066666666666667	2.533333333333333	2.8663948066468974	361.6055960561882	11.422285251880869	9.495760983996563	9.495760983996563	7.040912557858759	4.718440296158275	4.718440296158275	3.4822396828122653	3.4822396828122653	2.0647366297478955	2.0647366297478955	1.3512859717120762	1.3512859717120762	-1.71	2.1667566231154036	11.365244544770505	4.682872740708367	2.8709875522901545	89.84087687484208	14.953561288656857	5.749511833283905	0.0	0.0	0.0	6.093240070938415	0.0	4.794537184071822	0.0	0.0	0.0	30.686289896772447
aminopyrine	12.352966742252455	0.015000000000000346	12.352966742252455	0.015000000000000346	0.7846896255721666	231.299	214.16299999999995	231.137162164	90.0	0.0	0.29471638684605356	-0.37168083212709435	0.37168083212709435	0.29471638684605356	1.1176470588235294	1.7058823529411764	2.176470588235294	2.7302604727378794	578.7023102137921	12.576985790260121	10.636640422911867	10.636640422911867	8.03658126020919	5.550875725254682	5.550875725254682	4.304556105345103	4.304556105345103	2.9710383464777625	2.9710383464777625	2.0691153529681183	2.0691153529681183	-1.9699999999999998	2.5117362998439665	11.513497683888872	4.125142550519024	1.7533355056803268	100.68682649695073	4.899909730850478	5.687386274683562	0.0	0.0	5.559266895052008	0.0	9.476340119217006	4.681802935145185	0.0	0.0	18.19910120538483	19.056471336613846
aminothiazole	5.185185185185185	0.6342592592592595	5.185185185185185	0.6342592592592595	0.5215253330648401	100.146	96.11399999999999	100.009519128	32.0	0.0	0.17942337268780553	-0.37511865317780996	0.37511865317780996	0.17942337268780553	1.8333333333333333	2.6666666666666665	2.8333333333333335	3.049648321313926	112.35361803232175	4.405777393935816	3.087512693532698	3.904009274460424	2.893846850117352	1.543640561052734	2.4232933723076284	0.8703422050481451	1.7964864386501407	0.45142127927190484	1.0561214408157424	0.23446201321965904	0.6173197430765899	-0.5700000000000001	1.8638263900908159	3.614162062615101	1.2605788622054956	0.48987437386473287	39.631305067867686	5.733667477162185	0.0	5.131558479839333	0.0	0.0	0.0	0.0	4.9839785209472085	0.0	11.336785877934737	0.0	0.0
Amitraz	4.505306804820694	0.9836726481991636	4.505306804820694	0.9836726481991636	0.5834394447063072	293.41400000000004	270.22999999999996	293.18919773600004	114.0	0.0	0.09607548158688788	-0.326362048467549	0.326362048467549	0.09607548158688788	0.7272727272727273	1.1363636363636365	1.5	2.0683644020981955	653.1153896300215	16.11251969619286	13.960442940016883	13.960442940016883	10.452397498181154	7.403290493413731	7.403290493413731	5.734489874267777	5.734489874267777	3.4625046401559434	3.4625046401559434	2.2368271526699948	2.2368271526699948	-2.42	2.4512780877206777	15.959282630725479	7.030059523780373	4.285747096264297	132.59357076826083	4.899909730850478	0.0	0.0	0.0	0.0	0.0	0.0	9.984809465271338	0.0	0.0	35.392371257240434	50.954585919079705
Amitrole	5.024305555555555	0.2870370370370374	5.024305555555555	0.2870370370370374	0.4401655824084768	84.082	80.05	84.043596128	32.0	0.0	0.23866362652507875	-0.36651321675985254	0.36651321675985254	0.23866362652507875	1.8333333333333333	2.6666666666666665	2.8333333333333335	3.049648321313926	109.10850553448522	4.405777393935816	3.0491277293791677	3.0491277293791677	2.893846850117352	1.5063695521867237	1.5063695521867237	0.8573006232428924	0.8573006232428924	0.43365482039828906	0.43365482039828906	0.2188731665473995	0.2188731665473995	-1.06	1.8638263900908159	3.1424291497975703	0.9652015100499948	0.31360133319729266	34.38820376782173	5.733667477162185	6.3273200747645415	0.0	5.948339280986494	0.0	0.0	5.098681808301038	4.9839785209472085	0.0	5.098681808301038	0.0	0.0
Amobarbital	11.787877928949356	-1.07125	11.787877928949356	0.4074074074074072	0.7067836690245718	226.27599999999998	208.13199999999998	226.131742436	90.0	0.0	0.3276318689614549	-0.2768228775012217	0.3276318689614549	0.2768228775012217	1.125	1.625	2.0	2.871701862993223	303.19136469282626	12.344934982691244	9.92341548414086	9.92341548414086	7.419556629830167	5.589534826912004	5.589534826912004	4.605554592187781	4.605554592187781	3.0754326654129263	3.0754326654129263	1.8398976092354162	1.8398976092354162	-1.3900000000000001	2.1656346116141676	12.678446269678304	4.6342425942537355	2.229701431998784	94.9671316856138	0.0	5.41499046939678	0.0	11.814359458703011	0.0	6.031114512338072	20.222651576156306	4.794537184071822	0.0	0.0	20.771211599071872	25.180370914939424
ampyrone	11.827966742252457	-0.16555555555555523	11.827966742252457	0.16555555555555523	0.7532469796693759	203.245	190.141	203.105862036	78.0	0.0	0.29431477506709175	-0.39273062709012185	0.39273062709012185	0.29431477506709175	1.2	1.8	2.2666666666666666	2.7499662486882657	536.9509441597284	10.999635521070495	8.766777096601535	8.766777096601535	7.125897657686228	4.7215168710996	4.7215168710996	3.475197251190021	3.475197251190021	2.5987403829139164	2.5987403829139164	1.5890597133247635	1.5890597133247635	-1.9700000000000002	2.4497435623369332	9.579885719888498	3.3093149925756484	1.3420133279973436	87.53699929496688	5.733667477162185	5.687386274683562	0.0	0.0	5.559266895052007	0.0	9.476340119217006	4.681802935145185	0.0	0.0	18.19910120538483	19.056471336613843
Ancymidol	11.136483371126229	-0.9925283446712019	11.136483371126229	0.24249527588813247	0.9101263929042772	256.305	240.17699999999994	256.121177752	98.0	0.0	0.12036172838345548	-0.4967681854087818	0.4967681854087818	0.12036172838345548	1.105263157894737	1.736842105263158	2.263157894736842	2.0457220869345356	552.1180743775653	13.294682450997078	10.782904792853842	10.782904792853842	9.247366799145755	6.3726639821925035	6.3726639821925035	4.896309753535473	4.896309753535473	3.698973815047293	3.698973815047293	2.480204019498042	2.480204019498042	-1.9399999999999995	3.3234895969033222	12.112235773924285	4.626154696508705	2.080902367961484	111.65445168761073	9.843390348640755	17.677882719032134	0.0	0.0	0.0	0.0	0.0	9.967957041894417	0.0	0.0	12.13273413692322	36.45573492063363
Androstenedione	12.35430248488284	-0.02457290091962694	12.35430248488284	0.02457290091962694	0.6719379087230692	286.415	260.20699999999994	286.193280072	114.0	0.0	0.15519729043722882	-0.2990872112439102	0.2990872112439102	0.15519729043722882	0.9047619047619048	1.6666666666666667	2.4761904761904763	1.703811290891583	545.7696078462164	14.828062645816686	13.282751907178612	13.282751907178612	9.949160848322624	8.72212731986774	8.72212731986774	8.386865177982184	8.386865177982184	7.671015383110989	7.671015383110989	6.330361120089664	6.330361120089664	-0.92	2.756935567914876	13.722992950448893	4.301117858908269	1.7083866703268475	126.91832564075487	0.0	5.783244946364939	5.783244946364939	0.0	0.0	0.0	9.589074368143644	0.0	0.0	0.0	19.420578929450514	67.76965845227089
Androsterone	12.3772814538656	-0.05412988420676945	12.3772814538656	0.012444452317964538	0.732972735378759	290.44700000000006	260.20699999999994	290.2245802	118.0	0.0	0.13855528441675471	-0.39311972765861136	0.39311972765861136	0.13855528441675471	1.0	1.8095238095238095	2.619047619047619	1.6375393766570918	458.4827066363416	14.828062645816688	13.606174262590882	13.606174262590882	9.949160848322624	9.163413310457061	9.163413310457061	9.003127504939817	9.003127504939817	8.347077650797937	8.347077650797937	7.00647703735406	7.00647703735406	-0.37	2.756935567914876	14.236799994770557	4.565586686358275	1.837078375399089	128.24064032509136	5.106527394840706	5.783244946364939	0.0	0.0	0.0	0.0	4.794537184071822	0.0	0.0	0.0	13.847474399381248	80.45318763745043
Anethole	5.023216411564626	0.9011602418745279	5.023216411564626	0.9011602418745279	0.6262155548658499	148.20499999999998	136.10899999999998	148.088815004	58.0	0.0	0.11840058959106642	-0.496767824217075	0.496767824217075	0.11840058959106642	1.1818181818181819	1.8181818181818181	2.272727272727273	2.8240417350315044	233.55461928814677	8.104448006685086	6.872349905601618	6.872349905601618	5.363703305156274	3.6330983778594854	3.6330983778594854	2.273159738960781	2.273159738960781	1.474918716136305	1.474918716136305	0.9074715917788425	0.9074715917788425	-1.2400000000000002	2.066172828612932	7.862459016393442	3.814282937664862	2.114270889670092	67.31511377440602	4.736862953800049	5.749511833283905	0.0	0.0	0.0	0.0	0.0	0.0	0.0	0.0	24.284774350590983	24.619922828310838
Aniline	5.357777777777778	0.8217592592592595	5.357777777777778	0.8217592592592595	0.48007546344555985	93.12899999999999	86.07299999999998	93.057849224	36.0	0.0	0.03134759259121864	-0.39872882948659094	0.39872882948659094	0.03134759259121864	1.0	1.5714285714285714	1.8571428571428572	3.0214653097240864	134.10736969541455	5.112884175122364	3.964101615137755	3.964101615137755	3.393846850117352	2.1993587371177727	2.1993587371177727	1.4106836025229594	1.4106836025229594	0.7995724914118484	0.7995724914118484	0.45303891879884756	0.45303891879884756	-0.9800000000000001	1.6856161633204378	4.18611295681063	1.6461962159398054	0.9290591797144502	42.771293816509676	5.733667477162185	0.0	0.0	0.0	0.0	0.0	0.0	0.0	0.0	0.0	18.19910120538483	12.13273413692322
Anilofos	12.481073318216175	-2.422955343145489	12.481073318216175	0.0298333963214914	0.670459116639392	367.8600000000001	348.7080000000001	367.02324977800004	118.0	0.0	0.24679590095409168	-0.32503075994946856	0.32503075994946856	0.24679590095409168	1.3333333333333333	1.8571428571428572	2.2857142857142856	2.842070207560658	516.6525869673494	16.043605595440514	12.407491243463138	15.69084054233696	9.825516263230735	6.2636084598648685	10.87040691876483	4.419704639853662	11.380043812248903	2.683239322194846	8.595439927217601	1.7155746177499636	4.521549137730716	-0.1000000000000002	2.464807090815851	18.947846889952153	8.511008009961566	5.5482975261266425	139.60266286998527	13.947404054274113	0.0	0.0	11.60071733012956	0.0	0.0	4.794537184071822	0.0	0.0	0.0	22.982664686345675	49.91979876186633
Anisole	4.914166666666667	0.9097222222222224	4.914166666666667	0.9097222222222224	0.5316253154127668	108.13999999999999	100.07599999999998	108.057514876	42.0	0.0	0.11835771513702235	-0.4967685686134767	0.4967685686134767	0.11835771513702235	1.125	1.75	2.125	2.8320858350070903	145.73281445033504	5.819990956308912	4.794999636411992	4.794999636411992	3.931851652578137	2.5230560382187543	2.5230560382187543	1.5171766748170736	1.5171766748170736	0.9789074255654433	0.9789074255654433	0.5565779913075295	0.5565779913075295	-0.98	1.9034911933164034	5.162450142450142	2.3586048594225155	0.9971092570832982	48.909890463400444	4.736862953800049	5.749511833283905	0.0	0.0	0.0	0.0	0.0	0.0	0.0	0.0	18.19910120538483	12.13273413692322
Anthracene	2.2407407407407405	1.3112962962962964	2.2407407407407405	1.3112962962962964	0.4564102473768608	178.23399999999998	168.15399999999997	178.07825032	66.0	0.0	-0.01776516776969768	-0.061629349784588755	0.061629349784588755	0.01776516776969768	0.42857142857142855	0.7142857142857143	1.0	2.5237326453890008	488.75909858914036	9.38046888862398	7.77350269189626	7.77350269189626	6.932652990377571	4.809401076758505	4.809401076758505	3.5465093652268997	3.5465093652268997	2.614031049069871	2.614031049069871	1.8826386318775872	1.8826386318775872	-1.8199999999999994	2.260506219562147	7.571439103526888	2.8450836230123144	1.080316882093769	82.79473218296738	0.0	0.0	0.0	0.0	0.0	0.0	0.0	0.0	0.0	0.0	48.53093654769288	33.677630994782405
Anthraquinone	12.101296296296297	-0.06407407407407373	12.101296296296297	0.06407407407407373	0.5683365592539452	208.21599999999998	200.15199999999996	208.052429496	76.0	0.0	0.19401317130265341	-0.2885627854005235	0.2885627854005235	0.19401317130265341	0.5	0.75	1.0	2.3487679057916755	506.13733595521376	11.120955864630139	8.435298734444734	8.435298734444734	7.787693700234703	5.0629488288431155	5.0629488288431155	3.7494158544292833	3.7494158544292833	2.83263240983238	2.83263240983238	2.0484102589750064	2.0484102589750064	-2.2199999999999998	2.359928740667165	9.038511761049026	3.1361565542281684	1.0693063348123637	92.53559460091252	0.0	0.0	11.566489892729878	0.0	0.0	0.0	9.589074368143644	0.0	0.0	0.0	48.53093654769288	0.0
Antipyrene	11.603429705215419	0.010370370370370807	11.603429705215419	0.010370370370370807	0.6656235641878139	188.23	176.13399999999996	188.094963004	72.0	0.0	0.2711127146041771	-0.28536317880956974	0.28536317880956974	0.2711127146041771	1.1428571428571428	1.7857142857142858	2.2857142857142856	2.6880057866501375	493.75123770895806	10.129392033067417	8.266777096601535	8.266777096601535	6.698377302757662	4.510192005694412	4.510192005694412	3.2949159680664017	3.2949159680664017	2.3523200705667566	2.3523200705667566	1.5084712141341583	1.5084712141341583	-1.77	2.4270916215247973	8.811833472450036	3.178135834949779	1.2667253288419447	82.19710859795416	0.0	0.0	0.0	0.0	5.559266895052007	0.0	9.476340119217006	4.681802935145185	0.0	0.0	18.19910120538483	19.056471336613843
Apazone	12.7721910430839	-0.6096182917611495	12.7721910430839	0.15930555555555537	0.7856488020836657	300.362	280.202	300.15862588	116.0	0.0	0.2610071418410461	-0.34683666302736393	0.34683666302736393	0.2610071418410461	1.1818181818181819	1.8636363636363635	2.5	2.17494528139532	680.7234211788236	16.016143379015546	13.32896560205916	13.32896560205916	10.45159616038172	7.498662278266256	7.498662278266256	5.939742374537685	5.939742374537685	3.9600446986234297	3.9600446986234297	2.8902438567776167	2.8902438567776167	-2.3699999999999997	2.7209240424963492	14.562400483994145	5.119926717336136	1.9794669744097448	129.53716567319736	4.899909730850478	5.917906046161393	0.0	5.959554568743835	11.814359458703011	0.0	9.589074368143644	10.001317256590202	5.008912523954532	0.0	19.410925891078243	31.040744451236847
Atovaquone(0,430mg/ml) - neutral	12.876204874971108	-0.4351622994876967	12.876204874971108	0.06633673119453576	0.7624360043780398	366.84400000000016	347.6920000000001	366.102272148	132.0	0.0	0.22798311118835868	-0.5038123151280473	0.5038123151280473	0.22798311118835868	0.7692307692307693	1.3076923076923077	1.9230769230769231	1.5571493631961486	903.2395331906188	18.258784066134833	14.243604466079363	14.999533412097819	12.5585506480638	8.929898229999077	9.307862703008306	7.066212616857295	7.50264839732928	5.607976165930599	5.859952481270084	4.21072794552572	4.336716103195463	-2.3899999999999997	2.6757831670910823	17.045406495849907	6.729772936343945	2.8643391610070745	156.85719730944956	5.106527394840706	0.0	11.542409818021115	5.783244946364939	0.0	0.0	9.589074368143644	0.0	0.0	0.0	47.99914230100217	55.21528421264705
Atratone	4.98118858654573	0.26998393801965226	4.98118858654573	0.26998393801965226	0.7604035568126057	211.269	194.13299999999998	211.14331016399998	84.0	0.0	0.3222702978938616	-0.4666185375425001	0.4666185375425001	0.3222702978938616	1.2	1.8666666666666667	2.4	2.8917470324509797	315.37105540415854	11.259148545064338	9.534346127339912	9.534346127339912	7.151397005390978	4.958049066949555	4.958049066949555	3.298690314758483	3.298690314758483	1.5501332342760121	1.5501332342760121	1.007707794162999	1.007707794162999	-1.5899999999999999	2.163806567952407	11.484571215510814	5.330224830679221	3.5696215083765517	89.4932693454391	15.37044016181271	0.0	0.0	11.896678561972989	0.0	6.010464839586836	0.0	0.0	14.951935562841626	0.0	0.0	20.771211599071872
Atrazine	5.726967750062988	0.19361111111111162	5.726967750062988	0.19361111111111162	0.8018633186326394	215.68800000000002	201.576	215.09377312799998	78.0	0.0	0.22849708692226087	-0.3543182635074518	0.3543182635074518	0.22849708692226087	1.2142857142857142	1.8571428571428572	2.4285714285714284	2.8319563678042456	301.78315486014867	10.55204176387779	8.504062309885274	9.25999125590373	6.613392202930193	4.534658867758374	4.912623340767602	3.081022834637199	3.419084536528606	1.3607873809962805	1.5298182319419835	0.9100064857776696	1.0701148058523664	-1.1	2.009943793612083	10.977519379844964	4.95024333881867	3.3341936893355397	88.3180482284173	10.633577208012662	0.0	0.0	17.180264882017248	0.0	0.0	0.0	0.0	14.951935562841626	0.0	0.0	32.372151489304386
Azintamide	11.676422097645643	0.11736111111111147	11.676422097645643	0.11736111111111147	0.7599914941410489	259.762	245.64999999999998	259.054610748	88.0	0.0	0.23247052424214906	-0.3425305094882561	0.3425305094882561	0.23247052424214906	1.375	2.0625	2.5625	2.4492413621653952	340.4223079528259	11.966255326250886	9.312122722375722	10.884548249321904	7.668233757796585	5.067632142336231	6.4311951749989476	3.0489985904052874	4.431874047007178	2.0672060536922534	3.17357378145356	1.184025002134614	2.0015743399855195	-0.81	2.2976424294070474	13.255832784726794	6.7038152497677554	3.980499762284875	104.3765373586684	4.899909730850478	5.025959978669241	5.153109816892792	5.907179729351506	0.0	0.0	4.794537184071822	0.0	0.0	10.197363616602075	23.36282483962363	25.980208536304467
Azobenzene	4.101481481481482	0.8716232048374908	4.101481481481482	0.8716232048374908	0.624436588313827	182.226	172.146	182.08439832	68.0	0.0	0.08565903887754382	-0.15057808959093133	0.15057808959093133	0.08565903887754382	0.5	0.8571428571428571	1.2142857142857142	2.1593414178112313	365.35156717534267	9.639981912617825	7.667929882896176	7.667929882896176	6.949489742783179	4.468580800545878	4.468580800545878	2.871098317873575	2.871098317873575	1.7933273080397683	1.7933273080397683	1.104791595711505	1.104791595711505	-1.96	2.2924875731149372	8.629973277127478	4.3254148916984345	2.263271661605818	82.93527517005009	0.0	0.0	0.0	0.0	0.0	0.0	0.0	0.0	10.228500251258795	0.0	36.39820241076966	24.26546827384644
Azodrin	11.391720993953136	-3.5522622197026967	11.391720993953136	0.14942901234567918	0.428135871435528	223.165	209.05299999999997	223.06095917800002	82.0	0.0	0.5286943354613354	-0.4086565402666403	0.5286943354613354	0.4086565402666403	1.3571428571428572	1.8571428571428572	2.2142857142857144	4.44286476234683	267.2537196151922	11.19023444431199	8.565805317008898	9.460232508008815	6.4696742155741696	3.7823918839214374	5.24298537060188	2.2728878075206356	4.080185927695829	1.2837658360191881	2.689783265943085	0.6085588098084616	1.3121120771014665	-0.8400000000000002	2.167488047066013	13.16	5.799349083423194	4.411323399666699	82.84093132867248	9.840535765718148	5.759164871656176	0.0	5.907179729351506	0.0	7.822697123132171	13.842031507495456	4.565048284931329	0.0	0.0	0.0	6.923737199690624
Barban	11.209724111866969	-0.5776489669942049	11.209724111866969	0.013014928193499475	0.6533118700090955	258.1039999999999	249.03199999999998	257.001033888	84.0	0.0	0.4120852196345495	-0.43612507622605995	0.43612507622605995	0.4120852196345495	1.4375	2.25	2.9375	2.3963098098746016	423.48300610791136	11.803118619434354	8.296040166077779	9.807898058114688	7.71954535281284	4.431640889708181	5.344127846542257	2.6986639732343183	3.402360995618727	1.5382643809387906	1.9069921046827414	0.9200790561551289	1.2048580225466363	-1.37	2.2434598738817915	12.698352699931647	6.995164506820575	4.921948556645515	103.68680105026131	4.736862953800049	0.0	6.606881964512918	0.0	0.0	6.093240070938415	5.316788604006331	4.794537184071822	0.0	11.600939890232516	29.50817559640541	18.19910120538483
Barbital	11.40638888888889	-1.0615972222222219	11.40638888888889	0.3972685185185183	0.6000294014636102	184.19499999999996	172.09899999999996	184.084792244	72.0	0.0	0.32763186661647103	-0.2768230397499671	0.32763186661647103	0.2768230397499671	1.0	1.3846153846153846	1.6923076923076923	3.007363975020832	246.56270446889653	10.060477932315068	7.638958433764684	7.638958433764684	6.063714582173599	4.233692779255437	4.233692779255437	3.0265859980688896	3.0265859980688896	2.530521524222532	2.530521524222532	1.4720983294086725	1.4720983294086725	-1.3899999999999997	2.0491325407329093	9.696132644272181	3.1596825180313823	1.298668956980418	75.87230534242396	0.0	5.41499046939678	0.0	11.814359458703011	0.0	6.031114512338072	20.222651576156306	4.794537184071822	0.0	0.0	13.847474399381248	12.841643245852019
Bendroflumethiazide	13.27246583976923	-5.0396352565934555	13.27246583976923	0.16448424508692372	0.6961649733786911	421.42200000000014	407.3100000000001	421.03778258799997	146.0	0.0	0.41729938767766483	-0.36752922297448476	0.41729938767766483	0.36752922297448476	1.1111111111111112	1.7407407407407407	2.2962962962962963	2.1080913323386032	1085.2804921773177	20.035169427003233	13.486642365704041	15.119635527559494	12.376976656146875	7.486224163420792	10.515706888936748	5.895229329222741	9.107476512936259	3.8930152179171613	6.355443510024698	2.763647328551276	4.925702649526279	-2.1499999999999995	2.5208038225989298	19.607154895290407	6.476220048912472	4.076629873913515	153.03526557305926	5.316788604006331	4.895483475517775	0.0	20.046582306815168	0.0	6.176298517443475	0.0	21.974567706265816	17.893340007476546	0.0	30.33183534230805	17.696185628620217
Benfluralin	12.833244026796514	-4.9082210569412945	12.833244026796514	0.2014330593348448	0.5514127435955851	335.28200000000015	319.1540000000001	335.10929065199997	128.0	0.0	0.4164144436557498	-0.36062126356246843	0.4164144436557498	0.36062126356246843	1.0869565217391304	1.565217391304348	1.8695652173913044	3.6387215129773463	569.6129198986837	17.784092571446664	12.59165503050845	12.59165503050845	10.628446183176258	6.919433478890023	6.919433478890023	4.808305713037862	4.808305713037862	3.2699341913083098	3.2699341913083098	2.147199354902488	2.147199354902488	-2.39	2.4564302255412884	18.65852013585638	7.2484255198207075	4.299219696317904	129.54838924425488	4.899909730850478	0.0	5.687386274683562	0.0	11.374772549367124	6.176298517443475	20.228636537531145	0.0	13.171245143024459	0.0	13.344558822616634	13.344558822616634
Benfuracarb	12.581380263155154	-0.5060269956748125	12.581380263155154	0.12479772515576992	0.4728096512491426	410.5360000000003	380.2960000000002	410.18754305999994	156.0	0.0	0.42570204285272983	-0.4833023287748294	0.4833023287748294	0.42570204285272983	1.3214285714285714	2.0357142857142856	2.6785714285714284	1.9697921241251515	707.8365033465442	20.896976746569027	17.481745135287788	18.298241716215514	13.125029436757051	9.494423999104294	10.224720742444516	7.5194743817742316	8.699513655889993	4.154313131120825	5.362295469086098	2.8446575204646583	3.62471698307723	-1.9300000000000004	2.9282506079136326	22.360071479365914	9.515238799791597	6.035800195802492	171.11197384315741	14.210588861400147	5.601050810983688	11.49902366656781	0.0	0.0	12.062545358890265	4.794537184071822	13.40496916666429	0.0	0.0	12.13273413692322	40.68505306691473
benodanil	11.91900007558579	-0.07296296296296267	11.91900007558579	0.07296296296296267	0.8417145865431346	323.1330000000001	313.05300000000005	322.98071194	80.0	0.0	0.2562345369218166	-0.3219659313595855	0.3219659313595855	0.2562345369218166	0.9375	1.5625	2.25	2.1868113457628673	496.29559765692784	11.380468888623982	8.482365186179724	10.639863477356046	7.770856947829096	4.88114025344913	5.959889399037291	3.2999958270719776	4.462186509459461	2.1501404853526402	3.0908188750757697	1.3652672344089487	1.9976071453680606	-1.36	2.3053727909859516	11.135156363446079	5.115512288924944	2.605055575701967	107.82666184465307	5.316788604006331	0.0	0.0	0.0	5.907179729351506	0.0	4.794537184071822	0.0	0.0	0.0	30.33183534230805	46.856338900914494
Benomyl	12.304977796674226	-0.6732274869824468	12.304977796674226	0.1361559901738476	0.847401444528972	290.323	272.179	290.137890436	112.0	0.0	0.4132068296416625	-0.45257167118614045	0.45257167118614045	0.4132068296416625	1.3333333333333333	2.0952380952380953	2.8095238095238093	2.350217004946421	650.7065804079459	15.242276208189782	12.049893482709653	12.049893482709653	10.168233757796587	6.776665155879	6.776665155879	4.461599002230564	4.461599002230564	2.9696983884254875	2.9696983884254875	1.9088877620457674	1.9088877620457674	-2.57	2.8456766128548376	14.831139103672367	6.735629459180075	3.3058788542744364	121.84275613737508	10.05365155780638	0.0	0.0	5.948339280986494	0.0	12.124354583276487	5.316788604006331	19.14015253688221	0.0	0.0	25.477292959539852	18.55355575984923
Bensulide	12.112376595700006	-3.4907608707063065	12.112376595700006	0.03417230035443408	0.47889220765258944	397.5240000000001	373.3320000000001	397.06050787800007	132.0	0.0	0.24738108115387106	-0.31890544121867487	0.31890544121867487	0.24738108115387106	1.1304347826086956	1.6521739130434783	2.130434782608696	2.553910805634568	606.1693667711983	17.510225400620904	13.760617075447477	17.10453400923057	10.645282935581864	7.305596092397999	13.017593325883128	5.299592160820504	13.401362217400768	2.376887331204845	9.394301902845426	1.618560076839071	8.468066170041599	0.04999999999999993	2.4271638505398605	21.093383947939266	9.511668950377361	8.115110168657495	148.05362106327624	9.047494323423635	0.0	0.0	15.716828754185638	0.0	0.0	0.0	13.139891848781026	0.0	0.0	29.58082600149799	51.634539024324354
Benzaldehyde	10.006481481481481	0.729166666666667	10.006481481481481	0.729166666666667	0.4956362681365689	106.12399999999998	100.07599999999998	106.041864812	40.0	0.0	0.14954802883036308	-0.2978964116504968	0.2978964116504968	0.14954802883036308	1.125	1.75	2.125	2.9910469146846212	167.00151696675914	5.819990956308912	4.3723499056016175	4.3723499056016175	3.931851652578137	2.4350609975132884	2.4350609975132884	1.5285347327207177	1.5285347327207177	0.9356552548998027	0.9356552548998027	0.5316063389306862	0.5316063389306862	-1.11	1.9034911933164034	5.035137880986937	2.262450086021194	0.936277398677246	47.95786733393734	0.0	6.286160523129555	0.0	0.0	0.0	0.0	4.794537184071822	0.0	0.0	0.0	30.33183534230805	0.0
Benzamide	10.423148148148147	-0.3790740740740739	10.423148148148147	0.3790740740740739	0.5859367170668044	121.13899999999997	114.08299999999997	121.052763844	46.0	0.0	0.24819511424564836	-0.3655995116322135	0.3655995116322135	0.24819511424564836	1.2222222222222223	1.7777777777777777	2.111111111111111	2.981454614041131	205.415952604261	6.69023444431199	4.872349905601618	4.872349905601618	4.304530452640311	2.6534828823497043	2.6534828823497043	1.7302761738955692	1.7302761738955692	1.0583068652130643	1.0583068652130643	0.602419279161589	0.602419279161589	-1.31	1.9003726279897948	5.820039011703511	2.306763635550358	1.2877050319358112	53.29775803095004	5.733667477162185	0.0	0.0	5.907179729351506	0.0	0.0	4.794537184071822	0.0	0.0	0.0	18.19910120538483	12.13273413692322
Benzene	2.0	2.0	2.0	2.0	0.4426283718993647	78.11399999999999	72.06599999999999	78.046950192	30.0	0.0	-0.062268570782092456	-0.062268570782092456	0.062268570782092456	0.062268570782092456	0.3333333333333333	0.5	0.6666666666666666	3.0	71.96100505779535	4.242640687119286	3.464101615137755	3.464101615137755	3.0	2.0000000000000004	2.0000000000000004	1.1547005383792521	1.1547005383792521	0.6666666666666671	0.6666666666666671	0.38490017945975075	0.38490017945975075	-0.78	1.719973094021975	3.4115708812260532	1.6057694396735218	0.5823992601400448	37.43140311949697	0.0	0.0	0.0	0.0	0.0	0.0	0.0	0.0	0.0	0.0	36.39820241076966	0.0
benzhydrol	9.991851851851852	-0.5162962962962971	9.991851851851852	0.5162962962962971	0.7604808075139263	184.238	172.14199999999997	184.088815004	70.0	0.0	0.10404556812191969	-0.3836608007323974	0.3836608007323974	0.10404556812191969	0.6428571428571429	1.0	1.3571428571428572	2.2962461305928525	340.99502151011234	9.803118619434356	7.798066556585844	7.798066556585844	6.877010097711745	4.656916363982707	4.656916363982707	3.2239036620904864	3.2239036620904864	2.230620713157002	2.230620713157002	1.4631106102222198	1.4631106102222198	-1.5999999999999996	2.303941289095321	8.974738249053242	4.072611969877132	1.8314413265306126	83.64767319215362	5.106527394840706	6.103966387748303	0.0	0.0	0.0	0.0	0.0	0.0	0.0	0.0	60.6636706846161	11.126902983393991
Benznidazole	11.67623441043084	-0.6205598072562357	11.67623441043084	0.12187807067271361	0.6436381792760206	260.253	248.15699999999995	260.090940244	98.0	0.0	0.4345051939961885	-0.3898173565441232	0.4345051939961885	0.3898173565441232	1.368421052631579	2.1052631578947367	2.789473684210526	1.9102319013435458	579.670248604383	13.664925939000156	10.022051104591942	10.022051104591942	9.16470379794645	5.627395563299253	5.627395563299253	3.8745813091408476	3.8745813091408476	2.503264537573484	2.503264537573484	1.6038543946296413	1.6038543946296413	-2.6999999999999997	2.8571041218731104	12.749062781917205	5.7630403949234665	3.379261821223889	108.58646356345854	15.431106872771903	12.393687143226153	6.544756405912575	0.0	5.907179729351506	5.948339280986494	4.794537184071822	4.567099647791355	0.0	0.0	35.31581386325526	10.486762540514666
Benzo(a)fluorene	2.267361111111111	1.07625	2.267361111111111	1.07625	0.4081609087149584	216.283	204.18699999999995	216.093900384	80.0	0.0	-0.0007285501719630654	-0.06193924196763018	0.06193924196763018	0.0007285501719630654	0.6470588235294118	1.4705882352941178	2.4705882352941178	2.108386555401141	722.9398740759322	11.24227620818978	9.480609473082808	9.480609473082808	8.432652990377571	6.0224909220887595	6.0224909220887595	4.646736057681307	4.646736057681307	3.7153501501709707	3.7153501501709707	2.906409706446928	2.906409706446928	-2.079999999999999	2.7752287824533943	9.002669005102042	3.2063738025165103	1.1811919975461747	100.52927281816359	0.0	0.0	0.0	0.0	0.0	0.0	0.0	0.0	0.0	0.0	60.6636706846161	39.447076018643585
Benzo(a)pyrene	2.309074074074074	1.3179454837490554	2.309074074074074	1.3179454837490554	0.24345418372476169	252.31599999999995	240.21999999999994	252.093900384	92.0	0.0	-0.0020351483441468734	-0.06162863921924358	0.06162863921924358	0.0020351483441468734	0.4	1.1	2.0	2.230840176230172	1069.7218869027129	13.10408352775558	10.928203230275512	10.928203230275512	9.915816237971967	6.970084679281463	6.970084679281463	5.4537386440559095	5.4537386440559095	4.37090389940122	4.37090389940122	3.4894938406919627	3.4894938406919627	-2.5999999999999988	2.518598159082093	10.21902349550179	3.486521567643158	1.1630091486510117	116.13708612657335	0.0	0.0	0.0	0.0	0.0	0.0	0.0	0.0	0.0	0.0	66.73003775307771	49.15616078417998
Benzo(b)fluoranthene	2.3402777777777777	1.3230120937263796	2.3402777777777777	1.3230120937263796	0.3127510250214632	252.316	240.21999999999994	252.093900384	92.0	0.0	-0.0019924480925628024	-0.06162863642712226	0.06162863642712226	0.0019924480925628024	0.45	1.1	2.0	2.120569654932486	993.1157323868965	13.10408352775558	10.928203230275512	10.928203230275512	9.932652990377573	6.97606774342517	6.97606774342517	5.4189806247771415	5.4189806247771415	4.392004425602148	4.392004425602148	3.5524745308423333	3.5524745308423333	-2.5999999999999988	2.839904963570193	10.21902349550179	3.486521567643158	1.1198586037116531	116.8459952355022	0.0	0.0	0.0	0.0	0.0	0.0	0.0	0.0	0.0	0.0	66.73003775307771	49.865069893108775
Benzo(b)fluorene	2.337962962962963	1.0797033257747544	2.337962962962963	1.0797033257747544	0.4081609087149584	216.283	204.18699999999995	216.093900384	80.0	0.0	-0.0013231022228832395	-0.06193924486807281	0.06193924486807281	0.0013231022228832395	0.5882352941176471	1.2941176470588236	2.176470588235294	2.0742919717753603	722.9398740759322	11.242276208189782	9.480609473082808	9.480609473082808	8.415816237971965	6.016507857945053	6.016507857945053	4.690429542842153	4.690429542842153	3.659973094787706	3.659973094787706	2.8268265615238275	2.8268265615238275	-2.079999999999999	2.734516923268468	9.002669005102042	3.2063738025165103	1.2411111601961442	100.5292728181636	0.0	0.0	0.0	0.0	0.0	0.0	0.0	0.0	0.0	0.0	54.59730361615449	45.513443087105195
Benzo(e)pyrene	2.246574074074074	1.3305120937263797	2.246574074074074	1.3305120937263797	0.24345418372476169	252.31599999999997	240.21999999999994	252.093900384	92.0	0.0	-0.0020347856551073858	-0.06160705598363455	0.06160705598363455	0.0020347856551073858	0.35	0.8	1.3	2.3291505869732854	998.0049697160237	13.104083527755582	10.92820323027551	10.92820323027551	9.932652990377573	6.976067743425171	6.976067743425171	5.418517833155047	5.418517833155047	4.393232998770479	4.393232998770479	3.5574425191004795	3.5574425191004795	-2.5999999999999988	2.533730523365363	10.21902349550179	3.486521567643158	1.1198586037116531	116.13708612657335	0.0	0.0	0.0	0.0	0.0	0.0	0.0	0.0	0.0	0.0	72.79640482153933	43.089793715718365
Benzo(j)fluoranthene	2.270277777777778	1.3157955404383976	2.270277777777778	1.3157955404383976	0.3343284635921571	252.316	240.21999999999994	252.093900384	92.0	0.0	-0.002013639039802076	-0.06162898705936048	0.06162898705936048	0.002013639039802076	0.45	1.2	2.1	2.0829764986101207	987.8657323868964	13.10408352775558	10.928203230275512	10.928203230275512	9.932652990377575	6.976067743425171	6.976067743425171	5.418517833155046	5.418517833155046	4.39323299877048	4.39323299877048	3.559935462493692	3.559935462493692	-2.5999999999999988	2.847890876183372	10.21902349550179	3.486521567643158	1.1198586037116531	116.8459952355022	0.0	0.0	0.0	0.0	0.0	0.0	0.0	0.0	0.0	0.0	72.79640482153933	43.798702824647165
Benzo(k)fluoranthene	2.332777777777778	1.3157955404383976	2.332777777777778	1.3157955404383976	0.33432846359215707	252.31599999999997	240.21999999999994	252.093900384	92.0	0.0	-0.0026374245631845387	-0.06162934696135545	0.06162934696135545	0.0026374245631845387	0.4	0.9	1.45	2.022617790879174	915.8657323868963	13.104083527755582	10.928203230275512	10.928203230275512	9.915816237971967	6.970084679281464	6.970084679281464	5.454201435678008	5.454201435678008	4.37090389940122	4.37090389940122	3.4758542461423945	3.4758542461423945	-2.5999999999999988	2.817996944200195	10.21902349550179	3.486521567643158	1.1630091486510117	116.84599523550219	0.0	0.0	0.0	0.0	0.0	0.0	0.0	0.0	0.0	0.0	60.6636706846161	55.931436961570384
Benzo[ghi]perylene	2.2691666666666666	1.3370427059712775	2.2691666666666666	1.3370427059712775	0.22453036051478	276.338	264.24199999999996	276.093900384	100.0	0.0	-0.0014094950004378915	-0.061010648871102406	0.061010648871102406	0.0014094950004378915	0.3181818181818182	0.6818181818181818	1.0909090909090908	2.2122779296696886	1193.645129820059	14.258784066134833	11.92820323027551	11.92820323027551	10.915816237971969	7.720084679281464	7.720084679281464	6.200284320361963	6.200284320361963	5.138247111984056	5.138247111984056	4.235505131262824	4.235505131262824	-2.8599999999999985	2.5918459941670715	10.807916167015252	3.4787023874831617	1.0853254004993171	126.79777553844414	0.0	0.0	0.0	0.0	0.0	0.0	0.0	0.0	0.0	0.0	72.79640482153933	53.86224214464796
Benzocaine	11.092937452758882	-0.30787037037037024	11.092937452758882	0.30787037037037024	0.5326180793674542	165.19199999999995	154.10399999999998	165.078978592	64.0	0.0	0.3376097259808516	-0.46239131153211466	0.46239131153211466	0.3376097259808516	1.4166666666666667	2.0	2.5	2.7537427581096017	266.3619537620749	8.974691494688164	6.910354708062403	6.910354708062403	5.736382105218448	3.7640725458859556	3.7640725458859556	2.3424786483856312	2.3424786483856312	1.4218177789634638	1.4218177789634638	0.8336300246081274	0.8336300246081274	-1.5100000000000002	2.057933877254582	8.585328884652048	3.7588733548338538	1.985036469518851	71.14118748925014	10.470530430962235	0.0	0.0	0.0	0.0	5.969305287951849	0.0	4.794537184071822	0.0	0.0	0.0	31.18920547353706
benzoin	11.895096371882087	-1.0799999999999998	11.895096371882087	0.2714814814814812	0.79388793096564	212.248	200.15199999999996	212.083729624	80.0	0.0	0.19531550074598844	-0.38015445805917464	0.38015445805917464	0.19531550074598844	0.875	1.375	1.9375	2.239398930320447	462.6087192277258	11.380468888623982	8.706314847049708	8.706314847049708	7.787693700234704	5.111040509214638	5.111040509214638	3.5434962334630966	3.5434962334630966	2.421965920645411	2.421965920645411	1.5469931870683982	1.5469931870683982	-1.9299999999999997	2.389251635107567	10.5832429991603	4.7271064552591096	2.176308456077578	94.174137406594	5.106527394840706	6.103966387748303	5.783244946364939	0.0	0.0	0.0	4.794537184071822	0.0	0.0	0.0	60.6636706846161	5.563451491696996
Benzonitrile	8.287592592592592	0.7152777777777779	8.287592592592592	0.7152777777777779	0.48844457037463734	103.12399999999998	98.08399999999997	103.04219916	38.0	0.0	0.09910883682440627	-0.1924370514343749	0.1924370514343749	0.09910883682440627	1.125	1.75	2.125	3.049388908161901	195.37685258695328	5.819990956308912	4.3339649414480865	4.3339649414480865	3.931851652578137	2.384290400272939	2.384290400272939	1.4778288026594286	1.4778288026594286	0.9028885132222203	0.9028885132222203	0.5126884518026671	0.5126884518026671	-1.29	1.9034911933164034	4.85903129657228	2.13092991566867	0.8545400393598551	48.188924915362286	0.0	0.0	0.0	0.0	0.0	0.0	0.0	0.0	5.261891554738487	0.0	18.19910120538483	12.13273413692322
Benzophenone	11.846296296296297	0.07518518518518569	11.846296296296297	0.07518518518518569	0.6524732866647586	182.222	172.14199999999997	182.07316494	68.0	0.0	0.1925196653354077	-0.2886159649049109	0.2886159649049109	0.1925196653354077	0.6428571428571429	1.0	1.3571428571428572	2.3486376045097153	376.003255415297	9.803118619434356	7.681750982360123	7.681750982360123	6.877010097711745	4.525491350277851	4.525491350277851	3.061174952800809	3.061174952800809	2.0719555316876086	2.0719555316876086	1.345721801926636	1.345721801926636	-1.8899999999999997	2.303941289095321	8.696948085233146	3.8789693771624525	1.7163680610147731	83.01496154000138	0.0	0.0	5.783244946364939	0.0	0.0	0.0	4.794537184071822	0.0	0.0	0.0	60.6636706846161	0.0
benzothiazole	4.137222222222222	1.0995370370370372	4.137222222222222	1.0995370370370372	0.5397735725540235	135.19099999999997	130.15099999999998	135.01427016	44.0	0.0	0.08115063585188383	-0.24466569355957457	0.24466569355957457	0.08115063585188383	1.2222222222222223	2.111111111111111	3.0	2.9546597902851044	282.89393676634353	6.104448006685086	4.7422132319119505	5.558709812839676	4.466326495188786	2.748982362314214	3.6286351735691085	1.8200845243604753	2.7064317010613306	1.2367185396979754	2.0466919306648195	0.8033915296678833	1.481848395656917	-0.89	2.3327430273186147	4.939958514123632	1.8099381529483718	0.7153528638653945	56.973078902590174	0.0	0.0	0.0	0.0	0.0	0.0	0.0	4.9839785209472085	0.0	11.336785877934737	12.13273413692322	12.13273413692322
Benzotriazole	3.813148148148148	0.9143518518518521	3.813148148148148	0.9143518518518521	0.5607362152362961	119.12699999999998	114.08699999999999	119.04834715999999	44.0	0.0	0.11241887425916806	-0.2575461374808697	0.2575461374808697	0.11241887425916806	1.2222222222222223	2.111111111111111	3.0	2.9546597902851044	282.28075871425636	6.104448006685086	4.70382826775842	4.70382826775842	4.466326495188786	2.7245638646895842	2.7245638646895842	1.8289524573088634	1.8289524573088634	1.2322367877405491	1.2322367877405491	0.7881198724114808	0.7881198724114808	-1.38	2.3327430273186147	4.494241633066143	1.5485255109446883	0.5791350922436025	51.69843117094895	0.0	5.516700717616262	0.0	0.0	0.0	0.0	5.098681808301038	0.0	0.0	5.098681808301038	17.34611923257809	12.13273413692322
Benzoxazole	5.006759259259259	0.8449074074074077	5.006759259259259	0.8449074074074077	0.5283477685064296	119.12299999999998	114.08299999999998	119.03711378	44.0	0.0	0.18147807500205673	-0.44348137443298613	0.44348137443298613	0.18147807500205673	1.2222222222222223	2.111111111111111	3.0	2.9546597902851044	282.89393676634353	6.104448006685086	4.7422132319119505	4.7422132319119505	4.466326495188786	2.748982362314214	2.748982362314214	1.8200845243604753	1.8200845243604753	1.2367185396979754	1.2367185396979754	0.8033915296678833	0.8033915296678833	-1.31	2.3327430273186147	4.5576295518439105	1.584972123454423	0.5977587141887452	52.12704489625551	4.417150937053347	5.516700717616262	11.976659640432764	0.0	0.0	0.0	0.0	4.9839785209472085	0.0	0.0	12.13273413692322	12.13273413692322
Benzylchloride	5.526913580246913	0.6119444444444444	5.526913580246913	0.6119444444444444	0.5073287414395534	126.58599999999998	119.52999999999997	126.023627904	42.0	0.0	0.047356316262688825	-0.12155111872017932	0.12155111872017932	0.047356316262688825	1.125	1.75	2.125	2.8320858350070903	145.73281445033504	5.819990956308912	4.471822600143904	5.227751546162359	3.931851652578137	2.531498235028658	3.0660207188535065	1.6192291806097014	1.8864904225221257	0.9971280120395808	1.305734711963765	0.5670976518131655	0.7452718130881153	-0.49000000000000005	1.9034911933164034	5.643155792276964	2.729135295311661	1.2392064029119825	54.09961146077524	0.0	0.0	0.0	0.0	0.0	0.0	0.0	0.0	0.0	11.600939890232516	30.33183534230805	5.563451491696996
Benzyltrifluoride	11.78787037037037	-4.207083333333333	11.78787037037037	0.6018518518518519	0.5274607455911079	146.11100000000002	141.071	146.03433482	54.0	0.0	0.41590950251941283	-0.16613755000650515	0.41590950251941283	0.16613755000650515	0.9	1.4	1.7	2.9660431785816628	199.8412460336634	7.612884175122364	5.0206447649758115	5.0206447649758115	4.605171715522539	2.7276303120368004	2.7276303120368004	1.8637844728270736	1.8637844728270736	1.1011159037026284	1.1011159037026284	0.6271350890572877	0.6271350890572877	-0.99	1.8822423779323865	7.120987791342951	2.3254872294179196	1.4959337788409672	56.29295144267227	0.0	0.0	0.0	0.0	0.0	6.176298517443475	0.0	0.0	13.171245143024459	0.0	30.33183534230805	0.0
benzylurea	10.283734410430839	-0.49180272108843526	10.283734410430839	0.49180272108843526	0.6449100055350843	150.18099999999998	140.10099999999997	150.07931294	58.0	0.0	0.311941344234159	-0.351660771550053	0.351660771550053	0.311941344234159	1.3636363636363635	2.0	2.5454545454545454	2.453018743531937	233.10719092921434	8.104448006685086	6.079456686788166	6.079456686788166	5.287693700234704	3.3605896635362518	3.3605896635362518	2.2034027203578934	2.2034027203578934	1.309568011222408	1.309568011222408	0.7850392021217489	0.7850392021217489	-1.5100000000000002	2.029238942059196	7.595374077976819	3.607707076422454	2.708675792549771	65.21256232895469	11.050456081168516	0.0	0.0	0.0	0.0	6.031114512338072	0.0	4.794537184071822	0.0	0.0	30.33183534230805	5.563451491696996
Betamethasone-17-valerate	17.2620202963723	-2.0250577496647573	17.2620202963723	0.07692373708742783	0.5679557810972998	476.58500000000026	439.2890000000002	476.2574171239999	188.0	0.0	0.3063083838628528	-0.45002759640172024	0.45002759640172024	0.3063083838628528	1.2647058823529411	1.9705882352941178	2.6176470588235294	1.7985953894529	956.7669810831956	25.104083527755574	20.60369095968436	20.60369095968436	15.917740416105751	12.59176113645816	12.59176113645816	11.29604383789434	11.29604383789434	9.74820977076634	9.74820977076634	8.067951563315694	8.067951563315694	-1.8600000000000003	3.0022906996307976	25.239431852231696	8.368643149182981	3.0810893609144334	200.17732976061237	14.94991774348146	6.606881964512918	17.053055576094305	5.783244946364939	0.0	5.969305287951849	14.383611552215466	4.39041504767482	0.0	0.0	38.84115785890103	57.097791574149824
Bibenzyl	2.183472222222222	1.1298148148148148	2.183472222222222	1.1298148148148148	0.6814602021498523	182.266	168.15399999999997	182.109550448	70.0	0.0	-0.023824284386609437	-0.06224873598769184	0.06224873598769184	0.023824284386609437	0.5	0.8571428571428571	1.2142857142857142	1.9574758959875325	322.26859780947655	9.639981912617825	8.187716254269356	8.187716254269356	6.949489742783179	5.028473986232466	5.028473986232466	3.4711971193069786	3.4711971193069786	2.387999593344604	2.387999593344604	1.5780296102795277	1.5780296102795277	-1.5599999999999996	2.2924875731149372	9.01309382086168	4.6134242634130755	2.4617954580094508	85.21838155435421	0.0	0.0	0.0	0.0	0.0	0.0	0.0	0.0	0.0	0.0	60.6636706846161	23.96854622924601
Biphenyl	2.1203703703703702	1.2760185185185187	2.1203703703703702	1.2760185185185187	0.5905018880213778	154.21199999999996	144.13199999999998	154.07825032	58.0	0.0	-0.018404256076149473	-0.062225394893666276	0.062225394893666276	0.018404256076149473	0.4166666666666667	0.75	1.0833333333333333	2.457149480139045	297.4313204906765	8.225768350244728	6.77350269189626	6.77350269189626	5.966326495188786	4.071367205045919	4.071367205045919	2.7320508075688785	2.7320508075688785	1.8809114700306127	1.8809114700306127	1.2612058845650989	1.2612058845650989	-1.5599999999999996	2.2067946744792137	7.108736857548047	3.2249464015776437	1.3739359404482387	72.48849732556099	0.0	0.0	0.0	0.0	0.0	0.0	0.0	0.0	0.0	0.0	60.6636706846161	11.126902983393991
biquinoline	4.689774659863946	0.9115306122448982	4.689774659863946	0.9115306122448982	0.5025406820755283	256.308	244.21199999999996	256.100048384	94.0	0.0	0.0893665074806098	-0.24615124572073283	0.24615124572073283	0.0893665074806098	0.45	0.9	1.4	1.910516242744683	835.5299589568695	13.363596551749424	10.822630421275429	10.822630421275429	9.898979485566358	6.6204949344250865	6.6204949344250865	4.77838573670968	4.77838573670968	3.4592690002595785	3.4592690002595785	2.4173772729843974	2.4173772729843974	-2.739999999999999	2.537567672172515	11.117393860075682	4.422633639339759	1.8227837044865702	116.29112235092445	0.0	0.0	0.0	0.0	0.0	0.0	0.0	9.967957041894417	0.0	0.0	48.53093654769288	24.26546827384644
borneol	9.81423611111111	-0.031250000000000666	9.81423611111111	0.031250000000000666	0.5667995799649952	154.253	136.10899999999998	154.135765196	64.0	0.0	0.06013839931464249	-0.39252958940800836	0.39252958940800836	0.06013839931464249	1.2727272727272727	1.9090909090909092	2.090909090909091	2.3962549791418226	185.3117986128446	8.276020881938896	7.723234477438853	7.723234477438853	4.982998800364114	4.663847420921649	4.663847420921649	5.126253365490666	5.126253365490666	4.747957299492931	4.747957299492931	3.1615129447193726	3.1615129447193726	-0.04	2.1988013603871117	7.600932428048904	1.8200897383602357	0.6583905214029607	68.80630150253657	5.106527394840706	0.0	0.0	0.0	0.0	0.0	0.0	0.0	0.0	0.0	20.771211599071872	36.010351853732985
Bromacil	11.706828703703705	-0.34254629629629574	11.706828703703705	0.08041666666666702	0.878196139458967	261.11899999999997	248.015	260.016039756	78.0	0.0	0.32834974133777917	-0.3101846646430806	0.32834974133777917	0.3101846646430806	1.5	2.0714285714285716	2.5714285714285716	3.529081535871466	447.1056682573319	10.878315177510851	8.426131699813086	10.01212823892779	6.485269665192932	4.495348353055632	5.288346622612984	3.3015593104536727	4.094557580011025	2.280630442982543	3.2145690427713465	1.2167826410708331	1.5069429629895632	-0.8400000000000001	2.137828659085186	11.235987841945288	4.125446454644114	1.8198279753615016	90.09597294569723	4.9839785209472085	4.472719515832414	0.0	0.0	5.559266895052007	5.689743398203474	9.361636831863176	4.794537184071822	0.0	0.0	6.923737199690624	36.198239920256604
bromadiolone	13.000610001200869	-0.856996094734191	13.000610001200869	0.10788020120812303	0.22959008867600927	527.4140000000002	504.2300000000004	526.0779713159999	174.0	0.0	0.3433536751149287	-0.5065919856919875	0.5065919856919875	0.3433536751149287	0.7428571428571429	1.3428571428571427	2.0285714285714285	1.504070715998948	1507.1507491353123	24.363232072819912	18.765650140726308	20.351646679841014	17.00804039084698	11.34645062621414	12.13944889577149	8.491631890404314	9.407307419196004	6.302247061365281	6.8309125744035155	4.460521624558803	4.724854381077921	-3.6699999999999986	2.8889090651321987	23.089681412302063	9.9027087867175	4.784329821080472	210.80153064670023	14.63020572673476	11.332531974926148	0.0	0.0	0.0	5.625586319077987	0.0	4.794537184071822	0.0	0.0	94.79271578795031	52.94009586356043
Bromobenzene	3.3112500000000002	1.1342592592592595	3.3112500000000002	1.1342592592592595	0.5420450088370231	157.01	151.96999999999997	155.95746226	36.0	0.0	0.017475282511436593	-0.0621899905650267	0.0621899905650267	0.017475282511436593	1.0	1.5714285714285714	1.8571428571428572	3.0214653097240864	134.10736969541455	5.112884175122364	3.764715818957356	5.350712358072061	3.393846850117352	2.0996658390275735	2.8926641085849254	1.2955681594256185	2.211243688217308	0.7331105593517154	1.2617760723899503	0.4146671044330672	0.7198922806969636	-0.30000000000000004	1.6856161633204378	4.849253731343284	2.123680215888008	1.3161241356046551	51.298950725138326	0.0	0.0	0.0	0.0	0.0	0.0	0.0	0.0	0.0	0.0	34.12904510333418	12.13273413692322
Bromochloromethane	4.915123456790123	0.5347222222222223	4.915123456790123	0.5347222222222223	0.4357075621383731	129.384	127.368	127.902839844	20.0	0.0	0.0777631430150728	-0.1141985641082697	0.1141985641082697	0.0777631430150728	2.0	2.0	2.0	1.6329931618554523	4.754887502163468	2.7071067811865475	1.4630357272050019	3.8049612123381604	1.4142135623730951	0.5345224838248487	2.1905138753960998	0.10101525445522105	1.5746719775034714	0.0	0.0	0.0	0.0	0.77	0.9182958340544894	3.7699999999999996	2.7699999999999996	2.7700000000000005	32.910064860352584	0.0	0.0	0.0	0.0	0.0	0.0	0.0	0.0	0.0	11.600939890232516	15.929943897949348	0.0
Bromodichloromethane	4.9567901234567895	-0.4097222222222223	4.9567901234567895	0.4097222222222223	0.4806181195958596	163.829	162.821	161.863867492	26.0	0.0	0.16154825062268038	-0.09258579156360645	0.16154825062268038	0.09258579156360645	1.5	1.5	1.5	2.3237900077244498	10.75488750216347	3.5773502691896257	1.7112436882173072	4.809098119368921	1.7320508075688772	0.6546536707079772	2.443200760443636	0.24743582965269675	3.3137360603866615	0.0	0.0	0.0	0.0	1.06	0.8112781244591328	5.0600000000000005	2.3063054187192127	11.556974012103959	43.21333108723425	0.0	0.0	3.7455377143854736	0.0	0.0	0.0	0.0	0.0	0.0	0.0	39.13182367841438	0.0
Bromoethane	3.1458333333333335	1.0625	3.1458333333333335	1.0625	0.4121785720964007	108.966	103.92599999999999	107.95746226	20.0	0.0	0.0002805112836771427	-0.09310768028380192	0.09310768028380192	0.0002805112836771427	2.0	2.0	2.0	1.6329931618554523	2.7548875021634682	2.7071067811865475	2.0850712541957748	3.671067793310479	1.4142135623730951	0.9743680230989717	2.0958369308453744	0.26726124191242434	1.388730149658827	0.0	0.0	0.0	0.0	0.48	0.9182958340544894	3.48	2.48	2.4799999999999995	28.971740747867514	0.0	0.0	0.0	0.0	0.0	0.0	0.0	0.0	0.0	0.0	22.85368109763997	0.0
Bromomethane	2.9375	1.8125	2.9375	1.8125	0.3936198519990384	94.939	91.91499999999999	93.941812196	14.0	0.0	-0.0084787831631398	-0.09655150767721922	0.09655150767721922	0.0084787831631398	1.5	1.5	1.5	1.0	2.0	2.0	1.3779644730092273	2.9639610121239315	1.0	0.3779644730092272	1.9639610121239313	0.0	0.0	0.0	0.0	0.0	0.0	0.48	1.0	2.48	1.48	0.5633333333333334	22.606798633470913	0.0	0.0	0.0	0.0	0.0	0.0	0.0	0.0	0.0	0.0	15.929943897949348	5.833005223826043
Bromophos	5.968220269589317	-2.7900066137566135	5.968220269589317	0.33509259259259316	0.5728930020398472	366.00000000000006	357.936	363.849219206	90.0	0.0	0.3795716386763726	-0.4224812555224301	0.4224812555224301	0.3795716386763726	1.1875	1.75	2.25	3.0637668536422638	435.5367539129217	12.344934982691242	8.368800714762344	13.177578917841599	7.414832660707776	3.972564717392972	8.077530534659555	2.6003878567966687	7.418063916127468	1.6321750585212198	5.557380935130639	0.8437947427489731	2.6596544261636677	0.6499999999999999	2.25498423828058	14.710060060060057	6.005197582789892	3.5703653260695396	117.35593119942848	13.571241485135452	5.749511833283905	0.0	0.0	0.0	6.718607232363179	0.0	0.0	0.0	0.0	23.20187978046503	21.99631096641096
bromopropylate	12.550499574829932	-1.8415972222222217	12.550499574829932	0.3148873036869073	0.7352272222320769	428.12000000000006	411.9920000000001	425.946618572	116.0	0.0	0.3474436988977703	-0.46031065916906944	0.46031065916906944	0.3474436988977703	0.9545454545454546	1.3181818181818181	1.6363636363636365	2.5476186839700876	603.109197339405	16.328062645816686	12.215791545152772	15.387784623382181	10.3352596543712	6.792956770089674	8.378953309204379	5.17825964503026	7.00961070261364	3.1621440859387637	4.219475112015234	2.0839047389101966	2.612570251948431	-1.1699999999999995	2.468350244461162	17.18807448091896	6.939849894719326	3.59082505258118	146.11760419057342	9.843390348640755	0.0	0.0	5.601050810983688	0.0	5.969305287951849	0.0	4.794537184071822	0.0	0.0	56.12535606974514	49.239845656621675
bromoxynil	9.223101851851851	0.11481481481481493	9.223101851851851	0.11481481481481493	0.7919221876452162	276.91499999999996	273.89099999999996	274.85813791600003	56.0	0.0	0.14351348928458388	-0.5055800017067504	0.5055800017067504	0.14351348928458388	1.2727272727272727	1.7272727272727273	2.090909090909091	3.348369660783097	306.6978379924635	8.430721420318147	5.305056675397621	8.477049753627032	5.1470657077414055	2.7298786068884366	4.315875146003141	1.9003023938166805	3.6089761921657217	1.1459937471492019	2.354970253677711	0.6300638456476642	1.8165200808483406	-0.53	1.9900605070939825	8.565510983763133	3.244738765570308	1.7314317323441715	80.71825387884101	5.106527394840706	5.749511833283905	0.0	0.0	0.0	0.0	0.0	0.0	5.261891554738487	0.0	0.0	43.99262193282192
brompyrazone	11.763591742252457	-0.26277777777777755	11.763591742252457	0.26277777777777755	0.8518878759372245	266.098	258.034	264.98507397599997	76.0	0.0	0.28740287532928	-0.3963433479745785	0.3963433479745785	0.28740287532928	1.2666666666666666	1.9333333333333333	2.6	2.6602820094110213	536.1089189358535	10.836498814253964	7.722091838800388	9.308088377915093	7.1983773027576605	4.286552738696249	5.079551008253602	2.966398658697859	3.759396928255211	1.9466363746676103	2.7436640366842444	1.1986165804857227	1.4689519456655196	-1.6199999999999992	2.2736370833176034	9.916984414685054	3.860084479289958	1.7792970721298755	94.47517874515191	5.733667477162185	4.472719515832414	0.0	0.0	5.559266895052007	0.0	4.794537184071822	0.0	9.780484743446223	0.0	18.19910120538483	28.06267803487257
bupirimate	11.92910541068279	-3.8319692460317456	11.92910541068279	0.11166666666666702	0.7862419150686588	316.4270000000001	292.23500000000007	316.156911628	120.0	0.0	0.3856680683932532	-0.35439348251662467	0.3856680683932532	0.35439348251662467	1.2380952380952381	1.9047619047619047	2.4285714285714284	3.2292045367587523	573.0242589867888	16.04360559544051	13.303061073101517	14.119557654029244	9.812897595043768	7.046873056626463	8.412021428296573	4.87363946709518	6.626064763065887	2.922625447576026	4.185539933897214	1.6915252901019298	2.177957096639783	-1.4099999999999997	2.372897277724204	17.641046452271567	7.556273480274317	4.817297202610543	126.54819896275085	9.499874036656038	0.0	0.0	11.828327617421866	0.0	10.304164876023634	0.0	4.9839785209472085	17.70699149657238	0.0	13.344558822616634	26.689117645233267
Butabarbital	11.775694444444444	-1.0945833333333335	11.775694444444444	0.0874074074074076	0.6791427219817272	212.24899999999997	196.12099999999998	212.116092372	84.0	0.0	0.32763216162124753	-0.27681353168006506	0.32763216162124753	0.27681353168006506	1.1333333333333333	1.6	1.9333333333333333	3.105334820162817	291.78936172707694	11.637828201504696	9.21630870295431	9.21630870295431	6.984434885828627	5.154413082910466	5.154413082910466	3.8715743574635573	3.8715743574635573	3.275800141814188	3.275800141814188	2.029272031318153	2.029272031318153	-1.39	2.169489439157387	11.683475385745776	4.001506645563586	1.619082727033103	88.60218957121718	0.0	5.41499046939678	0.0	11.814359458703011	0.0	6.031114512338072	20.222651576156306	4.794537184071822	0.0	0.0	27.19203322199788	12.338727669087403
butacarb	11.369836545729402	-0.43896447467876	11.369836545729402	0.0159333664021164	0.8313339856190103	263.381	238.18099999999995	263.18852904	106.0	0.0	0.41183866350512816	-0.4103438839403624	0.41183866350512816	0.4103438839403624	0.9473684210526315	1.368421052631579	1.6842105263157894	3.2867231876690473	432.36776915934104	14.844934982691244	13.048547388496605	13.048547388496605	8.536041933740567	6.594423243264673	6.594423243264673	6.885584782658594	6.885584782658594	3.0532500507657887	3.0532500507657887	1.6820756653539302	1.6820756653539302	-1.5099999999999998	2.2570092778005857	15.547175528873645	5.235691048605129	4.265525357834941	115.90575377662174	10.05365155780638	5.749511833283905	0.0	0.0	0.0	6.093240070938415	0.0	4.794537184071822	0.0	0.0	47.608790266605354	34.08961805911077
butachlor	12.22644990866717	-0.10762487402368359	12.22644990866717	0.0294239732930206	0.38922809246015416	311.8530000000001	285.64500000000004	311.16520675199996	118.0	0.0	0.24331636562002262	-0.3606546147217358	0.3606546147217358	0.24331636562002262	1.1904761904761905	1.8095238095238095	2.2857142857142856	3.040592929927501	426.16629034609736	15.664925939000156	13.323472925311625	14.079401871330079	10.188600470052329	7.738174469046534	8.272696952871383	4.978275272653794	5.245536514566218	3.512850145488311	3.7414819515397464	2.2974289510161485	2.4417058069557194	-1.06	2.533283435731293	17.99015045135406	9.800132642319113	5.00909879013157	132.78393360449536	4.736862953800049	12.610820192469824	0.0	5.907179729351506	0.0	0.0	9.694446914922299	0.0	0.0	11.600939890232516	45.39113442738271	30.38936785217202
butallylonal	12.018194444444445	-1.2606712962962963	12.018194444444445	0.17356481481481456	0.7759727901244804	303.156	288.036	302.02660444	94.0	0.0	0.3276324874079743	-0.2768024644249482	0.3276324874079743	0.2768024644249482	1.3529411764705883	1.8235294117647058	2.176470588235294	3.1966977399908036	372.17778205062433	13.21517847069432	9.801379957150084	11.387376496264789	7.840276933485194	5.3433953194150785	6.136393588972431	4.212058904079345	5.333527811825746	3.188776684379691	3.4691439113162916	1.9970439753737943	2.43928129625419	-1.17	2.2150549463653433	13.893171193935567	4.995022243690402	2.409468131485905	108.1450762590709	0.0	5.41499046939678	0.0	11.814359458703011	0.0	6.031114512338072	20.222651576156306	4.794537184071822	0.0	0.0	42.7771756038551	10.400278600366079
Butamben	11.367756046863189	-0.2792129629629627	11.367756046863189	0.2792129629629627	0.45292134802512557	193.24599999999998	178.12599999999998	193.11027872	76.0	0.0	0.3376198178852672	-0.46209728634871794	0.46209728634871794	0.3376198178852672	1.3571428571428572	2.0	2.5714285714285716	2.481072534225339	292.660770563408	10.38890505706126	8.324568270435499	8.324568270435499	6.736382105218448	4.764072545885955	4.764072545885955	3.1114810496160232	3.1114810496160232	1.8774332421727031	1.8774332421727031	1.0117397297813042	1.0117397297813042	-1.5099999999999998	2.188857824938596	10.570064051240992	5.269484963122046	3.0883626680736613	83.87107171804335	10.470530430962235	0.0	0.0	0.0	0.0	5.969305287951849	0.0	4.794537184071822	0.0	0.0	13.344558822616634	30.68628989677245
Butan-2-ol	8.36111111111111	-0.11574074074074092	8.36111111111111	0.11574074074074092	0.4869274292842043	74.123	64.04299999999999	74.07316494	32.0	0.0	0.05090390435353903	-0.39343008722162376	0.39343008722162376	0.05090390435353903	1.8	2.0	2.0	2.5395388613593908	17.609640474436812	4.284457050376173	3.731670645876131	3.731670645876131	2.270055610029662	1.9509042305871975	1.9509042305871975	1.2572696565099426	1.2572696565099426	0.5908224762989184	0.5908224762989184	0.0	0.0	-0.04	1.3787834934861756	4.960000000000001	2.212525252525253	3.9600000000000004	32.62831112321538	5.106527394840706	0.0	0.0	0.0	0.0	0.0	0.0	0.0	0.0	0.0	6.923737199690624	13.344558822616634
Butane	2.1805555555555554	1.3194444444444444	2.1805555555555554	1.3194444444444444	0.4310243576713091	58.12399999999999	48.044	58.078250319999995	26.0	0.0	-0.05643437041758633	-0.06539244288085166	0.06539244288085166	0.05643437041758633	1.0	1.25	1.25	1.9747448713915894	2.0	3.414213562373095	3.414213562373095	3.414213562373095	1.914213562373095	1.914213562373095	1.914213562373095	0.9999999999999998	0.9999999999999998	0.4999999999999999	0.4999999999999999	0.0	0.0	0.0	1.370950594454669	4.0	3.0	2.0	27.834077371019376	0.0	0.0	0.0	0.0	0.0	0.0	0.0	0.0	0.0	0.0	26.689117645233267	0.0
Butanethiol	4.000663580246914	1.0381944444444444	4.000663580246914	1.0381944444444444	0.49025297206668045	90.191	80.11099999999999	90.05032132	32.0	0.0	-0.009801490450561945	-0.17936407937677334	0.17936407937677334	0.009801490450561945	1.6	2.2	2.2	2.19060968716425	11.119415478763749	4.121320343559643	3.5685339390596003	4.462961130059516	2.414213562373095	2.0233345472033855	2.655790079237061	1.0771601883432524	1.5243737838432103	0.5116672736016926	0.8278950396185305	0.15811388300841892	0.4743416490252568	0.35	1.4056390622295665	5.35	4.349999999999999	4.349999999999998	38.9891440344211	0.0	0.0	0.0	0.0	0.0	0.0	0.0	0.0	12.628789148012991	0.0	13.344558822616634	12.1736752296728
Butethal	11.681207482993198	-1.0516666666666663	11.681207482993198	0.4146296296296297	0.6807977437487818	212.24899999999997	196.12099999999998	212.116092372	84.0	0.0	0.3276318689524743	-0.27682287879222606	0.3276318689524743	0.27682287879222606	1.0666666666666667	1.6	2.0	2.8913395541383675	279.04262621960174	11.474691494688166	9.053171996137781	9.053171996137781	7.063714582173599	5.233692779255437	5.233692779255437	3.776585998068889	3.776585998068889	2.884074914815805	2.884074914815805	1.7833762253205052	1.7833762253205052	-1.3899999999999997	2.1737483373778477	11.683475385745776	4.420021060865355	2.004730996151489	88.60218957121721	0.0	5.41499046939678	0.0	11.814359458703011	0.0	6.031114512338072	20.222651576156306	4.794537184071822	0.0	0.0	26.689117645233267	12.841643245852019
Buthidazole	11.80584230914588	-0.8395663265306121	11.80584230914588	0.10164410903250198	0.8143374719013529	256.33099999999996	240.203	256.099396752	94.0	0.0	0.3279616644675774	-0.3710772568506409	0.3710772568506409	0.3279616644675774	1.411764705882353	2.0588235294117645	2.4705882352941178	2.2937126977297067	439.75945177837366	12.792528739883947	10.337021608803692	11.153518189731418	7.803549018280202	5.368493855920671	6.184990436848397	5.153506355435037	6.109477203404066	2.52984783797839	3.8781392894847513	1.541317830183036	2.4818569693554937	-1.2100000000000002	2.7291719415192923	12.252284869216162	3.9187835752923803	2.1190093811847825	103.86864487449635	10.006437125691184	5.007623696852766	6.22790117073487	5.131558479839333	0.0	6.031114512338072	0.0	9.694446914922299	0.0	10.197363616602075	32.107997477006606	0.0
Buturon	11.683982426303853	-0.2432405482769242	11.683982426303853	0.24280328798185913	0.7872679057274545	236.70199999999997	223.59799999999996	236.071640716	84.0	0.0	0.3220780411774611	-0.3140343474741313	0.3220780411774611	0.3140343474741313	1.5	2.0625	2.5625	2.648497145709761	408.02209140643123	12.129392033067417	9.197527974110804	9.953456920129257	7.540912557858759	4.798193408158814	5.1761578811680415	3.390590857492231	3.8270266379642153	2.2379865832522636	2.4899628985917484	1.0325587185684681	1.1585468762382107	-1.6599999999999997	2.2962220639330795	12.409735006973502	5.430917549024746	3.179617885546799	100.39476537847274	10.216698334856808	0.0	0.0	0.0	0.0	6.031114512338072	0.0	4.794537184071822	0.0	6.423349895620259	17.521374209088158	31.18920547353706
Butyl acetate	9.457457482993197	0.4818055555555556	9.457457482993197	0.4818055555555556	0.390089319317615	102.13300000000001	92.05299999999998	102.06807956	42.0	0.0	0.2925755176100331	-0.46790117334695996	0.46790117334695996	0.2925755176100331	1.7142857142857142	2.4285714285714284	2.857142857142857	2.5587808693279563	43.34481288877288	5.535533905932738	4.515167193676994	4.515167193676994	3.414213562373095	2.4671864365723923	2.4671864365723923	1.3205692473568096	1.3205692473568096	0.6837834698324152	0.6837834698324152	0.2757834230632086	0.2757834230632086	-0.53	1.690933805959686	6.47	5.469999999999999	5.47	43.47408681496663	4.736862953800049	0.0	0.0	0.0	6.472220864716464	0.0	4.794537184071822	0.0	0.0	0.0	13.344558822616634	6.4208216229260096
Butylate	11.703101851851851	0.2313888888888891	11.703101851851851	0.2313888888888891	0.7025124377424561	217.37799999999996	194.19399999999996	217.150035356	84.0	0.0	0.28113608449760097	-0.33309665171204317	0.33309665171204317	0.28113608449760097	1.1428571428571428	1.5714285714285714	1.8571428571428572	4.151457931255602	158.67046661465247	11.137828201504695	10.039731058366579	10.856227639294305	6.468432912787327	5.3859901937151085	6.371588753368597	4.3915968567322405	5.606863113018401	1.6970815635026748	2.490906162915987	1.3199153293676091	1.8985112887739883	-0.18000000000000005	2.013602619888186	13.82	7.156653981821407	6.300508340299519	92.43313796740799	4.899909730850478	0.0	0.0	0.0	5.239211713172287	0.0	4.794537184071822	0.0	0.0	0.0	46.380570947844234	17.588665699069576
Butylbenzene	2.225138888888889	1.2334722222222223	2.225138888888889	1.2334722222222223	0.595730956091163	134.222	120.10999999999997	134.109550448	54.0	0.0	-0.027897295142604965	-0.0653710717316953	0.0653710717316953	0.027897295142604965	1.1	1.8	2.4	2.4265223465879537	164.65300142116237	7.234204518682008	6.508071689507773	6.508071689507773	4.931851652578137	3.971343774302781	3.971343774302781	2.589151950246763	2.589151950246763	1.6618298825622122	1.6618298825622122	1.0255780783709258	1.0255780783709258	-0.78	2.029573889867405	7.328459869848157	4.1024606217041155	2.218872016802184	62.8911715770834	0.0	0.0	0.0	0.0	0.0	0.0	0.0	0.0	0.0	0.0	43.67639416492468	18.405094737549014
Butyraldehyde	9.40486111111111	0.7083333333333333	9.40486111111111	0.7083333333333333	0.4443450475833798	72.107	64.04299999999999	72.057514876	30.0	0.0	0.11947978113414225	-0.30340309725779463	0.30340309725779463	0.11947978113414225	1.8	2.4	2.4	2.4017152226171965	24.828921423310437	4.121320343559643	3.399812122026584	3.399812122026584	2.414213562373095	1.8510573320459265	1.8510573320459265	0.9553418012614794	0.9553418012614794	0.4065262647925708	0.4065262647925708	0.11785113019775793	0.11785113019775793	-0.33	1.4056390622295665	4.67	3.67	3.67	31.99559947106314	4.794537184071822	6.286160523129555	0.0	0.0	0.0	0.0	0.0	0.0	0.0	0.0	6.923737199690624	6.4208216229260096
Caffeine	11.672037037037036	-0.35999999999999965	11.672037037037036	0.31657407407407345	0.5384628262372215	194.194	184.11399999999998	194.08037556	74.0	0.0	0.3317034326359889	-0.3278634660994821	0.3317034326359889	0.3278634660994821	1.1428571428571428	1.7857142857142858	2.4285714285714284	3.221281081084589	616.5285919942219	10.455665446700477	8.182701232117184	8.182701232117184	6.536581260209187	4.107927642957934	4.107927642957934	3.233448965575618	3.233448965575618	2.316512895488237	2.316512895488237	1.471179885323763	1.471179885323763	-1.8499999999999996	2.53868764707295	8.73523326923911	2.5679479011227926	0.8757741627139433	79.02895701814933	4.567099647791355	0.0	11.16387793838399	0.0	5.559266895052008	5.689743398203474	13.928736479654532	9.77851570501903	0.0	0.0	0.0	0.0
Camphor	11.573125000000001	0.02546296296296302	11.573125000000001	0.02546296296296302	0.5206310184558879	152.23699999999997	136.10899999999998	152.120115132	62.0	0.0	0.13909874627049695	-0.2990642887496957	0.2990642887496957	0.13909874627049695	1.3636363636363635	2.0	2.1818181818181817	2.474151724379751	216.91266689075218	8.276020881938894	7.606918903213131	7.606918903213131	4.982998800364114	4.516402641941018	4.516402641941018	4.9166936577690095	4.9166936577690095	4.4827638015220295	4.4827638015220295	2.901465647074096	2.901465647074096	-0.33	2.1988013603871117	7.326147454014241	1.701311022684903	0.6047691790209927	68.17358985038432	0.0	5.783244946364939	0.0	0.0	0.0	0.0	4.794537184071822	0.0	0.0	0.0	20.771211599071872	24.17453976141019
Caproaldehyde	9.67967970521542	0.7438888888888888	9.67967970521542	0.7438888888888888	0.3883941773179649	100.161	88.065	100.088815004	42.0	0.0	0.11949019725434507	-0.303402908155129	0.303402908155129	0.11949019725434507	1.4285714285714286	2.142857142857143	2.5714285714285716	2.5587808693279563	41.444678358882754	5.535533905932739	4.814025684399679	4.814025684399679	3.414213562373095	2.8510573320459267	2.8510573320459267	1.6624485824480268	1.6624485824480268	0.925528666022963	0.925528666022963	0.47767090063073964	0.47767090063073964	-0.33	1.690933805959686	6.670000000000001	5.670000000000001	5.669999999999999	44.725483699856355	4.794537184071822	6.286160523129555	0.0	0.0	0.0	0.0	0.0	0.0	0.0	0.0	19.765380445542643	6.4208216229260096
captafol	12.097389140841523	-1.6296091584782064	12.097389140841523	0.27869598765432047	0.3386927483135365	349.0660000000001	339.9940000000001	346.910810248	100.0	0.0	0.24320945714157463	-0.27310835264099514	0.27310835264099514	0.24320945714157463	1.1666666666666667	1.6111111111111112	2.0	2.1604455885783054	386.68186009880054	13.499635521070497	8.984781267249682	12.824993632251225	8.343041140004846	5.222245702818578	7.624442871914975	4.080432641720235	8.202413270764051	2.9341710252064006	6.1664510262796774	2.0213933731132316	3.4483148820608616	0.3899999999999998	2.5478789956421344	14.791944718770356	5.408269402311096	2.634025463292957	128.87689503196762	0.0	0.0	4.836269690250055	15.479745556009231	0.0	0.0	9.589074368143644	4.305215991296234	0.0	23.20187978046503	35.353919994132795	12.841643245852019
Carbanilide	11.559637188208615	-0.23851851851851835	11.559637188208615	0.23851851851851835	0.7871951869249775	212.25200000000004	200.15599999999998	212.094963004	80.0	0.0	0.3231784291863308	-0.30772181648939506	0.3231784291863308	0.30772181648939506	0.6875	1.0625	1.4375	1.9521941477943936	410.3735146257326	11.217332181807452	8.681750982360123	8.681750982360123	7.84333659290053	5.025491350277851	5.025491350277851	3.31117495280081	3.31117495280081	2.0633153439080587	2.0633153439080587	1.336411069267179	1.336411069267179	-2.29	2.3115289161242996	10.235362076049029	4.97865194117306	2.8498118619438304	94.11468590721746	10.633577208012662	0.0	0.0	0.0	0.0	6.031114512338072	0.0	4.794537184071822	0.0	0.0	36.39820241076966	24.26546827384644
Carbaryl	11.091562263794406	-0.4524508692365832	11.091562263794406	0.4524508692365832	0.7695670306859667	201.225	190.13699999999997	201.078978592	76.0	0.0	0.4118597328988006	-0.40969706760798114	0.4118597328988006	0.40969706760798114	1.1333333333333333	1.8666666666666667	2.6666666666666665	2.464953756163773	488.45103080120373	10.673362107437434	8.357948465255108	8.357948465255108	7.308861750289881	4.683739640741714	4.683739640741714	3.116804193004947	3.116804193004947	2.1564108306777956	2.1564108306777956	1.4355892694739254	1.4355892694739254	-2.03	2.2925951390532595	9.522159782005515	4.002881593971449	1.9083032165631202	87.66788139318406	10.05365155780638	5.749511833283905	0.0	0.0	0.0	6.093240070938415	0.0	4.794537184071822	0.0	0.0	36.39820241076966	11.452591282926406
Carbazole	3.377962962962963	1.2117592592592594	3.377962962962963	1.2117592592592594	0.5282988537541025	167.21099999999996	158.13899999999995	167.073499288	62.0	0.0	0.04643518778746989	-0.3545105382525832	0.3545105382525832	0.04643518778746989	0.6153846153846154	1.0769230769230769	1.6153846153846154	2.642438259907002	512.8841359099093	8.673362107437434	7.118802153517008	7.118802153517008	6.449489742783178	4.404700538379252	4.404700538379252	3.21616756396542	3.21616756396542	2.413639337538266	2.413639337538266	1.7990560042049324	1.7990560042049324	-1.7599999999999998	2.559015159153801	6.723420195142431	2.361749127986134	0.8718163214535064	76.00389260398167	4.9839785209472085	0.0	0.0	0.0	0.0	0.0	0.0	0.0	0.0	0.0	36.39820241076966	12.13273413692322
Carbetamide	11.418244047619048	-0.8067942176870753	11.418244047619048	0.3095262240698744	0.8366206479559343	236.271	220.14299999999994	236.116092372	92.0	0.0	0.4118976757190222	-0.43618076107684406	0.43618076107684406	0.4118976757190222	1.2941176470588236	1.9411764705882353	2.5294117647058822	2.419926733388695	378.5969479612245	12.673362107437434	9.895953267715893	9.895953267715893	8.1302289553358	5.435443874178528	5.435443874178528	3.433143393736589	3.433143393736589	2.024237827677815	2.024237827677815	1.2008358692432022	1.2008358692432022	-2.04	2.299465450307228	13.026844919786097	6.522570100945362	4.5453279237806665	100.15736960268711	10.05365155780638	0.0	6.103966387748303	0.0	5.907179729351506	6.093240070938415	10.111325788078153	4.794537184071822	0.0	0.0	18.19910120538483	25.980208536304467
Carbofuran	11.153530801209373	-0.48453136810279607	11.153530801209373	0.2316592261904762	0.7897378652008403	221.25599999999997	206.13599999999997	221.10519334	86.0	0.0	0.41197166249805794	-0.4833023344697145	0.4833023344697145	0.41197166249805794	1.5	2.25	2.9375	2.298082754038279	426.2720914064313	11.759148545064338	9.663902460147016	9.663902460147016	7.515968531476429	5.221744443202498	5.221744443202498	4.422447704273895	4.422447704273895	2.4617588457214175	2.4617588457214175	1.8186273661818764	1.8186273661818764	-1.7100000000000002	2.5288442449872193	10.796107985957985	3.7007501860628977	1.957374255004941	94.55369939501296	14.790514511606428	5.601050810983688	11.49902366656781	0.0	0.0	6.093240070938415	0.0	4.794537184071822	0.0	0.0	12.13273413692322	19.913841467842857
Carbophenthion	5.835130399441516	-2.162731529597435	5.835130399441516	0.5931442087854425	0.35540706811684253	342.875	326.747	341.973857062	102.0	0.0	0.2476397515720412	-0.32194896053617705	0.32194896053617705	0.2476397515720412	1.1666666666666667	1.7222222222222223	2.2222222222222223	2.431478516077077	389.7797279771205	13.432875131431278	10.297140941146647	14.396986820948197	8.593465455661859	5.513684430875032	11.106081449428483	3.1279710474369993	11.288624818359434	1.8244751654915505	9.151033919050821	1.117796289192104	8.210183290304379	0.7799999999999998	2.3217918543134957	16.833248136315227	8.853030675783977	6.286951762872694	127.07453289631016	9.047494323423635	0.0	0.0	5.693537600778055	0.0	0.0	0.0	0.0	0.0	11.761884949391115	22.982664686345675	49.91979876186633
Carboxin	11.908105631141344	-0.08944444444444422	11.908105631141344	0.08944444444444422	0.8559831331205646	235.30799999999996	222.20399999999998	235.066699656	84.0	0.0	0.2650073598554883	-0.4959799719144581	0.4959799719144581	0.2650073598554883	1.375	2.125	2.8125	2.0866504438212417	414.28675391292165	11.380468888623982	9.025709779712814	9.84220636064054	7.770856947829096	5.10040630740838	6.086004867061868	3.4023833371548755	4.507555052677414	2.205947583636058	3.338266414644033	1.4404403704018616	2.255545264851189	-1.4199999999999997	2.3053727909859516	11.077000037901195	5.074231900729193	2.5780817206562245	98.87366115868706	10.05365155780638	10.664301385546223	0.0	0.0	5.907179729351506	0.0	4.794537184071822	0.0	0.0	11.761884949391115	18.19910120538483	19.056471336613843
Carbromal	11.278680555555557	-0.8141435185185186	11.278680555555557	0.3749999999999998	0.7220176852684499	237.097	223.993	236.016039756	70.0	0.0	0.3183579072701349	-0.3513008339783973	0.3513008339783973	0.3183579072701349	1.4166666666666667	1.8333333333333333	2.0833333333333335	4.318367796433647	189.84539731095856	9.776020881938896	7.186024885499675	8.77202142461438	5.45854286665106	3.7572260051229325	4.550224274680284	2.4907874472876146	4.0087554898126925	1.764481147981087	3.2460697170606223	0.7950214156665543	0.8941461993612233	-0.5800000000000001	2.015072178256181	11.42	4.4467120138657785	2.808706364466785	80.00924840055885	5.733667477162185	4.324258493532198	0.0	5.907179729351506	0.0	6.031114512338072	10.111325788078153	4.794537184071822	0.0	0.0	29.7774182973306	12.841643245852019
Carvacrol	9.34898148148148	0.3992592592592594	9.34898148148148	0.3992592592592594	0.6522740358347691	150.22099999999995	136.10899999999998	150.104465068	60.0	0.0	0.11826521587600207	-0.5076764818518633	0.5076764818518633	0.11826521587600207	1.2727272727272727	1.9090909090909092	2.3636363636363638	3.0516454489591736	251.04973178598337	8.430721420318147	7.256614672258463	7.256614672258463	5.1090609052806215	3.9050163424366287	3.9050163424366287	3.200624551948187	3.200624551948187	1.8998592844245554	1.8998592844245554	0.9855390286501101	0.9855390286501101	-0.98	1.9415183650407188	8.119800399201598	2.9516118607817234	1.7320313091781339	67.6854053292794	5.106527394840706	5.749511833283905	0.0	0.0	0.0	0.0	0.0	0.0	0.0	0.0	25.980208536304467	30.034913297707618
Carvone	11.199537037037036	0.2817129629629631	11.199537037037036	0.2817129629629631	0.5247132375688095	150.221	136.10899999999998	150.104465068	60.0	0.0	0.15836923542949272	-0.2945568590881993	0.2945568590881993	0.15836923542949272	1.7272727272727273	2.3636363636363638	2.8181818181818183	2.698294200312726	223.02727634487286	8.430721420318147	7.184269172402757	7.184269172402757	5.1090609052806215	3.963326066999694	3.963326066999694	3.2934156834403012	3.2934156834403012	2.2771000214588746	2.2771000214588746	1.276399386610389	1.276399386610389	-0.8500000000000001	1.9415183650407188	8.248522167487685	3.0354524341669897	1.7934452549147415	67.80021493954504	0.0	0.0	5.783244946364939	0.0	0.0	0.0	4.794537184071822	0.0	0.0	0.0	18.228060320501648	31.75930659853792
chloralose	9.81379440665155	-1.7931435815066767	9.81379440665155	0.5465761343117497	0.5982051890137444	309.52900000000005	298.44100000000003	307.962121112	100.0	0.0	0.2405271510970985	-0.39357893797316484	0.39357893797316484	0.2405271510970985	1.1764705882352942	1.8235294117647058	2.2941176470588234	2.0121307465624216	284.92430642566427	12.792528739883947	8.371487473243448	10.639274311298813	7.841553820740986	4.844042575790104	5.977935994817788	3.8199242679118948	6.188863652905587	2.604713559641149	3.139236043465999	1.788006897061351	2.0966135969855344	0.6299999999999999	2.7687448348478294	14.047890098707231	4.956413248927718	2.6528156084011933	111.91531914730102	29.530171045922266	24.41586555099321	6.290026729335213	10.082562664864984	0.0	0.0	0.0	0.0	0.0	0.0	34.802819670697545	0.0
Chloramphenicol	11.304786365163348	-1.3258233558702541	11.304786365163348	0.13230142983119175	0.4090709280478973	323.13200000000006	311.03600000000006	322.012326844	110.0	0.0	0.26894513302429984	-0.3941232075520646	0.3941232075520646	0.26894513302429984	1.35	1.9	2.3	2.821158149823159	480.20675753303044	15.284092571446669	10.070873269423846	11.582731161460757	9.362279762904677	5.482715983515559	6.355587544459529	3.8918314138637062	4.988096073409549	2.5491039297775187	2.945495981288462	1.4956658012962223	1.6216539589659646	-1.41	2.4316702479283396	16.64379236148467	7.392954608862727	4.309031435917423	123.81547365578697	15.529843393687743	6.103966387748303	4.836269690250055	0.0	11.594566004035068	0.0	14.908855452837393	0.0	0.0	0.0	23.20187978046503	17.696185628620217
Chlorazine	5.950483749055177	0.2535185185185185	5.950483749055177	0.2535185185185185	0.781999032033896	257.769	237.609	257.14072332	96.0	0.0	0.2309447884507672	-0.3412001932862821	0.3412001932862821	0.2309447884507672	0.7647058823529411	1.1176470588235294	1.411764705882353	3.083535018710021	319.4650689235082	12.836498814253964	10.942459575255208	11.698388521273664	8.154926965241113	6.0711748073179885	6.449139280327215	3.5490212391716582	3.8870829410630647	2.677083573455681	2.846114424401384	1.6252200657256437	1.7764058549293344	-1.0999999999999999	2.314238969331439	13.962893081761008	6.590574849476891	3.4265819985904016	107.83281754479778	9.799819461700956	0.0	0.0	17.180264882017248	0.0	0.0	0.0	0.0	14.951935562841626	0.0	0.0	39.295888688995014
Chlorbromuron	11.374715962773998	-0.3649174855127233	11.374715962773998	0.3649174855127233	0.8512572101728574	293.548	283.468	291.96141734	82.0	0.0	0.3449823196374608	-0.30601024737420474	0.3449823196374608	0.30601024737420474	1.6	2.2666666666666666	2.8	2.7296891226311293	373.13001884821756	11.422285251880869	8.251689930015015	10.593615415148175	7.040912557858759	4.081765359502599	5.252728102069179	2.7390827899737396	4.000619815888866	1.7307344807269074	2.9632203406842215	0.8589953813770546	1.286163830964315	-0.78	2.2190554629974906	12.290323488045008	5.344008008480588	3.370769532398785	101.23584497804985	5.316788604006331	0.0	0.0	0.0	0.0	6.031114512338072	4.8375885837366335	9.85775490903717	0.0	0.0	11.600939890232516	34.12904510333418
Chlorbufam	11.221090325018897	-0.5947067901234566	11.221090325018897	0.5396280811707401	0.7833311393873919	223.65899999999996	213.57899999999995	223.04000624	78.0	0.0	0.4123581908774902	-0.43309713799464533	0.43309713799464533	0.4123581908774902	1.6666666666666667	2.4	3.0	2.5583630009752976	397.8195493831233	11.259148545064338	8.158562669074708	8.914491615093164	7.113392202930193	4.309000530789163	4.686965003798391	2.84955114914253	3.285986929614515	1.5895399856543242	1.824637088442063	0.9081271074169481	1.0984149555561482	-1.6599999999999995	2.168410256746665	11.41496251874063	5.277680343865615	3.922451429380096	93.38353482337965	4.736862953800049	0.0	6.103966387748303	0.0	0.0	6.093240070938415	5.316788604006331	4.794537184071822	0.0	6.423349895620259	23.587741277549767	25.122838405075456
Chlordane	6.6189120370370365	-1.503194444444444	6.6189120370370365	0.18379629629629735	0.4512924377010625	409.782	403.73400000000004	405.797771632	102.0	0.0	0.16639213708135842	-0.12137493978578001	0.16639213708135842	0.12137493978578001	0.8888888888888888	1.3888888888888888	1.9444444444444444	2.26438423482846	458.7940325905037	13.671208396324305	8.540223642018868	14.587655210166508	8.113931529398815	5.214176049617017	8.354834448616353	4.9542890787314215	9.29447591462998	4.316900465921418	9.791961426781738	3.483641590366994	7.460477664320579	2.0599999999999996	2.693503013687563	14.974961174872123	4.074683778471499	1.2808607895598967	144.74276337968047	0.0	9.748344582882218	4.33335411348544	0.0	0.0	0.0	0.0	0.0	0.0	46.40375956093006	46.40375956093006	12.338727669087403
Chlordene	6.561828703703703	-1.3776080246913578	6.561828703703703	0.010802469135802184	0.42930475736996926	338.8760000000001	332.8280000000001	335.860066272	88.0	0.0	0.1666655233772352	-0.10932915970054864	0.1666655233772352	0.10932915970054864	1.0	1.5625	2.1875	2.322732831937334	438.59020842548244	11.930721420318147	7.784294696000413	12.319868372111143	7.292564324352896	4.777740269145033	7.045527107200399	4.422021255760101	7.697672445716023	3.882634584701888	8.203449497408862	3.083255748139859	6.116462994782026	1.22	2.7803615542948132	12.263885304178247	3.2086337279903363	0.9399789721136163	123.44662789373282	0.0	9.748344582882218	4.33335411348544	0.0	0.0	0.0	0.0	0.0	0.0	23.20187978046503	58.55579977459783	12.338727669087403
chlordimeform	5.817362878278883	0.7512065381708243	5.817362878278883	0.7512065381708243	0.5247971770981512	196.681	183.57699999999997	196.076726096	70.0	0.0	0.09067223205271478	-0.3687201784754285	0.3687201784754285	0.09067223205271478	1.3846153846153846	2.076923076923077	2.6153846153846154	2.897205090721619	318.70082633507934	9.844934982691242	8.081792740767646	8.837721686786102	6.092224152875015	4.061447876461417	4.4394123494706434	3.1389894441773807	3.575425224649365	1.5866000246790255	1.821697127466764	0.9413972140471178	1.1680547105589834	-1.02	2.0205556711929047	10.06347245409015	4.28262327283322	3.070998763875189	83.84959396002857	4.899909730850478	0.0	0.0	0.0	0.0	0.0	0.0	4.992404732635669	0.0	0.0	11.600939890232516	30.686289896772447
Chlorimuron-ethyl (ph 7)	12.704496015998993	-4.366211380385485	12.704496015998993	0.016640438519046175	0.2948547697361591	414.8270000000001	399.70700000000016	414.04008288000006	144.0	0.0	0.3390012405396835	-0.4808255562116607	0.4808255562116607	0.3390012405396835	1.3333333333333333	2.037037037037037	2.6666666666666665	2.416345735912541	953.0733676344607	20.026733258565955	14.248551689080449	15.820977216026629	12.81722889269334	7.437208977264632	9.298336697868251	4.819795016261025	6.836317924291775	3.080046438167086	4.645751373943865	1.9644228155477073	3.3139449122579046	-2.76	2.653477482367317	20.550678343685092	8.752443411351354	4.903537463631902	159.64651251188153	9.473725907600098	5.153109816892792	0.0	12.290083642551492	15.97163043439408	5.969305287951849	4.794537184071822	13.212334168400758	14.976869565848949	4.831097657556142	23.733674027155736	19.056471336613843
chloroacetamide	9.458333333333332	-0.4799382716049376	9.458333333333332	0.08333333333333326	0.4450443872218326	93.51299999999999	89.481	92.998141428	30.0	0.0	0.2318448802577767	-0.3686410268217003	0.3686410268217003	0.2318448802577767	2.0	2.2	2.2	2.847378923087672	44.912609383243264	4.284457050376173	2.5706698138492636	3.3265987598677182	2.270055610029662	1.1136139123324424	1.6481363961572912	0.5999434636833081	0.8672047055957325	0.13170614754004403	0.3951184426201322	0.0	0.0	-0.24000000000000005	1.3787834934861756	4.76	2.0259574468085106	3.759999999999999	34.90887216616431	5.733667477162185	5.880003444970339	0.0	5.907179729351506	0.0	0.0	4.794537184071822	0.0	0.0	11.600939890232516	0.0	0.0
Chloroacetonitrile	7.493055555555555	0.09722222222222232	7.493055555555555	0.09722222222222232	0.3899188344141469	75.498	73.482	74.987576744	22.0	0.0	0.10946980530287262	-0.19700783941595343	0.19700783941595343	0.10946980530287262	2.0	2.25	2.25	2.4330963097956353	35.79319390447952	3.414213562373095	2.0322848496957326	2.788213795714187	1.914213562373095	0.844421430255677	1.3789439140805257	0.29174450396463114	0.5590057458770554	0.05976143046671967	0.17928429140015903	0.0	0.0	-0.22000000000000003	1.370950594454669	3.78	2.7799999999999994	1.7799999999999987	29.800039050576547	0.0	5.880003444970339	0.0	0.0	0.0	0.0	0.0	0.0	5.261891554738487	11.600939890232516	0.0	0.0
Chlorobenzene	5.53969135802469	0.7939814814814818	5.53969135802469	0.7939814814814818	0.4833833263681997	112.55899999999998	107.51899999999998	112.00797784	36.0	0.0	0.04054844089419866	-0.08434447652490142	0.08434447652490142	0.04054844089419866	1.0	1.5714285714285714	1.8571428571428572	3.0214653097240864	134.10736969541455	5.112884175122364	3.764715818957356	4.520644764975811	3.393846850117352	2.0996658390275735	2.477630312036801	1.2955681594256185	1.7320039398976035	0.7331105593517154	0.9850868746912003	0.4146671044330672	0.5601456979237288	-0.49000000000000005	1.6856161633204378	4.663609831029186	1.9871232675119368	1.2036104723218575	47.73466934637863	0.0	0.0	0.0	0.0	0.0	0.0	0.0	0.0	0.0	0.0	29.800041095617345	12.13273413692322
Chlorodibromethane	5.1080246913580245	-0.06944444444444464	5.1080246913580245	0.06944444444444464	0.5358007427108059	208.28	207.272	205.813351912	26.0	0.0	0.14287353894837884	-0.09774638642972742	0.14287353894837884	0.09774638642972742	1.5	1.5	1.5	2.3237900077244498	10.75488750216347	3.5773502691896257	1.7112436882173077	5.63916571246517	1.7320508075688772	0.6546536707079772	2.9224405087633407	0.24743582965269675	4.798351038302842	0.0	0.0	0.0	0.0	1.25	0.8112781244591328	5.25	2.485294117647059	10.53	46.77761246599394	0.0	3.1956239164765616	0.0	0.0	0.0	0.0	0.0	0.0	0.0	0.0	43.46082768613121	0.0
Chloroethane	4.9984567901234565	0.7222222222222223	4.9984567901234565	0.7222222222222223	0.37198554725482313	64.515	59.475	64.00797784	20.0	0.0	0.019456700381332993	-0.12701765618915772	0.12701765618915772	0.019456700381332993	2.0	2.0	2.0	1.6329931618554523	2.7548875021634682	2.7071067811865475	2.0850712541957748	2.8410002002142294	1.4142135623730951	0.9743680230989717	1.5088905069238205	0.26726124191242434	0.8017837257372731	0.0	0.0	0.0	0.0	0.29	0.9182958340544894	3.2900000000000005	2.29	2.290000000000001	25.407459369107833	0.0	0.0	0.0	0.0	0.0	0.0	0.0	0.0	0.0	11.600939890232516	6.923737199690624	0.0
Chloroethylene	4.762345679012345	1.2222222222222223	4.762345679012345	1.2222222222222223	0.3975689723282326	62.499	59.475	61.992327775999996	18.0	0.0	-0.0029594085237178614	-0.09359791565319732	0.09359791565319732	0.0029594085237178614	2.0	2.0	2.0	2.1874960973678963	10.264662506490405	2.7071067811865475	1.6624215233854005	2.4183504694038547	1.4142135623730951	0.6264661806998554	1.0629019611718402	0.15430334996209188	0.46291004988627577	0.0	0.0	0.0	0.0	0.02999999999999997	0.9182958340544894	3.0300000000000002	2.0299999999999994	2.0299999999999776	24.71785633692358	0.0	0.0	0.0	0.0	0.0	0.0	0.0	0.0	0.0	0.0	18.179875573831012	5.535201928878213
Chloropham	11.157756991685563	-0.47012345679012335	11.157756991685563	0.1303850151171584	0.8188192037855182	213.664	201.56799999999996	213.055656304	76.0	0.0	0.41137098486265544	-0.44659194278101916	0.44659194278101916	0.41137098486265544	1.5	2.2142857142857144	2.7857142857142856	2.559925673966927	325.6529664102151	10.55204176387779	8.081212399885082	8.837141345903536	6.575387400469408	4.309000530789163	4.686965003798391	3.089410747268435	3.5258465277404194	1.4137575023425593	1.648854605130298	0.9276254603106334	1.1179133084498334	-1.2200000000000002	2.0110354191919773	10.858247261345852	4.861820261080433	3.6619512416876314	88.01936731712377	4.736862953800049	0.0	0.0	0.0	0.0	6.093240070938415	5.316788604006331	4.794537184071822	0.0	0.0	17.667306958694127	32.046575604766076
Chloropicrin	9.430555555555555	-2.3611111111111107	9.430555555555555	1.0162037037037037	0.236106423574705	164.375	164.375	162.89946128	42.0	0.0	0.4487069857899306	-0.26044934082533305	0.4487069857899306	0.26044934082533305	1.4285714285714286	1.5714285714285714	1.5714285714285714	3.7911184170869663	85.42592196522058	6.077350269189626	2.8976035954553656	5.165390433510729	2.943375672974064	1.1557018789339304	2.2895952979616125	0.7249417757893175	2.946320042912142	0.20701966780270628	0.6210590034081189	0.0	0.0	0.2699999999999999	1.3143204867061786	7.27	2.0264192526959985	2.9079585326953747	54.30202543097437	0.0	0.0	0.0	0.0	0.0	3.9164707185163365	10.114318268765572	0.0	0.0	0.0	0.0	34.802819670697545
chloropropylate	12.524239417989417	-1.9446836419753084	12.524239417989417	0.34071523053665964	0.8502651845040542	339.21799999999996	323.0900000000001	338.04764973199997	116.0	0.0	0.3474446513818069	-0.46031065388852116	0.46031065388852116	0.3474446513818069	1.0454545454545454	1.6818181818181819	2.227272727272727	2.5768752637611736	667.8591973394052	16.328062645816686	12.215791545152772	13.727649437189683	10.3352596543712	6.792956770089675	7.5488857161081295	5.181713968724208	6.054585529668177	3.1425399299782604	3.6296133481054844	2.1063429518194954	2.422618957628438	-1.5499999999999998	2.460571374155239	16.81426665797295	6.693774027464292	3.433603802096622	138.98904143305404	9.843390348640755	0.0	0.0	5.601050810983688	0.0	5.969305287951849	0.0	4.794537184071822	0.0	0.0	47.46734805431147	43.67639416492469
Chlorothalonil	8.704536407155455	-0.07462962962962916	8.704536407155455	0.03626543209876498	0.5249703621195863	265.914	265.914	263.88155872	70.0	0.0	0.10237867887400381	-0.1923229001143206	0.1923229001143206	0.10237867887400381	0.6428571428571429	1.0	1.2857142857142858	3.7817196239994977	440.5804759440678	10.878315177510851	6.406285083036824	9.430000867110643	6.540111220059322	3.203142541518412	4.715000433555321	2.2295357437684333	3.741393635805343	1.486982078692391	3.192304069148644	0.8298680485500368	1.8999259193287028	-0.64	2.1641757289633556	11.434850299401196	4.255635544020216	1.6287921069730855	100.1595116187543	0.0	12.138442625584547	0.0	0.0	0.0	0.0	0.0	0.0	10.523783109476973	0.0	46.40375956093006	0.0
chlorothiazide	11.582403628117913	-4.093196806500377	11.582403628117913	0.05662037037037093	0.7539227220961291	295.729	289.681	294.94882535200003	92.0	0.0	0.2643018120362394	-0.26950951276717183	0.26950951276717183	0.2643018120362394	1.3529411764705883	2.0	2.588235294117647	2.84659666427789	723.730856389446	12.844934982691244	8.084068888050867	10.472990995924775	7.716162047958508	4.128904959733795	7.536352158258977	3.174850792507232	6.794298102961356	2.0210024220009823	4.718309710428817	1.2871717808629943	3.4335389016561226	-1.1599999999999997	2.134849960768007	12.300954293871056	3.66747886114414	2.1365016850259035	102.40040745855707	0.0	16.129502313557435	0.0	10.023291153407584	10.023291153407584	0.0	4.722094864452088	26.966972438901486	0.0	0.0	11.600939890232516	12.13273413692322
Chlorotoluron	11.280184712773998	-0.16211136306374363	11.280184712773998	0.16211136306374363	0.7629960812555916	212.67999999999998	199.57599999999996	212.071640716	76.0	0.0	0.3208174447293631	-0.33065303795167156	0.33065303795167156	0.3208174447293631	1.4285714285714286	2.0714285714285716	2.5714285714285716	2.781208374094021	349.9752768616324	10.71517847069432	8.465477166541925	9.22140611256038	6.502907755397974	4.249174242199025	4.627138715208253	3.2885427898605473	3.6957429166011537	1.8292848627913056	2.236484989531912	0.9058918027865089	1.0864344330152496	-1.2200000000000002	2.10922326203371	10.858247261345852	4.3303131006262	2.635383945340095	88.66565575782025	10.216698334856808	0.0	0.0	0.0	0.0	6.031114512338072	0.0	4.794537184071822	0.0	0.0	17.667306958694127	24.61992282831084
Chloroxuron	11.49115034104437	-0.17002813471067402	11.49115034104437	0.17002813471067402	0.919060885844044	290.75000000000006	275.63	290.0822054	104.0	0.0	0.3208166706067676	-0.45738009482592634	0.45738009482592634	0.3208166706067676	1.0	1.5	2.0	2.0092277497890008	579.827438063463	14.535169427003234	11.260476802953919	12.016405748972375	9.541713895658194	6.062123071042141	6.4400875440513685	4.404939373646201	4.841375154118186	2.561107590588587	2.813083905928072	1.4803101240580334	1.6062982817277756	-2.1999999999999997	2.4313907059112077	14.214214576731552	6.300630971696413	3.89715778568533	122.47135307899457	14.953561288656857	11.49902366656781	0.0	0.0	0.0	6.031114512338072	0.0	4.794537184071822	0.0	0.0	11.600939890232516	48.53093654769288
chlorpyrifos	5.9376562106324	-2.9184788359788367	5.9376562106324	0.05212962962962986	0.5483413192652408	350.591	339.50300000000004	348.92628388200006	102.0	0.0	0.38135594339529894	-0.4039620319976707	0.4039620319976707	0.38135594339529894	1.1666666666666667	1.7222222222222223	2.2222222222222223	3.0061251833761427	464.6162368766505	13.759148545064338	9.652877603445772	13.631588213428776	8.414832660707775	5.017495294338299	8.707427315056757	2.9220285818707192	7.029481865631416	1.627234631838839	4.972432894378645	1.0046270716835448	3.5945294102959977	0.3899999999999999	2.261184336373166	16.44437737901033	7.246563253264823	4.494247868158743	125.74118203040854	4.5237471617118175	5.022633313741326	5.153109816892792	5.879988336435371	0.0	6.718607232363179	9.047494323423635	0.0	4.9839785209472085	0.0	34.802819670697545	19.913841467842857
chlorquinox	5.92574074074074	0.2003086419753093	5.92574074074074	0.2003086419753093	0.5270019003119097	267.93	265.91400000000004	265.897208784	72.0	0.0	0.11039936494913631	-0.25131300912463683	0.25131300912463683	0.11039936494913631	0.6428571428571429	1.0	1.3571428571428572	3.0218052961352764	465.6577056479839	10.292528739883947	6.560985621416076	9.584701405489893	6.625897657686227	3.552873654346068	5.064731546382977	2.5094838282655454	4.021341720302455	1.6921663082887288	3.4742689623957435	1.0598826871733626	1.9901823041374327	-0.28000000000000014	2.23198905911652	10.245017722117202	3.703588209558114	1.4271668836805558	99.76542852065188	0.0	11.033401435232523	0.0	0.0	0.0	0.0	9.967957041894417	0.0	0.0	0.0	46.40375956093006	0.0
Chlorthalidone	11.963106361629013	-4.058960157365414	11.963106361629013	0.06253831779625396	0.7560395435859316	338.77200000000005	327.6840000000001	338.01280551200006	114.0	0.0	0.25398536824033263	-0.3631152569719317	0.3631152569719317	0.25398536824033263	1.1818181818181819	1.8636363636363635	2.5454545454545454	2.2295565964620523	897.4658924470712	16.120955864630137	11.076973383881645	12.649398910827827	10.232017366004007	6.205257059349515	8.129541010280304	4.900328494848947	6.837373563893555	3.511417247198477	4.903873960388169	2.4697056799753487	3.540945889788314	-1.9299999999999993	2.7134940998593464	14.98456335435568	4.786022252575603	2.186719505317761	131.12210125298228	10.423315998847038	4.895483475517775	5.724985593970254	10.023291153407584	5.907179729351506	0.0	4.794537184071822	13.556770721936878	0.0	0.0	35.866408164078955	18.19910120538483
Chlortoluron	11.280184712773998	-0.16211136306374363	11.280184712773998	0.16211136306374363	0.7629960812555916	212.67999999999998	199.57599999999996	212.071640716	76.0	0.0	0.3208174447293631	-0.33065303795167156	0.33065303795167156	0.3208174447293631	1.4285714285714286	2.0714285714285716	2.5714285714285716	2.781208374094021	349.9752768616324	10.71517847069432	8.465477166541925	9.22140611256038	6.502907755397974	4.249174242199025	4.627138715208253	3.2885427898605473	3.6957429166011537	1.8292848627913056	2.236484989531912	0.9058918027865089	1.0864344330152496	-1.2200000000000002	2.10922326203371	10.858247261345852	4.3303131006262	2.635383945340095	88.66565575782025	10.216698334856808	0.0	0.0	0.0	0.0	6.031114512338072	0.0	4.794537184071822	0.0	0.0	17.667306958694127	24.61992282831084
Chlorzoxazone	10.6348828420257	-0.4562345679012345	10.6348828420257	0.4562345679012345	0.6535135154314029	169.567	165.535	168.993056048	56.0	0.0	0.4167833257625218	-0.4078621121267837	0.4167833257625218	0.4078621121267837	1.4545454545454546	2.272727272727273	3.090909090909091	2.9209393547445526	442.88245407860506	7.8449349826912425	5.426511861505831	6.182440807524285	5.2540201954234895	3.0393885439129935	3.417353016922221	2.155000913420573	2.591436693892558	1.3809964243352697	1.6160935271230081	0.924229194220568	1.0963322181734352	-1.2199999999999998	2.2743875411105208	6.487694108171183	2.1342225884749277	1.0315762364779002	66.59183322318096	4.417150937053347	0.0	5.583020141642242	0.0	0.0	5.756062822229453	4.9839785209472085	4.794537184071822	0.0	0.0	11.600939890232516	18.19910120538483
Cholanthrene	2.3802777777777777	1.186038595993953	2.3802777777777777	1.186038595993953	0.2970014267274141	254.33200000000002	240.21999999999994	254.109550448	94.0	0.0	-0.009624762165658919	-0.06162899267490543	0.06162899267490543	0.009624762165658919	0.6	1.5	2.5	2.1022374404746063	992.7859948151676	13.10408352775558	11.187716254269356	11.187716254269356	9.915816237971965	7.266507857945051	7.266507857945051	5.75218864121368	5.75218864121368	4.724746138564315	4.724746138564315	3.8404157739917784	3.8404157739917784	-2.339999999999999	2.9346675007800456	10.447774461180895	3.606037919299951	1.2136626552842624	117.2004497899666	0.0	0.0	0.0	0.0	0.0	0.0	0.0	0.0	0.0	0.0	54.59730361615449	62.35225858449639
Chrysene	2.236111111111111	1.3058158541194258	2.236111111111111	1.3058158541194258	0.36517781288626455	228.29399999999998	216.19799999999995	228.093900384	84.0	0.0	-0.009896059455241524	-0.06162899267915995	0.06162899267915995	0.009896059455241524	0.3333333333333333	0.7777777777777778	1.2777777777777777	2.307638867502779	797.2526221384027	11.949382989376328	9.928203230275512	9.928203230275512	8.932652990377573	6.226067743425171	6.226067743425171	4.668517833155046	4.668517833155046	3.6512104176287576	3.6512104176287576	2.7707617392202386	2.7707617392202386	-2.339999999999999	2.463622363686885	9.66576917112106	3.5754525382851057	1.2614777054679203	105.47639671470262	0.0	0.0	0.0	0.0	0.0	0.0	0.0	0.0	0.0	0.0	72.79640482153933	32.31734528678877
cis 1,2-Dichloroethylene	4.8734567901234565	1.2376543209876545	4.8734567901234565	1.2376543209876545	0.4327983643519247	96.944	94.928	95.953355424	24.0	0.0	0.015563325630700094	-0.0920041756293025	0.0920041756293025	0.015563325630700094	1.0	1.25	1.25	2.5491933384829664	19.219280948873624	3.414213562373095	1.910629484397706	3.422487376434615	1.914213562373095	0.7697691138053182	1.6426406747492877	0.25197631533948484	0.7559289460184546	0.047619047619047616	0.42857142857142866	0.0	0.0	0.31999999999999995	1.370950594454669	4.320000000000001	3.320000000000001	2.320000000000002	35.02112256380526	0.0	0.0	0.0	0.0	0.0	0.0	0.0	0.0	0.0	0.0	23.20187978046503	0.0
cis-1,2-Dimethylcyclohexane	2.3787962962962963	1.003472222222222	2.3787962962962963	1.003472222222222	0.4517552971114903	112.216	96.08799999999998	112.12520051199999	48.0	0.0	-0.041698204409065874	-0.06225486301980354	0.06225486301980354	0.041698204409065874	0.875	1.25	1.5	2.2794002709583667	56.43856189774725	5.983127663125442	5.983127663125442	5.983127663125442	3.804530452640311	3.804530452640311	3.804530452640311	3.2390248187615978	3.2390248187615978	2.5403364137778537	2.5403364137778537	1.5016612791830408	1.5016612791830408	0.0	1.7681772153059907	6.125	2.52	1.2396694214876034	52.28801467507656	0.0	0.0	0.0	0.0	0.0	0.0	0.0	0.0	0.0	0.0	39.53076089108528	11.835812092322787
cis-2-Pentene	2.125	1.1631944444444444	2.125	1.1631944444444444	0.4136396804400309	70.135	60.05499999999999	70.07825032	30.0	0.0	-0.03794287307367419	-0.0916744470464646	0.0916744470464646	0.03794287307367419	1.6	2.2	2.2	2.622415807990217	27.019550008653876	4.121320343559642	3.861807319565799	3.861807319565799	2.414213562373095	2.02603867417337	2.02603867417337	0.9772838841927123	0.9772838841927123	0.4714045207910318	0.4714045207910318	0.2357022603955159	0.2357022603955159	-0.26	1.4056390622295665	4.74	3.7400000000000007	3.740000000000001	33.50941645323172	0.0	0.0	0.0	0.0	0.0	0.0	0.0	0.0	0.0	0.0	19.075777413358388	13.344558822616634
citral	10.020497606449986	0.8450897581254724	10.020497606449986	0.8450897581254724	0.3437064624002451	152.23699999999997	136.10899999999998	152.120115132	62.0	0.0	0.1422808517749483	-0.2985656613427288	0.2985656613427288	0.1422808517749483	1.2727272727272727	1.9090909090909092	2.3636363636363638	3.6257596603687854	171.3117986128446	8.69023444431199	7.554512660405836	7.554512660405836	5.163902460147014	3.908187543975612	3.908187543975612	2.9692516495910097	2.9692516495910097	1.443820170964484	1.443820170964484	0.7880020563840353	0.7880020563840353	-0.8500000000000001	1.8687620344865719	10.15	5.899350869955592	7.042355752945163	68.80604609307427	0.0	6.286160523129555	0.0	0.0	0.0	0.0	4.794537184071822	0.0	0.0	0.0	17.222229166972415	39.68887495175777
Clomazone	11.900561696900983	-0.429308980536659	11.900561696900983	0.0068701184177377694	0.7941993934145999	239.70199999999994	225.58999999999997	239.071306368	86.0	0.0	0.254020760098205	-0.2718460417917367	0.2718460417917367	0.254020760098205	1.4375	2.125	2.6875	2.1293835575375892	417.2347167860316	11.759148545064338	9.36528928856851	10.121218234586966	7.504837182553319	5.188647316309404	5.566611789318632	4.59049690815737	4.997697034897976	2.6584940980836302	3.0272218218275815	1.5960203504910027	1.7915151565379244	-1.06	2.48535732217676	11.426139207725331	4.072705754919182	2.057971413769422	99.90743037846106	0.0	0.0	0.0	0.0	5.907179729351506	0.0	9.632125767808455	5.063217724965349	0.0	0.0	29.800041095617345	25.477292959539852
Clonazepam	11.741340545477449	-0.4888756613756615	11.741340545477449	0.06643439783320737	0.682474275950086	315.71600000000007	305.6360000000001	315.04106885999994	110.0	0.0	0.2697570973628335	-0.3238334258325958	0.3238334258325958	0.2697570973628335	1.1818181818181819	1.9545454545454546	2.6818181818181817	2.2335991802431647	817.430013234153	15.689869965382487	11.24569520091466	12.001624146933116	10.558550648063804	6.440633646418938	6.818598119428166	4.679853688351674	5.087053815092279	3.2529341739387485	3.582522394978794	2.259996757888712	2.4852334053314933	-2.73	2.6533174745998953	14.217519400971987	5.572723046505113	2.5586032534213317	130.14044123411497	5.316788604006331	6.544756405912575	0.0	5.907179729351506	5.687386274683562	0.0	19.901260185473063	0.0	0.0	0.0	29.800041095617345	12.13273413692322
Coronene	2.2736545729402873	1.3486167800453517	2.2736545729402873	1.3486167800453517	0.21052137376860994	300.36000000000007	288.264	300.093900384	108.0	0.0	-0.0013868339341136344	-0.053719847184178	0.053719847184178	0.0013868339341136344	0.20833333333333334	0.3333333333333333	0.4583333333333333	2.113260984742181	1140.946634757434	15.413484604514087	12.92820323027551	12.92820323027551	11.898979485566363	8.464101615137757	8.464101615137757	6.9820508075688785	6.9820508075688785	5.886751345948128	5.886751345948128	4.892734410091835	4.892734410091835	-3.1199999999999983	2.653565135268543	11.421015625000003	3.5181525223928505	1.0764784681130841	137.4584649503149	0.0	0.0	0.0	0.0	0.0	0.0	0.0	0.0	0.0	0.0	72.79640482153933	64.63469057357754
Corticosterone	12.28981151129848	-0.4303287981859414	12.28981151129848	0.05414896773166933	0.8060203920942327	346.46700000000004	316.22700000000003	346.21440943999994	138.0	0.0	0.16129757764738506	-0.3927746595045805	0.3927746595045805	0.16129757764738506	1.24	2.0	2.72	1.7001113115352158	637.8073073537269	17.982763184195935	15.33187963655778	15.33187963655778	11.808532855829327	9.86548586861856	9.86548586861856	9.419815250899907	9.419815250899907	8.437777133168881	8.437777133168881	7.326304344927116	7.326304344927116	-1.0	2.9067841423075476	17.415637860082306	5.75	2.3285123966942147	149.23667737394013	10.213054789681411	6.606881964512918	11.566489892729878	0.0	0.0	0.0	9.589074368143644	0.0	0.0	0.0	19.420578929450514	73.18464892166769
Cortisone	13.319630102040817	-1.6045648568069204	13.319630102040817	0.09879913076341618	0.7856923773821717	360.4500000000001	332.2260000000001	360.193673996	142.0	0.0	0.1896418237955756	-0.38846410124812436	0.38846410124812436	0.1896418237955756	1.1923076923076923	1.9230769230769231	2.6153846153846154	1.7481728292749807	723.9130815015496	18.90541291500631	15.585427388642392	15.585427388642392	12.170504622625403	9.803619654183985	9.803619654183985	9.380845364107818	9.380845364107818	8.41149293787658	8.41149293787658	6.97635676196699	6.97635676196699	-1.33	2.8620358714783705	18.052915404577863	5.585032393765012	2.0724999742533416	153.39819947398388	10.213054789681411	17.991177721861547	11.566489892729878	0.0	0.0	0.0	14.383611552215466	0.0	0.0	0.0	19.420578929450514	55.4309307831835
cortisone acetate	13.474536223439992	-1.6455370790291428	13.474536223439992	0.06248252078609173	0.7288385619310163	402.4870000000003	372.2470000000002	402.20423868	158.0	0.0	0.30256567249419414	-0.4577419250897017	0.4577419250897017	0.30256567249419414	1.1724137931034482	1.896551724137931	2.586206896551724	1.6645960183635244	827.2246952751074	21.18986996538248	17.45471037407016	17.45471037407016	13.52634667028197	10.684315313225824	10.684315313225824	10.002988239491408	10.002988239491408	8.674412538728149	8.674412538728149	7.13214028264073	7.13214028264073	-1.8199999999999996	2.914542744676524	20.452681999454565	6.592039177891436	2.781689026590061	170.6089172801317	9.843390348640755	11.384295757348628	12.390126910877857	5.783244946364939	0.0	5.969305287951849	19.178148736287287	0.0	0.0	0.0	19.420578929450514	55.4309307831835
Coumachlor	12.453180412082528	-0.6459259259259265	12.453180412082528	0.08163950302343137	0.7191058622681248	342.7780000000001	327.6580000000001	342.0658866399999	122.0	0.0	0.343365936229635	-0.5065917727993995	0.5065917727993995	0.343365936229635	1.1666666666666667	1.8333333333333333	2.5	2.2421768608919077	957.2578858098649	17.26722023457211	12.953182143793958	13.709111089812412	11.469234250586762	7.466955039664626	7.844919512673853	5.658237230710189	6.0946730111821745	3.9322865761298273	4.184262891469311	2.8242992373908264	2.9502873950605695	-2.59	2.5414343692977455	16.274207510527287	6.494186106966433	3.0542879274926125	142.85529131805689	9.523678331894054	17.115776921291086	0.0	0.0	0.0	5.625586319077987	4.794537184071822	4.794537184071822	0.0	0.0	35.866408164078955	36.75265696523406
Coumaphos	11.556840677020901	-2.847745960009518	11.556840677020901	0.054350959519611	0.5593356676649471	362.771	346.643	362.0144589219999	120.0	0.0	0.38004485380371444	-0.4241016209566105	0.4241016209566105	0.38004485380371444	1.2727272727272727	1.9090909090909092	2.5	2.448076436182876	778.6322379127124	16.328062645816686	12.420932181234337	14.887784899180433	10.39799590830217	6.715373264047868	9.64937633874787	4.360517367438982	7.673521783277379	2.857780049419104	5.734897703877641	1.8992323587418012	4.114424615682578	-0.9100000000000004	2.459397959047075	17.443957564029287	7.1097177403339655	3.700077149915947	137.9279471658833	8.940898098765164	16.355165288667475	0.0	0.0	0.0	12.344193551441165	9.047494323423635	4.794537184071822	0.0	0.0	11.600939890232516	44.53376429615369
Coumatetralyl	12.436399754346183	-0.4324971655328793	12.436399754346183	0.06347505668934272	0.6904555529392933	292.33399999999995	276.20599999999996	292.109944372	110.0	0.0	0.3433518776731311	-0.5065920007624213	0.5065920007624213	0.3433518776731311	1.0454545454545454	1.8181818181818181	2.727272727272727	1.9796985664796696	907.9425133722575	15.104083527755582	12.081182942693962	12.081182942693962	10.754020195423491	7.579831722071788	7.579831722071788	5.791589005854945	5.791589005854945	4.537754648429908	4.537754648429908	3.5089652780264307	3.5089652780264307	-2.549999999999999	2.54970179124094	13.136499570934673	5.0210551187435914	1.931055002397455	127.38467183760223	9.523678331894054	11.332531974926148	0.0	0.0	0.0	5.625586319077987	0.0	4.794537184071822	0.0	0.0	36.39820241076966	42.52210198909524
Cyanazine	8.86503047052154	-0.7557868401990424	8.86503047052154	0.08536092214663693	0.8326619538355066	240.698	227.594	240.08902209599998	86.0	0.0	0.2295436883079249	-0.3543182605196529	0.3543182605196529	0.2295436883079249	1.3125	1.9375	2.5	2.929790651983935	410.95050427088734	12.181798275874712	9.373925636195608	10.129854582214062	7.464656936460174	4.8148899925342885	5.192854465543516	3.643788127835531	3.9818498297269374	1.64682469759035	1.8158555485360535	0.9506189199374343	1.110727240012131	-1.6099999999999997	2.1620285688904852	12.459492703266159	4.944116984616554	3.513153981982904	99.07557002428261	10.633577208012662	5.538925252383345	0.0	17.180264882017248	0.0	0.0	0.0	0.0	20.213827117580113	0.0	0.0	32.372151489304386
cycloate	11.76243008314437	0.27953703703703736	11.76243008314437	0.27953703703703736	0.7177212046653041	215.36199999999997	194.19399999999996	215.134385292	82.0	0.0	0.281358522577794	-0.3309053582870657	0.3309053582870657	0.281358522577794	1.2857142857142858	1.9285714285714286	2.4285714285714284	2.4593312217351433	178.1263448992907	10.38890505706126	9.290807913923144	10.10730449485087	6.79122366008484	5.725667021873475	6.7112655815269635	3.776769448028873	4.9920357043150325	2.8584781701461806	3.6286125800248588	2.135468515067518	2.826412425679943	-0.18000000000000005	2.2074591035436537	11.89235890014472	6.330980784157923	3.192350350333724	91.42730681387877	4.899909730850478	0.0	0.0	0.0	5.239211713172287	0.0	4.794537184071822	0.0	0.0	0.0	37.94808701785976	25.518234052289433
cyclobarbital	12.033772675736962	-1.1722916666666667	12.033772675736962	0.3787499999999999	0.5593503134569083	236.271	220.14299999999997	236.116092372	92.0	0.0	0.3276506998277391	-0.27653361837662854	0.3276506998277391	0.27653361837662854	1.1764705882352942	1.8235294117647058	2.2941176470588234	2.4086730423167193	391.97380386169374	12.466255326250886	9.837629046513953	9.837629046513953	8.108226125916316	5.973509423127566	5.973509423127566	4.471400381018246	4.471400381018246	3.59884458919458	3.59884458919458	2.619571464798158	2.619571464798158	-1.65	2.3025942842976477	11.824333436205329	4.313367893780384	1.7514872491492428	99.63663961429693	0.0	5.41499046939678	0.0	11.814359458703011	0.0	6.031114512338072	20.222651576156306	4.794537184071822	0.0	0.0	12.999757306524504	37.67721264469932
Cyclobutyl-5-spirobarbituric acid	11.226388888888888	-0.922708333333333	11.226388888888888	0.44212962962962954	0.47963599310816585	168.152	160.088	168.053492116	64.0	0.0	0.32763187128879084	-0.2768227177722895	0.32763187128879084	0.2768227177722895	1.0	1.5	1.8333333333333333	2.2803508798325676	258.37607576948636	8.767584713501616	6.346065214951231	6.346065214951231	5.6495010198005025	3.8194792168823417	3.8194792168823417	3.1730326074756157	3.1730326074756157	2.5305215242225314	2.5305215242225314	1.5643240353424275	1.5643240353424275	-1.3900000000000001	1.8003353813252554	7.269385824540162	2.057012563952345	0.7041784267893965	68.50153207449812	0.0	5.41499046939678	0.0	11.814359458703011	0.0	6.031114512338072	20.222651576156306	4.794537184071822	0.0	0.0	6.4208216229260096	12.841643245852019
Cycloheptane	1.5	1.5	1.5	1.5	0.4085406794096017	98.18900000000001	84.07699999999998	98.109550448	42.0	0.0	-0.0533059727891157	-0.0533059727891157	0.0533059727891157	0.0533059727891157	0.2857142857142857	0.42857142857142855	0.5714285714285714	2.0416666666666665	19.651484454403228	4.949747468305834	4.949747468305832	4.949747468305832	3.5	3.4999999999999996	3.4999999999999996	2.4748737341529154	2.4748737341529154	1.7499999999999996	1.7499999999999996	1.2374368670764575	1.2374368670764575	0.0	1.9023918646574263	5.142857142857143	3.061224489795918	1.9591836734693877	45.92307256067998	0.0	0.0	0.0	0.0	0.0	0.0	0.0	0.0	0.0	0.0	44.94575136048208	0.0
Cycloheptanol	9.089166666666667	0.025462962962962354	9.089166666666667	0.025462962962962354	0.4751221164476329	114.188	100.07599999999998	114.104465068	48.0	0.0	0.05398477474426068	-0.3931313824680338	0.3931313824680338	0.05398477474426068	0.875	1.375	1.875	2.1659635854873978	53.4071655715584	5.819990956308912	5.267204551808868	5.267204551808868	3.893846850117352	3.5746954706748872	3.5746954706748872	2.645387337827644	2.645387337827644	1.824695470674887	1.824695470674887	1.257815412915361	1.257815412915361	-0.04	1.9408784574722446	6.085628140703518	3.079539221938775	1.8263903061224485	50.71730631287599	5.106527394840706	0.0	0.0	0.0	0.0	0.0	0.0	0.0	0.0	0.0	25.683286491704038	12.841643245852019
Cycloheptene	2.298611111111111	1.3194444444444444	2.298611111111111	1.3194444444444444	0.4063379244355816	96.17299999999999	84.07699999999998	96.093900384	40.0	0.0	-0.03507328213370474	-0.08853928066218605	0.08853928066218605	0.03507328213370474	0.7142857142857143	1.2857142857142858	1.8571428571428572	2.202927766407529	54.43856189774725	4.949747468305834	4.690234444311988	4.690234444311988	3.5	3.1498299142610593	3.1498299142610593	2.1094149617604785	2.1094149617604785	1.408248290463863	1.408248290463863	0.9368563506824814	0.9368563506824814	-0.26	1.9023918646574263	4.888367952522255	2.838891422835457	1.7674018438130124	45.23346952849571	0.0	0.0	0.0	0.0	0.0	0.0	0.0	0.0	0.0	0.0	18.57286183659377	25.683286491704038
Cycloheptyl-5-spirobarbituric acid	11.751944444444444	-0.9817361111111107	11.751944444444444	0.4183796296296294	0.5775448541972776	210.23299999999995	196.12099999999998	210.100442308	82.0	0.0	0.32763187128865195	-0.2768227178142301	0.32763187128865195	0.2768227178142301	0.8	1.2666666666666666	1.7333333333333334	2.2622312278514696	294.62919048309067	10.88890505706126	8.467385558510875	8.467385558510875	7.149501019800504	5.319479216882342	5.319479216882342	4.233692779255437	4.233692779255437	3.2805215242225314	3.2805215242225314	2.366100730639064	2.366100730639064	-1.39	2.405607898022296	10.138830590094921	3.6397369056136064	1.619082727033103	87.59635841768795	0.0	5.41499046939678	0.0	11.814359458703011	0.0	6.031114512338072	20.222651576156306	4.794537184071822	0.0	0.0	25.683286491704038	12.841643245852019
Cyclohexane	1.5	1.5	1.5	1.5	0.42231618686094674	84.162	72.06599999999999	84.093900384	36.0	0.0	-0.0533059727891157	-0.0533059727891157	0.0533059727891157	0.0533059727891157	0.3333333333333333	0.5	0.6666666666666666	2.0	15.509775004326936	4.242640687119286	4.242640687119285	4.242640687119285	3.0	2.9999999999999996	2.9999999999999996	2.121320343559642	2.121320343559642	1.4999999999999996	1.4999999999999996	1.0606601717798207	1.0606601717798207	0.0	1.719973094021975	4.166666666666667	2.2222222222222223	1.0	39.55813044628337	0.0	0.0	0.0	0.0	0.0	0.0	0.0	0.0	0.0	0.0	38.524929737556064	0.0
Cyclohexanol	8.909166666666668	0.035879629629629095	8.909166666666668	0.035879629629629095	0.4863248839438126	100.161	88.06499999999998	100.088815004	42.0	0.0	0.053984774844812504	-0.39313138246784024	0.39313138246784024	0.053984774844812504	1.0	1.5714285714285714	1.8571428571428572	2.1229179499593664	46.14170945007629	5.112884175122364	4.5600977706223205	4.5600977706223205	3.393846850117352	3.0746954706748872	3.0746954706748872	2.2918339472343705	2.2918339472343705	1.574695470674887	1.574695470674887	1.0810387176187242	1.0810387176187242	-0.04	1.6856161633204378	5.10367816091954	2.3141072195146584	1.4750627509406329	44.35236419847938	5.106527394840706	0.0	0.0	0.0	0.0	0.0	0.0	0.0	0.0	0.0	19.26246486877803	12.841643245852019
Cyclohexanone	10.463055555555556	0.4641203703703709	10.463055555555556	0.4641203703703709	0.448625540575247	98.145	88.06499999999998	98.07316494	40.0	0.0	0.13241132759858107	-0.2997179089731855	0.2997179089731855	0.13241132759858107	1.0	1.5714285714285714	1.8571428571428572	2.2495440947344707	68.24920506009684	5.112884175122364	4.443782196396601	4.443782196396601	3.393846850117352	2.9112309264184786	2.9112309264184786	2.099335306374634	2.099335306374634	1.4112309264184788	1.4112309264184788	0.9461142625940432	0.9461142625940432	-0.33	1.6856161633204378	4.8199250374812594	2.101967961325131	1.298148750019123	43.719652546327126	0.0	5.783244946364939	0.0	0.0	0.0	0.0	4.794537184071822	0.0	0.0	0.0	6.4208216229260096	12.841643245852019
Cyclohexene	2.267361111111111	1.3194444444444444	2.267361111111111	1.3194444444444444	0.39251341262716427	82.14599999999999	72.06599999999999	82.07825032	34.0	0.0	-0.03506250967660176	-0.08853909262111662	0.08853909262111662	0.03506250967660176	0.8333333333333334	1.3333333333333333	1.5	2.2551447208210704	45.05865002596162	4.242640687119286	3.9831276631254413	3.9831276631254413	3.0	2.6498299142610593	2.6498299142610593	1.755861571167205	1.755861571167205	1.1582482904638631	1.1582482904638631	0.7600796553858445	0.7600796553858445	-0.26	1.719973094021975	3.914216027874565	2.012323325522952	0.8522145467348156	38.868527414099105	0.0	0.0	0.0	0.0	0.0	0.0	0.0	0.0	0.0	0.0	12.152040213667762	25.683286491704038
cycloheximide	12.176434240362813	-0.7394444444444443	12.176434240362813	0.004920005039052766	0.7571556004572341	281.352	258.16799999999995	281.162708216	112.0	0.0	0.22633805541365917	-0.39236825383180585	0.39236825383180585	0.22633805541365917	1.15	1.75	2.35	1.9621955411559604	404.09657603487466	14.861442840636295	12.094243718772416	12.094243718772416	9.363081100704113	7.40904857124262	7.40904857124262	6.53516207575487	6.53516207575487	4.529646141553298	4.529646141553298	3.604293345827675	3.604293345827675	-1.23	2.3175482721417136	15.16441948620568	6.037731963583026	3.4497455881035557	118.66544055825896	5.106527394840706	5.783244946364939	0.0	11.814359458703011	0.0	0.0	19.700400156221797	0.0	0.0	0.0	13.847474399381248	31.098276961100815
[truncated: 605 more rows]
[truncated: 151 more columns]
