# Supplementary material for: Evaluating High-Variance Leaves as Uncertainty Measure for Random Forest Regression
Source: Molecules. 2021 Oct 28;26(21):6514. doi: 10.3390/molecules26216514 (PMC8588039; doi:10.3390/molecules26216514)
Supplement: Supplementary file 1 [file molecules-26-06514-s001.zip › supplementary_materials/data_sets/non-bioactivity/freesolv/descriptors/rdkit/X.csv]

id	MaxEStateIndex	MinEStateIndex	MaxAbsEStateIndex	MinAbsEStateIndex	qed	MolWt	HeavyAtomMolWt	ExactMolWt	NumValenceElectrons	NumRadicalElectrons	MaxPartialCharge	MinPartialCharge	MaxAbsPartialCharge	MinAbsPartialCharge	FpDensityMorgan1	FpDensityMorgan2	FpDensityMorgan3	BalabanJ	BertzCT	Chi0	Chi0n	Chi0v	Chi1	Chi1n	Chi1v	Chi2n	Chi2v	Chi3n	Chi3v	Chi4n	Chi4v	HallKierAlpha	Ipc	Kappa1	Kappa2	Kappa3	LabuteASA	PEOE_VSA1	PEOE_VSA10	PEOE_VSA11	PEOE_VSA12	PEOE_VSA13	PEOE_VSA14	PEOE_VSA2	PEOE_VSA3	PEOE_VSA4	PEOE_VSA5	PEOE_VSA6	PEOE_VSA7
mobley_1017962	10.464401927437642	-0.09402777777777738	10.464401927437642	0.09402777777777738	0.4277197407264159	130.18699999999998	116.07499999999997	130.099379688	54.0	0.0	0.30500183741330067	-0.4689954278244128	0.4689954278244128	0.30500183741330067	1.4444444444444444	2.111111111111111	2.5555555555555554	2.973062408086737	78.98533616859814	7.112884175122364	6.144923705673916	6.144923705673916	4.308060412490447	3.3771567527075472	3.3771567527075472	2.033239394346625	2.033239394346625	1.2121251317525816	1.2121251317525816	0.6213996399133721	0.6213996399133721	-0.53	1.8853475857946647	8.470000000000002	5.603868808567606	5.339329135302875	56.20397104375984	4.736862953800049	0.0	0.0	0.0	0.0	5.969305287951849	4.794537184071822	0.0	0.0	0.0	19.765380445542643	6.4208216229260096
mobley_1019269	8.06625	0.34375	8.06625	0.34375	0.5128217987135145	74.123	64.04299999999999	74.07316494	32.0	0.0	0.043042283485206966	-0.39637675206921097	0.39637675206921097	0.043042283485206966	1.6	2.2	2.2	2.19060968716425	11.119415478763749	4.121320343559643	3.5685339390596003	3.5685339390596003	2.414213562373095	2.0233345472033855	2.0233345472033855	1.0771601883432524	1.0771601883432524	0.5116672736016926	0.5116672736016926	0.15811388300841892	0.15811388300841892	-0.04	1.4056390622295665	4.960000000000001	3.9600000000000004	3.9600000000000004	32.62831112321538	5.106527394840706	0.0	0.0	0.0	0.0	0.0	0.0	0.0	0.0	0.0	13.344558822616634	6.4208216229260096
mobley_1034539	6.146028596623834	0.21472757621567173	6.146028596623834	0.21472757621567173	0.3701149223599203	360.8820000000001	356.85000000000014	357.844416208	94.0	0.0	0.07995621051332959	-0.08271244023625789	0.08271244023625789	0.07995621051332959	0.5555555555555556	1.2222222222222223	1.8333333333333333	2.6749554502007733	620.4500798683472	13.4472292782632	8.577187914813866	13.112761590924595	8.413591357920936	4.699277559929892	6.967064397985258	3.4767850053014073	5.832278804550911	2.3332288428395245	4.823674523588227	1.446596226320615	2.655819710634109	0.17999999999999994	2.3459422651490653	14.586227811599894	5.6636735958285	2.6971387556458106	134.308094686851	0.0	0.0	0.0	0.0	0.0	0.0	0.0	0.0	0.0	0.0	75.6720064098567	23.762552697081826
mobley_1036761	5.634722222222223	0.5358796296296295	5.634722222222223	0.5358796296296295	0.486084458999398	99.17699999999999	86.073	99.10479941599999	42.0	0.0	0.003877844068942019	-0.32771175382425516	0.32771175382425516	0.003877844068942019	1.0	1.5714285714285714	1.8571428571428572	2.1229179499593664	46.14170945007629	5.112884175122364	4.690234444311988	4.690234444311988	3.393846850117352	3.1498299142610593	3.1498299142610593	2.3980900963552916	2.3980900963552916	1.6498299142610593	1.6498299142610593	1.1341667921791847	1.1341667921791847	-0.04	1.6856161633204378	5.10367816091954	2.3141072195146584	1.4750627509406329	44.89802114329608	5.733667477162185	0.0	0.0	0.0	0.0	0.0	0.0	0.0	0.0	0.0	19.26246486877803	12.841643245852019
mobley_1046331	9.75204081632653	0.412037037037037	9.75204081632653	0.412037037037037	0.5511192970243255	122.12299999999996	116.07499999999999	122.036779432	46.0	0.0	0.2979959636284118	-0.42876461767643675	0.42876461767643675	0.2979959636284118	1.2222222222222223	1.8888888888888888	2.4444444444444446	2.719528532842932	181.367456039361	6.52709773749546	4.7805981960654815	4.7805981960654815	4.431851652578137	2.5862122685459226	2.5862122685459226	1.5271287046478375	1.5271287046478375	0.9274004510903507	0.9274004510903507	0.5546182035069693	0.5546182035069693	-1.31	1.9100860088599136	5.820039011703511	2.8682110040110644	1.5671993724978988	53.07141256344422	4.736862953800049	5.749511833283905	0.0	0.0	6.472220864716464	0.0	4.794537184071822	0.0	0.0	0.0	18.19910120538483	12.13273413692322
mobley_1075836	9.958333333333334	-0.157407407407407	9.958333333333334	0.157407407407407	0.43785087777866244	88.106	80.04199999999999	88.052429496	36.0	0.0	0.30472073144092393	-0.46900295028300515	0.46900295028300515	0.30472073144092393	1.8333333333333333	2.3333333333333335	2.3333333333333335	2.9881608821342693	43.50977500432694	4.991563831562721	4.023603362114274	4.023603362114274	2.808060412490447	1.8771567527075474	1.8771567527075474	0.9296860037533515	0.9296860037533515	0.5163460352255528	0.5163460352255528	0.14433756729740646	0.14433756729740646	-0.53	1.6500224216483543	5.469999999999999	2.693713646532438	1.7581844380403455	37.10914470057002	4.736862953800049	0.0	0.0	0.0	0.0	5.969305287951849	4.794537184071822	0.0	0.0	0.0	6.923737199690624	0.0
mobley_1079207	5.560524691358024	0.678240740740741	5.560524691358024	0.678240740740741	0.5285863388321962	147.00400000000002	142.972	145.969005488	42.0	0.0	0.0420299105976315	-0.0842889078864603	0.0842889078864603	0.0420299105976315	1.0	1.5	1.75	3.077660437970554	166.38833891467198	5.983127663125442	4.0653300227769575	5.577187914813868	3.7876937002347035	2.1993316780551457	2.9552606240736	1.4398901041659335	2.3127616651099028	0.7866639489141559	1.2568581544896333	0.4599142288922466	0.8963381998211152	-0.20000000000000007	1.6423714487439025	5.9282051282051285	2.3818408996251557	1.391420241566014	58.037935573260306	0.0	0.0	0.0	0.0	0.0	0.0	0.0	0.0	0.0	0.0	29.26824684892664	18.19910120538483
mobley_1107178	2.2883333333333336	1.22	2.2883333333333336	1.22	0.3673267500017498	155.96599999999998	150.926	155.94359816	20.0	0.0	-0.003318429251282842	-0.086675952194542	0.086675952194542	0.003318429251282842	2.0	2.0	2.0	1.6329931618554523	2.7548875021634682	2.7071067811865475	2.0850712541957748	4.242569545372097	1.4142135623730951	0.9743680230989717	2.4999496951881373	0.26726124191242434	1.79284291400159	0.0	0.0	0.0	0.0	0.73	0.9182958340544894	3.73	2.73	2.73	34.36603126326979	0.0	0.0	0.0	0.0	0.0	0.0	0.0	0.0	0.0	0.0	29.51460782675868	4.42755240229441
mobley_1139153	2.2847222222222223	0.5219907407407407	2.2847222222222223	0.5219907407407407	0.4911539632740701	114.232	96.08799999999998	114.14085057599999	50.0	0.0	-0.038018218252164164	-0.06275372160759639	0.06275372160759639	0.038018218252164164	1.125	1.5	1.5	3.388924101358251	54.928786893420316	6.784457050376174	6.784457050376174	6.784457050376174	3.4165022194363885	3.4165022194363885	3.4165022194363885	4.158631167129105	4.158631167129105	1.0206207261596576	1.0206207261596576	1.2247448713915892	1.2247448713915892	0.0	1.210810026106033	8.0	2.52	6.0	53.2938458286058	0.0	0.0	0.0	0.0	0.0	0.0	0.0	0.0	0.0	0.0	34.61868599845312	17.75371813848418
mobley_1144156	4.833333333333333	0.84375	4.833333333333333	0.84375	0.4752681489358652	74.123	64.04299999999999	74.07316494	32.0	0.0	0.043708412524692805	-0.3820258357826421	0.3820258357826421	0.043708412524692805	1.2	1.6	1.6	2.19060968716425	11.119415478763749	4.121320343559643	3.822461852836958	3.822461852836958	2.414213562373095	1.9915638315627207	1.9915638315627207	0.7814744144215573	0.7814744144215573	0.408248290463863	0.408248290463863	0.2041241452319315	0.2041241452319315	-0.04	1.4056390622295665	4.960000000000001	3.9600000000000004	3.9600000000000004	32.94762260052625	4.736862953800049	0.0	0.0	0.0	0.0	0.0	0.0	0.0	0.0	0.0	0.0	13.847474399381248
mobley_1160109	11.267824074074074	0.2968518518518517	11.267824074074074	0.2968518518518517	0.527654380025224	152.237	136.10899999999998	152.120115132	62.0	0.0	0.13579651142146004	-0.29939075865816656	0.29939075865816656	0.13579651142146004	1.5454545454545454	2.1818181818181817	2.6363636363636362	2.527424900472302	181.3117986128446	8.430721420318147	7.391375953589305	7.391375953589305	5.109060905280622	4.29067633618932	4.29067633618932	3.6921109229179554	3.6921109229179554	2.6422947856517927	2.6422947856517927	1.578900263768792	1.578900263768792	-0.5900000000000001	1.9415183650407188	8.506061479346783	3.205189072281423	1.9187079599878345	68.4898179717293	0.0	5.783244946364939	0.0	0.0	0.0	0.0	4.794537184071822	0.0	0.0	0.0	19.075777413358388	25.683286491704035
mobley_1178614	8.787314814814815	0.13348765432098797	8.787314814814815	0.13348765432098797	0.5671077548351335	128.558	123.51799999999999	128.00289246	42.0	0.0	0.1336666127516892	-0.5063956313983089	0.5063956313983089	0.1336666127516892	1.25	1.875	2.25	3.134861511345448	164.63833891467198	5.983127663125442	4.134579145267688	4.890508091286143	3.8045304526403108	2.2399393034442188	2.617903776453446	1.45141155450677	1.858611681247376	0.852452786658065	1.1720653149186553	0.4517288365472776	0.5874622121274796	-0.6900000000000001	1.7681772153059907	5.446798905608755	2.052669547891518	0.9279652875317153	52.528903098574645	5.106527394840706	5.749511833283905	0.0	0.0	0.0	0.0	0.0	0.0	0.0	0.0	23.733674027155736	12.13273413692322
mobley_1189457	2.1018518518518516	1.326388888888889	2.1018518518518516	1.326388888888889	0.5179452823981447	124.208	116.14399999999998	124.034671256	42.0	0.0	0.006906893238164152	-0.1296018262146687	0.1296018262146687	0.006906893238164152	1.125	1.75	2.125	2.8320858350070903	145.73281445033504	5.819990956308912	4.794999636411992	5.6114962173397185	3.931851652578137	2.5230560382187543	3.7478009096103433	1.5171766748170736	2.3968294860719683	0.9789074255654433	1.722477473332384	0.5565779913075295	0.9858783585471154	-0.43000000000000005	1.9034911933164034	5.702100396301189	2.7753267143123623	1.27017546560623	53.91945525925881	0.0	0.0	0.0	0.0	0.0	0.0	0.0	0.0	0.0	11.761884949391115	18.19910120538483	18.388503320434623
mobley_1199854	2.351388888888889	1.2894444444444444	2.351388888888889	1.2894444444444444	0.4155697992996972	169.993	162.93699999999998	169.959248224	26.0	0.0	-0.0007353058724687204	-0.08638675432045004	0.08638675432045004	0.0007353058724687204	1.75	2.0	2.0	1.9747448713915894	5.245112497836532	3.414213562373095	2.7921780353823222	4.949676326558645	1.914213562373095	1.4743680230989717	2.9999496951881373	0.6889822365046134	1.7677313820927743	0.18898223650461354	1.2677313820927745	0.0	0.0	0.73	1.370950594454669	4.730000000000001	3.7300000000000018	2.7300000000000018	40.7309733776664	0.0	0.0	0.0	0.0	0.0	0.0	0.0	0.0	0.0	0.0	29.51460782675868	10.84837402522042
mobley_1231151	5.274691358024691	0.30555555555555536	5.274691358024691	0.30555555555555536	0.38654183387765095	78.542	71.48599999999999	78.023627904	26.0	0.0	0.02791283065305066	-0.12361177098870252	0.12361177098870252	0.02791283065305066	1.5	1.5	1.5	2.3237900077244498	8.0	3.5773502691896257	2.955314742198853	3.711243688217307	1.7320508075688772	1.372918428615244	1.8093542090872288	1.0137860496616107	1.8866576106055803	0.0	0.0	0.0	0.0	0.29	0.8112781244591328	4.29	1.5939513677811554	45.31259215219977	31.77240148350444	0.0	0.0	0.0	0.0	0.0	0.0	0.0	0.0	0.0	11.600939890232516	0.0	13.847474399381248
mobley_1235151	9.67967970521542	-0.2681944444444446	9.67967970521542	0.13277777777777766	0.3175324552036776	117.14799999999998	106.05999999999999	117.078978592	48.0	0.0	0.2034181321177379	-0.2645486578330494	0.2645486578330494	0.2034181321177379	1.5	2.125	2.5	2.822354554248032	72.82892142331043	6.405777393935816	5.092137301173874	5.092137301173874	3.770055610029662	2.8884829188734966	2.8884829188734966	1.7634480679336801	1.7634480679336801	0.9442414594367479	0.9442414594367479	0.49090284374856985	0.49090284374856985	-0.6000000000000001	1.6646727945202302	7.3999999999999995	4.5562499999999995	5.4	48.851995207915785	0.0	0.0	0.0	6.544756405912575	0.0	0.0	10.114318268765572	0.0	0.0	0.0	13.344558822616634	6.4208216229260096
mobley_1244778	9.089166666666667	0.025462962962962576	9.089166666666667	0.025462962962962576	0.4751221164476329	114.188	100.07599999999998	114.104465068	48.0	0.0	0.05398477474426068	-0.3931313824680338	0.3931313824680338	0.05398477474426068	0.875	1.375	1.875	2.1659635854873978	53.4071655715584	5.819990956308912	5.267204551808868	5.267204551808868	3.893846850117352	3.574695470674887	3.574695470674887	2.645387337827644	2.645387337827644	1.824695470674887	1.824695470674887	1.2578154129153607	1.2578154129153607	-0.04	1.9408784574722446	6.085628140703518	3.079539221938775	1.8263903061224485	50.71730631287599	5.106527394840706	0.0	0.0	0.0	0.0	0.0	0.0	0.0	0.0	0.0	25.683286491704038	12.841643245852019
mobley_1261349	2.1875	0.5	2.1875	0.5	0.4105781835342534	72.151	60.05499999999999	72.093900384	32.0	0.0	-0.04110154814903501	-0.060438148494705184	0.060438148494705184	0.04110154814903501	0.8	0.8	0.8	3.0237157840738176	15.509775004326936	4.5	4.5	4.5	2.0	2.0	2.0	3.0	3.0	0.0	0.0	0.0	0.0	0.0	0.7219280948873623	5.0	1.0	0.0	34.19901948541599	0.0	0.0	0.0	0.0	0.0	0.0	0.0	0.0	0.0	0.0	27.694948798762496	5.41499046939678
mobley_1278715	5.1442901234567895	-1.8495370370370363	5.1442901234567895	1.8495370370370363	0.5625816127094442	236.74	236.74	233.81311608	50.0	0.0	0.23639143836042661	-0.07879714612014221	0.23639143836042661	0.07879714612014221	0.5	0.625	0.625	4.020391543176799	61.50977500432693	7.0	3.2677868380553634	7.80336051416609	3.25	1.3838934190276817	3.651680257083045	0.9955181380852693	5.557982985684381	0.32142857142857134	2.8928571428571432	0.0	0.0	1.74	1.253297578463043	9.739999999999998	2.7734471119925246	3.048261290221903	76.92379050351619	0.0	0.0	0.0	7.585071871059542	0.0	0.0	0.0	0.0	0.0	0.0	69.60563934139509	0.0
mobley_129464	5.314444444444445	0.9548611111111112	5.314444444444445	0.9548611111111112	0.5020748997224442	130.231	112.08699999999997	130.135765196	56.0	0.0	0.046543272315233225	-0.3814528145933262	0.3814528145933262	0.046543272315233225	0.8888888888888888	1.3333333333333333	1.6666666666666667	2.595082706793886	37.832293921787276	6.949747468305834	6.650888977583149	6.650888977583149	4.414213562373095	3.9915638315627207	3.9915638315627207	2.3194792168823417	2.3194792168823417	1.284457050376173	1.284457050376173	0.5948613524427101	0.5948613524427101	-0.04	1.88523483624215	8.960000000000003	7.960000000000003	7.9600000000000035	58.40739105811268	4.736862953800049	0.0	0.0	0.0	0.0	0.0	0.0	0.0	0.0	0.0	26.689117645233267	12.841643245852019
mobley_1323538	11.346527777777778	-3.219328703703704	11.346527777777778	0.3306327160493827	0.5904722914889335	182.15599999999995	167.03599999999997	182.07079559	68.0	0.0	0.4742480477050508	-0.2871683552461137	0.4742480477050508	0.2871683552461137	0.9090909090909091	1.1818181818181819	1.3636363636363635	3.9084719497758695	112.769535289866	8.742640687119287	7.201527100915053	8.09595429191497	5.181980515339465	3.717642490684303	5.178235977364746	1.7005373339051382	3.3695611941465384	0.8616399836459989	2.584919950937996	0.5861450479002464	1.75843514370074	0.10999999999999996	1.8813889835941084	11.110000000000001	5.7213645832552	4.534240771185683	67.4542079628083	0.0	0.0	0.0	0.0	0.0	7.822697123132171	13.571241485135452	4.565048284931329	0.0	0.0	0.0	20.771211599071872
mobley_1328465	5.095679012345679	-0.40586419753086433	5.095679012345679	0.30864197530864224	0.48025754849873664	133.405	130.381	131.930033136	32.0	0.0	0.12082872501594434	-0.12377171147587997	0.12377171147587997	0.12082872501594434	1.4	1.6	1.6	2.5395388613593908	18.854752972273346	4.284457050376173	2.418350469403855	4.686137307459218	2.270055610029662	1.1119453128482721	2.51933935761709	0.545388659770508	2.1310376386169176	0.11664236870396086	1.049781318335648	0.0	0.0	0.8699999999999999	1.3787834934861756	5.87	3.0753388090349074	4.87	46.013991822871176	0.0	4.836269690250055	0.0	0.0	0.0	0.0	0.0	0.0	0.0	34.802819670697545	0.0	0.0
mobley_1328936	10.902503779289493	-0.5267271352985641	10.902503779289493	0.04846938775510168	0.39230418241368775	181.147	174.09099999999998	181.037507704	68.0	0.0	0.3373500103780115	-0.4654174757714745	0.4654174757714745	0.3373500103780115	1.3846153846153846	1.9230769230769231	2.3076923076923075	2.934041941115117	330.5021927396972	9.844934982691242	6.889607834113914	6.889607834113914	6.147065707741406	3.4766189553937354	3.4766189553937354	2.2955654332242195	2.2955654332242195	1.4992208883157765	1.4992208883157765	0.8370801510000623	0.8370801510000623	-1.91	2.1658695354533575	9.180171325518485	3.6613433118979954	2.0179531340288914	74.08933040034063	4.736862953800049	0.0	0.0	0.0	5.687386274683562	5.969305287951849	10.114318268765572	4.794537184071822	0.0	0.0	0.0	12.13273413692322
mobley_1352110	11.527920445956159	0.24796296296296338	11.527920445956159	0.24796296296296338	0.6593925489959446	203.35099999999994	182.18299999999996	203.134385292	78.0	0.0	0.28111747634732015	-0.33388830354775034	0.33388830354775034	0.28111747634732015	1.2307692307692308	1.9230769230769231	2.3846153846153846	3.7055303690302397	138.88643538696058	10.104448006685086	9.00635086354697	9.822847444474696	6.256748817474191	5.174306098401974	6.159904658055462	3.0475917498246337	4.093756027385031	1.8511656313742268	2.968687531888521	1.0081340228460687	1.7898393179550247	-0.18000000000000005	2.155495582874087	12.819999999999999	8.419687014001621	5.967938870866066	86.06819585301139	4.899909730850478	0.0	0.0	0.0	5.239211713172287	0.0	4.794537184071822	0.0	0.0	0.0	32.03018097169837	19.765380445542643
mobley_1363784	3.9837962962962963	1.226851851851852	3.9837962962962963	1.226851851851852	0.49138777691763613	107.15599999999999	98.08399999999999	107.073499288	42.0	0.0	0.02967469013995768	-0.26418180225198346	0.26418180225198346	0.02967469013995768	1.125	1.625	1.875	3.077660437970553	164.24662946459569	5.983127663125442	5.179264403068836	5.179264403068836	3.7876937002347035	2.6710983178735743	2.6710983178735743	2.039641527257139	2.039641527257139	1.0116830880086127	1.0116830880086127	0.7060576503539044	0.7060576503539044	-0.8500000000000001	1.6423714487439025	5.2898601398601395	1.94826211591866	1.0594030875809968	49.38093532923669	0.0	0.0	0.0	0.0	0.0	0.0	4.9839785209472085	0.0	0.0	0.0	6.06636706846161	24.974377382775238
mobley_1396156	10.534635928445452	-0.7790123456790119	10.534635928445452	0.10283950617283888	0.32115748100894936	295.33600000000007	295.33600000000007	292.83716663999996	76.0	0.0	0.30898784352302544	-0.25821512535158025	0.30898784352302544	0.25821512535158025	0.7857142857142857	1.0714285714285714	1.3571428571428572	3.682463305848331	390.1682702160744	11.041451884327383	6.153532541473821	9.933177271566093	6.374785217660713	3.0336663519431584	4.9234887169892945	2.1756277653580955	4.065450130404232	1.369205744301573	3.626004920627488	0.753609428085022	2.0200221281164508	0.06999999999999978	2.112066060343762	12.141073205401563	4.289049481140565	1.8772308667996151	103.60070997640513	0.0	10.045266627482652	0.0	0.0	0.0	5.687386274683562	10.114318268765572	0.0	0.0	0.0	58.00469945116258	0.0
mobley_1417007	11.902314814814815	-1.688251133786848	11.902314814814815	0.2540046296296292	0.3233123114334685	300.59400000000005	292.53000000000003	298.934132536	88.0	0.0	0.25639446437470514	-0.27310765155823274	0.27310765155823274	0.25639446437470514	1.125	1.5625	1.9375	2.179857528512065	340.2558236666765	11.922285251880869	8.029466525050827	11.113749944033918	7.399665467030782	4.686117024256394	6.593407105418051	3.663675939004449	7.777324410340432	2.6619253750981064	4.0324679413218645	1.9633510697663967	3.242161917956184	0.09999999999999987	2.427765300552248	12.554156834581583	4.406909763509051	2.348289515823799	112.20868669068935	0.0	0.0	0.0	11.814359458703011	3.1245679193505507	0.0	9.589074368143644	4.305215991296234	0.0	0.0	46.954859884365305	12.841643245852019
mobley_1424265	2.1666666666666665	1.3379629629629632	2.1666666666666665	1.3379629629629632	0.47575768534032103	106.16799999999999	96.08799999999998	106.07825032	42.0	0.0	-0.03976460504894693	-0.06174087142677341	0.06174087142677341	0.03976460504894693	1.0	1.5	1.75	3.077660437970554	159.89811391899892	5.983127663125442	5.309401076758503	5.309401076758503	3.787693700234704	2.821367205045919	2.821367205045919	2.1581548620732005	2.1581548620732005	1.1735753140545637	1.1735753140545637	0.8070155245349351	0.8070155245349351	-0.78	1.6423714487439025	5.358504155124653	1.9937447122872558	1.0935372033822537	50.16128734829017	0.0	0.0	0.0	0.0	0.0	0.0	0.0	0.0	0.0	0.0	35.392371257240434	13.847474399381248
mobley_1449384	2.212962962962963	0.6533333333333332	2.212962962962963	0.6533333333333332	0.5532584920101852	134.222	120.10999999999997	134.109550448	54.0	0.0	-0.021882053067443556	-0.0590419921968874	0.0590419921968874	0.021882053067443556	1.0	1.5	1.9	2.893762783606678	193.78322454351996	7.560477932315068	6.886751345948129	6.886751345948129	4.698377302757663	3.764742878019983	3.764742878019983	3.0653841409022107	3.0653841409022107	1.7440169358562931	1.7440169358562931	0.9513530918323416	0.9513530918323416	-0.78	1.8845053612018057	7.328459869848157	2.8694839561664094	1.598288065805947	62.8911715770834	0.0	0.0	0.0	0.0	0.0	0.0	0.0	0.0	0.0	0.0	43.67639416492468	18.405094737549014
mobley_1469079	5.905221893284062	0.4475905454774507	5.905221893284062	0.4475905454774507	0.5673134908330619	253.084	247.03599999999997	251.974484792	80.0	0.0	0.17124710407685684	-0.4494555700938691	0.4494555700938691	0.17124710407685684	0.6875	1.125	1.5625	2.1212342606299273	516.9403729860492	11.120955864630137	8.036527142083937	9.548385034120844	7.737183443017883	4.676511861505832	5.432440807524286	3.3639111343997685	4.1783113878809806	2.275631071094754	2.9977811372810246	1.5255840272903298	1.8328889981637972	-1.38	2.281545181471642	9.818373496331244	3.578654076487386	1.5075655089018505	102.31628908480887	9.473725907600098	0.0	22.99804733313562	0.0	0.0	0.0	0.0	0.0	0.0	0.0	35.33461391738825	12.13273413692322
mobley_1502181	10.47643857079869	0.33009117535903254	10.47643857079869	0.33009117535903254	0.5209988837775531	142.24199999999996	124.09799999999997	142.135765196	60.0	0.0	0.1293399502822649	-0.30003102349469607	0.30003102349469607	0.1293399502822649	1.1	1.7	2.2	2.838589121813916	86.72905595320057	7.819990956308912	7.150888977583149	7.150888977583149	4.770055610029662	4.2647843170117525	4.2647843170117525	2.866228665495706	2.866228665495706	1.632392158505876	1.632392158505876	0.9774988695386135	0.9774988695386135	-0.33	1.8709889548563379	9.67	6.785340253748558	7.669999999999999	63.82031004304618	4.794537184071822	5.783244946364939	0.0	0.0	0.0	0.0	0.0	0.0	0.0	0.0	32.60702369139466	13.344558822616634
mobley_1520842	3.8455555555555554	1.2592592592592595	3.8455555555555554	1.2592592592592595	0.4719983679006756	93.12899999999999	86.073	93.057849224	36.0	0.0	0.02699300482342639	-0.2647166344741127	0.2647166344741127	0.02699300482342639	1.2857142857142858	1.8571428571428572	2.142857142857143	3.0214653097240864	134.10736969541455	5.112884175122364	4.256614672258461	4.256614672258461	3.393846850117352	2.260414715350615	2.260414715350615	1.524563864689584	1.524563864689584	0.8469872147279688	0.8469872147279688	0.4264497467203111	0.4264497467203111	-0.8500000000000001	1.6856161633204378	4.31260162601626	1.7349674800723753	0.9995769964301435	43.01599321484009	0.0	0.0	0.0	0.0	0.0	0.0	4.9839785209472085	0.0	0.0	0.0	0.0	24.619922828310838
mobley_1527293	13.966636432350718	-0.9566100823045265	13.966636432350718	0.39648148148148077	0.8937504426107861	244.265	231.16099999999994	244.089957876	92.0	0.0	0.31018714849415946	-0.4807884920982788	0.4807884920982788	0.31018714849415946	1.1666666666666667	1.8333333333333333	2.388888888888889	2.401363871712573	563.9612141459353	13.120955864630139	9.929578781679682	9.929578781679682	8.592224152875016	5.670131192101321	5.670131192101321	4.165234574153599	4.165234574153599	2.948361326191153	2.948361326191153	1.795097562939458	1.795097562939458	-2.1599999999999997	2.3826482345604867	12.300954293871056	5.001422908877978	2.399039500976548	104.70461492391682	5.106527394840706	5.817220841045895	0.0	0.0	0.0	5.969305287951849	4.794537184071822	4.39041504767482	0.0	0.0	42.46456947923127	24.117007251546223
mobley_1563176	4.000663580246914	1.0381944444444444	4.000663580246914	1.0381944444444444	0.49025297206668045	90.191	80.11099999999999	90.05032132	32.0	0.0	-0.009801490450561945	-0.17936407937677334	0.17936407937677334	0.009801490450561945	1.6	2.2	2.2	2.19060968716425	11.119415478763749	4.121320343559643	3.5685339390596003	4.462961130059516	2.414213562373095	2.0233345472033855	2.655790079237061	1.0771601883432524	1.5243737838432103	0.5116672736016926	0.8278950396185305	0.15811388300841892	0.4743416490252568	0.35	1.4056390622295665	5.35	4.349999999999999	4.349999999999998	38.9891440344211	0.0	0.0	0.0	0.0	0.0	0.0	0.0	0.0	12.628789148012991	0.0	13.344558822616634	12.1736752296728
mobley_1571523	9.100092592592592	0.3842592592592595	9.100092592592592	0.3842592592592595	0.5577043959706656	122.16699999999999	112.08699999999997	122.07316494	48.0	0.0	0.11824500517075913	-0.5076768161260042	0.5076768161260042	0.11824500517075913	1.2222222222222223	1.8888888888888888	2.3333333333333335	3.2478347337367026	195.5576620543373	6.8533711511285205	5.679264403068836	5.679264403068836	4.21521405516327	2.967623733606272	2.967623733606272	2.2190365360014046	2.2190365360014046	1.5760368225179058	1.5760368225179058	0.7356077714247977	0.7356077714247977	-0.98	1.8289585849367	6.144688279301746	2.094917408045428	1.043572384208626	54.95552110048619	5.106527394840706	5.749511833283905	0.0	0.0	0.0	0.0	0.0	0.0	0.0	0.0	12.13273413692322	31.040744451236847
mobley_1592519	10.695651927437641	-0.05930555555555528	10.695651927437641	0.05930555555555528	0.4361738106721368	144.21399999999997	128.08599999999998	144.115029752	60.0	0.0	0.3052674242159281	-0.46596920788327123	0.46596920788327123	0.3052674242159281	1.3	2.0	2.5	3.0523751890457076	89.25838096618138	7.819990956308912	6.852030486860464	6.852030486860464	4.808060412490447	3.9646903780250446	3.9646903780250446	2.262127951006913	2.262127951006913	1.289779436134093	1.289779436134093	0.7524939886609543	0.7524939886609543	-0.53	1.8918171912353576	9.47	6.588063754427392	5.603868808567606	62.56891315815645	4.736862953800049	0.0	0.0	0.0	0.0	5.969305287951849	4.794537184071822	0.0	0.0	0.0	19.765380445542643	13.344558822616634
mobley_1615431	5.25	0.3749999999999998	5.25	0.3749999999999998	0.5164411302422239	102.177	88.06499999999998	102.104465068	44.0	0.0	0.052185621038162336	-0.37614367594581366	0.37614367594581366	0.052185621038162336	0.8571428571428571	1.1428571428571428	1.1428571428571428	2.953223174561293	33.44467835888275	5.861807319565799	5.562948828843115	5.562948828843115	3.125897657686229	2.780805597549535	2.780805597549535	2.2335923434492697	2.2335923434492697	0.5443310539518176	0.5443310539518176	0.5443310539518176	0.5443310539518176	-0.04	1.272905595320056	6.96	3.026851631655436	5.960000000000001	45.67750682931946	4.736862953800049	0.0	0.0	0.0	0.0	0.0	0.0	0.0	0.0	0.0	0.0	27.694948798762496
mobley_1636752	7.0	1.0	7.0	1.0	0.38528440447384316	32.042	28.009999999999998	32.026214748	14.0	0.0	0.031940683717728124	-0.3996302435573072	0.3996302435573072	0.031940683717728124	1.5	1.5	1.5	1.0	2.0	2.0	1.4472135954999579	1.4472135954999579	1.0	0.4472135954999579	0.4472135954999579	0.0	0.0	0.0	0.0	0.0	0.0	-0.04	1.0	1.96	0.9600000000000016	-27.040000000000028	13.533484780025564	5.106527394840706	0.0	0.0	0.0	0.0	0.0	0.0	0.0	0.0	0.0	0.0	0.0
mobley_1650157	8.520833333333332	-0.5	8.520833333333332	0.5	0.4498276567484776	74.12299999999999	64.04299999999999	74.07316494	32.0	0.0	0.05632585341065862	-0.3907600879079809	0.3907600879079809	0.05632585341065862	1.2	1.2	1.2	3.0237157840738176	19.11941547876375	4.5	3.947213595499958	3.947213595499958	2.0	1.723606797749979	1.723606797749979	2.1708203932499366	2.1708203932499366	0.0	0.0	0.0	0.0	-0.04	0.7219280948873623	4.960000000000001	0.9767560019818928	9507.96	32.62831112321538	5.106527394840706	0.0	0.0	0.0	0.0	0.0	0.0	0.0	0.0	0.0	0.0	20.771211599071872
mobley_1659169	5.006944444444445	0.8888888888888888	5.006944444444445	0.8888888888888888	0.4340574553786442	87.12200000000001	78.04999999999998	87.068413908	36.0	0.0	0.05910807224558097	-0.37881251357971846	0.37881251357971846	0.05910807224558097	1.1666666666666667	1.8333333333333333	2.0	2.0	23.019550008653873	4.242640687119286	3.736675415210053	3.736675415210053	3.0	2.284457050376173	2.284457050376173	1.3623724356957945	1.3623724356957945	0.846352670420018	0.846352670420018	0.5157372072107785	0.5157372072107785	-0.08	1.719973094021975	4.088918918918919	2.157216946676406	0.9536924762600438	37.491653630605065	10.05365155780638	0.0	0.0	0.0	0.0	0.0	0.0	0.0	0.0	0.0	0.0	0.0
mobley_1662128	3.4791666666666665	1.0833333333333335	3.4791666666666665	1.0833333333333335	0.39998668920534597	56.108000000000004	48.044	56.062600255999996	24.0	0.0	-0.038200393605486604	-0.10309322712116141	0.10309322712116141	0.038200393605486604	2.0	2.25	2.25	2.2968352619191386	14.0	3.414213562373095	2.9915638315627207	2.9915638315627207	1.914213562373095	1.5236033621142737	1.5236033621142737	0.6969234250586759	0.6969234250586759	0.28867513459481287	0.28867513459481287	0.0	0.0	-0.26	1.370950594454669	3.7400000000000007	2.7400000000000007	1.7400000000000013	27.14447433883512	0.0	0.0	0.0	0.0	0.0	0.0	0.0	0.0	0.0	6.578935683598497	12.999757306524504	6.4208216229260096
mobley_1674094	4.964583333333334	0.9409722222222222	4.964583333333334	0.9409722222222222	0.35180438170232986	82.146	72.06599999999999	82.07825032	34.0	0.0	0.008590856339665517	-0.12010931716807507	0.12010931716807507	0.008590856339665517	1.6666666666666667	2.3333333333333335	2.5	2.5438576444484196	47.548875021634686	4.82842712474619	4.198670612749268	4.198670612749268	2.914213562373095	2.349335306374634	2.349335306374634	1.307677535825205	1.307677535825205	0.6746676531873169	0.6746676531873169	0.2788387679126026	0.2788387679126026	-0.44	1.6143308351592656	5.559999999999999	4.559999999999998	3.5599999999999987	39.56318699167186	0.0	0.0	0.0	0.0	0.0	0.0	0.0	0.0	0.0	12.343784214475903	13.344558822616634	6.4208216229260096
mobley_1708457	9.631944444444445	-2.6666666666666665	9.631944444444445	1.1597222222222223	0.4113012117885555	94.135	88.087	94.008850432	32.0	0.0	0.1441041774452434	-0.2294144591416005	0.2294144591416005	0.1441041774452434	1.2	1.2	1.2	4.062942298971397	90.81635834269238	4.5	3.2247448713915894	4.041241452319316	2.0	1.1498299142610595	3.449489742783178	1.142956338874507	3.4288690166235205	0.0	0.0	0.0	0.0	-0.050000000000000044	0.7219280948873623	4.95	0.9709730951204013	6007.949999999991	31.72959152401275	0.0	9.837253136417502	0.0	0.0	0.0	0.0	0.0	8.417796984328938	0.0	0.0	0.0	0.0
mobley_1717215	8.95138888888889	0.375	8.95138888888889	0.375	0.3912258247330487	60.05200000000001	56.02	60.021129368000004	24.0	0.0	0.29229926118868244	-0.47122144651324294	0.47122144651324294	0.29229926118868244	2.0	2.25	2.25	2.296835261919139	18.0	3.414213562373095	2.393846850117352	2.393846850117352	1.914213562373095	0.8796528112548949	0.8796528112548949	0.33192730526045355	0.33192730526045355	0.09622504486493766	0.09622504486493766	0.0	0.0	-0.53	1.370950594454669	3.4699999999999998	2.4699999999999993	1.4699999999999982	24.379260471776803	4.736862953800049	0.0	0.0	0.0	6.472220864716464	0.0	4.794537184071822	0.0	0.0	0.0	0.0	0.0
mobley_1722522	10.420833333333334	-0.08796296296296258	10.420833333333334	0.08796296296296258	0.5200986676423002	116.16	104.06399999999998	116.083729624	48.0	0.0	0.30525680561770935	-0.46596933451826794	0.46596933451826794	0.30525680561770935	1.5	2.125	2.5	3.0551722039096187	60.92878689342031	6.405777393935816	5.437816924487368	5.437816924487368	3.808060412490447	2.9646903780250446	2.9646903780250446	1.5550211698203655	1.5550211698203655	0.7594493502441828	0.7594493502441828	0.4372805665954794	0.4372805665954794	-0.53	1.6750754835015291	7.470000000000001	4.624559505409582	3.6528153564899446	49.83902892936323	4.736862953800049	0.0	0.0	0.0	0.0	5.969305287951849	4.794537184071822	0.0	0.0	0.0	6.923737199690624	13.344558822616634
mobley_1723043	11.609375	-5.96875	11.609375	5.96875	0.5267889724198539	200.02799999999996	200.02799999999996	199.98722576	72.0	0.0	0.3845038476620061	-0.19225192383100306	0.3845038476620061	0.19225192383100306	0.3333333333333333	0.4166666666666667	0.5	3.159591794226542	151.0977500432694	10.0	5.023715784073817	5.023715784073817	5.0	2.511857892036909	2.511857892036909	2.2975721777511944	2.2975721777511944	1.5773575174470256	1.5773575174470256	0.7261787587235126	0.7261787587235126	-0.56	1.8449384474572177	9.527412587412588	1.6932819252408293	0.5353890210905533	60.152529440900025	0.0	0.0	0.0	0.0	0.0	23.690116672378306	0.0	0.0	35.123320381398564	0.0	0.0	0.0
mobley_1728386	10.423148148148147	-0.3790740740740739	10.423148148148147	0.3790740740740739	0.5859367170668044	121.13899999999997	114.08299999999998	121.052763844	46.0	0.0	0.24819511424564836	-0.3655995116322135	0.3655995116322135	0.24819511424564836	1.2222222222222223	1.7777777777777777	2.111111111111111	2.98145461404113	205.415952604261	6.69023444431199	4.872349905601618	4.872349905601618	4.304530452640311	2.6534828823497043	2.6534828823497043	1.7302761738955692	1.7302761738955692	1.0583068652130645	1.0583068652130645	0.6024192791615889	0.6024192791615889	-1.31	1.9003726279897948	5.820039011703511	2.306763635550358	1.2877050319358112	53.29775803095005	5.733667477162185	0.0	0.0	5.907179729351506	0.0	0.0	4.794537184071822	0.0	0.0	0.0	18.19910120538483	12.13273413692322
mobley_172879	5.6524074074074075	0.7696296296296298	5.6524074074074075	0.7696296296296298	0.5312103635997301	184.194	176.12999999999997	184.052429496	68.0	0.0	0.16965092839831733	-0.449513933135874	0.449513933135874	0.16965092839831733	0.5	0.7857142857142857	1.0714285714285714	2.124918321677156	389.75287485739244	9.380468888623982	7.435298734444734	7.435298734444734	6.932652990377571	4.471197119306979	4.471197119306979	3.0975942512626204	3.0975942512626204	2.1381499280141782	2.1381499280141782	1.4745307807023686	1.4745307807023686	-1.96	2.260506219562147	7.444412301848199	2.7710289600439837	1.0435531063225347	81.70975663104554	9.473725907600098	0.0	22.99804733313562	0.0	0.0	0.0	0.0	0.0	0.0	0.0	24.26546827384644	24.26546827384644
mobley_1733799	8.735833333333332	0.29925925925925956	8.735833333333332	0.29925925925925956	0.6366834808262344	173.00900000000001	167.96899999999997	171.95237688	42.0	0.0	0.11515415357900853	-0.507965628687595	0.507965628687595	0.11515415357900853	1.125	1.625	2.0	3.0324555320336755	147.38833891467198	5.983127663125442	4.134579145267688	5.720575684382394	3.7876937002347035	2.233956239300511	3.0269545088578633	1.4764167799831538	2.392092308774843	0.8266262022961458	1.3552917153343809	0.4410908789258507	0.7054236354449682	-0.5	1.769973094021975	5.633333333333334	2.1786703601108033	1.234072022160665	56.09318447733433	5.106527394840706	5.749511833283905	0.0	0.0	0.0	0.0	0.0	0.0	0.0	0.0	15.929943897949348	24.26546827384644
mobley_1735893	9.874124149659863	-0.6819907407407404	9.874124149659863	0.3272222222222223	0.5668732042121558	116.15999999999998	104.06399999999998	116.083729624	48.0	0.0	0.30283955508920857	-0.48123038978903615	0.48123038978903615	0.30283955508920857	1.5	2.125	2.5	2.822354554248032	68.92878689342031	6.405777393935816	5.183889010710011	5.183889010710011	3.770055610029662	2.9883911147617317	2.9883911147617317	1.8508453244099006	1.8508453244099006	0.9941955573808656	0.9941955573808656	0.5262257251529125	0.5262257251529125	-0.53	1.6646727945202302	7.470000000000001	4.624559505409582	5.469999999999999	49.51971745205237	5.106527394840706	0.0	0.0	0.0	0.0	5.969305287951849	4.794537184071822	0.0	0.0	0.0	19.765380445542643	6.4208216229260096
mobley_1743409	10.721758786848072	-0.35596938775510156	10.721758786848072	0.10384259259259232	0.5807321280929896	174.19599999999997	160.08399999999997	174.08920892799998	70.0	0.0	0.30586043921555606	-0.4659577512007539	0.4659577512007539	0.30586043921555606	0.9166666666666666	1.25	1.5	3.402570682630092	135.1368500605771	9.397341225498538	7.461420286601642	7.461420286601642	5.701907262607799	4.015167193676994	4.015167193676994	2.1100423396407315	2.1100423396407315	1.1438987004883654	1.1438987004883654	0.6704369879590274	0.6704369879590274	-1.06	2.021825570053215	10.94	6.637839971391235	5.704344619021978	71.8439804877071	9.473725907600098	0.0	0.0	0.0	0.0	11.938610575903699	9.589074368143644	0.0	0.0	0.0	0.0	13.847474399381248
mobley_1755375	9.206296296296296	0.4143518518518521	9.206296296296296	0.4143518518518521	0.5577043959706656	122.16699999999999	112.08699999999997	122.07316494	48.0	0.0	0.12088384581233247	-0.5074073756140873	0.5074073756140873	0.12088384581233247	1.1111111111111112	1.5555555555555556	1.8888888888888888	3.2478347337367026	195.5576620543373	6.8533711511285205	5.679264403068835	5.679264403068835	4.21521405516327	2.967623733606272	2.967623733606272	2.2404156245976266	2.2404156245976266	1.4394938996508417	1.4394938996508417	0.8056608235746813	0.8056608235746813	-0.98	1.8289585849367	6.144688279301746	2.094917408045428	1.043572384208626	54.95552110048619	5.106527394840706	5.749511833283905	0.0	0.0	0.0	0.0	0.0	0.0	0.0	0.0	18.19910120538483	24.974377382775238
mobley_1760914	5.708672839506172	0.8402777777777781	5.708672839506172	0.8402777777777781	0.5015016660067645	126.586	119.52999999999999	126.023627904	42.0	0.0	0.043467092305308104	-0.08405299355229609	0.08405299355229609	0.043467092305308104	1.25	1.875	2.25	3.134861511345448	160.49662946459569	5.983127663125442	4.68736554976773	5.443294495786184	3.804530452640311	2.5163325056942396	2.894296978703467	1.749183845353013	2.1563839720936193	1.076605104451236	1.500684443743588	0.5509862668293586	0.6867196424095606	-0.49000000000000005	1.7681772153059907	5.643155792276964	2.1853608189287717	1.014610261986002	54.09961146077524	0.0	0.0	0.0	0.0	0.0	0.0	0.0	0.0	0.0	0.0	29.800041095617345	18.55355575984923
mobley_1770205	12.165822625346436	-2.404323655902691	12.165822625346436	0.20198507180650016	0.7813603331085346	317.332	305.23600000000005	317.00576987399995	102.0	0.0	0.2779086892040998	-0.3249964212520892	0.3249964212520892	0.2779086892040998	1.368421052631579	2.0526315789473686	2.736842105263158	2.2962949076336705	683.0193670634867	13.880468888623982	10.3466036922642	12.874024045119567	9.093465455661859	5.280384234801115	9.509218220691846	3.4818404381053076	9.97526758518091	2.414660409221249	8.017986058402066	1.4133017454682164	4.001989827870211	-0.79	2.4636960843609743	14.615610365285088	6.107870443192932	3.2114949859410507	118.56728161329333	9.047494323423635	11.393489107349618	0.0	5.693537600778055	5.559266895052008	0.0	4.794537184071822	0.0	4.681802935145185	5.098681808301038	17.346119232578086	35.32131502167503
mobley_1781152	10.61111111111111	-0.3524305555555556	10.61111111111111	0.16898148148148118	0.4444605421028102	116.15999999999998	104.06399999999998	116.083729624	48.0	0.0	0.31044115905125136	-0.46861035335458634	0.46861035335458634	0.31044115905125136	1.375	1.75	1.75	3.823378455220923	89.19188266301451	6.784457050376174	5.816496580927726	5.816496580927726	3.481380475434849	2.5664965809277263	2.5664965809277263	2.7415816237971966	2.7415816237971966	0.7977678416450937	0.7977678416450937	0.3061862178478973	0.3061862178478973	-0.53	1.6203352658383443	7.470000000000001	2.158633811658892	1.958669537588103	49.83902892936323	4.736862953800049	0.0	0.0	0.0	0.0	5.969305287951849	4.794537184071822	0.0	0.0	0.0	0.0	20.771211599071872
mobley_1792062	3.201388888888889	1.0486111111111112	3.201388888888889	1.0486111111111112	0.5496400415990373	187.86199999999997	183.82999999999998	185.867974328	26.0	0.0	0.012858597828711611	-0.09190389857679508	0.09190389857679508	0.012858597828711611	1.0	1.25	1.25	1.9747448713915894	6.0	3.414213562373095	2.1701425083915495	5.342135586620957	1.914213562373095	1.0345224838248486	3.277460299317654	0.37796447300922714	1.9639610121239308	0.07142857142857141	1.9285714285714277	0.0	0.0	0.96	1.370950594454669	4.960000000000001	3.9600000000000004	2.9600000000000004	42.83928835350887	0.0	0.0	0.0	0.0	0.0	0.0	0.0	0.0	0.0	0.0	31.859887795898697	0.0
mobley_1800170	3.7885802469135803	0.9444444444444444	3.7885802469135803	0.9444444444444444	0.3965034907917323	62.13700000000001	56.089	62.019021192	20.0	0.0	-0.012640478636079259	-0.179652169871682	0.179652169871682	0.012640478636079259	2.0	2.0	2.0	1.6329931618554523	2.7548875021634682	2.7071067811865475	2.1543203766865053	3.0487475676864215	1.4142135623730951	1.0233345472033855	1.6557900792370612	0.3162277660168379	0.9486832980505138	0.0	0.0	0.0	0.0	0.35	0.9182958340544894	3.3499999999999996	2.35	2.3500000000000014	26.25925980562788	0.0	0.0	0.0	0.0	0.0	0.0	0.0	0.0	12.628789148012991	0.0	6.923737199690624	5.752853606746789
mobley_1803862	2.2222222222222223	0.8842592592592591	2.2222222222222223	0.8842592592592591	0.44444083512699417	72.151	60.05499999999999	72.093900384	32.0	0.0	-0.04739492560987911	-0.06513840899736081	0.06513840899736081	0.04739492560987911	1.4	1.6	1.6	2.5395388613593908	14.0	4.284457050376173	4.284457050376173	4.284457050376173	2.270055610029662	2.270055610029662	2.270055610029662	1.8020951405812151	1.8020951405812151	0.816496580927726	0.816496580927726	0.0	0.0	0.0	1.3787834934861756	5.0	2.25	4.0	34.19901948541598	0.0	0.0	0.0	0.0	0.0	0.0	0.0	0.0	0.0	0.0	27.19203322199788	5.917906046161393
mobley_1821184	3.187824074074074	1.2222222222222223	3.187824074074074	1.2222222222222223	0.5649684553619617	131.17799999999997	122.10599999999997	131.073499288	50.0	0.0	0.045617669808042355	-0.3609008962065418	0.3609008962065418	0.045617669808042355	1.2	2.0	2.8	2.931346196218265	346.2557528676839	6.974691494688164	5.886751345948129	5.886751345948129	4.877010097711745	3.404700538379252	3.404700538379252	2.5172716184697426	2.5172716184697426	1.7960823706613522	1.7960823706613522	1.2166041503233602	1.2166041503233602	-1.2400000000000002	2.340584889374277	5.537680730986294	1.8729157652785289	0.6372736985192831	59.68717018664307	4.9839785209472085	0.0	0.0	0.0	0.0	0.0	0.0	0.0	0.0	0.0	18.19910120538483	18.55355575984923
mobley_1827204	9.67967970521542	0.7438888888888888	9.67967970521542	0.7438888888888888	0.3883941773179649	100.161	88.065	100.088815004	42.0	0.0	0.11949019725434507	-0.303402908155129	0.303402908155129	0.11949019725434507	1.4285714285714286	2.142857142857143	2.5714285714285716	2.5587808693279563	41.444678358882754	5.535533905932739	4.814025684399679	4.814025684399679	3.414213562373095	2.8510573320459267	2.8510573320459267	1.6624485824480268	1.6624485824480268	0.925528666022963	0.925528666022963	0.47767090063073964	0.47767090063073964	-0.33	1.690933805959686	6.670000000000001	5.670000000000001	5.669999999999999	44.725483699856355	4.794537184071822	6.286160523129555	0.0	0.0	0.0	0.0	0.0	0.0	0.0	0.0	19.765380445542643	6.4208216229260096
mobley_1838110	11.544753086419753	-4.22608024691358	11.544753086419753	3.6859567901234565	0.553756284383752	187.37500000000003	187.37500000000003	185.9017677	50.0	0.0	0.3829756476639305	-0.19948948791832122	0.3829756476639305	0.19948948791832122	0.875	1.0	1.0	4.020391543176799	67.50977500432694	7.0	3.2677868380553634	5.535573676110727	3.25	1.3838934190276817	2.5177868380553634	0.9955181380852693	2.705321990456253	0.32142857142857134	1.2500000000000002	0.0	0.0	0.6599999999999999	1.253297578463043	8.66	2.1198728689831765	2.2864033023417307	58.510598031649884	0.0	0.0	0.0	0.0	0.0	9.968834452973244	0.0	0.0	13.171245143024459	0.0	23.20187978046503	11.600939890232516
mobley_1849020	5.835130399441516	-2.162731529597435	5.835130399441516	0.5931442087854425	0.3554070681168424	342.875	326.747	341.973857062	102.0	0.0	0.2476397515720412	-0.32194896053617705	0.32194896053617705	0.2476397515720412	1.1666666666666667	1.7222222222222223	2.2222222222222223	2.431478516077077	389.7797279771205	13.432875131431278	10.297140941146647	14.396986820948197	8.593465455661859	5.513684430875032	11.106081449428483	3.127971047436999	11.288624818359434	1.8244751654915505	9.15103391905082	1.117796289192104	8.210183290304379	0.78	2.3217918543134957	16.833248136315227	8.853030675783977	6.286951762872694	127.07453289631016	9.047494323423635	0.0	0.0	5.693537600778055	0.0	0.0	0.0	0.0	0.0	11.761884949391115	22.982664686345675	49.91979876186633
mobley_1855337	5.627098765432098	0.3404938271604945	5.627098765432098	0.3404938271604945	0.44741511729822026	215.894	213.878	213.891060784	54.0	0.0	0.0779030660373676	-0.08423147288483936	0.08423147288483936	0.0779030660373676	0.8	1.2	1.6	3.310532874722407	232.91988337222992	7.723614639131599	4.666558430416162	7.690274214489978	4.6090609052806215	2.4106294843977065	3.922487376434615	1.6834171893375047	3.3122176962999283	0.9485883262963466	2.3636528049375087	0.5245893946264946	1.4506759700442973	0.3799999999999999	1.8235900040480661	8.476339113680153	3.1854669501180934	1.7010964859316502	78.64446802702366	0.0	0.0	0.0	0.0	0.0	0.0	0.0	0.0	0.0	0.0	46.40375956093006	12.13273413692322
mobley_1857976	5.054012345679012	0.5570987654320989	5.054012345679012	0.5570987654320989	0.4363042365257152	98.96000000000001	94.928	97.969005488	26.0	0.0	0.035889203448099614	-0.12542343074881615	0.12542343074881615	0.035889203448099614	1.0	1.25	1.25	1.9747448713915894	6.0	3.414213562373095	2.1701425083915495	3.6820004004284583	1.914213562373095	1.0345224838248486	2.1035674514745457	0.37796447300922714	1.1338934190276815	0.07142857142857141	0.6428571428571428	0.0	0.0	0.58	1.370950594454669	4.58	3.5799999999999996	2.58	35.71072559598951	0.0	0.0	0.0	0.0	0.0	0.0	0.0	0.0	0.0	23.20187978046503	0.0	0.0
mobley_1858644	8.519688208616781	0.24009259259259252	8.519688208616781	0.24009259259259252	0.6249752698115418	122.16699999999999	112.08699999999999	122.07316494	48.0	0.0	0.04709448741986935	-0.3960313152991432	0.3960313152991432	0.04709448741986935	1.1111111111111112	1.7777777777777777	2.3333333333333335	2.6148999400929505	157.4784207656209	6.52709773749546	5.248178503821182	5.248178503821182	4.431851652578137	3.080464759133071	3.080464759133071	1.9592053574034682	1.9592053574034682	1.2433031955472913	1.2433031955472913	0.773776682715938	0.773776682715938	-0.8200000000000001	1.9100860088599136	6.302249388753057	3.2539886368490754	1.8590386018272278	54.95552110048619	5.106527394840706	0.0	0.0	0.0	0.0	0.0	0.0	0.0	0.0	0.0	30.33183534230805	11.984273114623004
mobley_186894	3.9205246913580245	1.0138888888888888	3.9205246913580245	1.0138888888888888	0.447387643084952	76.164	68.1	76.034671256	26.0	0.0	-0.010054085632017698	-0.17937452364015047	0.17937452364015047	0.010054085632017698	1.75	2.0	2.0	1.9747448713915894	5.245112497836532	3.414213562373095	2.861427157873053	3.7558543488729685	1.914213562373095	1.5233345472033855	2.155790079237061	0.7236067977499788	1.1708203932499366	0.2236067977499789	0.6708203932499368	0.0	0.0	0.35	1.370950594454669	4.349999999999999	3.349999999999998	2.3499999999999983	32.62420192002449	0.0	0.0	0.0	0.0	0.0	0.0	0.0	0.0	12.628789148012991	0.0	6.923737199690624	12.1736752296728
mobley_1873346	2.0833333333333335	1.3217592592592595	2.0833333333333335	1.3217592592592595	0.45880627965754545	92.14099999999999	84.07699999999998	92.062600256	36.0	0.0	-0.039774526323627504	-0.06224908578199481	0.06224908578199481	0.039774526323627504	1.0	1.5714285714285714	1.8571428571428572	3.0214653097240864	129.96566024533826	5.112884175122364	4.386751345948129	4.386751345948129	3.393846850117352	2.4106836025229597	2.4106836025229597	1.6547005383792521	1.6547005383792521	0.9404557350153064	0.9404557350153064	0.5343778974176118	0.5343778974176118	-0.78	1.6856161633204378	4.380771704180065	1.7832860398554335	1.0382641324115067	43.79634523389357	0.0	0.0	0.0	0.0	0.0	0.0	0.0	0.0	0.0	0.0	35.89528683400505	6.923737199690624
mobley_1875719	10.180555555555555	0.342592592592593	10.180555555555555	0.342592592592593	0.4957688321065222	86.134	76.05399999999999	86.07316494	36.0	0.0	0.13186152172966464	-0.2997406513908195	0.2997406513908195	0.13186152172966464	1.3333333333333333	1.6666666666666667	1.6666666666666667	2.9881608821342693	41.900134529890124	4.991563831562721	4.322461852836958	4.322461852836958	2.808060412490447	2.325444488791574	2.325444488791574	1.2457819157813603	1.2457819157813603	0.7886751345948129	0.7886751345948129	0.24999999999999994	0.24999999999999994	-0.33	1.6500224216483543	5.670000000000001	2.884132762312634	1.9424795640326975	38.36054158545974	0.0	5.783244946364939	0.0	0.0	0.0	0.0	4.794537184071822	0.0	0.0	0.0	13.847474399381248	0.0
mobley_1881249	10.04375	0.2893518518518523	10.04375	0.2893518518518523	0.4957688321065222	86.134	76.05399999999999	86.07316494	36.0	0.0	0.12932953227060026	-0.30003121331851546	0.30003121331851546	0.12932953227060026	1.6666666666666667	2.1666666666666665	2.1666666666666665	2.831257109931365	47.900134529890124	4.991563831562721	4.322461852836958	4.322461852836958	2.770055610029662	2.2647843170117525	2.2647843170117525	1.4520151031226116	1.4520151031226116	0.6020620726159656	0.6020620726159656	0.35206207261596567	0.35206207261596567	-0.33	1.3485878960124225	5.670000000000001	2.884132762312634	3.67	38.36054158545974	4.794537184071822	5.783244946364939	0.0	0.0	0.0	0.0	0.0	0.0	0.0	0.0	6.923737199690624	13.344558822616634
mobley_1893815	5.116512345679012	-1.2762345679012341	5.116512345679012	0.03935185185185208	0.4871377080665912	167.85	165.834	165.891060784	38.0	0.0	0.2034363907431141	-0.12206273847461951	0.2034363907431141	0.12206273847461951	1.1666666666666667	1.3333333333333333	1.3333333333333333	3.1684898726705697	35.30296890880646	5.207106781186548	2.7189646732234563	5.742680457297274	2.5606601717798214	1.187761342019539	2.856177244872069	0.7488081981105629	3.532138880045975	0.15152288168283157	1.3637059351454845	0.0	0.0	1.16	1.3516441151533922	7.16	2.463200692041523	5.16	56.31725804975285	0.0	0.0	0.0	3.792535935529771	0.0	0.0	0.0	0.0	0.0	11.600939890232516	34.802819670697545	0.0
mobley_1893937	5.4372659989921885	0.8333333333333335	5.4372659989921885	0.8333333333333335	0.3954804553285623	120.623	107.51899999999999	120.07057809599999	44.0	0.0	0.022295572962492398	-0.12671696965000712	0.12671696965000712	0.022295572962492398	1.1428571428571428	1.8571428571428572	2.2857142857142856	2.447472887876344	23.360990398949916	5.535533905932739	4.913498378941965	5.66942732496042	3.414213562373095	2.9743680230989717	3.5088905069238203	1.7496424082844344	2.1276068812936617	0.9871840115494857	1.25444525346191	0.5212678135489435	0.7102500500535571	0.29	1.690933805959686	7.29	6.289999999999999	6.290000000000001	50.86722782669427	0.0	0.0	0.0	0.0	0.0	0.0	0.0	0.0	0.0	11.600939890232516	26.186202068468653	6.4208216229260096
mobley_1896013	8.876620370370372	-1.4131944444444449	8.876620370370372	0.15337962962962948	0.30425032049783735	150.13	140.04999999999998	150.05282341999998	60.0	0.0	0.18311500623380847	-0.3878997004049285	0.3878997004049285	0.18311500623380847	1.0	1.6	2.1	2.5158359793114915	102.6059378176129	7.7236146391316005	5.213610530408746	5.213610530408746	4.625897657686229	2.9654212444428367	2.9654212444428367	2.2724291688504716	2.2724291688504716	1.4740401314392162	1.4740401314392162	0.7906384719647611	0.7906384719647611	-0.2	1.9321601728882982	7.90204081632653	2.811342155009452	1.2778911564625854	57.48366857017766	25.162972533162872	18.31189916324491	6.290026729335213	0.0	0.0	0.0	0.0	0.0	0.0	0.0	0.0	0.0
mobley_1899443	3.744861111111111	1.1805555555555556	3.744861111111111	1.1805555555555556	0.4504228125641928	84.16199999999999	72.06599999999999	84.093900384	36.0	0.0	-0.03283954899161944	-0.10014110520911675	0.10014110520911675	0.03283954899161944	1.6666666666666667	2.1666666666666665	2.1666666666666665	2.831257109931365	44.0	4.991563831562721	4.621320343559642	4.621320343559642	2.770055610029662	2.414213562373095	2.414213562373095	1.7071067811865475	1.7071067811865475	0.6767766952966368	0.6767766952966368	0.42677669529663675	0.42677669529663675	-0.26	1.3485878960124225	5.740000000000001	2.950970464135022	3.7400000000000007	39.874358567628335	0.0	0.0	0.0	0.0	0.0	0.0	0.0	0.0	0.0	6.578935683598497	18.9176633526859	13.344558822616634
mobley_1903702	8.36111111111111	-0.11574074074074092	8.36111111111111	0.11574074074074092	0.4869274292842043	74.123	64.04299999999999	74.07316494	32.0	0.0	0.05090390435353903	-0.39343008722162376	0.39343008722162376	0.05090390435353903	1.8	2.0	2.0	2.5395388613593908	17.609640474436812	4.284457050376173	3.731670645876131	3.731670645876131	2.270055610029662	1.9509042305871975	1.9509042305871975	1.2572696565099426	1.2572696565099426	0.5908224762989184	0.5908224762989184	0.0	0.0	-0.04	1.3787834934861756	4.960000000000001	2.212525252525253	3.9600000000000004	32.62831112321538	5.106527394840706	0.0	0.0	0.0	0.0	0.0	0.0	0.0	0.0	0.0	6.923737199690624	13.344558822616634
mobley_1905088	3.3574537037037038	0.9522222222222222	3.3574537037037038	0.9522222222222222	0.5693246285400515	171.03699999999998	163.981	169.973112324	42.0	0.0	0.028255282196368497	-0.0876283382912765	0.0876283382912765	0.028255282196368497	1.125	1.75	2.125	2.8320858350070903	145.73281445033504	5.819990956308912	4.471822600143904	6.0578191392586085	3.931851652578137	2.531498235028658	3.65296714277506	1.6192291806097014	2.1799636344829025	0.9971280120395807	1.644608387814762	0.5670976518131656	0.9409206210619666	-0.30000000000000004	1.9034911933164034	5.829870129870129	2.8759809750297274	1.3382187267509833	57.66389283953493	0.0	0.0	0.0	0.0	0.0	0.0	0.0	0.0	0.0	0.0	46.2617792402574	5.563451491696996
mobley_1922649	10.411529523074663	-2.778400336986646	10.411529523074663	0.018069098009574125	0.46146313248853016	263.21099999999996	253.13099999999997	263.00173005000005	88.0	0.0	0.3795194858735578	-0.42413301881627685	0.42413301881627685	0.3795194858735578	1.25	1.75	2.125	2.832681369989521	412.94177594497535	12.181798275874712	8.653318010541598	10.364241782469241	7.504149058184817	4.161039843965889	6.7170784456566635	2.6546599953153223	5.803598901990389	1.7119655685061432	4.158852056683825	0.9068830110435788	1.8431393114279107	-1.0100000000000002	2.293418603636318	13.056711140760507	5.358104006513232	3.2447931861980153	97.5348268625236	13.571241485135452	5.749511833283905	0.0	0.0	5.687386274683562	6.718607232363179	10.114318268765572	0.0	0.0	0.0	0.0	12.13273413692322
mobley_1923244	2.1805555555555554	1.3194444444444444	2.1805555555555554	1.3194444444444444	0.4310243576713091	58.12399999999999	48.044	58.078250319999995	26.0	0.0	-0.05643437041758633	-0.06539244288085166	0.06539244288085166	0.05643437041758633	1.0	1.25	1.25	1.9747448713915894	2.0	3.414213562373095	3.414213562373095	3.414213562373095	1.914213562373095	1.914213562373095	1.914213562373095	0.9999999999999998	0.9999999999999998	0.4999999999999999	0.4999999999999999	0.0	0.0	0.0	1.370950594454669	4.0	3.0	2.0	27.834077371019376	0.0	0.0	0.0	0.0	0.0	0.0	0.0	0.0	0.0	0.0	26.689117645233267	0.0
mobley_1929982	0.0	0.0	0.0	0.0	0.35641978822956905	34.083	32.067	33.987721064	8.0	0.0	-0.1969353581032263	-0.1969353581032263	0.1969353581032263	0.1969353581032263	1.0	1.0	1.0	0.0	0.0	0.0	0.5	1.5	0.0	0.0	0.0	0.0	0.0	0.0	0.0	0.0	0.0	0.35	0.0	1.350000000000001	1.2071428571428573	7.778571428571431	14.56133221487115	0.0	0.0	0.0	0.0	0.0	0.0	0.0	0.0	13.49569334663487	0.0	0.0	0.0
mobley_194273	11.706828703703703	-0.3425462962962962	11.706828703703703	0.08041666666666702	0.878196139458967	261.11899999999997	248.01499999999996	260.016039756	78.0	0.0	0.32834974133777917	-0.3101846646430806	0.32834974133777917	0.3101846646430806	1.5	2.0714285714285716	2.5714285714285716	3.529081535871466	447.1056682573319	10.878315177510853	8.426131699813086	10.012128238927788	6.485269665192933	4.495348353055633	5.288346622612985	3.301559310453673	4.094557580011025	2.2806304429825435	3.214569042771346	1.2167826410708331	1.5069429629895632	-0.8400000000000001	2.137828659085186	11.235987841945288	4.125446454644114	1.8198279753615016	90.09597294569723	4.9839785209472085	4.472719515832414	0.0	0.0	5.559266895052008	5.689743398203474	9.361636831863176	4.794537184071822	0.0	0.0	6.923737199690624	36.198239920256604
mobley_1944394	6.08337962962963	0.016064814814814365	6.08337962962963	0.016064814814814365	0.784550440095116	255.36099999999996	234.19299999999993	255.162314292	100.0	0.0	0.10759604464030842	-0.36745986260344343	0.36745986260344343	0.10759604464030842	0.8421052631578947	1.3157894736842106	1.736842105263158	2.1446055624492195	427.63544259070466	13.501789232183626	11.620528409422803	11.620528409422803	9.270856947829095	6.633749826242627	6.633749826242627	4.875473769921053	4.875473769921053	3.0276623284148485	3.0276623284148485	1.9936928907532847	1.9936928907532847	-1.6399999999999997	2.4511708334110986	13.783863566244703	7.073267029461437	4.194495435474983	115.18658679725431	9.636772684650527	6.103966387748303	0.0	0.0	0.0	0.0	0.0	0.0	0.0	0.0	60.6636706846161	25.22224694874837
mobley_1952272	8.805555555555555	-0.5	8.805555555555555	0.5	0.28953844149198227	61.04	58.016	61.01637833599999	24.0	0.0	0.19399732388258517	-0.26483732574805025	0.26483732574805025	0.19399732388258517	2.0	2.0	2.0	2.8030394876740514	29.019550008653873	3.5773502691896257	2.263710176427684	2.263710176427684	1.7320508075688772	0.8123619671700687	0.8123619671700687	0.4396839709201038	0.4396839709201038	0.0	0.0	0.0	0.0	-0.6000000000000001	0.8112781244591328	3.4	0.8166666666666667	0.6222222222222218	23.39222675032935	0.0	0.0	7.04767198267719	0.0	0.0	0.0	10.114318268765572	0.0	0.0	0.0	0.0	0.0
mobley_1963873	9.70138888888889	0.004629629629629983	9.70138888888889	0.004629629629629983	0.4207171469569102	73.095	66.039	73.052763844	30.0	0.0	0.21611379356407445	-0.3594196242661188	0.3594196242661188	0.21611379356407445	1.8	2.0	2.0	2.8473789230876716	42.1577218810798	4.284457050376173	3.408248290463863	3.408248290463863	2.270055610029662	1.4541241452319316	1.4541241452319316	0.8061862178478973	0.8061862178478973	0.3520620726159658	0.3520620726159658	0.0	0.0	-0.53	1.3787834934861756	4.469999999999999	1.7581844380403455	3.469999999999999	31.18051954027457	5.316788604006331	0.0	0.0	5.907179729351506	0.0	0.0	4.794537184071822	0.0	0.0	0.0	0.0	0.0
mobley_1967551	8.805555555555555	0.75	8.805555555555555	0.75	0.35500761339323206	44.053000000000004	40.021	44.026214748	18.0	0.0	0.1164052831422626	-0.30371526986366926	0.30371526986366926	0.1164052831422626	2.0	2.0	2.0	2.1874960973678963	10.264662506490405	2.7071067811865475	1.9855985596534889	1.9855985596534889	1.4142135623730951	0.8130525295851417	0.8130525295851417	0.2357022603955159	0.2357022603955159	0.0	0.0	0.0	0.0	-0.33	0.9182958340544894	2.67	1.6699999999999997	1.6700000000000006	19.265715242269923	4.794537184071822	6.286160523129555	0.0	0.0	0.0	0.0	0.0	0.0	0.0	0.0	0.0	6.923737199690624
mobley_197466	10.206018518518519	0.37037037037037046	10.206018518518519	0.37037037037037046	0.4626298374115389	84.11799999999998	76.05399999999999	84.057514876	34.0	0.0	0.13240547692262514	-0.299716795868436	0.299716795868436	0.13240547692262514	1.6666666666666667	2.1666666666666665	2.1666666666666665	2.3076098467926744	72.00763013991067	4.568914100752346	3.899812122026584	3.899812122026584	2.8045304526403108	2.3092958607544705	2.3092958607544705	1.884924104272804	1.884924104272804	1.1522652263201554	1.1522652263201554	0.4898595981259041	0.4898595981259041	-0.33	2.063865121950854	3.84636684303351	1.0691983531903537	0.5880806897900375	37.35471043193051	0.0	5.783244946364939	0.0	0.0	0.0	0.0	4.794537184071822	0.0	0.0	0.0	0.0	19.765380445542643
mobley_1976156	9.893722521415974	0.7560763888888888	9.893722521415974	0.7560763888888888	0.3943168373689603	142.24199999999996	124.09799999999997	142.135765196	60.0	0.0	0.11949019867032569	-0.3034029081494581	0.3034029081494581	0.11949019867032569	1.0	1.6	2.2	2.7037899012453233	69.12851783364005	7.6568542494923815	6.935346027959323	6.935346027959323	4.914213562373096	4.351057332045926	4.351057332045926	2.7231087542278476	2.7231087542278476	1.675528666022963	1.675528666022963	1.0080009865206503	1.0080009865206503	-0.33	1.9671544718900458	9.67	8.67	7.669999999999999	63.82031004304619	4.794537184071822	6.286160523129555	0.0	0.0	0.0	0.0	0.0	0.0	0.0	0.0	39.02784531432067	6.4208216229260096
mobley_1977493	5.1859567901234565	0.7916666666666667	5.1859567901234565	0.7916666666666667	0.41843603646014177	78.542	71.486	78.023627904	26.0	0.0	0.022033046330598795	-0.12672788713835664	0.12672788713835664	0.022033046330598795	1.75	2.0	2.0	1.9747448713915894	5.245112497836532	3.414213562373095	2.7921780353823222	3.548106981400777	1.914213562373095	1.4743680230989717	2.0088905069238203	0.6889822365046134	1.0669467095138407	0.18898223650461354	0.5669467095138407	0.0	0.0	0.29	1.370950594454669	4.29	3.2900000000000005	2.29	31.77240148350444	0.0	0.0	0.0	0.0	0.0	0.0	0.0	0.0	0.0	11.600939890232516	6.923737199690624	6.4208216229260096
mobley_1987439	2.1875	1.3541666666666667	2.1875	1.3541666666666667	0.4933927122974484	120.19499999999998	108.09899999999998	120.093900384	48.0	0.0	-0.03975468316246081	-0.05636528474297494	0.05636528474297494	0.03975468316246081	0.6666666666666666	0.8888888888888888	1.1111111111111112	3.1656703099173167	160.80051514850786	6.8533711511285205	6.232050807568878	6.232050807568878	4.1815405503520555	3.2320508075688776	3.2320508075688776	2.6650635094610973	2.6650635094610973	1.366025403784439	1.366025403784439	1.202350269189626	1.202350269189626	-0.78	1.5880914479405832	6.341654501216546	2.218872016802184	1.5627607309331124	56.526229462686786	0.0	0.0	0.0	0.0	0.0	0.0	0.0	0.0	0.0	0.0	34.88945568047582	20.771211599071872
mobley_2005792	2.1203703703703702	1.2760185185185187	2.1203703703703702	1.2760185185185187	0.5905018880213778	154.21199999999996	144.13199999999998	154.07825032	58.0	0.0	-0.018404256076149473	-0.062225394893666276	0.062225394893666276	0.018404256076149473	0.4166666666666667	0.75	1.0833333333333333	2.457149480139045	297.4313204906765	8.225768350244728	6.77350269189626	6.77350269189626	5.966326495188786	4.071367205045919	4.071367205045919	2.7320508075688785	2.7320508075688785	1.8809114700306127	1.8809114700306127	1.2612058845650989	1.2612058845650989	-1.5599999999999996	2.2067946744792137	7.108736857548047	3.2249464015776437	1.3739359404482387	72.48849732556099	0.0	0.0	0.0	0.0	0.0	0.0	0.0	0.0	0.0	0.0	60.6636706846161	11.126902983393991
mobley_2008055	2.0	2.0	2.0	2.0	0.3727855551576051	30.07	24.022	30.046950192	14.0	0.0	-0.06826238342059164	-0.06826238342059164	0.06826238342059164	0.06826238342059164	1.0	1.0	1.0	1.0	0.0	2.0	2.0	2.0	1.0	1.0	1.0	0.0	0.0	0.0	0.0	0.0	0.0	0.0	1.0	2.0	0.0	0.0	15.104193142226158	0.0	0.0	0.0	0.0	0.0	0.0	0.0	0.0	0.0	0.0	13.847474399381248	0.0
mobley_2023925	11.219212962962963	-4.946442901234568	11.219212962962963	2.9216820987654324	0.47287129526793736	184.491	182.475	183.971433464	62.0	0.0	0.4284295014111595	-0.29354423837879684	0.4284295014111595	0.29354423837879684	1.2	1.6	1.7	3.7348237213155926	101.55641063961481	8.3618073195658	4.3307356668984776	5.086664612916933	4.337222523091416	1.9816800356076627	2.4181158160796477	1.254395240240068	1.6507872917510102	0.4796932674886298	0.8299979971160546	0.16746691453639692	0.24522849367237082	-0.10000000000000006	1.6021581478790754	9.900000000000002	3.337834264767743	3.8375573921028465	57.71362372764249	0.0	0.0	0.0	5.563148209792634	0.0	12.787803603889575	4.736862953800049	0.0	21.9520752383741	0.0	11.600939890232516	0.0
mobley_2043882	10.798796296296297	0.39787037037037054	10.798796296296297	0.39787037037037054	0.5258376678255964	126.19899999999998	112.08699999999997	126.104465068	52.0	0.0	0.13240469430372467	-0.2997168023114622	0.2997168023114622	0.13240469430372467	1.2222222222222223	1.7777777777777777	2.111111111111111	2.3121915335681975	101.1352628305937	6.69023444431199	6.021132465586227	6.021132465586227	4.304530452640311	3.8092958607544705	3.8092958607544705	2.9455842760526254	2.9455842760526254	2.1800866726530685	2.1800866726530685	1.5091149418081709	1.5091149418081709	-0.33	1.9003726279897948	6.785340253748558	2.9972170394268187	1.8105885501681858	56.449536775120336	0.0	5.783244946364939	0.0	0.0	0.0	0.0	4.794537184071822	0.0	0.0	0.0	19.26246486877803	19.765380445542643
mobley_2049967	2.1435185185185186	1.2361111111111112	2.1435185185185186	1.2361111111111112	0.454269072143213	76.164	68.1	76.034671256	26.0	0.0	-0.009879702990655083	-0.16572259354524393	0.16572259354524393	0.009879702990655083	1.75	2.0	2.0	1.9747448713915894	5.245112497836532	3.414213562373095	3.1153550716504106	3.9318516525781364	1.914213562373095	1.4040302062452235	2.7978770563625748	0.5773502691896258	1.732050807568877	0.2886751345948129	0.8660254037844385	0.0	0.0	0.35	1.370950594454669	4.349999999999999	3.349999999999998	2.3499999999999983	31.592245281988006	0.0	0.0	0.0	0.0	0.0	0.0	0.0	0.0	11.761884949391115	0.0	6.923737199690624	12.008622790258194
mobley_20524	8.632222222222222	0.3217592592592595	8.632222222222222	0.3217592592592595	0.514729544768675	94.11299999999999	88.065	94.041864812	36.0	0.0	0.11507481947527982	-0.5079669948663066	0.5079669948663066	0.11507481947527982	1.0	1.5714285714285714	1.8571428571428572	3.0214653097240864	134.10736969541455	5.112884175122364	3.833964941448087	3.833964941448087	3.393846850117352	2.1342904002729384	2.1342904002729384	1.3355491589367874	1.3355491589367874	0.756193600181959	0.756193600181959	0.42799410427012347	0.42799410427012347	-0.9800000000000001	1.6856161633204378	4.18611295681063	1.6461962159398054	0.9290591797144502	42.22563687169298	5.106527394840706	5.749511833283905	0.0	0.0	0.0	0.0	0.0	0.0	0.0	0.0	18.19910120538483	12.13273413692322
mobley_2068538	2.125	1.25	2.125	1.25	0.3854706587740357	44.097	36.033	44.062600255999996	20.0	0.0	-0.059038363929048716	-0.06564544121023959	0.06564544121023959	0.059038363929048716	1.3333333333333333	1.3333333333333333	1.3333333333333333	1.6329931618554523	0.0	2.7071067811865475	2.7071067811865475	2.7071067811865475	1.4142135623730951	1.414213562373095	1.414213562373095	0.7071067811865475	0.7071067811865475	0.0	0.0	0.0	0.0	0.0	0.9182958340544894	3.0	2.0	0.0	21.469135256622767	0.0	0.0	0.0	0.0	0.0	0.0	0.0	0.0	0.0	0.0	20.268296022307258	0.0
mobley_2078467	10.762425070336777	-0.7716577958343829	10.762425070336777	0.4184259259259264	0.8215995486924977	206.285	188.14099999999996	206.130679816	82.0	0.0	0.3101853515323108	-0.4807885019257389	0.4807885019257389	0.3101853515323108	1.2	1.7333333333333334	2.1333333333333333	2.7590371332701524	324.89411900215663	11.422285251880869	9.526670282288125	9.526670282288125	7.002907755397974	5.32030090584347	5.32030090584347	4.399478123622379	4.399478123622379	2.494095609718195	2.494095609718195	1.5563767757714515	1.5563767757714515	-1.31	2.165506939440076	11.763046018991963	4.964460295417243	3.387630631562938	90.941753772513	5.106527394840706	0.0	0.0	0.0	0.0	5.969305287951849	4.794537184071822	0.0	0.0	0.0	38.112942673227685	30.38936785217202
mobley_2099370	12.243546390778533	-0.8987869530528256	12.243546390778533	0.097186318972033	0.8528036890699656	254.285	240.17299999999994	254.094294308	96.0	0.0	0.3101857384443935	-0.4807884998513802	0.4807884998513802	0.3101857384443935	0.9473684210526315	1.5789473684210527	2.210526315789474	2.3400417314396127	602.4009276194483	13.828062645816686	10.537212868323945	10.537212868323945	9.092224152875016	6.018606434161972	6.018606434161972	4.380537845114365	4.380537845114365	3.0552196672527026	3.0552196672527026	1.8480184490952876	1.8480184490952876	-2.4199999999999995	2.463074257573089	13.022119949627317	5.481743927766793	2.8809965743383823	111.06554373543099	5.106527394840706	0.0	5.783244946364939	0.0	0.0	5.969305287951849	9.589074368143644	0.0	0.0	0.0	48.53093654769288	18.55355575984923
mobley_210639	2.3433333333333337	0.8033333333333332	2.3433333333333337	0.8033333333333332	0.3838967133300571	169.993	162.93699999999998	169.959248224	26.0	0.0	0.0052955187024984795	-0.0832238287430344	0.0832238287430344	0.0052955187024984795	1.5	1.5	1.5	2.3237900077244498	8.0	3.5773502691896257	2.955314742198853	5.112813033375176	1.7320508075688772	1.372918428615244	2.6185506478020515	1.0137860496616107	3.5050504880352253	0.0	0.0	0.0	0.0	0.73	0.8112781244591328	4.730000000000001	1.9980965147453091	15.33236442109215	40.7309733776664	0.0	0.0	0.0	0.0	0.0	0.0	0.0	0.0	0.0	0.0	36.438345026449305	0.0
mobley_2123854	8.742777777777778	0.18888888888888933	8.742777777777778	0.18888888888888933	0.5583693139819856	119.12299999999998	114.08299999999997	119.03711378	44.0	0.0	0.11516512222669327	-0.5079654606272546	0.5079654606272546	0.11516512222669327	1.2222222222222223	1.7777777777777777	2.2222222222222223	3.05603839622726	232.08821798626082	6.69023444431199	4.70382826775842	4.70382826775842	4.325698502695488	2.5185808005458767	2.5185808005458767	1.6586774232169639	1.6586774232169639	0.9964041561666506	0.9964041561666506	0.5359657326743059	0.5359657326743059	-1.4899999999999998	1.9003726279897948	5.643155792276964	2.1853608189287717	1.1987500554498864	52.98315866755829	5.106527394840706	5.749511833283905	0.0	0.0	0.0	0.0	0.0	0.0	5.261891554738487	0.0	0.0	24.26546827384644
mobley_2126135	9.11050925925926	0.4027777777777781	9.11050925925926	0.4027777777777781	0.6032549150365025	122.16699999999999	112.08699999999997	122.07316494	48.0	0.0	0.11825136868411397	-0.5076763141588115	0.5076763141588115	0.11825136868411397	1.3333333333333333	2.0	2.4444444444444446	3.0065240073265853	193.51405299160075	6.69023444431199	5.463721453445009	5.463721453445009	4.342535255101096	3.1116172387194267	3.1116172387194267	1.982265722258309	1.982265722258309	1.3725175073742713	1.3725175073742713	0.809799239917966	0.809799239917966	-0.9800000000000001	1.8934931172271934	6.144688279301746	2.533930223385564	1.2244346499594405	54.955521100486195	5.106527394840706	5.749511833283905	0.0	0.0	0.0	0.0	0.0	0.0	0.0	0.0	25.122838405075452	18.050640183084617
mobley_2143011	3.560185185185185	0.6481481481481479	3.560185185185185	0.6481481481481479	0.4127372857870009	70.135	60.05499999999999	70.07825032	30.0	0.0	-0.029309967766280236	-0.10282410978035038	0.10282410978035038	0.029309967766280236	1.6	1.8	1.8	2.825749368745867	27.019550008653876	4.284457050376173	3.861807319565799	3.861807319565799	2.270055610029662	1.896282162176448	1.896282162176448	1.4797191962518088	1.4797191962518088	0.47140452079103173	0.47140452079103173	0.0	0.0	-0.26	1.3787834934861756	4.74	2.0073796791443854	3.740000000000001	33.50941645323172	0.0	0.0	0.0	0.0	0.0	0.0	0.0	0.0	0.0	6.578935683598497	19.92349450621513	5.917906046161393
mobley_2146331	8.0	2.0	8.0	2.0	0.36062445834190227	30.026	28.009999999999998	30.010564684	12.0	0.0	0.10638225365854179	-0.3070970261864102	0.3070970261864102	0.10638225365854179	1.5	1.5	1.5	2.0	2.0	2.0	1.1153550716504106	1.1153550716504106	1.0	0.2886751345948129	0.2886751345948129	0.0	0.0	0.0	0.0	0.0	0.0	-0.33	1.0	1.6699999999999997	0.6700000000000002	-5.360303030303031	12.900773127873316	4.794537184071822	6.78907609989417	0.0	0.0	0.0	0.0	0.0	0.0	0.0	0.0	0.0	0.0
mobley_2178600	5.380293209876543	0.8272222222222223	5.380293209876543	0.8272222222222223	0.3829950768825925	106.596	95.508	106.05492803199999	38.0	0.0	0.022295401268088152	-0.12671697108785232	0.12671697108785232	0.022295401268088152	1.3333333333333333	2.0	2.1666666666666665	2.3390923149762908	15.900134529890124	4.828427124746191	4.206391597755417	4.962320543773872	2.914213562373095	2.4743680230989717	3.0088905069238203	1.396089017691161	1.774053490700388	0.7371840115494858	1.0044452534619102	0.34449111825230666	0.5334733547569203	0.29	1.6143308351592656	6.289999999999999	5.29	4.29	44.502285712297656	0.0	0.0	0.0	0.0	0.0	0.0	0.0	0.0	0.0	11.600939890232516	19.765380445542643	6.4208216229260096
mobley_2183616	2.259259259259259	0.7094444444444443	2.259259259259259	0.7094444444444443	0.5823253102746541	134.22199999999998	120.10999999999997	134.109550448	54.0	0.0	-0.019300891963447316	-0.06480959922040683	0.06480959922040683	0.019300891963447316	1.2	1.8	2.3	2.746978188530899	176.48961548078339	7.397341225498538	6.671208396324303	6.671208396324303	4.842535255101096	3.892064077957809	3.892064077957809	2.7199794632774297	2.7199794632774297	1.9809805208364926	1.9809805208364926	1.0172740324121932	1.0172740324121932	-0.78	2.048167390601267	7.328459869848157	3.4037722935552446	1.598288065805947	62.891171577083384	0.0	0.0	0.0	0.0	0.0	0.0	0.0	0.0	0.0	0.0	44.179309741689295	17.9021791607844
mobley_2197088	2.2698838655832705	1.3688271604938271	2.2698838655832705	1.3688271604938271	0.4684089279615184	142.28599999999997	120.10999999999997	142.172150704	62.0	0.0	-0.053306146439862805	-0.06538238322279266	0.06538238322279266	0.053306146439862805	0.5	0.8	1.1	2.6476048489438337	40.0	7.6568542494923815	7.6568542494923815	7.6568542494923815	4.914213562373096	4.914213562373094	4.914213562373094	3.1213203435596415	3.1213203435596415	1.9571067811865472	1.9571067811865472	1.207106781186547	1.207106781186547	0.0	1.9671544718900458	10.0	9.0	8.0	66.02373005739904	0.0	0.0	0.0	0.0	0.0	0.0	0.0	0.0	0.0	0.0	65.21404738278933	0.0
mobley_2198613	4.9984567901234565	0.7222222222222223	4.9984567901234565	0.7222222222222223	0.37198554725482313	64.515	59.474999999999994	64.00797784	20.0	0.0	0.019456700381332993	-0.12701765618915772	0.12701765618915772	0.019456700381332993	2.0	2.0	2.0	1.6329931618554523	2.7548875021634682	2.7071067811865475	2.0850712541957748	2.841000200214229	1.4142135623730951	0.9743680230989717	1.5088905069238205	0.26726124191242434	0.8017837257372731	0.0	0.0	0.0	0.0	0.29	0.9182958340544894	3.2900000000000005	2.29	2.290000000000001	25.40745936910783	0.0	0.0	0.0	0.0	0.0	0.0	0.0	0.0	0.0	11.600939890232516	6.923737199690624	0.0
mobley_2213823	2.2777777777777777	0.9351851851851851	2.2777777777777777	0.9351851851851851	0.4838902980848686	86.17800000000001	72.06599999999999	86.109550448	38.0	0.0	-0.04480471003954574	-0.06512847364618164	0.06512847364618164	0.04480471003954574	1.1666666666666667	1.5	1.5	2.7541847860376616	19.219280948873624	4.991563831562721	4.99156383156272	4.99156383156272	2.808060412490447	2.808060412490447	2.808060412490447	1.921668296450265	1.921668296450265	1.3938468501173518	1.3938468501173518	0.28867513459481287	0.28867513459481287	0.0	1.6500224216483543	6.0	3.2	2.25	40.5639615998126	0.0	0.0	0.0	0.0	0.0	0.0	0.0	0.0	0.0	0.0	33.61285484492389	5.917906046161393
mobley_2245668	8.143518518518519	0.3055555555555556	8.143518518518519	0.3055555555555556	0.4834802442445536	74.123	64.04299999999999	74.07316494	32.0	0.0	0.045348803787554154	-0.39610984383746906	0.39610984383746906	0.045348803787554154	1.6	1.8	1.8	2.5395388613593908	17.609640474436812	4.284457050376173	3.731670645876131	3.731670645876131	2.270055610029662	1.8791765948599526	1.8791765948599526	1.5764210359524071	1.5764210359524071	0.3651483716701107	0.3651483716701107	0.0	0.0	-0.04	1.3787834934861756	4.960000000000001	2.212525252525253	3.9600000000000004	32.62831112321538	5.106527394840706	0.0	0.0	0.0	0.0	0.0	0.0	0.0	0.0	0.0	13.847474399381248	5.917906046161393
mobley_2261979	2.2488425925925926	1.232824074074074	2.2488425925925926	1.232824074074074	0.5469607763108971	154.21199999999996	144.13199999999998	154.07825032	58.0	0.0	-0.011957882143257156	-0.06135478571963333	0.06135478571963333	0.011957882143257156	0.75	1.3333333333333333	1.9166666666666667	2.580405551126643	401.9826286215576	7.966255326250886	6.878315177510849	6.878315177510849	5.949489742783179	4.445140652899133	4.445140652899133	3.432385463039847	3.432385463039847	2.740964657296188	2.740964657296188	2.1877816832280716	2.1877816832280716	-1.2999999999999998	2.523579495647863	6.2419430838861665	2.099553890588807	0.6722660271865917	71.83712072649615	0.0	0.0	0.0	0.0	0.0	0.0	0.0	0.0	0.0	0.0	36.39820241076966	34.7409946581756
mobley_2269032	10.916244733634706	-0.8075354833291344	10.916244733634706	0.48472067376333294	0.8810778082204156	230.26299999999998	216.15099999999995	230.094294308	88.0	0.0	0.31018572532324495	-0.4967451042461023	0.4967451042461023	0.31018572532324495	1.1764705882352942	1.8235294117647058	2.4705882352941178	2.478964438638834	560.3959195741091	12.41384908344359	9.805162060755066	9.805162060755066	8.113392202930193	5.4208716604821285	5.4208716604821285	4.032443980554452	4.032443980554452	2.9418911948008084	2.9418911948008084	1.7811860183471515	1.7811860183471515	-2.03	2.35984572389062	11.455255502156714	4.454042614687935	2.228492726961196	99.64213719056525	9.843390348640755	5.749511833283905	0.0	0.0	0.0	5.969305287951849	4.794537184071822	0.0	0.0	0.0	24.26546827384644	35.392371257240434
mobley_2279874	4.604166666666667	-0.5138888888888893	4.604166666666667	0.5138888888888893	0.48117967458061306	106.12099999999998	96.04099999999998	106.06299418	44.0	0.0	0.2703217148438042	-0.333319647642244	0.333319647642244	0.2703217148438042	0.8571428571428571	1.1428571428571428	1.1428571428571428	2.9923028831940863	28.406371956566698	5.698670612749268	4.802095140581216	4.802095140581216	3.3460652149512318	1.931851652578137	1.931851652578137	0.9957819157813607	0.9957819157813607	0.577350269189626	0.577350269189626	0.288675134594813	0.288675134594813	-0.12	1.719973094021975	6.880000000000001	4.050068027210885	2.5602721088435376	43.17471305954001	14.210588861400147	0.0	0.0	0.0	6.476087070922121	0.0	0.0	0.0	0.0	0.0	0.0	0.0
mobley_2294995	9.182638888888889	0.4305555555555556	9.182638888888889	0.4305555555555556	0.43656455010269035	74.07900000000001	68.031	74.036779432	30.0	0.0	0.2925654199437486	-0.46819518164403584	0.46819518164403584	0.2925654199437486	2.0	2.6	2.6	2.4017152226171965	26.07403392114697	4.121320343559643	3.1009536313038994	3.1009536313038994	2.414213562373095	1.4671864365723921	1.4671864365723921	0.5515668461264173	0.5515668461264173	0.2347080484106439	0.2347080484106439	0.0680413817439772	0.0680413817439772	-0.53	1.4056390622295665	4.469999999999999	3.4699999999999998	3.469999999999999	30.74420258617341	4.736862953800049	0.0	0.0	0.0	6.472220864716464	0.0	4.794537184071822	0.0	0.0	0.0	0.0	6.923737199690624
mobley_2295058	10.820871126228269	-0.39814814814814814	10.820871126228269	0.13671579743008344	0.6143884490200855	152.14899999999997	144.08499999999998	152.047344116	58.0	0.0	0.33734605193325357	-0.5079661787854562	0.5079661787854562	0.33734605193325357	1.3636363636363635	1.9090909090909092	2.3636363636363638	2.8953480359887567	250.5446100817276	8.267584713501616	6.0731112531861875	6.0731112531861875	5.236382105218448	3.1114705837236243	3.1114705837236243	2.0384556481391707	2.0384556481391707	1.288402377637885	1.288402377637885	0.7153640271100252	0.7153640271100252	-1.5099999999999998	2.0456060352867365	7.595374077976819	3.0531381005525	1.7031790754529077	64.23058843003683	9.843390348640755	5.749511833283905	0.0	0.0	0.0	5.969305287951849	0.0	4.794537184071822	0.0	0.0	0.0	24.26546827384644
mobley_2310185	7.569444444444445	0.25	7.569444444444445	0.25	0.40680796565539445	46.068999999999996	40.021	46.041864812	20.0	0.0	0.04022058174908642	-0.3966637147812598	0.3966637147812598	0.04022058174908642	2.0	2.0	2.0	1.6329931618554523	2.7548875021634682	2.7071067811865475	2.1543203766865053	2.1543203766865053	1.4142135623730951	1.0233345472033855	1.0233345472033855	0.3162277660168379	0.3162277660168379	0.0	0.0	0.0	0.0	-0.04	0.9182958340544894	2.9600000000000004	1.96	1.9600000000000033	19.89842689442217	5.106527394840706	0.0	0.0	0.0	0.0	0.0	0.0	0.0	0.0	0.0	0.0	6.923737199690624
mobley_2316618	12.58277730536659	-0.1562594482237334	12.58277730536659	0.039294138951877056	0.759916301692431	267.284	254.17999999999995	267.08954327600003	100.0	0.0	0.196096361605612	-0.39454600004547397	0.39454600004547397	0.196096361605612	0.85	1.5	2.2	2.1763443413940666	706.6182147493055	14.11251969619286	10.719375623128162	10.719375623128162	9.73638210521845	6.3993966521198935	6.3993966521198935	4.582349257746024	4.582349257746024	3.3797160393850167	3.3797160393850167	2.482916817016185	2.482916817016185	-2.4599999999999995	2.499359133138032	12.56757485629038	4.903764401528436	1.8154523577908586	115.6095747655098	10.423315998847038	0.0	11.566489892729878	0.0	0.0	0.0	9.589074368143644	0.0	0.0	0.0	36.39820241076966	6.06636706846161
mobley_2328633	2.2863572373393803	1.1171759259259257	2.2863572373393803	1.1171759259259257	0.521520997225693	140.26999999999998	120.10999999999997	140.15650064	60.0	0.0	-0.04142857745791716	-0.06538238183510822	0.06538238183510822	0.04142857745791716	1.1	1.8	2.4	1.9111701105978576	70.10749561002055	7.234204518682008	7.234204518682008	7.234204518682008	4.931851652578137	4.931851652578136	4.931851652578136	3.6462643699419717	3.6462643699419717	2.6906706976806576	2.6906706976806576	1.9820508075688763	1.9820508075688763	0.0	2.406379903386908	8.1	4.760330578512397	2.7222222222222223	65.0178989038698	0.0	0.0	0.0	0.0	0.0	0.0	0.0	0.0	0.0	0.0	58.29031018309871	5.917906046161393
mobley_2341732	10.348472222222222	-0.1047685185185181	10.348472222222222	0.1047685185185181	0.5200986676423002	116.16	104.064	116.083729624	48.0	0.0	0.3050016578853253	-0.46899542882535256	0.46899542882535256	0.3050016578853253	1.625	2.25	2.625	2.988598647973156	68.92878689342031	6.405777393935817	5.437816924487368	5.437816924487368	3.808060412490447	2.8771567527075472	2.8771567527075472	1.6796860037533512	1.6796860037533512	0.962125131752582	0.962125131752582	0.423176335210009	0.423176335210009	-0.53	1.8266332986704337	7.470000000000001	4.624559505409582	3.6528153564899446	49.83902892936323	4.736862953800049	0.0	0.0	0.0	0.0	5.969305287951849	4.794537184071822	0.0	0.0	0.0	13.344558822616634	6.4208216229260096
mobley_2354112	8.944166666666666	0.35587962962963005	8.944166666666666	0.35587962962963005	0.6032549150365025	122.16699999999999	112.08699999999997	122.07316494	48.0	0.0	0.11535000714268884	-0.5079563872990431	0.5079563872990431	0.11535000714268884	1.4444444444444444	2.2222222222222223	2.6666666666666665	2.936866102336592	193.51405299160075	6.69023444431199	5.463721453445009	5.463721453445009	4.325698502695489	3.1056341745757194	3.1056341745757194	2.0234548944982467	2.0234548944982467	1.3188136610907875	1.3188136610907875	0.7763858448725204	0.7763858448725204	-0.9800000000000001	1.8814083105156787	6.144688279301746	2.533930223385564	1.4567376919048354	54.955521100486195	5.106527394840706	5.749511833283905	0.0	0.0	0.0	0.0	0.0	0.0	0.0	0.0	19.056471336613843	24.117007251546227
mobley_2364370	10.096346371882087	-0.18199074074074062	10.096346371882087	0.18199074074074062	0.4106841127563541	116.16	104.06399999999998	116.083729624	48.0	0.0	0.3021228665755719	-0.46587787390632607	0.46587787390632607	0.3021228665755719	1.625	2.25	2.625	2.822354554248032	68.92878689342031	6.405777393935816	5.43781692448737	5.43781692448737	3.770055610029662	2.9040302062452232	2.9040302062452232	1.693596726919808	1.693596726919808	0.8032161629029313	0.8032161629029313	0.3602350902287421	0.3602350902287421	-0.53	1.6646727945202302	7.470000000000001	4.624559505409582	5.469999999999999	49.839028929363245	4.736862953800049	0.0	0.0	0.0	0.0	5.969305287951849	4.794537184071822	0.0	0.0	0.0	13.344558822616634	6.4208216229260096
mobley_2371092	3.9450925925925926	1.2569444444444446	3.9450925925925926	1.2569444444444446	0.49138777691763613	107.156	98.08399999999999	107.073499288	42.0	0.0	0.029917807844677128	-0.26443900509098867	0.26443900509098867	0.029917807844677128	1.25	2.0	2.375	3.134861511345448	160.49662946459569	5.983127663125442	5.179264403068835	5.179264403068835	3.804530452640311	2.6770813820172816	2.6770813820172816	1.959933912324658	1.959933912324658	1.3007951303208902	1.3007951303208902	0.542936472159955	0.542936472159955	-0.85	1.7681772153059907	5.2898601398601395	1.94826211591866	0.8609369312528817	49.38093532923669	0.0	0.0	0.0	0.0	0.0	0.0	4.9839785209472085	0.0	0.0	0.0	0.0	31.040744451236847
mobley_2390199	10.643055555555556	0.4120370370370374	10.643055555555556	0.4120370370370374	0.5469887036855585	114.188	100.07599999999998	114.104465068	48.0	0.0	0.13239048773034137	-0.2997182890076654	0.2997182890076654	0.13239048773034137	1.125	1.5	1.75	3.0551722039096187	58.78707744334402	6.405777393935816	5.736675415210053	5.736675415210053	3.808060412490447	3.325444488791574	3.325444488791574	2.0386751345948126	2.0386751345948126	1.057677535825205	1.057677535825205	0.6826775358252052	0.6826775358252052	-0.33	1.6750754835015291	7.669999999999999	4.8199250374812594	3.84636684303351	51.09042581425295	0.0	5.783244946364939	0.0	0.0	0.0	0.0	4.794537184071822	0.0	0.0	0.0	13.847474399381248	12.841643245852019
mobley_2402487	10.605235260770975	-0.5361574074074074	10.605235260770975	0.28991898148148154	0.4436597598743994	160.16899999999995	148.07299999999998	160.073558864	64.0	0.0	0.3166348316492712	-0.46554520948592226	0.46554520948592226	0.3166348316492712	1.0	1.3636363636363635	1.6363636363636365	3.48996214282965	125.3759999531186	8.69023444431199	6.754313505415096	6.754313505415096	5.201907262607799	3.515167193676995	3.515167193676995	1.7868190349373683	1.7868190349373683	0.8993255446193154	0.8993255446193154	0.5418884782434131	0.5418884782434131	-1.06	1.874180516625803	9.94	5.704344619021978	5.387427293064876	65.47903837331049	9.473725907600098	6.4208216229260096	0.0	0.0	0.0	11.938610575903699	9.589074368143644	0.0	0.0	0.0	0.0	13.847474399381248
mobley_2410897	4.847222222222222	0.75	4.847222222222222	0.75	0.40623709538988323	45.085	38.028999999999996	45.057849223999995	20.0	0.0	-0.010576265829206462	-0.3307484184390755	0.3307484184390755	0.010576265829206462	2.0	2.0	2.0	1.6329931618554523	2.7548875021634682	2.7071067811865475	2.284457050376173	2.284457050376173	1.4142135623730951	1.1153550716504106	1.1153550716504106	0.408248290463863	0.408248290463863	0.0	0.0	0.0	0.0	-0.04	0.9182958340544894	2.9600000000000004	1.96	1.9600000000000033	20.444083839238875	5.733667477162185	0.0	0.0	0.0	0.0	0.0	0.0	0.0	0.0	0.0	6.923737199690624	6.544756405912575
mobley_2422586	4.690972222222222	0.8888888888888888	4.690972222222222	0.8888888888888888	0.4752681489358652	74.123	64.04299999999999	74.07316494	32.0	0.0	0.04591316695736666	-0.38470097706288764	0.38470097706288764	0.04591316695736666	1.6	2.2	2.2	2.19060968716425	11.119415478763749	4.121320343559643	3.822461852836958	3.822461852836958	2.414213562373095	1.9040302062452235	1.9040302062452235	0.9927992798267444	0.9927992798267444	0.408248290463863	0.408248290463863	0.20412414523193148	0.20412414523193148	-0.04	1.4056390622295665	4.960000000000001	3.9600000000000004	3.9600000000000004	32.94762260052625	4.736862953800049	0.0	0.0	0.0	0.0	0.0	0.0	0.0	0.0	0.0	6.923737199690624	6.4208216229260096
mobley_242480	12.338796296296298	-0.24537037037037002	12.338796296296298	0.22101851851851873	0.5826021477539957	238.24599999999998	228.16599999999997	238.07422756	88.0	0.0	0.1961684854391535	-0.3981071411239471	0.3981071411239471	0.1961684854391535	0.6666666666666666	1.0555555555555556	1.4444444444444444	2.4094150669454457	644.9353339687133	12.861442840636295	9.435298734444734	9.435298734444734	8.609060905280623	5.473632431366075	5.473632431366075	4.197849008302866	4.197849008302866	3.140240709067623	3.140240709067623	2.2726081960404203	2.2726081960404203	-2.6199999999999997	2.384542371146624	10.528695443753058	3.434031110454225	1.1976128029572313	103.21537599493796	11.46733495432437	0.0	11.566489892729878	0.0	0.0	0.0	9.589074368143644	0.0	0.0	0.0	24.26546827384644	12.13273413692322
mobley_2451097	8.287592592592592	0.715277777777778	8.287592592592592	0.715277777777778	0.48844457037463734	103.12399999999997	98.08399999999999	103.04219916	38.0	0.0	0.09910883682440627	-0.1924370514343749	0.1924370514343749	0.09910883682440627	1.125	1.75	2.125	3.049388908161901	195.37685258695325	5.819990956308912	4.3339649414480865	4.3339649414480865	3.931851652578137	2.384290400272939	2.384290400272939	1.4778288026594286	1.4778288026594286	0.9028885132222202	0.9028885132222202	0.5126884518026671	0.5126884518026671	-1.2899999999999996	1.9034911933164034	4.859031296572281	2.1309299156686707	0.8545400393598557	48.188924915362286	0.0	0.0	0.0	0.0	0.0	0.0	0.0	0.0	5.261891554738487	0.0	18.19910120538483	12.13273413692322
mobley_2457863	8.864166666666666	0.23087962962963005	8.864166666666666	0.23087962962963005	0.6127725486570803	124.13899999999998	116.07499999999997	124.052429496	48.0	0.0	0.12204628002540481	-0.5078231992316957	0.5078231992316957	0.12204628002540481	1.4444444444444444	2.2222222222222223	2.6666666666666665	2.936866102336592	195.86256853719752	6.69023444431199	5.164862962722324	5.164862962722324	4.325698502695489	2.6573464384916927	2.6573464384916927	1.7014796190685577	1.7014796190685577	1.0533213750515726	1.0533213750515726	0.6104858103726771	0.6104858103726771	-1.1800000000000002	1.8814083105156787	5.947877237851663	2.3955617406597787	1.3533930115039927	53.704124215596465	9.843390348640755	11.49902366656781	0.0	0.0	0.0	0.0	0.0	0.0	0.0	0.0	6.06636706846161	12.13273413692322
mobley_2481002	9.430555555555555	-2.3611111111111107	9.430555555555555	1.0162037037037037	0.236106423574705	164.375	164.375	162.89946128	42.0	0.0	0.4487069857899306	-0.26044934082533305	0.4487069857899306	0.26044934082533305	1.4285714285714286	1.5714285714285714	1.5714285714285714	3.7911184170869663	85.42592196522058	6.077350269189626	2.8976035954553656	5.165390433510729	2.9433756729740645	1.1557018789339306	2.289595297961612	0.7249417757893175	2.946320042912143	0.20701966780270628	0.6210590034081189	0.0	0.0	0.2699999999999999	1.3143204867061786	7.27	2.0264192526959985	2.9079585326953747	54.30202543097437	0.0	0.0	0.0	0.0	0.0	3.916470718516338	10.114318268765572	0.0	0.0	0.0	0.0	34.802819670697545
mobley_2484519	5.526913580246913	0.6119444444444444	5.526913580246913	0.6119444444444444	0.5073287414395534	126.58599999999997	119.52999999999999	126.023627904	42.0	0.0	0.047356316262688825	-0.12155111872017932	0.12155111872017932	0.047356316262688825	1.125	1.75	2.125	2.8320858350070903	145.73281445033504	5.819990956308912	4.471822600143904	5.2277515461623585	3.931851652578137	2.531498235028658	3.0660207188535065	1.6192291806097014	1.8864904225221257	0.9971280120395807	1.3057347119637648	0.5670976518131656	0.7452718130881153	-0.49000000000000005	1.9034911933164034	5.643155792276964	2.729135295311661	1.2392064029119825	54.09961146077524	0.0	0.0	0.0	0.0	0.0	0.0	0.0	0.0	0.0	11.600939890232516	30.33183534230805	5.563451491696996
mobley_2487143	10.202638888888888	0.3072685185185189	10.202638888888888	0.3072685185185189	0.5278529243600644	100.161	88.065	100.088815004	42.0	0.0	0.1293397726031704	-0.30003102499487694	0.30003102499487694	0.1293397726031704	1.5714285714285714	2.142857142857143	2.2857142857142856	2.8219389370591847	57.200359476037924	5.698670612749269	5.029568634023505	5.029568634023505	3.270055610029662	2.7647843170117525	2.7647843170117525	1.8055684937158853	1.8055684937158853	0.8823921585058763	0.8823921585058763	0.4257221742419769	0.4257221742419769	-0.33	1.6121972227029933	6.670000000000001	3.84636684303351	5.669999999999999	44.725483699856355	4.794537184071822	5.783244946364939	0.0	0.0	0.0	0.0	0.0	0.0	0.0	0.0	13.344558822616634	13.344558822616634
mobley_2489709	5.576728395061728	0.6057098765432103	5.576728395061728	0.6057098765432103	0.5285863388321962	147.00400000000002	142.972	145.969005488	42.0	0.0	0.059180344278361545	-0.08271319546492409	0.08271319546492409	0.059180344278361545	0.875	1.25	1.5	3.134861511345448	162.63833891467198	5.983127663125442	4.0653300227769575	5.577187914813867	3.8045304526403108	2.2053147421988535	2.9612436882173077	1.414108774128503	2.228509027609715	0.8243725893430108	1.5802810806327738	0.4392945764211886	0.7107613275815927	-0.20000000000000007	1.7681772153059907	5.9282051282051285	2.3818408996251557	1.1456790123456788	58.037935573260306	0.0	0.0	0.0	0.0	0.0	0.0	0.0	0.0	0.0	0.0	35.33461391738825	12.13273413692322
mobley_2492140	5.13503086419753	-1.5524691358024687	5.13503086419753	0.9606481481481481	0.5292554442591116	202.29500000000002	201.287	199.852088432	44.0	0.0	0.2197573178161509	-0.10060672077280805	0.2197573178161509	0.10060672077280805	1.0	1.1428571428571428	1.1428571428571428	3.5411969650799016	51.5907190016011	6.077350269189626	2.967172634235762	6.7468173643280345	2.943375672974064	1.2920576245806386	3.29882260455229	0.8423090497599274	4.307513094299462	0.24743582965269678	2.226922466874271	0.0	0.0	1.45	1.3143204867061786	8.449999999999996	2.8382008195783057	3.9869127516778504	66.62052427663453	0.0	0.0	4.836269690250055	3.792535935529771	0.0	0.0	0.0	0.0	0.0	23.20187978046503	34.802819670697545	0.0
mobley_2493732	4.845679012345679	0.1111111111111116	4.845679012345679	0.1111111111111116	0.4327983643519247	96.944	94.928	95.953355424	24.0	0.0	0.09918403887268369	-0.07155530834151903	0.09918403887268369	0.07155530834151903	1.5	1.5	1.5	2.8030394876740514	27.019550008653873	3.5773502691896257	1.963035727205002	3.474893619241911	1.7320508075688772	0.731517863602501	1.4874468096209554	0.33868981334099574	1.444640868594416	0.0	0.0	0.0	0.0	0.31999999999999995	0.8112781244591328	4.320000000000001	1.621204819277109	39.476250000000036	35.02112256380525	0.0	0.0	0.0	0.0	0.0	0.0	0.0	0.0	0.0	0.0	29.78081546406353	0.0
mobley_2501588	12.916887702611909	-4.902650069286973	12.916887702611909	0.2620840813177119	0.5458807181354774	347.2930000000002	331.16500000000013	347.10929065199997	132.0	0.0	0.4164144436557946	-0.3600759902343539	0.4164144436557946	0.3600759902343539	1.1666666666666667	1.6666666666666667	2.0	2.647319126416257	624.1501312526184	18.06854962182284	12.876112080884626	12.876112080884626	11.1460842733813	7.437071569095065	7.437071569095065	5.764474415236873	5.764474415236873	3.7756618872951435	3.7756618872951435	2.546587779957946	2.546587779957946	-2.39	3.2787892710938635	17.95600119989335	6.616525346493109	3.9226079875263373	134.90750020512226	4.899909730850478	0.0	5.687386274683562	0.0	11.374772549367124	6.176298517443475	20.228636537531145	0.0	13.171245143024459	0.0	6.923737199690624	25.18037091493942
mobley_2517158	3.4014650651927436	1.177295918367347	3.4014650651927436	1.177295918367347	0.4480453396595322	179.10099999999994	163.981	178.03571258	50.0	0.0	0.0031253024002491038	-0.09280780398759336	0.09280780398759336	0.0031253024002491038	1.0	1.625	2.125	2.53006045688352	29.368065554250645	6.242640687119286	5.6206051601285125	7.206601699243217	3.914213562373095	3.4743680230989717	4.595836930845374	2.1031957988777084	2.8961940684350598	1.2371840115494857	1.797918465422687	0.6980445088455802	1.0945436436242562	0.48	1.8088121254443208	8.48	7.4799999999999995	6.48	60.79645131985057	0.0	0.0	0.0	0.0	0.0	0.0	0.0	0.0	0.0	0.0	48.536967589344016	6.4208216229260096
mobley_2518989	12.538901329050141	-2.673378606072058	12.538901329050141	0.05027163643235122	0.37933069260999586	393.85400000000004	376.7180000000001	393.002514334	126.0	0.0	0.2620782456005316	-0.3219183835718298	0.3219183835718298	0.2620782456005316	1.173913043478261	1.6521739130434783	2.0434782608695654	2.268623994252474	612.4193667711982	17.035169427003233	12.729953096300097	16.01330239517392	10.969674215574168	7.074083412575353	11.731494133892342	4.523016667000278	11.207582988141153	3.0706669012821823	9.11801616896576	2.177124654921273	8.161280324730646	-0.4300000000000002	2.7786729778996007	18.90221437187165	8.098713693100702	3.9780820758722486	149.1232959308964	9.047494323423635	5.37387281296874	0.0	5.693537600778055	11.814359458703011	0.0	14.488984098994122	0.0	0.0	11.600939890232516	12.13273413692322	49.16878942105628
mobley_2523689	11.678522297808012	-0.41401234567901235	11.678522297808012	0.005691609977323875	0.7933823099108369	221.64700000000002	213.58299999999997	221.035589556	76.0	0.0	0.29187544116138525	-0.3960485313377385	0.3960485313377385	0.29187544116138525	1.2666666666666666	1.9333333333333333	2.6	2.6602820094110213	536.1089189358535	10.836498814253964	7.722091838800389	8.478020784818844	7.198377302757663	4.286552738696249	4.664517211705477	2.9663986586978592	3.344363131707087	1.94663637466761	2.3265213653575003	1.1986165804857227	1.3274657441704982	-1.81	2.2736370833176034	9.733912004652453	3.744477633359753	1.7121178631944625	90.91089736639223	5.733667477162185	5.022633313741326	0.0	0.0	5.559266895052008	0.0	4.794537184071822	0.0	9.780484743446223	0.0	29.800041095617345	12.13273413692322
mobley_252413	2.2743055555555554	0.5503472222222222	2.2743055555555554	0.5503472222222222	0.4750207476322447	100.205	84.07699999999998	100.12520051199999	44.0	0.0	-0.03827118037973427	-0.0653625715831776	0.0653625715831776	0.03827118037973427	1.1428571428571428	1.5714285714285714	1.5714285714285714	3.154490065368808	38.49022499567306	5.914213562373096	5.914213562373096	5.914213562373096	3.060660171779821	3.060660171779821	3.060660171779821	3.310660171779822	3.310660171779822	0.9999999999999998	0.9999999999999998	0.7499999999999998	0.7499999999999998	0.0	1.2958363892911637	7.0	2.34375	6.0	46.9289037142092	0.0	0.0	0.0	0.0	0.0	0.0	0.0	0.0	0.0	0.0	34.11577042168851	11.83581209232279
mobley_2577969	2.212407407407407	1.3350000000000002	2.212407407407407	1.3350000000000002	0.3658985689510572	202.256	192.17599999999996	202.07825032	74.0	0.0	-0.0026808061111411405	-0.06103258638098143	0.06103258638098143	0.0026808061111411405	0.375	0.6875	1.0	2.505955689360671	666.6198058168793	10.535169427003233	8.77350269189626	8.77350269189626	7.932652990377569	5.559401076758504	5.559401076758504	4.289600717839003	4.289600717839003	3.3927344100918377	3.3927344100918377	2.669586604625425	2.669586604625425	-2.079999999999999	2.3626616580945834	8.11640192478581	2.732404740131078	0.8919499118477439	93.45542159483817	0.0	0.0	0.0	0.0	0.0	0.0	0.0	0.0	0.0	0.0	60.6636706846161	32.31734528678877
mobley_2607611	10.254216348576467	-0.16990882464096746	10.254216348576467	0.16990882464096746	0.4361738106721368	144.21399999999997	128.08599999999998	144.115029752	60.0	0.0	0.30212286792609416	-0.4658776866736629	0.4658776866736629	0.30212286792609416	1.3	2.0	2.5	2.838589121813916	89.25838096618138	7.819990956308912	6.852030486860464	6.852030486860464	4.770055610029662	3.9040302062452237	3.9040302062452237	2.4007035081063552	2.4007035081063552	1.3032161629029313	1.3032161629029313	0.7447362908439381	0.7447362908439381	-0.53	1.8709889548563379	9.47	6.588063754427392	7.470000000000003	62.56891315815645	4.736862953800049	0.0	0.0	0.0	0.0	5.969305287951849	4.794537184071822	0.0	0.0	0.0	26.186202068468653	6.4208216229260096
mobley_2609604	2.298611111111111	0.5833333333333334	2.298611111111111	0.5833333333333334	0.5002442109657919	100.205	84.07699999999998	100.12520051199999	44.0	0.0	-0.03594562843668448	-0.06487337882622692	0.06487337882622692	0.03594562843668448	1.0	1.2857142857142858	1.2857142857142858	3.3604351426960575	38.0	5.914213562373096	5.914213562373096	5.914213562373096	3.121320343559643	3.1213203435596424	3.1213203435596424	2.871320343559643	2.871320343559643	1.914213562373095	1.914213562373095	0.24999999999999994	0.24999999999999994	0.0	1.6774212838293645	7.0	2.34375	2.6666666666666665	46.928903714209206	0.0	0.0	0.0	0.0	0.0	0.0	0.0	0.0	0.0	0.0	40.53659204461452	5.41499046939678
mobley_2613240	5.011203703703703	0.7685185185185187	5.011203703703703	0.7685185185185187	0.6189113153967103	138.16599999999997	128.08599999999998	138.06807956	54.0	0.0	0.16021145103900217	-0.49287034547589753	0.49287034547589753	0.16021145103900217	0.9	1.3	1.6	2.9640000939238007	185.16749419417295	7.397341225498538	6.125897657686229	6.125897657686229	4.8805400575618805	3.0520951405812156	3.0520951405812156	1.8549833434792078	1.8549833434792078	1.2889881668208132	1.2889881668208132	0.7874372297358481	0.7874372297358481	-1.1800000000000002	2.0425290252257486	6.933378684807257	3.1068549717952316	1.2095233527616807	60.38837780730393	9.473725907600098	0.0	11.49902366656781	0.0	0.0	0.0	0.0	0.0	0.0	0.0	12.13273413692322	12.13273413692322
mobley_2636578	9.504970238095238	-0.9661111111111111	9.504970238095238	0.11305555555555569	0.30687140974449006	166.089	160.041	166.02258591199998	64.0	0.0	0.29399579388089375	-0.3138382699301459	0.3138382699301459	0.29399579388089375	1.0	1.3636363636363635	1.6363636363636365	3.0256083367235656	130.76282190103143	8.69023444431199	5.465237277342737	5.465237277342737	5.125897657686229	2.6727953841999588	2.6727953841999588	1.4672141663042557	1.4672141663042557	0.6820678311077603	0.6820678311077603	0.3370962084724455	0.3370962084724455	-1.5999999999999999	1.8532168627001584	9.400000000000002	5.205794477138976	8.4	60.910254159592064	9.675177167473267	0.0	0.0	0.0	10.173238085865085	0.0	0.0	0.0	0.0	20.228636537531145	0.0	6.4208216229260096
mobley_2659552	11.38167044595616	0.05092592592592626	11.38167044595616	0.05092592592592626	0.6166784828022918	163.21999999999997	150.11599999999996	163.099714036	64.0	0.0	0.2528321093535857	-0.3447702772479693	0.3447702772479693	0.2528321093535857	1.1666666666666667	1.6666666666666667	2.0833333333333335	2.899514062768119	274.39498298772276	9.137828201504695	7.664862962722325	7.664862962722325	5.609060905280623	3.893525339027745	3.893525339027745	3.0656051591928377	3.0656051591928377	1.7046984047827909	1.7046984047827909	0.9543370715821178	0.9543370715821178	-1.31	2.0429109529537715	8.783545369504209	3.390937134637743	1.8448445717038684	72.81252734733053	4.899909730850478	0.0	0.0	0.0	5.907179729351506	0.0	4.794537184071822	0.0	0.0	0.0	17.696185628620217	19.056471336613843
mobley_2661134	8.793055555555556	0.1333796296296299	8.793055555555556	0.1333796296296299	0.5583693139819856	119.12299999999998	114.08299999999998	119.03711378	44.0	0.0	0.11639594055664121	-0.5079191462564742	0.5079191462564742	0.11639594055664121	1.4444444444444444	2.2222222222222223	2.6666666666666665	3.1192017919205193	249.33821798626082	6.69023444431199	4.70382826775842	4.70382826775842	4.325698502695488	2.5185808005458763	2.5185808005458763	1.6621317469109125	1.6621317469109125	0.9752537296688178	0.9752537296688178	0.5754588599180989	0.5754588599180989	-1.4899999999999998	1.8814083105156787	5.643155792276964	2.1853608189287717	1.1987500554498864	52.98315866755829	5.106527394840706	5.749511833283905	0.0	0.0	0.0	0.0	0.0	0.0	5.261891554738487	0.0	6.06636706846161	18.19910120538483
mobley_2681549	5.581358024691357	0.5625000000000004	5.581358024691357	0.5625000000000004	0.5730891206161023	181.449	178.42499999999998	179.930033136	48.0	0.0	0.043511410394859	-0.08423332104428229	0.08423332104428229	0.043511410394859	0.6666666666666666	0.8888888888888888	1.1111111111111112	3.165670309917317	169.06517765499825	6.8533711511285205	4.365944226596559	6.633731064651923	4.1815405503520555	2.2989975170827184	3.4328909361104	1.587666372600197	2.896973714016151	0.8273268353539889	1.4819805060619657	0.5201787612151944	1.3930148935298152	0.08999999999999991	1.5880914479405832	7.200011001100109	2.7822002817304186	2.0527237406793954	68.34120180014197	0.0	0.0	0.0	0.0	0.0	0.0	0.0	0.0	0.0	0.0	34.802819670697545	18.19910120538483
mobley_2689721	1.5	1.5	1.5	1.5	0.42231618686094674	84.162	72.06599999999999	84.093900384	36.0	0.0	-0.0533059727891157	-0.0533059727891157	0.0533059727891157	0.0533059727891157	0.3333333333333333	0.5	0.6666666666666666	2.0	15.509775004326936	4.242640687119286	4.242640687119285	4.242640687119285	3.0	2.9999999999999996	2.9999999999999996	2.121320343559642	2.121320343559642	1.4999999999999996	1.4999999999999996	1.0606601717798207	1.0606601717798207	0.0	1.719973094021975	4.166666666666667	2.2222222222222223	1.0	39.55813044628337	0.0	0.0	0.0	0.0	0.0	0.0	0.0	0.0	0.0	0.0	38.524929737556064	0.0
mobley_2693089	4.156388888888889	0.663611111111111	4.156388888888889	0.663611111111111	0.6177469321009987	136.198	124.10199999999998	136.100048384	54.0	0.0	0.058872525757102466	-0.26122366002906094	0.26122366002906094	0.058872525757102466	1.4	2.2	2.7	2.5872871851548136	181.70889642965705	7.397341225498538	6.4109350489449675	6.4109350489449675	4.787693700234704	3.536714154355997	3.536714154355997	2.7947209537103337	2.7947209537103337	1.2340354873321995	1.2340354873321995	0.8536512714368254	0.8536512714368254	-0.92	1.8810140578490522	7.190132158590309	3.299121844413455	2.1318708702055282	61.33046753897641	0.0	0.0	0.0	0.0	0.0	0.0	9.967957041894417	0.0	0.0	0.0	13.847474399381248	12.338727669087403
mobley_2725215	11.656292359536407	-3.809296920928866	11.656292359536407	0.14249999999999918	0.5234502153456556	345.37700000000024	326.2250000000001	345.099456328	128.0	0.0	0.3004727648825936	-0.36036403713448234	0.36036403713448234	0.3004727648825936	1.0	1.391304347826087	1.6521739130434783	3.769656534349375	675.4151960929466	17.784092571446667	13.182506482872359	13.999003063800085	10.628446183176258	7.048192538405312	8.939604076463564	5.083564937911707	7.099300512654556	3.1680161920033387	4.260023152649636	2.270763171083388	2.9221759067454807	-2.2299999999999995	2.4402512812373476	18.818146364949445	7.356652160150335	4.376103200193973	133.6771814172628	4.899909730850478	0.0	15.524639411101063	0.0	0.0	11.374772549367124	20.228636537531145	8.417796984328938	0.0	0.0	13.847474399381248	12.841643245852019
mobley_2725802	10.571944444444444	0.22453703703703742	10.571944444444444	0.22453703703703742	0.4508867746793659	113.16	102.07199999999999	113.084063972	46.0	0.0	0.2189419229839062	-0.3429431422534832	0.3429431422534832	0.2189419229839062	1.375	1.875	2.125	2.3499367387767807	94.70165766734146	5.983127663125442	5.183889010710011	5.183889010710011	3.8045304526403108	3.0601864750155863	3.0601864750155863	2.2131729763527606	2.2131729763527606	1.5513895406740732	1.5513895406740732	1.0320247680508727	1.0320247680508727	-0.53	2.1159680315697544	5.603868808567603	2.158633811658892	0.9970317977684908	49.479486216530496	4.899909730850478	0.0	0.0	5.907179729351506	0.0	0.0	4.794537184071822	0.0	0.0	0.0	0.0	12.841643245852019
mobley_2727678	10.556759259259259	-0.4718370370370366	10.556759259259259	0.3478240740740739	0.6073852319573955	237.984	234.95999999999998	237.923925336	48.0	0.0	0.325231771230821	-0.31304581036136686	0.325231771230821	0.31304581036136686	1.4444444444444444	2.111111111111111	2.5555555555555554	3.523897718994017	312.83394095677266	6.8533711511285205	4.271811323126579	6.429309614302902	4.198377302757663	2.1745807961581027	3.253329941746264	1.4198610557263855	2.58205173811387	0.7739642065842112	1.5752582950408134	0.3933619097045291	0.6839095803014001	-0.5900000000000001	1.7965675742516067	6.528906064209275	2.3386378708960347	1.4082156782662731	63.455581402521155	4.9839785209472085	0.0	0.0	0.0	5.559266895052007	5.689743398203474	9.77851570501903	4.794537184071822	0.0	0.0	0.0	22.590870627068057
mobley_2751110	10.036148904006048	-0.5144444444444449	10.036148904006048	0.015925925925925455	0.4707282115834253	139.10999999999996	134.07	139.02694302	52.0	0.0	0.2691949560161654	-0.5079581647909615	0.5079581647909615	0.2691949560161654	1.3	1.8	2.2	3.003400684579817	241.67477087439337	7.560477932315068	5.020324848686145	5.020324848686145	4.698377302757663	2.6337291722159875	2.6337291722159875	1.773507564579371	1.773507564579371	1.0605277538042814	1.0605277538042814	0.5743485232310095	0.5743485232310095	-1.5799999999999996	1.8845053612018057	6.538764845605701	2.344994095834573	1.2226169416633605	56.878612594192774	5.106527394840706	5.749511833283905	0.0	0.0	5.687386274683562	0.0	10.114318268765572	0.0	0.0	0.0	0.0	12.13273413692322
mobley_2763835	5.2058333333333335	0.7400925925925926	5.2058333333333335	0.7400925925925926	0.5832071586937729	122.16699999999999	112.08699999999997	122.07316494	48.0	0.0	0.11876930548015822	-0.49389011429960394	0.49389011429960394	0.11876930548015822	1.2222222222222223	1.8888888888888888	2.4444444444444446	2.61489994009295	157.47842076562097	6.52709773749546	5.50210641759854	5.50210641759854	4.431851652578137	3.1105896635362518	3.1105896635362518	1.7460652314773613	1.7460652314773613	1.0542093991340007	1.0542093991340007	0.6833869393511794	0.6833869393511794	-0.98	1.9100860088599136	6.144688279301746	3.1269217948780974	1.7620129800279678	55.274832577797056	4.736862953800049	5.749511833283905	0.0	0.0	0.0	0.0	0.0	0.0	0.0	0.0	18.19910120538483	19.056471336613843
mobley_2771569	3.273472222222222	1.1631944444444444	3.273472222222222	1.1631944444444444	0.4421447248956267	100.16499999999999	88.069	100.10004838399999	42.0	0.0	0.010432119884319363	-0.3141870625425331	0.3141870625425331	0.010432119884319363	1.2857142857142858	1.8571428571428572	2.142857142857143	2.1229179499593664	48.041843979966416	5.112884175122364	4.775640720246148	4.775640720246148	3.393846850117352	2.7867759087201813	2.7867759087201813	2.0532759252836126	2.0532759252836126	1.3406015498600483	1.3406015498600483	0.7766379626418063	0.7766379626418063	-0.08	1.6856161633204378	5.0645086705202305	2.28455463728191	1.4502520151005	44.502884185698164	10.216698334856808	0.0	0.0	0.0	0.0	0.0	0.0	0.0	0.0	0.0	0.0	7.04767198267719
mobley_2782339	10.943981481481481	-0.3003703703703702	10.943981481481481	0.3003703703703702	0.545102812910193	147.13299999999998	142.093	147.0320284	54.0	0.0	0.258423667381136	-0.28813712230609617	0.28813712230609617	0.258423667381136	0.9090909090909091	1.3636363636363635	1.8181818181818181	2.6946772551637395	310.7002242088733	7.8449349826912425	5.62589765768623	5.62589765768623	5.287693700234704	3.2355985596534893	3.2355985596534893	2.328832072446573	2.328832072446573	1.6433782775321557	1.6433782775321557	1.1169028324621526	1.1169028324621526	-1.6400000000000001	2.298182054237924	6.094932395164055	1.919461805555555	0.7411703067794468	63.02836257845652	0.0	0.0	0.0	0.0	11.814359458703011	0.0	14.905862972149976	0.0	0.0	0.0	12.13273413692322	12.13273413692322
mobley_2784376	1.5	1.5	1.5	1.5	0.38142504216495926	42.080999999999996	36.033	42.046950192	18.0	0.0	-0.0533059727891157	-0.0533059727891157	0.0533059727891157	0.0533059727891157	0.6666666666666666	1.0	1.0	2.25	4.754887502163469	2.121320343559643	2.1213203435596424	2.1213203435596424	1.5	1.4999999999999996	1.4999999999999996	1.060660171779821	1.060660171779821	0.3535533905932737	0.3535533905932737	0.0	0.0	0.0	1.459147917027245	1.3333333333333333	0.2222222222222222	0.0	20.463304103093538	0.0	0.0	0.0	0.0	0.0	0.0	0.0	0.0	0.0	0.0	19.26246486877803	0.0
mobley_2789243	5.47719135802469	0.6828703703703707	5.47719135802469	0.6828703703703707	0.4994929876185536	113.54699999999998	109.51499999999999	113.003226808	36.0	0.0	0.05888141862257841	-0.26318009712556134	0.26318009712556134	0.05888141862257841	1.5714285714285714	2.4285714285714284	2.7142857142857144	3.0214653097240864	138.00750422530467	5.112884175122364	3.634579145267688	4.390508091286143	3.393846850117352	1.9493969518552288	2.327361424864456	1.1712431551727538	1.6076789356447385	0.6254429638769334	0.8490211288415291	0.34192000508394105	0.47100291881117295	-0.56	1.6856161633204378	4.59527950310559	1.9373985431841827	1.1629737541912357	46.95431732732514	0.0	0.0	0.0	0.0	0.0	0.0	4.9839785209472085	0.0	0.0	0.0	11.600939890232516	12.13273413692322
mobley_2792521	9.592874149659863	0.80125	9.592874149659863	0.80125	0.3862877991333781	98.145	88.06499999999998	98.07316494	40.0	0.0	0.14201803733976104	-0.29857631082421043	0.29857631082421043	0.14201803733976104	1.5714285714285714	2.2857142857142856	2.7142857142857144	2.9211959005655155	64.58027134782355	5.535533905932739	4.554512660405836	4.554512660405836	3.414213562373095	2.5177239987125937	2.5177239987125937	1.3529102482081583	1.3529102482081583	0.6699919848812725	0.6699919848812725	0.3184472670871599	0.3184472670871599	-0.5900000000000001	1.690933805959686	6.41	5.41	5.409999999999999	44.0358806676721	0.0	6.286160523129555	0.0	0.0	0.0	0.0	4.794537184071822	0.0	0.0	0.0	19.420578929450514	12.49684172975989
mobley_2802855	3.3095138888888886	1.15625	3.3095138888888886	1.15625	0.5113821197020362	137.01999999999998	127.94799999999998	135.988762388	32.0	0.0	0.003115222707676138	-0.09280798507522109	0.09280798507522109	0.003115222707676138	1.6	2.2	2.2	2.19060968716425	11.119415478763749	4.121320343559643	3.4992848165688697	5.085281355683573	2.414213562373095	1.9743680230989717	3.0958369308453744	1.0425356270978872	1.835533896655239	0.4871840115494858	1.047918465422687	0.13363062095621214	0.6943650748294133	0.48	1.4056390622295665	5.48	4.480000000000002	4.480000000000002	41.70162497666073	0.0	0.0	0.0	0.0	0.0	0.0	0.0	0.0	0.0	0.0	29.27450272056598	6.4208216229260096
mobley_282648	2.1203703703703702	1.3101851851851853	2.1203703703703702	1.3101851851851853	0.5114311994891171	128.17399999999995	120.10999999999997	128.062600256	48.0	0.0	-0.018404250672442266	-0.06162971144687501	0.06162971144687501	0.018404250672442266	0.5	0.8	1.1	2.8880516016579914	271.01518240905483	6.811554787871634	5.618802153517008	5.618802153517008	4.9663264951887856	3.404700538379253	3.404700538379253	2.3471506281091274	2.3471506281091274	1.6586892478083906	1.6586892478083906	1.1329058247451822	1.1329058247451822	-1.2999999999999998	2.0504144813943355	5.482229779997874	2.143052886105772	0.7805335436910606	60.11306765123217	0.0	0.0	0.0	0.0	0.0	0.0	0.0	0.0	0.0	0.0	48.53093654769288	10.772448428929591
mobley_2837389	2.861111111111111	1.875	2.861111111111111	1.875	0.4658690337597367	67.091	62.05099999999999	67.04219916	26.0	0.0	0.0004958447284679488	-0.3676367128834121	0.3676367128834121	0.0004958447284679488	1.0	1.6	1.8	3.125	60.12481811269772	3.5355339059327378	2.8094010767585034	2.8094010767585034	2.5	1.5773502691896262	1.5773502691896262	0.8849001794597509	0.8849001794597509	0.49601129057086185	0.49601129057086185	0.27777777777777796	0.27777777777777796	-0.7200000000000001	1.760495029766198	2.5136448598130845	0.9307991964363703	0.29336361254258025	30.64056354051127	4.9839785209472085	0.0	0.0	0.0	0.0	0.0	0.0	0.0	0.0	0.0	0.0	12.13273413692322
mobley_2844990	6.0667542202066	0.22200617283950663	6.0667542202066	0.22200617283950663	0.45891089623488657	321.97400000000005	317.94200000000006	319.896540088	92.0	0.0	0.18983129416398384	-0.4493390403107009	0.4493390403107009	0.18983129416398384	0.7222222222222222	1.5	2.2777777777777777	2.163125974777752	655.0110495664155	12.861442840636295	8.637755549723138	11.661471333796959	8.5585506480638	4.8878096678483915	6.399667559885302	3.6087957293049957	5.2083605825360415	2.421042928401583	3.90090264084416	1.6020015511364039	2.37993084698476	-0.7999999999999998	2.3426408832015837	12.244921875	4.389716644773879	1.8965669166604782	122.9228215385722	9.473725907600098	5.022633313741326	22.99804733313562	0.0	0.0	0.0	0.0	0.0	0.0	0.0	46.40375956093006	12.13273413692322
mobley_2845466	5.914545452954844	0.3912288289801522	5.914545452954844	0.3912288289801522	0.4905722526517065	321.97400000000005	317.942	319.896540088	92.0	0.0	0.17124847708341695	-0.4493972070489989	0.4493972070489989	0.17124847708341695	0.5	0.7222222222222222	0.9444444444444444	2.1158320679285145	543.5110495664155	12.861442840636293	8.637755549723138	11.661471333796957	8.541713895658194	4.881826603704685	6.393684495741594	3.6302280175369166	5.259028524499341	2.413112214175328	3.85741234654787	1.5766372738782906	2.1912472156252254	-0.8000000000000002	2.3072870858105214	12.244921875	4.389716644773879	1.994564764681382	122.92282153857221	9.473725907600098	0.0	22.99804733313562	0.0	0.0	0.0	0.0	0.0	0.0	0.0	46.40375956093006	0.0
mobley_2850833	10.067314814814814	0.03472222222222254	10.067314814814814	0.03472222222222254	0.5681374031144324	122.12299999999996	116.07499999999999	122.036779432	46.0	0.0	0.1532681322488156	-0.5072100278982061	0.5072100278982061	0.1532681322488156	1.3333333333333333	2.0	2.4444444444444446	3.1479791300397526	217.91106510209752	6.69023444431199	4.7422132319119505	4.7422132319119505	4.342535255101096	2.575334461929934	2.575334461929934	1.676666855298298	1.676666855298298	1.0637215700056875	1.0637215700056875	0.5871869415178456	0.5871869415178456	-1.31	1.8934931172271934	5.820039011703511	2.306763635550358	1.0768191760192187	52.75210108613335	5.106527394840706	5.749511833283905	6.286160523129555	0.0	0.0	0.0	4.794537184071822	0.0	0.0	0.0	12.13273413692322	12.13273413692322
mobley_2859600	3.630925925925926	1.1736111111111112	3.630925925925926	1.1736111111111112	0.5126059376700752	104.15199999999997	96.08799999999998	104.062600256	40.0	0.0	-0.02625578937784246	-0.09847005004016512	0.09847005004016512	0.02625578937784246	1.125	1.75	2.125	2.9910469146846212	162.65300142116237	5.819990956308912	4.671208396324302	4.671208396324302	3.931851652578137	2.607607027581636	2.607607027581636	1.6148077477548912	1.6148077477548912	1.0352747518073642	1.0352747518073642	0.589121682286802	0.589121682286802	-1.04	1.9034911933164034	5.10367816091954	2.3141072195146584	0.9688488520408163	49.47168431610592	0.0	0.0	0.0	0.0	0.0	0.0	0.0	0.0	0.0	0.0	42.98679113274043	5.563451491696996
mobley_2864987	8.55236111111111	-0.10185185185185208	8.55236111111111	0.10185185185185208	0.5368317574835781	88.15	76.054	88.088815004	38.0	0.0	0.051156559616146235	-0.39341945247761856	0.39341945247761856	0.051156559616146235	1.6666666666666667	2.1666666666666665	2.1666666666666665	2.6272148478988635	25.11941547876375	4.991563831562721	4.4387774270626785	4.4387774270626785	2.770055610029662	2.4509042305871973	2.4509042305871973	1.6376965006408921	1.6376965006408921	0.7064497140632062	0.7064497140632062	0.4177745794683934	0.4177745794683934	-0.04	1.3485878960124225	5.959999999999999	3.1616129032258065	3.9600000000000004	38.99325323761199	5.106527394840706	0.0	0.0	0.0	0.0	0.0	0.0	0.0	0.0	0.0	13.344558822616634	13.344558822616634
mobley_2881590	9.487083333333333	-0.7777777777777777	9.487083333333333	0.1875	0.4084657731288383	119.12	110.04799999999999	119.058243148	48.0	0.0	0.2940046545305565	-0.31363789756419075	0.31363789756419075	0.2940046545305565	1.75	2.25	2.375	3.0500782919131915	81.35260810785708	6.568914100752346	4.95641551726772	4.95641551726772	3.625897657686229	2.399346520943094	2.399346520943094	1.913219759407578	1.913219759407578	0.5132781879222724	0.5132781879222724	0.20992926044500443	0.20992926044500443	-0.8	1.6135681581652277	7.2	3.2339506172839507	5.200000000000001	47.55463682250403	4.8375885837366335	0.0	0.0	0.0	5.086619042932543	0.0	0.0	0.0	0.0	10.114318268765572	13.847474399381248	5.917906046161393
mobley_2913224	10.611948223733938	-1.1140277777777772	10.611948223733938	0.016018518518518432	0.5501217966938848	180.15899999999996	172.09499999999997	180.042258736	68.0	0.0	0.33900378687731025	-0.4775395271554559	0.4775395271554559	0.33900378687731025	1.3076923076923077	1.9230769230769231	2.4615384615384617	3.043527354634101	343.2228677267164	9.844934982691242	6.9813595436500515	6.9813595436500515	6.109060905280622	3.6174536478673316	3.6174536478673316	2.394955678320673	2.394955678320673	1.3711546649445034	1.3711546649445034	0.8871712192374143	0.8871712192374143	-1.8399999999999999	2.0325369160995868	9.249605734767023	3.7092512583454584	2.297415032519928	74.75705264447721	9.843390348640755	11.3129633249809	0.0	0.0	0.0	11.938610575903699	4.794537184071822	4.794537184071822	0.0	0.0	12.13273413692322	12.13273413692322
mobley_2923700	8.85218820861678	0.3400000000000003	8.85218820861678	0.3400000000000003	0.6032549150365025	122.16699999999999	112.08699999999997	122.07316494	48.0	0.0	0.11509483734922345	-0.5079666452633226	0.5079666452633226	0.11509483734922345	1.2222222222222223	1.7777777777777777	2.2222222222222223	2.881555877646136	176.26405299160075	6.69023444431199	5.463721453445009	5.463721453445009	4.325698502695489	3.105634174575719	3.105634174575719	2.0200005708042985	2.0200005708042985	1.3445885954857821	1.3445885954857821	0.7316501906842534	0.7316501906842534	-0.9800000000000001	1.9003726279897948	6.144688279301746	2.533930223385564	1.4567376919048354	54.955521100486195	5.106527394840706	5.749511833283905	0.0	0.0	0.0	0.0	0.0	0.0	0.0	0.0	19.056471336613843	24.117007251546227
mobley_2925352	8.756666666666666	0.3292592592592596	8.756666666666666	0.3292592592592596	0.5359354364287862	108.13999999999997	100.07599999999998	108.057514876	42.0	0.0	0.11509448895139268	-0.5079666481555334	0.5079666481555334	0.11509448895139268	1.125	1.625	2.0	3.0324555320336755	143.24662946459569	5.983127663125442	4.756614672258461	4.756614672258461	3.787693700234704	2.5449740027958976	2.5449740027958976	1.8355491589367872	1.8355491589367872	1.0339713779597368	1.0339713779597368	0.5447634667576462	0.5447634667576462	-0.9800000000000001	1.769973094021975	5.162450142450142	1.8646221994975438	0.9971092570832982	48.59057898608958	5.106527394840706	5.749511833283905	0.0	0.0	0.0	0.0	0.0	0.0	0.0	0.0	17.696185628620217	19.056471336613843
mobley_2929847	9.809722222222222	-0.712962962962963	9.809722222222222	0.2754629629629628	0.5668189166571438	102.133	92.05299999999998	102.06807956	42.0	0.0	0.30310054985898266	-0.4812230637329638	0.4812230637329638	0.30310054985898266	1.7142857142857142	2.142857142857143	2.142857142857143	3.126006652390634	66.48040587771368	5.861807319565799	4.639918936339994	4.639918936339994	3.125897657686229	2.344233162418299	2.344233162418299	1.9917095385726369	1.9917095385726369	0.582868716714724	0.582868716714724	0.3492408525017221	0.3492408525017221	-0.53	1.272905595320056	6.47	2.610921480426842	5.47	43.15477533765576	5.106527394840706	0.0	0.0	0.0	0.0	5.969305287951849	4.794537184071822	0.0	0.0	0.0	13.847474399381248	5.917906046161393
mobley_2958326	3.2847222222222223	1.1744444444444444	3.2847222222222223	1.1744444444444444	0.5276462374247944	101.193	86.073	101.12044947999999	44.0	0.0	-0.005155141548156406	-0.31675342986641986	0.31675342986641986	0.005155141548156406	1.0	1.4285714285714286	1.7142857142857142	2.447472887876344	23.360990398949916	5.535533905932739	5.32842712474619	5.32842712474619	3.414213562373095	3.1213203435596424	3.1213203435596424	1.7499999999999996	1.7499999999999996	0.8535533905932735	0.8535533905932735	0.4785533905932736	0.4785533905932736	-0.04	1.690933805959686	6.96	5.959999999999999	5.960000000000001	46.11382378342064	5.316788604006331	0.0	0.0	0.0	0.0	0.0	0.0	0.0	0.0	0.0	13.847474399381248	25.931156057677168
mobley_2960202	6.086890274628369	0.08721648330113996	6.086890274628369	0.08721648330113996	0.2918992512890282	390.8640000000001	388.84800000000007	387.81859538399993	104.0	0.0	0.19140847890947887	-0.4477452032011434	0.4477452032011434	0.19140847890947887	0.55	0.9	1.25	2.2269680328348382	681.7030107910092	14.601929816642452	9.23898395736234	13.77455763347307	9.396754605515326	5.105090538334659	7.372877376390024	3.8313533178667414	6.157611463384864	2.593730069351324	5.083255288660998	1.6634849122170767	2.8659236667571943	-0.22000000000000014	2.426367485450134	14.706242135858965	5.202832096093519	2.192922980852137	143.52935399233553	9.473725907600098	10.045266627482652	22.99804733313562	0.0	0.0	0.0	0.0	0.0	0.0	0.0	69.60563934139509	0.0
mobley_296847	3.7847222222222223	1.75	3.7847222222222223	1.75	0.4531479654842905	79.10199999999999	74.06199999999998	79.04219916	30.0	0.0	0.02672876829526118	-0.264736970888988	0.264736970888988	0.02672876829526118	0.8333333333333334	1.5	1.6666666666666667	3.000000000000001	75.86113958768547	4.242640687119286	3.333964941448087	3.333964941448087	3.0	1.8497311128276561	1.8497311128276561	1.024563864689584	1.024563864689584	0.5664874085517706	0.5664874085517706	0.31260202740993526	0.31260202740993526	-0.8500000000000001	1.719973094021975	3.3441747572815532	1.5525827127910268	0.5490008483363183	36.651051100443475	0.0	0.0	0.0	0.0	0.0	0.0	4.9839785209472085	0.0	0.0	0.0	6.06636706846161	12.13273413692322
mobley_2972345	2.2413425925925927	1.1035185185185186	2.2413425925925927	1.1035185185185186	0.49815953665691404	180.24999999999997	168.15399999999997	180.093900384	68.0	0.0	-0.0020074524242434527	-0.061962289745784764	0.061962289745784764	0.0020074524242434527	0.5	0.7857142857142857	1.0714285714285714	2.124918321677156	381.46945595723986	9.380468888623982	8.033015715890103	8.033015715890103	6.932652990377571	5.068914100752347	5.068914100752347	3.890974047483342	3.890974047483342	2.9985768939940045	2.9985768939940045	2.215180217758853	2.215180217758853	-1.5599999999999996	2.260506219562147	7.807968324368292	2.9844564014384147	1.1502316224251816	84.21255040082498	0.0	0.0	0.0	0.0	0.0	0.0	0.0	0.0	0.0	0.0	48.53093654769288	35.095449212640005
mobley_2972906	2.0416666666666665	1.7129629629629628	2.0416666666666665	1.7129629629629628	0.44892664601443366	84.14299999999999	80.11099999999999	84.003371128	26.0	0.0	-0.009338438056026077	-0.152454341484825	0.152454341484825	0.009338438056026077	1.0	1.6	1.8	3.125	60.12481811269772	3.5355339059327378	2.7176493672223665	3.5341459481500923	2.5	1.4714045207910322	2.4142135623730954	0.793148469923614	1.60964505085134	0.42538079163846576	1.0539201526931747	0.22680460581325737	0.680413817439772	-0.30000000000000004	1.760495029766198	2.9127659574468083	1.2210502489814397	0.48406518786781355	35.07176638990846	0.0	0.0	0.0	0.0	0.0	0.0	0.0	0.0	11.336785877934737	0.0	12.13273413692322	10.76012554093183
mobley_299266	3.5555555555555554	1.1666666666666667	3.5555555555555554	1.1666666666666667	0.3695110694427644	56.108	48.044	56.062600255999996	24.0	0.0	-0.044481419382844625	-0.10041984861546271	0.10041984861546271	0.044481419382844625	1.5	1.5	1.5	2.8030394876740514	23.019550008653873	3.5773502691896257	3.2071067811865475	3.2071067811865475	1.7320508075688772	1.3535533905932737	1.3535533905932737	1.2071067811865475	1.2071067811865475	0.0	0.0	0.0	0.0	-0.26	0.8112781244591328	3.7400000000000007	1.1049635036496352	14.095029585798825	27.14447433883512	0.0	0.0	0.0	0.0	0.0	0.0	0.0	0.0	0.0	6.578935683598497	5.573104530069267	13.847474399381248
mobley_2996632	4.805555555555555	-0.7499999999999998	4.805555555555555	0.7499999999999998	0.4278591758228658	119.37800000000001	118.37	117.91438307199999	26.0	0.0	0.18010663547779673	-0.08741152777904436	0.18010663547779673	0.08741152777904436	1.0	1.0	1.0	2.3237900077244498	8.0	3.5773502691896257	1.7112436882173077	3.9790305262726706	1.7320508075688772	0.6546536707079772	1.9639610121239315	0.24743582965269675	2.226922466874271	0.0	0.0	0.0	0.0	0.8699999999999999	0.8112781244591328	4.87	2.128397932816538	13.25948341920994	39.64904970847457	0.0	0.0	4.2954515122943855	0.0	0.0	0.0	0.0	0.0	0.0	0.0	34.802819670697545	0.0
mobley_3006808	10.534722222222221	-4.402777777777778	10.534722222222221	1.729166666666667	0.4706748907200954	100.03900000000002	97.015	100.013599376	38.0	0.0	0.41100300461617556	-0.38694577075923503	0.41100300461617556	0.38694577075923503	1.3333333333333333	1.5	1.5	3.1684898726705697	38.54808140664299	5.207106781186548	2.7882137957141873	2.7882137957141873	2.5606601717798214	1.2367278661239527	1.2367278661239527	0.7732914601627696	0.7732914601627696	0.179284291400159	0.179284291400159	0.0	0.0	-0.25	1.3516441151533922	5.75	1.4660493827160495	3.75	32.39503310320087	5.106527394840706	6.606881964512918	0.0	0.0	0.0	6.176298517443475	0.0	0.0	13.171245143024459	0.0	0.0	0.0
mobley_303222	3.361111111111111	1.75	3.361111111111111	1.75	0.3570688167166916	42.081	36.033	42.046950192	18.0	0.0	-0.0472598095819833	-0.10336125074726941	0.10336125074726941	0.0472598095819833	2.0	2.0	2.0	2.1874960973678963	7.5097750043269365	2.7071067811865475	2.284457050376173	2.284457050376173	1.4142135623730951	0.9855985596534889	0.9855985596534889	0.408248290463863	0.408248290463863	0.0	0.0	0.0	0.0	-0.26	0.9182958340544894	2.7400000000000007	1.7400000000000013	1.7399999999999973	20.779532224438512	0.0	0.0	0.0	0.0	0.0	0.0	0.0	0.0	0.0	6.578935683598497	6.076020106833881	6.923737199690624
mobley_3034976	9.0	-0.8333333333333333	9.0	0.8333333333333333	0.4298828832001217	60.052	56.02	60.021129368000004	24.0	0.0	0.2996845531582142	-0.481433475172105	0.481433475172105	0.2996845531582142	2.0	2.0	2.0	2.8030394876740514	27.019550008653873	3.5773502691896257	2.355461885963821	2.355461885963821	1.7320508075688772	0.9277309429819105	0.9277309429819105	0.5190180358994382	0.5190180358994382	0.0	0.0	0.0	0.0	-0.53	0.8112781244591328	3.4699999999999998	0.8748582995951415	1.1560092559629747	24.059948994465934	5.106527394840706	0.0	0.0	0.0	5.969305287951849	0.0	4.794537184071822	0.0	0.0	0.0	0.0	0.0
mobley_3040612	2.1828703703703702	1.1455092592592593	2.1828703703703702	1.1455092592592593	0.5339790665494062	120.19499999999998	108.09899999999998	120.093900384	48.0	0.0	-0.03048142864999203	-0.061984846716096755	0.061984846716096755	0.03048142864999203	1.2222222222222223	1.8888888888888888	2.3333333333333335	3.0065240073265853	188.98472797861993	6.69023444431199	6.016507857945051	6.016507857945051	4.342535255101096	3.3880104409694476	3.3880104409694476	2.280038013104552	2.280038013104552	1.6421561734439885	1.6421561734439885	1.0067764239924744	1.0067764239924744	-0.78	1.8934931172271934	6.341654501216546	2.6743372612696805	1.3174550052099938	56.52622946268678	0.0	0.0	0.0	0.0	0.0	0.0	0.0	0.0	0.0	0.0	31.18920547353706	24.471461806010623
mobley_3047364	4.263926681783825	0.3162802343159483	4.263926681783825	0.3162802343159483	0.7484627048697229	227.337	210.201	227.12046654399998	84.0	0.0	0.22819023527619645	-0.35432685475629194	0.35432685475629194	0.22819023527619645	1.2	1.8666666666666667	2.4	2.8917470324509797	315.37105540415854	11.259148545064338	9.53434612733991	10.350842708267637	7.151397005390978	4.958049066949555	6.1827939383411445	3.2986903147584825	4.0720869768924555	1.5501332342760121	2.097855791781178	1.007707794162999	1.3632187310083543	-1.04	2.163806567952407	12.03163323782235	5.7471786350266125	3.9075544274922596	94.50283414129746	10.633577208012662	0.0	5.156436481820707	11.896678561972989	0.0	0.0	0.0	0.0	14.951935562841626	0.0	11.761884949391115	27.026980782583276
mobley_3053621	2.0	2.0	2.0	2.0	0.4426283718993647	78.11399999999999	72.06599999999999	78.046950192	30.0	0.0	-0.062268570782092456	-0.062268570782092456	0.062268570782092456	0.062268570782092456	0.3333333333333333	0.5	0.6666666666666666	3.0	71.96100505779535	4.242640687119286	3.464101615137755	3.464101615137755	3.0	2.0000000000000004	2.0000000000000004	1.1547005383792521	1.1547005383792521	0.6666666666666671	0.6666666666666671	0.38490017945975075	0.38490017945975075	-0.78	1.719973094021975	3.4115708812260532	1.6057694396735218	0.5823992601400448	37.43140311949697	0.0	0.0	0.0	0.0	0.0	0.0	0.0	0.0	0.0	0.0	36.39820241076966	0.0
mobley_3060426	2.300972222222222	0.5320138888888889	2.300972222222222	0.5320138888888889	0.5339051517407362	128.259	108.09899999999998	128.15650064	56.0	0.0	-0.03825133759960815	-0.06277326460408876	0.06277326460408876	0.03825133759960815	1.1111111111111112	1.5555555555555556	1.6666666666666667	3.28071084001375	64.59772060569361	7.491563831562722	7.491563831562722	7.491563831562722	3.9165022194363885	3.9165022194363885	3.9165022194363885	4.4931821564919865	4.4931821564919865	1.471687836487032	1.471687836487032	0.7216878364870322	0.7216878364870322	0.0	1.5938548967005406	9.0	3.239669421487603	8.0	59.658787943002416	0.0	0.0	0.0	0.0	0.0	0.0	0.0	0.0	0.0	0.0	41.03950762137913	17.75371813848418
mobley_3083321	4.46875	0.38888888888888884	4.46875	0.38888888888888884	0.43839625187853903	76.095	68.03099999999999	76.052429496	32.0	0.0	0.14544832362631532	-0.3586824811062546	0.3586824811062546	0.14544832362631532	1.2	1.6	1.6	2.19060968716425	12.36452797660028	4.121320343559643	3.5236033621142737	3.5236033621142737	2.414213562373095	1.393846850117352	1.393846850117352	0.6952013993873838	0.6952013993873838	0.2357022603955159	0.2357022603955159	0.11785113019775795	0.11785113019775795	-0.08	1.4056390622295665	4.920000000000001	3.9200000000000004	3.92	31.696225715636526	9.473725907600098	6.792942306099827	0.0	0.0	0.0	0.0	0.0	0.0	0.0	0.0	0.0	0.0
mobley_3105103	11.668078703703703	-0.5674537037037035	11.668078703703703	0.06900462962962983	0.7098996279374191	216.66799999999998	203.56399999999996	216.066555336	78.0	0.0	0.3286195012548115	-0.30980998014905115	0.3286195012548115	0.30980998014905115	1.2857142857142858	1.7857142857142858	2.2142857142857144	3.71192318147681	465.1710152954116	11.093858127134677	8.641674649436911	9.397603595455365	6.247906125614376	4.268050920218414	4.646015393227641	4.180517955196485	4.558482428205712	1.8884370759313363	2.3335775311421543	1.231231869778486	1.362992854377491	-1.03	1.9711185134698923	11.047101002313031	3.2757484532368952	1.748879388947154	86.53169156693755	4.9839785209472085	5.022633313741326	0.0	0.0	5.559266895052007	5.689743398203474	9.361636831863176	4.794537184071822	0.0	0.0	11.600939890232516	27.694948798762496
mobley_313406	7.875	0.3194444444444444	7.875	0.3194444444444444	0.46378398302396845	60.096	52.032	60.057514876	26.0	0.0	0.04278927992053378	-0.39638735063233616	0.39638735063233616	0.04278927992053378	1.75	2.0	2.0	1.9747448713915894	5.245112497836532	3.414213562373095	2.861427157873053	2.861427157873053	1.914213562373095	1.5233345472033855	1.5233345472033855	0.7236067977499788	0.7236067977499788	0.2236067977499789	0.2236067977499789	0.0	0.0	-0.04	1.370950594454669	3.9600000000000004	2.9600000000000004	1.96	26.263369008818778	5.106527394840706	0.0	0.0	0.0	0.0	0.0	0.0	0.0	0.0	0.0	6.923737199690624	6.4208216229260096
mobley_3144334	9.100092592592592	0.3842592592592595	9.100092592592592	0.3842592592592595	0.5577043959706656	122.16699999999997	112.08699999999997	122.07316494	48.0	0.0	0.1182444355027599	-0.5076768525776328	0.5076768525776328	0.1182444355027599	1.2222222222222223	1.8888888888888888	2.3333333333333335	3.1716780304409156	215.80766205433727	6.8533711511285205	5.679264403068835	5.679264403068835	4.198377302757663	2.961640669462564	2.961640669462564	2.2899409494252287	2.2899409494252287	1.3646384735236905	1.3646384735236905	0.719427122948263	0.719427122948263	-0.9800000000000001	1.7965675742516067	6.144688279301746	2.094917408045428	1.2244346499594405	54.95552110048619	5.106527394840706	5.749511833283905	0.0	0.0	0.0	0.0	0.0	0.0	0.0	0.0	12.13273413692322	31.040744451236847
mobley_3151666	8.507012641489101	0.3700000000000001	8.507012641489101	0.3700000000000001	0.5380402798848124	158.28499999999997	136.10899999999998	158.167065324	68.0	0.0	0.043052407228889096	-0.39637656934228244	0.39637656934228244	0.043052407228889096	0.7272727272727273	1.1818181818181819	1.6363636363636365	2.6909155266923976	53.89311688209828	8.36396103067893	7.811174626178888	7.811174626178888	5.414213562373096	5.023334547203385	5.023334547203385	3.198480531902894	3.198480531902894	2.0116672736016925	2.0116672736016925	1.2456868753581734	1.2456868753581734	-0.04	2.0339309928768716	10.96	9.96	9.960000000000003	70.81796380959504	5.106527394840706	0.0	0.0	0.0	0.0	0.0	0.0	0.0	0.0	0.0	51.8694885601727	6.4208216229260096
mobley_3167746	2.2558985260770976	1.364795918367347	2.2558985260770976	1.364795918367347	0.48061060527513716	114.232	96.08799999999998	114.14085057599999	50.0	0.0	-0.053316204543896704	-0.0653823832228023	0.0653823832228023	0.053316204543896704	0.625	1.0	1.25	2.53006045688352	25.019550008653873	6.242640687119286	6.242640687119286	6.242640687119286	3.914213562373095	3.914213562373095	3.914213562373095	2.414213562373094	2.414213562373094	1.4571067811865472	1.4571067811865472	0.8535533905932735	0.8535533905932735	0.0	1.8088121254443208	8.0	7.0	6.0	53.29384582860582	0.0	0.0	0.0	0.0	0.0	0.0	0.0	0.0	0.0	0.0	52.37240413693732	0.0
mobley_3169935	5.583672839506172	0.618055555555556	5.583672839506172	0.618055555555556	0.5297860823199099	127.574	121.526	127.01887687199999	42.0	0.0	0.06349140772126322	-0.3975229646084394	0.3975229646084394	0.06349140772126322	1.25	1.875	2.25	3.134861511345448	164.63833891467198	5.983127663125442	4.264715818957356	5.020644764975811	3.8045304526403108	2.3050076402890527	2.68297211329828	1.521512944722273	1.9287130714628793	0.9052226029921251	1.24942865089786	0.47509596661911196	0.6108293421993141	-0.6900000000000001	1.7681772153059907	5.446798905608755	2.052669547891518	0.9279652875317153	53.07456004339135	5.733667477162185	0.0	0.0	0.0	0.0	0.0	0.0	0.0	0.0	0.0	23.733674027155736	12.13273413692322
mobley_3183805	2.2037037037037037	1.345462962962963	2.2037037037037037	1.345462962962963	0.4933927122974484	120.19499999999998	108.09899999999998	120.093900384	48.0	0.0	-0.03950156209354446	-0.059043013944034425	0.059043013944034425	0.03950156209354446	0.8888888888888888	1.5555555555555556	2.0	3.1716780304409156	211.27833704135645	6.8533711511285205	6.232050807568878	6.232050807568878	4.198377302757663	3.2380338717125854	3.2380338717125854	2.587713240271471	2.587713240271471	1.6624107643699335	1.6624107643699335	0.8913460352255529	0.8913460352255529	-0.78	1.7965675742516067	6.341654501216546	2.218872016802184	1.3174550052099938	56.526229462686786	0.0	0.0	0.0	0.0	0.0	0.0	0.0	0.0	0.0	0.0	23.762552697081826	31.898114582465862
mobley_3187514	5.519814814814815	0.8680555555555558	5.519814814814815	0.8680555555555558	0.5002819996278854	107.156	98.08399999999999	107.073499288	42.0	0.0	0.0343208796951809	-0.39851409803684273	0.39851409803684273	0.0343208796951809	1.25	1.875	2.25	3.134861511345448	160.49662946459569	5.983127663125442	4.886751345948129	4.886751345948129	3.804530452640311	2.6160254037844393	2.6160254037844393	1.8565880159467834	1.8565880159467834	1.1884613803007371	1.1884613803007371	0.586787657027282	0.586787657027282	-0.9800000000000001	1.7681772153059907	5.162450142450142	1.8646221994975438	0.808016780809638	49.13623593090629	5.733667477162185	0.0	0.0	0.0	0.0	0.0	0.0	0.0	0.0	0.0	18.19910120538483	18.55355575984923
mobley_3201701	11.486593915343915	-0.4482350718065	11.486593915343915	0.30546296296296305	0.7749930695325802	238.291	220.147	238.142975816	94.0	0.0	0.41555433598753744	-0.39065120381297147	0.41555433598753744	0.39065120381297147	1.1176470588235294	1.7058823529411764	2.176470588235294	3.097337777065891	429.72476191133063	13.162772227887025	11.10535096292756	11.10535096292756	7.8242749604438915	5.242867604195501	5.242867604195501	4.195993532567617	4.195993532567617	2.2818868173199487	2.2818868173199487	1.0616412778410211	1.0616412778410211	-1.8499999999999999	2.232517076402599	13.216006600660066	4.987242482764244	3.05467921134505	101.22002855212361	14.536682415501005	0.0	0.0	11.828327617421866	0.0	6.093240070938415	0.0	9.77851570501903	4.9839785209472085	0.0	0.0	13.847474399381248
mobley_3210206	9.612318594104309	-1.0418594104308392	9.612318594104309	0.45041666666666647	0.41294898669621427	166.08899999999997	160.041	166.022585912	64.0	0.0	0.2943295241556102	-0.31157058544768834	0.31157058544768834	0.2943295241556102	1.3636363636363635	1.9090909090909092	2.272727272727273	3.4425479949638413	157.9063853504431	8.853371151128522	5.628373984159268	5.628373984159268	5.019744507803582	2.6054210696541507	2.6054210696541507	1.6590061799051967	1.6590061799051967	0.6806640541709089	0.6806640541709089	0.3431760816674355	0.3431760816674355	-1.5999999999999999	1.8183603769983119	9.400000000000002	4.252810650887574	6.283126369612857	60.91025415959207	9.675177167473267	12.71084835226122	0.0	0.0	10.173238085865085	0.0	0.0	0.0	0.0	20.228636537531145	0.0	6.923737199690624
mobley_3211679	2.267361111111111	1.3194444444444444	2.267361111111111	1.3194444444444444	0.39251341262716427	82.14599999999999	72.06599999999999	82.07825032	34.0	0.0	-0.03506250967660176	-0.08853909262111662	0.08853909262111662	0.03506250967660176	0.8333333333333334	1.3333333333333333	1.5	2.2551447208210704	45.05865002596162	4.242640687119286	3.9831276631254413	3.9831276631254413	3.0	2.6498299142610593	2.6498299142610593	1.755861571167205	1.755861571167205	1.1582482904638631	1.1582482904638631	0.7600796553858445	0.7600796553858445	-0.26	1.719973094021975	3.914216027874565	2.012323325522952	0.8522145467348156	38.868527414099105	0.0	0.0	0.0	0.0	0.0	0.0	0.0	0.0	0.0	0.0	12.152040213667762	25.683286491704038
mobley_3234716	2.1203703703703702	1.3292592592592594	2.1203703703703702	1.3292592592592594	0.47575768534032103	106.16799999999998	96.08799999999998	106.07825032	42.0	0.0	-0.03977419408172197	-0.05906257918023874	0.05906257918023874	0.03977419408172197	0.75	1.0	1.25	3.0324555320336755	138.89811391899892	5.983127663125442	5.309401076758504	5.309401076758504	3.787693700234704	2.8213672050459184	2.8213672050459184	2.154700538379252	2.154700538379252	1.2182335127930841	1.2182335127930841	0.6368945341743201	0.6368945341743201	-0.78	1.769973094021975	5.358504155124653	1.9937447122872558	1.0935372033822537	50.16128734829017	0.0	0.0	0.0	0.0	0.0	0.0	0.0	0.0	0.0	0.0	35.392371257240434	13.847474399381248
mobley_3259411	8.166666666666668	-0.9537037037037039	8.166666666666668	0.36458333333333326	0.3814944322102413	92.09400000000001	84.02999999999999	92.04734411599999	38.0	0.0	0.10004702601723478	-0.3935933161206694	0.3935933161206694	0.10004702601723478	1.1666666666666667	1.5	1.5	2.7541847860376616	25.219280948873624	4.99156383156272	3.3332046180625943	3.3332046180625943	2.808060412490447	1.7071510027085628	1.7071510027085628	1.0189718779350343	1.0189718779350343	0.4214982059327063	0.4214982059327063	0.05773502691896257	0.05773502691896257	-0.12	1.6500224216483543	5.88	3.0849180327868857	2.1377319587628865	35.851836513210806	15.319582184522117	6.103966387748303	0.0	0.0	0.0	0.0	0.0	0.0	0.0	0.0	0.0	0.0
mobley_3264884	5.623871882086167	0.8228703703703706	5.623871882086167	0.8228703703703706	0.5629544406745023	143.189	134.117	143.073499288	54.0	0.0	0.03199260577968057	-0.3987108799581668	0.3987108799581668	0.03199260577968057	0.8181818181818182	1.5454545454545454	2.3636363636363638	2.8289012156206956	379.2844903986785	7.681798275874712	6.118802153517008	6.118802153517008	5.360173345306138	3.6040592754970247	3.6040592754970247	2.6065880159467834	2.6065880159467834	1.773521875481045	1.773521875481045	1.2077989475981439	1.2077989475981439	-1.5	2.0412258289597847	6.22562358276644	2.274078478002378	1.0493060628195763	65.45295834824489	5.733667477162185	0.0	0.0	0.0	0.0	0.0	0.0	0.0	0.0	0.0	30.33183534230805	22.90518256585281
mobley_3265457	10.597730536659109	-0.2170370370370367	10.597730536659109	0.03529320987654372	0.7841851823324537	216.61999999999998	207.54799999999997	216.018936448	76.0	0.0	0.20187565733551033	-0.5016606886799233	0.5016606886799233	0.20187565733551033	1.4285714285714286	2.0714285714285716	2.5	3.4606902378798066	362.31985381856936	10.71517847069432	7.704623478280026	8.46055242429848	6.650595667591543	3.739061569826137	4.117026042835364	2.4817427388181614	2.859707211827389	1.7388690770146742	2.128729760484019	1.047535121329454	1.3132880810508147	-1.42	2.1908116697843787	10.659491255961843	4.1941325660947335	1.6071371076394247	86.012342000822	14.580253302440804	0.0	17.785184189697365	5.749511833283905	0.0	0.0	4.794537184071822	0.0	0.0	0.0	11.600939890232516	6.06636706846161
mobley_3266352	11.950036848072562	-4.148222789115646	11.950036848072562	0.5692824074074079	0.6909106970766192	189.17999999999998	179.09999999999997	189.07653398	72.0	0.0	0.4054112220425651	-0.3657190844183691	0.4054112220425651	0.3657190844183691	1.1538461538461537	1.6923076923076923	2.1538461538461537	2.6439832098607368	255.3123660974073	9.897341225498538	7.174965141662316	7.174965141662316	5.9889818645078226	3.8182318618968494	3.8182318618968494	2.806789065874794	2.806789065874794	1.613421791676963	1.613421791676963	1.0426880881268215	1.0426880881268215	-1.1900000000000004	2.0284446289139724	9.89467400508044	3.6815294747149525	3.3567096022061467	74.78266934166886	4.899909730850478	6.544756405912575	0.0	0.0	0.0	6.176298517443475	0.0	0.0	13.171245143024459	0.0	18.19910120538483	12.13273413692322
mobley_3269565	4.75	0.3842592592592591	4.75	0.3842592592592591	0.45127679326201153	74.123	64.043	74.07316494	32.0	0.0	0.05145964055023859	-0.38203521630443266	0.38203521630443266	0.05145964055023859	1.4	1.6	1.6	2.5395388613593908	17.609640474436812	4.284457050376173	3.985598559653489	3.985598559653489	2.270055610029662	1.7986510892386307	1.7986510892386307	1.2844570503761734	1.2844570503761734	0.4714045207910318	0.4714045207910318	0.0	0.0	-0.04	1.3787834934861756	4.960000000000001	2.212525252525253	3.9600000000000004	32.94762260052625	4.736862953800049	0.0	0.0	0.0	0.0	0.0	0.0	0.0	0.0	0.0	0.0	13.847474399381248
mobley_3269819	6.155287855883094	0.17410021415973853	6.155287855883094	0.17410021415973853	0.3397360631509806	395.32700000000006	392.3030000000001	391.805443856	100.0	0.0	0.0799562175484522	-0.08263235131772037	0.08263235131772037	0.0799562175484522	0.47368421052631576	0.9473684210526315	1.4736842105263157	2.7278731369832103	640.6079666719704	14.317472766266278	8.877802118633467	14.169304740762652	8.824274960443892	4.8049264631011726	7.450677774165765	3.6017714757700947	6.335229748028824	2.3974447302601183	5.345707720675972	1.4939527524458498	3.0012571910176056	0.46999999999999975	2.368586516293116	15.851269764825574	6.071664934514076	3.05905781456324	144.61136091373265	0.0	0.0	0.0	0.0	0.0	0.0	0.0	0.0	0.0	0.0	81.2065792316276	23.762552697081826
mobley_3274817	10.682688492063491	-0.8251851851851844	10.682688492063491	0.18648148148148214	0.6426558619443419	240.21499999999995	228.11899999999994	240.074621484	92.0	0.0	0.31736967169438124	-0.5018875394209572	0.5018875394209572	0.31736967169438124	1.2941176470588236	1.8823529411764706	2.2941176470588234	3.4804705364557766	472.0092160085263	13.162772227887025	9.413791537110752	9.413791537110752	7.879116515310284	5.037198150404261	5.037198150404261	3.726245131990644	3.726245131990644	2.6548486837097105	2.6548486837097105	1.4658143680460962	1.4658143680460962	-2.18	2.2706849804918092	12.887476383265856	4.770617543252392	2.4947598431117988	96.991356774279	5.106527394840706	0.0	5.749511833283905	0.0	5.687386274683562	5.687386274683562	20.228636537531145	0.0	0.0	0.0	13.847474399381248	12.338727669087403
mobley_3318135	10.960833333333333	0.4478703703703708	10.960833333333333	0.4478703703703708	0.5569438384242685	142.242	124.09799999999997	142.135765196	60.0	0.0	0.1324109690533248	-0.2997179119890417	0.2997179119890417	0.1324109690533248	1.0	1.4	1.7	3.0863484262353	76.72905595320057	7.819990956308912	7.150888977583149	7.150888977583149	4.808060412490447	4.3254444887915735	4.3254444887915735	2.7457819157813597	2.7457819157813597	1.618337707605026	1.618337707605026	0.87289095789068	0.87289095789068	-0.33	1.9651140824073894	9.67	6.785340253748558	5.8003780964797915	63.82031004304618	0.0	5.783244946364939	0.0	0.0	0.0	0.0	4.794537184071822	0.0	0.0	0.0	26.689117645233267	12.841643245852019
mobley_3323117	10.430555555555555	-2.5462962962962967	10.430555555555555	0.42361111111111116	0.45797966557866243	120.173	112.109	120.024500496	42.0	0.0	0.16453510530029725	-0.47844707731277375	0.47844707731277375	0.16453510530029725	1.0	1.4285714285714286	1.5714285714285714	2.399706582197931	64.09004635215048	5.328427124746191	4.053171996137779	4.8696685770655055	3.2071067811865475	2.4106836025229588	4.232050807568877	1.8589251194173506	4.162561795878958	1.1606836025229592	2.9820508075688767	0.7460126234753446	2.238037870426033	0.27	1.840725770865122	5.407551581843191	1.6510030823083461	1.3303435936643588	44.89391822329049	9.105499747380728	0.0	11.505707213493578	0.0	0.0	0.0	0.0	0.0	10.589823997379463	0.0	0.0	0.0
mobley_3325209	5.17787037037037	-1.0820833333333337	5.17787037037037	0.8356481481481484	0.6636396385134699	182.21899999999997	168.10699999999997	182.094294308	72.0	0.0	0.3106985152867711	-0.32695179073444824	0.32695179073444824	0.3106985152867711	0.8461538461538461	1.3076923076923077	1.6923076923076923	3.0088384308734564	233.34192531248027	9.734204518682008	8.11149621733972	8.11149621733972	6.287152230862004	3.9978009096103437	3.9978009096103437	2.5345840573281313	2.5345840573281313	1.9335286767898108	1.9335286767898108	1.2458303883778798	1.2458303883778798	-0.9000000000000001	2.230298638632461	10.182644628099172	4.3683152656147515	1.8820069204152243	78.23180726560402	14.210588861400147	0.0	0.0	0.0	0.0	5.973171494157506	0.0	0.0	0.0	0.0	30.33183534230805	0.0
mobley_3359593	9.27817932728647	0.20588246409675004	9.27817932728647	0.20588246409675004	0.7464613931512205	166.21999999999997	152.10799999999998	166.099379688	66.0	0.0	0.16024884024188712	-0.5042546045118025	0.5042546045118025	0.16024884024188712	1.4166666666666667	2.1666666666666665	2.75	2.8886510104905314	256.01553398962693	8.974691494688164	7.501726255905796	7.501726255905796	5.774386907679233	4.13467327693818	4.13467327693818	2.756201184150308	2.756201184150308	1.7828087004125397	1.7828087004125397	1.166216806191675	1.166216806191675	-1.1800000000000002	2.0865919829346073	8.912421441774493	3.9997474663913337	1.9064705824134964	72.79895055878629	9.843390348640755	0.0	11.49902366656781	0.0	0.0	0.0	0.0	0.0	0.0	0.0	19.410925891078243	24.117007251546227
mobley_3370989	10.333333333333334	-2.166666666666667	10.333333333333334	0.8333333333333335	0.39915452119348377	66.05	62.018	66.028106568	26.0	0.0	0.23542699288137842	-0.2108598585109328	0.23542699288137842	0.2108598585109328	1.5	1.5	1.5	2.3237900077244498	8.75488750216347	3.5773502691896257	2.3332792152080803	2.3332792152080803	1.7320508075688772	1.0137860496616107	1.0137860496616107	0.518914390356217	0.518914390356217	0.0	0.0	0.0	0.0	-0.14	0.8112781244591328	3.86	1.2096503496503497	70.18653061224487	23.435263948078628	0.0	0.0	0.0	6.425444744859191	0.0	0.0	0.0	8.78083009534964	0.0	0.0	0.0	6.923737199690624
mobley_337666	11.984814814814815	-1.0011574074074077	11.984814814814815	0.7070370370370374	0.482564502908463	130.078	127.054	130.017855556	48.0	0.0	0.3253471361874118	-0.3111557027192775	0.3253471361874118	0.3111557027192775	1.4444444444444444	2.111111111111111	2.5555555555555554	3.523897718994017	312.83394095677266	6.8533711511285205	4.271811323126579	4.271811323126579	4.198377302757663	2.1745807961581027	2.1745807961581027	1.4198610557263855	1.4198610557263855	0.7739642065842112	0.7739642065842112	0.3933619097045291	0.3933619097045291	-1.3900000000000001	1.7965675742516067	5.741406044678055	1.8479763724759504	1.042170728106469	48.359278684403755	4.9839785209472085	0.0	0.0	5.817220841045895	5.559266895052007	5.689743398203474	9.77851570501903	4.794537184071822	4.39041504767482	0.0	0.0	0.0
mobley_3378420	8.468954790249434	0.36882716049382713	8.468954790249434	0.36882716049382713	0.5446193762686498	144.25799999999998	124.09799999999997	144.15141526	62.0	0.0	0.04305240722888908	-0.39637656934228244	0.39637656934228244	0.04305240722888908	0.8	1.3	1.8	2.6476048489438337	44.68995593589281	7.6568542494923815	7.10406784499234	7.10406784499234	4.914213562373096	4.523334547203385	4.523334547203385	2.8449271413096207	2.8449271413096207	1.7616672736016925	1.7616672736016925	1.0689101800615366	1.0689101800615366	-0.04	1.9671544718900458	9.96	8.960000000000003	7.960000000000003	64.45302169519843	5.106527394840706	0.0	0.0	0.0	0.0	0.0	0.0	0.0	0.0	0.0	45.448666937246685	6.4208216229260096
mobley_3395921	5.069444444444445	1.0	5.069444444444445	1.0	0.42994002180165675	86.134	76.05399999999999	86.07316494	36.0	0.0	0.04655485505248134	-0.3814524244186342	0.3814524244186342	0.04655485505248134	0.8333333333333334	1.5	1.6666666666666667	2.0	19.40990953421706	4.242640687119286	3.9437821963966004	3.9437821963966004	3.0	2.5773502691896253	2.5773502691896253	1.6730326074756157	1.6730326074756157	1.0773502691896255	1.0773502691896255	0.6870870583764654	0.6870870583764654	-0.04	1.719973094021975	4.127785234899329	2.189674338993739	0.9767560019818928	38.30673356139363	4.736862953800049	0.0	0.0	0.0	0.0	0.0	0.0	0.0	0.0	0.0	0.0	19.26246486877803
mobley_3398536	2.2798000000000003	1.2917592592592593	2.2798000000000003	1.2917592592592593	0.5684170940246587	204.01	198.97	203.94359816	36.0	0.0	0.012980903726569128	-0.06219492662386137	0.06219492662386137	0.012980903726569128	1.0	1.5714285714285714	1.8571428571428572	3.0214653097240864	134.10736969541455	5.112884175122364	3.7647158189573564	5.922214110133679	3.393846850117352	2.099665839027573	3.1784149846157344	1.2955681594256188	2.5412003786124258	0.7331105593517154	1.4522766564104899	0.4146671044330672	0.8298778441620032	-0.050000000000000044	1.6856161633204378	5.09388489208633	2.3067105731577073	1.468848146829635	56.69324124054061	0.0	0.0	0.0	0.0	0.0	0.0	0.0	0.0	0.0	0.0	18.19910120538483	34.723604763991275
mobley_3414356	9.01763888888889	-0.4496527777777777	9.01763888888889	0.4496527777777777	0.5606097975915727	102.177	88.065	102.104465068	44.0	0.0	0.059122169204336245	-0.39047218162630054	0.39047218162630054	0.059122169204336245	1.4285714285714286	1.8571428571428572	1.8571428571428572	3.154490065368808	42.63193444574935	5.914213562373096	5.361427157873052	5.361427157873052	3.060660171779821	2.7842669695298	2.7842669695298	2.5624342596949243	2.5624342596949243	0.8618033988749892	0.8618033988749892	0.6118033988749894	0.6118033988749894	-0.04	1.2958363892911637	6.96	2.3141072195146584	5.960000000000001	45.3581953520086	5.106527394840706	0.0	0.0	0.0	0.0	0.0	0.0	0.0	0.0	0.0	13.344558822616634	20.268296022307258
mobley_3425174	10.057098765432098	-0.7777777777777777	10.057098765432098	0.7777777777777777	0.3737343558390309	68.478	66.462	67.982905964	20.0	0.0	0.16289509380489306	-0.23364725235230419	0.23364725235230419	0.16289509380489306	2.0	2.0	2.0	1.6329931618554523	4.754887502163468	2.7071067811865475	1.463035727205002	2.2189646732234563	1.4142135623730951	0.5345224838248487	1.0690449676496974	0.10101525445522105	0.3030457633656632	0.0	0.0	0.0	0.0	0.21999999999999997	0.9182958340544894	3.2199999999999998	2.2199999999999993	2.219999999999995	23.20805265763746	0.0	0.0	6.133772794319238	0.0	0.0	0.0	0.0	4.39041504767482	0.0	0.0	11.600939890232516	0.0
mobley_3452749	2.1574074074074074	1.3842592592592595	2.1574074074074074	1.3842592592592595	0.4933927122974484	120.195	108.09899999999998	120.093900384	48.0	0.0	-0.03924826125183226	-0.06172129778023983	0.06172129778023983	0.03924826125183226	0.8888888888888888	1.3333333333333333	1.6666666666666667	3.2478347337367026	191.02833704135648	6.8533711511285205	6.232050807568878	6.232050807568878	4.21521405516327	3.2440169358562927	3.2440169358562927	2.5168088268476474	2.5168088268476474	1.8754627916220952	1.8754627916220952	0.897791890991355	0.897791890991355	-0.78	1.8289585849367	6.341654501216546	2.218872016802184	1.1256808896802857	56.526229462686786	0.0	0.0	0.0	0.0	0.0	0.0	0.0	0.0	0.0	0.0	18.19910120538483	37.46156607416286
mobley_349850	10.75667044595616	0.12500000000000044	10.75667044595616	0.12500000000000044	0.5379444707224508	134.178	124.09799999999997	134.07316494	52.0	0.0	0.15929882833409237	-0.2945122043633175	0.2945122043633175	0.15929882833409237	1.2	1.7	2.1	3.0034006845798173	233.41010836790292	7.560477932315068	6.217649367222366	6.217649367222366	4.698377302757663	3.27549135027785	3.27549135027785	2.4222116216323366	2.4222116216323366	1.4580931109189883	1.4580931109189883	0.7882692492516307	0.7882692492516307	-1.11	1.8845053612018057	7.0024859392575936	2.649425657537803	1.4386129877383433	60.687751562730554	0.0	0.0	5.783244946364939	0.0	0.0	0.0	4.794537184071822	0.0	0.0	0.0	29.828919765543436	13.847474399381248
mobley_3515580	8.98550925925926	0.1805555555555558	8.98550925925926	0.1805555555555558	0.6127725486570803	124.13899999999998	116.07499999999997	124.052429496	48.0	0.0	0.159973721120165	-0.5042548357902157	0.5042548357902157	0.159973721120165	1.3333333333333333	2.0	2.4444444444444446	3.0065240073265853	195.86256853719752	6.69023444431199	5.164862962722324	5.164862962722324	4.342535255101096	2.6633295026354	2.6633295026354	1.6718488391821225	1.6718488391821225	1.0851702186431136	1.0851702186431136	0.6297770429967046	0.6297770429967046	-1.1800000000000002	1.8934931172271934	5.947877237851663	2.3955617406597787	1.1340794947334671	53.704124215596465	9.843390348640755	0.0	11.49902366656781	0.0	0.0	0.0	0.0	0.0	0.0	0.0	12.13273413692322	12.13273413692322
mobley_352111	10.125718537414965	-0.36837773998488266	10.125718537414965	0.13384259259259257	0.4186583626992573	146.142	136.06199999999998	146.0579088	58.0	0.0	0.3022482902033888	-0.4622466419588056	0.4622466419588056	0.3022482902033888	1.0	1.3	1.5	3.0550899395377584	113.70950594454669	7.983127663125442	6.047206724228547	6.047206724228547	4.625897657686229	2.8938468501173515	2.8938468501173515	1.680086672653069	1.680086672653069	0.6939837433578357	0.6939837433578357	0.3707908118985982	0.3707908118985982	-1.06	1.7941037756589573	8.94	4.784806790484913	6.9399999999999995	59.114096258913875	9.473725907600098	13.213763929025836	0.0	0.0	0.0	11.938610575903699	9.589074368143644	0.0	0.0	0.0	0.0	0.0
mobley_3525176	2.241064814814815	1.2447222222222223	2.241064814814815	1.2447222222222223	0.5738222812418071	148.249	132.12099999999998	148.125200512	60.0	0.0	-0.02788740044200587	-0.06538219544788403	0.06538219544788403	0.02788740044200587	1.0	1.7272727272727273	2.3636363636363638	2.2758012873675093	176.48961548078339	7.9413112998685556	7.215178470694319	7.215178470694319	5.431851652578137	4.471343774302781	4.471343774302781	2.9427053408400363	2.9427053408400363	1.9118298825622124	1.9118298825622124	1.2238013830742889	1.2238013830742889	-0.78	2.070366610359243	8.31784735812133	4.9486739683719865	3.2185695956027125	69.25611369148001	0.0	0.0	0.0	0.0	0.0	0.0	0.0	0.0	0.0	0.0	50.0972157878507	18.405094737549014
mobley_3546460	8.292882653061223	0.36111111111111116	8.292882653061223	0.36111111111111116	0.5339278817039772	102.177	88.065	102.104465068	44.0	0.0	0.04305240583871402	-0.396376569347818	0.396376569347818	0.04305240583871402	1.1428571428571428	1.8571428571428572	2.2857142857142856	2.447472887876344	23.360990398949916	5.535533905932739	4.982747501432696	4.982747501432696	3.414213562373095	3.0233345472033855	3.0233345472033855	1.7842669695298	1.7842669695298	1.0116672736016925	1.0116672736016925	0.5385800941716261	0.5385800941716261	-0.04	1.690933805959686	6.96	5.959999999999999	5.960000000000001	45.35819535200861	5.106527394840706	0.0	0.0	0.0	0.0	0.0	0.0	0.0	0.0	0.0	26.186202068468653	6.4208216229260096
mobley_3572203	10.552731009070294	-0.08694160997732414	10.552731009070294	0.08694160997732414	0.4361738106721368	144.21399999999997	128.08599999999998	144.115029752	60.0	0.0	0.30499640966445174	-0.465682528839917	0.465682528839917	0.30499640966445174	1.3	2.0	2.5	2.9617756061821483	89.25838096618138	7.819990956308912	6.852030486860464	6.852030486860464	4.808060412490447	3.9646903780250446	3.9646903780250446	2.281130352237305	2.281130352237305	1.2996158028163034	1.2996158028163034	0.6401283791960046	0.6401283791960046	-0.53	1.9755176176742362	9.47	6.588063754427392	5.603868808567606	62.56891315815645	4.736862953800049	0.0	0.0	0.0	0.0	5.969305287951849	4.794537184071822	0.0	0.0	0.0	26.689117645233267	6.4208216229260096
mobley_3573480	10.318568594104308	0.3180092592592596	10.318568594104308	0.3180092592592596	0.5116862498477169	114.18799999999999	100.07599999999998	114.104465068	48.0	0.0	0.12933994886491917	-0.3000310235003908	0.3000310235003908	0.12933994886491917	1.375	2.0	2.375	2.822354554248032	66.78707744334402	6.405777393935816	5.736675415210053	5.736675415210053	3.770055610029662	3.2647843170117525	3.2647843170117525	2.159121884309159	2.159121884309159	1.132392158505876	1.132392158505876	0.6239454789453399	0.6239454789453399	-0.33	1.6646727945202302	7.669999999999999	4.8199250374812594	5.670000000000001	51.09042581425297	4.794537184071822	5.783244946364939	0.0	0.0	0.0	0.0	0.0	0.0	0.0	0.0	19.765380445542643	13.344558822616634
mobley_3589456	5.4497067901234555	-1.067901234567901	5.4497067901234555	0.1493055555555558	0.4433800962407041	154.593	143.505	154.039671892	56.0	0.0	0.2959857290076145	-0.32988811331225304	0.32988811331225304	0.2959857290076145	1.1111111111111112	1.4444444444444444	1.4444444444444444	3.8246842032074944	55.09358392980085	7.328427124746191	5.809816125587364	6.565745071605818	4.242640687119286	2.457931939593082	2.992454423417931	1.4290157585442262	1.6962770004566508	1.0966761195692138	1.4240029549232023	0.4136634176769944	0.740990253030983	0.16999999999999996	1.9460397819628557	9.17	4.060864158856954	2.099960994916578	59.8429214008183	14.210588861400147	5.880003444970339	0.0	0.0	5.973171494157506	0.0	0.0	0.0	0.0	11.600939890232516	0.0	0.0
mobley_36119	8.42278195074326	0.3671875	8.42278195074326	0.3671875	0.5470483699238978	130.231	112.08699999999997	130.135765196	56.0	0.0	0.04305240722887934	-0.3963765693422825	0.3963765693422825	0.04305240722887934	0.8888888888888888	1.4444444444444444	2.0	2.595082706793886	37.832293921787276	6.949747468305834	6.396961063805792	6.396961063805792	4.414213562373095	4.023334547203385	4.023334547203385	2.491373750716347	2.491373750716347	1.5116672736016925	1.5116672736016925	0.8921334847648998	0.8921334847648998	-0.04	1.88523483624215	8.960000000000003	7.960000000000003	7.9600000000000035	58.08807958080182	5.106527394840706	0.0	0.0	0.0	0.0	0.0	0.0	0.0	0.0	0.0	39.02784531432067	6.4208216229260096
mobley_3639400	5.301651234567901	0.8159722222222223	5.301651234567901	0.8159722222222223	0.4574501894338695	92.569	83.497	92.039277968	32.0	0.0	0.02228548512208906	-0.12671715221213103	0.12671715221213103	0.02228548512208906	1.6	2.2	2.2	2.19060968716425	11.119415478763749	4.121320343559643	3.4992848165688697	4.255213762587324	2.414213562373095	1.9743680230989717	2.5088905069238203	1.0425356270978872	1.4205001001071145	0.4871840115494858	0.7544452534619102	0.13363062095621214	0.4008918628686365	0.29	1.4056390622295665	5.29	4.29	4.289999999999999	38.13734359790105	0.0	0.0	0.0	0.0	0.0	0.0	0.0	0.0	0.0	11.600939890232516	13.344558822616634	6.4208216229260096
mobley_3663158	9.130243764172334	0.3228703703703706	9.130243764172334	0.3228703703703706	0.6020160700037418	144.173	136.10899999999998	144.057514876	54.0	0.0	0.11571652460771858	-0.507943524733119	0.507943524733119	0.11571652460771858	0.8181818181818182	1.5454545454545454	2.3636363636363638	2.8289012156206956	379.2844903986785	7.681798275874712	5.98866547982734	5.98866547982734	5.360173345306138	3.5389909386521907	3.5389909386521907	2.531453572360611	2.531453572360611	1.7330488189695572	1.7330488189695572	1.1767176965349277	1.1767176965349277	-1.5	2.0412258289597847	6.22562358276644	2.274078478002378	1.0493060628195763	64.90730140342819	5.106527394840706	5.749511833283905	0.0	0.0	0.0	0.0	0.0	0.0	0.0	0.0	30.33183534230805	22.90518256585281
mobley_3682850	10.463055555555556	0.4641203703703707	10.463055555555556	0.4641203703703707	0.448625540575247	98.145	88.06499999999998	98.07316494	40.0	0.0	0.13241132759858107	-0.2997179089731855	0.2997179089731855	0.13241132759858107	1.0	1.5714285714285714	1.8571428571428572	2.2495440947344707	68.24920506009684	5.112884175122364	4.443782196396601	4.443782196396601	3.393846850117352	2.9112309264184786	2.9112309264184786	2.099335306374634	2.099335306374634	1.4112309264184786	1.4112309264184786	0.9461142625940433	0.9461142625940433	-0.33	1.6856161633204378	4.8199250374812594	2.101967961325131	1.298148750019123	43.71965254632712	0.0	5.783244946364939	0.0	0.0	0.0	0.0	4.794537184071822	0.0	0.0	0.0	6.4208216229260096	12.841643245852019
mobley_3686115	5.0600000000000005	-0.037037037037037424	5.0600000000000005	0.037037037037037424	0.5194244977918702	118.17599999999999	104.06399999999998	118.099379688	50.0	0.0	0.15425517138581352	-0.3532616030064746	0.3532616030064746	0.15425517138581352	1.125	1.5	1.75	2.919612641438553	39.79319390447952	6.405777393935816	5.8080604124904465	5.8080604124904465	3.808060412490447	3.040318621543378	3.040318621543378	1.4783131681789288	1.4783131681789288	0.8027494301546212	0.8027494301546212	0.5175286192537567	0.5175286192537567	-0.08	1.6750754835015291	7.919999999999998	5.0645086705202305	4.088918918918919	50.79105205882635	9.473725907600098	0.0	6.290026729335213	0.0	0.0	0.0	0.0	0.0	0.0	0.0	0.0	20.771211599071872
mobley_3690931	10.579722222222223	-0.07004629629629577	10.579722222222223	0.07004629629629577	0.5416729314973412	130.18699999999998	116.07499999999997	130.099379688	54.0	0.0	0.30526672491010765	-0.46568618435369896	0.46568618435369896	0.30526672491010765	1.3333333333333333	2.0	2.4444444444444446	3.061316839372158	78.98533616859814	7.112884175122364	6.144923705673916	6.144923705673916	4.308060412490447	3.4646903780250446	3.4646903780250446	1.9704701804574842	1.9704701804574842	0.9212980007946734	0.9212980007946734	0.4921904518119703	0.4921904518119703	-0.53	1.8457237685811982	8.470000000000002	5.603868808567606	5.339329135302875	56.20397104375984	4.736862953800049	0.0	0.0	0.0	0.0	5.969305287951849	4.794537184071822	0.0	0.0	0.0	13.847474399381248	12.841643245852019
mobley_3709920	3.678478757243638	1.1981292517006803	3.678478757243638	1.1981292517006803	0.3770196486235494	126.24300000000001	108.09899999999998	126.14085057599999	54.0	0.0	-0.03534129311518334	-0.10308297893627165	0.10308297893627165	0.03534129311518334	1.1111111111111112	1.7777777777777777	2.3333333333333335	2.6638838873981836	55.058650025961626	6.949747468305834	6.527097737495458	6.527097737495458	4.414213562373095	4.023603362114273	4.023603362114273	2.4915638315627207	2.4915638315627207	1.5118016810571366	1.5118016810571366	0.8922285251880863	0.8922285251880863	-0.26	1.88523483624215	8.739999999999998	7.739999999999999	7.740000000000001	58.969184910818164	0.0	0.0	0.0	0.0	0.0	0.0	0.0	0.0	0.0	6.578935683598497	38.68304379822854	12.841643245852019
mobley_3715043	2.1782407407407405	1.3575925925925927	2.1782407407407405	1.3575925925925927	0.5476492453414699	156.22799999999998	144.13199999999998	156.093900384	60.0	0.0	-0.015207014081717637	-0.06161948309627077	0.06161948309627077	0.015207014081717637	0.6666666666666666	1.0833333333333333	1.5	2.9464713248424017	372.8078661934481	8.55204176387779	7.464101615137756	7.464101615137756	5.787693700234704	4.238033871712585	4.238033871712585	3.2449425191004826	3.2449425191004826	2.3600781366972794	2.3600781366972794	1.6004093530485761	1.6004093530485761	-1.2999999999999998	2.1225522925661964	7.354540141719628	2.6325540535695073	1.001034368996099	72.84295188002538	0.0	0.0	0.0	0.0	0.0	0.0	0.0	0.0	0.0	0.0	36.39820241076966	35.74682581170483
mobley_3727287	10.282777777777778	-0.12074074074074059	10.282777777777778	0.12074074074074037	0.4166812385860659	108.09599999999998	104.06399999999998	108.021129368	40.0	0.0	0.178413029551503	-0.28996057425415284	0.28996057425415284	0.178413029551503	0.75	1.0	1.25	2.8264765530384865	148.70521621571413	5.983127663125442	4.125897657686229	4.125897657686229	3.787693700234704	2.2296154955097816	2.2296154955097816	1.4714045207910318	1.4714045207910318	0.8237323731023263	0.8237323731023263	0.43964396432894093	0.43964396432894093	-1.1800000000000002	1.769973094021975	4.966627565982405	1.7381205361963379	0.9041418956093399	46.50196858200238	0.0	0.0	11.566489892729878	0.0	0.0	0.0	9.589074368143644	0.0	0.0	0.0	0.0	24.304080427335524
mobley_3738859	3.350347222222222	1.1675	3.350347222222222	1.1675	0.4291365189405641	151.04699999999997	139.959	150.004412452	38.0	0.0	0.003125129565353894	-0.09280780541812896	0.09280780541812896	0.003125129565353894	1.3333333333333333	2.0	2.1666666666666665	2.3390923149762908	15.900134529890124	4.828427124746191	4.206391597755417	5.792388136870121	2.914213562373095	2.4743680230989717	3.5958369308453744	1.396089017691161	2.1890872872485123	0.7371840115494858	1.297918465422687	0.34449111825230666	0.7409902530309825	0.48	1.6143308351592656	6.48	5.48	4.480000000000002	48.066567091057344	0.0	0.0	0.0	0.0	0.0	0.0	0.0	0.0	0.0	0.0	35.69532434349199	6.4208216229260096
mobley_3746675	3.8253703703703703	1.120925925925926	3.8253703703703703	1.120925925925926	0.5315253963209767	118.17899999999997	108.09899999999998	118.07825032	46.0	0.0	-0.02332520625238293	-0.09551616043242918	0.09551616043242918	0.02332520625238293	1.2222222222222223	1.7777777777777777	2.111111111111111	2.981454614041131	196.53811204568342	6.69023444431199	5.593858127134677	5.593858127134677	4.304530452640311	3.0142369931162336	3.0142369931162336	2.1463554896743497	2.1463554896743497	1.2665883481753843	1.2665883481753843	0.7226706494170987	0.7226706494170987	-1.04	1.9003726279897948	6.085628140703518	2.492201093530749	1.4254483456763811	55.83662643050253	0.0	0.0	0.0	0.0	0.0	0.0	0.0	0.0	0.0	0.0	42.483875555975814	12.487188691387619
mobley_3761215	5.0609567901234565	-1.083333333333333	5.0609567901234565	1.083333333333333	0.44517055677341283	133.405	130.381	131.930033136	32.0	0.0	0.18738218534988657	-0.08401345114285742	0.18738218534988657	0.08401345114285742	1.2	1.2	1.2	3.0237157840738176	20.36452797660028	4.5	2.633893419027682	4.9016802570830444	2.0	1.066946709513841	2.2008401285415222	0.7812324237995549	3.629411557112951	0.0	0.0	0.0	0.0	0.8699999999999999	0.7219280948873623	5.87	1.5453875784214643	52.99736160655306	46.013991822871176	0.0	0.0	3.792535935529771	0.0	0.0	0.0	0.0	0.0	0.0	0.0	34.802819670697545	6.923737199690624
mobley_3762186	4.763888888888888	0.19444444444444464	4.763888888888888	0.19444444444444464	0.3899621067041533	84.93299999999999	82.917	83.953355424	20.0	0.0	0.09670639037649198	-0.10913232990050524	0.10913232990050524	0.09670639037649198	1.3333333333333333	1.3333333333333333	1.3333333333333333	1.6329931618554523	2.7548875021634682	2.7071067811865475	1.463035727205002	2.974893619241911	1.4142135623730951	0.5345224838248487	1.6035674514745462	0.10101525445522105	0.9091372900969896	0.0	0.0	0.0	0.0	0.58	0.9182958340544894	3.5799999999999996	2.58	2.580000000000001	29.3457834815929	0.0	0.0	0.0	0.0	0.0	0.0	0.0	0.0	0.0	23.20187978046503	0.0	0.0
mobley_3775790	2.0	2.0	2.0	2.0	0.4392057746620909	81.11799999999998	74.062	81.057849224	32.0	0.0	0.01061671003404088	-0.35726541067986317	0.35726541067986317	0.01061671003404088	1.1666666666666667	1.6666666666666667	1.8333333333333333	3.049648321313926	107.4988650600484	4.405777393935816	3.756614672258461	3.756614672258461	2.893846850117352	1.9636113749942807	1.9636113749942807	1.348511554454031	1.348511554454031	0.7535186944406315	0.7535186944406315	0.42058459066475096	0.42058459066475096	-0.7200000000000001	1.8638263900908159	3.4693939393939397	1.1675410767171084	0.432338837275346	37.2154771415032	4.567099647791355	0.0	0.0	0.0	0.0	0.0	0.0	0.0	0.0	0.0	0.0	12.13273413692322
mobley_3777264	10.103148148148149	-0.47583333333333355	10.103148148148149	0.027777777777778345	0.35954360900709126	138.126	132.078	138.042927432	52.0	0.0	0.27098245050641295	-0.3985247880942554	0.3985247880942554	0.27098245050641295	1.5	2.2	2.6	3.0698992657592745	259.67965837655686	7.560477932315068	5.150461522375814	5.150461522375814	4.698377302757663	2.6987975090608214	2.6987975090608214	1.8520963318594914	1.8520963318594914	1.0810290566893639	1.0810290566893639	0.638360715984689	0.638360715984689	-1.58	1.8757135518200394	6.538764845605701	2.344994095834573	1.2226169416633605	57.42426953900948	5.733667477162185	0.0	0.0	0.0	5.687386274683562	0.0	10.114318268765572	0.0	0.0	0.0	6.06636706846161	6.06636706846161
mobley_3802803	9.61532745968758	-0.7441014739229024	9.61532745968758	0.24305555555555558	0.32661288636541486	147.17399999999998	134.07	147.089543276	60.0	0.0	0.29399471490900825	-0.31390958375878725	0.31390958375878725	0.29399471490900825	1.4	2.1	2.6	2.838589121813916	94.99371845969098	7.819990956308912	6.2074923728242855	6.2074923728242855	4.770055610029662	3.5435044732865273	3.5435044732865273	2.1174905596353124	2.1174905596353124	1.1945873061471535	1.1945873061471535	0.6679240895993858	0.6679240895993858	-0.8	1.8709889548563379	9.199999999999998	6.3219512195121945	7.199999999999997	60.28452105129725	4.8375885837366335	0.0	0.0	0.0	5.086619042932543	0.0	0.0	0.0	0.0	10.114318268765572	26.186202068468653	6.4208216229260096
mobley_3843583	5.7562037037037035	0.8500925925925927	5.7562037037037035	0.8500925925925927	0.5629544406745023	143.189	134.117	143.073499288	54.0	0.0	0.0393211270578291	-0.39822585696205237	0.39822585696205237	0.0393211270578291	0.8181818181818182	1.5454545454545454	2.3636363636363638	2.913161163604861	374.03449039867854	7.681798275874712	6.118802153517007	6.118802153517007	5.377010097711744	3.610042339640732	3.610042339640732	2.5683756729740654	2.5683756729740654	1.8233615597604882	1.8233615597604882	1.250462791622095	1.250462791622095	-1.5	2.055950140473121	6.22562358276644	2.274078478002378	0.9444444444444444	65.45295834824489	5.733667477162185	0.0	0.0	0.0	0.0	0.0	0.0	0.0	0.0	0.0	36.39820241076966	11.452591282926406
mobley_3867265	9.444444444444445	0.16666666666666674	9.444444444444445	0.16666666666666674	0.3982369618339747	58.08	52.032	58.041864812	24.0	0.0	0.12626794356014373	-0.30034390268719197	0.30034390268719197	0.12626794356014373	1.5	1.5	1.5	2.8030394876740514	26.264662506490403	3.5773502691896257	2.908248290463863	2.908248290463863	1.7320508075688772	1.2041241452319316	1.2041241452319316	0.9082482904638631	0.9082482904638631	0.0	0.0	0.0	0.0	-0.33	0.8112781244591328	3.67	1.0445318352059925	6.883957759412302	25.63065735666653	4.794537184071822	5.783244946364939	0.0	0.0	0.0	0.0	0.0	0.0	0.0	0.0	0.0	13.847474399381248
mobley_3968043	10.243055555555555	0.45370370370370394	10.243055555555555	0.45370370370370394	0.4296801032840842	84.118	76.05399999999999	84.057514876	34.0	0.0	0.13241174098098987	-0.2997179056395969	0.2997179056395969	0.13241174098098987	1.1666666666666667	1.6666666666666667	1.8333333333333333	2.3673518510178746	58.33869642763737	4.405777393935816	3.736675415210053	3.736675415210053	2.893846850117352	2.4112309264184786	2.4112309264184786	1.7457819157813603	1.7457819157813603	1.1612309264184788	1.1612309264184788	0.7693375672974063	0.7693375672974063	-0.33	1.8638263900908159	3.84636684303351	1.4138304835588202	0.5880806897900375	37.35471043193051	0.0	5.783244946364939	0.0	0.0	0.0	0.0	4.794537184071822	0.0	0.0	0.0	0.0	12.841643245852019
mobley_3968739	10.791203703703705	-0.2911111111111109	10.791203703703705	0.2911111111111109	0.546322425537599	136.14999999999998	128.08599999999998	136.052429496	52.0	0.0	0.33734142683544294	-0.4654175231959395	0.4654175231959395	0.33734142683544294	1.3	1.9	2.4	2.8526279288191447	215.9590174505521	7.397341225498538	5.703247926875855	5.703247926875855	4.842535255101096	2.977180183450686	2.977180183450686	1.8576070275816357	1.8576070275816357	1.1948867346934546	1.1948867346934546	0.6920867462383863	0.6920867462383863	-1.31	2.048167390601267	6.805074798619103	3.011779444695785	1.34501586290279	59.43635467784082	4.736862953800049	0.0	0.0	0.0	0.0	5.969305287951849	0.0	4.794537184071822	0.0	0.0	18.19910120538483	12.13273413692322
mobley_3969312	10.006481481481481	0.7291666666666669	10.006481481481481	0.7291666666666669	0.4956362681365689	106.12399999999997	100.076	106.041864812	40.0	0.0	0.14954802883036308	-0.2978964116504968	0.2978964116504968	0.14954802883036308	1.125	1.75	2.125	2.991046914684621	167.00151696675914	5.819990956308912	4.3723499056016175	4.3723499056016175	3.931851652578137	2.4350609975132884	2.4350609975132884	1.5285347327207177	1.5285347327207177	0.9356552548998027	0.9356552548998027	0.5316063389306862	0.5316063389306862	-1.11	1.9034911933164034	5.035137880986937	2.262450086021194	0.936277398677246	47.95786733393734	0.0	6.286160523129555	0.0	0.0	0.0	0.0	4.794537184071822	0.0	0.0	0.0	30.33183534230805	0.0
mobley_397645	11.022453703703704	-0.25638888888888856	11.022453703703704	0.25638888888888856	0.601336802799046	150.177	140.09699999999998	150.06807956	58.0	0.0	0.33760712680806904	-0.4623913259160252	0.4623913259160252	0.33760712680806904	1.3636363636363635	2.0	2.5454545454545454	2.6930079504145	228.57786591623355	8.104448006685086	6.410354708062403	6.410354708062403	5.342535255101096	3.5647138087681833	3.5647138087681833	2.086495584241924	2.086495584241924	1.284923244789144	1.284923244789144	0.7886632981215438	0.7886632981215438	-1.31	2.066172828612932	7.793199174406604	3.7604813030666033	2.075224641853074	65.80129679223742	4.736862953800049	0.0	0.0	0.0	0.0	5.969305287951849	0.0	4.794537184071822	0.0	0.0	18.19910120538483	19.056471336613843
mobley_3976574	6.081681941295035	0.11218647644242918	6.081681941295035	0.11218647644242918	0.32376357597388955	356.41900000000004	353.39500000000004	353.857567736	98.0	0.0	0.1914084457754747	-0.44780166095666735	0.44780166095666735	0.1914084457754747	0.631578947368421	1.1578947368421053	1.736842105263158	2.225813982123536	699.2495901709044	13.731686328639373	8.938369753542739	12.718014483635013	8.986071002992368	4.999441635163379	6.889264000209517	3.7093583794699074	5.657652051978803	2.5128476220255083	4.51531987793665	1.6396122229088794	2.6968380982881364	-0.5100000000000002	2.4088454665132724	13.47201672493885	4.796073162494387	2.1201560792298473	133.2260877654539	9.473725907600098	10.045266627482652	22.99804733313562	0.0	0.0	0.0	0.0	0.0	0.0	0.0	58.00469945116258	12.13273413692322
mobley_3980099	5.613765432098765	0.41743827160493896	5.613765432098765	0.41743827160493896	0.5361021552744023	181.449	178.42499999999998	179.930033136	48.0	0.0	0.07779504102309424	-0.08265556792103128	0.08265556792103128	0.07779504102309424	0.8888888888888888	1.3333333333333333	1.6666666666666667	3.2478347337367035	199.29299954784688	6.8533711511285205	4.365944226596559	6.633731064651923	4.21521405516327	2.3109636453701334	3.444857064397815	1.5356409209032413	2.72800564739368	0.9044711161625653	2.1350761296712277	0.47748255829374947	1.0009153974292926	0.08999999999999986	1.8289585849367	7.200011001100109	2.7822002817304186	1.5113363246814933	68.34120180014197	0.0	0.0	0.0	0.0	0.0	0.0	0.0	0.0	0.0	0.0	40.869186739159154	12.13273413692322
mobley_3982371	9.590277777777779	-0.24537037037037002	9.590277777777779	0.24537037037037002	0.38296659073251405	74.07900000000001	68.031	74.036779432	30.0	0.0	0.3018471669894446	-0.46919810705104836	0.46919810705104836	0.3018471669894446	1.8	2.0	2.0	2.8473789230876716	40.1577218810798	4.284457050376173	3.3164965809277263	3.3164965809277263	2.270055610029662	1.3164965809277263	1.3164965809277263	0.695705769029128	0.695705769029128	0.2874574785652649	0.2874574785652649	0.0	0.0	-0.53	1.3787834934861756	4.469999999999999	1.7581844380403455	3.469999999999999	30.74420258617341	4.736862953800049	0.0	0.0	0.0	0.0	5.969305287951849	4.794537184071822	0.0	0.0	0.0	0.0	0.0
mobley_3999471	5.040123456790123	-0.22222222222222232	5.040123456790123	0.22222222222222232	0.40598289011150185	98.96000000000001	94.928	97.969005488	26.0	0.0	0.10458917262570656	-0.10570628923282722	0.10570628923282722	0.10458917262570656	1.5	1.5	1.5	2.3237900077244498	8.75488750216347	3.5773502691896257	2.3332792152080803	3.845137107244989	1.7320508075688772	1.0137860496616107	1.8866576106055803	0.518914390356217	2.051614830374045	0.0	0.0	0.0	0.0	0.58	0.8112781244591328	4.58	1.8593296089385476	19.145992865636153	35.71072559598951	0.0	4.836269690250055	0.0	0.0	0.0	0.0	0.0	0.0	0.0	23.20187978046503	0.0	6.923737199690624
mobley_4013838	10.842592592592592	0.2037037037037035	10.842592592592592	0.2037037037037035	0.535255688692322	114.188	100.07599999999998	114.104465068	48.0	0.0	0.13743657236969856	-0.29913450910399353	0.29913450910399353	0.13743657236969856	1.0	1.25	1.25	3.6512335789336903	72.38761556290451	6.732050807568877	6.062948828843115	6.062948828843115	3.5534180126147956	3.0908754911800607	3.0908754911800607	2.711770003820686	2.711770003820686	1.1380711874576988	1.1380711874576988	0.6666666666666669	0.6666666666666669	-0.33	1.6403360647604435	7.669999999999999	2.852684594293651	2.101967961325131	51.090425814252946	0.0	5.783244946364939	0.0	0.0	0.0	0.0	4.794537184071822	0.0	0.0	0.0	27.694948798762496	0.0
mobley_4035953	8.91925925925926	0.3680555555555558	8.91925925925926	0.3680555555555558	0.5359354364287862	108.13999999999999	100.07599999999998	108.057514876	42.0	0.0	0.11797961868439863	-0.5076872844527907	0.5076872844527907	0.11797961868439863	1.25	1.875	2.25	3.134861511345448	160.49662946459569	5.983127663125442	4.756614672258461	4.756614672258461	3.804530452640311	2.5509570669396053	2.5509570669396053	1.7864866257312801	1.7864866257312801	1.1154541553668325	1.1154541553668325	0.5634205269554475	0.5634205269554475	-0.9800000000000001	1.7681772153059907	5.162450142450142	1.8646221994975438	0.808016780809638	48.59057898608958	5.106527394840706	5.749511833283905	0.0	0.0	0.0	0.0	0.0	0.0	0.0	0.0	18.19910120538483	18.55355575984923
mobley_4039055	10.51738425925926	-0.4970370370370365	10.51738425925926	0.32138888888888917	0.5970568119799491	190.98400000000004	187.96	189.937789436	48.0	0.0	0.3252360736397841	-0.31297473462294323	0.3252360736397841	0.31297473462294323	1.4444444444444444	2.111111111111111	2.5555555555555554	3.523897718994017	312.83394095677266	6.8533711511285205	4.271811323126579	5.857807862241284	4.198377302757663	2.1745807961581027	2.9675790657154546	1.4198610557263855	2.2741979549009064	0.7739642065842112	1.3630027501152668	0.3933619097045291	0.6069461344981593	-0.84	1.7965675742516067	6.282549019607844	2.181453989542786	1.2892741516620498	58.06129088711887	4.9839785209472085	0.0	0.0	0.0	5.559266895052007	5.689743398203474	9.77851570501903	4.794537184071822	0.0	0.0	0.0	15.929943897949348
mobley_4043951	3.5504166666666666	1.1527777777777777	3.5504166666666666	1.1527777777777777	0.4356038269849662	70.13499999999999	60.05499999999999	70.07825032	30.0	0.0	-0.0356039482616076	-0.10308315147465182	0.10308315147465182	0.0356039482616076	1.8	2.4	2.4	2.4017152226171965	21.219280948873624	4.121320343559642	3.698670612749268	3.698670612749268	2.414213562373095	2.0236033621142737	2.0236033621142737	1.0773502691896257	1.0773502691896257	0.4927992798267443	0.4927992798267443	0.20412414523193148	0.20412414523193148	-0.26	1.4056390622295665	4.74	3.7400000000000007	3.740000000000001	33.50941645323173	0.0	0.0	0.0	0.0	0.0	0.0	0.0	0.0	0.0	6.578935683598497	19.420578929450514	6.4208216229260096
mobley_4043987	2.2734722222222223	0.9027314814814813	2.2734722222222223	0.9027314814814813	0.5112703489666591	100.205	84.07699999999998	100.12520051199999	44.0	0.0	-0.04713274852204558	-0.06538221239010727	0.06538221239010727	0.04713274852204558	1.2857142857142858	1.8571428571428572	2.0	2.678257743164726	29.01955000865387	5.698670612749269	5.698670612749268	5.698670612749268	3.270055610029662	3.270055610029662	3.270055610029662	2.536075375305438	2.536075375305438	1.1350278050148308	1.1350278050148308	0.6123724356957945	0.6123724356957945	0.0	1.6121972227029933	7.0	4.166666666666667	6.0	46.92890371420919	0.0	0.0	0.0	0.0	0.0	0.0	0.0	0.0	0.0	0.0	40.0336764678499	5.917906046161393
mobley_4059279	2.361111111111111	1.2326388888888888	2.361111111111111	1.2326388888888888	0.432415828725247	114.192	100.08	114.11569844799999	48.0	0.0	0.010673979801654894	-0.3038265219861116	0.3038265219861116	0.010673979801654894	0.75	1.0	1.25	2.1923771580194713	54.928786893420316	5.983127663125442	5.7228543157461065	5.7228543157461065	3.787693700234704	3.1593382550672677	3.1593382550672677	2.6065518505672247	2.6065518505672247	1.726882723033591	1.726882723033591	0.9064495102245976	0.9064495102245976	-0.08	1.769973094021975	6.046262626262625	2.464484911550468	1.4562252861602496	51.077797786690084	9.799819461700956	0.0	0.0	0.0	0.0	0.0	0.0	0.0	0.0	0.0	0.0	14.09534396535438
mobley_4149784	5.872300082584474	0.6108921572744326	5.872300082584474	0.6108921572744326	0.567313490833062	253.08399999999997	247.03599999999997	251.974484792	80.0	0.0	0.17113651768068538	-0.44945560592587547	0.44945560592587547	0.17113651768068538	0.625	1.0625	1.5	2.093075245073251	515.4403729860492	11.120955864630139	8.036527142083935	9.548385034120844	7.720346690612275	4.670528797362124	5.426457743380579	3.3862381407432505	4.25910970168722	2.2513473195236964	2.721541525099174	1.5288918952618962	1.85307607868711	-1.38	2.263631266686513	9.818373496331244	3.578654076487386	1.6014142828197249	102.31628908480886	9.473725907600098	0.0	22.99804733313562	0.0	0.0	0.0	0.0	0.0	0.0	0.0	23.20187978046503	24.26546827384644
mobley_4177472	2.314814814814815	0.8425925925925924	2.314814814814815	0.8425925925925924	0.5174907689766356	114.23199999999999	96.08799999999998	114.14085057599999	50.0	0.0	-0.039643009079065525	-0.06250911399286939	0.06250911399286939	0.039643009079065525	0.625	0.875	0.875	3.464226847231096	45.05865002596162	6.732050807568877	6.732050807568878	6.732050807568878	3.5534180126147956	3.553418012614796	3.553418012614796	3.347150628109128	3.347150628109128	2.103133692252835	2.103133692252835	0.7698003589195014	0.7698003589195014	0.0	1.6403360647604435	8.0	3.111111111111111	2.34375	53.29384582860579	0.0	0.0	0.0	0.0	0.0	0.0	0.0	0.0	0.0	0.0	34.61868599845312	17.75371813848418
mobley_4188615	11.27037037037037	0.046851851851852144	11.27037037037037	0.046851851851852144	0.5904983238770432	149.19299999999998	138.10499999999996	149.084063972	58.0	0.0	0.2528317747561817	-0.34477027951793676	0.34477027951793676	0.2528317747561817	1.1818181818181819	1.7272727272727273	2.1818181818181817	2.85953097747342	240.99946272620306	8.267584713501616	6.7422132319119505	6.7422132319119505	5.215214055163271	3.482841736504786	3.482841736504786	2.565605159192838	2.565605159192838	1.4269206270050123	1.4269206270050123	0.8389287232938053	0.8389287232938053	-1.31	2.0456060352867365	7.793199174406604	3.191164645691246	1.802305551397824	66.44758523293392	4.899909730850478	0.0	0.0	0.0	5.907179729351506	0.0	4.794537184071822	0.0	0.0	0.0	18.19910120538483	12.13273413692322
mobley_4193752	10.006481481481481	-0.41666666666666696	10.006481481481481	0.1365740740740744	0.42007574463424063	123.11099999999998	118.07099999999998	123.0320284	46.0	0.0	0.2689216270439583	-0.2583096384435056	0.2689216270439583	0.2583096384435056	1.2222222222222223	1.7777777777777777	2.111111111111111	2.98145461404113	207.5576620543373	6.69023444431199	4.650461522375814	4.650461522375814	4.304530452640311	2.4994387719430495	2.4994387719430495	1.5926589440218355	1.5926589440218355	0.9670121108598511	0.9670121108598511	0.5497102281601606	0.5497102281601606	-1.38	1.9003726279897948	5.751233595800525	2.2593342006647616	1.2528322001978998	52.08437884199676	0.0	0.0	0.0	0.0	5.687386274683562	0.0	10.114318268765572	0.0	0.0	0.0	18.19910120538483	0.0
mobley_4218209	5.425816326530612	0.7600000000000003	5.425816326530612	0.7600000000000003	0.5706913849970715	123.15499999999997	114.08299999999997	123.068413908	48.0	0.0	0.11850965849470418	-0.4967658936287139	0.4967658936287139	0.11850965849470418	1.2222222222222223	1.7777777777777777	2.2222222222222223	2.881555877646136	180.61256853719752	6.69023444431199	5.294999636411992	5.294999636411992	4.325698502695489	2.722414775336526	2.722414775336526	1.7731597389607812	1.7731597389607812	1.1158019597397628	1.1158019597397628	0.6039103909378557	0.6039103909378557	-1.1800000000000002	1.9003726279897948	5.947877237851663	2.3955617406597787	1.3533930115039927	54.249781160413164	10.470530430962235	5.749511833283905	0.0	0.0	0.0	0.0	0.0	0.0	0.0	0.0	0.0	24.26546827384644
mobley_4219614	5.634598765432098	0.30169753086419804	5.634598765432098	0.30169753086419804	0.44741511729822026	215.894	213.878	213.891060784	54.0	0.0	0.07932005703926587	-0.08265371040725315	0.08265371040725315	0.07932005703926587	0.7	1.0	1.3	3.3421538077705124	229.16988337222986	7.723614639131599	4.666558430416162	7.690274214489978	4.625897657686229	2.416612548541414	3.9284704405783226	1.65717306767798	3.2275022671776457	0.9880597637326158	2.693361299460178	0.5023379253845496	1.2436285898086235	0.3799999999999999	1.9321601728882982	8.476339113680153	3.1854669501180934	1.5109747192982683	78.64446802702366	0.0	0.0	0.0	0.0	0.0	0.0	0.0	0.0	0.0	0.0	46.40375956093006	12.13273413692322
mobley_4252724	2.2430555555555554	0.766111111111111	2.2430555555555554	0.766111111111111	0.5830950724974511	134.222	120.10999999999997	134.109550448	54.0	0.0	-0.02556439700331706	-0.06245589070299574	0.06245589070299574	0.02556439700331706	1.1	1.7	2.2	2.5872871851548136	174.4896154807834	7.397341225498538	6.671208396324302	6.671208396324302	4.787693700234704	3.827185821959348	3.827185821959348	3.083569555002773	3.083569555002773	1.4867752129368677	1.4867752129368677	1.085497855454677	1.085497855454677	-0.78	1.8810140578490522	7.328459869848157	3.4037722935552446	2.218872016802184	62.891171577083384	0.0	0.0	0.0	0.0	0.0	0.0	0.0	0.0	0.0	0.0	44.179309741689295	17.9021791607844
mobley_4287564	3.9791666666666665	1.0717592592592595	3.9791666666666665	1.0717592592592595	0.4719983679006756	93.12899999999999	86.07299999999998	93.057849224	36.0	0.0	0.03721465273392041	-0.26161242494491843	0.26161242494491843	0.03721465273392041	1.4285714285714286	2.2857142857142856	2.5714285714285716	3.0214653097240864	134.10736969541455	5.112884175122364	4.256614672258461	4.256614672258461	3.393846850117352	2.2704808220919537	2.2704808220919537	1.4711188667183563	1.4711188667183563	0.8127753618486622	0.8127753618486622	0.4481391923352558	0.4481391923352558	-0.8500000000000001	1.6856161633204378	4.31260162601626	1.7349674800723753	0.9995769964301435	43.01599321484008	0.0	0.0	0.0	0.0	0.0	0.0	4.9839785209472085	0.0	0.0	0.0	6.06636706846161	19.056471336613843
mobley_4291494	5.4285802469135795	0.5439814814814818	5.4285802469135795	0.5439814814814818	0.46725589018140756	113.54699999999998	109.51499999999999	113.003226808	36.0	0.0	0.1285053076555406	-0.2445835910173591	0.2445835910173591	0.1285053076555406	1.4285714285714286	2.2857142857142856	2.5714285714285716	3.021465309724086	138.00750422530467	5.112884175122364	3.6345791452676885	4.390508091286144	3.393846850117352	1.9594630585965669	2.337427531605794	1.1524613049644123	1.5397100461461082	0.6287983327907127	0.8523764977553085	0.34192000508394105	0.47100291881117295	-0.56	1.6856161633204378	4.59527950310559	1.9373985431841827	1.1629737541912357	46.95431732732515	0.0	5.153109816892792	0.0	0.0	0.0	0.0	0.0	4.9839785209472085	0.0	0.0	17.667306958694127	12.13273413692322
mobley_430089	4.889027777777778	0.9166666666666666	4.889027777777778	0.9166666666666666	0.40753889061933823	68.119	60.05499999999999	68.062600256	28.0	0.0	0.008338403904863673	-0.12010949085897654	0.12010949085897654	0.008338403904863673	1.8	2.4	2.4	2.4836995705912646	38.49022499567306	4.121320343559642	3.4915638315627207	3.4915638315627207	2.414213562373095	1.849335306374634	1.849335306374634	0.9541241452319313	0.9541241452319313	0.3943375672974064	0.3943375672974064	0.14433756729740643	0.14433756729740643	-0.44	1.4056390622295665	4.559999999999998	3.5599999999999987	3.5599999999999974	33.19824487727526	0.0	0.0	0.0	0.0	0.0	0.0	0.0	0.0	0.0	12.343784214475903	6.923737199690624	6.4208216229260096
mobley_4305650	7.625	0.625	7.625	0.625	0.4038142196355223	55.07999999999999	50.03999999999999	55.042199159999996	22.0	0.0	0.06183424059086474	-0.1983584061194375	0.1983584061194375	0.06183424059086474	2.0	2.25	2.25	2.4330963097956344	33.03830640231605	3.414213562373095	2.6543203766865053	2.6543203766865053	1.914213562373095	1.2842669695298001	1.2842669695298001	0.5116672736016927	0.5116672736016927	0.15811388300841894	0.15811388300841894	0.0	0.0	-0.51	1.370950594454669	3.49	2.490000000000001	1.4900000000000018	25.86171493809148	0.0	0.0	0.0	0.0	0.0	0.0	0.0	0.0	5.261891554738487	0.0	6.923737199690624	0.0
mobley_4338603	10.351111111111111	-0.5902777777777775	10.351111111111111	0.045138888888889284	0.4945475824871717	146.53300000000002	143.509	145.988305016	48.0	0.0	0.32631096688996486	-0.2977145674176907	0.32631096688996486	0.2977145674176907	1.3333333333333333	2.0	2.4444444444444446	3.5156224771764126	284.5839409567726	6.8533711511285205	4.271811323126579	5.027740269145034	4.1815405503520555	2.1745807961581027	2.55254526916733	1.4356501133081774	1.8428502400487836	0.7274938403027921	0.9310939036730951	0.43886886300460726	0.6237882724990191	-1.03	1.5880914479405832	6.09547051442911	2.064278005233465	1.430646380407658	54.49700950835919	0.0	5.153109816892792	0.0	0.0	5.559266895052007	5.689743398203474	14.76249422596624	4.794537184071822	0.0	0.0	11.600939890232516	0.0
mobley_4364398	2.1500000000000004	1.97	2.1500000000000004	1.97	0.34990733484505493	141.939	138.915	141.927948096	14.0	0.0	-0.012097334964143454	-0.09013435838830033	0.09013435838830033	0.012097334964143454	1.5	1.5	1.5	1.0	2.0	2.0	1.3779644730092273	3.5354627641855494	1.0	0.3779644730092272	2.5354627641855494	0.0	0.0	0.0	0.0	0.0	0.0	0.73	1.0	2.73	1.73	0.09986301369863015	28.001089148873188	0.0	0.0	0.0	0.0	0.0	0.0	0.0	0.0	0.0	0.0	22.590870627068057	4.930467979059025
mobley_4371692	12.283240740740741	-0.37037037037037	12.283240740740741	0.0012037037037033738	0.46232305652695316	239.22999999999996	230.15799999999996	239.058243148	88.0	0.0	0.1978203660793006	-0.5071563206525427	0.5071563206525427	0.1978203660793006	0.8333333333333334	1.3888888888888888	2.0	2.4094150669454457	644.1804464665499	12.861442840636295	9.305162060755066	9.305162060755066	8.609060905280623	5.408564094521241	5.408564094521241	4.127747618087363	4.127747618087363	3.0860170950302614	3.0860170950302614	2.2307218375960782	2.2307218375960782	-2.6199999999999997	2.384542371146624	10.528695443753058	3.434031110454225	1.1976128029572313	102.66971905012124	10.84019487200289	5.749511833283905	11.566489892729878	0.0	0.0	0.0	9.589074368143644	0.0	0.0	0.0	24.26546827384644	12.13273413692322
mobley_4375719	2.2637110260770976	1.3671875	2.2637110260770976	1.3671875	0.4777243799437154	128.259	108.09899999999998	128.15650064	56.0	0.0	-0.053306317337172206	-0.06538238322279268	0.06538238322279268	0.053306317337172206	0.5555555555555556	0.8888888888888888	1.2222222222222223	2.595082706793886	33.30296890880646	6.949747468305834	6.949747468305834	6.949747468305834	4.414213562373095	4.414213562373095	4.414213562373095	2.7677669529663675	2.7677669529663675	1.7071067811865472	1.7071067811865472	1.0303300858899103	1.0303300858899103	0.0	1.88523483624215	9.0	8.0	8.0	59.65878794300243	0.0	0.0	0.0	0.0	0.0	0.0	0.0	0.0	0.0	0.0	58.79322575986333	0.0
mobley_4395315	8.878858024691358	0.26101851851851876	8.878858024691358	0.26101851851851876	0.5897674587091336	142.58499999999998	135.52899999999997	142.018542524	48.0	0.0	0.11544483389341338	-0.5079547579712229	0.5079547579712229	0.11544483389341338	1.4444444444444444	2.111111111111111	2.5555555555555554	3.1716780304409156	220.15617759993404	6.8533711511285205	5.057228876078063	5.813157822096517	4.198377302757662	2.6506229059671775	3.028587378976405	1.9334867896044967	2.3406869163451027	1.1415272877747467	1.5656066270670987	0.6288708929411898	0.7464194443350592	-0.6900000000000001	1.7965675742516067	6.4303369434416355	2.2753640159448265	1.3601609847422498	58.89384521297126	5.106527394840706	5.749511833283905	0.0	0.0	0.0	0.0	0.0	0.0	0.0	0.0	11.600939890232516	30.686289896772447
mobley_4434915	4.638888888888888	1.4722222222222223	4.638888888888888	1.4722222222222223	0.3573626606013345	50.488	47.464	49.992327775999996	14.0	0.0	0.010839185573870135	-0.13043063419853143	0.13043063419853143	0.010839185573870135	1.5	1.5	1.5	1.0	2.0	2.0	1.3779644730092273	2.1338934190276815	1.0	0.3779644730092272	1.1338934190276817	0.0	0.0	0.0	0.0	0.0	0.0	0.29	1.0	2.29	1.2900000000000005	1.7382758620689658	19.042517254711225	0.0	0.0	0.0	0.0	0.0	0.0	0.0	0.0	0.0	11.600939890232516	0.0	0.0
mobley_4463913	10.222133408919124	-0.7824074074074077	10.222133408919124	0.4641203703703696	0.41915569046248957	146.142	136.06199999999998	146.0579088	58.0	0.0	0.30519500058813026	-0.4256557458499123	0.4256557458499123	0.30519500058813026	1.1	1.4	1.6	3.530176409144927	124.68324254705824	8.146264369941973	6.210343431045079	6.210343431045079	4.519744507803581	2.8652513709083838	2.8652513709083838	1.7864950736458778	1.7864950736458778	0.6638546105209071	0.6638546105209071	0.49149232140754495	0.49149232140754495	-1.06	1.5776335714200524	8.94	3.8704964596431704	5.084092219020172	59.11409625891387	9.473725907600098	0.0	0.0	6.290026729335213	0.0	11.938610575903699	9.589074368143644	0.0	0.0	0.0	0.0	0.0
mobley_4465023	4.8734567901234565	1.2376543209876545	4.8734567901234565	1.2376543209876545	0.4327983643519247	96.94399999999999	94.928	95.953355424	24.0	0.0	0.015563325630700094	-0.0920041756293025	0.0920041756293025	0.015563325630700094	1.0	1.25	1.25	2.5491933384829664	19.219280948873624	3.414213562373095	1.910629484397706	3.422487376434615	1.914213562373095	0.7697691138053182	1.6426406747492877	0.25197631533948484	0.7559289460184546	0.047619047619047616	0.42857142857142866	0.0	0.0	0.31999999999999995	1.370950594454669	4.320000000000001	3.320000000000001	2.320000000000002	35.02112256380526	0.0	0.0	0.0	0.0	0.0	0.0	0.0	0.0	0.0	0.0	23.20187978046503	0.0
mobley_4479135	4.095185185185185	1.0751851851851852	4.095185185185185	1.0751851851851852	0.6599232133733491	180.25	168.15399999999997	180.093900384	68.0	0.0	-0.01834391354109497	-0.0905568710983975	0.0905568710983975	0.01834391354109497	0.6428571428571429	1.0	1.3571428571428572	2.3486376045097153	370.80600284232474	9.803118619434356	7.980609473082807	7.980609473082807	6.877010097711745	4.674920595639193	4.674920595639193	3.2106041981621516	3.2106041981621516	2.244501561755955	2.244501561755955	1.4453412988341974	1.4453412988341974	-1.8199999999999994	2.303941289095321	8.763953707392217	3.9254643770472475	1.7438537386950443	84.52877852216996	0.0	0.0	0.0	0.0	0.0	0.0	0.0	0.0	0.0	0.0	67.2426063682146	16.70000751346326
mobley_4483973	11.906666666666666	-0.17824074074074048	11.906666666666666	0.17824074074074048	0.46184033029146143	96.10399999999997	91.064	96.03752838	36.0	0.0	0.12270724034937247	-0.20701252212638083	0.20701252212638083	0.12270724034937247	1.0	1.5714285714285714	1.8571428571428572	3.0214653097240864	134.10736969541455	5.112884175122364	3.7647158189573564	3.7647158189573564	3.393846850117352	2.099665839027573	2.099665839027573	1.2955681594256188	1.2955681594256188	0.7331105593517154	0.7331105593517154	0.4146671044330672	0.4146671044330672	-0.8500000000000001	1.6856161633204378	4.31260162601626	1.7349674800723753	0.9995769964301435	41.596938522423194	0.0	5.817220841045895	0.0	0.0	0.0	0.0	0.0	4.39041504767482	0.0	0.0	18.19910120538483	12.13273413692322
mobley_4494568	3.3454166666666665	1.1417592592592594	3.3454166666666665	1.1417592592592594	0.5624635581750883	171.037	163.981	169.973112324	42.0	0.0	0.017494816583335678	-0.058204338975286894	0.058204338975286894	0.017494816583335678	1.125	1.625	2.0	3.0324555320336755	143.24662946459569	5.983127663125442	4.687365549767731	6.273362088882435	3.787693700234704	2.510349441550532	3.303347711107884	1.7955681594256188	2.711243688217307	1.0108883371294932	1.5395538501677282	0.5332219463425244	0.797554702861642	-0.30000000000000004	1.769973094021975	5.829870129870129	2.313561483685833	1.3382187267509833	57.66389283953493	0.0	0.0	0.0	0.0	0.0	0.0	0.0	0.0	0.0	0.0	33.626129526569564	19.056471336613843
mobley_4506634	10.999421296296296	-4.317901234567901	10.999421296296296	1.9166666666666672	0.523506439863351	197.38099999999997	196.37299999999996	195.890224472	44.0	0.0	0.41411961926254487	-0.16838743541161363	0.41411961926254487	0.16838743541161363	1.4285714285714286	1.5714285714285714	1.5714285714285714	3.541196965079901	58.44547197387445	6.077350269189626	2.9671726342357623	5.309098119368919	2.943375672974064	1.2920576245806386	2.6441689338443126	0.8423090497599274	2.721600380221819	0.24743582965269678	1.014010887336188	0.0	0.0	0.5599999999999998	1.3143204867061786	7.5600000000000005	2.2188995290698688	3.1697560975609753	51.7716131835279	0.0	0.0	4.286355892341143	0.0	0.0	6.176298517443475	0.0	0.0	13.171245143024459	11.600939890232516	15.929943897949348	0.0
mobley_4553008	5.553024691358024	0.7170370370370374	5.553024691358024	0.7170370370370374	0.5285863388321962	147.00400000000002	142.972	145.969005488	42.0	0.0	0.04065275054526879	-0.08434269778179436	0.08434269778179436	0.04065275054526879	0.75	1.0	1.25	3.0324555320336755	145.38833891467198	5.983127663125442	4.0653300227769575	5.577187914813868	3.7876937002347035	2.1993316780551457	2.9552606240736004	1.4364357804719852	2.3093073414159546	0.8035431614659022	1.3074957921448722	0.4295493585107289	0.681525673850214	-0.20000000000000007	1.769973094021975	5.9282051282051285	2.3818408996251557	1.391420241566014	58.03793557326031	0.0	0.0	0.0	0.0	0.0	0.0	0.0	0.0	0.0	0.0	23.20187978046503	24.26546827384644
mobley_4561957	2.240740740740741	0.8518518518518517	2.240740740740741	0.8518518518518517	0.4590282783168001	86.178	72.06599999999999	86.109550448	38.0	0.0	-0.04481265908420449	-0.06252913230679805	0.06252913230679805	0.04481265908420449	0.6666666666666666	0.8333333333333334	0.8333333333333334	2.993497243478473	21.019550008653873	5.154700538379252	5.154700538379252	5.154700538379252	2.6427344100918364	2.642734410091837	2.642734410091837	2.4880338717125854	2.4880338717125854	1.3333333333333337	1.3333333333333337	0.0	0.0	0.0	1.3609640474436813	6.0	2.2222222222222223	2.25	40.563961599812586	0.0	0.0	0.0	0.0	0.0	0.0	0.0	0.0	0.0	0.0	27.694948798762496	11.835812092322787
mobley_4584540	4.173611111111111	1.087962962962963	4.173611111111111	1.087962962962963	0.49138777691763613	107.15599999999999	98.08399999999997	107.073499288	42.0	0.0	0.03753601180441258	-0.25848808574390264	0.25848808574390264	0.03753601180441258	1.125	1.625	1.875	3.077660437970554	164.24662946459569	5.983127663125442	5.179264403068835	5.179264403068835	3.787693700234704	2.6912305313562506	2.6912305313562506	1.9203495763749432	1.9203495763749432	1.0275608641867542	1.0275608641867542	0.6793351513682908	0.6793351513682908	-0.8500000000000001	1.6423714487439025	5.2898601398601395	1.94826211591866	1.0594030875809968	49.38093532923668	0.0	0.0	0.0	0.0	0.0	0.0	4.9839785209472085	0.0	0.0	0.0	6.06636706846161	25.980208536304467
mobley_4587267	8.95662037037037	-1.669305555555556	8.95662037037037	0.7258182161753592	0.2612626527203185	182.172	168.05999999999997	182.079038168	74.0	0.0	0.11057860653131252	-0.393579134968567	0.393579134968567	0.11057860653131252	0.6666666666666666	0.9166666666666666	1.0833333333333333	3.9851644508585786	104.6059378176129	9.7236146391316	6.406896212131347	6.406896212131347	5.540111220059325	3.481747671950046	3.481747671950046	2.48102863459092	2.48102863459092	1.5124781619578975	1.5124781619578975	0.6712088270938983	0.6712088270938983	-0.24000000000000002	2.1228001749259824	11.760000000000002	5.413461330448892	3.015404674173516	69.32936411298864	30.63916436904423	24.41586555099321	0.0	0.0	0.0	0.0	0.0	0.0	0.0	0.0	0.0	0.0
mobley_4603202	5.269182098765432	0.5524691358024693	5.269182098765432	0.5524691358024693	0.4274047163232894	143.013	134.94899999999998	141.995220236	44.0	0.0	0.06018525802315276	-0.3789795786376722	0.3789795786376722	0.06018525802315276	1.0	1.4285714285714286	1.7142857142857142	2.447472887876344	28.870765403276856	5.535533905932739	3.9926043612285076	5.504462253265416	3.414213562373095	2.1118727530144743	3.180917720664172	0.9903369087050216	1.7462658547234762	0.4429784845569047	0.7515851844810886	0.2111710177339619	0.42938890796995427	0.5399999999999999	1.690933805959686	7.54	6.539999999999999	6.540000000000001	53.5541550542896	4.736862953800049	0.0	0.0	0.0	0.0	0.0	0.0	0.0	0.0	23.20187978046503	0.0	0.0
mobley_4609460	11.052121126228268	-0.3634259259259258	11.052121126228268	0.14171154572940337	0.67810167363512	166.176	156.09599999999998	166.06299418	64.0	0.0	0.3376117519092107	-0.5079661787854334	0.5079661787854334	0.3376117519092107	1.4166666666666667	2.0	2.5	2.753742758109602	263.6070662599115	8.974691494688164	6.780218034372735	6.780218034372735	5.736382105218448	3.6990042090411217	3.6990042090411217	2.2673442047994588	2.2673442047994588	1.3784388877335745	1.3784388877335745	0.8119405789931826	0.8119405789931826	-1.51	2.057933877254582	8.585328884652048	3.7588733548338538	1.985036469518851	70.59553054443344	9.843390348640755	5.749511833283905	0.0	0.0	0.0	5.969305287951849	0.0	4.794537184071822	0.0	0.0	0.0	31.18920547353706
mobley_4613090	3.981302437641723	0.9036111111111111	3.981302437641723	0.9036111111111111	0.6526244921045413	158.20399999999998	148.124	158.08439832	60.0	0.0	0.09485585375733359	-0.33307202235332883	0.33307202235332883	0.09485585375733359	1.1666666666666667	2.0	2.6666666666666665	2.151145466909155	324.00395194326194	8.22576835024473	6.72033612570347	6.72033612570347	5.949489742783179	3.9465936514550486	3.9465936514550486	2.7206156621698883	2.7206156621698883	1.7671645403440928	1.7671645403440928	1.1744987877964699	1.1744987877964699	-1.57	2.5883783341970075	7.099295165750825	3.2183567239076596	1.5318294964959418	71.49221932851373	4.567099647791355	0.0	0.0	0.0	0.0	0.0	0.0	4.9839785209472085	0.0	0.0	30.33183534230805	5.563451491696996
mobley_4620651	10.351851851851851	-0.0416666666666663	10.351851851851851	0.0416666666666663	0.45012362983121723	100.11699999999999	92.053	100.052429496	40.0	0.0	0.30814992867128915	-0.4687919047111737	0.4687919047111737	0.30814992867128915	1.7142857142857142	2.2857142857142856	2.4285714285714284	2.236915280292861	84.08094399727418	5.276020881938894	4.3080604124904465	4.3080604124904465	3.342535255101096	2.421668296450265	2.421668296450265	1.7974334332090824	1.7974334332090824	1.1118680660540505	1.1118680660540505	0.4857022603955159	0.4857022603955159	-0.53	2.4350860922096325	4.624559505409582	1.5234757718400516	0.9180777352946504	42.4682556614374	4.736862953800049	0.0	0.0	0.0	0.0	5.969305287951849	4.794537184071822	0.0	0.0	0.0	0.0	12.841643245852019
mobley_4630641	4.657222222222222	0.6909722222222222	4.657222222222222	0.6909722222222222	0.4632611164076684	90.122	80.04199999999999	90.06807956	38.0	0.0	0.06960196782699893	-0.3822980177166475	0.3822980177166475	0.06960196782699893	1.0	1.3333333333333333	1.5	2.3390923149762908	17.509775004326936	4.82842712474619	4.230710143300821	4.230710143300821	2.914213562373095	1.8938468501173518	1.8938468501173518	0.9855985596534887	0.9855985596534887	0.4915816237971963	0.4915816237971963	0.16666666666666669	0.16666666666666669	-0.08	1.6143308351592656	5.92	4.920000000000001	3.9200000000000004	38.061167830033135	9.473725907600098	0.0	0.0	0.0	0.0	0.0	0.0	0.0	0.0	0.0	0.0	0.0
mobley_4639255	7.625	-0.125	7.625	0.125	0.40752789066641704	62.068000000000005	56.019999999999996	62.036779431999996	26.0	0.0	0.06622663964681728	-0.3939905415754596	0.3939905415754596	0.06622663964681728	1.0	1.25	1.25	1.9747448713915894	6.0	3.414213562373095	2.3086407533730107	2.3086407533730107	1.914213562373095	1.1324555320336755	1.1324555320336755	0.4472135954999578	0.4472135954999578	0.09999999999999996	0.09999999999999996	0.0	0.0	-0.08	1.370950594454669	3.9200000000000004	2.92	1.9199999999999995	24.692660646618183	10.213054789681411	0.0	0.0	0.0	0.0	0.0	0.0	0.0	0.0	0.0	0.0	0.0
mobley_4678740	11.988703703703704	-4.74875	11.988703703703704	0.08333333333333326	0.5770338551587824	214.10800000000003	210.076	214.021719448	78.0	0.0	0.4159250334671213	-0.16613729247691086	0.4159250334671213	0.16613729247691086	0.7142857142857143	1.0714285714285714	1.3571428571428572	3.148163892365612	292.0887685463359	10.983127663125444	6.577187914813867	6.577187914813867	6.210343431045078	3.4552606240735995	3.4552606240735995	2.5763227309688435	2.5763227309688435	1.517224750798468	1.517224750798468	0.8718496250452172	0.8718496250452172	-1.2000000000000002	2.0140012785143253	10.878125	3.1812869822485212	2.3974482248520714	75.15449976584759	0.0	0.0	0.0	0.0	0.0	12.35259703488695	0.0	0.0	26.34249028604892	0.0	6.06636706846161	18.19910120538483
mobley_4683624	8.924892290249433	0.34708616780045376	8.924892290249433	0.34708616780045376	0.6612373528142194	136.194	124.09799999999998	136.088815004	54.0	0.0	0.11509484010720065	-0.5079666452523571	0.5079666452523571	0.11509484010720065	1.2	1.8	2.3	2.693803452362809	188.3881691811921	7.397341225498538	6.170828234631557	6.170828234631557	4.825698502695489	3.6056341745757194	3.6056341745757194	2.4164471802110246	2.4164471802110246	1.4750154396167323	1.4750154396167323	0.9512897315502171	0.9512897315502171	-0.9800000000000001	1.9451446018149496	7.130864745011085	3.254508450235671	1.7608451250134962	61.32046321488281	5.106527394840706	5.749511833283905	0.0	0.0	0.0	0.0	0.0	0.0	0.0	0.0	25.477292959539852	24.117007251546223
mobley_4687447	8.167882653061223	0.13888888888888884	8.167882653061223	0.13888888888888884	0.5231698368256403	104.149	92.053	104.083729624	44.0	0.0	0.06971912287222964	-0.39398034275755706	0.39398034275755706	0.06971912287222964	1.4285714285714286	2.142857142857143	2.5714285714285716	2.447472887876344	25.26112492884004	5.535533905932739	4.683889010710011	4.683889010710011	3.414213562373095	2.600684816393011	2.600684816393011	1.3359792334457734	1.3359792334457734	0.584086372744272	0.584086372744272	0.3109493623501624	0.3109493623501624	-0.08	1.690933805959686	6.92	5.92	5.920000000000001	44.106798467118885	9.843390348640755	0.0	0.0	0.0	0.0	0.0	0.0	0.0	0.0	0.0	6.923737199690624	6.4208216229260096
mobley_468867	6.57224537037037	-1.481635802469135	6.57224537037037	0.20503086419753114	0.4023556531567915	373.3210000000001	368.2810000000002	369.82109392	94.0	0.0	0.16672292781087922	-0.11806955380674582	0.16672292781087922	0.11806955380674582	0.8823529411764706	1.411764705882353	2.0	2.3171842796726305	467.2748718023595	12.800964908321227	8.03250265701272	13.324005279141902	7.703247926875855	4.846128245119966	7.550350863647315	4.506783580537401	8.286387401172291	3.8963534021429687	8.605798467208656	3.081311586535738	6.59653833207268	1.5100000000000002	2.7326505506177363	13.491100893571794	3.580606755494701	1.1504173843107022	133.74989412061453	0.0	9.748344582882218	4.33335411348544	0.0	0.0	0.0	0.0	0.0	0.0	34.802819670697545	58.55579977459782	0.0
mobley_4689084	10.125718537414965	-0.36837773998488266	10.125718537414965	0.13384259259259257	0.4186583626992573	146.142	136.06199999999998	146.0579088	58.0	0.0	0.3022482902033888	-0.4622466419588056	0.4622466419588056	0.3022482902033888	1.0	1.3	1.5	3.0550899395377584	113.70950594454669	7.983127663125442	6.047206724228547	6.047206724228547	4.625897657686229	2.8938468501173515	2.8938468501173515	1.680086672653069	1.680086672653069	0.6939837433578357	0.6939837433578357	0.3707908118985982	0.3707908118985982	-1.06	1.7941037756589573	8.94	4.784806790484913	6.9399999999999995	59.114096258913875	9.473725907600098	13.213763929025836	0.0	0.0	0.0	11.938610575903699	9.589074368143644	0.0	0.0	0.0	0.0	0.0
mobley_4690963	5.010555555555555	0.7265277777777778	5.010555555555555	0.7265277777777778	0.5024136978092385	118.176	104.06399999999998	118.099379688	50.0	0.0	0.06997929385611126	-0.379346718645991	0.379346718645991	0.06997929385611126	0.875	1.25	1.5	2.53006045688352	31.509775004326936	6.242640687119286	5.644923705673916	5.644923705673916	3.914213562373095	3.068914100752347	3.068914100752347	1.393846850117352	1.393846850117352	0.7802567583920091	0.7802567583920091	0.4065262647925708	0.4065262647925708	-0.08	1.8088121254443208	7.919999999999998	6.92	5.92	50.791052058826345	9.473725907600098	0.0	0.0	0.0	0.0	0.0	0.0	0.0	0.0	0.0	0.0	13.847474399381248
mobley_4694328	9.8375496819098	0.7536848072562358	9.8375496819098	0.7536848072562358	0.3966101918122153	128.215	112.08699999999997	128.120115132	54.0	0.0	0.1194901986703158	-0.3034029081494581	0.3034029081494581	0.1194901986703158	1.1111111111111112	1.7777777777777777	2.3333333333333335	2.663883887398184	59.58797503894244	6.949747468305834	6.228239246772775	6.228239246772775	4.414213562373095	3.8510573320459267	3.8510573320459267	2.369555363634574	2.369555363634574	1.425528666022963	1.425528666022963	0.8312242912240133	0.8312242912240133	-0.33	1.88523483624215	8.67	7.669999999999999	7.670000000000001	57.45536792864958	4.794537184071822	6.286160523129555	0.0	0.0	0.0	0.0	0.0	0.0	0.0	0.0	32.60702369139466	6.4208216229260096
mobley_4699732	5.330246913580247	0.12191358024691334	5.330246913580247	0.12191358024691334	0.4549266289784627	112.987	106.939	111.98465555199999	32.0	0.0	0.04427922350067608	-0.12512511403767518	0.12512511403767518	0.04427922350067608	1.8	2.0	2.0	2.5395388613593903	18.854752972273346	4.284457050376173	3.040385996394628	4.552243888431536	2.270055610029662	1.4710776918019055	2.442035956098739	0.9350728806240393	1.9887220609443916	0.2126245343140723	0.9878007090540997	0.0	0.0	0.58	1.3787834934861756	5.579999999999999	2.7983406113537117	4.58	42.075667710386114	0.0	0.0	0.0	0.0	0.0	0.0	0.0	0.0	0.0	23.20187978046503	0.0	6.923737199690624
mobley_4715906	2.3787962962962963	1.003472222222222	2.3787962962962963	1.003472222222222	0.4517552971114903	112.216	96.08799999999998	112.12520051199999	48.0	0.0	-0.041698204409065874	-0.06225486301980354	0.06225486301980354	0.041698204409065874	0.875	1.25	1.5	2.279400270958367	56.43856189774725	5.983127663125442	5.983127663125442	5.983127663125442	3.804530452640311	3.804530452640311	3.804530452640311	3.239024818761598	3.239024818761598	2.5403364137778537	2.5403364137778537	1.5016612791830408	1.5016612791830408	0.0	1.7681772153059907	6.125	2.52	1.2396694214876034	52.28801467507656	0.0	0.0	0.0	0.0	0.0	0.0	0.0	0.0	0.0	0.0	39.53076089108528	11.835812092322787
mobley_4759887	2.439189172335601	1.3347959183673468	2.439189172335601	1.3347959183673468	0.3826113647877998	226.10099999999994	210.98099999999997	226.02184848	50.0	0.0	-0.00047281153238877056	-0.08637591717087188	0.08637591717087188	0.00047281153238877056	1.0	1.625	2.125	2.53006045688352	29.368065554250645	6.242640687119286	5.6206051601285125	7.778103451304835	3.914213562373095	3.4743680230989717	4.999949695188137	2.1031957988777084	3.1819449444658687	1.2371840115494857	1.9999748475940686	0.6980445088455802	1.2374190816396606	0.73	1.8088121254443208	8.73	7.730000000000001	6.730000000000001	66.19074183525285	0.0	0.0	0.0	0.0	0.0	0.0	0.0	0.0	0.0	0.0	55.19789431846273	10.84837402522042
mobley_4762983	3.6324914965986395	1.1883333333333335	3.6324914965986395	1.1883333333333335	0.3744010571354258	98.18900000000001	84.07699999999998	98.109550448	42.0	0.0	-0.03534146559247401	-0.10308297894147123	0.10308297894147123	0.03534146559247401	1.4285714285714286	2.142857142857143	2.5714285714285716	2.558780869327957	37.30296890880646	5.535533905932738	5.112884175122363	5.112884175122363	3.414213562373095	3.0236033621142737	3.0236033621142737	1.7844570503761732	1.7844570503761732	1.0118016810571366	1.0118016810571366	0.5386751345948128	0.5386751345948128	-0.26	1.690933805959686	6.74	5.740000000000001	5.739999999999999	46.23930068202494	0.0	0.0	0.0	0.0	0.0	0.0	0.0	0.0	0.0	6.578935683598497	25.841400552376523	12.841643245852019
mobley_4780078	9.043703703703704	0.37555555555555586	9.043703703703704	0.37555555555555586	0.5577043959706656	122.16699999999997	112.08699999999997	122.07316494	48.0	0.0	0.11799932341781073	-0.5076869366940918	0.5076869366940918	0.11799932341781073	1.2222222222222223	1.8888888888888888	2.3333333333333335	3.1716780304409156	215.80766205433727	6.8533711511285205	5.679264403068835	5.679264403068835	4.198377302757663	2.9616406694625645	2.9616406694625645	2.2899409494252283	2.2899409494252283	1.3522952509676334	1.3522952509676334	0.8053865790869079	0.8053865790869079	-0.9800000000000001	1.7965675742516067	6.144688279301746	2.094917408045428	1.2244346499594405	54.95552110048619	5.106527394840706	5.749511833283905	0.0	0.0	0.0	0.0	0.0	0.0	0.0	0.0	17.696185628620217	25.477292959539852
mobley_4792268	9.758194444444445	-0.6927314814814813	9.758194444444445	0.3159722222222221	0.5820724024360081	102.133	92.053	102.06807956	42.0	0.0	0.3028393755682016	-0.4812303907895895	0.4812303907895895	0.3028393755682016	1.7142857142857142	2.2857142857142856	2.4285714285714284	2.8219389370591847	59.10049400592805	5.698670612749269	4.476782229523463	4.476782229523463	3.270055610029662	2.4883911147617317	2.4883911147617317	1.4972919338166268	1.4972919338166268	0.7441955573808657	0.7441955573808657	0.3280024204495495	0.3280024204495495	-0.53	1.6121972227029933	6.47	3.6528153564899446	5.47	43.15477533765576	5.106527394840706	0.0	0.0	0.0	0.0	5.969305287951849	4.794537184071822	0.0	0.0	0.0	13.344558822616634	6.4208216229260096
mobley_4845722	5.668765432098764	0.10901234567901286	5.668765432098764	0.10901234567901286	0.42914285873675956	284.78400000000005	284.78400000000005	281.81311608	66.0	0.0	0.08095719062665294	-0.08095719062665294	0.08095719062665294	0.08095719062665294	0.3333333333333333	0.4166666666666667	0.5	3.6035674514745475	226.30309024251744	9.464101615137757	5.267786838055363	9.80336051416609	5.464101615137754	2.6338934190276815	4.901680257083045	1.8838934190276817	4.151680257083045	1.1562324237995547	4.004411557112952	0.5781162118997774	2.002205778556476	0.9600000000000003	2.0815718239857546	11.037160493827162	3.9964613932952346	1.7451793639053257	99.25100048078698	0.0	0.0	0.0	0.0	0.0	0.0	0.0	0.0	0.0	0.0	69.60563934139509	0.0
mobley_4850657	9.397376543209877	-3.194444444444444	9.397376543209877	0.9251543209876543	0.4214268419517387	114.553	111.529	113.954228016	32.0	0.0	0.22921249048391262	-0.21251833751856247	0.22921249048391262	0.21251833751856247	1.6	1.6	1.6	4.062942298971397	92.81635834269238	4.5	2.6027093444008167	4.175134871346996	2.0	0.8958849737592884	3.613475021050416	0.6816662227091449	3.7267477139184404	0.0	0.0	0.0	0.0	0.23999999999999988	0.7219280948873623	5.24	1.1431065088757397	369.3511111111116	35.17171888969365	0.0	0.0	0.0	9.050820825821477	0.0	0.0	0.0	8.417796984328938	0.0	0.0	0.0	0.0
mobley_486214	9.338796296296296	0.039351851851852304	9.338796296296296	0.039351851851852304	0.6994965906696747	154.165	144.08499999999998	154.06299418	60.0	0.0	0.2002294571644853	-0.5016997255218006	0.5016997255218006	0.2002294571644853	1.0909090909090908	1.5454545454545454	1.9090909090909092	3.0951982523071	222.84252842272392	8.267584713501616	6.495760983996561	6.495760983996561	5.29122366008484	3.1923686049978612	3.1923686049978612	2.011140051499311	2.011140051499311	1.4018121032164246	1.4018121032164246	0.8316314141328983	0.8316314141328983	-1.3800000000000001	2.0504144813943355	7.723950103950104	3.1426679659735632	1.3676066560376265	65.18261155949993	14.580253302440804	0.0	11.49902366656781	5.749511833283905	0.0	0.0	0.0	0.0	0.0	0.0	6.06636706846161	12.13273413692322
mobley_4883284	5.357777777777778	0.8217592592592594	5.357777777777778	0.8217592592592594	0.48007546344555985	93.12899999999998	86.073	93.057849224	36.0	0.0	0.03134759259121864	-0.39872882948659094	0.39872882948659094	0.03134759259121864	1.0	1.5714285714285714	1.8571428571428572	3.0214653097240864	134.10736969541455	5.112884175122364	3.964101615137755	3.964101615137755	3.393846850117352	2.1993587371177723	2.1993587371177723	1.4106836025229597	1.4106836025229597	0.7995724914118484	0.7995724914118484	0.45303891879884756	0.45303891879884756	-0.9800000000000001	1.6856161633204378	4.18611295681063	1.6461962159398054	0.9290591797144502	42.77129381650968	5.733667477162185	0.0	0.0	0.0	0.0	0.0	0.0	0.0	0.0	0.0	18.19910120538483	12.13273413692322
mobley_4884177	3.9555092592592596	1.0772222222222223	3.9555092592592596	1.0772222222222223	0.5313362980164081	107.156	98.08399999999999	107.073499288	42.0	0.0	0.029924151819939723	-0.264448680480673	0.264448680480673	0.029924151819939723	1.625	2.5	2.875	2.83208583500709	145.73281445033504	5.819990956308912	4.963721453445009	4.963721453445009	3.931851652578137	2.821074887130436	2.821074887130436	1.714826945993898	1.714826945993898	1.131040394973784	1.131040394973784	0.6072627807490608	0.6072627807490608	-0.85	1.9034911933164034	5.2898601398601395	2.455694606496293	1.0594030875809968	49.38093532923669	0.0	0.0	0.0	0.0	0.0	0.0	4.9839785209472085	0.0	0.0	0.0	12.990104268152233	18.050640183084614
mobley_4893032	7.947361111111111	0.71875	7.947361111111111	0.71875	0.4659651090418909	83.134	74.06199999999998	83.073499288	34.0	0.0	0.06212432779319017	-0.19834739312121255	0.19834739312121255	0.06212432779319017	1.6666666666666667	2.3333333333333335	2.5	2.5438576444484196	51.44900955152481	4.828427124746191	4.0685339390596	4.0685339390596	2.914213562373095	2.2842669695298	2.2842669695298	1.2616672736016925	1.2616672736016925	0.6421334847649	0.6421334847649	0.2558336368008463	0.2558336368008463	-0.51	1.6143308351592656	5.49	4.49	3.49	38.59159916688469	0.0	0.0	0.0	0.0	0.0	0.0	0.0	0.0	5.261891554738487	0.0	13.344558822616634	6.4208216229260096
mobley_4924862	9.564127928949357	0.4884722222222222	9.564127928949357	0.4884722222222222	0.4073087263825542	116.16	104.064	116.083729624	48.0	0.0	0.2925756882855401	-0.4678902314688661	0.4678902314688661	0.2925756882855401	1.625	2.25	2.625	2.8140021483897266	59.54887502163469	6.405777393935816	5.385410681680073	5.385410681680073	3.770055610029662	2.823028484228959	2.823028484228959	2.1495378414757007	2.1495378414757007	0.8810939113291189	0.8810939113291189	0.3518561645719619	0.3518561645719619	-0.53	1.6646727945202302	7.470000000000001	4.624559505409582	5.469999999999999	49.83902892936323	4.736862953800049	0.0	0.0	0.0	6.472220864716464	0.0	4.794537184071822	0.0	0.0	0.0	13.847474399381248	12.338727669087403
mobley_49274	5.019288548752835	0.9522222222222222	5.019288548752835	0.9522222222222222	0.37298851843849673	96.173	84.07699999999998	96.093900384	40.0	0.0	0.008600766507393786	-0.12010931579491424	0.12010931579491424	0.008600766507393786	1.4285714285714286	2.142857142857143	2.5714285714285716	2.5990382792248434	56.92878689342031	5.535533905932738	4.905777393935816	4.905777393935816	3.414213562373095	2.849335306374634	2.849335306374634	1.6612309264184786	1.6612309264184786	0.9246676531873169	0.9246676531873169	0.4770620726159656	0.4770620726159656	-0.44	1.690933805959686	6.5600000000000005	5.559999999999999	5.559999999999999	45.92812910606846	0.0	0.0	0.0	0.0	0.0	0.0	0.0	0.0	0.0	12.343784214475903	19.765380445542643	6.4208216229260096
mobley_4934872	5.450833333333334	-0.6042592592592595	5.450833333333334	0.566964521919879	0.653839562087673	196.24599999999998	180.11799999999997	196.109944372	78.0	0.0	0.315373802429364	-0.44123781851579424	0.44123781851579424	0.315373802429364	1.0	1.5714285714285714	2.0714285714285716	2.462104536453826	229.54777672583677	10.22576835024473	8.60306004890244	8.60306004890244	6.863703305156274	4.813478360504159	4.813478360504159	2.630262396900672	2.630262396900672	1.5810118338320616	1.5810118338320616	0.9984931902148796	0.9984931902148796	-1.06	2.1996048091183833	11.017279752704791	6.4023258764643565	3.7667194863738804	84.59674938000065	14.210588861400147	5.749511833283905	0.0	0.0	0.0	6.476087070922121	0.0	0.0	0.0	0.0	18.19910120538483	25.980208536304467
mobley_4936555	11.123831884605694	-0.927401738473167	11.123831884605694	0.27630196523053696	0.8600549198257493	241.29	226.16999999999993	241.11027872	92.0	0.0	0.33730974624233334	-0.47758334051759543	0.47758334051759543	0.33730974624233334	1.0	1.6666666666666667	2.388888888888889	2.4024843007490344	590.7975148337515	13.120955864630139	10.396913770291205	10.396913770291205	8.592224152875016	5.74909814802783	5.74909814802783	4.223207605941433	4.223207605941433	3.0314404836723754	3.0314404836723754	1.8102102333844057	1.8102102333844057	-2.2899999999999996	2.3523078979925844	12.174429825362497	4.918407118135079	2.3483829738413826	106.08894170459865	10.423315998847038	0.0	0.0	0.0	0.0	5.969305287951849	0.0	4.794537184071822	0.0	0.0	24.26546827384644	43.173478588160066
mobley_4964807	9.91875	-0.9986111111111118	9.91875	0.35953703703703677	0.38018928579167	119.076	114.03599999999999	119.02185764000001	46.0	0.0	0.29443666376639016	-0.30600482257300077	0.30600482257300077	0.29443666376639016	1.875	2.375	2.5	3.1818458670936183	95.85105031544944	6.568914100752346	4.287313538541958	4.287313538541958	3.625897657686229	1.8940752279251842	1.8940752279251842	1.1990589130435778	1.1990589130435778	0.3732221101720217	0.3732221101720217	0.1436066639409998	0.1436066639409998	-1.13	1.6135681581652277	6.869999999999999	2.949731931546352	4.87	45.351216808151186	4.8375885837366335	0.0	12.390126910877857	0.0	5.086619042932543	0.0	4.794537184071822	0.0	0.0	10.114318268765572	0.0	6.923737199690624
mobley_4983965	2.1747685185185186	1.2604166666666667	2.1747685185185186	1.2604166666666667	0.4975846945635395	90.191	80.11099999999999	90.05032132	32.0	0.0	-0.00961226448078238	-0.16258392367315136	0.16258392367315136	0.00961226448078238	1.2	1.6	1.6	2.19060968716425	11.119415478763749	4.121320343559643	3.822461852836958	4.638958433764683	2.414213562373095	1.9915638315627207	3.1462643699419717	0.7814744144215573	2.3444232432646714	0.408248290463863	1.2247448713915887	0.2041241452319315	0.6123724356957944	0.35	1.4056390622295665	5.35	4.349999999999999	4.349999999999998	37.95718739638461	0.0	0.0	0.0	0.0	0.0	0.0	0.0	0.0	11.761884949391115	0.0	13.847474399381248	11.505707213493578
mobley_5003962	12.197962962962963	-0.13657407407407374	12.197962962962963	0.11555555555555519	0.5931316338727307	223.231	214.15899999999996	223.063328528	82.0	0.0	0.1940903648787457	-0.39870897935189126	0.39870897935189126	0.1940903648787457	0.7058823529411765	1.2352941176470589	1.8823529411764706	2.3304909398632216	659.0218277807028	11.991199352633215	8.935298734444734	8.935298734444734	8.181540550352056	5.262307565960888	5.262307565960888	4.008853242266938	4.008853242266938	2.9491921993520087	2.9491921993520087	2.117018311658445	2.117018311658445	-2.4199999999999995	2.3574812571543458	9.781107035232179	3.2844297092443573	1.289446528264981	97.87548529792524	5.733667477162185	0.0	11.566489892729878	0.0	0.0	0.0	9.589074368143644	0.0	0.0	0.0	24.26546827384644	18.19910120538483
mobley_5006685	10.345718537414966	0.6099074074074071	10.345718537414966	0.6099074074074071	0.43632859417527453	150.22099999999998	136.10899999999998	150.104465068	60.0	0.0	0.14520262333257386	-0.298269086986623	0.298269086986623	0.14520262333257386	1.8181818181818181	2.5454545454545454	2.909090909090909	2.538224956711323	200.91831683475925	8.267584713501616	6.9687262227789315	6.9687262227789315	5.236382105218448	4.033579316758091	4.033579316758091	3.2145437230292417	3.2145437230292417	2.294330179114891	2.294330179114891	1.409066530230393	1.409066530230393	-0.8500000000000001	2.0456060352867365	8.248522167487685	3.5146720351602596	2.0380175146227497	67.80021493954504	0.0	6.286160523129555	0.0	0.0	0.0	0.0	4.794537184071822	0.0	0.0	0.0	18.228060320501648	37.67721264469931
mobley_5026370	8.259814814814815	0.6527777777777781	8.259814814814815	0.6527777777777781	0.49103551356763364	104.11199999999998	100.07999999999998	104.037448128	38.0	0.0	0.09922457303078405	-0.26464365032226705	0.26464365032226705	0.09922457303078405	1.375	2.0	2.375	3.049388908161901	197.51856203702954	5.819990956308912	4.20382826775842	4.20382826775842	3.931851652578137	2.234021513100594	2.234021513100594	1.3476921289697608	1.3476921289697608	0.8094199929348828	0.8094199929348828	0.42644974672031105	0.42644974672031105	-1.3599999999999999	1.9034911933164034	4.790602409638554	2.080311394972726	0.8235562414266121	47.4085728963088	0.0	0.0	0.0	0.0	0.0	0.0	4.9839785209472085	0.0	5.261891554738487	0.0	0.0	12.13273413692322
mobley_5052949	2.224861111111111	1.324074074074074	2.224861111111111	1.324074074074074	0.5111083737021145	118.24499999999999	104.13299999999998	118.08162144799999	44.0	0.0	-0.0070166870604057175	-0.16202926741162318	0.16202926741162318	0.0070166870604057175	1.0	1.4285714285714286	1.7142857142857142	2.447472887876344	23.360990398949916	5.535533905932739	5.236675415210053	6.053171996137779	3.414213562373095	2.9915638315627207	4.146264369941972	1.6123724356957942	2.8371173070873827	0.6969234250586758	2.090770275176027	0.3907372072107786	1.1722116216323355	0.35	1.690933805959686	7.349999999999998	6.35	6.3500000000000005	50.687071625177836	0.0	0.0	0.0	0.0	0.0	0.0	0.0	0.0	11.761884949391115	0.0	13.847474399381248	24.347350459345595
mobley_5056289	5.152777777777778	0.5462962962962962	5.152777777777778	0.5462962962962962	0.4299172783206054	86.13400000000001	76.05399999999999	86.07316494	36.0	0.0	0.054739048687911816	-0.3785074202433747	0.3785074202433747	0.054739048687911816	1.6666666666666667	2.5	2.6666666666666665	2.184105569636068	37.20310343869659	4.405777393935816	4.106918903213131	4.106918903213131	2.893846850117352	2.509975954643818	2.509975954643818	1.8236365546127304	1.8236365546127304	1.1573569043840912	1.1573569043840912	0.7386419420963561	0.7386419420963561	-0.04	1.8638263900908159	4.127785234899329	1.6056599286563615	0.716242568370987	38.30673356139363	4.736862953800049	0.0	0.0	0.0	0.0	0.0	0.0	0.0	0.0	0.0	0.0	19.765380445542643
mobley_5063386	10.067314814814814	-0.6296296296296298	10.067314814814814	0.2615740740740735	0.47072821158342537	139.10999999999999	134.07	139.02694302	52.0	0.0	0.3101887839338801	-0.502092705332494	0.502092705332494	0.3101887839338801	1.4	2.0	2.4	3.1529414466808685	258.9247708743934	7.560477932315068	5.020324848686146	5.020324848686146	4.71521405516327	2.639712236359695	2.639712236359695	1.7458241199700852	1.7458241199700852	1.0784281924710268	1.0784281924710268	0.6185506153342445	0.6185506153342445	-1.5799999999999996	1.8787445285930133	6.538764845605701	2.344994095834573	1.0471974342629837	56.878612594192774	5.106527394840706	0.0	5.749511833283905	0.0	0.0	5.687386274683562	10.114318268765572	0.0	0.0	0.0	12.13273413692322	6.06636706846161
mobley_5072416	5.506064814814815	0.6805555555555558	5.506064814814815	0.6805555555555558	0.5706913849970715	123.15499999999997	114.08299999999997	123.068413908	48.0	0.0	0.1412369048109953	-0.4946015527649382	0.4946015527649382	0.1412369048109953	1.3333333333333333	2.0	2.4444444444444446	3.0065240073265853	197.86256853719752	6.69023444431199	5.294999636411992	5.294999636411992	4.342535255101096	2.728397839480234	2.728397839480234	1.7419502293976257	1.7419502293976257	1.1389252937947165	1.1389252937947165	0.6664261917086541	0.6664261917086541	-1.1800000000000002	1.8934931172271934	5.947877237851663	2.3955617406597787	1.1340794947334671	54.249781160413164	10.470530430962235	5.749511833283905	0.0	0.0	0.0	0.0	0.0	0.0	0.0	0.0	12.13273413692322	12.13273413692322
mobley_5076071	12.893317743764172	-5.040285100151172	12.893317743764172	0.12796083711262263	0.5059504568728941	322.24300000000005	309.13900000000007	322.088889556	122.0	0.0	0.4184002236130266	-0.39258684573781205	0.4184002236130266	0.39258684573781205	1.1818181818181819	1.6818181818181819	2.0	3.92669255102589	614.3352259724758	17.24012249707665	11.677441468135356	11.677441468135356	10.055966538104824	6.13075834429521	6.13075834429521	4.238410578046191	4.238410578046191	3.057610540615223	3.057610540615223	2.069380389503839	2.069380389503839	-2.59	2.3730494300068554	17.461519835136524	6.034183187114694	3.0185825942806104	122.15839571247439	10.633577208012664	5.687386274683562	5.687386274683562	0.0	5.687386274683562	11.863684792127037	20.228636537531145	0.0	13.171245143024459	0.0	0.0	13.847474399381248
mobley_5079234	8.365586734693878	0.36479591836734704	8.365586734693878	0.36479591836734704	0.5441914935658748	116.204	100.07599999999998	116.120115132	50.0	0.0	0.04305240722358137	-0.39637656934229265	0.39637656934229265	0.04305240722358137	1.0	1.625	2.125	2.53006045688352	29.368065554250645	6.242640687119286	5.689854282619244	5.689854282619244	3.914213562373095	3.5233345472033855	3.5233345472033855	2.1378203601230736	2.1378203601230736	1.2616672736016925	1.2616672736016925	0.7153567894682631	0.7153567894682631	-0.04	1.8088121254443208	7.96	6.96	5.959999999999999	51.72313746640522	5.106527394840706	0.0	0.0	0.0	0.0	0.0	0.0	0.0	0.0	0.0	32.60702369139466	6.4208216229260096
mobley_5094777	2.238425925925926	1.3017592592592593	2.238425925925926	1.3017592592592593	0.48947695058073354	118.17899999999997	108.09899999999998	118.07825032	46.0	0.0	-0.027297361980656368	-0.06197440107740022	0.06197440107740022	0.027297361980656368	0.8888888888888888	1.4444444444444444	2.0	2.5351947396551697	190.03322454351994	6.104448006685086	5.430721420318147	5.430721420318147	4.4663264951887856	3.534457050376173	3.534457050376173	2.622263719038308	2.622263719038308	2.01061613165652	2.01061613165652	1.5145652119642956	1.5145652119642956	-0.78	2.3327430273186147	5.040624785315335	1.8705768494137758	0.7477845773511872	55.520398309157564	0.0	0.0	0.0	0.0	0.0	0.0	0.0	0.0	0.0	0.0	24.26546827384644	30.38936785217202
mobley_5110043	2.217037037037037	1.3253269085411943	2.217037037037037	1.3253269085411943	0.5476492453414699	156.22799999999998	144.13199999999998	156.093900384	60.0	0.0	-0.018120838622015002	-0.05868734424912232	0.05868734424912232	0.018120838622015002	0.6666666666666666	1.0833333333333333	1.5	2.786653081405114	372.05786619344804	8.55204176387779	7.464101615137755	7.464101615137755	5.754020195423489	4.226067743425171	4.226067743425171	3.354059275497024	3.354059275497024	2.1512462146853033	2.1512462146853033	1.4845795480186372	1.4845795480186372	-1.2999999999999998	2.0535871031739292	7.354540141719628	2.6325540535695073	1.2038157249877475	72.84295188002538	0.0	0.0	0.0	0.0	0.0	0.0	0.0	0.0	0.0	0.0	47.52510539416365	24.61992282831084
mobley_511661	3.361111111111111	1.6388888888888888	3.361111111111111	1.6388888888888888	0.3963339686814092	54.09199999999999	48.044	54.046950192	22.0	0.0	-0.07008230826610218	-0.0990867373646055	0.0990867373646055	0.07008230826610218	1.0	1.25	1.25	2.7320508075688776	21.019550008653873	3.414213562373095	2.5689141007523464	2.5689141007523464	1.914213562373095	1.1498299142610593	1.1498299142610593	0.47140452079103173	0.47140452079103173	0.16666666666666666	0.16666666666666666	0.0	0.0	-0.52	1.370950594454669	3.48	2.48	1.48	26.454871306650865	0.0	0.0	0.0	0.0	0.0	0.0	0.0	0.0	0.0	0.0	25.309911580864757	0.0
mobley_5123639	8.722777777777777	-0.12500000000000044	8.722777777777777	0.12500000000000044	0.5586305568134091	102.17699999999998	88.06499999999998	102.104465068	44.0	0.0	0.05141023570958835	-0.3934087426759659	0.3934087426759659	0.05141023570958835	1.2857142857142858	1.7142857142857142	1.7142857142857142	2.953223174561293	33.44467835888275	5.8618073195658	5.309020915065758	5.309020915065758	3.1258976576862287	2.8067462782437644	2.8067462782437644	2.4785704765589474	2.4785704765589474	0.8125160365254936	0.8125160365254936	0.6822230314689237	0.6822230314689237	-0.04	1.272905595320056	6.96	3.026851631655436	5.960000000000001	45.35819535200859	5.106527394840706	0.0	0.0	0.0	0.0	0.0	0.0	0.0	0.0	0.0	13.847474399381248	19.262464868778025
mobley_5157661	2.1666666666666665	0.8333333333333333	2.1666666666666665	0.8333333333333333	0.3971180036971562	58.12400000000001	48.044	58.078250319999995	26.0	0.0	-0.04998608114307979	-0.06303725418182882	0.06303725418182882	0.04998608114307979	1.0	1.0	1.0	2.3237900077244498	4.754887502163469	3.5773502691896257	3.5773502691896257	3.5773502691896257	1.7320508075688772	1.7320508075688776	1.7320508075688776	1.7320508075688776	1.7320508075688776	0.0	0.0	0.0	0.0	0.0	0.8112781244591328	4.0	1.3333333333333333	0.0	27.834077371019372	0.0	0.0	0.0	0.0	0.0	0.0	0.0	0.0	0.0	0.0	20.771211599071872	5.917906046161393
mobley_5200358	10.532093253968254	-0.5526360544217688	10.532093253968254	0.10315334467120163	0.41630457537595433	190.268	176.156	190.077598688	70.0	0.0	0.43257751532700167	-0.3226583391133785	0.43257751532700167	0.3226583391133785	1.6666666666666667	2.25	2.6666666666666665	3.831747294201275	180.24518934974517	9.612884175122364	7.749308736081173	8.565805317008898	5.515167193676995	3.500068936336687	4.724813807728276	2.6708271067784977	4.131274238565602	1.2294476847328932	2.387055781395081	0.2994952054278494	0.44793760905798885	-0.71	2.038205831108097	11.289999999999997	5.028018197969585	5.008836911726517	76.72630423807122	5.316788604006331	0.0	0.0	0.0	0.0	6.093240070938415	4.8375885837366335	4.794537184071822	11.761884949391115	0.0	5.15571272675054	20.103243582892652
mobley_5220185	4.034722222222222	0.9661111111111111	4.034722222222222	0.9661111111111111	0.5367952647550015	108.14399999999999	100.07999999999998	108.06874825599999	42.0	0.0	0.058342780300727044	-0.2612240357990315	0.2612240357990315	0.058342780300727044	1.5	2.375	2.75	2.8320858350070908	147.87452390041133	5.819990956308912	4.833584779755341	4.833584779755341	3.931851652578137	2.68087210669943	2.68087210669943	1.5503033489543239	1.5503033489543239	0.9788870019934011	0.9788870019934011	0.5125397557023634	0.5125397557023634	-0.92	1.9034911933164034	5.2212429378531064	2.403301637094403	1.025681072793961	48.6005833101832	0.0	0.0	0.0	0.0	0.0	0.0	9.967957041894417	0.0	0.0	0.0	6.923737199690624	6.4208216229260096
mobley_525934	3.5277777777777777	1.6944444444444444	3.5277777777777777	1.6944444444444444	0.37947717275669157	48.11000000000001	44.078	48.003371128	14.0	0.0	-0.02145082507296465	-0.18280375938994023	0.18280375938994023	0.02145082507296465	1.5	1.5	1.5	1.0	2.0	2.0	1.4472135954999579	2.341640786499874	1.0	0.4472135954999579	1.3416407864998738	0.0	0.0	0.0	0.0	0.0	0.0	0.35	1.0	2.35	1.350000000000001	1.2071428571428573	19.894317691231276	0.0	0.0	0.0	0.0	0.0	0.0	0.0	0.0	12.628789148012991	0.0	0.0	6.255769183511404
mobley_5263791	2.196759259259259	1.1124537037037037	2.196759259259259	1.1124537037037037	0.5932475127165551	156.22799999999998	144.13199999999998	156.093900384	60.0	0.0	-0.015202866398737821	-0.06162937766628351	0.06162937766628351	0.015202866398737821	0.9166666666666666	1.6666666666666667	2.5	2.7909670297392646	382.66537277547695	8.38890505706126	7.248558665513929	7.248558665513929	5.91501490017253	4.382027376825741	4.382027376825741	2.9918256701318344	2.9918256701318344	2.2608367889041245	2.2608367889041245	1.6007919502216015	1.6007919502216015	-1.2999999999999998	2.16854290746428	7.354540141719628	2.9785914235871633	1.095421436004162	72.84295188002538	0.0	0.0	0.0	0.0	0.0	0.0	0.0	0.0	0.0	0.0	49.38830667892189	22.756721543552597
mobley_52782	9.401901927437642	-1.0522760770975057	9.401901927437642	0.43652777777777785	0.2956608502633319	152.062	148.03	152.00693584799998	58.0	0.0	0.2940609784234134	-0.311864180907595	0.311864180907595	0.2940609784234134	1.0	1.3	1.5	3.0550899395377584	117.70950594454669	7.983127663125442	4.758130496156189	4.758130496156189	4.625897657686229	2.172795384199958	2.172795384199958	1.113660775710982	1.113660775710982	0.47672602984628065	0.47672602984628065	0.22360679774997896	0.22360679774997896	-1.5999999999999999	1.7941037756589573	8.4	4.295691609977324	6.4	54.54531204519546	9.675177167473267	13.213763929025836	0.0	0.0	10.173238085865085	0.0	0.0	0.0	0.0	20.228636537531145	0.0	0.0
mobley_5282042	2.41962962962963	1.0882955404383974	2.41962962962963	1.0882955404383974	0.8136783893547586	277.411	254.22699999999992	277.183049736	108.0	0.0	0.0010137632931433648	-0.30909168874709037	0.30909168874709037	0.0010137632931433648	0.8571428571428571	1.380952380952381	1.9047619047619047	2.065949702723201	602.8929198710237	14.656489770562878	12.971793142952784	12.971793142952784	10.25402019542349	7.769385701641229	7.769385701641229	6.024044450132914	6.024044450132914	4.2035214253293	4.2035214253293	3.1035522228824797	3.1035522228824797	-1.8599999999999994	2.6503485522006267	14.093099980398282	6.275955030244733	3.0846273208160424	127.47243372522377	4.899909730850478	0.0	0.0	0.0	0.0	0.0	0.0	0.0	0.0	0.0	54.60695665452676	61.18471933098965
mobley_5286200	5.3216512345679	0.7427777777777779	5.3216512345679	0.7427777777777779	0.40247002018054784	127.01400000000001	118.94999999999999	126.00030561599999	38.0	0.0	0.022337404985431072	-0.12671622599957885	0.12671622599957885	0.022337404985431072	0.8333333333333334	1.1666666666666667	1.3333333333333333	2.3390923149762908	17.509775004326936	4.82842712474619	3.5843560707646445	5.096213962801553	2.914213562373095	2.034522483824848	3.1035674514745457	1.0850712541957745	1.841000200214229	0.5172612419124242	1.0517837257372729	0.18898223650461354	0.5669467095138406	0.58	1.6143308351592656	6.579999999999999	5.579999999999999	4.58	48.44060982478272	0.0	0.0	0.0	0.0	0.0	0.0	0.0	0.0	0.0	23.20187978046503	0.0	12.841643245852019
mobley_5310099	3.5981944444444443	1.1770833333333335	3.5981944444444443	1.1770833333333335	0.36350557388151317	84.162	72.06599999999999	84.093900384	36.0	0.0	-0.03535136060568804	-0.10308298030401146	0.10308298030401146	0.03535136060568804	1.6666666666666667	2.3333333333333335	2.5	2.4884037718761123	29.01955000865387	4.82842712474619	4.405777393935816	4.405777393935816	2.914213562373095	2.5236033621142737	2.5236033621142737	1.4309036597828992	1.4309036597828992	0.7618016810571366	0.7618016810571366	0.3484617125293379	0.3484617125293379	-0.26	1.6143308351592656	5.740000000000001	4.74	3.7400000000000007	39.874358567628335	0.0	0.0	0.0	0.0	0.0	0.0	0.0	0.0	0.0	6.578935683598497	25.841400552376523	6.4208216229260096
mobley_5311804	8.537592592592592	0.13972222222222208	8.537592592592592	0.13972222222222208	0.5723436119287516	108.13999999999999	100.076	108.057514876	42.0	0.0	0.06813693972174781	-0.3916804684282009	0.3916804684282009	0.06813693972174781	1.125	1.75	2.125	2.8320858350070903	145.73281445033504	5.819990956308912	4.541071722634634	4.541071722634634	3.931851652578137	2.580464759133071	2.580464759133071	1.6437124426619083	1.6437124426619083	1.0253988479125442	1.0253988479125442	0.5834198265146368	0.5834198265146368	-0.8200000000000001	1.9034911933164034	5.319275766016713	2.4782287289052554	1.073981896801325	48.59057898608958	5.106527394840706	0.0	0.0	0.0	0.0	0.0	0.0	0.0	0.0	0.0	30.33183534230805	5.563451491696996
mobley_5326154	2.0833333333333335	1.2476851851851853	2.0833333333333335	1.2476851851851853	0.5468274487440188	121.18299999999998	110.09499999999997	121.08914935199999	48.0	0.0	0.03604872581555625	-0.37766147871275463	0.37766147871275463	0.03604872581555625	1.0	1.5555555555555556	1.8888888888888888	2.8482340505977515	167.1823264341432	6.69023444431199	5.833964941448087	5.833964941448087	4.304530452640311	3.0287175912728546	3.0287175912728546	2.2299763499367034	2.2299763499367034	1.2725913796762813	1.2725913796762813	0.7261365012700954	0.7261365012700954	-0.9800000000000001	1.9003726279897948	6.144688279301746	2.533930223385564	1.4567376919048354	55.921121018493544	4.899909730850478	0.0	0.0	0.0	0.0	0.0	0.0	0.0	0.0	0.0	18.19910120538483	12.13273413692322
mobley_5346580	10.465277777777779	-0.13888888888888884	10.465277777777779	0.13888888888888884	0.4517892989299219	100.16099999999999	88.06499999999998	100.088815004	42.0	0.0	0.13463290995980942	-0.29943568716997876	0.29943568716997876	0.13463290995980942	1.2857142857142858	1.4285714285714286	1.4285714285714286	3.7911184170869663	76.67103446305711	6.077350269189626	5.408248290463863	5.408248290463863	2.9433756729740645	2.4541241452319316	2.4541241452319316	2.8061862178478973	2.8061862178478973	1.0561862178478973	1.0561862178478973	0.0	0.0	-0.33	1.3143204867061786	6.670000000000001	1.6450481914728035	2.3754673721340387	44.72548369985635	0.0	5.783244946364939	0.0	0.0	0.0	0.0	4.794537184071822	0.0	0.0	0.0	20.771211599071872	6.923737199690624
mobley_5347550	11.789351851851851	-3.427469135802469	11.789351851851851	0.8311111111111111	0.5683931276423007	164.966	160.934	163.960726548	50.0	0.0	0.3850939851423715	-0.3217038131586043	0.3850939851423715	0.3217038131586043	1.5	1.875	1.875	3.708324167474306	75.6836743955838	6.784457050376174	3.997456451690398	5.509314343727307	3.5040358447538855	1.7154478237718196	2.588319384715789	1.0666215871765699	2.1628862467224126	0.5261987805657893	1.0342873813776678	0.08908708063747481	0.26726124191242445	0.39999999999999997	1.6668127273868607	8.4	2.8023668639053256	2.1120869171570846	55.520283745745466	4.736862953800049	0.0	4.836269690250055	0.0	0.0	6.108589509681485	0.0	0.0	8.78083009534964	0.0	23.20187978046503	0.0
mobley_5371840	5.868184856247025	0.6358621504157222	5.868184856247025	0.6358621504157222	0.5620105470490464	218.63899999999998	211.58299999999997	218.013457144	74.0	0.0	0.17113648502545992	-0.44951202748758684	0.44951202748758684	0.17113648502545992	0.7333333333333333	1.3333333333333333	2.066666666666667	2.108606050374169	522.7806108146203	10.250712376627058	7.735912938264335	8.491841884282788	7.326499840494923	4.570862958334551	4.948827431343779	3.241916196002935	3.6783519764749193	2.194748623768937	2.429845726556676	1.501711337982133	1.66380342969474	-1.6699999999999995	2.2606243644388977	8.623270169768038	3.1742815889732823	1.4302728639759867	92.0130228579272	9.473725907600098	0.0	22.99804733313562	0.0	0.0	0.0	0.0	0.0	0.0	0.0	23.733674027155736	24.26546827384644
mobley_5390332	10.189583333333333	-0.12268518518518468	10.189583333333333	0.12268518518518468	0.485245073645189	102.133	92.05299999999998	102.06807956	42.0	0.0	0.30499121879740626	-0.46899555445129654	0.46899555445129654	0.30499121879740626	1.7142857142857142	2.2857142857142856	2.4285714285714284	3.002590528674132	59.10049400592805	5.698670612749269	4.73071014330082	4.73071014330082	3.308060412490447	2.3771567527075472	2.3771567527075472	1.3261326131600777	1.3261326131600777	0.6817950458626713	0.6817950458626713	0.30618621784789724	0.30618621784789724	-0.53	1.679822907155627	6.47	3.6528153564899446	3.2963341491124023	43.47408681496663	4.736862953800049	0.0	0.0	0.0	0.0	5.969305287951849	4.794537184071822	0.0	0.0	0.0	6.923737199690624	6.4208216229260096
mobley_5393242	5.684814814814815	-2.7681046863189716	5.684814814814815	0.22156646300495475	0.7176158745437983	304.35200000000003	283.18399999999997	304.10105016200004	108.0	0.0	0.3813041331392303	-0.40553675471309386	0.40553675471309386	0.3813041331392303	1.2105263157894737	1.7894736842105263	2.263157894736842	2.990376564858854	458.28775961477083	14.466255326250886	12.043548049107676	13.754471821035317	8.89799590830217	6.341137853298482	8.897176454989255	4.234512685735311	7.169552628564478	2.1441657031999504	4.559747055693302	1.3875434480835416	3.3841277132028527	-0.5500000000000003	2.276126367037253	16.50420054200542	7.2904051242661545	5.146214182684139	119.51079978829645	4.5237471617118175	5.824404497999927	0.0	5.879988336435371	0.0	6.718607232363179	9.047494323423635	4.9839785209472085	4.9839785209472085	0.0	13.847474399381248	20.771211599071872
mobley_5445548	2.2037037037037037	0.6585185185185184	2.2037037037037037	0.6585185185185184	0.5342617380464316	120.19499999999998	108.09899999999998	120.093900384	48.0	0.0	-0.021882385616707155	-0.06224839474669082	0.06224839474669082	0.021882385616707155	1.0	1.5555555555555556	1.8888888888888888	2.8482340505977515	162.65300142116237	6.69023444431199	5.964101615137755	5.964101615137755	4.304530452640311	3.354059275497024	3.354059275497024	2.5653841409022116	2.5653841409022116	1.4662391580785155	1.4662391580785155	0.8379390982585982	0.8379390982585982	-0.78	1.9003726279897948	6.341654501216546	2.6743372612696805	1.5627607309331124	56.52622946268678	0.0	0.0	0.0	0.0	0.0	0.0	0.0	0.0	0.0	0.0	44.179309741689295	11.48135753785839
mobley_5449201	2.2118055555555554	1.34375	2.2118055555555554	1.34375	0.4687855098011332	72.151	60.05499999999999	72.093900384	32.0	0.0	-0.05383131543183678	-0.06538255537938412	0.06538255537938412	0.05383131543183678	1.0	1.4	1.4	2.19060968716425	7.5097750043269365	4.121320343559643	4.121320343559642	4.121320343559642	2.414213562373095	2.414213562373095	2.414213562373095	1.3535533905932735	1.3535533905932735	0.7071067811865474	0.7071067811865474	0.3535533905932737	0.3535533905932737	0.0	1.4056390622295665	5.0	4.0	4.0	34.19901948541599	0.0	0.0	0.0	0.0	0.0	0.0	0.0	0.0	0.0	0.0	33.10993926815928	0.0
mobley_5456566	6.202787855883093	-0.01198003275384174	6.202787855883093	0.0004496654628936003	0.27103096544978694	498.66200000000015	498.66200000000015	493.6885268	118.0	0.0	0.08089169560206744	-0.08191175609571663	0.08191175609571663	0.08089169560206744	0.22727272727272727	0.36363636363636365	0.5454545454545454	3.026914071477952	669.959813936206	16.928203230275514	9.77964473009227	17.33893419027682	10.106836025229592	5.139822365046135	8.91946709513841	3.889822365046135	7.66946709513841	2.6696077047419675	7.223108828511614	1.6487860888755983	4.303501123769648	1.3400000000000003	2.499719362818697	19.66192528605641	7.296647595353457	3.1030608322441124	175.5211595943777	0.0	0.0	0.0	0.0	0.0	0.0	0.0	0.0	0.0	0.0	116.00939890232513	0.0
mobley_5467162	9.022397959183674	0.1743055555555555	9.022397959183674	0.1743055555555555	0.6025012194870691	150.22099999999995	136.10899999999998	150.104465068	60.0	0.0	0.11509554258901344	-0.5079666394035982	0.5079666394035982	0.11509554258901344	1.0	1.4545454545454546	1.8181818181818181	2.993754788259927	228.04484428381988	8.483127663125444	7.256614672258462	7.256614672258462	4.999018565639892	3.7949740027958985	3.7949740027958985	3.796874024341973	3.796874024341973	1.7333301150775091	1.7333301150775091	0.9614301334243133	0.9614301334243133	-0.9800000000000001	1.8607638717481272	8.119800399201598	2.571671007675518	1.970338740534148	67.6854053292794	5.106527394840706	5.749511833283905	0.0	0.0	0.0	0.0	0.0	0.0	0.0	0.0	32.903945735995094	23.111176098016994
mobley_5471704	10.203016817838247	-0.1845833333333331	10.203016817838247	0.1845833333333331	0.5422095914375367	130.18699999999998	116.07499999999999	130.099379688	54.0	0.0	0.302123037200498	-0.46586693130001083	0.46586693130001083	0.302123037200498	1.5555555555555556	2.111111111111111	2.4444444444444446	3.006105030052141	86.91694057588533	7.276020881938894	6.3080604124904465	6.3080604124904465	4.125897657686229	3.259872253901791	3.259872253901791	2.522565321038699	2.522565321038699	1.0005266043996348	1.0005266043996348	0.4383565647770273	0.4383565647770273	-0.53	1.6286737757853125	8.470000000000002	4.3587538349811625	7.470000000000003	56.20397104375984	4.736862953800049	0.0	0.0	0.0	0.0	5.969305287951849	4.794537184071822	0.0	0.0	0.0	13.847474399381248	12.338727669087403
mobley_547634	2.2407407407407405	1.3338888888888891	2.2407407407407405	1.3338888888888891	0.5476492453414699	156.22799999999998	144.13199999999998	156.093900384	60.0	0.0	-0.018120794233776178	-0.061629542911535946	0.061629542911535946	0.018120794233776178	0.75	1.1666666666666667	1.5833333333333333	2.839519942810835	372.8078661934481	8.55204176387779	7.464101615137755	7.464101615137755	5.770856947829095	4.2320508075688785	4.2320508075688785	3.2836176536952957	3.2836176536952957	2.3620366943553006	2.3620366943553006	1.4679663199254893	1.4679663199254893	-1.2999999999999998	2.067284072935027	7.354540141719628	2.6325540535695073	1.095421436004162	72.84295188002538	0.0	0.0	0.0	0.0	0.0	0.0	0.0	0.0	0.0	0.0	36.39820241076966	35.74682581170483
mobley_5494918	11.037037037037038	-5.556712962962963	11.037037037037038	3.331018518518518	0.4653113245049681	150.021	150.021	149.99041932	54.0	0.0	0.4479927713030211	-0.19573757180923523	0.4479927713030211	0.19573757180923523	0.8888888888888888	1.2222222222222223	1.2222222222222223	4.399515870465617	125.72862410467503	7.6547005383792515	3.7677868380553634	3.7677868380553634	3.8540592754970233	1.6338934190276817	1.6338934190276817	1.0721521134804333	1.0721521134804333	0.41479922420219556	0.41479922420219556	0.10714285714285711	0.10714285714285711	-0.6800000000000002	1.6151713102472967	8.32	2.2816676447452213	2.385077640037577	45.77274464199592	0.0	0.0	0.0	0.0	5.826873879418166	12.25694174621054	0.0	0.0	26.34249028604892	0.0	0.0	0.0
mobley_5499659	3.7847222222222223	1.75	3.7847222222222223	1.75	0.44321566985872485	82.106	76.05799999999999	82.053098192	32.0	0.0	0.09427933059631977	-0.34056785662789607	0.34056785662789607	0.09427933059631977	1.6666666666666667	2.5	2.6666666666666665	3.049648321313926	109.10850553448522	4.405777393935816	3.626477998568793	3.626477998568793	2.893846850117352	1.8133424878219362	1.8133424878219362	1.2281526273321914	1.2281526273321914	0.6366738455026852	0.6366738455026852	0.3257834230632087	0.3257834230632087	-0.79	1.8638263900908159	3.401938579654511	1.1248871618940932	0.4065428987063098	36.43512512244971	4.567099647791355	0.0	0.0	0.0	0.0	0.0	0.0	4.9839785209472085	0.0	0.0	0.0	0.0
mobley_550662	4.791666666666666	-0.875	4.791666666666666	0.875	0.5102860254913605	120.14799999999998	108.05199999999998	120.078644244	50.0	0.0	0.2785741951967193	-0.3310587015395758	0.3310587015395758	0.2785741951967193	0.875	1.125	1.125	3.5832125652604643	50.42945954287094	6.621320343559644	5.724744871391589	5.724744871391589	3.6819805153394642	2.337117307087384	2.337117307087384	1.4747448713915892	1.4747448713915892	1.1123724356957947	1.1123724356957947	0.25000000000000006	0.25000000000000006	-0.12	1.8672649607197351	7.880000000000001	3.016596055514974	1.775787679571463	49.539655173936616	14.210588861400147	0.0	0.0	0.0	5.973171494157506	0.0	0.0	0.0	0.0	0.0	0.0	0.0
mobley_5510474	6.074879220206601	0.14357819979843844	6.074879220206601	0.14357819979843844	0.3623685773101554	321.97400000000005	317.9420000000001	319.896540088	92.0	0.0	0.19140710589928284	-0.4478035666373188	0.4478035666373188	0.19140710589928284	0.6111111111111112	1.0	1.3888888888888888	2.247275041546617	599.0110495664155	12.861442840636293	8.637755549723138	11.661471333796957	8.592224152875017	4.899775796135805	6.411633688172716	3.5650364347295924	5.076894326766504	2.456248926270749	4.223624079394154	1.612431665629116	2.507565449295766	-0.8000000000000002	2.4096150417418243	12.244921875	4.389716644773879	1.7210574784932948	122.92282153857221	9.473725907600098	10.045266627482652	22.99804733313562	0.0	0.0	0.0	0.0	0.0	0.0	0.0	58.53649369785328	12.13273413692322
mobley_5518547	5.426666666666667	0.8292592592592596	5.426666666666667	0.8292592592592596	0.5002819996278854	107.15599999999999	98.08399999999999	107.073499288	42.0	0.0	0.03136724816814624	-0.3987285645842668	0.3987285645842668	0.03136724816814624	1.125	1.625	2.0	3.0324555320336755	143.24662946459569	5.983127663125442	4.886751345948129	4.886751345948129	3.787693700234704	2.6100423396407315	2.6100423396407315	1.9106836025229597	1.9106836025229597	1.0773502691896262	1.0773502691896262	0.566452912372591	0.566452912372591	-0.9800000000000001	1.769973094021975	5.162450142450142	1.8646221994975438	0.9971092570832982	49.13623593090629	5.733667477162185	0.0	0.0	0.0	0.0	0.0	0.0	0.0	0.0	0.0	17.696185628620217	19.056471336613843
mobley_5520946	4.084382716049383	1.0162037037037037	4.084382716049383	1.0162037037037037	0.48490334051496226	110.18099999999997	104.13299999999998	110.019021192	36.0	0.0	0.0039920050653017795	-0.14342689229770952	0.14342689229770952	0.0039920050653017795	1.0	1.5714285714285714	1.8571428571428572	3.0214653097240864	134.10736969541455	5.112884175122364	3.833964941448087	4.728392132448004	3.393846850117352	2.1342904002729384	2.5815039957728967	1.3355491589367874	1.8519469384311096	0.756193600181959	1.054335997181931	0.42799410427012347	0.6001266974348977	-0.43000000000000005	1.6856161633204378	4.7222070015220705	2.0299990576722062	1.2387962111442479	48.586469782898696	0.0	0.0	0.0	0.0	0.0	0.0	0.0	0.0	0.0	12.628789148012991	18.19910120538483	12.13273413692322
mobley_5538249	6.100429579239102	0.5460010393046113	6.100429579239102	0.5460010393046113	0.6489454818006694	257.547	250.49099999999996	255.961333264	76.0	0.0	0.05136993623143799	-0.08423255485204567	0.08423255485204567	0.05136993623143799	0.7333333333333333	1.2666666666666666	1.8	2.6352249377940433	454.47594705335234	10.836498814253963	7.675345303355064	9.943132141410427	7.181540550352056	4.382330850416052	5.516224269443734	3.110460356617331	4.361296390570527	2.0693436982429447	2.883743951724157	1.4227988367202034	2.457994357256002	-0.6900000000000001	2.1725420125831585	10.815469160963003	4.441475409041874	2.2827579558028908	103.39829600620604	0.0	0.0	0.0	0.0	0.0	0.0	0.0	0.0	0.0	0.0	65.1346550130056	17.696185628620217
mobley_5561855	6.1270962459057685	0.4143518518518521	6.1270962459057685	0.4143518518518521	0.5521362037971856	326.43700000000007	321.3970000000001	323.88338856	88.0	0.0	0.05147786359894787	-0.08423255474220379	0.08423255474220379	0.05147786359894787	0.5882352941176471	1.0	1.4705882352941178	2.774273182720974	533.8489383657761	12.576985790260121	8.276573710994265	12.05621844108654	8.002907755397976	4.593628656758612	6.48345102180475	3.3410936372315185	5.406329924665927	2.2196417804652038	3.663982822295128	1.5176828896078383	3.110069674382671	-0.11000000000000015	2.2056039731055384	13.324679228788067	5.255925392825009	2.669225413029379	124.00482845996935	0.0	0.0	0.0	0.0	0.0	0.0	0.0	0.0	0.0	0.0	64.0710665196242	24.26546827384644
mobley_5571660	5.681851851851851	0.9143518518518521	5.681851851851851	0.9143518518518521	0.5209726320693896	121.183	110.09499999999998	121.08914935199999	48.0	0.0	0.037293615213884364	-0.3982992065086387	0.3982992065086387	0.037293615213884364	1.1111111111111112	1.5555555555555556	1.8888888888888888	3.2478347337367026	195.5576620543373	6.8533711511285205	5.809401076758503	5.809401076758503	4.21521405516327	3.032692070451106	3.032692070451106	2.3054839614424605	2.3054839614424605	1.5421294582887617	1.5421294582887617	0.8273502691896261	0.8273502691896261	-0.98	1.8289585849367	6.144688279301746	2.094917408045428	1.043572384208626	55.501178045302886	5.733667477162185	0.0	0.0	0.0	0.0	0.0	0.0	0.0	0.0	0.0	18.19910120538483	24.974377382775238
mobley_5600967	11.429183201058201	0.0024565381708243628	11.429183201058201	0.0024565381708243628	0.6863601614688655	179.21899999999997	166.11499999999995	179.094628656	70.0	0.0	0.2528363683996425	-0.496767769844128	0.496767769844128	0.2528363683996425	1.2307692307692308	1.7692307692307692	2.1538461538461537	2.858695149061515	290.2979848465724	9.844934982691242	8.073111253186187	8.073111253186187	6.147065707741407	4.00589777472354	4.00589777472354	2.9280812956306588	2.9280812956306588	1.7431500953329273	1.7431500953329273	0.9917945501473827	0.9917945501473827	-1.5099999999999998	2.1658695354533575	9.577032201914708	3.9373595701593858	2.2116532930697046	77.9260725768374	9.636772684650527	5.749511833283905	0.0	0.0	5.907179729351506	0.0	4.794537184071822	0.0	0.0	0.0	0.0	24.26546827384644
mobley_5616693	11.446157407407409	0.36685185185185176	11.446157407407409	0.36685185185185176	0.567161437022081	154.253	136.10899999999998	154.135765196	64.0	0.0	0.1359970921198345	-0.29938104729834775	0.29938104729834775	0.1359970921198345	1.3636363636363635	2.0	2.4545454545454546	2.5076939164331398	148.9517669080599	8.430721420318147	7.761619441592384	7.761619441592384	5.109060905280623	4.636481682713819	4.636481682713819	4.203468980821599	4.203468980821599	2.738417623214754	2.738417623214754	1.9270623196509233	1.9270623196509233	-0.33	1.8537307459098344	8.763720712277413	3.377570644150869	2.0471327318219616	69.17942100391355	0.0	5.783244946364939	0.0	0.0	0.0	0.0	4.794537184071822	0.0	0.0	0.0	20.771211599071872	24.677455338174802
mobley_5627459	9.50462962962963	0.2037037037037035	9.50462962962963	0.2037037037037035	0.41938247962025627	72.10700000000001	64.04299999999999	72.057514876	30.0	0.0	0.12201601225317348	-0.30311196413781816	0.30311196413781816	0.12201601225317348	1.6	1.8	1.8	2.825749368745867	30.62919048309069	4.284457050376173	3.5629488288431146	3.5629488288431146	2.270055610029662	1.723736132108101	1.723736132108101	1.3800996993442471	1.3800996993442471	0.2721655269759088	0.2721655269759088	0.0	0.0	-0.33	1.3787834934861756	4.67	1.9424795640326975	3.67	31.99559947106314	4.794537184071822	6.286160523129555	0.0	0.0	0.0	0.0	0.0	0.0	0.0	0.0	13.847474399381248	0.0
mobley_5631798	0.0	0.0	0.0	0.0	0.3975550616040572	17.031	14.007	17.026549096	8.0	0.0	-0.34392573610777344	-0.34392573610777344	0.34392573610777344	0.34392573610777344	1.0	1.0	1.0	0.0	0.0	0.0	0.7071067811865475	0.7071067811865475	0.0	0.0	0.0	0.0	0.0	0.0	0.0	0.0	0.0	-0.04	0.0	0.9600000000000016	-27.040000000000028	-104.0400000000001	7.50422812385033	6.150546350318038	0.0	0.0	0.0	0.0	0.0	0.0	0.0	0.0	0.0	0.0	0.0
mobley_5665561	2.224537037037037	1.3390740740740743	2.224537037037037	1.3390740740740743	0.5476492453414699	156.22799999999998	144.13199999999998	156.093900384	60.0	0.0	-0.015453926681288263	-0.06162921576194525	0.06162921576194525	0.015453926681288263	0.9166666666666666	1.6666666666666667	2.5	2.8920650451735157	413.3078661934481	8.55204176387779	7.464101615137756	7.464101615137756	5.770856947829096	4.2320508075688785	4.2320508075688785	3.3029552209927022	3.3029552209927022	2.212980433139067	2.212980433139067	1.688194187433142	1.688194187433142	-1.2999999999999998	2.0367775854526737	7.354540141719628	2.6325540535695073	1.095421436004162	72.84295188002538	0.0	0.0	0.0	0.0	0.0	0.0	0.0	0.0	0.0	0.0	41.96165390246666	30.183374320007836
mobley_5690766	3.5504166666666666	1.0590277777777777	3.5504166666666666	1.0590277777777777	0.3611916015719576	82.146	72.06599999999999	82.07825032	34.0	0.0	-0.031876741053441425	-0.10307183078345948	0.10307183078345948	0.031876741053441425	1.0	1.3333333333333333	1.5	2.6559049179251715	36.0	4.828427124746191	3.9831276631254413	3.9831276631254413	2.914213562373095	2.132993161855452	2.132993161855452	1.1547005383792515	1.1547005383792515	0.5749149571305296	0.5749149571305296	0.23570226039551584	0.23570226039551584	-0.52	1.6143308351592656	5.48	4.480000000000002	3.4800000000000018	39.18475553544408	0.0	0.0	0.0	0.0	0.0	0.0	0.0	0.0	0.0	13.157871367196995	12.152040213667762	12.841643245852019
mobley_5692472	2.75	1.875	2.75	1.875	0.39867093981547685	45.085	38.028999999999996	45.057849223999995	20.0	0.0	-0.016745432546547857	-0.3227722106803942	0.3227722106803942	0.016745432546547857	1.3333333333333333	1.3333333333333333	1.3333333333333333	1.6329931618554523	2.7548875021634682	2.7071067811865475	2.5	2.5	1.4142135623730951	1.0	1.0	0.5	0.5	0.0	0.0	0.0	0.0	-0.04	0.9182958340544894	2.9600000000000004	1.96	1.9600000000000033	20.6540553258342	5.316788604006331	0.0	0.0	0.0	0.0	0.0	0.0	0.0	0.0	0.0	0.0	14.09534396535438
mobley_5708811	10.730617283950618	-1.1626388888888888	10.730617283950618	0.08487654320987681	0.8343805307908135	221.039	214.99099999999996	219.969399412	70.0	0.0	0.3405798135601084	-0.4942249512352162	0.4942249512352162	0.3405798135601084	1.3846153846153846	1.9230769230769231	2.3076923076923075	3.4332091979377948	349.4875302332069	10.008071689507773	6.674339660825391	8.1861975528623	6.074586062669973	3.3287514542098915	4.084680400228346	2.2426094495410984	3.0570097030223105	1.4767842779225668	2.0893856230000183	0.9320596870193097	1.3963455847660307	-0.93	2.0740421967288007	10.15285004142502	3.852472255768916	1.8696380097186345	84.83712088380018	9.843390348640755	5.563451491696996	5.749511833283905	0.0	0.0	5.969305287951849	0.0	4.794537184071822	0.0	0.0	23.20187978046503	12.13273413692322
mobley_5732611	3.861111111111111	1.0370370370370372	3.861111111111111	1.0370370370370372	0.49044689078380066	82.10600000000001	76.05799999999999	82.053098192	32.0	0.0	0.0922420663309139	-0.3509161631814713	0.3509161631814713	0.0922420663309139	1.8333333333333333	2.6666666666666665	2.8333333333333335	3.049648321313926	109.10850553448522	4.405777393935816	3.6019141338792093	3.6019141338792093	2.893846850117352	1.8478310912815787	1.8478310912815787	1.210584500929607	1.210584500929607	0.634940988877887	0.634940988877887	0.3342220538951061	0.3342220538951061	-0.79	1.8638263900908159	3.401938579654511	1.1248871618940932	0.4065428987063098	36.22515363585438	4.9839785209472085	0.0	0.0	0.0	0.0	0.0	0.0	4.9839785209472085	0.0	0.0	0.0	6.923737199690624
mobley_5747188	10.227314814814815	-0.37962962962962976	10.227314814814815	0.18287037037037068	0.4379118656914492	137.138	130.08199999999997	137.047678464	52.0	0.0	0.271791321288604	-0.2583009410225935	0.271791321288604	0.2583009410225935	1.4	2.0	2.4	3.1529414466808694	257.53794892648057	7.560477932315068	5.5731112531861875	5.5731112531861875	4.71521405516327	2.9161054386097165	2.9161054386097165	2.043596410816329	2.043596410816329	1.3121505036233063	1.3121505036233063	0.7682703094874668	0.7682703094874668	-1.38	1.8787445285930133	6.7360092807424605	2.4731969036707446	1.1271362188713587	58.449320956393365	0.0	0.0	0.0	0.0	5.687386274683562	0.0	10.114318268765572	0.0	0.0	0.0	18.19910120538483	6.923737199690624
mobley_5747981	4.907222222222222	-1.046875	4.907222222222222	0.24652777777777768	0.5254409269845057	150.17399999999998	136.06199999999998	150.089208928	62.0	0.0	0.3065370389718719	-0.3762491597243706	0.3762491597243706	0.3065370389718719	0.9	1.3	1.4	3.8747749631204758	71.55233904807682	8.035533905932738	6.840099943042	6.840099943042	4.742640687119286	2.887594122739334	2.887594122739334	1.7283978394802335	1.7283978394802335	1.254126964486263	1.254126964486263	0.603553390593274	0.603553390593274	-0.16	2.007779913659168	9.839999999999998	4.624085184025272	2.224837103677177	61.0181425178401	18.947451815200196	6.606881964512918	0.0	0.0	0.0	5.973171494157506	0.0	0.0	0.0	0.0	0.0	0.0
mobley_5759258	8.19736111111111	0.355	8.19736111111111	0.355	0.513281356352027	88.15	76.054	88.088815004	38.0	0.0	0.04305223345357219	-0.3963765707960063	0.3963765707960063	0.04305223345357219	1.3333333333333333	2.0	2.1666666666666665	2.3390923149762908	15.900134529890124	4.828427124746191	4.275640720246148	4.275640720246148	2.914213562373095	2.5233345472033855	2.5233345472033855	1.4307135789365262	1.4307135789365262	0.7616672736016925	0.7616672736016925	0.36180339887498936	0.36180339887498936	-0.04	1.6143308351592656	5.959999999999999	4.960000000000001	3.9600000000000004	38.993253237611995	5.106527394840706	0.0	0.0	0.0	0.0	0.0	0.0	0.0	0.0	0.0	19.765380445542643	6.4208216229260096
mobley_5760563	9.92361111111111	-3.657407407407408	9.92361111111111	1.0266203703703705	0.501308312445765	126.13299999999998	120.08499999999998	125.99867967200001	44.0	0.0	0.3988164840267319	-0.25155018911828	0.3988164840267319	0.25155018911828	1.1428571428571428	1.4285714285714286	1.4285714285714286	3.8856046430784614	112.62522105691478	5.914213562373096	4.041241452319316	4.857738033247041	3.121320343559643	1.483163247594393	2.8164965809277263	0.7415816237971967	2.2247448713915894	0.40824829046386324	1.2247448713915892	0.0680413817439772	0.20412414523193154	-0.13000000000000006	1.6774212838293645	6.869999999999999	2.24774250890826	2.5514310051107323	42.37468973514254	0.0	0.0	0.0	0.0	0.0	10.399000581649606	8.366170865299415	0.0	8.417796984328938	0.0	0.0	0.0
mobley_5816127	7.94125	0.12152777777777768	7.94125	0.12152777777777768	0.48573367049540345	76.095	68.03099999999999	76.052429496	32.0	0.0	0.06934265212863683	-0.3939806162163566	0.3939806162163566	0.06934265212863683	1.8	2.4	2.4	2.19060968716425	12.36452797660028	4.121320343559643	3.269675448336916	3.269675448336916	2.414213562373095	1.5131511910755138	1.5131511910755138	0.7164060775767233	0.7164060775767233	0.2954112381494592	0.2954112381494592	0.09128709291752768	0.09128709291752768	-0.08	1.4056390622295665	4.920000000000001	3.9200000000000004	3.92	31.376914238325657	9.843390348640755	0.0	0.0	0.0	0.0	0.0	0.0	0.0	0.0	0.0	0.0	0.0
mobley_5852491	2.3402777777777777	1.046296296296296	2.3402777777777777	1.046296296296296	0.42179147361668384	84.162	72.06599999999999	84.093900384	36.0	0.0	-0.04428007283563192	-0.06250972283408605	0.06250972283408605	0.04428007283563192	1.1666666666666667	1.6666666666666667	1.8333333333333333	2.184105569636068	33.30296890880646	4.405777393935816	4.405777393935816	4.405777393935816	2.893846850117352	2.893846850117352	2.893846850117352	2.389628765898712	2.389628765898712	1.6438468501173518	1.6438468501173518	1.129936126950895	1.129936126950895	0.0	1.8638263900908159	4.166666666666667	1.6326530612244898	0.7346938775510204	39.55813044628337	0.0	0.0	0.0	0.0	0.0	0.0	0.0	0.0	0.0	0.0	32.60702369139466	5.917906046161393
mobley_5857	4.181203703703703	1.0601851851851856	4.181203703703703	1.0601851851851856	0.5311915584041306	129.16199999999998	122.10599999999998	129.057849224	48.0	0.0	0.07014348447327304	-0.25626672847773607	0.25626672847773607	0.07014348447327304	0.9	1.7	2.6	2.888051601657991	275.7051383449476	6.811554787871634	5.488665479827339	5.488665479827339	4.9663264951887856	3.264497757948246	3.264497757948246	2.196103124870649	2.196103124870649	1.5122252637452032	1.5122252637452032	1.01607017438601	1.01607017438601	-1.37	2.0504144813943355	5.41760450263056	2.102543034625171	0.7598814095761123	59.332715632178676	0.0	0.0	0.0	0.0	0.0	0.0	4.9839785209472085	0.0	0.0	0.0	24.26546827384644	12.13273413692322
mobley_5880265	8.240586734693878	0.14257369614512472	8.240586734693878	0.14257369614512472	0.540825251834061	118.176	104.06399999999998	118.099379688	50.0	0.0	0.06971936249325353	-0.39398034274945215	0.39398034274945215	0.06971936249325353	1.375	2.125	2.625	2.53006045688352	31.509775004326936	6.242640687119286	5.390995791896559	5.390995791896559	3.914213562373095	3.100684816393011	3.100684816393011	1.6895326240390471	1.6895326240390471	0.8778531854030206	0.8778531854030206	0.4130114349661282	0.4130114349661282	-0.08	1.8088121254443208	7.919999999999998	6.92	5.92	50.47174058151548	9.843390348640755	0.0	0.0	0.0	0.0	0.0	0.0	0.0	0.0	0.0	13.344558822616634	6.4208216229260096
mobley_588781	2.25249716553288	1.2508333333333332	2.25249716553288	1.2508333333333332	0.5774504107669273	162.27599999999995	144.13199999999998	162.140850576	66.0	0.0	-0.02788722931821786	-0.06538238174359431	0.06538238174359431	0.02788722931821786	0.9166666666666666	1.6666666666666667	2.3333333333333335	2.1577957772030527	188.45310074746274	8.648418081055103	7.922285251880869	7.922285251880869	5.931851652578137	4.97134377430278	4.97134377430278	3.29625873143331	3.29625873143331	2.1618298825622126	2.1618298825622126	1.4005780783709256	1.4005780783709256	-0.78	2.1440159078922187	9.309126559714795	5.817954575285077	3.5646069197864145	75.62105580587662	0.0	0.0	0.0	0.0	0.0	0.0	0.0	0.0	0.0	0.0	56.518037410776714	18.405094737549014
mobley_5890803	10.348472222222222	-0.10476851851851832	10.348472222222222	0.10476851851851832	0.5200986676423002	116.16	104.06399999999998	116.083729624	48.0	0.0	0.30499623910753	-0.46569358053783955	0.46569358053783955	0.30499623910753	1.5	2.125	2.5	2.9885986479731557	68.92878689342031	6.405777393935816	5.437816924487368	5.437816924487368	3.808060412490447	2.9646903780250446	2.9646903780250446	1.574023571050758	1.574023571050758	0.7558489901575549	0.7558489901575549	0.3179595955473014	0.3179595955473014	-0.53	1.8266332986704337	7.470000000000001	4.624559505409582	3.6528153564899446	49.83902892936323	4.736862953800049	0.0	0.0	0.0	0.0	5.969305287951849	4.794537184071822	0.0	0.0	0.0	13.847474399381248	6.4208216229260096
mobley_590519	2.173935185185185	1.2346296296296297	2.173935185185185	1.2346296296296297	0.4162604903556758	122.258	112.178	122.02239232	38.0	0.0	0.0008442873107774612	-0.09445891215372038	0.09445891215372038	0.0008442873107774612	1.0	1.3333333333333333	1.5	2.3390923149762908	17.509775004326936	4.828427124746191	4.230710143300821	5.863703305156273	2.914213562373095	2.158230498229387	4.646264369941971	0.8130525295851417	3.8533711511285187	0.31903559372884926	2.8713203435596415	0.16666666666666669	1.4999999999999993	0.7	1.6143308351592656	6.7	5.699999999999999	4.7	47.480259508099515	0.0	0.0	0.0	0.0	0.0	0.0	0.0	0.0	0.0	0.0	35.435270352154696	0.0
mobley_5917842	9.109953703703704	0.18805555555555586	9.109953703703704	0.18805555555555586	0.6397107129957217	138.166	128.08599999999998	138.06807956	54.0	0.0	0.1602383079639696	-0.5042546064276908	0.5042546064276908	0.1602383079639696	1.4	2.1	2.6	3.0906836464581975	230.69924244622516	7.560477932315068	6.087512693532699	6.087512693532699	4.736382105218448	3.074013105158359	3.074013105158359	2.175303162876071	2.175303162876071	1.3352245969680763	1.3352245969680763	0.7848439686222128	0.7848439686222128	-1.1800000000000002	1.9417167173945034	6.933378684807257	2.60339789453191	1.2095233527616807	60.06906632999307	9.843390348640755	0.0	11.49902366656781	0.0	0.0	0.0	0.0	0.0	0.0	0.0	6.06636706846161	24.61992282831084
mobley_5935995	2.2430555555555554	0.5416666666666667	2.2430555555555554	0.5416666666666667	0.4244820558666797	86.178	72.06599999999999	86.109550448	38.0	0.0	-0.03852311765626792	-0.06488336083848827	0.06488336083848827	0.03852311765626792	1.1666666666666667	1.3333333333333333	1.3333333333333333	3.168489872670569	29.793193904479523	5.207106781186548	5.207106781186548	5.207106781186548	2.5606601717798214	2.560660171779821	2.560660171779821	2.914213562373095	2.914213562373095	1.0606601717798212	1.0606601717798212	0.0	0.0	0.0	1.3516441151533922	6.0	1.6326530612244898	4.0	40.563961599812586	0.0	0.0	0.0	0.0	0.0	0.0	0.0	0.0	0.0	0.0	34.11577042168851	5.41499046939678
mobley_5948990	10.147314814814814	-0.5046296296296298	10.147314814814814	0.039351851851851416	0.35954360900709126	138.12599999999998	132.07799999999997	138.042927432	52.0	0.0	0.29160098401690615	-0.3931676875151401	0.3931676875151401	0.29160098401690615	1.4	2.0	2.4	3.1529414466808685	259.67965837655686	7.560477932315068	5.150461522375814	5.150461522375814	4.71521405516327	2.704780573204529	2.704780573204529	1.8159255101855885	1.8159255101855885	1.1334509714193048	1.1334509714193048	0.6537975440291656	0.6537975440291656	-1.58	1.8787445285930133	6.538764845605701	2.344994095834573	1.0471974342629837	57.42426953900947	5.733667477162185	5.687386274683562	0.0	0.0	5.687386274683562	0.0	10.114318268765572	0.0	0.0	0.0	12.13273413692322	6.06636706846161
mobley_5952846	4.993827160493827	-0.09876543209876498	4.993827160493827	0.09876543209876476	0.51797640201532	165.834	165.834	163.87541072	36.0	0.0	0.13644179327201345	-0.06822089663600672	0.13644179327201345	0.06822089663600672	0.6666666666666666	0.8333333333333334	0.8333333333333334	3.675948764555208	55.617270614347476	5.1547005383792515	2.511857892036909	5.535573676110727	2.6427344100918364	1.0059289460184544	2.5177868380553634	0.5208216158663701	2.4196077047419675	0.14285714285714282	1.2857142857142858	0.0	0.0	0.8999999999999999	1.3609640474436813	6.900000000000001	2.975404326822096	3.104081632653062	55.6276550175686	0.0	8.982936348315855	0.0	0.0	0.0	0.0	0.0	0.0	0.0	0.0	46.40375956093006	0.0
mobley_5973402	8.236666666666666	0.3310185185185186	8.236666666666666	0.3310185185185186	0.5340885234757722	88.15	76.05399999999999	88.088815004	38.0	0.0	0.04329631139781931	-0.3963660786745106	0.3963660786745106	0.04329631139781931	1.5	2.0	2.0	2.6272148478988635	25.11941547876375	4.99156383156272	4.4387774270626785	4.4387774270626785	2.770055610029662	2.3791765948599526	2.3791765948599526	1.9061287824621438	1.9061287824621438	0.7064497140632062	0.7064497140632062	0.2581988897471611	0.2581988897471611	-0.04	1.3485878960124225	5.959999999999999	3.1616129032258065	3.9600000000000004	38.993253237611995	5.106527394840706	0.0	0.0	0.0	0.0	0.0	0.0	0.0	0.0	0.0	13.847474399381248	12.338727669087403
mobley_5977084	3.8842592592592595	1.2106481481481484	3.8842592592592595	1.2106481481481484	0.4719983679006756	93.12899999999999	86.073	93.057849224	36.0	0.0	0.029653003828134867	-0.264459387256486	0.264459387256486	0.029653003828134867	1.5714285714285714	2.4285714285714284	2.7142857142857144	3.0214653097240864	134.10736969541455	5.112884175122364	4.256614672258461	4.256614672258461	3.393846850117352	2.260414715350615	2.260414715350615	1.5303755341263872	1.5303755341263872	0.8094199929348828	0.8094199929348828	0.4481391923352558	0.4481391923352558	-0.85	1.6856161633204378	4.31260162601626	1.7349674800723753	0.9995769964301435	43.01599321484008	0.0	0.0	0.0	0.0	0.0	0.0	4.9839785209472085	0.0	0.0	0.0	6.06636706846161	18.55355575984923
mobley_6006813	9.56375	-0.28819444444444464	9.56375	0.12152777777777768	0.39568025998667766	103.121	94.04899999999999	103.063328528	42.0	0.0	0.2034080667331861	-0.26454865934056776	0.26454865934056776	0.2034080667331861	1.7142857142857142	2.2857142857142856	2.4285714285714284	2.8219389370591847	62.710134480364864	5.698670612749269	4.3850305199873265	4.3850305199873265	3.270055610029662	2.3884829188734966	2.3884829188734966	1.4098946773404066	1.4098946773404066	0.694241459436748	0.694241459436748	0.28721332788199944	0.28721332788199944	-0.6000000000000001	1.6121972227029933	6.4	3.5851851851851855	5.400000000000002	42.48705309351917	0.0	0.0	0.0	6.544756405912575	0.0	0.0	10.114318268765572	0.0	0.0	0.0	6.923737199690624	6.4208216229260096
mobley_6055410	13.519591364323508	-1.3223427395649614	13.519591364323508	0.06842592592592633	0.860782458230497	250.2	242.13599999999997	250.044150556	92.0	0.0	0.33899179863436285	-0.5070521235567077	0.5070521235567077	0.33899179863436285	1.0555555555555556	1.7777777777777777	2.388888888888889	2.575667363709463	623.6285760476572	13.284092571446669	9.022706042619989	9.022706042619989	8.486071002992368	5.0053699571662875	5.0053699571662875	3.6612490347374136	3.6612490347374136	2.4690984589629457	2.4690984589629457	1.5984658036932644	1.5984658036932644	-2.4299999999999997	2.2967779949582465	12.038231736831621	4.444356970002065	2.1513012979588226	100.93449985024587	10.213054789681411	22.94740500707269	0.0	0.0	0.0	5.969305287951849	0.0	13.57536727942146	0.0	0.0	6.06636706846161	29.828919765543436
mobley_6060301	5.269288548752835	0.8611111111111112	5.269288548752835	0.8611111111111112	0.5337740881212314	101.193	86.073	101.12044947999999	44.0	0.0	-0.007727548087909907	-0.33047350396881303	0.33047350396881303	0.007727548087909907	1.1428571428571428	1.8571428571428572	2.2857142857142856	2.447472887876344	23.360990398949916	5.535533905932739	5.112884175122364	5.112884175122364	3.414213562373095	3.1153550716504106	3.1153550716504106	1.8493353063746338	1.8493353063746338	1.057677535825205	1.057677535825205	0.5711142625940431	0.5711142625940431	-0.04	1.690933805959686	6.96	5.959999999999999	5.960000000000001	45.903852296825306	5.733667477162185	0.0	0.0	0.0	0.0	0.0	0.0	0.0	0.0	0.0	26.186202068468653	12.965578028838586
mobley_6081058	9.750744126354245	0.8253429705215418	9.750744126354245	0.8253429705215418	0.31367712979060824	126.199	112.08699999999999	126.104465068	52.0	0.0	0.14201803871354554	-0.2985763108186907	0.2985763108186907	0.14201803871354554	1.3333333333333333	2.111111111111111	2.6666666666666665	2.898197163435919	84.56842503028857	6.9497474683058345	5.9687262227789315	5.9687262227789315	4.414213562373095	3.5177239987125937	3.5177239987125937	2.0600170293947055	2.0600170293947055	1.188994386111665	1.188994386111665	0.6639692979156575	0.6639692979156575	-0.5900000000000001	1.88523483624215	8.41	7.41	7.410000000000001	56.76576489646533	0.0	6.286160523129555	0.0	0.0	0.0	0.0	4.794537184071822	0.0	0.0	0.0	25.841400552376523	18.9176633526859
mobley_6082662	10.07696523053666	-0.4588888888888887	10.07696523053666	0.06407407407407462	0.35954360900709126	138.12599999999998	132.078	138.042927432	52.0	0.0	0.26907480043028903	-0.3987220829005813	0.3987220829005813	0.26907480043028903	1.3	1.8	2.2	3.003400684579817	242.4296583765568	7.560477932315068	5.150461522375813	5.150461522375813	4.698377302757663	2.698797509060822	2.698797509060822	1.8486420081655432	1.8486420081655432	1.1039066450341706	1.1039066450341706	0.5960379688459543	0.5960379688459543	-1.58	1.8845053612018057	6.538764845605701	2.344994095834573	1.2226169416633605	57.42426953900948	5.733667477162185	0.0	0.0	0.0	5.687386274683562	0.0	10.114318268765572	0.0	0.0	0.0	0.0	12.13273413692322
mobley_6091882	3.0	3.0	3.0	3.0	0.34449676855385364	28.053999999999995	24.022	28.031300127999998	12.0	0.0	-0.10631107461236379	-0.10631107461236379	0.10631107461236379	0.10631107461236379	1.0	1.0	1.0	2.0	0.0	2.0	1.414213562373095	1.414213562373095	1.0	0.4999999999999999	0.4999999999999999	0.0	0.0	0.0	0.0	0.0	0.0	-0.26	1.0	1.74	0.74	-6.106153846153846	14.414590110041905	0.0	0.0	0.0	0.0	0.0	0.0	0.0	0.0	0.0	13.157871367196995	0.0	0.0
mobley_6102880	5.578333333333333	0.8691666666666668	5.578333333333333	0.8691666666666668	0.6700363845267114	170.211	160.13099999999997	170.07316494	64.0	0.0	0.1269277489093993	-0.45738459774589524	0.45738459774589524	0.1269277489093993	0.5384615384615384	0.9230769230769231	1.3076923076923077	2.1614757505786617	315.89864866417315	8.932875131431276	7.181750982360123	7.181750982360123	6.449489742783179	4.229615495509782	4.229615495509782	2.7281671317862504	2.7281671317862504	1.7221125907353712	1.7221125907353712	1.113155982615059	1.113155982615059	-1.7599999999999998	2.2079419864076595	7.866895638429664	3.7642110484220974	2.089799938442597	77.60204255506788	4.736862953800049	11.49902366656781	0.0	0.0	0.0	0.0	0.0	0.0	0.0	0.0	36.39820241076966	24.26546827384644
mobley_6115639	10.652777777777779	-3.162037037037037	10.652777777777779	1.257716049382716	0.5489963488159847	140.075	131.003	140.02384539800002	50.0	0.0	0.47346724969102466	-0.2902439117977184	0.47346724969102466	0.2902439117977184	1.0	1.25	1.25	3.7910098125875025	82.43699516085105	6.621320343559644	5.080206757355411	5.974633948355327	3.6819805153394642	1.9550416147318108	3.415635101412254	0.9949361530051241	2.984808459015373	0.6708203932499369	2.012461179749811	0.22360679774997902	0.670820393249937	0.10999999999999999	1.8672649607197351	8.109999999999998	3.1982710523049778	1.922411060811812	48.35938161961849	0.0	0.0	0.0	0.0	0.0	7.822697123132171	13.571241485135452	4.565048284931329	0.0	0.0	0.0	0.0
mobley_6175884	10.117781557067271	0.7366666666666669	10.117781557067271	0.7366666666666669	0.5163635148900696	120.15099999999998	112.08699999999997	120.057514876	46.0	0.0	0.14954836042876915	-0.29789640886751306	0.29789640886751306	0.14954836042876915	1.2222222222222223	1.7777777777777777	2.2222222222222223	3.0097819477866	198.31254955650078	6.69023444431199	5.294999636411992	5.294999636411992	4.325698502695489	2.845744600036247	2.845744600036247	2.0285347327207175	2.0285347327207175	1.2134330326775804	1.2134330326775804	0.6450203325044297	0.6450203325044297	-1.11	1.9003726279897948	6.016742712294044	2.4437525520871133	1.3892524797182944	54.32280944833394	0.0	6.286160523129555	0.0	0.0	0.0	0.0	4.794537184071822	0.0	0.0	0.0	29.828919765543436	6.923737199690624
mobley_6190089	5.114197530864197	-0.6728395061728396	5.114197530864197	0.6728395061728392	0.5273116875747288	167.85	165.834	165.891060784	38.0	0.0	0.13734361253139798	-0.10236499019348498	0.13734361253139798	0.10236499019348498	0.6666666666666666	0.8333333333333334	0.8333333333333334	2.9934972434784735	26.52932501298081	5.1547005383792515	2.6665584304161607	5.690274214489978	2.6427344100918364	1.206204894277303	2.9519480161652423	0.6689098504474343	2.99647286995309	0.19047619047619047	1.7142857142857146	0.0	0.0	1.16	1.3609640474436813	7.16	3.199293405324428	3.3537984496124036	56.31725804975285	0.0	9.67253938050011	0.0	0.0	0.0	0.0	0.0	0.0	0.0	46.40375956093006	0.0	0.0
mobley_6195751	10.734119425547998	-0.3327777777777774	10.734119425547998	0.0183641975308646	0.8383503233980807	251.06499999999997	243.00099999999998	249.979964096	82.0	0.0	0.20347168944694596	-0.5016221762743356	0.5016221762743356	0.20347168944694596	1.1333333333333333	1.5333333333333334	1.8	3.6415024781983663	372.58419717082575	11.585421958697399	8.005237682099626	9.517095574136537	7.078116022520111	3.850693537141124	4.606622483159579	2.574594116479503	3.330523062497958	1.827894481587132	2.578380194794444	1.1280294465283731	1.7877746819625486	-1.13	2.19338587195156	11.942098053352561	4.592871032116407	1.824500838595527	96.31560822770366	14.580253302440804	0.0	17.785184189697365	5.749511833283905	0.0	0.0	4.794537184071822	0.0	0.0	0.0	23.20187978046503	0.0
mobley_6198745	10.640325963718821	-0.7543518518518522	10.640325963718821	0.12282407407407403	0.47869816055379727	218.20499999999996	204.09299999999996	218.079038168	86.0	0.0	0.3026525572077403	-0.46178258082648094	0.46178258082648094	0.3026525572077403	0.8666666666666667	1.2666666666666666	1.5333333333333334	3.9922055468289934	228.98712426015686	11.844934982691242	8.9410535743459	8.9410535743459	6.913591357920934	4.3542939819044575	4.3542939819044575	2.8366129374456395	2.8366129374456395	1.2776082746396011	1.2776082746396011	0.7714625129394689	0.7714625129394689	-1.5899999999999999	2.0830945620549053	13.41	6.803584654107227	8.73232070910556	87.48398993165435	14.210588861400147	13.213763929025836	6.103966387748303	0.0	0.0	17.90791586385555	14.383611552215466	0.0	0.0	0.0	0.0	0.0
mobley_6201330	11.211010015117157	-0.345509259259259	11.211010015117157	0.1454088193919545	0.723052379328443	180.20299999999997	168.10699999999997	180.078644244	70.0	0.0	0.33762167454214054	-0.5079661787854334	0.5079661787854334	0.33762167454214054	1.3846153846153846	2.0	2.5384615384615383	2.6111712506381335	276.7262618127396	9.681798275874712	7.487324815559283	7.487324815559283	6.236382105218448	4.199004209041122	4.199004209041122	2.6827932154365772	2.6827932154365772	1.540287538284065	1.540287538284065	0.8756060058362157	0.8756060058362157	-1.5099999999999998	2.1514907143306727	9.577032201914708	4.499571342364573	2.780670678629494	76.96047265883004	9.843390348640755	5.749511833283905	0.0	0.0	0.0	5.969305287951849	0.0	4.794537184071822	0.0	0.0	6.923737199690624	30.68628989677245
mobley_6232400	9.966481481481482	0.6180555555555558	9.966481481481482	0.6180555555555558	0.498749165497561	107.11199999999998	102.07199999999999	107.03711378	40.0	0.0	0.15109885279466256	-0.2978351608719406	0.2978351608719406	0.15109885279466256	1.625	2.5	2.875	2.9910469146846212	171.14322641683543	5.819990956308912	4.24221323191195	4.24221323191195	3.931851652578137	2.284792110340944	2.284792110340944	1.4042097284678527	1.4042097284678527	0.8204972889975206	0.8204972889975206	0.44567999310550277	0.44567999310550277	-1.1800000000000002	1.9034911933164034	4.966627565982405	2.211075411594639	0.9041418956093399	47.177515314883856	0.0	0.0	6.286160523129555	0.0	0.0	0.0	9.77851570501903	0.0	0.0	0.0	0.0	12.13273413692322
mobley_6235784	5.462191358024691	0.3564814814814814	5.462191358024691	0.3564814814814814	0.43437560245029766	92.56899999999999	83.497	92.039277968	32.0	0.0	0.03047653555249808	-0.12332141991372317	0.12332141991372317	0.03047653555249808	1.8	2.0	2.0	2.5395388613593908	17.609640474436812	4.284457050376173	3.6624215233854005	4.418350469403855	2.270055610029662	1.9109232310760287	2.3473590115480136	1.1890178211258102	1.9340603015219788	0.562551640425955	0.8711583403501388	0.0	0.0	0.29	1.3787834934861756	5.29	2.5231002331002332	4.289999999999999	38.13734359790105	0.0	0.0	0.0	0.0	0.0	0.0	0.0	0.0	0.0	11.600939890232516	6.923737199690624	13.344558822616634
mobley_6239320	10.18	-0.8020833333333333	10.18	0.8020833333333333	0.3687089379639819	129.07500000000002	126.05100000000002	129.017440956	48.0	0.0	0.3304965295315095	-0.2589866878617636	0.3304965295315095	0.2589866878617636	0.6666666666666666	0.8888888888888888	1.1111111111111112	3.7180092596903305	276.8037297913861	6.8533711511285205	4.224744871391589	4.224744871391589	4.1815405503520555	2.1123724356957947	2.1123724356957947	1.3623724356957947	1.3623724356957947	0.6811862178478973	0.6811862178478973	0.4030931089239487	0.4030931089239487	-1.5899999999999999	1.5880914479405832	5.544952766531714	1.7312153761116047	1.1503599398716045	47.57491336246779	0.0	0.0	0.0	0.0	0.0	17.06923019461042	14.951935562841626	14.383611552215466	0.0	0.0	0.0	0.0
mobley_6248915	5.343246488410179	0.8671875	5.343246488410179	0.8671875	0.5470736840212029	129.24699999999999	110.09499999999998	129.151749608	56.0	0.0	-0.007727546703972456	-0.33047350396342257	0.33047350396342257	0.007727546703972456	0.8888888888888888	1.4444444444444444	2.0	2.595082706793886	37.832293921787276	6.949747468305834	6.52709773749546	6.52709773749546	4.414213562373095	4.11535507165041	4.11535507165041	2.556442087561181	2.556442087561181	1.557677535825205	1.557677535825205	0.9246676531873168	0.9246676531873168	-0.04	1.88523483624215	8.960000000000003	7.960000000000003	7.9600000000000035	58.63373652561853	5.733667477162185	0.0	0.0	0.0	0.0	0.0	0.0	0.0	0.0	0.0	39.02784531432067	12.965578028838586
mobley_6250025	2.427110090702948	1.3311111111111111	2.427110090702948	1.3311111111111111	0.38141852373214413	212.07399999999996	198.97	212.006198416	44.0	0.0	-0.00047281290875759264	-0.08637591717628197	0.08637591717628197	0.00047281290875759264	1.1428571428571428	1.8571428571428572	2.2857142857142856	2.447472887876344	23.360990398949916	5.535533905932739	4.913498378941965	7.070996670118287	3.414213562373095	2.9743680230989717	4.499949695188137	1.7496424082844344	2.8283915538725948	0.9871840115494857	1.7499748475940684	0.5212678135489435	1.0606423863430239	0.73	1.690933805959686	7.730000000000001	6.730000000000001	6.73	59.82579972085624	0.0	0.0	0.0	0.0	0.0	0.0	0.0	0.0	0.0	0.0	48.77707269553672	10.84837402522042
mobley_6257907	5.564969135802468	0.6851851851851857	5.564969135802468	0.6851851851851857	0.5297860823199099	127.57399999999998	121.526	127.01887687199999	42.0	0.0	0.04259550351565328	-0.39868630190828575	0.39868630190828575	0.04259550351565328	1.375	2.125	2.5	3.077660437970554	168.38833891467198	5.983127663125442	4.264715818957356	5.0206447649758115	3.7876937002347035	2.299024576145345	2.6769890491545723	1.5550055472632747	1.9914413277352594	0.8486737757185577	1.0837708785062965	0.5065930060365476	0.7053204604516209	-0.6900000000000001	1.6423714487439025	5.446798905608755	2.052669547891518	1.138019488647966	53.07456004339135	5.733667477162185	0.0	0.0	0.0	0.0	0.0	0.0	0.0	0.0	0.0	17.667306958694127	18.19910120538483
mobley_6266306	3.111111111111111	1.25	3.111111111111111	1.25	0.4117456116182956	57.096	50.04	57.057849223999995	24.0	0.0	-0.00368109213454384	-0.3166350836702711	0.3166350836702711	0.00368109213454384	1.25	1.5	1.5	2.0	11.245112497836532	2.8284271247461903	2.6213203435596424	2.6213203435596424	2.0	1.7071067811865475	1.7071067811865475	1.1035533905932735	1.1035533905932735	0.7071067811865474	0.7071067811865474	0.17677669529663684	0.17677669529663684	-0.04	0.7219280948873623	2.212525252525253	0.72512600755025	0.11518824609733701	26.01316628670158	5.316788604006331	0.0	0.0	0.0	0.0	0.0	0.0	0.0	0.0	0.0	0.0	19.51033443475116
mobley_627267	3.3136574074074074	0.8009259259259258	3.3136574074074074	0.8009259259259258	0.4848070533454565	137.01999999999998	127.94799999999998	135.988762388	32.0	0.0	0.005436109663751721	-0.09252835897201406	0.09252835897201406	0.005436109663751721	1.6	1.8	1.8	2.5395388613593908	17.609640474436812	4.284457050376173	3.6624215233854005	5.248418062500105	2.270055610029662	1.8302100707555389	2.9516789785019415	1.5481502000794438	2.195630575854625	0.30860669992418377	1.6035674514745462	0.0	0.0	0.48	1.3787834934861756	5.48	2.7032142857142865	4.480000000000002	41.70162497666073	0.0	0.0	0.0	0.0	0.0	0.0	0.0	0.0	0.0	0.0	29.777418297330595	5.917906046161393
mobley_628086	10.92824074074074	-4.444444444444444	10.92824074074074	0.6805555555555556	0.4962728291279183	114.066	109.02600000000001	114.02924944	44.0	0.0	0.4135654425731438	-0.383972895826169	0.4135654425731438	0.383972895826169	1.4285714285714286	1.5714285714285714	1.5714285714285714	3.541196965079901	55.69058447171098	6.077350269189626	3.6584572837172655	3.6584572837172655	2.943375672974064	1.691171003045441	1.691171003045441	1.2175860188552576	1.2175860188552576	0.4737118462962686	0.4737118462962686	0.0	0.0	-0.25	1.3143204867061786	6.75	1.6944897959183673	2.4456521739130435	38.75997521759748	5.106527394840706	6.103966387748303	0.0	0.0	0.0	6.176298517443475	0.0	0.0	13.171245143024459	0.0	0.0	6.923737199690624
mobley_628951	6.1062629125724355	0.5300925925925928	6.1062629125724355	0.5300925925925928	0.6072884054188125	291.992	285.944	289.922360912	82.0	0.0	0.04999657957127431	-0.08360593466247933	0.08360593466247933	0.04999657957127431	0.5	0.75	1.0	2.7731464229293823	444.53712407405914	11.706742302257043	7.9759595071746645	10.999675291248483	7.609060905280622	4.493962817731039	6.005820709767949	3.193317368797255	4.822117875759679	2.175524570331422	3.4354061470288473	1.4733009966838502	2.646154832624678	-0.40000000000000013	2.2149255017258307	12.06741181593845	4.8484918126975005	2.1622496394808524	113.70156223308769	0.0	0.0	0.0	0.0	0.0	0.0	0.0	0.0	0.0	0.0	58.53649369785328	24.26546827384644
mobley_6303022	3.8933333333333335	1.0997222222222223	3.8933333333333335	1.0997222222222223	0.5313362980164081	107.15599999999999	98.08399999999997	107.073499288	42.0	0.0	0.027003304951216913	-0.26471627671633113	0.26471627671633113	0.027003304951216913	1.375	2.0	2.375	2.83208583500709	145.73281445033504	5.819990956308912	4.963721453445009	4.963721453445009	3.931851652578137	2.8210748871304365	2.8210748871304365	1.709015276557095	1.709015276557095	1.1576044322540142	1.1576044322540142	0.6184900639547869	0.6184900639547869	-0.8500000000000001	1.9034911933164034	5.2898601398601395	2.455694606496293	1.0594030875809968	49.38093532923669	0.0	0.0	0.0	0.0	0.0	0.0	4.9839785209472085	0.0	0.0	0.0	6.923737199690624	24.117007251546227
mobley_6309289	3.2847222222222223	1.25	3.2847222222222223	1.25	0.4576362279207808	85.15	74.06199999999998	85.08914935199999	36.0	0.0	-0.004891140011689818	-0.3167325809905548	0.3167325809905548	0.004891140011689818	0.8333333333333334	1.5	1.6666666666666667	2.0	19.40990953421706	4.242640687119286	4.035533905932738	4.035533905932738	3.0	2.707106781186547	2.707106781186547	1.810660171779821	1.810660171779821	1.2071067811865472	1.2071067811865472	0.8017766952966365	0.8017766952966365	-0.04	1.719973094021975	4.127785234899329	2.189674338993739	0.9767560019818928	38.743050515494794	5.316788604006331	0.0	0.0	0.0	0.0	0.0	0.0	0.0	0.0	0.0	6.4208216229260096	25.93115605767717
mobley_632905	10.804183201058201	0.07653061224489854	10.804183201058201	0.07653061224489854	0.6016592633823299	150.17699999999996	140.09699999999998	150.06807956	58.0	0.0	0.1593030512692357	-0.4967677897237497	0.4967677897237497	0.1593030512692357	1.2727272727272727	1.8181818181818181	2.1818181818181817	2.9138015626758045	248.77017257091026	8.267584713501616	6.62589765768623	6.62589765768623	5.236382105218448	3.387863785973645	3.387863785973645	2.2846877580701577	2.2846877580701577	1.4965448014691254	1.4965448014691254	0.8257267278168955	0.8257267278168955	-1.31	2.0456060352867365	7.793199174406604	3.191164645691246	1.802305551397824	65.80129679223742	4.736862953800049	5.749511833283905	5.783244946364939	0.0	0.0	0.0	4.794537184071822	0.0	0.0	0.0	0.0	31.189205473537065
mobley_6334915	11.349560185185185	-3.733989197530865	11.349560185185185	1.0872067901234568	0.6216381470286191	257.437	249.373	255.922578406	74.0	0.0	0.36233251177980497	-0.3770194099349807	0.3770194099349807	0.36233251177980497	1.3333333333333333	1.6666666666666667	1.75	4.657834605001849	183.2322192588714	9.991563831562722	6.330415750608812	9.492629779664092	5.276020881938895	2.736238762035869	5.481975075568204	1.8202644286617173	6.488308681952277	1.1012661688081524	4.182108572078138	0.4535100501473045	2.436235898842868	0.98	1.999760779403353	12.98	4.4676806635972985	3.03578497025875	85.22814067922201	14.15402171826434	0.0	0.0	9.637590727819987	0.0	7.595762326787885	4.565048284931329	0.0	0.0	0.0	34.802819670697545	0.0
mobley_6338073	4.309135015117159	-0.05504357993197284	4.309135015117159	0.05504357993197284	0.788246002039414	241.364	222.212	241.13611660799998	90.0	0.0	0.22839698480276974	-0.3543268540562607	0.3543268540562607	0.22839698480276974	1.125	1.75	2.25	2.945000898431184	347.55289247406216	12.181798275874712	10.456995858150284	11.27349243907801	7.442001567141137	5.26467339397549	6.489418265367079	4.374652209081824	5.148048871215797	1.6191620536826081	2.1668846111877733	1.076271078041511	1.4317820148868659	-1.04	2.1467754282054123	13.026844919786097	5.337192471301206	4.219731367635919	100.86777625569408	10.633577208012662	0.0	5.156436481820707	11.896678561972989	0.0	0.0	0.0	0.0	14.951935562841626	0.0	11.761884949391115	33.9507179822739
mobley_6353617	10.60537037037037	0.0584259259259261	10.60537037037037	0.0584259259259261	0.5237435952028574	121.13899999999997	114.08299999999997	121.052763844	46.0	0.0	0.16084733812645569	-0.29445077145812815	0.29445077145812815	0.16084733812645569	1.6666666666666667	2.4444444444444446	2.7777777777777777	2.981454614041131	205.415952604261	6.69023444431199	5.164862962722324	5.164862962722324	4.304530452640311	2.7145388605825467	2.7145388605825467	1.7978866173794716	1.7978866173794716	1.0680632019573302	1.0680632019573302	0.571014930754639	0.571014930754639	-1.1800000000000002	1.9003726279897948	5.947877237851663	2.3955617406597787	1.3533930115039927	53.542457429280454	0.0	0.0	5.783244946364939	0.0	0.0	0.0	9.77851570501903	0.0	0.0	0.0	0.0	19.056471336613843
mobley_6358463	12.078703703703704	-4.9800462962962975	12.078703703703704	0.4055787037037035	0.5770338551587824	214.10800000000003	210.076	214.021719448	78.0	0.0	0.4165047770120961	-0.16611840963317592	0.4165047770120961	0.16611840963317592	0.6428571428571429	0.9285714285714286	1.1428571428571428	3.3121218909434806	288.3387685463359	10.983127663125444	6.577187914813867	6.577187914813867	6.2271801834506855	3.461243688217307	3.461243688217307	2.541101920067979	2.541101920067979	1.5378656249159686	1.5378656249159686	0.977501910599326	0.977501910599326	-1.2000000000000002	2.011555350079864	10.878125	3.1812869822485212	2.182543556939652	75.15449976584759	0.0	0.0	0.0	0.0	0.0	12.35259703488695	0.0	0.0	26.34249028604892	0.0	12.13273413692322	12.13273413692322
mobley_6359135	4.826388888888888	-1.6111111111111107	4.826388888888888	1.6111111111111107	0.4697955363527546	153.823	153.823	151.87541072	32.0	0.0	0.26568521128753525	-0.06642130282188381	0.26568521128753525	0.06642130282188381	0.8	0.8	0.8	3.0237157840738176	19.11941547876375	4.5	2.011857892036909	5.035573676110727	2.0	0.7559289460184544	2.2677868380553634	0.42857142857142844	3.857142857142857	0.0	0.0	0.0	0.0	1.16	0.7219280948873623	6.16	1.7418482569208207	38.291985731272305	49.952315935356246	0.0	0.0	0.0	0.0	3.2517177575741014	0.0	0.0	0.0	0.0	0.0	46.40375956093006	0.0
mobley_6359156	6.072096245905769	0.7020861678004537	6.072096245905769	0.7020861678004537	0.658951175302544	223.102	215.03799999999998	222.000305616	70.0	0.0	0.04849378101613198	-0.08431960215405483	0.08431960215405483	0.04849378101613198	0.7857142857142857	1.5	2.2142857142857144	2.565840902948807	435.32964673815036	9.966255326250884	7.374731099535462	8.88658899157237	6.770856947829098	4.276681947244772	5.032610893263227	2.990193626580361	3.833829533792951	2.013200693370986	2.5778860171987694	1.3364290582807186	1.7351895787454514	-0.9800000000000002	2.2295928748411127	9.570263430477349	4.035028731724091	1.9176574475475268	93.09502977932434	0.0	0.0	0.0	0.0	0.0	0.0	0.0	0.0	0.0	0.0	53.53371512277308	23.762552697081826
mobley_63712	2.392361111111111	1.3194444444444444	2.392361111111111	1.3194444444444444	0.4393487053263222	99.17699999999999	86.073	99.10479941599999	42.0	0.0	-0.0021779990148631323	-0.30636847424305125	0.30636847424305125	0.0021779990148631323	1.0	1.5714285714285714	1.8571428571428572	2.1229179499593664	46.14170945007629	5.112884175122364	4.982747501432696	4.982747501432696	3.393846850117352	3.079669127533634	3.079669127533634	2.3639360970634336	2.3639360970634336	1.5796691275336336	1.5796691275336336	1.052021455688422	1.052021455688422	-0.04	1.6856161633204378	5.10367816091954	2.3141072195146584	1.4750627509406329	45.317964116486735	4.899909730850478	0.0	0.0	0.0	0.0	0.0	0.0	0.0	0.0	0.0	6.4208216229260096	32.97882804035436
mobley_637522	2.2407407407407405	1.3112962962962964	2.2407407407407405	1.3112962962962964	0.4564102473768608	178.23399999999998	168.15399999999997	178.07825032	66.0	0.0	-0.01776516776969768	-0.061629349784588755	0.061629349784588755	0.01776516776969768	0.42857142857142855	0.7142857142857143	1.0	2.5237326453890008	488.75909858914036	9.38046888862398	7.77350269189626	7.77350269189626	6.932652990377571	4.809401076758505	4.809401076758505	3.5465093652268997	3.5465093652268997	2.614031049069871	2.614031049069871	1.8826386318775872	1.8826386318775872	-1.8199999999999994	2.260506219562147	7.571439103526888	2.8450836230123144	1.080316882093769	82.79473218296738	0.0	0.0	0.0	0.0	0.0	0.0	0.0	0.0	0.0	0.0	48.53093654769288	33.677630994782405
mobley_6416775	2.29	1.111111111111111	2.29	1.111111111111111	0.5148636044218413	112.216	96.08799999999998	112.12520051199999	48.0	0.0	-0.0414386353406322	-0.06537225173373658	0.06537225173373658	0.0414386353406322	1.25	1.875	2.375	2.0584046167758574	51.058650025961626	5.819990956308912	5.819990956308912	5.819990956308912	3.931851652578137	3.931851652578137	3.931851652578137	2.9391575887554247	2.9391575887554247	2.1716682964502647	2.1716682964502647	1.7072863961405202	1.7072863961405202	0.0	2.1858610346410328	6.125	3.111111111111111	1.5	52.288014675076575	0.0	0.0	0.0	0.0	0.0	0.0	0.0	0.0	0.0	0.0	45.448666937246685	5.917906046161393
mobley_6430250	2.201388888888889	1.2091666666666665	2.201388888888889	1.2091666666666665	0.5624916701881997	120.195	108.09899999999998	120.093900384	48.0	0.0	-0.02814979848791882	-0.06506543814455573	0.06506543814455573	0.02814979848791882	1.1111111111111112	1.7777777777777777	2.3333333333333335	2.61489994009295	152.94909575264015	6.52709773749546	5.800964908321225	5.800964908321225	4.431851652578137	3.471343774302781	3.471343774302781	2.235598559653489	2.235598559653489	1.3814997966723017	1.3814997966723017	0.9333523724371704	0.9333523724371704	-0.78	1.9100860088599136	6.341654501216546	3.285913486196659	1.8835467848238945	56.526229462686786	0.0	0.0	0.0	0.0	0.0	0.0	0.0	0.0	0.0	0.0	43.67639416492468	11.984273114623004
mobley_6456034	10.825046296296296	-0.10305555555555523	10.825046296296296	0.0011574074074078844	0.5648358693923418	144.21399999999997	128.08599999999998	144.115029752	60.0	0.0	0.30787097579871536	-0.4652133415325127	0.4652133415325127	0.30787097579871536	1.3	1.8	2.1	3.403753306153207	105.82521876648653	8.146264369941973	7.178303900493525	7.178303900493525	4.536581260209188	3.703247926875855	3.703247926875855	3.178587216189526	3.178587216189526	1.030330085889911	1.030330085889911	0.4154665466377908	0.4154665466377908	-0.53	1.820356593835518	9.47	4.311528394676563	4.3587538349811625	62.56891315815643	4.736862953800049	0.0	0.0	0.0	0.0	5.969305287951849	4.794537184071822	0.0	0.0	0.0	27.694948798762496	5.917906046161393
mobley_646007	3.2222222222222223	1.25	3.2222222222222223	1.25	0.4347944578283113	71.123	62.05099999999999	71.073499288	30.0	0.0	-0.004844703952428027	-0.3167309205412665	0.3167309205412665	0.004844703952428027	1.0	1.6	1.8	2.083333333333333	15.219280948873621	3.5355339059327378	3.32842712474619	3.32842712474619	2.5	2.207106781186547	2.207106781186547	1.4571067811865472	1.4571067811865472	0.9571067811865472	0.9571067811865472	0.6249999999999998	0.6249999999999998	-0.04	1.760495029766198	3.1616129032258065	1.4103121748178982	0.6183636836628511	32.37810840109819	5.316788604006331	0.0	0.0	0.0	0.0	0.0	0.0	0.0	0.0	0.0	0.0	25.93115605767717
mobley_6474572	4.762345679012345	1.2222222222222223	4.762345679012345	1.2222222222222223	0.3975689723282326	62.499	59.474999999999994	61.992327775999996	18.0	0.0	-0.0029594085237178614	-0.09359791565319732	0.09359791565319732	0.0029594085237178614	2.0	2.0	2.0	2.1874960973678963	10.264662506490405	2.7071067811865475	1.6624215233854005	2.418350469403855	1.4142135623730951	0.6264661806998554	1.0629019611718402	0.15430334996209188	0.46291004988627577	0.0	0.0	0.0	0.0	0.02999999999999997	0.9182958340544894	3.0300000000000002	2.0299999999999994	2.0299999999999776	24.717856336923578	0.0	0.0	0.0	0.0	0.0	0.0	0.0	0.0	0.0	0.0	18.179875573831012	5.535201928878213
mobley_6497672	9.318055555555556	0.75	9.318055555555556	0.75	0.32859625570390477	70.091	64.04299999999999	70.041864812	28.0	0.0	0.1420076657939182	-0.2985764972892379	0.2985764972892379	0.1420076657939182	1.6	2.2	2.2	2.9244181981729174	45.60964047443681	4.121320343559643	3.1402990980327403	3.1402990980327403	2.414213562373095	1.4797191962518086	1.4797191962518086	0.6618661865511632	0.6618661865511632	0.271017509861714	0.271017509861714	0.07856742013183866	0.07856742013183866	-0.5900000000000001	1.4056390622295665	4.41	3.4100000000000006	3.410000000000001	31.305996438878882	0.0	6.286160523129555	0.0	0.0	0.0	0.0	4.794537184071822	0.0	0.0	0.0	6.076020106833881	12.999757306524504
mobley_6522117	12.298765572072451	-3.7335131251574705	12.298765572072451	0.08200617283950651	0.46059256749484784	359.5730000000001	345.4610000000001	357.9695285979999	112.0	0.0	0.5295949740497423	-0.40236573175065454	0.5295949740497423	0.40236573175065454	1.25	1.85	2.3	3.0473402647740446	523.4337618117596	15.173362107437434	10.937714815514692	14.099928844569972	9.452837463168562	5.798876089687492	8.451834302858375	3.471577785379322	6.126830739157199	2.0802672945008887	4.395425889066848	1.3438249051054982	3.2740129144583068	-0.22000000000000017	2.3697773312019206	17.830556117290193	8.278238907347285	4.956874048732614	132.7314978173331	4.5237471617118175	0.0	5.759164871656176	0.0	0.0	7.822697123132171	9.047494323423635	4.565048284931329	0.0	0.0	34.802819670697545	32.046575604766076
mobley_6571751	2.3506944444444446	1.3252314814814814	2.3506944444444446	1.3252314814814814	0.4063379244355816	96.173	84.07699999999998	96.093900384	40.0	0.0	-0.03229754418464504	-0.0856101292004773	0.0856101292004773	0.03229754418464504	1.4285714285714286	2.2857142857142856	2.5714285714285716	2.4026860869140862	80.03910001730775	5.112884175122364	4.905777393935816	4.905777393935816	3.393846850117352	3.0504768156519493	3.0504768156519493	2.29625873143331	2.29625873143331	1.5180376876527193	1.5180376876527193	0.9987001203553127	0.9987001203553127	-0.26	1.6856161633204378	4.888367952522255	2.1527155819962744	1.340210991593721	45.23346952849571	0.0	0.0	0.0	0.0	0.0	0.0	0.0	0.0	0.0	0.0	11.64912463690315	32.60702369139466
mobley_6619554	10.579722222222223	-0.070046296296296	10.579722222222223	0.070046296296296	0.5416729314973412	130.18699999999998	116.07499999999999	130.099379688	54.0	0.0	0.3052672446877203	-0.4659692088842844	0.4659692088842844	0.3052672446877203	1.4444444444444444	2.111111111111111	2.5555555555555554	3.0613168393721577	78.98533616859814	7.112884175122364	6.144923705673916	6.144923705673916	4.308060412490447	3.4646903780250446	3.4646903780250446	1.908574560413639	1.908574560413639	1.0397794361340933	1.0397794361340933	0.5542706839575913	0.5542706839575913	-0.53	1.8457237685811982	8.470000000000002	5.603868808567606	5.339329135302875	56.20397104375984	4.736862953800049	0.0	0.0	0.0	0.0	5.969305287951849	4.794537184071822	0.0	0.0	0.0	13.344558822616634	13.344558822616634
mobley_6620221	11.153530801209374	-0.48453136810279607	11.153530801209374	0.2316592261904764	0.7897378652008403	221.25599999999994	206.13599999999997	221.10519334	86.0	0.0	0.41197166249805794	-0.4833023344697145	0.4833023344697145	0.41197166249805794	1.5	2.25	2.9375	2.2980827540382793	426.2720914064313	11.759148545064338	9.663902460147016	9.663902460147016	7.51596853147643	5.221744443202498	5.221744443202498	4.422447704273896	4.422447704273896	2.4617588457214175	2.4617588457214175	1.8186273661818761	1.8186273661818761	-1.71	2.5288442449872193	10.796107985957985	3.7007501860628977	1.957374255004941	94.55369939501294	14.790514511606428	5.601050810983688	11.49902366656781	0.0	0.0	6.093240070938415	0.0	4.794537184071822	0.0	0.0	12.13273413692322	19.913841467842857
mobley_6632459	9.17361111111111	0.6388888888888888	9.17361111111111	0.6388888888888888	0.40325990291792796	58.080000000000005	52.032	58.041864812	24.0	0.0	0.11921494428801727	-0.30341423261619294	0.30341423261619294	0.11921494428801727	2.0	2.25	2.25	2.296835261919139	17.24511249783653	3.414213562373095	2.6927053408400363	2.6927053408400363	1.914213562373095	1.3510573320459265	1.3510573320459265	0.5749149571305296	0.5749149571305296	0.16666666666666669	0.16666666666666669	0.0	0.0	-0.33	1.370950594454669	3.67	2.67	1.6699999999999997	25.630657356666532	4.794537184071822	6.286160523129555	0.0	0.0	0.0	0.0	0.0	0.0	0.0	0.0	6.923737199690624	0.0
mobley_664966	2.2750000000000004	1.19	2.2750000000000004	1.19	0.46398027064292247	267.835	265.81899999999996	267.824596064	20.0	0.0	0.05162252322237016	-0.0747631716530579	0.0747631716530579	0.05162252322237016	1.3333333333333333	1.3333333333333333	1.3333333333333333	1.6329931618554523	2.7548875021634682	2.7071067811865475	1.463035727205002	5.778032309557647	1.4142135623730951	0.5345224838248487	3.58568582800318	0.10101525445522105	4.545686450484947	0.0	0.0	0.0	0.0	1.46	0.9182958340544894	4.46	3.46	3.46	47.262927269916815	0.0	0.0	0.0	0.0	0.0	0.0	0.0	0.0	0.0	0.0	45.181741254136114	0.0
mobley_667278	6.159361929957167	0.16015967498110406	6.159361929957167	0.16015967498110406	0.3397360631509804	395.32700000000017	392.30300000000017	391.805443856	100.0	0.0	0.07995711842374484	-0.08265479781244194	0.08265479781244194	0.07995711842374484	0.47368421052631576	1.0	1.631578947368421	2.768496895571185	663.8579666719705	14.317472766266278	8.877802118633468	14.169304740762652	8.841111712849502	4.810909527244879	7.456660838309473	3.5708076136788516	6.275030232206204	2.4279791809678204	5.472994675322038	1.5027746452903439	3.0438375089655914	0.4700000000000001	2.3856611179724685	15.851269764825574	6.071664934514076	2.9133054618232097	144.61136091373265	0.0	0.0	0.0	0.0	0.0	0.0	0.0	0.0	0.0	0.0	87.27294630008922	12.13273413692322
mobley_6688723	9.531574074074074	-0.1921296296296291	9.531574074074074	0.15547839506172867	0.837043393218828	223.05499999999998	214.99099999999999	221.985049476	72.0	0.0	0.20341924689977242	-0.5016227361922669	0.5016227361922669	0.20341924689977242	1.0769230769230769	1.4615384615384615	1.7692307692307692	3.388835526390517	297.40544477746255	10.008071689507773	7.0969893916357645	8.608847283672674	6.112590865130758	3.403666411340421	4.159595357358876	2.2553162073105306	3.0697164607917427	1.5256788580162661	2.087182334718964	0.9600409839036765	1.567417042477388	-0.8	2.044086343198239	10.281967213114754	3.9387777176852348	1.761236623067776	85.7891440132633	14.580253302440804	0.0	11.49902366656781	5.749511833283905	0.0	0.0	0.0	0.0	0.0	0.0	23.20187978046503	6.06636706846161
mobley_6714389	4.5	1.5	4.5	1.5	0.3846582089034356	31.058	26.018	31.042199159999996	14.0	0.0	-0.019502380004263062	-0.33326905475707136	0.33326905475707136	0.019502380004263062	1.5	1.5	1.5	1.0	2.0	2.0	1.5773502691896257	1.5773502691896257	1.0	0.5773502691896258	0.5773502691896258	0.0	0.0	0.0	0.0	0.0	0.0	-0.04	1.0	1.96	0.9600000000000016	-27.040000000000028	14.079141724842266	5.733667477162185	0.0	0.0	0.0	0.0	0.0	0.0	0.0	0.0	0.0	0.0	7.04767198267719
mobley_6727159	9.230416666666667	-0.9481944444444448	9.230416666666667	0.24305555555555558	0.377713144368544	107.06500000000001	102.02499999999999	107.02185764000001	42.0	0.0	0.29408002573720016	-0.3943683224388335	0.3943683224388335	0.29408002573720016	1.8571428571428572	2.4285714285714284	2.5714285714285716	2.8219389370591843	62.710134480364864	5.698670612749269	3.5333856247646	3.5333856247646	3.270055610029662	1.652625458116817	1.652625458116817	0.7804371856054699	0.7804371856054699	0.2879834411740013	0.2879834411740013	0.11536042829637927	0.11536042829637927	-0.8400000000000001	1.6121972227029933	6.16	3.3537984496124036	5.16	39.61898634590683	9.94411597857734	6.606881964512918	0.0	0.0	5.086619042932543	0.0	0.0	0.0	0.0	10.114318268765572	0.0	0.0
mobley_6733657	6.6189120370370365	-1.5344135802469134	6.6189120370370365	0.18379629629629668	0.4512924377010624	409.78200000000004	403.7340000000002	405.797771632	102.0	0.0	0.166446989261385	-0.12255083762955028	0.166446989261385	0.12255083762955028	0.7777777777777778	1.1111111111111112	1.4444444444444444	2.2992425358857678	420.7940325905039	13.671208396324305	8.54022364201887	14.587655210166508	8.113931529398815	5.214176049617018	8.354834448616353	4.9451467924585035	9.341964012941764	4.280660422425803	9.472441967711134	3.522655699433472	7.934893469476009	2.06	2.68042803639896	14.974961174872123	4.074683778471499	1.2808607895598967	144.74276337968047	0.0	9.748344582882218	4.33335411348544	0.0	0.0	0.0	0.0	0.0	0.0	46.40375956093006	46.40375956093006	6.4208216229260096
mobley_6739648	4.944444444444445	0.7777777777777778	4.944444444444445	0.7777777777777778	0.4157492501598946	88.106	80.04199999999999	88.052429496	36.0	0.0	0.07011439546557022	-0.37666763607345255	0.37666763607345255	0.07011439546557022	0.6666666666666666	1.0	1.1666666666666667	2.0	21.019550008653873	4.242640687119286	3.644923705673916	3.644923705673916	3.0	2.1547005383792515	2.1547005383792515	1.2247448713915892	1.2247448713915892	0.7440169358562924	0.7440169358562924	0.4398264056274473	0.4398264056274473	-0.08	1.719973094021975	4.088918918918919	2.157216946676406	0.9536924762600438	37.055336676503906	9.473725907600098	0.0	0.0	0.0	0.0	0.0	0.0	0.0	0.0	0.0	0.0	0.0
mobley_6743808	8.9375	0.3454629629629633	8.9375	0.3454629629629633	0.5577043959706656	122.16699999999997	112.08699999999997	122.07316494	48.0	0.0	0.11535936649447885	-0.5079562241267914	0.5079562241267914	0.11535936649447885	1.1111111111111112	1.7777777777777777	2.2222222222222223	3.1716780304409156	215.80766205433727	6.8533711511285205	5.679264403068836	5.679264403068836	4.198377302757663	2.961640669462564	2.961640669462564	2.268561860829007	2.268561860829007	1.4904918520926436	1.4904918520926436	0.725598734226292	0.725598734226292	-0.98	1.7965675742516067	6.144688279301746	2.094917408045428	1.2244346499594405	54.95552110048619	5.106527394840706	5.749511833283905	0.0	0.0	0.0	0.0	0.0	0.0	0.0	0.0	6.06636706846161	37.10711151969846
mobley_676247	9.6875	-5.5	9.6875	5.5	0.3931671530217094	88.00300000000001	88.00300000000001	87.99361288	32.0	0.0	0.5594364844715236	-0.1398591211178809	0.5594364844715236	0.1398591211178809	0.8	0.8	0.8	3.0237157840738176	19.11941547876375	4.5	2.011857892036909	2.011857892036909	2.0	0.7559289460184544	0.7559289460184544	0.42857142857142844	0.42857142857142844	0.0	0.0	0.0	0.0	-0.28	0.7219280948873623	4.72	0.8411795197809182	140.37306122448973	25.401392639534482	0.0	0.0	0.0	0.0	0.0	6.430067866792373	0.0	0.0	0.0	17.56166019069928	0.0	0.0
mobley_6794076	10.617592592592592	0.08092592592592629	10.617592592592592	0.08092592592592629	0.5237435952028575	121.13899999999998	114.08299999999998	121.052763844	46.0	0.0	0.15941063271502473	-0.29451020610347745	0.29451020610347745	0.15941063271502473	1.4444444444444444	2.0	2.3333333333333335	2.981454614041131	205.415952604261	6.69023444431199	5.164862962722324	5.164862962722324	4.304530452640311	2.7145388605825467	2.7145388605825467	1.7920749479426683	1.7920749479426683	1.086846812853873	1.086846812853873	0.5866221958809619	0.5866221958809619	-1.1799999999999997	1.9003726279897948	5.947877237851663	2.3955617406597787	1.3533930115039927	53.54245742928045	0.0	0.0	5.783244946364939	0.0	0.0	0.0	9.77851570501903	0.0	0.0	0.0	0.0	19.056471336613843
mobley_6804509	5.610895061728394	0.41302469135802533	5.610895061728394	0.41302469135802533	0.5666155547825669	215.894	213.878	213.891060784	54.0	0.0	0.06076945388496294	-0.08265547959686942	0.08265547959686942	0.06076945388496294	0.6	0.8	1.0	3.2824629074535223	205.9198833722299	7.723614639131599	4.666558430416161	7.690274214489979	4.6090609052806215	2.410629484397706	3.922487376434615	1.6804256572656513	3.309226164228075	0.9632061531620361	2.407506285534577	0.49829264549347857	1.2646428655023925	0.3799999999999999	1.8411270751217121	8.476339113680153	3.1854669501180934	1.7010964859316502	78.64446802702366	0.0	0.0	0.0	0.0	0.0	0.0	0.0	0.0	0.0	0.0	46.40375956093006	12.13273413692322
mobley_6812653	2.2318055555555554	1.355	2.2318055555555554	1.355	0.4629542813199688	86.178	72.06599999999999	86.109550448	38.0	0.0	-0.05357870225236844	-0.06538238459812357	0.06538238459812357	0.05357870225236844	0.8333333333333334	1.1666666666666667	1.3333333333333333	2.3390923149762908	12.0	4.828427124746191	4.82842712474619	4.82842712474619	2.914213562373095	2.914213562373095	2.914213562373095	1.7071067811865472	1.7071067811865472	0.9571067811865472	0.9571067811865472	0.49999999999999983	0.49999999999999983	0.0	1.6143308351592656	6.0	5.0	4.0	40.5639615998126	0.0	0.0	0.0	0.0	0.0	0.0	0.0	0.0	0.0	0.0	39.53076089108529	0.0
mobley_6843802	12.23902305366591	-3.106290627362055	12.23902305366591	0.10212962962963035	0.687366905579283	176.137	169.081	176.044899504	66.0	0.0	0.30382186818498147	-0.4544758004628263	0.4544758004628263	0.30382186818498147	1.0	1.5833333333333333	2.0833333333333335	2.5266760083913806	225.0043990081689	8.974691494688164	6.083593593818926	6.083593593818926	5.698377302757663	3.338497012191718	3.338497012191718	2.116516586801789	2.116516586801789	1.1899798459334199	1.1899798459334199	0.6804989680579805	0.6804989680579805	-1.19	2.0570524174272227	8.902506938020352	3.9923946693540824	2.450010012031764	67.77143878657576	4.736862953800049	5.749511833283905	0.0	0.0	6.357735737097201	6.425444744859191	0.0	8.78083009534964	4.39041504767482	0.0	18.19910120538483	12.13273413692322
mobley_6854178	9.393055555555556	0.030092592592592338	9.393055555555556	0.030092592592592338	0.4610599233425562	88.10600000000001	80.04199999999999	88.052429496	36.0	0.0	0.29283229361141283	-0.4651792362167018	0.4651792362167018	0.29283229361141283	1.6666666666666667	2.1666666666666665	2.1666666666666665	2.8141442217770294	40.81274391313339	4.99156383156272	3.9711971193069777	3.9711971193069777	2.770055610029662	1.8618073195657994	1.8618073195657994	1.2810625983335497	1.2810625983335497	0.32772108253146437	0.32772108253146437	0.11111111111111116	0.11111111111111116	-0.53	1.3485878960124225	5.469999999999999	2.693713646532438	3.4699999999999998	37.10914470057002	4.736862953800049	0.0	0.0	0.0	6.472220864716464	0.0	4.794537184071822	0.0	0.0	0.0	0.0	13.847474399381248
mobley_6861308	11.12704081632653	-0.10999999999999965	11.12704081632653	0.10999999999999965	0.673780038104814	164.208	152.11199999999997	164.094963004	64.0	0.0	0.32081663759537876	-0.3306530434771435	0.3306530434771435	0.32081663759537876	1.25	1.8333333333333333	2.3333333333333335	2.5897829796017806	256.4908622767174	8.974691494688164	7.2422132319119505	7.2422132319119505	5.698377302757663	3.7328417365047866	3.7328417365047866	2.6906051591928377	2.6906051591928377	1.4312403549765582	1.4312403549765582	0.756764872296666	0.756764872296666	-1.5100000000000002	2.0570524174272227	8.585328884652048	3.7588733548338538	2.268477910803053	71.99744741654196	10.216698334856808	0.0	0.0	0.0	0.0	6.031114512338072	0.0	4.794537184071822	0.0	0.0	18.19910120538483	12.13273413692322
mobley_6896128	2.3290277777777777	0.9536574074074073	2.3290277777777777	0.9536574074074073	0.5261016802172799	114.232	96.08799999999998	114.14085057599999	50.0	0.0	-0.04454256380330297	-0.06538221101181116	0.06538221101181116	0.04454256380330297	1.25	1.875	2.25	2.862065598305084	39.30296890880645	6.405777393935816	6.405777393935816	6.405777393935816	3.808060412490447	3.808060412490447	3.808060412490447	2.6556485311744886	2.6556485311744886	1.7474002407106253	1.7474002407106253	0.7567100029932008	0.7567100029932008	0.0	1.8266332986704337	8.0	5.142857142857143	4.166666666666667	53.293845828605804	0.0	0.0	0.0	0.0	0.0	0.0	0.0	0.0	0.0	0.0	46.454498090775914	5.917906046161393
mobley_6911232	4.541666666666666	0.8194444444444444	4.541666666666666	0.8194444444444444	0.4315009980580737	60.096	52.032	60.057514876	26.0	0.0	0.04334538911755918	-0.38497689316830574	0.38497689316830574	0.04334538911755918	1.75	2.0	2.0	1.9747448713915894	5.245112497836532	3.414213562373095	3.1153550716504106	3.1153550716504106	1.914213562373095	1.4040302062452235	1.4040302062452235	0.5773502691896258	0.5773502691896258	0.2886751345948129	0.2886751345948129	0.0	0.0	-0.04	1.370950594454669	3.9600000000000004	2.9600000000000004	1.96	26.582680486129647	4.736862953800049	0.0	0.0	0.0	0.0	0.0	0.0	0.0	0.0	0.0	0.0	6.923737199690624
mobley_6917738	5.014027777777778	0.6215277777777778	5.014027777777778	0.6215277777777778	0.48402938252593447	75.111	66.03899999999999	75.068413908	32.0	0.0	0.058444137227656894	-0.38337849422758113	0.38337849422758113	0.058444137227656894	1.8	2.4	2.4	2.19060968716425	14.364527976600282	4.121320343559643	3.399812122026584	3.399812122026584	2.414213562373095	1.605171715522539	1.605171715522539	0.7814744144215572	0.7814744144215572	0.32197527542968946	0.32197527542968946	0.11785113019775793	0.11785113019775793	-0.08	1.4056390622295665	4.920000000000001	3.9200000000000004	3.92	31.922571183142363	10.470530430962235	0.0	0.0	0.0	0.0	0.0	0.0	0.0	0.0	0.0	0.0	0.0
mobley_6929123	9.82638888888889	-0.39197530864197483	9.82638888888889	0.0590277777777779	0.3590618766690068	108.52399999999999	103.484	107.99780708	36.0	0.0	0.3200973263289567	-0.4681209560796875	0.4681209560796875	0.3200973263289567	2.0	2.5	2.5	2.9881608821342693	46.75488750216347	4.99156383156272	3.401567835123501	4.157496781141956	2.808060412490447	1.437311213433424	1.9718336972582728	0.7097632341162899	0.9770244760287143	0.336779845748736	0.5549977359847285	0.0545544725589981	0.1636634176769943	-0.24000000000000005	1.6500224216483543	5.76	2.9700840336134453	2.0259574468085106	41.04746881305508	4.736862953800049	5.880003444970339	0.0	0.0	0.0	5.969305287951849	4.794537184071822	0.0	0.0	11.600939890232516	0.0	0.0
mobley_6935906	10.829872606449987	-0.5299768518518515	10.829872606449987	0.25962962962962965	0.4981507139283784	196.28999999999996	176.12999999999997	196.14632988	80.0	0.0	0.30298660818749895	-0.4553053581172874	0.4553053581172874	0.30298660818749895	1.4285714285714286	2.0	2.357142857142857	4.187563022426478	236.70628424348942	11.19023444431199	9.59251746286662	9.59251746286662	6.3936646106526	4.85977267640642	4.85977267640642	3.9305829038085784	3.9305829038085784	2.0020032714808997	2.0020032714808997	1.1705422913596386	1.1705422913596386	-1.0500000000000003	2.018590472786876	12.95	5.6321572115053895	5.570726866304389	86.64947555137438	4.736862953800049	5.601050810983688	0.0	0.0	0.0	5.969305287951849	4.794537184071822	0.0	0.0	0.0	18.228060320501648	39.68887495175777
mobley_6973347	9.821527777777778	-0.2106481481481477	9.821527777777778	0.2106481481481477	0.43785087777866244	88.106	80.04199999999999	88.052429496	36.0	0.0	0.30211277772699074	-0.4661718899744166	0.4661718899744166	0.30211277772699074	1.8333333333333333	2.3333333333333335	2.3333333333333335	2.831257109931365	49.50977500432694	4.991563831562721	4.023603362114274	4.023603362114274	2.770055610029662	1.9040302062452235	1.9040302062452235	0.9245943256894159	0.9245943256894159	0.3476006996936919	0.3476006996936919	0.20326313239628543	0.20326313239628543	-0.53	1.3485878960124225	5.469999999999999	2.693713646532438	3.4699999999999998	37.10914470057002	4.736862953800049	0.0	0.0	0.0	0.0	5.969305287951849	4.794537184071822	0.0	0.0	0.0	0.0	6.923737199690624
mobley_6978427	10.94462962962963	-0.014166666666666217	10.94462962962963	0.014166666666666217	0.5211287604023573	142.19799999999998	128.08599999999998	142.099379688	58.0	0.0	0.3081490924554469	-0.468791909129792	0.468791909129792	0.3081490924554469	1.3	1.9	2.4	2.311677430733596	114.42599881712918	7.397341225498538	6.42938075605009	6.42938075605009	4.842535255101096	3.921668296450265	3.921668296450265	2.8580936049889027	2.8580936049889027	2.1396895123869633	2.1396895123869633	1.5049576040777826	1.5049576040777826	-0.53	2.048167390601267	7.575596620908132	3.5925082832361293	1.723431282582924	61.56308200462722	4.736862953800049	0.0	0.0	0.0	0.0	5.969305287951849	4.794537184071822	0.0	0.0	0.0	19.26246486877803	12.841643245852019
mobley_6981465	10.031944444444445	-0.21296296296296258	10.031944444444445	0.0254629629629628	0.46074798296339087	102.13299999999998	92.05299999999998	102.06807956	42.0	0.0	0.3023791003505634	-0.4631559932494283	0.4631559932494283	0.3023791003505634	1.5714285714285714	2.0	2.0	3.1260066523906342	66.48040587771368	5.861807319565799	4.893846850117352	4.893846850117352	3.125897657686229	2.2986510892386307	2.2986510892386307	1.658187543975612	1.658187543975612	0.40166591302574267	0.40166591302574267	0.33192730526045355	0.33192730526045355	-0.53	1.272905595320056	6.47	2.610921480426842	5.47	43.47408681496662	4.736862953800049	0.0	0.0	0.0	0.0	5.969305287951849	4.794537184071822	0.0	0.0	0.0	0.0	13.847474399381248
mobley_6988468	4.097222222222222	1.0286111111111111	4.097222222222222	1.0286111111111111	0.5313362980164081	107.15599999999999	98.08399999999997	107.073499288	42.0	0.0	0.04003601293326302	-0.26132742601573894	0.26132742601573894	0.04003601293326302	1.5	2.375	2.75	2.8320858350070903	145.73281445033504	5.819990956308912	4.963721453445009	4.963721453445009	3.931851652578137	2.8311409938717746	2.8311409938717746	1.6746283532071888	1.6746283532071888	1.088385501664051	1.088385501664051	0.6072627807490609	0.6072627807490609	-0.8500000000000001	1.9034911933164034	5.2898601398601395	2.455694606496293	1.0594030875809968	49.38093532923669	0.0	0.0	0.0	0.0	0.0	0.0	4.9839785209472085	0.0	0.0	0.0	12.990104268152233	18.55355575984923
mobley_7009711	8.99388888888889	0.35416666666666696	8.99388888888889	0.35416666666666696	0.5577043959706656	122.16699999999997	112.08699999999999	122.07316494	48.0	0.0	0.11560448564858776	-0.5079461480132894	0.5079461480132894	0.11560448564858776	1.0	1.4444444444444444	1.7777777777777777	3.165670309917317	165.32984016148868	6.8533711511285205	5.679264403068836	5.679264403068836	4.1815405503520555	2.9556576053188564	2.9556576053188564	2.3459121300186325	2.3459121300186325	1.2064497140632064	1.2064497140632064	0.9506435120517199	0.9506435120517199	-0.9800000000000001	1.5880914479405832	6.144688279301746	2.094917408045428	1.4567376919048354	54.955521100486195	5.106527394840706	5.749511833283905	0.0	0.0	0.0	0.0	0.0	0.0	0.0	0.0	6.06636706846161	37.10711151969846
mobley_7010316	8.909166666666668	0.03587962962962932	8.909166666666668	0.03587962962962932	0.4863248839438126	100.161	88.065	100.088815004	42.0	0.0	0.053984774844812504	-0.39313138246784024	0.39313138246784024	0.053984774844812504	1.0	1.5714285714285714	1.8571428571428572	2.1229179499593664	46.14170945007629	5.112884175122364	4.5600977706223205	4.5600977706223205	3.393846850117352	3.074695470674887	3.074695470674887	2.2918339472343705	2.2918339472343705	1.574695470674887	1.574695470674887	1.0810387176187242	1.0810387176187242	-0.04	1.6856161633204378	5.10367816091954	2.3141072195146584	1.4750627509406329	44.35236419847938	5.106527394840706	0.0	0.0	0.0	0.0	0.0	0.0	0.0	0.0	0.0	19.26246486877803	12.841643245852019
mobley_7015518	4.25	1.625	4.25	1.625	0.3800398096193344	46.069	40.021	46.041864812	20.0	0.0	0.035078372220806404	-0.3879283458815952	0.3879283458815952	0.035078372220806404	1.3333333333333333	1.3333333333333333	1.3333333333333333	1.6329931618554523	2.7548875021634682	2.7071067811865475	2.408248290463863	2.408248290463863	1.4142135623730951	0.8164965809277261	0.8164965809277261	0.4082482904638631	0.4082482904638631	0.0	0.0	0.0	0.0	-0.04	0.9182958340544894	2.9600000000000004	1.96	1.9600000000000033	20.217738371733038	4.736862953800049	0.0	0.0	0.0	0.0	0.0	0.0	0.0	0.0	0.0	0.0	0.0
mobley_7017274	2.1782407407407405	1.3112962962962964	2.1782407407407405	1.3112962962962964	0.4564102473768608	178.23399999999995	168.15399999999997	178.07825032	66.0	0.0	-0.010541535082874729	-0.06162899271080029	0.06162899271080029	0.010541535082874729	0.42857142857142855	0.8571428571428571	1.3571428571428572	2.6103186874159428	539.0090985891403	9.38046888862398	7.77350269189626	7.77350269189626	6.949489742783178	4.815384140902212	4.815384140902212	3.5078342306320867	3.5078342306320867	2.6542019497006106	2.6542019497006106	1.9548074155262904	1.9548074155262904	-1.8199999999999994	2.2893269058399452	7.571439103526888	2.8450836230123144	1.0075406225733212	82.79473218296737	0.0	0.0	0.0	0.0	0.0	0.0	0.0	0.0	0.0	0.0	60.6636706846161	21.544896857859182
mobley_7039935	9.371203703703705	0.35009259259259284	9.371203703703705	0.35009259259259284	0.6020160700037418	144.173	136.10899999999998	144.057514876	54.0	0.0	0.12289872819208321	-0.5073115174760925	0.5073115174760925	0.12289872819208321	0.8181818181818182	1.5454545454545454	2.3636363636363638	2.913161163604861	374.03449039867854	7.681798275874712	5.988665479827339	5.988665479827339	5.377010097711744	3.544974002795898	3.544974002795898	2.498274282758562	2.498274282758562	1.7666214190377918	1.7666214190377918	1.2083120506537177	1.2083120506537177	-1.5	2.055950140473121	6.22562358276644	2.274078478002378	0.9444444444444444	64.90730140342818	5.106527394840706	5.749511833283905	0.0	0.0	0.0	0.0	0.0	0.0	0.0	0.0	36.39820241076966	11.452591282926406
mobley_7047032	5.530092592592592	-0.02777777777777768	5.530092592592592	0.02777777777777768	0.40127983688690533	92.56899999999999	83.49699999999999	92.039277968	32.0	0.0	0.036211636842557605	-0.12021332728221916	0.12021332728221916	0.036211636842557605	1.2	1.2	1.2	3.0237157840738176	19.11941547876375	4.5	3.8779644730092273	4.6338934190276815	2.0	1.6889822365046137	2.0669467095138407	2.066946709513841	3.2008401285415222	0.0	0.0	0.0	0.0	0.29	0.7219280948873623	5.29	1.1736748466412732	267.50521997621877	38.13734359790105	0.0	0.0	0.0	0.0	0.0	0.0	0.0	0.0	0.0	11.600939890232516	0.0	20.771211599071872
mobley_7066554	8.698024691358025	0.24481481481481526	8.698024691358025	0.24481481481481526	0.5671077548351335	128.55799999999996	123.51799999999999	128.00289246	42.0	0.0	0.11517975998882711	-0.5079651858460357	0.5079651858460357	0.11517975998882711	1.125	1.625	2.0	3.0324555320336755	147.38833891467198	5.983127663125442	4.134579145267688	4.890508091286144	3.7876937002347035	2.233956239300511	2.6119207123097383	1.4764167799831538	1.9128525604551387	0.8266262022961458	1.0786025176356306	0.4410908789258507	0.5670790365955932	-0.6900000000000001	1.769973094021975	5.446798905608755	2.052669547891518	1.138019488647966	52.528903098574645	5.106527394840706	5.749511833283905	0.0	0.0	0.0	0.0	0.0	0.0	0.0	0.0	11.600939890232516	24.26546827384644
mobley_7099614	5.0679012345679	0.5555555555555557	5.0679012345679	0.5555555555555557	0.32727594889750306	76.526	71.486	76.00797784	24.0	0.0	0.040106491218081464	-0.12221964766558473	0.12221964766558473	0.040106491218081464	2.0	2.25	2.25	2.296835261919139	17.24511249783653	3.414213562373095	2.369528304571948	3.125457250590402	1.914213562373095	1.0837578228401503	1.6182803066649991	0.4429784845569048	0.7515851844810886	0.10910894511799618	0.32732683535398854	0.0	0.0	0.02999999999999997	1.370950594454669	4.030000000000002	3.0300000000000016	2.0300000000000016	31.082798451320183	0.0	0.0	0.0	0.0	0.0	0.0	0.0	0.0	0.0	18.179875573831012	6.076020106833881	0.0
mobley_7106722	2.2534722222222223	0.8981481481481479	2.2534722222222223	0.8981481481481479	0.4838902980848686	86.178	72.06599999999999	86.109550448	38.0	0.0	-0.04714263543756667	-0.06537259817899396	0.06537259817899396	0.04714263543756667	1.3333333333333333	1.8333333333333333	1.8333333333333333	2.6272148478988635	21.219280948873624	4.991563831562721	4.99156383156272	4.99156383156272	2.770055610029662	2.770055610029662	2.770055610029662	2.1825219847121646	2.1825219847121646	0.8660254037844386	0.8660254037844386	0.5773502691896257	0.5773502691896257	0.0	1.3485878960124225	6.0	3.2	4.0	40.563961599812586	0.0	0.0	0.0	0.0	0.0	0.0	0.0	0.0	0.0	0.0	33.61285484492389	5.917906046161393
mobley_7142697	5.214583333333334	0.855	5.214583333333334	0.855	0.5130177383287362	87.166	74.062	87.10479941599999	38.0	0.0	-0.007727719795186594	-0.3304735053776849	0.3304735053776849	0.007727719795186594	1.3333333333333333	2.0	2.1666666666666665	2.3390923149762908	15.900134529890124	4.828427124746191	4.405777393935816	4.405777393935816	2.914213562373095	2.6153550716504106	2.6153550716504106	1.49578191578136	1.49578191578136	0.8076775358252051	0.8076775358252051	0.3943375672974063	0.3943375672974063	-0.04	1.6143308351592656	5.959999999999999	4.960000000000001	3.9600000000000004	39.538910182428694	5.733667477162185	0.0	0.0	0.0	0.0	0.0	0.0	0.0	0.0	0.0	19.765380445542643	12.965578028838586
mobley_7150646	3.3245833333333334	1.1117592592592593	3.3245833333333334	1.1117592592592593	0.6481408061312923	235.906	231.87399999999997	233.867974328	42.0	0.0	0.01755406511332249	-0.0508383299396023	0.0508383299396023	0.01755406511332249	0.75	1.0	1.25	3.0324555320336755	145.38833891467198	5.983127663125442	4.0653300227769575	7.237323101006367	3.7876937002347035	2.1993316780551457	3.78532821716985	1.4364357804719852	3.267786838055363	0.8035431614659022	1.8608741875423722	0.4295493585107289	0.9582148715489639	0.17999999999999994	1.769973094021975	6.302249388753057	2.6460974753069504	1.6001195765031015	65.16649833077969	0.0	0.0	0.0	0.0	0.0	0.0	0.0	0.0	0.0	0.0	31.859887795898697	24.26546827384644
mobley_7157427	5.4804561917359536	0.8370181405895692	5.4804561917359536	0.8370181405895692	0.40031248794582186	134.64999999999998	119.52999999999999	134.08622816	50.0	0.0	0.02229557434146046	-0.12671696964453744	0.12671696964453744	0.02229557434146046	1.0	1.625	2.125	2.53006045688352	29.368065554250645	6.242640687119286	5.6206051601285125	6.376534106146968	3.914213562373095	3.4743680230989717	4.00889050692382	2.1031957988777084	2.481160271886935	1.2371840115494857	1.5044452534619102	0.6980445088455802	0.8870267453501939	0.29	1.8088121254443208	8.289999999999997	7.289999999999996	6.289999999999997	57.23216994109088	0.0	0.0	0.0	0.0	0.0	0.0	0.0	0.0	0.0	11.600939890232516	32.60702369139466	6.4208216229260096
mobley_7176248	12.844830089443182	-4.908340655706727	12.844830089443182	0.26476639266817825	0.5514127435955851	335.2820000000001	319.15400000000005	335.109290652	128.0	0.0	0.4164144436557721	-0.3603649404227578	0.4164144436557721	0.3603649404227578	1.0	1.391304347826087	1.6521739130434783	3.6993779362256003	563.6129198986837	17.784092571446667	12.59165503050845	12.59165503050845	10.628446183176258	6.919433478890023	6.919433478890023	4.86213135417773	4.86213135417773	3.093677114331585	3.093677114331585	2.245438727014828	2.245438727014828	-2.39	2.4402512812373476	18.65852013585638	7.2484255198207075	4.299219696317904	129.54838924425488	4.899909730850478	0.0	5.687386274683562	0.0	11.374772549367124	6.176298517443475	20.228636537531145	0.0	13.171245143024459	0.0	13.847474399381248	12.841643245852019
mobley_7176290	10.047592592592594	-0.5558333333333332	10.047592592592594	0.08870370370370328	0.47072821158342537	139.10999999999999	134.07	139.02694302	52.0	0.0	0.272622151001028	-0.5077002302184715	0.5077002302184715	0.272622151001028	1.5	2.2	2.6	3.069899265759275	258.9247708743934	7.560477932315068	5.020324848686146	5.020324848686146	4.698377302757663	2.6337291722159875	2.6337291722159875	1.7769618882733196	1.7769618882733196	1.0405560001778758	1.0405560001778758	0.6065932997473394	0.6065932997473394	-1.58	1.8757135518200394	6.538764845605701	2.344994095834573	1.2226169416633605	56.878612594192774	5.106527394840706	5.749511833283905	0.0	0.0	5.687386274683562	0.0	10.114318268765572	0.0	0.0	0.0	6.06636706846161	6.06636706846161
mobley_718988	5.310742630385487	0.8647959183673469	5.310742630385487	0.8647959183673469	0.5441315063684301	115.22	98.08399999999999	115.13609954399999	50.0	0.0	-0.007727546709245303	-0.33047350396343245	0.33047350396343245	0.007727546709245303	1.0	1.625	2.125	2.53006045688352	29.368065554250645	6.242640687119286	5.819990956308912	5.819990956308912	3.914213562373095	3.6153550716504106	3.6153550716504106	2.2028886969679076	2.2028886969679076	1.307677535825205	1.307677535825205	0.74789095789068	0.74789095789068	-0.04	1.8088121254443208	7.96	6.96	5.959999999999999	52.26879441122192	5.733667477162185	0.0	0.0	0.0	0.0	0.0	0.0	0.0	0.0	0.0	32.60702369139466	12.965578028838586
mobley_7200804	12.068703703703704	-0.5763888888888891	12.068703703703704	0.29861111111111094	0.5392148187981867	112.10299999999997	107.06299999999999	112.032443	42.0	0.0	0.16429851865245837	-0.5048811775460033	0.5048811775460033	0.16429851865245837	1.25	1.875	2.25	3.134861511345448	164.63833891467198	5.983127663125442	4.134579145267688	4.134579145267688	3.8045304526403108	2.2399393034442188	2.2399393034442188	1.45141155450677	1.45141155450677	0.852452786658065	0.852452786658065	0.4517288365472776	0.4517288365472776	-1.05	1.7681772153059907	5.09388489208633	1.8200415093161888	0.780105300371203	46.39117227461921	5.106527394840706	0.0	11.5667326743298	0.0	0.0	0.0	0.0	4.39041504767482	0.0	0.0	12.13273413692322	12.13273413692322
mobley_7203421	10.096346371882087	-0.1819907407407404	10.096346371882087	0.1819907407407404	0.546650332315748	115.176	102.07199999999999	115.099714036	48.0	0.0	0.21691256031635586	-0.36967998303516486	0.36967998303516486	0.21691256031635586	1.5	2.125	2.5	2.822354554248032	70.92878689342031	6.405777393935816	5.314025684399679	5.314025684399679	3.770055610029662	3.0534594516065656	3.0534594516065656	1.9234196239136434	1.9234196239136434	1.0267297258032826	1.0267297258032826	0.5492308562646688	0.5492308562646688	-0.53	1.6646727945202302	7.470000000000001	4.624559505409582	5.469999999999999	50.06537439686907	5.733667477162185	0.0	0.0	5.907179729351506	0.0	0.0	4.794537184071822	0.0	0.0	0.0	19.765380445542643	6.4208216229260096
mobley_7227357	8.666666666666668	-0.0648148148148151	8.666666666666668	0.0648148148148151	0.536831757483578	88.14999999999999	76.05399999999999	88.088815004	38.0	0.0	0.053459279988046865	-0.39315304062176465	0.39315304062176465	0.053459279988046865	1.3333333333333333	1.6666666666666667	1.6666666666666667	2.754184786037662	23.11941547876375	4.99156383156272	4.4387774270626785	4.4387774270626785	2.808060412490447	2.488909033047982	2.488909033047982	1.4703200871926496	1.4703200871926496	0.9424986408597364	0.9424986408597364	0.28867513459481287	0.28867513459481287	-0.04	1.6500224216483543	5.959999999999999	3.1616129032258065	2.212525252525253	38.99325323761199	5.106527394840706	0.0	0.0	0.0	0.0	0.0	0.0	0.0	0.0	0.0	13.847474399381248	12.841643245852019
mobley_7239499	6.003675516502897	0.5574102418745279	6.003675516502897	0.5574102418745279	0.5620105470490464	218.63899999999998	211.58299999999997	218.013457144	74.0	0.0	0.18818940151588764	-0.449453881654973	0.449453881654973	0.18818940151588764	0.7333333333333333	1.4	2.2	2.1503060935727656	522.7806108146203	10.250712376627058	7.735912938264335	8.491841884282788	7.34333659290053	4.576846022478259	4.954810495487486	3.217955167321256	3.6251552940618614	2.2119536520917977	2.5095846029948925	1.5156985963490022	1.7201440406343773	-1.6699999999999995	2.274155000638787	8.623270169768038	3.1742815889732823	1.3404262675804008	92.0130228579272	9.473725907600098	0.0	22.99804733313562	0.0	0.0	0.0	0.0	0.0	0.0	0.0	29.800041095617345	24.26546827384644
mobley_7261305	4.0	4.0	4.0	4.0	0.2606589485634476	32.046	28.014	32.037448128	14.0	0.0	-0.27413882810857587	-0.27413882810857587	0.27413882810857587	0.27413882810857587	1.0	1.0	1.0	1.0	0.0	2.0	1.1547005383792517	1.1547005383792517	1.0	0.3333333333333334	0.3333333333333334	0.0	0.0	0.0	0.0	0.0	0.0	-0.08	1.0	1.9199999999999995	0.9200000000000015	-14.580000000000016	13.024226327693349	0.0	0.0	0.0	0.0	0.0	0.0	11.685340540532478	0.0	0.0	0.0	0.0	0.0
mobley_7295828	4.914166666666667	0.9097222222222224	4.914166666666667	0.9097222222222224	0.5316253154127668	108.13999999999999	100.07599999999998	108.057514876	42.0	0.0	0.11835771513702235	-0.4967685686134767	0.4967685686134767	0.11835771513702235	1.125	1.75	2.125	2.8320858350070903	145.73281445033504	5.819990956308912	4.794999636411992	4.794999636411992	3.931851652578137	2.5230560382187543	2.5230560382187543	1.5171766748170736	1.5171766748170736	0.9789074255654433	0.9789074255654433	0.5565779913075295	0.5565779913075295	-0.98	1.9034911933164034	5.162450142450142	2.3586048594225155	0.9971092570832982	48.909890463400444	4.736862953800049	5.749511833283905	0.0	0.0	0.0	0.0	0.0	0.0	0.0	0.0	18.19910120538483	12.13273413692322
mobley_7298388	10.158703703703704	-0.3958333333333335	10.158703703703704	0.15277777777777812	0.4379118656914492	137.138	130.08199999999997	137.047678464	52.0	0.0	0.26918728708782313	-0.25830949470105513	0.26918728708782313	0.25830949470105513	1.5	2.2	2.6	3.0698992657592745	257.53794892648057	7.560477932315068	5.5731112531861875	5.5731112531861875	4.698377302757663	2.910122374466009	2.910122374466009	2.0961132677157845	2.0961132677157845	1.2124749124551657	1.2124749124551657	0.7415329390067295	0.7415329390067295	-1.38	1.8757135518200394	6.7360092807424605	2.4731969036707446	1.3128403334329586	58.449320956393365	0.0	0.0	0.0	0.0	5.687386274683562	0.0	10.114318268765572	0.0	0.0	0.0	12.13273413692322	12.487188691387619
mobley_7326706	5.9376562106324	-2.918478835978836	5.9376562106324	0.05212962962963008	0.5483413192652408	350.591	339.50300000000004	348.92628388199995	102.0	0.0	0.38135594339529894	-0.4039620319976707	0.4039620319976707	0.38135594339529894	1.1666666666666667	1.7222222222222223	2.2222222222222223	3.006125183376143	464.6162368766505	13.759148545064338	9.652877603445772	13.631588213428776	8.414832660707775	5.017495294338299	8.707427315056755	2.9220285818707192	7.029481865631414	1.6272346318388389	4.972432894378645	1.0046270716835448	3.594529410295998	0.3899999999999999	2.261184336373166	16.44437737901033	7.246563253264823	4.494247868158743	125.74118203040852	4.5237471617118175	5.022633313741326	5.153109816892792	5.879988336435371	0.0	6.718607232363179	9.047494323423635	0.0	4.9839785209472085	0.0	34.802819670697545	19.913841467842857
mobley_7326982	8.055555555555555	-0.16666666666666696	8.055555555555555	0.16666666666666696	0.42840479403162834	60.096000000000004	52.032	60.057514876	26.0	0.0	0.04834761180869219	-0.3937069016405105	0.3937069016405105	0.04834761180869219	1.5	1.5	1.5	2.3237900077244498	8.0	3.5773502691896257	3.0245638646895836	3.0245638646895836	1.7320508075688772	1.412899428126413	1.412899428126413	1.0937480486839481	1.0937480486839481	0.0	0.0	0.0	0.0	-0.04	0.8112781244591328	3.9600000000000004	1.297837837837838	1128.9599999999998	26.263369008818778	5.106527394840706	0.0	0.0	0.0	0.0	0.0	0.0	0.0	0.0	0.0	0.0	13.847474399381248
mobley_7360181	12.001249999999999	-4.703125	12.001249999999999	0.8477083333333333	0.6002764743640592	174.118	165.046	174.050378808	68.0	0.0	0.4727310354497767	-0.32360067486710314	0.4727310354497767	0.32360067486710314	0.8181818181818182	1.0909090909090908	1.0909090909090908	4.5438770655523735	110.36661268368474	9.121320343559644	6.358638290419271	6.358638290419271	4.931980515339465	2.654064016601225	2.654064016601225	1.6663177225863264	1.6663177225863264	1.153368755262604	1.153368755262604	0.5971825374147067	0.5971825374147067	-0.32999999999999996	1.896869666870537	10.67	3.377570644150869	1.821982087500548	62.03626138271532	14.210588861400147	0.0	0.0	0.0	0.0	12.14947001160098	0.0	0.0	13.171245143024459	0.0	0.0	0.0
mobley_7364468	11.012708333333332	0.20428240740740744	11.012708333333332	0.20428240740740744	0.5017552817864147	138.21	124.09799999999997	138.104465068	56.0	0.0	0.15567809158093762	-0.2948441306074027	0.2948441306074027	0.15567809158093762	1.4	2.0	2.4	2.7981541702062858	186.90494715593388	7.776020881938894	6.899812122026584	6.899812122026584	4.494800481421251	3.6956879767946527	3.6956879767946527	3.974770033410889	3.974770033410889	1.817563682992036	1.817563682992036	1.6658930126061133	1.6658930126061133	-0.5900000000000001	1.5428442156949502	7.516269925611053	2.2238446727901677	1.693077005206639	62.12487585733268	0.0	0.0	5.783244946364939	0.0	0.0	0.0	4.794537184071822	0.0	0.0	0.0	19.420578929450514	24.835569398847294
mobley_7375018	10.57893372435445	0.3366279551944238	10.57893372435445	0.3366279551944238	0.5073577055441593	170.29599999999996	148.11999999999998	170.167065324	72.0	0.0	0.1293399502822748	-0.30003102349469607	0.30003102349469607	0.1293399502822748	0.9166666666666666	1.4166666666666667	1.9166666666666667	2.86138733944056	107.57174002125652	9.234204518682008	8.565102539956245	8.565102539956245	5.770055610029663	5.2647843170117525	5.2647843170117525	3.573335446682254	3.573335446682254	2.132392158505876	2.132392158505876	1.331052260131887	1.331052260131887	-0.33	2.0243641446269387	11.67	8.763720712277413	9.67	76.5501942718394	4.794537184071822	5.783244946364939	0.0	0.0	0.0	0.0	0.0	0.0	0.0	0.0	45.448666937246685	13.344558822616634
mobley_7378987	11.672037037037038	-0.3599999999999992	11.672037037037038	0.31657407407407345	0.5384628262372215	194.194	184.11399999999998	194.08037556	74.0	0.0	0.3317034326359889	-0.3278634660994821	0.3317034326359889	0.3278634660994821	1.1428571428571428	1.7857142857142858	2.4285714285714284	3.221281081084589	616.5285919942219	10.455665446700477	8.182701232117186	8.182701232117186	6.5365812602091875	4.107927642957933	4.107927642957933	3.2334489655756187	3.2334489655756187	2.3165128954882372	2.3165128954882372	1.471179885323763	1.471179885323763	-1.8499999999999996	2.53868764707295	8.73523326923911	2.5679479011227926	0.8757741627139433	79.02895701814933	4.567099647791355	0.0	11.16387793838399	0.0	5.559266895052007	5.689743398203474	13.928736479654532	9.77851570501903	0.0	0.0	0.0	0.0
mobley_7393673	10.950016534391533	-0.33550642479213866	10.950016534391533	0.33550642479213866	0.6240969235528274	166.176	156.09599999999998	166.06299418	64.0	0.0	0.3373460538390451	-0.49676775215519686	0.49676775215519686	0.3373460538390451	1.1666666666666667	1.75	2.1666666666666665	2.8435240620306375	263.6070662599115	8.974691494688164	7.034145948150093	7.034145948150093	5.774386907679233	3.5002362216694394	3.5002362216694394	2.220083164019457	2.220083164019457	1.5111162030213694	1.5111162030213694	0.8449525730919639	0.8449525730919639	-1.5099999999999998	2.167053352545513	8.585328884652048	3.7588733548338538	1.751580147992002	70.9148420217443	9.473725907600098	5.749511833283905	0.0	0.0	0.0	5.969305287951849	0.0	4.794537184071822	0.0	0.0	0.0	24.26546827384644
mobley_7415647	11.38167044595616	-0.49611489040060475	11.38167044595616	0.01360544217687032	0.5261043998905165	194.18999999999997	184.10999999999996	194.06914218	74.0	0.0	0.26897153632077336	-0.34477022183642986	0.34477022183642986	0.26897153632077336	1.2857142857142858	1.7857142857142858	2.142857142857143	2.939953718970302	356.8247455887142	10.71517847069432	7.92857313915001	7.92857313915001	6.519744507803582	3.9822805084478357	3.9822805084478357	3.0035635648354213	3.0035635648354213	1.7312547806273346	1.7312547806273346	0.9839221280554812	0.9839221280554812	-1.91	2.163962776980464	10.17271298593879	3.8657142940293716	2.065661043472616	81.10056095543374	4.899909730850478	0.0	0.0	0.0	11.594566004035068	0.0	14.908855452837393	0.0	0.0	0.0	0.0	12.13273413692322
mobley_7417968	10.129119897959184	-0.254904572940287	10.129119897959184	0.254904572940287	0.4144789829064113	132.15899999999996	120.06299999999997	132.078644244	54.0	0.0	0.30220730084535813	-0.463422548278865	0.463422548278865	0.30220730084535813	1.4444444444444444	2.111111111111111	2.5555555555555554	2.828868134909686	80.37215811651096	7.112884175122364	5.846065214951231	5.846065214951231	4.270055610029662	2.9813804754348494	2.9813804754348494	1.5369667613852103	1.5369667613852103	0.7371202508749224	0.7371202508749224	0.3886585383455845	0.3886585383455845	-0.5700000000000001	1.8005768964064195	8.43	5.564589502018842	7.43	54.952574158870114	9.473725907600098	6.606881964512918	0.0	0.0	0.0	5.969305287951849	4.794537184071822	0.0	0.0	0.0	0.0	6.923737199690624
mobley_7455579	9.487083333333333	0.449259259259259	9.487083333333333	0.449259259259259	0.49286858766087543	102.133	92.053	102.06807956	42.0	0.0	0.29258534569416605	-0.4676277321796983	0.4676277321796983	0.29258534569416605	1.7142857142857142	2.2857142857142856	2.4285714285714284	2.8099823316091586	50.041843979966416	5.698670612749268	4.678303900493525	4.678303900493525	3.270055610029662	2.323028484228959	2.323028484228959	1.823405228315623	1.823405228315623	0.49759975994224825	0.49759975994224825	0.23173379979579461	0.23173379979579461	-0.53	1.6121972227029933	6.47	3.6528153564899446	5.47	43.47408681496662	4.736862953800049	0.0	0.0	0.0	6.472220864716464	0.0	4.794537184071822	0.0	0.0	0.0	13.847474399381248	5.917906046161393
mobley_7463408	10.990254157218443	-0.043158226253464216	10.990254157218443	0.043158226253464216	0.8096716543147999	218.083	209.01099999999997	217.006119268	70.0	0.0	0.22359100280395178	-0.32605194714539865	0.32605194714539865	0.22359100280395178	1.3846153846153846	2.076923076923077	2.6153846153846154	2.793568433647236	325.3907822709722	9.844934982691242	7.1033348252377415	8.61519271727465	6.1302289553358005	3.8807826617335652	4.63671160775202	2.5306176890309215	3.345017942512133	1.5244722749029136	2.2635015536409298	0.8232612604539113	1.121352442076521	-0.7300000000000001	2.1109917765450277	10.351499592502035	4.490448266782616	2.9013912009512484	86.84414620010196	5.316788604006331	0.0	0.0	5.907179729351506	0.0	0.0	4.794537184071822	0.0	0.0	0.0	30.125616980155655	18.19910120538483
mobley_7463799	8.527570861678004	0.2866014739229026	8.527570861678004	0.2866014739229026	0.6689565380917978	136.19400000000002	124.09799999999998	136.088815004	54.0	0.0	0.04336966675192703	-0.3963644531513796	0.3963644531513796	0.04336966675192703	1.1	1.8	2.4	2.4265223465879537	169.34295735705518	7.234204518682008	5.955285285007729	5.955285285007729	4.931851652578137	3.580464759133071	3.580464759133071	2.312758747996742	2.312758747996742	1.4663903749773575	1.4663903749773575	0.9278583245784985	0.9278583245784985	-0.8200000000000001	2.029573889867405	7.288932461873639	4.0691775159120125	2.1939048454146013	61.3204632148828	5.106527394840706	0.0	0.0	0.0	0.0	0.0	0.0	0.0	0.0	0.0	30.33183534230805	18.405094737549014
mobley_7497999	10.64537037037037	0.1209259259259261	10.64537037037037	0.1209259259259261	0.5170467542625542	120.15099999999997	112.08699999999997	120.057514876	46.0	0.0	0.15929849657429365	-0.2945122071568907	0.2945122071568907	0.15929849657429365	1.2222222222222223	1.7777777777777777	2.111111111111111	2.981454614041131	201.06743705866424	6.69023444431199	5.294999636411992	5.294999636411992	4.304530452640311	2.864807747754891	2.864807747754891	1.9222116216323364	1.9222116216323364	1.1803153331412106	1.1803153331412106	0.6728609009633179	0.6728609009633179	-1.11	1.9003726279897948	6.016742712294044	2.4437525520871133	1.3892524797182944	54.32280944833394	0.0	0.0	5.783244946364939	0.0	0.0	0.0	4.794537184071822	0.0	0.0	0.0	30.33183534230805	6.923737199690624
mobley_7532833	7.319444444444445	1.4305555555555556	7.319444444444445	1.4305555555555556	0.3869805798690774	41.053	38.028999999999996	41.026549096	16.0	0.0	0.05871482377124906	-0.1986584259265234	0.1986584259265234	0.05871482377124906	2.0	2.0	2.0	2.475534205527556	24.264662506490403	2.7071067811865475	1.9472135954999579	1.9472135954999579	1.4142135623730951	0.7236067977499789	0.7236067977499789	0.22360679774997896	0.22360679774997896	0.0	0.0	0.0	0.0	-0.51	0.9182958340544894	2.490000000000001	1.4900000000000018	1.489999999999999	19.496772823694872	0.0	0.0	0.0	0.0	0.0	0.0	0.0	0.0	5.261891554738487	0.0	0.0	0.0
mobley_7542832	5.131944444444445	0.9244444444444444	5.131944444444445	0.9244444444444444	0.4918698876466746	102.17699999999999	88.06499999999998	102.104465068	44.0	0.0	0.046290069989292804	-0.38147401199827174	0.38147401199827174	0.046290069989292804	1.0	1.4285714285714286	1.7142857142857142	2.447472887876344	23.360990398949916	5.535533905932739	5.236675415210053	5.236675415210053	3.414213562373095	2.9915638315627207	2.9915638315627207	1.6123724356957942	1.6123724356957942	0.6969234250586758	0.6969234250586758	0.3907372072107786	0.3907372072107786	-0.04	1.690933805959686	6.96	5.959999999999999	5.960000000000001	45.67750682931947	4.736862953800049	0.0	0.0	0.0	0.0	0.0	0.0	0.0	0.0	0.0	13.847474399381248	12.841643245852019
mobley_755351	5.454166666666667	0.7308796296296299	5.454166666666667	0.7308796296296299	0.5706913849970715	123.15499999999997	114.08299999999997	123.068413908	48.0	0.0	0.12041193284693423	-0.4966880779867698	0.4966880779867698	0.12041193284693423	1.4444444444444444	2.2222222222222223	2.6666666666666665	2.936866102336592	197.86256853719752	6.69023444431199	5.294999636411992	5.294999636411992	4.325698502695489	2.7224147753365266	2.7224147753365266	1.7766140626547298	1.7766140626547298	1.0937944315630603	1.0937944315630603	0.6415213174817637	0.6415213174817637	-1.1800000000000002	1.8814083105156787	5.947877237851663	2.3955617406597787	1.3533930115039927	54.249781160413164	10.470530430962235	5.749511833283905	0.0	0.0	0.0	0.0	0.0	0.0	0.0	0.0	6.06636706846161	12.13273413692322
mobley_7573149	9.980416666666667	-0.19273148148148112	9.980416666666667	0.19273148148148112	0.485245073645189	102.13300000000001	92.053	102.06807956	42.0	0.0	0.30212269736284525	-0.46588873984264995	0.46588873984264995	0.30212269736284525	1.7142857142857142	2.2857142857142856	2.4285714285714284	2.8219389370591847	59.10049400592805	5.698670612749269	4.730710143300822	4.730710143300822	3.270055610029662	2.4040302062452232	2.4040302062452232	1.3400433363265345	1.3400433363265345	0.5094493502441827	0.5094493502441827	0.24579081189859817	0.24579081189859817	-0.53	1.6121972227029933	6.47	3.6528153564899446	5.47	43.47408681496663	4.736862953800049	0.0	0.0	0.0	0.0	5.969305287951849	4.794537184071822	0.0	0.0	0.0	6.923737199690624	6.4208216229260096
mobley_7578802	3.1041666666666665	0.27083333333333326	3.1041666666666665	0.27083333333333326	0.5812778100557083	252.731	251.72299999999998	249.762836332	26.0	0.0	0.1242210391429418	-0.06371690512631244	0.1242210391429418	0.06371690512631244	1.0	1.0	1.0	2.3237900077244498	8.0	3.5773502691896257	1.7112436882173077	6.46923330556142	1.7320508075688772	0.6546536707079772	3.4016802570830453	0.24743582965269675	6.680767400622813	0.0	0.0	0.0	0.0	1.44	0.8112781244591328	5.439999999999999	2.6652252252252246	9.876728395061724	50.341893844753635	0.0	2.6457101185676493	0.0	0.0	0.0	0.0	0.0	0.0	0.0	0.0	47.78983169384804	0.0
mobley_7599023	3.3112500000000002	1.1342592592592595	3.3112500000000002	1.1342592592592595	0.5420450088370231	157.01	151.97	155.95746226	36.0	0.0	0.017475282511436593	-0.0621899905650267	0.0621899905650267	0.017475282511436593	1.0	1.5714285714285714	1.8571428571428572	3.0214653097240864	134.10736969541455	5.112884175122364	3.7647158189573564	5.3507123580720615	3.393846850117352	2.099665839027573	2.8926641085849254	1.2955681594256188	2.2112436882173077	0.7331105593517154	1.2617760723899505	0.4146671044330672	0.7198922806969636	-0.30000000000000004	1.6856161633204378	4.849253731343284	2.123680215888008	1.3161241356046551	51.298950725138326	0.0	0.0	0.0	0.0	0.0	0.0	0.0	0.0	0.0	0.0	34.12904510333418	12.13273413692322
mobley_7608435	10.622271904132024	-0.08194586167800444	10.622271904132024	0.08194586167800444	0.43831506956995364	158.24099999999996	140.09699999999998	158.130679816	66.0	0.0	0.30500183885634347	-0.4689954278205915	0.4689954278205915	0.30500183885634347	1.1818181818181819	1.8181818181818181	2.3636363636363638	2.954987430298641	99.73585546369786	8.52709773749546	7.559137268047012	7.559137268047012	5.308060412490447	4.377156752707547	4.377156752707547	2.7403461755331726	2.7403461755331726	1.7121251317525816	1.7121251317525816	0.9749530305066456	0.9749530305066456	-0.53	2.0370186632501976	10.47	7.575596620908132	7.365875295682101	68.93385527255305	4.736862953800049	0.0	0.0	0.0	0.0	5.969305287951849	4.794537184071822	0.0	0.0	0.0	32.60702369139466	6.4208216229260096
mobley_7608462	5.53969135802469	0.7939814814814817	5.53969135802469	0.7939814814814817	0.4833833263681997	112.55899999999997	107.51899999999999	112.00797784	36.0	0.0	0.04054844089419866	-0.08434447652490142	0.08434447652490142	0.04054844089419866	1.0	1.5714285714285714	1.8571428571428572	3.0214653097240864	134.10736969541455	5.112884175122364	3.7647158189573564	4.520644764975811	3.393846850117352	2.099665839027573	2.4776303120368004	1.2955681594256188	1.7320039398976035	0.7331105593517154	0.9850868746912004	0.4146671044330672	0.5601456979237288	-0.49000000000000005	1.6856161633204378	4.663609831029186	1.9871232675119368	1.2036104723218575	47.73466934637863	0.0	0.0	0.0	0.0	0.0	0.0	0.0	0.0	0.0	0.0	29.800041095617345	12.13273413692322
mobley_7610437	8.935185185185185	-0.09722222222222254	8.935185185185185	0.09722222222222254	0.5586305568134092	102.17699999999999	88.06499999999998	102.104465068	44.0	0.0	0.0560054148753896	-0.392874853983553	0.392874853983553	0.0560054148753896	1.4285714285714286	1.8571428571428572	1.8571428571428572	3.1442082073698243	41.444678358882754	5.8618073195658	5.309020915065758	5.309020915065758	3.180739212552621	2.8615878331101565	2.8615878331101565	2.219612871050713	2.219612871050713	1.187823364021575	1.187823364021575	0.47140452079103173	0.47140452079103173	-0.04	1.6457113704075785	6.96	3.026851631655436	2.6311409395973158	45.35819535200859	5.106527394840706	0.0	0.0	0.0	0.0	0.0	0.0	0.0	0.0	0.0	20.771211599071872	12.338727669087403
mobley_766666	4.9567901234567895	0.08950617283950679	4.9567901234567895	0.08950617283950679	0.47377505861481944	131.389	130.381	129.914383072	30.0	0.0	0.1176031867403948	-0.0903590844896965	0.1176031867403948	0.0903590844896965	1.4	1.6	1.6	3.1431973062780685	42.854752972273346	4.284457050376173	2.211243688217307	4.4790305262726715	2.270055610029662	0.8848574978400325	2.077222224330472	0.39875540678256	1.6248376489191088	0.08247860988423225	0.7423074889580903	0.0	0.0	0.61	1.3787834934861756	5.61	2.826919739696313	4.610000000000002	45.324388790686925	0.0	4.491468174157927	0.0	0.0	0.0	0.0	0.0	0.0	0.0	0.0	34.802819670697545	0.0
mobley_7676709	11.36976851851852	0.2904629629629627	11.36976851851852	0.2904629629629627	0.5640585132195772	152.237	136.10899999999998	152.120115132	62.0	0.0	0.1584686723515102	-0.2945389064251518	0.2945389064251518	0.1584686723515102	1.5454545454545454	2.1818181818181817	2.6363636363636362	2.6837232226569196	189.04945807617776	8.430721420318147	7.554512660405836	7.554512660405836	5.1090609052806215	4.3199851017860915	4.3199851017860915	3.7822443075248264	3.7822443075248264	2.4085266511688417	2.4085266511688417	1.6093561039739608	1.6093561039739608	-0.5900000000000001	1.8537307459098344	8.506061479346783	3.205189072281423	1.9187079599878345	68.4898179717293	0.0	0.0	5.783244946364939	0.0	0.0	0.0	4.794537184071822	0.0	0.0	0.0	19.420578929450514	31.759306598537915
mobley_7688753	10.047592592592594	0.12462962962963009	10.047592592592594	0.12462962962963009	0.5681374031144324	122.12299999999998	116.07499999999999	122.036779432	46.0	0.0	0.14968519307449982	-0.5079422388066334	0.5079422388066334	0.14968519307449982	1.4444444444444444	2.2222222222222223	2.6666666666666665	3.070760681783566	217.91106510209755	6.69023444431199	4.7422132319119505	4.7422132319119505	4.325698502695488	2.569351397786226	2.569351397786226	1.7128376769722014	1.7128376769722014	1.0062933094994262	1.0062933094994262	0.5981024273081056	0.5981024273081056	-1.31	1.8814083105156787	5.820039011703511	2.306763635550358	1.2877050319358112	52.75210108613336	5.106527394840706	12.03567235641346	0.0	0.0	0.0	0.0	4.794537184071822	0.0	0.0	0.0	12.13273413692322	12.13273413692322
mobley_7690440	2.060185185185185	1.7731481481481481	2.060185185185185	1.7731481481481481	0.4528402196875038	94.20400000000001	88.156	93.991092192	26.0	0.0	-0.007925326249272396	-0.0978818338880869	0.0978818338880869	0.007925326249272396	1.0	1.25	1.25	1.9747448713915894	6.0	3.414213562373095	2.8164965809277263	4.449489742783178	1.914213562373095	0.9831632475943928	3.9494897427831774	0.3333333333333334	2.9999999999999996	0.1666666666666667	1.4999999999999998	0.0	0.0	0.7	1.370950594454669	4.7	3.7	2.700000000000001	34.7503752793063	0.0	0.0	0.0	0.0	0.0	0.0	0.0	0.0	0.0	0.0	21.587795952773448	12.511538367022808
mobley_7708038	3.248263888888889	1.1319444444444444	3.248263888888889	1.1319444444444444	0.46598815106797925	122.993	115.93699999999998	121.973112324	26.0	0.0	0.0028627972390594535	-0.0928186496107851	0.0928186496107851	0.0028627972390594535	1.75	2.0	2.0	1.9747448713915894	5.245112497836532	3.414213562373095	2.7921780353823222	4.3781745744970255	1.914213562373095	1.4743680230989717	2.5958369308453744	0.6889822365046134	1.4819805060619653	0.18898223650461354	0.9819805060619654	0.0	0.0	0.48	1.370950594454669	4.480000000000002	3.4800000000000018	2.480000000000002	35.33668286226412	0.0	0.0	0.0	0.0	0.0	0.0	0.0	0.0	0.0	0.0	22.85368109763997	6.4208216229260096
mobley_7732703	10.270833333333334	-4.1875	10.270833333333334	1.375	0.46101078485857105	148.909	148.909	147.91354676	32.0	0.0	0.4478758800602103	-0.16004778882170304	0.4478758800602103	0.16004778882170304	1.2	1.2	1.2	3.0237157840738176	22.364527976600282	4.5	2.011857892036909	3.5978544311516134	2.0	0.7559289460184544	1.5489272155758065	0.42857142857142844	1.3277469477228494	0.0	0.0	0.0	0.0	0.26999999999999996	0.7219280948873623	5.27	1.1614173210320275	301.82281207133053	35.10340484224962	0.0	0.0	0.0	0.0	0.0	5.085566541578894	0.0	0.0	13.171245143024459	0.0	0.0	0.0
mobley_7735340	3.666666666666667	1.625	3.666666666666667	1.625	0.4683433019217652	68.079	64.047	68.037448128	26.0	0.0	0.09190960426066128	-0.35117678564585386	0.35117678564585386	0.09190960426066128	1.6	2.6	2.8	3.125	61.369930610534254	3.5355339059327378	2.6792644030688355	2.6792644030688355	2.5	1.4270813820172814	1.4270813820172814	0.760575175206886	0.760575175206886	0.4058981391973038	0.4058981391973038	0.21516574145596767	0.21516574145596767	-0.79	1.760495029766198	2.4475296912114013	0.8845561128632765	0.26516218030816796	29.860211521457778	4.9839785209472085	0.0	0.0	0.0	0.0	0.0	0.0	4.9839785209472085	0.0	0.0	0.0	0.0
mobley_7754849	5.554592466616276	-2.2537497637944073	5.554592466616276	0.5555805146132526	0.34347389826428293	384.48700000000014	362.31100000000004	383.98761644399997	116.0	0.0	0.24764248701828978	-0.3219489461304759	0.3219489461304759	0.24764248701828978	0.6842105263157895	0.9473684210526315	1.1578947368421053	4.359571541268355	279.3414689864336	14.778174593052025	11.69594742064356	16.750788126354294	8.949747468305835	6.021071418995511	14.478739390776976	2.94157552881841	15.92704315736556	1.5704903328837818	13.565848447122809	1.0087320006967875	13.711099637000384	1.8399999999999996	2.2944537799220246	20.84	11.413012205652409	9.456846706093224	134.44287384816892	18.09498864684727	0.0	0.0	11.38707520155611	0.0	0.0	0.0	0.0	0.0	0.0	22.76344959222632	51.30866097603979
mobley_7758918	9.368055555555555	-0.74537037037037	9.368055555555555	0.2222222222222221	0.4908446664452931	74.07900000000001	68.03099999999999	74.036779432	30.0	0.0	0.30255843749205596	-0.4812379170193394	0.4812379170193394	0.30255843749205596	2.0	2.2	2.2	2.8473789230876716	40.1577218810798	4.284457050376173	3.0625686671503685	3.0625686671503685	2.270055610029662	1.4883911147617317	1.4883911147617317	0.7472919338166268	0.7472919338166268	0.30245145030582543	0.30245145030582543	0.0	0.0	-0.53	1.3787834934861756	4.469999999999999	1.7581844380403455	3.469999999999999	30.424891108862546	5.106527394840706	0.0	0.0	0.0	0.0	5.969305287951849	4.794537184071822	0.0	0.0	0.0	6.923737199690624	0.0
mobley_7768165	5.1390817901234565	0.7083333333333335	5.1390817901234565	0.7083333333333335	0.4894753713344571	143.41099999999997	139.379	141.918489908	26.0	0.0	0.032014214251992267	-0.12581032716612722	0.12581032716612722	0.032014214251992267	1.75	2.0	2.0	1.9747448713915894	8.0	3.414213562373095	2.1701425083915495	4.512067993524708	1.914213562373095	1.0345224838248486	2.6905138753960998	0.37796447300922714	1.548927215575806	0.07142857142857141	1.113461233437135	0.0	0.0	0.77	1.370950594454669	4.769999999999999	3.7699999999999987	2.769999999999998	39.27500697474919	0.0	0.0	0.0	0.0	0.0	0.0	0.0	0.0	0.0	11.600939890232516	15.929943897949348	0.0
mobley_7769613	3.375	0.3125	3.375	0.3125	0.44859141749877335	137.01999999999998	127.94799999999998	135.988762388	32.0	0.0	0.017310058281612188	-0.08623978500584617	0.08623978500584617	0.017310058281612188	1.2	1.2	1.2	3.0237157840738176	19.11941547876375	4.5	3.8779644730092273	5.4639610121239315	2.0	1.6889822365046137	2.4819805060619657	2.066946709513841	4.445941518185897	0.0	0.0	0.0	0.0	0.48	0.7219280948873623	5.48	1.2920713305898495	119.59111111111118	41.70162497666073	0.0	0.0	0.0	0.0	0.0	0.0	0.0	0.0	0.0	0.0	36.70115549702122	0.0
mobley_7774695	3.026944444444444	1.1597222222222223	3.026944444444444	1.1597222222222223	0.5759031939735615	107.15599999999999	98.08399999999999	107.073499288	42.0	0.0	0.03370429145852783	-0.3881220693538709	0.3881220693538709	0.03370429145852783	1.125	1.75	2.125	2.8320858350070903	145.73281445033504	5.819990956308912	4.886751345948129	4.886751345948129	3.931851652578137	2.6606836025229597	2.6606836025229597	1.616025403784439	1.616025403784439	1.0624642029434528	1.0624642029434528	0.6048195192193409	0.6048195192193409	-0.98	1.9034911933164034	5.162450142450142	2.3586048594225155	0.9971092570832982	49.34620741750161	5.316788604006331	0.0	0.0	0.0	0.0	0.0	0.0	0.0	0.0	0.0	18.19910120538483	12.13273413692322
mobley_778352	2.0833333333333335	1.3796296296296298	2.0833333333333335	1.3796296296296298	0.38212381763757036	70.135	60.05499999999999	70.07825032	30.0	0.0	-0.044222970392810215	-0.08901317275117566	0.08901317275117566	0.044222970392810215	1.4	1.6	1.6	3.1431973062780685	38.0	4.284457050376173	4.077350269189626	4.077350269189626	2.270055610029662	1.8660254037844388	1.8660254037844388	1.3660254037844386	1.3660254037844386	0.5773502691896258	0.5773502691896258	0.0	0.0	-0.26	1.3787834934861756	4.74	2.0073796791443854	3.740000000000001	33.50941645323173	0.0	0.0	0.0	0.0	0.0	0.0	0.0	0.0	0.0	0.0	11.64912463690315	20.771211599071872
mobley_7794077	11.83837112622827	-4.738310185185186	11.83837112622827	0.3344907407407407	0.5933586356198061	180.08499999999998	177.06099999999998	180.014661996	66.0	0.0	0.4226201584048209	-0.31349764159166693	0.4226201584048209	0.31349764159166693	1.25	1.8333333333333333	2.25	3.387249380787866	388.6602977795689	9.35337115112852	5.527740269145034	5.527740269145034	5.40970216816285	2.8025452691673296	2.8025452691673296	1.9833576286961236	1.9833576286961236	1.1246882524206774	1.1246882524206774	0.6203600894498167	0.6203600894498167	-1.5300000000000002	1.826126321168968	8.565510983763131	2.504549395065783	1.5485983920755146	63.055291604652815	4.9839785209472085	5.563451491696996	0.0	0.0	5.559266895052007	11.86604191564695	9.77851570501903	4.794537184071822	13.171245143024459	0.0	0.0	0.0
mobley_7814642	5.5975617283950605	0.4899691358024698	5.5975617283950605	0.4899691358024698	0.5361021552744023	181.449	178.42499999999998	179.930033136	48.0	0.0	0.06066130485936487	-0.08428709445773132	0.08428709445773132	0.06066130485936487	0.8888888888888888	1.5555555555555556	2.0	3.1716780304409156	219.54299954784685	6.8533711511285205	4.365944226596559	6.633731064651923	4.198377302757662	2.304980581226426	3.4388740002541076	1.558430718868818	2.809266752822014	0.881647495466995	1.85577387699275	0.4704998499972051	0.9965423302231505	0.08999999999999991	1.7965675742516067	7.200011001100109	2.7822002817304186	1.751071234522005	68.34120180014197	0.0	0.0	0.0	0.0	0.0	0.0	0.0	0.0	0.0	0.0	34.802819670697545	18.19910120538483
mobley_7829570	12.833244026796514	-4.9082210569412945	12.833244026796514	0.2014330593348448	0.5514127435955851	335.28200000000015	319.1540000000001	335.10929065199997	128.0	0.0	0.4164144436557498	-0.36062126356246843	0.4164144436557498	0.36062126356246843	1.0869565217391304	1.565217391304348	1.8695652173913044	3.6387215129773463	569.6129198986837	17.784092571446664	12.59165503050845	12.59165503050845	10.628446183176258	6.919433478890023	6.919433478890023	4.808305713037862	4.808305713037862	3.2699341913083098	3.2699341913083098	2.1471993549024875	2.1471993549024875	-2.39	2.4564302255412884	18.65852013585638	7.2484255198207075	4.299219696317904	129.54838924425488	4.899909730850478	0.0	5.687386274683562	0.0	11.374772549367124	6.176298517443475	20.228636537531145	0.0	13.171245143024459	0.0	13.344558822616634	13.344558822616634
mobley_7859387	9.768008786848073	0.75	9.768008786848073	0.75	0.3951230978044112	114.18799999999999	100.076	114.104465068	48.0	0.0	0.11949019866492745	-0.30340290814946846	0.30340290814946846	0.11949019866492745	1.25	2.0	2.5	2.616293090417985	50.34851554559677	6.2426406871192865	5.521132465586227	5.521132465586227	3.914213562373095	3.3510573320459267	3.3510573320459267	2.0160019730413006	2.0160019730413006	1.175528666022963	1.175528666022963	0.6544475959273764	0.6544475959273764	-0.33	1.8088121254443208	7.669999999999999	6.670000000000001	5.670000000000001	51.09042581425297	4.794537184071822	6.286160523129555	0.0	0.0	0.0	0.0	0.0	0.0	0.0	0.0	26.186202068468653	6.4208216229260096
mobley_7860938	3.3872222222222224	1.2048611111111112	3.3872222222222224	1.2048611111111112	0.5419214669824942	129.24699999999999	110.09499999999997	129.151749608	56.0	0.0	-0.004902053327343576	-0.3167329494204101	0.3167329494204101	0.004902053327343576	0.8888888888888888	1.3333333333333333	1.6666666666666667	2.595082706793886	37.832293921787276	6.949747468305834	6.742640687119286	6.742640687119286	4.414213562373095	4.121320343559642	4.121320343559642	2.4571067811865466	2.4571067811865466	1.4142135623730947	1.4142135623730947	0.7285533905932736	0.7285533905932736	-0.04	1.88523483624215	8.960000000000003	7.960000000000003	7.9600000000000035	58.84370801221385	5.316788604006331	0.0	0.0	0.0	0.0	0.0	0.0	0.0	0.0	0.0	26.689117645233267	25.93115605767717
mobley_7869158	9.551944444444445	-0.769675925925926	9.551944444444445	0.2731481481481486	0.41091122326183277	119.11999999999998	110.04799999999999	119.058243148	48.0	0.0	0.29426286432970156	-0.31090731751480083	0.31090731751480083	0.29426286432970156	1.875	2.375	2.5	3.2364267831001374	83.35260810785708	6.568914100752346	4.95641551726772	4.95641551726772	3.663902460147014	2.4761301587407187	2.4761301587407187	1.5478815610788337	1.5478815610788337	0.8409261083018557	0.8409261083018557	0.22145995777739855	0.22145995777739855	-0.8	1.6478689002690063	7.2	3.2339506172839507	3.3923076923076927	47.55463682250402	4.8375885837366335	6.103966387748303	0.0	0.0	5.086619042932543	0.0	0.0	0.0	0.0	10.114318268765572	6.923737199690624	13.344558822616634
mobley_7893124	2.224537037037037	0.2929166666666666	2.224537037037037	0.2929166666666666	0.5114006703774442	134.22199999999998	120.10999999999997	134.109550448	54.0	0.0	-0.013185421336817146	-0.06224804505884843	0.06224804505884843	0.013185421336817146	0.9	1.4	1.7	2.9660431785816628	191.02833704135648	7.612884175122364	6.88675134594813	6.88675134594813	4.605171715522539	3.66068360252296	3.66068360252296	3.6160254037844393	3.6160254037844393	1.639814472133079	1.639814472133079	0.9381528525526742	0.9381528525526742	-0.78	1.8822423779323865	7.328459869848157	2.4517901863265905	1.598288065805947	62.89117157708339	0.0	0.0	0.0	0.0	0.0	0.0	0.0	0.0	0.0	0.0	51.103046941379915	10.978441961093775
mobley_7912193	11.326939720332577	-0.3347685185185185	11.326939720332577	0.14824832556479417	0.5907863493842794	194.22999999999996	180.11799999999997	194.094294308	76.0	0.0	0.3376218438135609	-0.5079661787854334	0.5079661787854334	0.3376218438135609	1.3571428571428572	2.0	2.5714285714285716	2.4810725342253392	289.90588306124454	10.38890505706126	8.194431596745831	8.194431596745831	6.736382105218448	4.699004209041122	4.699004209041122	3.036346606029851	3.036346606029851	1.834054350942814	1.834054350942814	0.9900502841663594	0.9900502841663594	-1.51	2.188857824938596	10.570064051240992	5.269484963122046	3.0883626680736627	83.32541477322667	9.843390348640755	5.749511833283905	0.0	0.0	0.0	5.969305287951849	0.0	4.794537184071822	0.0	0.0	13.344558822616634	30.68628989677245
mobley_7913234	8.726697845804988	-0.3177258125472411	8.726697845804988	0.3177258125472411	0.5691411711335806	132.20299999999997	116.07499999999997	132.115029752	56.0	0.0	0.07451271252800169	-0.39101902353209184	0.39101902353209184	0.07451271252800169	1.5555555555555556	2.2222222222222223	2.6666666666666665	2.7466909068574954	52.87784055857758	7.112884175122364	6.2612392798996375	6.2612392798996375	4.270055610029662	3.528254499776823	3.528254499776823	2.277489713769883	2.277489713769883	1.0012819213025042	1.0012819213025042	0.5002887311139365	0.5002887311139365	-0.08	1.8005768964064195	8.92	6.046262626262625	7.920000000000001	56.836682695912096	9.843390348640755	0.0	0.0	0.0	0.0	0.0	0.0	0.0	0.0	0.0	13.344558822616634	13.344558822616634
mobley_7943327	10.189583333333333	-0.1226851851851849	10.189583333333333	0.1226851851851849	0.485245073645189	102.133	92.05299999999998	102.06807956	42.0	0.0	0.304986319783951	-0.4659767306979968	0.4659767306979968	0.304986319783951	1.5714285714285714	2.142857142857143	2.2857142857142856	3.0025905286741326	59.10049400592804	5.698670612749268	4.730710143300821	4.730710143300821	3.308060412490447	2.4646903780250446	2.4646903780250446	1.1585745604136395	1.1585745604136395	0.5940003396070641	0.5940003396070641	0.2630497103308105	0.2630497103308105	-0.53	1.679822907155627	6.47	3.6528153564899446	3.2963341491124023	43.47408681496663	4.736862953800049	0.0	0.0	0.0	0.0	5.969305287951849	4.794537184071822	0.0	0.0	0.0	6.923737199690624	6.923737199690624
mobley_7977115	8.857916666666666	-0.05092592592592626	8.857916666666666	0.05092592592592626	0.5729664843005483	102.177	88.065	102.104465068	44.0	0.0	0.053711905178556944	-0.3931423955826943	0.3931423955826943	0.053711905178556944	1.4285714285714286	2.0	2.142857142857143	2.8318199660707837	35.161259458730164	5.698670612749269	5.145884208249226	5.145884208249226	3.308060412490447	2.988909033047982	2.988909033047982	1.8507469313235994	1.8507469313235994	1.0931480451301931	1.0931480451301931	0.5373477353374435	0.5373477353374435	-0.04	1.679822907155627	6.96	4.127785234899329	3.799034859521332	45.35819535200859	5.106527394840706	0.0	0.0	0.0	0.0	0.0	0.0	0.0	0.0	0.0	20.268296022307258	12.841643245852019
mobley_7983227	8.33476851851852	0.32986111111111116	8.33476851851852	0.32986111111111116	0.5340885234757722	88.15	76.05399999999999	88.088815004	38.0	0.0	0.04560232938954998	-0.39609919499473895	0.39609919499473895	0.04560232938954998	1.6666666666666667	2.1666666666666665	2.1666666666666665	2.7541847860376616	23.11941547876375	4.99156383156272	4.4387774270626785	4.4387774270626785	2.808060412490447	2.4171813973207374	2.4171813973207374	1.6959941918214572	1.6959941918214572	1.0085970557673118	1.0085970557673118	0.12909944487358055	0.12909944487358055	-0.04	1.6500224216483543	5.959999999999999	3.1616129032258065	2.212525252525253	38.99325323761199	5.106527394840706	0.0	0.0	0.0	0.0	0.0	0.0	0.0	0.0	0.0	20.268296022307258	5.917906046161393
mobley_7988076	10.036148904006048	0.18111111111111144	10.036148904006048	0.18111111111111144	0.5681374031144324	122.12299999999996	116.07499999999997	122.036779432	46.0	0.0	0.14955257942872063	-0.5079662192772983	0.5079662192772983	0.14955257942872063	1.2222222222222223	1.7777777777777777	2.2222222222222223	3.0097819477865997	200.66106510209755	6.69023444431199	4.7422132319119505	4.7422132319119505	4.325698502695488	2.5693513977862263	2.5693513977862263	1.709383353278253	1.709383353278253	1.029170897844233	1.029170897844233	0.5528892650877559	0.5528892650877559	-1.31	1.9003726279897948	5.820039011703511	2.306763635550358	1.2877050319358112	52.75210108613335	5.106527394840706	12.03567235641346	0.0	0.0	0.0	0.0	4.794537184071822	0.0	0.0	0.0	0.0	24.26546827384644
mobley_8006582	1.5	1.5	1.5	1.5	0.40836192922302755	70.135	60.05499999999999	70.07825032	30.0	0.0	-0.0533059727891157	-0.0533059727891157	0.0533059727891157	0.0533059727891157	0.4	0.6	0.8	2.083333333333333	11.60964047443681	3.5355339059327378	3.5355339059327373	3.5355339059327373	2.5	2.4999999999999996	2.4999999999999996	1.7677669529663684	1.7677669529663684	1.2499999999999996	1.2499999999999996	0.883883476483184	0.883883476483184	0.0	1.760495029766198	3.2	1.44	0.64	33.19318833188676	0.0	0.0	0.0	0.0	0.0	0.0	0.0	0.0	0.0	0.0	32.10410811463005	0.0
mobley_8011706	9.430555555555555	0.75	9.430555555555555	0.75	0.3902682398861675	73.095	66.03899999999999	73.052763844	30.0	0.0	0.2086847180796838	-0.35138679501082243	0.35138679501082243	0.2086847180796838	1.6	1.8	1.8	2.825749368745867	33.87430298092722	4.284457050376173	3.4328121551534467	3.4328121551534467	2.270055610029662	1.3883283411425928	1.3883283411425928	1.0690206303332261	1.0690206303332261	0.210818510677892	0.210818510677892	0.0	0.0	-0.53	1.3787834934861756	4.469999999999999	1.7581844380403455	3.469999999999999	31.3904910268699	4.899909730850478	0.0	0.0	6.410095306116121	0.0	0.0	4.794537184071822	0.0	0.0	0.0	0.0	0.0
mobley_8048190	9.222222222222221	-0.33333333333333304	9.222222222222221	0.33333333333333304	0.40103092275538377	59.068	54.028000000000006	59.03711378	24.0	0.0	0.21379017959217533	-0.36992058791265336	0.36992058791265336	0.21379017959217533	2.0	2.0	2.0	2.8030394876740514	29.019550008653873	3.5773502691896257	2.485598559653489	2.485598559653489	1.7320508075688772	0.9927992798267444	0.9927992798267444	0.6106504100245024	0.6106504100245024	0.0	0.0	0.0	0.0	-0.53	0.8112781244591328	3.4699999999999998	0.8748582995951415	1.1560092559629747	24.605605939282636	5.733667477162185	0.0	0.0	5.907179729351506	0.0	0.0	4.794537184071822	0.0	0.0	0.0	0.0	0.0
mobley_8052240	12.24212962962963	-0.17287037037037	12.24212962962963	0.13657407407407374	0.5931316338727307	223.231	214.15899999999996	223.063328528	82.0	0.0	0.19608902053879004	-0.3981092457690793	0.3981092457690793	0.19608902053879004	0.7058823529411765	1.2941176470588236	2.0	2.3740939300606247	659.0218277807028	11.991199352633215	8.935298734444734	8.935298734444734	8.198377302757663	5.268290630104595	5.268290630104595	3.973632431366075	3.973632431366075	2.984691499074754	2.984691499074754	2.171673777192344	2.171673777192344	-2.4199999999999995	2.35654008815082	9.781107035232179	3.2844297092443573	1.223467513526457	97.87548529792524	5.733667477162185	0.0	11.566489892729878	0.0	0.0	0.0	9.589074368143644	0.0	0.0	0.0	36.39820241076966	6.06636706846161
mobley_8057732	8.72861111111111	0.20601851851851882	8.72861111111111	0.20601851851851882	0.5671077548351335	128.55799999999996	123.51799999999999	128.00289246	42.0	0.0	0.11656188830495293	-0.5079113889979311	0.5079113889979311	0.11656188830495293	1.375	2.125	2.5	3.077660437970554	168.38833891467198	5.983127663125442	4.134579145267688	4.890508091286144	3.7876937002347035	2.233956239300511	2.6119207123097383	1.4798711036771022	1.9163068841490871	0.8082007192070699	1.0432978219948086	0.47612633837099083	0.6606547175986197	-0.6900000000000001	1.6423714487439025	5.446798905608755	2.052669547891518	1.138019488647966	52.528903098574645	5.106527394840706	5.749511833283905	0.0	0.0	0.0	0.0	0.0	0.0	0.0	0.0	17.667306958694127	18.19910120538483
mobley_8117218	6.824158950617283	-1.3746913580246907	6.824158950617283	0.04668209876543172	0.3426777863228231	380.913	372.84900000000016	377.87063095599996	104.0	0.0	0.16635904769380647	-0.36896126247287175	0.36896126247287175	0.16635904769380647	0.8421052631578947	1.263157894736842	1.6842105263157894	1.8029074597936312	516.4228624657378	13.533015715890103	9.347243524843531	13.882817200954259	8.775727571947288	6.249144789936064	8.51693162799143	6.306182474345139	9.58183366430107	5.92329358323656	10.215793303651179	5.298209213835468	8.434422265529774	1.44	2.9115223693703713	12.932158223084155	3.2014111163459638	0.9859582678778774	139.96799807715874	4.736862953800049	9.748344582882218	4.33335411348544	0.0	0.0	0.0	0.0	0.0	0.0	23.20187978046503	46.40375956093006	30.092445807571586
mobley_8118832	7.756944444444445	0.08333333333333326	7.756944444444445	0.08333333333333326	0.425825650815454	58.080000000000005	52.032	58.041864812	24.0	0.0	0.06093122118130107	-0.3923178086285883	0.3923178086285883	0.06093122118130107	2.0	2.25	2.25	2.296835261919139	17.24511249783653	3.414213562373095	2.4387774270626785	2.4387774270626785	1.914213562373095	1.1327243469445638	1.1327243469445638	0.4712493204298682	0.4712493204298682	0.12909944487358055	0.12909944487358055	0.0	0.0	-0.30000000000000004	1.370950594454669	3.7	2.700000000000001	1.7000000000000013	25.573765976634522	5.106527394840706	0.0	0.0	0.0	0.0	0.0	0.0	0.0	0.0	6.578935683598497	6.076020106833881	0.0
mobley_8124669	11.952650226757369	-0.13044753086419725	11.952650226757369	0.03714002267573702	0.5869316273905797	269.772	249.61199999999997	269.11825656	100.0	0.0	0.24331612217612267	-0.3638897980693819	0.3638897980693819	0.24331612217612267	1.2777777777777777	1.8333333333333333	2.2222222222222223	3.2766131919478862	384.5305068733243	13.543605595440512	11.20215258175198	11.958081527770435	8.688600470052329	6.150640843729038	6.685163327553887	4.005148726191472	4.272409968103896	2.9084339722562773	3.137065778307713	2.0242919406220388	2.168568796561609	-1.06	2.42624645169358	14.999031877213696	7.391222319261366	3.238713659784499	113.68910726130555	4.736862953800049	12.610820192469824	0.0	5.907179729351506	0.0	0.0	9.694446914922299	0.0	0.0	11.600939890232516	32.046575604766076	23.96854622924601
mobley_8127829	2.162037037037037	1.1397222222222223	2.162037037037037	1.1397222222222223	0.5147578217927746	106.16799999999999	96.08799999999998	106.07825032	42.0	0.0	-0.03074408282510195	-0.06224874165506165	0.06224874165506165	0.03074408282510195	1.125	1.75	2.125	2.8320858350070903	141.38429890473827	5.819990956308912	5.093858127134677	5.093858127134677	3.931851652578137	2.971343774302781	2.971343774302781	1.839151950246763	1.839151950246763	1.2510729525413522	1.2510729525413522	0.7137128315712067	0.7137128315712067	-0.78	1.9034911933164034	5.358504155124653	2.50834780755501	1.0935372033822537	50.16128734829017	0.0	0.0	0.0	0.0	0.0	0.0	0.0	0.0	0.0	0.0	37.255572541998674	11.984273114623004
mobley_819018	8.553384196271102	0.16731623204837498	8.553384196271102	0.16731623204837498	0.6171312932317708	154.253	136.10899999999998	154.135765196	64.0	0.0	0.06144351054774095	-0.39229736991721587	0.39229736991721587	0.06144351054774095	1.1818181818181819	1.8181818181818181	2.272727272727273	3.54438743137085	150.25571236699292	8.69023444431199	7.723234477438853	7.723234477438853	5.163902460147014	4.0636280067274635	4.0636280067274635	3.0532005505033757	3.0532005505033757	1.5310097978029482	1.5310097978029482	0.8464137068445395	0.8464137068445395	-0.56	1.8687620344865719	10.44	6.1695841223704875	7.335554906673255	69.43875774522652	5.106527394840706	0.0	0.0	0.0	0.0	0.0	0.0	0.0	0.0	0.0	23.2982492738063	33.61285484492389
mobley_8191186	10.652777777777779	-4.192901234567901	10.652777777777779	1.2569444444444446	0.4255929603251894	118.48500000000001	116.46900000000001	117.979712404	38.0	0.0	0.4017239426310728	-0.1697334921102328	0.4017239426310728	0.1697334921102328	1.3333333333333333	1.5	1.5	3.168489872670569	38.54808140664299	5.207106781186548	2.7189646732234563	3.474893619241911	2.5606601717798214	1.187761342019539	1.7222838258443878	0.7488081981105629	1.0160694400229873	0.15152288168283157	0.4545686450484948	0.0	0.0	0.07999999999999996	1.3516441151533922	6.080000000000001	1.6870094800344728	4.08	37.90406557788653	0.0	5.880003444970339	0.0	0.0	0.0	6.176298517443475	0.0	0.0	13.171245143024459	11.600939890232516	0.0	0.0
mobley_8207196	5.679254220206601	0.19620370370370388	5.679254220206601	0.19620370370370388	0.7710639211017837	201.661	189.565	201.07812306399998	72.0	0.0	0.22844701487188132	-0.3543182642119109	0.3543182642119109	0.22844701487188132	1.0	1.4615384615384615	1.8461538461538463	2.8288672837931865	253.33545368371153	9.681798275874712	7.633818821882196	8.389747767900651	6.257550155273626	4.151943366564129	4.529907839573357	2.3123148148504513	2.650376516741858	1.2779033798329427	1.4469342307786457	0.8244286981063467	0.9845370181810436	-1.1	2.036643885284712	9.984033613445378	4.811985946578983	3.022964882181997	81.9531061140207	10.633577208012662	0.0	0.0	17.180264882017248	0.0	0.0	0.0	0.0	14.951935562841626	0.0	0.0	25.448414289613766
mobley_820789	9.599305555555556	-0.7106481481481481	9.599305555555556	0.2916666666666665	0.5434407472889116	88.10600000000001	80.042	88.052429496	36.0	0.0	0.30282893657949883	-0.48123051640943176	0.48123051640943176	0.30282893657949883	1.8333333333333333	2.3333333333333335	2.3333333333333335	2.831257109931365	49.50977500432694	4.991563831562721	3.769675448336916	3.769675448336916	2.770055610029662	1.9883911147617317	1.9883911147617317	1.1437385432233529	1.1437385432233529	0.46386547149095514	0.46386547149095514	0.2138654714909552	0.2138654714909552	-0.53	1.3485878960124225	5.469999999999999	2.693713646532438	3.4699999999999998	36.78983322325915	5.106527394840706	0.0	0.0	0.0	0.0	5.969305287951849	4.794537184071822	0.0	0.0	0.0	6.923737199690624	6.4208216229260096
mobley_8208692	6.176121189216426	0.10559177374653617	6.176121189216426	0.10559177374653617	0.3143277454606898	429.7720000000001	427.75600000000003	425.766471504	106.0	0.0	0.0799580298791308	-0.08354926878751401	0.08354926878751401	0.0799580298791308	0.45	0.95	1.55	2.860721792399519	707.5791147319977	15.187716254269356	9.178416322453067	15.225847890600708	9.251795315372458	4.916558430416161	7.94027421448998	3.6910743437158224	6.802497088983778	2.4861159363498513	5.797725572909242	1.5678925861463304	3.580433230124179	0.76	2.3922821419506373	17.11919928633218	6.479848053181389	2.9535110580827872	154.91462714061439	0.0	0.0	0.0	0.0	0.0	0.0	0.0	0.0	0.0	0.0	92.80751912186011	12.13273413692322
mobley_8221999	7.81625	0.6944444444444444	7.81625	0.6944444444444444	0.45506987992747255	69.107	62.05099999999999	69.057849224	28.0	0.0	0.0621137429049083	-0.1983475739310898	0.1983475739310898	0.0621137429049083	1.8	2.4	2.4	2.4836995705912646	42.09986547010987	4.121320343559643	3.361427157873053	3.361427157873053	2.414213562373095	1.7842669695298001	1.7842669695298001	0.9081138830084188	0.9081138830084188	0.3618033988749894	0.3618033988749894	0.11180339887498945	0.11180339887498945	-0.51	1.4056390622295665	4.49	3.49	3.490000000000001	32.226657052488086	0.0	0.0	0.0	0.0	0.0	0.0	0.0	0.0	5.261891554738487	0.0	6.923737199690624	6.4208216229260096
mobley_8260524	4.597222222222222	1.6527777777777777	4.597222222222222	1.6527777777777777	0.34772809547953587	40.065	36.033	40.031300128	16.0	0.0	-0.0029671457278247545	-0.1204050604029647	0.1204050604029647	0.0029671457278247545	2.0	2.0	2.0	2.475534205527556	21.509775004326936	2.7071067811865475	2.0773502691896257	2.0773502691896257	1.4142135623730951	0.7886751345948129	0.7886751345948129	0.2886751345948129	0.2886751345948129	0.0	0.0	0.0	0.0	-0.44	0.9182958340544894	2.56	1.5600000000000003	1.5599999999999996	20.468360648482037	0.0	0.0	0.0	0.0	0.0	0.0	0.0	0.0	0.0	12.343784214475903	0.0	6.923737199690624
mobley_8311303	6.146028596623834	0.3235701688082646	6.146028596623834	0.3235701688082646	0.4687210242976452	360.8820000000001	356.85000000000014	357.844416208	94.0	0.0	0.06862268408210546	-0.08271244018255351	0.08271244018255351	0.06862268408210546	0.5555555555555556	1.1111111111111112	1.6111111111111112	2.7377483716270734	594.2000798683471	13.4472292782632	8.577187914813868	13.112761590924595	8.413591357920936	4.699277559929892	6.967064397985258	3.472065264869691	5.856794717850572	2.3200711466662733	4.633911486818686	1.4782460065922882	2.8040606860694095	0.17999999999999994	2.314050966804373	14.586227811599894	5.6636735958285	2.6971387556458106	134.308094686851	0.0	0.0	0.0	0.0	0.0	0.0	0.0	0.0	0.0	0.0	75.6720064098567	23.762552697081826
mobley_8311321	10.098765432098766	-2.6944444444444446	10.098765432098766	2.6944444444444446	0.391551672656957	86.468	85.46000000000001	85.973484152	26.0	0.0	0.311892976545013	-0.1919545254547639	0.311892976545013	0.1919545254547639	1.5	1.5	1.5	2.3237900077244498	10.75488750216347	3.5773502691896257	1.7112436882173077	2.4671726342357623	1.7320508075688772	0.6546536707079772	1.091089451179962	0.24743582965269675	0.5773502691896257	0.0	0.0	0.0	0.0	0.14999999999999997	0.8112781244591328	4.150000000000002	1.4674603174603182	126.37222222222238	27.373588060563694	0.0	0.0	0.0	0.0	0.0	5.884626566903522	0.0	0.0	8.78083009534964	0.0	11.600939890232516	0.0
mobley_8320545	9.17361111111111	-0.375	9.17361111111111	0.02777777777777768	0.3316647504964367	75.067	70.027	75.0320284	30.0	0.0	0.20064608791858585	-0.26456002874527473	0.26456002874527473	0.20064608791858585	2.0	2.2	2.2	2.8473789230876716	42.91260938324327	4.284457050376173	2.9708169576142316	2.9708169576142316	2.270055610029662	1.3884829188734962	1.3884829188734962	0.648962255013992	0.648962255013992	0.2581988897471611	0.2581988897471611	0.0	0.0	-0.6000000000000001	1.3787834934861756	4.400000000000001	1.6941176470588244	3.4000000000000026	29.757168864725955	0.0	0.0	0.0	6.544756405912575	0.0	0.0	10.114318268765572	0.0	0.0	0.0	0.0	0.0
mobley_8337722	9.70976851851852	-0.02893518518518534	9.70976851851852	0.02893518518518534	0.6179494584335714	156.269	136.10899999999998	156.15141526	66.0	0.0	0.05729302557713654	-0.39282090888948124	0.39282090888948124	0.05729302557713654	1.2727272727272727	1.9090909090909092	2.3636363636363638	2.437159260034696	120.04118472439221	8.430721420318147	7.877935015818105	7.877935015818105	5.109060905280623	4.789909525838158	4.789909525838158	4.3934434362154375	4.3934434362154375	2.9871899080425637	2.9871899080425637	2.151882327652432	2.151882327652432	-0.04	1.8537307459098344	9.05124087591241	3.5728285052475055	2.193985626557494	69.8121326560658	5.106527394840706	0.0	0.0	0.0	0.0	0.0	0.0	0.0	0.0	0.0	27.19203322199788	30.5953613843362
mobley_8337977	10.254166666666666	0.2870370370370374	10.254166666666666	0.2870370370370374	0.5150193170931499	100.16099999999999	88.06499999999998	100.088815004	42.0	0.0	0.12959512117371577	-0.3000199627172533	0.3000199627172533	0.12959512117371577	1.5714285714285714	2.0	2.0	3.1260066523906342	64.58027134782355	5.861807319565799	5.192705340840036	5.192705340840036	3.125897657686229	2.6206263646683197	2.6206263646683197	2.299986098471895	2.299986098471895	0.6957057690291278	0.6957057690291278	0.5749149571305298	0.5749149571305298	-0.33	1.272905595320056	6.670000000000001	2.779490232395047	5.669999999999999	44.72548369985634	4.794537184071822	5.783244946364939	0.0	0.0	0.0	0.0	0.0	0.0	0.0	0.0	13.847474399381248	12.841643245852017
mobley_8426916	3.111111111111111	1.09375	3.111111111111111	1.09375	0.5048540523547576	73.13900000000001	62.05099999999999	73.08914935199999	32.0	0.0	-0.007751361127527677	-0.317281591027501	0.317281591027501	0.007751361127527677	1.2	1.6	1.6	2.19060968716425	11.119415478763749	4.121320343559643	3.914213562373095	3.914213562373095	2.414213562373095	2.1213203435596424	2.1213203435596424	0.9571067811865475	0.9571067811865475	0.4999999999999999	0.4999999999999999	0.24999999999999994	0.24999999999999994	-0.04	1.4056390622295665	4.960000000000001	3.9600000000000004	3.9600000000000004	33.38393955462741	5.316788604006331	0.0	0.0	0.0	0.0	0.0	0.0	0.0	0.0	0.0	13.847474399381248	13.08951281182515
mobley_8427539	9.590277777777779	-0.24537037037037002	9.590277777777779	0.24537037037037002	0.46174544090016045	73.095	66.03899999999999	73.052763844	30.0	0.0	0.21663411115846473	-0.3696890269934933	0.3696890269934933	0.21663411115846473	2.0	2.2	2.2	2.8473789230876716	42.1577218810798	4.284457050376173	3.1927053408400363	3.1927053408400363	2.270055610029662	1.5534594516065656	1.5534594516065656	0.8198662333203697	0.8198662333203697	0.348461712529338	0.348461712529338	0.0	0.0	-0.53	1.3787834934861756	4.469999999999999	1.7581844380403455	3.469999999999999	30.970548053679245	5.733667477162185	0.0	0.0	5.907179729351506	0.0	0.0	4.794537184071822	0.0	0.0	0.0	6.923737199690624	0.0
mobley_8436428	2.263888888888889	0.8749999999999998	2.263888888888889	0.8749999999999998	0.5001817914751358	100.20500000000001	84.07699999999998	100.12520051199999	44.0	0.0	-0.04688931685947847	-0.06276378738606951	0.06276378738606951	0.04688931685947847	0.8571428571428571	1.1428571428571428	1.1428571428571428	2.953223174561293	29.302968908806456	5.861807319565799	5.8618073195657985	5.8618073195657985	3.125897657686229	3.125897657686229	3.125897657686229	3.0233959606302196	3.0233959606302196	0.9428090415820635	0.9428090415820635	0.9428090415820635	0.9428090415820635	0.0	1.272905595320056	7.0	3.061224489795918	6.0	46.92890371420919	0.0	0.0	0.0	0.0	0.0	0.0	0.0	0.0	0.0	0.0	27.694948798762496	18.256633715248796
mobley_8449031	2.375	1.1875	2.375	1.1875	0.5183748699715436	101.193	86.073	101.12044947999999	44.0	0.0	-0.004743854124823915	-0.3041599430182366	0.3041599430182366	0.004743854124823915	0.8571428571428571	1.1428571428571428	1.1428571428571428	2.9923028831940863	25.651484454403228	5.698670612749268	5.5685339390596	5.5685339390596	3.3460652149512318	3.0700036416101564	3.0700036416101564	1.6195036913004504	1.6195036913004504	1.3416407864998734	1.3416407864998734	0.6708203932499367	0.6708203932499367	-0.04	1.719973094021975	6.96	4.127785234899329	2.6311409395973158	46.32379527001595	4.899909730850478	0.0	0.0	0.0	0.0	0.0	0.0	0.0	0.0	0.0	20.771211599071872	19.634269217737724
mobley_8467917	2.2118055555555554	1.2569444444444444	2.2118055555555554	1.2569444444444444	0.37585889993223304	98.18900000000001	84.07699999999998	98.109550448	42.0	0.0	-0.03509387329465243	-0.09166420096099578	0.09166420096099578	0.03509387329465243	1.4285714285714286	2.142857142857143	2.5714285714285716	2.6891574118399517	44.0	5.535533905932738	5.276020881938894	5.276020881938894	3.414213562373095	3.02603867417337	3.02603867417337	1.7112641189169358	1.7112641189169358	0.9600464628873877	0.9600464628873877	0.4886419420963561	0.4886419420963561	-0.26	1.690933805959686	6.74	5.740000000000001	5.739999999999999	46.23930068202494	0.0	0.0	0.0	0.0	0.0	0.0	0.0	0.0	0.0	0.0	31.917420659210403	13.344558822616634
mobley_8492526	9.56375	0.7326388888888888	9.56375	0.7326388888888888	0.3742788667470001	86.13400000000001	76.05399999999999	86.07316494	36.0	0.0	0.11949002111110747	-0.3034029096435604	0.3034029096435604	0.11949002111110747	1.6666666666666667	2.3333333333333335	2.5	2.4884037718761123	32.919684538544	4.828427124746191	4.106918903213131	4.106918903213131	2.914213562373095	2.3510573320459267	2.3510573320459267	1.3088951918547531	1.3088951918547531	0.675528666022963	0.675528666022963	0.2874574785652648	0.2874574785652648	-0.33	1.6143308351592656	5.670000000000001	4.67	3.67	38.36054158545974	4.794537184071822	6.286160523129555	0.0	0.0	0.0	0.0	0.0	0.0	0.0	0.0	13.344558822616634	6.4208216229260096
mobley_8514745	10.184675453514739	-0.17490457294028716	10.184675453514739	0.17490457294028716	0.4277197407264159	130.18699999999998	116.07499999999999	130.099379688	54.0	0.0	0.3021228679209696	-0.4658776881575565	0.4658776881575565	0.3021228679209696	1.4444444444444444	2.111111111111111	2.5555555555555554	2.828868134909685	78.98533616859814	7.112884175122364	6.144923705673916	6.144923705673916	4.270055610029662	3.4040302062452237	3.4040302062452237	2.0471501175130817	2.0471501175130817	1.053216162902931	1.053216162902931	0.5679595955473012	0.5679595955473012	-0.53	1.8005768964064195	8.470000000000002	5.603868808567606	7.470000000000003	56.20397104375986	4.736862953800049	0.0	0.0	0.0	0.0	5.969305287951849	4.794537184071822	0.0	0.0	0.0	19.765380445542643	6.4208216229260096
mobley_8522124	5.060742630385487	0.9583333333333334	5.060742630385487	0.9583333333333334	0.385205719157119	110.2	96.08799999999998	110.109550448	46.0	0.0	0.008600938043744328	-0.12010931578970033	0.12010931578970033	0.008600938043744328	1.25	2.0	2.5	2.646949873687806	66.59772060569361	6.242640687119286	5.612884175122363	5.612884175122363	3.914213562373095	3.349335306374634	3.349335306374634	2.0147843170117525	2.0147843170117525	1.174667653187317	1.174667653187317	0.6538387679126024	0.6538387679126024	-0.44	1.8088121254443208	7.5600000000000005	6.5600000000000005	5.559999999999999	52.29307122046507	0.0	0.0	0.0	0.0	0.0	0.0	0.0	0.0	0.0	12.343784214475903	26.186202068468653	6.4208216229260096
mobley_8525830	2.4107722222222225	1.325	2.4107722222222225	1.325	0.3711252472895283	198.04699999999997	186.959	197.990548352	38.0	0.0	-0.0004729843210469378	-0.08637591859915136	0.08637591859915136	0.0004729843210469378	1.3333333333333333	2.0	2.1666666666666665	2.3390923149762908	15.900134529890124	4.828427124746191	4.206391597755417	6.363889888931739	2.914213562373095	2.4743680230989717	3.9999496951881373	1.396089017691161	2.4748381632793213	0.7371840115494858	1.4999748475940686	0.34449111825230666	0.883865691046387	0.73	1.6143308351592656	6.730000000000001	5.73	4.730000000000001	53.460857606459626	0.0	0.0	0.0	0.0	0.0	0.0	0.0	0.0	0.0	0.0	42.3562510726107	10.84837402522042
mobley_852937	11.975555555555555	-0.33074074074074034	11.975555555555555	0.0892592592592596	0.5392148187981867	112.10299999999997	107.06299999999997	112.032443	42.0	0.0	0.12297776341777879	-0.5079633944920985	0.5079633944920985	0.12297776341777879	1.125	1.625	2.0	3.0324555320336755	147.38833891467198	5.983127663125442	4.134579145267688	4.134579145267688	3.7876937002347035	2.233956239300511	2.233956239300511	1.4764167799831538	1.4764167799831538	0.8266262022961458	0.8266262022961458	0.4410908789258507	0.4410908789258507	-1.05	1.769973094021975	5.09388489208633	1.8200415093161888	0.9641693455260449	46.39117227461921	5.106527394840706	11.5667326743298	0.0	0.0	0.0	0.0	0.0	4.39041504767482	0.0	0.0	0.0	24.26546827384644
mobley_8558116	5.098194444444444	0.9131944444444444	5.098194444444444	0.9131944444444444	0.4238893295863885	101.14899999999999	90.06099999999999	101.084063972	42.0	0.0	0.05935009782049656	-0.37879317645966615	0.37879317645966615	0.05935009782049656	1.2857142857142858	1.8571428571428572	2.142857142857143	2.1229179499593664	50.041843979966416	5.112884175122364	4.683889010710011	4.683889010710011	3.393846850117352	2.6570193967232596	2.6570193967232596	1.9156483609794073	1.9156483609794073	1.234690681946664	1.234690681946664	0.6546385470731715	0.6546385470731715	-0.08	1.6856161633204378	5.0645086705202305	2.28455463728191	1.4502520151005	44.066567231597	9.636772684650527	0.0	0.0	0.0	0.0	0.0	0.0	0.0	0.0	0.0	0.0	7.04767198267719
mobley_8573194	9.40486111111111	0.7083333333333333	9.40486111111111	0.7083333333333333	0.4443450475833798	72.107	64.04299999999999	72.057514876	30.0	0.0	0.11947978113414225	-0.30340309725779463	0.30340309725779463	0.11947978113414225	1.8	2.4	2.4	2.4017152226171965	24.828921423310437	4.121320343559643	3.399812122026584	3.399812122026584	2.414213562373095	1.8510573320459265	1.8510573320459265	0.9553418012614794	0.9553418012614794	0.4065262647925708	0.4065262647925708	0.11785113019775793	0.11785113019775793	-0.33	1.4056390622295665	4.67	3.67	3.67	31.99559947106314	4.794537184071822	6.286160523129555	0.0	0.0	0.0	0.0	0.0	0.0	0.0	0.0	6.923737199690624	6.4208216229260096
[truncated: 87 more rows]
[truncated: 151 more columns]
