# Supplementary material for: Evaluating High-Variance Leaves as Uncertainty Measure for Random Forest Regression
Source: Molecules. 2021 Oct 28;26(21):6514. doi: 10.3390/molecules26216514 (PMC8588039; doi:10.3390/molecules26216514)
Supplement: Supplementary file 1 [file molecules-26-06514-s001.zip › supplementary_materials/data_sets/non-bioactivity/tetrah/descriptors/rdkit/X.csv]

id;MaxEStateIndex;MinEStateIndex;MaxAbsEStateIndex;MinAbsEStateIndex;qed;MolWt;HeavyAtomMolWt;ExactMolWt;NumValenceElectrons;NumRadicalElectrons;MaxPartialCharge;MinPartialCharge;MaxAbsPartialCharge;MinAbsPartialCharge;FpDensityMorgan1;FpDensityMorgan2;FpDensityMorgan3;BalabanJ;BertzCT;Chi0;Chi0n;Chi0v;Chi1;Chi1n;Chi1v;Chi2n;Chi2v;Chi3n;Chi3v;Chi4n;Chi4v;HallKierAlpha;Ipc;Kappa1;Kappa2;Kappa3;Lab…
2683434;10.334475308641975;-0.6318518518518514;10.334475308641975;0.06382716049382653;0.43642666972218;207.01600000000002;202.98399999999998;205.964982728;64.0;0.0;0.2946416500619247;-0.39193681929886703;0.39193681929886703;0.2946416500619247;1.4166666666666667;2.0;2.5;3.3738590108748694;340.5651246505103;9.300964908321227;5.751689930015016;7.263547822051925;5.519744507803582;2.910095315403382;3.…
827236;10.410092592592592;-0.5229629629629624;10.410092592592592;0.10069444444444398;0.49187738394202285;295.918;291.886;293.863951568;64.0;0.0;0.2939052937728531;-0.3922349142885033;0.3922349142885033;0.2939052937728531;1.4166666666666667;2.0;2.5;3.3738590108748694;340.5651246505103;9.300964908321227;5.751689930015016;8.923683008244424;5.519744507803582;2.910095315403382;4.496091854518086;2.0775…
3531199;10.393117283950618;-0.8251851851851844;10.393117283950618;0.20287037037037003;0.46048765977830153;217.56799999999998;213.53599999999997;216.989033288;74.0;0.0;0.3000263854925356;-0.3919308310678679;0.3919308310678679;0.3000263854925356;1.2142857142857142;1.7857142857142858;2.2142857142857144;3.4275044779343165;419.78279819267453;10.878315177510851;6.637435633433473;7.393364579451928;6.430…
1817738;10.430925925925926;-0.7707407407407398;10.430925925925926;0.12444444444444414;0.4959747658190595;262.019;257.98699999999997;260.938517708;74.0;0.0;0.2996512812792479;-0.3922285814814755;0.3922285814814755;0.2996512812792479;1.2142857142857142;1.7857142857142858;2.2142857142857144;3.4275044779343165;419.78279819267453;10.878315177510851;6.637435633433473;8.223432172548177;6.43042811032654;…
5388625;10.393117283950618;-0.8251851851851852;10.393117283950618;0.09944444444444422;0.46048765977830153;217.56799999999998;213.536;216.989033288;74.0;0.0;0.30023079365247435;-0.38749923759720556;0.38749923759720556;0.30023079365247435;1.1428571428571428;1.5;1.7857142857142858;3.472584005406869;384.53279819267465;10.878315177510851;6.637435633433474;7.393364579451928;6.43042811032654;3.309868248…
3819883;12.479088888888889;-0.6198000000000001;12.479088888888889;0.213518518518518;0.4449561605709069;266.997;263.973;266.919254556;58.0;0.0;0.2729132702304401;-0.25830761524255125;0.2729132702304401;0.25830761524255125;1.4545454545454546;2.090909090909091;2.5454545454545454;3.186012533928302;282.3837992264624;8.430721420318147;5.251689930015016;7.409188221191339;5.092224152875016;2.698770449998…
618622;10.193641975308642;-0.5438888888888891;10.193641975308642;0.094907407407407;0.5065691418971879;192.001;188.97699999999998;190.954083696;58.0;0.0;0.27190636362113263;-0.25830813852467277;0.27190636362113263;0.25830813852467277;1.1818181818181819;1.6363636363636365;2.0;3.186012533928302;280.3837992264624;8.430721420318147;5.251689930015016;6.763547822051925;5.092224152875016;2.69877044999819…
6641641;10.309111237087428;-0.613549382716049;10.309111237087428;0.008703703703704102;0.43642666972218;207.016;202.98399999999998;205.964982728;64.0;0.0;0.2932026266522798;-0.39312264179570716;0.39312264179570716;0.2932026266522798;1.3333333333333333;1.8333333333333333;2.3333333333333335;3.3258841466405986;340.5651246505103;9.300964908321227;5.751689930015016;7.263547822051926;5.519744507803582;2…
78056390;12.384537037037036;-1.2815740740740742;12.384537037037036;0.38990740740740715;0.39765450980089884;174.10599999999997;170.07399999999998;174.024083808;64.0;0.0;0.29475203793402677;-0.3930783344062355;0.3930783344062355;0.29475203793402677;1.3333333333333333;1.8333333333333333;2.3333333333333335;3.3258841466405986;340.5651246505103;9.300964908321227;5.751689930015016;5.751689930015016;5.51…
367817;12.800353363567648;-1.1962037037037037;12.800353363567648;0.44620370370370366;0.43871491924053674;201.113;197.081;201.018583828;74.0;0.0;0.3113201840636005;-0.3930738255712883;0.3930738255712883;0.3113201840636005;1.1428571428571428;1.6428571428571428;2.0714285714285716;3.4178886149330863;384.53279819267465;10.878315177510851;6.637435633433474;6.637435633433474;6.430428110326541;3.30986824…
28689089;10.431919879062736;-0.9198456790123455;10.431919879062736;0.021018518518518103;0.5838856247896914;236.998;234.98199999999997;235.939161904;74.0;0.0;0.36401585276148846;-0.2580857087982611;0.36401585276148846;0.2580857087982611;1.0714285714285714;1.6428571428571428;2.0714285714285716;3.521282098116756;420.53768569483805;10.878315177510851;6.438049837253075;7.9499077292899845;6.43042811032…
121879;10.17054547745024;-0.5225;10.17054547745024;0.05166666666666608;0.3992148344781814;172.57100000000003;167.531;172.00395508;58.0;0.0;0.27057002467657526;-0.3975160549785139;0.3975160549785139;0.27057002467657526;1.5454545454545454;2.1818181818181817;2.6363636363636362;3.1515496683060498;300.63379922646243;8.430721420318147;5.451075726195414;6.20700467221387;5.1090609052806215;2.804446412232…
18708708;10.347475434618293;-0.6517901234567902;10.347475434618293;0.05787037037036957;0.5426797710787036;226.446;224.42999999999998;224.915111344;64.0;0.0;0.30591309065747635;-0.2582166886066799;0.30591309065747635;0.2582166886066799;1.1666666666666667;1.5833333333333333;1.9166666666666667;3.3798143363005275;316.56023714834686;9.300964908321225;5.5523041338346175;7.820090971889981;5.519744507803…
6283256;10.17136432350718;-0.5211419753086419;10.17136432350718;0.04916666666666614;0.39921483447818135;172.57099999999997;167.53099999999998;172.00395508;58.0;0.0;0.2710906599097583;-0.3973178404789861;0.3973178404789861;0.2710906599097583;1.5454545454545454;2.1818181818181817;2.6363636363636362;3.151549668306051;300.6337992264624;8.430721420318147;5.451075726195414;6.20700467221387;5.1090609052…
89690;10.304666792642983;-0.6204938271604936;10.304666792642983;0.019074074074073577;0.4173619816787872;226.446;224.42999999999998;224.915111344;64.0;0.0;0.2889724119644726;-0.2582624918403923;0.2889724119644726;0.2582624918403923;1.0833333333333333;1.5833333333333333;2.0833333333333335;3.3258841466405986;339.81023714834686;9.300964908321225;5.5523041338346175;7.820090971889981;5.519744507803582;…
89612;10.23645061728395;-0.5751851851851852;10.23645061728395;0.09666666666666712;0.5065691418971879;192.001;188.977;190.954083696;58.0;0.0;0.2888627613845735;-0.25826250384249094;0.2888627613845735;0.25826250384249094;1.3636363636363635;2.0;2.4545454545454546;3.2322088703054916;300.6337992264624;8.430721420318147;5.251689930015017;6.763547822051926;5.1090609052806215;2.704753514141902;3.46068246…
3460182;10.328703703703704;-0.4356712962962961;10.328703703703704;0.06886574074074114;0.585929482556658;280.903;277.879;278.853052536;58.0;0.0;0.2841226594371134;-0.2582740039936865;0.2841226594371134;0.2582740039936865;1.3636363636363635;2.0;2.4545454545454546;3.2322088703054916;300.6337992264624;8.430721420318147;5.251689930015017;8.423683008244424;5.1090609052806215;2.704753514141902;4.2907500…
364749;12.412037037037038;-1.0311111111111113;12.412037037037038;0.5370370370370368;0.46331559245773185;159.091;156.067;159.013184776;58.0;0.0;0.30720564379401083;-0.2582162155668123;0.30720564379401083;0.2582162155668123;1.3636363636363635;2.0;2.4545454545454546;3.2322088703054916;300.6337992264624;8.430721420318147;5.251689930015017;5.251689930015017;5.1090609052806215;2.704753514141902;2.70475…
97029;10.299537037037037;-0.761574074074074;10.299537037037037;0.08740740740740693;0.4184019522317551;183.123;178.08299999999997;183.02800564;68.0;0.0;0.2984773997123301;-0.39316032444048493;0.39316032444048493;0.2984773997123301;1.1538461538461537;1.7692307692307692;2.230769230769231;3.267052212361691;376.14215552223243;10.008071689507773;6.336821429613872;6.336821429613872;6.019744507803582;3.2…
3698837;10.363308767951626;-0.8138271604938274;10.363308767951626;0.2309259259259253;0.5838856247896914;236.998;234.98199999999997;235.939161904;74.0;0.0;0.29436307925483957;-0.2582595671275095;0.29436307925483957;0.2582595671275095;0.9285714285714286;1.2857142857142858;1.5714285714285714;3.417888614933086;385.28768569483805;10.878315177510853;6.438049837253075;7.9499077292899845;6.43042811032654…
327924;12.64035336356765;-1.446203703703704;12.64035336356765;0.10740740740740717;0.5421523206647885;204.088;202.07199999999997;203.998262984;74.0;0.0;0.31138263678829836;-0.2582140019597284;0.31138263678829836;0.2582140019597284;0.9285714285714286;1.2857142857142858;1.5714285714285714;3.417888614933086;385.2876856948381;10.878315177510851;6.438049837253075;6.438049837253075;6.43042811032654;3.21…
606224;10.299537037037037;-0.7615740740740735;10.299537037037037;0.4189814814814812;0.4184019522317551;183.123;178.08299999999997;183.02800564;68.0;0.0;0.29873892716370737;-0.3875008770370806;0.3875008770370806;0.29873892716370737;1.0769230769230769;1.4615384615384615;1.7692307692307692;3.3454419708109926;343.8921555222323;10.008071689507773;6.336821429613872;6.336821429613872;6.0365812602091875;…
618871;10.25537037037037;-0.7327777777777778;10.25537037037037;0.0008333333333336856;0.4184019522317551;183.123;178.08299999999997;183.02800564;68.0;0.0;0.2778620111689021;-0.39832042798893275;0.39832042798893275;0.2778620111689021;1.0;1.3846153846153846;1.6923076923076923;3.2634076130998966;343.8921555222323;10.008071689507773;6.336821429613872;6.336821429613872;6.002907755397974;3.1982362810038…
611063;10.211086545729403;-0.5568827160493828;10.211086545729403;0.057870370370370905;0.5065691418971879;192.001;188.97699999999998;190.954083696;58.0;0.0;0.2874785418134393;-0.25826324559338515;0.2874785418134393;0.25826324559338515;1.3636363636363635;2.0;2.4545454545454546;3.1960696621259195;300.6337992264623;8.430721420318147;5.251689930015017;6.763547822051926;5.1090609052806215;2.70475351414…
6284839;10.499697656840514;-0.908734567901234;10.499697656840514;0.346666666666666;0.6084806023185377;271.44300000000004;270.435;269.90018955200003;80.0;0.0;0.31299680518443657;-0.258212875637636;0.31299680518443657;0.258212875637636;0.9333333333333333;1.2666666666666666;1.5333333333333334;3.6353345958332786;423.93049579347047;11.74855866551393;6.738664041072675;9.006450879128039;6.85794846525510…
6306394;10.389111237087427;-0.8885493827160493;10.389111237087427;0.09354938271604873;0.5838856247896914;236.998;234.98199999999997;235.939161904;74.0;0.0;0.34713316708866804;-0.25808655057871044;0.34713316708866804;0.25808655057871044;0.9285714285714286;1.2142857142857142;1.4285714285714286;3.4641542269023504;381.5376856948381;10.878315177510851;6.438049837253075;7.9499077292899845;6.43042811032…
88744;10.147314814814814;-0.5046296296296298;10.147314814814814;0.039351851851851416;0.35954360900709126;138.12599999999998;132.07799999999997;138.042927432;52.0;0.0;0.29160098401690615;-0.3931676875151401;0.3931676875151401;0.29160098401690615;1.4;2.0;2.4;3.1529414466808685;259.67965837655686;7.560477932315068;5.150461522375814;5.150461522375814;4.71521405516327;2.704780573204529;2.7047805732045…
121733;10.100061728395062;-0.4802777777777778;10.100061728395062;0.020833333333333703;0.46360210314198946;157.556;153.524;156.993056048;52.0;0.0;0.2704139797948704;-0.2583088885799244;0.2704139797948704;0.2583088885799244;1.5;2.2;2.6;3.069899265759275;261.67965837655686;7.560477932315068;4.951075726195415;5.70700467221387;4.698377302757663;2.599104610970622;2.9770690839798495;1.7369808887621507;2…
402675;12.223055555555554;-0.6358333333333333;12.223055555555554;0.22222222222222165;0.4411670783407957;141.101;137.069;141.02260658799997;52.0;0.0;0.2718526030599463;-0.25830814608805686;0.2718526030599463;0.25830814608805686;1.5;2.2;2.6;3.0698992657592745;261.67965837655686;7.560477932315068;4.951075726195415;4.951075726195415;4.698377302757663;2.5991046109706226;2.5991046109706226;1.7369808887…
585795;10.13787037037037;-0.4258333333333333;10.13787037037037;0.10590277777777812;0.5176565043579057;202.007;197.97499999999997;200.942540468;52.0;0.0;0.27005256878549844;-0.2583090721393398;0.27005256878549844;0.2583090721393398;1.5;2.2;2.6;3.069899265759275;261.67965837655686;7.560477932315068;4.951075726195415;6.537072265310119;4.698377302757663;2.599104610970622;3.3921028805279745;1.73698088…
320763;12.615925925925925;-1.017523148148148;12.615925925925925;0.21250000000000036;0.5999439155270623;235.99599999999998;232.97199999999995;234.928033276;64.0;0.0;0.31445629794625657;-0.500056977035644;0.500056977035644;0.31445629794625657;1.5833333333333333;2.1666666666666665;2.6666666666666665;3.3738590108748694;341.81023714834686;9.300964908321225;5.621553256325348;7.207549795440053;5.5197445…
609892;10.254475308641975;-0.7568518518518514;10.254475308641975;0.11527777777777803;0.5692535296523862;208.0;204.976;206.948998316;64.0;0.0;0.3132777405208119;-0.5010555960866507;0.5010555960866507;0.3132777405208119;1.4166666666666667;2.0;2.5;3.3738590108748703;339.81023714834686;9.300964908321227;5.621553256325348;7.133411148362257;5.519744507803582;2.8450269785585482;3.600955924577003;2.01245…
100005;10.074697656840513;-0.4619753086419758;10.074697656840513;0.05962962962963014;0.46360210314198946;157.556;153.524;156.993056048;52.0;0.0;0.2690274269930105;-0.25830962693941417;0.2690274269930105;0.25830962693941417;1.3;1.8;2.2;3.003400684579817;244.42965837655686;7.560477932315068;4.951075726195414;5.70700467221387;4.698377302757663;2.5991046109706217;2.977069083979849;1.7335265650682024;…
20098480;10.261858150667674;-0.589197530864197;10.261858150667674;0.07950617283950678;0.4173619816787872;226.44599999999997;224.43;224.915111344;64.0;0.0;0.27201616850105814;-0.25830812657287905;0.27201616850105814;0.25830812657287905;1.1666666666666667;1.5833333333333333;1.9166666666666667;3.306535412749064;316.56023714834686;9.300964908321225;5.5523041338346175;7.820090971889981;5.5197445078035…
350469;12.12748299319728;-0.5700000000000003;12.12748299319728;0.0959259259259253;0.4411670783407957;141.101;137.069;141.022606588;52.0;0.0;0.2691313510706341;-0.25830961550521764;0.2691313510706341;0.25830961550521764;1.3;1.8;2.2;3.003400684579817;244.42965837655686;7.560477932315068;4.951075726195414;4.951075726195414;4.698377302757663;2.5991046109706217;2.5991046109706217;1.7335265650682024;1.…
117180;10.46641975308642;-0.7337037037037031;10.46641975308642;0.0025617283950623015;0.4313324711574859;260.891;259.883;258.87613899200005;70.0;0.0;0.3088742433355508;-0.25821513786911965;0.3088742433355508;0.25821513786911965;1.0769230769230769;1.4615384615384615;1.7692307692307692;3.5551420285916255;353.137268020069;10.171208396324305;5.852918337654219;8.876634121728037;5.947264862732148;2.9220…
586787;10.102475434618292;-0.4241666666666668;10.102475434618292;0.11407407407407466;0.5176565043579057;202.007;197.97499999999997;200.94254046799998;52.0;0.0;0.26900161129973604;-0.2583096297597775;0.26900161129973604;0.2583096297597775;1.3;1.8;2.2;3.0034006845798173;244.42965837655686;7.560477932315068;4.951075726195415;6.53707226531012;4.698377302757663;2.599104610970622;3.3921028805279745;1.7…
314410;12.477407407407409;-2.1365740740740744;12.477407407407409;0.0867592592592592;0.22632963181175336;195.071;194.063;194.994341152;70.0;0.0;0.34288479799799076;-0.2581234851458865;0.34288479799799076;0.2581234851458865;1.0769230769230769;1.6153846153846154;2.076923076923077;3.528354265248704;379.387268020069;10.171208396324305;5.852918337654219;5.852918337654219;5.947264862732148;2.92203438462…
879390;10.398247039556562;-0.6841049382716049;10.398247039556562;0.0025617283950623015;0.32860672164954696;260.891;259.883;258.87613899200005;70.0;0.0;0.29051031487970147;-0.2582617138973956;0.29051031487970147;0.2582617138973956;1.0769230769230769;1.6153846153846154;2.076923076923077;3.4973813605379935;379.387268020069;10.171208396324305;5.852918337654219;8.876634121728037;5.947264862732148;2.92…
99547;10.168277903754095;-0.5255864197530866;10.168277903754095;0.056111111111110556;0.5065691418971879;192.001;188.97699999999998;190.954083696;58.0;0.0;0.2705217811246272;-0.258308876852088;0.2705217811246272;0.258308876852088;1.2727272727272727;1.9090909090909092;2.3636363636363638;3.1515496683060507;300.6337992264624;8.430721420318147;5.251689930015016;6.763547822051926;5.1090609052806215;2.7…
350301;12.407575585789871;-0.6553086419753089;12.407575585789871;0.21166666666666623;0.4859048548225687;175.54600000000002;172.522;174.983634236;58.0;0.0;0.2706276554660383;-0.2583088651964253;0.2706276554660383;0.2583088651964253;1.5454545454545454;2.1818181818181817;2.6363636363636362;3.1515496683060507;302.6337992264624;8.430721420318147;5.251689930015016;6.0076188760334714;5.1090609052806215;…
74266663;13.012175925925927;-0.7605787037037037;13.012175925925927;0.3032407407407409;0.598057911957231;250.02299999999997;244.98299999999998;248.94368334;70.0;0.0;0.3146683655984967;-0.4881037505298075;0.4881037505298075;0.3146683655984967;1.6153846153846154;2.230769230769231;2.6923076923076925;3.3787968637747317;355.8360457788036;10.008071689507773;6.582587951289254;8.168584490403958;6.05774931…
6358094;10.226395817586294;-0.6372222222222219;10.226395817586294;0.10259259259259212;0.302763200523224;188.57;183.53;187.9988697;64.0;0.0;0.27275946066676343;-0.5043497341577285;0.5043497341577285;0.27275946066676343;1.5833333333333333;2.1666666666666665;2.5833333333333335;3.3065354127490636;316.56023714834686;9.300964908321225;5.820939052505747;6.576867998524202;5.519744507803582;2.944719876648…
697-86-9;5.679783950617283;0.47164351851851904;5.679783950617283;0.47164351851851904;0.6921561072696051;240.915;236.88299999999998;238.890416588;54.0;0.0;0.06613783176239431;-0.3966037479989767;0.3966037479989767;0.06613783176239431;1.3;1.9;2.4;3.310532874722407;238.91988337222986;7.7236146391316005;4.865944226596559;7.963798657748173;4.6090609052806215;2.510322382487905;4.059249598063712;1.78311…
874179;5.706666666666666;0.6601388888888893;5.706666666666666;0.6601388888888893;0.7259786638761448;285.366;281.334;282.83990100799997;54.0;0.0;0.06034460304132907;-0.3968967673549845;0.3968967673549845;0.06034460304132907;1.2;1.6;2.0;3.3105328747224076;238.91988337222992;7.723614639131599;4.865944226596559;8.793866250844422;4.6090609052806215;2.510322382487905;4.474283394611837;1.783110087427704…
2678219;10.525061728395062;-0.927037037037036;10.525061728395062;0.29216049382716003;0.4679678210447542;271.443;270.435;269.90018955200003;80.0;0.0;0.31441489805502865;-0.25825869630967835;0.31441489805502865;0.25825869630967835;1.0;1.5333333333333334;1.9333333333333333;3.6334395758606757;462.18049579347047;11.748558665513931;6.738664041072676;9.006450879128039;6.857948465255106;3.321807317543647…
89598;10.320895061728395;-0.4432407407407406;10.320895061728395;0.06712962962962976;0.4815186208815348;171.583;165.535;171.008706112;58.0;0.0;0.2732835967950546;-0.2583001905352085;0.2732835967950546;0.2583001905352085;1.5454545454545454;2.1818181818181817;2.6363636363636362;3.2322088703054916;298.492089776386;8.430721420318147;5.873725457005789;6.629654403024244;5.1090609052806215;3.015771277637…
89645;10.160895061728395;-0.6932407407407406;10.160895061728395;0.23101851851851896;0.5215943500384042;173.55499999999998;169.52299999999997;172.987970668;58.0;0.0;0.3116800571191538;-0.502091461037629;0.502091461037629;0.3116800571191538;1.5454545454545454;2.1818181818181817;2.6363636363636362;3.2322088703054916;299.87891172429886;8.430721420318147;5.320939052505747;6.076867998524202;5.109060905…
709499;10.374737037037036;-0.6636111111111109;10.374737037037036;0.24092592592592554;0.47458960162946445;294.004;290.98;293.91375457600003;68.0;0.0;0.28901760502147583;-0.2583059699331238;0.28901760502147583;0.2583059699331238;1.1538461538461537;1.7692307692307692;2.230769230769231;3.267052212361692;378.8970430243959;10.008071689507773;6.137435633433473;8.294933924609795;6.019744507803582;3.10452…
1493272;12.398703703703704;-0.7986111111111114;12.398703703703704;0.4837962962962965;0.4411670783407957;141.101;137.06900000000002;141.022606588;52.0;0.0;0.3042765382927303;-0.25821772209370275;0.3042765382927303;0.25821772209370275;1.4;2.0;2.4;3.1529414466808685;261.67965837655686;7.560477932315068;4.951075726195415;4.951075726195415;4.71521405516327;2.6050876751143295;2.6050876751143295;1.70852…
88733;10.142870370370371;-0.5115740740740744;10.142870370370371;0.05169753086419693;0.4636021031419896;157.55600000000004;153.524;156.993056048;52.0;0.0;0.28737089380755276;-0.25826325737041617;0.28737089380755276;0.25826325737041617;1.4;2.0;2.4;3.1529414466808685;261.67965837655686;7.560477932315068;4.951075726195415;5.70700467221387;4.71521405516327;2.6050876751143295;2.983052148123557;1.708521…
99092;10.103148148148149;-0.47583333333333355;10.103148148148149;0.027777777777778345;0.35954360900709126;138.126;132.078;138.042927432;52.0;0.0;0.27098245050641295;-0.3985247880942554;0.3985247880942554;0.27098245050641295;1.5;2.2;2.6;3.0698992657592745;259.67965837655686;7.560477932315068;5.150461522375814;5.150461522375814;4.698377302757663;2.6987975090608214;2.6987975090608214;1.8520963318594…
305851;10.333926681783826;-0.48237777777777735;10.333926681783826;0.001481481481481861;0.4549977334519809;390.9020000000001;387.8780000000001;390.82023895599997;64.0;0.0;0.2713235814193156;-0.5057209852280149;0.5057209852280149;0.2713235814193156;1.3333333333333333;1.75;2.0833333333333335;3.306535412749064;316.56023714834686;9.300964908321225;5.621553256325349;9.936549838677994;5.519744507803582;…
20098388;10.57771982867221;-0.9244520030234318;10.57771982867221;0.6178086419753079;0.4670102655836201;305.88800000000003;305.88800000000003;303.86121719999994;86.0;0.0;0.30941884071158765;-0.2582150763010158;0.30941884071158765;0.2582150763010158;0.6875;0.875;1.0;3.76679642330648;429.7872820395884;12.618802153517008;7.039278244892277;10.062994028966095;7.285468820183673;3.4334392848586344;4.9452…
89623;10.299537037037037;-0.4837962962962963;10.299537037037037;0.023148148148147696;0.37618304623671805;152.153;144.08899999999997;152.058577496;58.0;0.0;0.291866523758548;-0.3931673983740182;0.3931673983740182;0.291866523758548;1.5454545454545454;2.1818181818181817;2.6363636363636362;3.232208870305491;296.492089776386;8.430721420318147;6.0731112531861875;6.0731112531861875;5.1090609052806215;3.…
99285;10.298926681783826;-0.5327777777777776;10.298926681783826;0.0411111111111111;0.6400823746932917;296.90200000000004;293.87800000000004;294.84796715600004;64.0;0.0;0.27146468548138003;-0.5055724388816579;0.5055724388816579;0.27146468548138003;1.3333333333333333;1.75;2.0833333333333335;3.306535412749064;316.56023714834686;9.300964908321225;5.621553256325349;8.793546334554756;5.519744507803582;…
577195;10.197314814814815;-0.42650462962962976;10.197314814814815;0.09953703703703742;0.5176565043579057;202.007;197.975;200.942540468;52.0;0.0;0.2829919963556872;-0.2582745724007011;0.2829919963556872;0.2582745724007011;1.4;2.0;2.4;3.1529414466808685;261.67965837655686;7.560477932315068;4.951075726195415;6.53707226531012;4.71521405516327;2.6050876751143295;3.398085944671682;1.7085213395918184;2.…
97007;10.295092592592592;-0.7685185185185186;10.295092592592592;0.11518518518518461;0.5431080805091585;202.553;199.52899999999997;201.978134256;68.0;0.0;0.2942478961038835;-0.25830596631355957;0.2942478961038835;0.25830596631355957;1.1538461538461537;1.7692307692307692;2.230769230769231;3.267052212361692;378.8970430243959;10.008071689507773;6.137435633433473;6.893364579451927;6.019744507803582;3.…
584485;10.349537037037038;-0.683449074074074;10.349537037037038;0.22509259259259307;0.5918783213250876;247.004;243.97999999999996;245.927618676;68.0;0.0;0.28986958329822915;-0.2583059693433538;0.28986958329822915;0.2583059693433538;1.1538461538461537;1.7692307692307692;2.230769230769231;3.267052212361692;378.8970430243959;10.008071689507773;6.137435633433473;7.723432172548177;6.019744507803582;3.…
70348;12.619520030234316;-1.0874074074074074;12.619520030234316;0.5063888888888888;0.5184110397384197;186.09799999999998;183.07399999999996;186.007684796;68.0;0.0;0.31115127524753394;-0.25830595403242834;0.31115127524753394;0.25830595403242834;1.1538461538461537;1.7692307692307692;2.230769230769231;3.267052212361692;378.8970430243959;10.008071689507773;6.137435633433473;6.137435633433473;6.019744…
618804;10.223309397833207;-0.6416666666666662;10.223309397833207;0.13037037037037003;0.5692535296523862;208.0;204.97599999999997;206.948998316;64.0;0.0;0.27218992217279625;-0.5048212909338881;0.5048212909338881;0.27218992217279625;1.3333333333333333;1.75;2.0833333333333335;3.306535412749064;316.5602371483468;9.300964908321225;5.621553256325348;7.133411148362257;5.519744507803582;2.845026978558548…
54321798;10.79807634164777;-1.0081481481481485;10.79807634164777;0.3401851851851847;0.4249945182177982;226.14799999999997;220.09999999999997;226.033819292;84.0;0.0;0.29954179190214636;-0.38750015325382303;0.38750015325382303;0.29954179190214636;1.125;1.5;1.75;3.572754538055132;462.54570711940227;12.455665446700477;7.745069720077735;7.745069720077735;7.3411117128495;3.8636852916409894;3.8636852916…
446366;12.228316326530612;-0.7829629629629626;12.228316326530612;0.4940740740740741;0.4950922738478258;157.1;153.06799999999998;157.017521208;58.0;0.0;0.3104062065163586;-0.5020210476054118;0.5020210476054118;0.3104062065163586;1.5454545454545454;2.1818181818181817;2.6363636363636362;3.1960696621259195;299.8789117242989;8.430721420318148;5.3209390525057465;5.3209390525057465;5.1090609052806215;2.…
3264719;10.290315570672714;-1.2954629629629626;10.290315570672714;0.35157407407407404;0.3723949481694786;216.105;212.07299999999998;216.00185046800001;80.0;0.0;0.3213382309852214;-0.5013389426642363;0.5013389426642363;0.3213382309852214;0.8666666666666667;1.2;1.4666666666666666;3.593192416749083;417.03389884123067;11.74855866551393;6.946411408544869;6.946411408544869;6.857948465255108;3.425681001…
554007;5.604506172839505;0.5023148148148153;5.604506172839505;0.5023148148148153;0.5825188519698148;162.01900000000003;156.97899999999998;160.97990452;48.0;0.0;0.06497224718056904;-0.3975215489904008;0.3975215489904008;0.06497224718056904;1.2222222222222223;1.8888888888888888;2.3333333333333335;3.171678030440916;222.29788705001033;6.8533711511285205;4.5653300227769575;6.077187914813868;4.19837730…
99650;10.158703703703704;-0.6736111111111112;10.158703703703704;0.2738888888888884;0.4941192629438992;168.10799999999998;164.07599999999996;168.017106608;62.0;0.0;0.27580108571268735;-0.258305978673261;0.27580108571268735;0.258305978673261;1.0;1.4166666666666667;1.75;3.121805775248301;306.8248996548373;9.137828201504695;5.836821429613872;5.836821429613872;5.6090609052806215;2.9988775438860986;2.9…
880784;12.49074074074074;-2.42537037037037;12.49074074074074;1.6842592592592585;0.23593334661168383;213.06099999999998;213.06099999999998;212.98491934;76.0;0.0;0.34597887872474214;-0.2581218729012171;0.34597887872474214;0.2581218729012171;0.7857142857142857;1.0714285714285714;1.3571428571428572;3.682463305848331;390.1682702160744;11.041451884327383;6.153532541473821;6.153532541473821;6.3747852176…
771697;12.456574074074073;-1.8294444444444447;12.456574074074073;0.49657407407407406;0.37376001264772896;177.081;175.065;177.003762964;64.0;0.0;0.307589024916923;-0.258216101743184;0.307589024916923;0.258216101743184;1.1666666666666667;1.75;2.25;3.361225110466304;339.81023714834686;9.300964908321225;5.5523041338346175;5.5523041338346175;5.5365812602091875;2.8163854814568894;2.8163854814568894;1.9…
17700093;10.304666792642983;-0.6204938271604936;10.304666792642983;0.00697530864197593;0.4173619816787872;226.446;224.42999999999998;224.915111344;64.0;0.0;0.28901641186475036;-0.25826246784832346;0.28901641186475036;0.25826246784832346;1.1666666666666667;1.75;2.25;3.361225110466304;339.81023714834686;9.300964908321225;5.5523041338346175;7.820090971889981;5.5365812602091875;2.8163854814568894;3.9…
3209221;10.236450617283952;-0.5751851851851852;10.236450617283952;0.014660493827159948;0.5065691418971879;192.001;188.97699999999998;190.954083696;58.0;0.0;0.28890671361269615;-0.258262479856549;0.28890671361269615;0.258262479856549;1.3636363636363635;2.0;2.4545454545454546;3.273580821537543;300.6337992264624;8.430721420318147;5.251689930015017;6.763547822051926;5.125897657686229;2.71073657828561…
100254;10.117781557067271;-0.6074149659863948;10.117781557067271;0.15222222222222181;0.4941192629438992;168.10799999999998;164.07599999999996;168.017106608;62.0;0.0;0.269429190579248;-0.258309581839723;0.269429190579248;0.258309581839723;0.8333333333333334;1.0833333333333333;1.25;3.006149833729547;285.8248996548373;9.137828201504695;5.836821429613872;5.836821429613872;5.6090609052806215;2.9988775…
42087809;11.08025321239607;-0.7561419753086416;11.08025321239607;0.10935185185185148;0.4300344536711618;215.59199999999998;209.54399999999998;214.998535352;74.0;0.0;0.3443897792637445;-0.46523318623639154;0.46523318623639154;0.3443897792637445;1.5714285714285714;2.2142857142857144;2.7142857142857144;3.284021126449885;390.9277110752657;10.71517847069432;7.190222037933515;7.94615098395197;6.5577493…
40763960;10.737561728395061;-0.8664814814814814;10.737561728395061;0.18287037037037002;0.577471494154627;200.58100000000002;195.54099999999997;199.9988697;68.0;0.0;0.28173723731338296;-0.3653768319734294;0.3653768319734294;0.28173723731338296;1.5384615384615385;2.1538461538461537;2.6153846153846154;3.3486590713152182;378.00044607215614;10.008071689507773;6.359324016659278;7.115252962677733;6.0197…
1930729;10.453834089191233;-0.8787962962962959;10.453834089191233;0.1825925925925922;0.5668451807168983;227.56300000000002;225.547;226.973383224;76.0;0.0;0.2957751363619255;-0.2582588238425308;0.2957751363619255;0.2582588238425308;1.2;1.6;1.8666666666666667;3.5576676923959574;458.4940440214764;11.5854219586974;7.007298959743807;7.76322790576226;6.968432912787325;3.4947999114740247;3.8727643844832…
610786;10.183981481481482;-0.6507407407407411;10.183981481481482;0.021111111111111525;0.5215943500384042;173.555;169.523;172.987970668;58.0;0.0;0.2910700957322709;-0.5076982868350509;0.5076982868350509;0.2910700957322709;1.5454545454545454;2.1818181818181817;2.6363636363636362;3.2322088703054916;299.8789117242989;8.430721420318147;5.320939052505747;6.076867998524202;5.1090609052806215;2.739378075…
51676745;10.44775321239607;-0.755185185185185;10.44775321239607;0.09898148148148112;0.561234841090493;216.57999999999998;211.53999999999996;215.99378432;74.0;0.0;0.29426946621208605;-0.2582972658178316;0.29426946621208605;0.2582972658178316;1.1428571428571428;1.6428571428571428;2.0714285714285716;3.417888614933086;383.1459762447618;10.878315177510851;7.0600853642438475;7.816014310262302;6.4304281…
95829;5.597006172839505;0.5177469135802475;5.597006172839505;0.5177469135802475;0.5825188519698148;162.019;156.97899999999998;160.97990452;48.0;0.0;0.06359778646063989;-0.397480210300114;0.397480210300114;0.06359778646063989;1.2222222222222223;1.8888888888888888;2.3333333333333335;3.1716780304409156;222.29788705001033;6.8533711511285205;4.5653300227769575;6.077187914813867;4.198377302757662;2.404…
4110354;10.317445200302343;-0.7838888888888889;10.317445200302343;0.10564814814814771;0.5197762117271559;193.118;190.094;193.012355576;70.0;0.0;0.2771273844385362;-0.25830534196980887;0.2771273844385362;0.25830534196980887;1.0714285714285714;1.5;1.7857142857142858;3.361311778062911;416.48839631807283;10.71517847069432;6.706684755924205;6.706684755924205;6.540912557858759;3.3831679441590365;3.3831…
2683-43-4;10.334475308641975;-0.631851851851851;10.334475308641975;0.06382716049382675;0.43642666972218;207.016;202.984;205.964982728;64.0;0.0;0.29464165006192466;-0.39193681929886703;0.39193681929886703;0.29464165006192466;1.4166666666666667;2.0;2.5;3.3738590108748694;340.5651246505103;9.300964908321225;5.751689930015016;7.263547822051925;5.519744507803582;2.9100953154033817;3.666024261421837;2.…
7149704;10.254697656840513;-0.4033333333333333;10.254697656840513;0.13027777777777816;0.5344682425267668;216.034;209.98599999999996;214.958190532;58.0;0.0;0.26926745464938784;-0.2583094859935019;0.26926745464938784;0.2583094859935019;1.5454545454545454;2.1818181818181817;2.6363636363636362;3.1515496683060507;298.492089776386;8.430721420318147;5.873725457005789;7.459721996120493;5.1090609052806215…
16588344;10.295092592592592;-0.6296296296296293;10.295092592592592;0.032962962962963305;0.4025788182958;185.566;181.534;184.98797066799997;62.0;0.0;0.2880898016810697;-0.29789183352266524;0.29789183352266524;0.2880898016810697;1.5;2.1666666666666665;2.6666666666666665;3.25419299184213;337.423415200434;9.137828201504695;5.859324016659278;6.615252962677733;5.647065707741408;3.0401486726276175;3.418…
121175;12.09731103552532;-4.601836419753087;12.09731103552532;0.31666666666666643;0.5437747881122968;225.55299999999994;222.52899999999997;224.980440676;76.0;0.0;0.4161621684308654;-0.25826307430380524;0.4161621684308654;0.25826307430380524;1.3571428571428572;1.9285714285714286;2.357142857142857;3.267886414704282;377.6879236408014;10.930721420318147;6.50761887603347;7.263547822051924;6.3203857706…
608300;5.588101851851851;0.7476851851851855;5.588101851851851;0.7476851851851855;0.7045577245854463;250.92099999999996;245.88099999999997;248.87887336;48.0;0.0;0.06023687989555496;-0.39689820099286227;0.39689820099286227;0.06023687989555496;1.1111111111111112;1.5555555555555556;1.8888888888888888;3.2478347337367035;202.04788705001036;6.8533711511285205;4.5653300227769575;7.737323101006366;4.21521…
2244077;8.28892265067184;0.745;8.28892265067184;0.745;0.5003836785539862;167.29599999999996;146.12799999999996;167.167399672;70.0;0.0;0.06212450963328055;-0.19834739168816878;0.19834739168816878;0.06212450963328055;0.8333333333333334;1.3333333333333333;1.8333333333333333;2.780375260504327;112.66274506757225;9.071067811865477;8.311174626178886;8.311174626178886;5.914213562373096;5.2842669695298;5.…
2437254;8.316063511947316;0.7458677685950413;8.316063511947316;0.7458677685950413;0.48260077329479717;181.32299999999995;158.13899999999998;181.183049736;76.0;0.0;0.06212450963328055;-0.19834739168816878;0.19834739168816878;0.06212450963328055;0.7692307692307693;1.2307692307692308;1.6923076923076923;2.803610223217192;123.57639132285338;9.778174593052025;9.018281407365436;9.018281407365436;6.41421…
2243278;8.218954790249434;0.7421875;8.218954790249434;0.7421875;0.5180106473397696;139.242;122.10599999999997;139.136099544;58.0;0.0;0.062124509633280534;-0.19834739168816878;0.19834739168816878;0.062124509633280534;1.0;1.6;2.2;2.7233605987475547;91.39161360323428;7.656854249492382;6.896961063805792;6.896961063805792;4.914213562373096;4.2842669695298;4.2842669695298;2.675880835974787;2.6758808359…
110598;7.947361111111111;0.71875;7.947361111111111;0.71875;0.4659651090418909;83.134;74.06199999999998;83.073499288;34.0;0.0;0.06212432779319017;-0.19834739312121255;0.19834739312121255;0.06212432779319017;1.6666666666666667;2.3333333333333335;2.5;2.5438576444484196;51.44900955152481;4.828427124746191;4.0685339390596;4.0685339390596;2.914213562373095;2.2842669695298;2.2842669695298;1.261667273601…
124129;8.17278195074326;0.7397959183673469;8.17278195074326;0.7397959183673469;0.5181479505798525;125.215;110.09499999999998;125.12044947999999;52.0;0.0;0.06212450963327047;-0.19834739168816878;0.19834739168816878;0.06212450963327047;1.1111111111111112;1.7777777777777777;2.3333333333333335;2.6880553308882695;81.05865002596163;6.949747468305834;6.189854282619244;6.189854282619244;4.414213562373095…
628739;8.042882653061223;0.73;8.042882653061223;0.73;0.49450622820958645;97.16099999999999;86.07299999999998;97.08914935199999;40.0;0.0;0.0621245081890989;-0.1983473916935962;0.1983473916935962;0.0621245081890989;1.4285714285714286;2.142857142857143;2.5714285714285716;2.5990382792248434;61.0704963434966;5.535533905932739;4.775640720246148;4.775640720246148;3.414213562373095;2.7842669695298;2.7842…
629083;8.115586734693878;0.7361111111111112;8.115586734693878;0.7361111111111112;0.5111168217078803;111.18799999999999;98.08399999999999;111.10479941599999;46.0;0.0;0.06212450962778551;-0.1983473916881787;0.1983473916881787;0.06212450962778551;1.25;2.0;2.5;2.646949873687806;70.94623615129038;6.2426406871192865;5.482747501432696;5.482747501432696;3.914213562373095;3.2842669695298;3.2842669695298;1…
544138;7.933472222222222;0.5075000000000001;7.933472222222222;0.5075000000000001;0.48253688669675093;94.11699999999999;88.06899999999999;94.053098192;36.0;0.0;0.06216137336258918;-0.1983467907549967;0.1983467907549967;0.06216137336258918;1.0;1.4285714285714286;1.7142857142857142;2.7683855790457867;90.2290118395681;5.535533905932739;4.015747534559559;4.015747534559559;3.414213562373095;2.154320376…
109740;7.81625;0.6944444444444444;7.81625;0.6944444444444444;0.45506987992747255;69.107;62.05099999999999;69.057849224;28.0;0.0;0.0621137429049083;-0.1983475739310898;0.1983475739310898;0.0621137429049083;1.8;2.4;2.4;2.4836995705912646;42.09986547010987;4.121320343559643;3.361427157873053;3.361427157873053;2.414213562373095;1.7842669695298;1.7842669695298;0.9081138830084188;0.9081138830084188;0.3…
111693;8.032678571428571;0.585;8.032678571428571;0.585;0.515241193724221;108.144;100.07999999999998;108.06874825599999;42.0;0.0;0.06212510944387013;-0.19834738704295812;0.19834738704295812;0.06212510944387013;0.875;1.25;1.5;2.7739011632941284;99.47067498701918;6.2426406871192865;4.7228543157461065;4.7228543157461065;3.914213562373095;2.6543203766865053;2.6543203766865053;1.5233345472033852;1.5233…
107120;7.625;0.625;7.625;0.625;0.4038142196355223;55.08;50.03999999999999;55.042199159999996;22.0;0.0;0.06183424059086474;-0.1983584061194375;0.1983584061194375;0.06183424059086474;2.0;2.25;2.25;2.4330963097956353;33.03830640231605;3.414213562373095;2.6543203766865053;2.6543203766865053;1.914213562373095;1.2842669695298001;1.2842669695298001;0.5116672736016927;0.5116672736016927;0.158113883008418…
110612;7.796250000000001;0.35763888888888884;7.796250000000001;0.35763888888888884;0.43744452216721885;80.08999999999999;76.05799999999999;80.037448128;30.0;0.0;0.06320377832806513;-0.19830973880586383;0.19830973880586383;0.06320377832806513;1.0;1.3333333333333333;1.5;2.7835408277898814;79.09616281328597;4.82842712474619;3.3086407533730107;3.3086407533730107;2.914213562373095;1.6543203766865053;1…
542541;8.065138888888889;0.6802314814814814;8.065138888888889;0.6802314814814814;0.516260645471674;97.161;86.073;97.08914935199999;40.0;0.0;0.06213498756779559;-0.19834721079881956;0.19834721079881956;0.06213498756779559;1.5714285714285714;2.142857142857143;2.2857142857142856;2.8578288208465787;68.7394300557699;5.698670612749269;4.9387774270626785;4.9387774270626785;3.270055610029662;2.6401090171…
625285;7.986666666666666;0.537037037037037;7.986666666666666;0.537037037037037;0.47156693548022327;83.13399999999999;74.06199999999998;83.073499288;34.0;0.0;0.06239442417761682;-0.19833666538315983;0.19833666538315983;0.06239442417761682;1.6666666666666667;2.1666666666666665;2.1666666666666665;2.884208869613709;58.82892142331044;4.991563831562721;4.231670645876131;4.231670645876131;2.770055610029…
6280871;7.999798752834467;0.6455555555555555;7.999798752834467;0.6455555555555555;0.40936855392150273;117.57900000000001;109.515;117.03452693599999;40.0;0.0;0.06212525036601935;-0.19834738589662962;0.19834738589662962;0.06212525036601935;1.4285714285714286;2.142857142857143;2.5714285714285716;2.5990382792248434;64.97063087338672;5.535533905932738;4.153605193255375;4.90953413927383;3.4142135623730…
22819916;8.146718850606085;0.6967120181405896;8.146718850606085;0.6967120181405896;0.4312031277900144;145.63299999999998;133.53699999999998;145.065827064;52.0;0.0;0.06212450965540616;-0.19834739168812887;0.19834739168812887;0.06212450965540616;1.1111111111111112;1.7777777777777777;2.3333333333333335;2.688055330888269;85.40716557155841;6.949747468305834;5.567818755628471;6.323747701646925;4.414213…
5414211;8.027576530612244;0.7;8.027576530612244;0.7;0.4598849616755869;162.02999999999997;153.96599999999998;160.984011356;40.0;0.0;0.0621250233696348;-0.19834738767772753;0.19834738767772753;0.0621250233696348;1.4285714285714286;2.142857142857143;2.5714285714285716;2.5990382792248425;64.97063087338672;5.535533905932739;4.153605193255375;5.73960173237008;3.414213562373095;2.344421430255677;3.4658…
20965279;8.163522691484001;0.7244897959183674;8.163522691484001;0.7244897959183674;0.48258267797224935;190.08399999999995;177.98799999999997;189.015311484;52.0;0.0;0.06212450964859045;-0.19834739168814114;0.19834739168814114;0.06212450964859045;1.1111111111111112;1.7777777777777777;2.3333333333333335;2.688055330888269;85.40716557155841;6.949747468305834;5.567818755628471;7.1538152947431755;4.4142…
75058;7.319444444444445;1.4305555555555556;7.319444444444445;1.4305555555555556;0.3869805798690774;41.053;38.028999999999996;41.026549096;16.0;0.0;0.05871482377124906;-0.1986584259265234;0.1986584259265234;0.05871482377124906;2.0;2.0;2.0;2.475534205527556;24.264662506490403;2.7071067811865475;1.9472135954999579;1.9472135954999579;1.4142135623730951;0.7236067977499789;0.7236067977499789;0.22360679…
16529-66-1;7.896111111111111;0.5381944444444444;7.896111111111111;0.5381944444444444;0.43838040297289493;81.11799999999998;74.062;81.057849224;32.0;0.0;0.06628008932717704;-0.19799786828878035;0.19799786828878035;0.06628008932717704;1.8333333333333333;2.5;2.6666666666666665;2.9200993444059167;76.42945954287094;4.82842712474619;3.809020915065757;3.809020915065757;2.914213562373095;1.89609208133007…
16529661;7.896111111111111;0.5381944444444444;7.896111111111111;0.5381944444444444;0.43838040297289493;81.118;74.06199999999998;81.057849224;32.0;0.0;0.06628008932717704;-0.19799786828878035;0.19799786828878035;0.06628008932717704;1.8333333333333333;2.5;2.6666666666666665;2.9200993444059167;76.42945954287094;4.828427124746191;3.809020915065757;3.809020915065757;2.914213562373095;1.896092081330074…
630182;8.152777777777779;-0.15277777777777768;8.152777777777779;0.15277777777777768;0.43563750331123646;83.13399999999999;74.06199999999998;83.073499288;34.0;0.0;0.06804892522393463;-0.19775505648314817;0.19775505648314817;0.06804892522393463;1.3333333333333333;1.5;1.5;3.552734354515761;70.919684538544;5.207106781186548;4.447213595499958;4.447213595499958;2.5606601717798214;1.973606797749979;1.97…
628206;7.888719135802469;0.5868055555555556;7.888719135802469;0.5868055555555556;0.38415564357670845;103.55199999999999;97.50399999999999;103.01887687199999;34.0;0.0;0.06216912600585633;-0.19834664943868713;0.19834664943868713;0.06216912600585633;1.6666666666666667;2.3333333333333335;2.5;2.5438576444484196;55.058650025961626;4.82842712474619;3.4464984120688276;4.202427358087282;2.914213562373095;…
5332069;7.926527777777778;0.671875;7.926527777777778;0.671875;0.4312999244997569;148.003;141.95499999999998;146.968361292;34.0;0.0;0.062155557234709745;-0.19834687691273542;0.19834687691273542;0.062155557234709745;1.6666666666666667;2.3333333333333335;2.5;2.543857644448419;55.058650025961626;4.828427124746191;3.4464984120688276;5.032494951183532;2.914213562373095;1.8444214302556767;2.965890338002…
109751;7.745;0.4583333333333335;7.745;0.4583333333333335;0.4209130538750795;67.091;62.05099999999999;67.04219916;26.0;0.0;0.06626999216428028;-0.1979980375738195;0.1979980375738195;0.06626999216428028;2.0;2.6;2.6;2.7517686119217233;58.538427367857125;4.121320343559643;2.938777427062679;2.938777427062679;2.414213562373095;1.3936567692709787;1.3936567692709787;0.6509131628351633;0.6509131628351633;…
78820;7.893518518518519;0.18981481481481444;7.893518518518519;0.18981481481481444;0.4184944170795469;69.107;62.05099999999999;69.057849224;28.0;0.0;0.0649457173195011;-0.19805727534481107;0.19805727534481107;0.0649457173195011;1.6;1.8;1.8;2.9394472463233274;49.158515496071495;4.284457050376173;3.5245638646895836;3.5245638646895836;2.270055610029662;1.6669824707240435;1.6669824707240435;1.28379998…
126-98-7;7.793981481481481;0.5601851851851853;7.793981481481481;0.5601851851851853;0.38884302122352166;67.091;62.05099999999999;67.04219916;26.0;0.0;0.09373746952998264;-0.19282841545351898;0.19282841545351898;0.09373746952998264;2.0;2.2;2.2;3.348800763644439;76.13896548741764;4.284457050376173;3.1543203766865053;3.1543203766865053;2.270055610029662;1.3271601883432527;1.3271601883432527;0.8921334…
40137222;8.545416666666668;-0.6064814814814821;8.545416666666668;0.16583333333333328;0.4117483511049958;105.137;94.04899999999999;105.078978592;44.0;0.0;0.08943029365205653;-0.39363524937996625;0.39363524937996625;0.08943029365205653;1.7142857142857142;2.2857142857142856;2.4285714285714284;2.8318199660707846;40.671034463057104;5.698670612749268;4.385991022562637;4.385991022562637;3.30806041249044…
40137-22-2;8.545416666666666;-0.6064814814814818;8.545416666666666;0.16583333333333328;0.4117483511049958;105.13700000000001;94.04899999999999;105.078978592;44.0;0.0;0.08943029365205653;-0.39363524937996625;0.39363524937996625;0.08943029365205653;1.7142857142857142;2.2857142857142856;2.4285714285714284;2.8318199660707846;40.671034463057104;5.698670612749269;4.385991022562637;4.385991022562637;3.3…
616308;8.291666666666668;-0.7314814814814816;8.291666666666668;0.13541666666666674;0.3791834215048575;91.10999999999999;82.03799999999998;91.063328528;38.0;0.0;0.08922589115772589;-0.393635391053438;0.393635391053438;0.08922589115772589;1.6666666666666667;2.1666666666666665;2.1666666666666665;2.754184786037662;27.974168451037094;4.99156383156272;3.463341291752262;3.463341291752262;2.8080604124904…
616295;8.416666666666668;-0.5092592592592595;8.416666666666668;0.26041666666666674;0.3768348365859966;90.12600000000002;80.046;90.07931294;38.0;0.0;0.0783913818075549;-0.39049180800534694;0.39049180800534694;0.0783913818075549;1.3333333333333333;1.6666666666666667;1.6666666666666667;2.7541847860376616;27.974168451037094;4.99156383156272;3.59347796544193;3.59347796544193;2.808060412490447;1.891192…
534032;8.049768518518519;-0.45370370370370416;8.049768518518519;0.14236111111111094;0.37918342150485757;91.11;82.038;91.063328528;38.0;0.0;0.06045239922064966;-0.39467117519313827;0.39467117519313827;0.06045239922064966;1.3333333333333333;1.6666666666666667;1.6666666666666667;2.7541847860376616;27.974168451037094;4.99156383156272;3.463341291752262;3.463341291752262;2.808060412490447;1.78228544629…
1.12E+08;8.54539351851852;-0.09490740740740788;8.54539351851852;0.03645833333333326;0.520356196136083;117.192;102.07199999999999;117.1153641;50.0;0.0;0.05871587168322806;-0.39474251012658845;0.39474251012658845;0.05871587168322806;1.5;1.875;1.875;3.623281003705976;65.41901188909337;6.784457050376173;5.809020915065757;5.809020915065757;3.481380475434849;2.8464845244088472;2.8464845244088472;3.1550…
112245-13-3;8.54539351851852;-0.09490740740740788;8.54539351851852;0.03645833333333348;0.520356196136083;117.19199999999998;102.07199999999999;117.1153641;50.0;0.0;0.05871587168322806;-0.39474251012658845;0.39474251012658845;0.05871587168322806;1.5;1.875;1.875;3.623281003705976;65.41901188909337;6.784457050376174;5.809020915065757;5.809020915065757;3.4813804754348494;2.8464845244088472;2.84648452…
35161718;4.826527777777778;0.6666666666666666;4.826527777777778;0.6666666666666666;0.42172996985175215;69.107;62.05099999999999;69.057849224;28.0;0.0;0.0570909646352256;-0.30931539962709026;0.30931539962709026;0.0570909646352256;2.0;2.6;2.6;2.4836995705912646;42.09986547010987;4.121320343559643;3.284457050376173;3.284457050376173;2.414213562373095;1.4957819157813603;1.4957819157813603;0.734454231…
644086;2.1574074074074074;1.2800925925925928;2.1574074074074074;1.2800925925925928;0.6092016568043108;168.23899999999998;156.14299999999997;168.093900384;64.0;0.0;-0.018384746310719808;-0.062225394893631124;0.062225394893631124;0.018384746310719808;0.6153846153846154;1.1538461538461537;1.7692307692307692;2.4238559727704247;370.54288143497655;9.096011838247808;7.696152422706634;7.696152422706634;6…
108883;2.0833333333333335;1.3217592592592595;2.0833333333333335;1.3217592592592595;0.45880627965754545;92.14099999999999;84.07699999999998;92.062600256;36.0;0.0;-0.039774526323627504;-0.06224908578199481;0.06224908578199481;0.039774526323627504;1.0;1.5714285714285714;1.8571428571428572;3.0214653097240864;129.96566024533826;5.112884175122364;4.386751345948129;4.386751345948129;3.393846850117352;2.…
106423;2.1203703703703702;1.3292592592592594;2.1203703703703702;1.3292592592592594;0.47575768534032103;106.16799999999998;96.08799999999998;106.07825032;42.0;0.0;-0.03977419408172197;-0.05906257918023874;0.05906257918023874;0.03977419408172197;0.75;1.0;1.25;3.0324555320336755;138.89811391899892;5.983127663125442;5.309401076758504;5.309401076758504;3.787693700234704;2.8213672050459184;2.8213672050…
5707448;2.196759259259259;1.106219923154447;2.196759259259259;1.106219923154447;0.6600721960270077;182.266;168.15399999999997;182.109550448;70.0;0.0;-0.018384401475216857;-0.062225394893631096;0.062225394893631096;0.018384401475216857;0.7142857142857143;1.2857142857142858;1.8571428571428572;2.342968004107083;384.14330400311667;9.803118619434356;8.40325920389318;8.40325920389318;6.898178147766923;…
3597919;8.899052658100278;0.10621992315444695;8.899052658100278;0.10621992315444695;0.7604868520880415;184.23799999999997;172.14199999999997;184.088815004;70.0;0.0;0.06813764289991331;-0.39168046262217776;0.39168046262217776;0.06813764289991331;0.7142857142857143;1.2857142857142858;1.8571428571428572;2.3429680041070835;389.34055657608906;9.803118619434356;7.85047279939314;7.85047279939314;6.89817…
2920-38-9;8.649052658100278;0.6987788170823888;8.649052658100278;0.6987788170823888;0.6589246321507167;179.22199999999998;170.14999999999995;179.073499288;66.0;0.0;0.09910957043114448;-0.19243704575393245;0.19243704575393245;0.09910957043114448;0.7142857142857143;1.2857142857142858;1.8571428571428572;2.4030264600777107;448.8442782030142;9.803118619434356;7.643366018206591;7.643366018206591;6.8981…
3218368;10.454291068279163;0.7126677059712777;10.454291068279163;0.7126677059712777;0.6518002845926297;182.222;172.14199999999997;182.07316494;68.0;0.0;0.1495487460873775;-0.2978964056982024;0.2978964056982024;0.1495487460873775;0.7142857142857143;1.2857142857142858;1.8571428571428572;2.3875530402242195;414.7483679131335;9.803118619434354;7.681750982360123;7.681750982360123;6.898178147766923;4.50…
92524;2.1203703703703702;1.2760185185185187;2.1203703703703702;1.2760185185185187;0.5905018880213778;154.21199999999996;144.13199999999998;154.07825032;58.0;0.0;-0.018404256076149473;-0.062225394893666276;0.062225394893666276;0.018404256076149473;0.4166666666666667;0.75;1.0833333333333333;2.457149480139045;297.4313204906765;8.225768350244728;6.77350269189626;6.77350269189626;5.966326495188786;4.0…
536-74-3;5.099814814814815;0.9375000000000002;5.099814814814815;0.9375000000000002;0.43694441995239286;102.13599999999998;96.08799999999998;102.046950192;38.0;0.0;0.02420775614931215;-0.11466530536013568;0.11466530536013568;0.02420775614931215;1.125;1.75;2.125;3.049388908161901;191.0283370413565;5.819990956308912;4.464101615137754;4.464101615137754;3.931851652578137;2.4493587371177727;2.449358737…
95636;2.2037037037037037;1.345462962962963;2.2037037037037037;1.345462962962963;0.4933927122974484;120.19499999999998;108.09899999999998;120.093900384;48.0;0.0;-0.03950156209354446;-0.059043013944034425;0.059043013944034425;0.03950156209354446;0.8888888888888888;1.5555555555555556;2.0;3.1716780304409156;211.27833704135645;6.8533711511285205;6.2320508075688785;6.2320508075688785;4.198377302757662;…
2113-58-8;10.590022990677753;-0.3825000000000003;10.590022990677753;0.12162320483749078;0.5499294237699656;199.209;190.13699999999994;199.063328528;74.0;0.0;0.26954412611837;-0.25830932757845354;0.26954412611837;0.25830932757845354;0.8666666666666667;1.5333333333333334;2.2;2.460513900495666;479.9906095598427;10.673362107437434;7.9598625991343175;7.9598625991343175;7.270856947829096;4.570805976988…
86-00-0;10.800632558578988;-0.3587962962962963;10.800632558578988;0.142314814814815;0.5499294237699656;199.20899999999997;190.13699999999994;199.063328528;74.0;0.0;0.2766857632447041;-0.2582903694182831;0.2766857632447041;0.2582903694182831;0.8666666666666667;1.4666666666666666;2.1333333333333333;2.5813189275308677;479.9906095598427;10.673362107437434;7.9598625991343175;7.9598625991343175;7.28769…
98828;2.2037037037037037;0.6585185185185184;2.2037037037037037;0.6585185185185184;0.5342617380464316;120.19499999999998;108.09899999999998;120.093900384;48.0;0.0;-0.021882385616707155;-0.06224839474669082;0.06224839474669082;0.021882385616707155;1.0;1.5555555555555556;1.8888888888888888;2.8482340505977515;162.65300142116237;6.69023444431199;5.964101615137755;5.964101615137755;4.304530452640311;3.…
620235;10.158703703703704;0.7453703703703706;10.158703703703704;0.7453703703703706;0.5163635148900696;120.15099999999998;112.08699999999997;120.057514876;46.0;0.0;0.14955797957523775;-0.29789623248607505;0.29789623248607505;0.14955797957523775;1.4444444444444444;2.2222222222222223;2.6666666666666665;3.0707606817835655;215.56254955650078;6.69023444431199;5.294999636411992;5.294999636411992;4.32569…
1123859;8.788206727135298;0.22620370370370368;8.788206727135298;0.22620370370370368;0.6567075760589547;136.194;124.09799999999997;136.088815004;54.0;0.0;0.049657122914506434;-0.3957518442366809;0.3957518442366809;0.049657122914506434;1.3;1.9;2.4;2.746978188530899;181.1795714166762;7.397341225498538;6.11842199182426;6.11842199182426;4.842535255101096;3.5011850627880996;3.5011850627880996;2.4943053…
108394;8.813055555555556;0.33796296296296324;8.813055555555556;0.33796296296296324;0.5359354364287862;108.13999999999999;100.076;108.057514876;42.0;0.0;0.11533965245343211;-0.5079565717457838;0.5079565717457838;0.11533965245343211;1.375;2.125;2.5;3.077660437970554;164.24662946459569;5.983127663125442;4.756614672258461;4.756614672258461;3.7876937002347035;2.5449740027958976;2.5449740027958976;1.83…
582229;5.5040570672713525;0.487222222222222;5.5040570672713525;0.487222222222222;0.6565020744817044;135.21;122.10599999999998;135.104799416;54.0;0.0;-0.001089812146340699;-0.3298751399648361;0.3298751399648361;0.001089812146340699;1.3;1.9;2.4;2.746978188530899;181.1795714166762;7.397341225498538;6.248558665513928;6.248558665513928;4.842535255101096;3.5932055872351247;3.5932055872351247;2.54743343…
587031;8.662037037037038;0.14055555555555532;8.662037037037038;0.14055555555555532;0.597917345661115;122.16699999999997;112.08699999999999;122.07316494;48.0;0.0;0.0681466249149625;-0.39168029488102335;0.39168029488102335;0.0681466249149625;1.4444444444444444;2.2222222222222223;2.6666666666666665;2.9368661023365914;193.51405299160072;6.69023444431199;5.463721453445009;5.463721453445009;4.325698502…
582-22-9;5.504057067271353;0.4872222222222221;5.504057067271353;0.4872222222222221;0.6565020744817044;135.20999999999998;122.10599999999997;135.104799416;54.0;0.0;-0.001089812146340699;-0.3298751399648361;0.3298751399648361;0.001089812146340699;1.3;1.9;2.4;2.746978188530898;181.17957141667625;7.397341225498538;6.248558665513929;6.248558665513929;4.842535255101096;3.5932055872351247;3.593205587235…
620-22-4;8.412037037037036;0.7314814814814817;8.412037037037036;0.7314814814814817;0.5085022668084197;117.15099999999998;110.09499999999997;117.057849224;44.0;0.0;0.09911910823575605;-0.19243687965523387;0.19243687965523387;0.09911910823575605;1.4444444444444444;2.2222222222222223;2.6666666666666665;3.1192017919205197;244.98970244066405;6.69023444431199;5.256614672258461;5.256614672258461;4.32569…
104847;5.399890400604686;0.6391666666666665;5.399890400604686;0.6391666666666665;0.5976218563957917;121.18299999999998;110.09499999999998;121.08914935199999;48.0;0.0;0.017761096684380275;-0.32649750389397453;0.32649750389397453;0.017761096684380275;1.2222222222222223;1.7777777777777777;2.2222222222222223;2.8815558776461367;176.26405299160075;6.69023444431199;5.593858127134677;5.593858127134677;4.…
589184;8.628484504913075;0.13916666666666666;8.628484504913075;0.13916666666666666;0.597917345661115;122.16699999999996;112.08699999999997;122.07316494;48.0;0.0;0.06813726478878138;-0.3916804657136973;0.3916804657136973;0.06813726478878138;1.2222222222222223;1.7777777777777777;2.2222222222222223;2.8815558776461367;176.26405299160075;6.69023444431199;5.463721453445009;5.463721453445009;4.325698502…
86-53-3;8.785614134542707;0.7436111111111112;8.785614134542707;0.7436111111111112;0.5704642426130299;153.18399999999997;146.12799999999996;153.057849224;56.0;0.0;0.09976675540121972;-0.19241375248761727;0.19241375248761727;0.09976675540121972;0.9166666666666666;1.6666666666666667;2.5;2.906279989690213;446.50592040084274;8.38890505706126;6.488665479827339;6.488665479827339;5.91501490017253;3.79497…
107313;8.95138888888889;0.375;8.95138888888889;0.375;0.3912258247330487;60.052;56.019999999999996;60.021129368;24.0;0.0;0.29229926118868244;-0.47122144651324294;0.47122144651324294;0.29229926118868244;2.0;2.25;2.25;2.2968352619191386;18.0;3.414213562373095;2.393846850117352;2.393846850117352;1.914213562373095;0.8796528112548949;0.8796528112548949;0.33192730526045355;0.33192730526045355;0.09622504…
505293;2.074074074074074;1.3796296296296298;2.074074074074074;1.3796296296296298;0.47454263658915635;120.24200000000002;112.178;120.006742256;36.0;0.0;0.002384166839550356;-0.16028865317676033;0.16028865317676033;0.002384166839550356;0.6666666666666666;1.0;1.1666666666666667;2.0;21.019550008653873;4.242640687119286;3.644923705673916;5.277916867529369;3.0;2.1547005383792515;4.4641016151377535;1.22…
821-06-7;3.2427083333333333;0.9569444444444444;3.2427083333333333;0.9569444444444444;0.4882759499437308;213.89999999999998;207.85199999999998;211.883624392;36.0;0.0;0.021187972388495468;-0.08829477330050245;0.08829477330050245;0.021187972388495468;1.0;1.3333333333333333;1.5;2.7343859935615473;34.81274391313339;4.82842712474619;3.324843046770801;6.496836125000209;2.914213562373095;1.68435239808590…
821067;3.2427083333333333;0.9569444444444444;3.2427083333333333;0.9569444444444444;0.4882759499437308;213.89999999999998;207.85199999999998;211.883624392;36.0;0.0;0.021187972388495468;-0.08829477330050245;0.08829477330050245;0.021187972388495468;1.0;1.3333333333333333;1.5;2.7343859935615473;34.81274391313339;4.828427124746191;3.324843046770801;6.496836125000209;2.914213562373095;1.684352398085907…
533733;8.690092592592592;-0.3101851851851847;8.690092592592592;0.06453703703703662;0.3557004899606234;126.11099999999998;120.06299999999999;126.03169405199999;48.0;0.0;0.16062122945333004;-0.5078183798364296;0.5078183798364296;0.16062122945333004;0.8888888888888888;1.5555555555555556;2.0;3.1716780304409156;219.54299954784685;6.8533711511285205;4.573691594068751;4.573691594068751;4.198377302757662…
108463;8.653055555555556;0.08796296296296324;8.653055555555556;0.08796296296296324;0.5245841402909771;110.11199999999998;104.06399999999998;110.036779432;42.0;0.0;0.1187636737862982;-0.5078233297968214;0.5078233297968214;0.1187636737862982;1.0;1.5;1.75;3.077660437970554;166.38833891467198;5.983127663125442;4.203828267758419;4.203828267758419;3.7876937002347035;2.2685808005458763;2.268580800545876…
108736;8.67388888888889;-0.14583333333333326;8.67388888888889;0.14583333333333282;0.4815450388236752;126.11099999999996;120.06299999999999;126.031694052;48.0;0.0;0.1224526224117038;-0.5076795477874951;0.5076795477874951;0.1224526224117038;0.6666666666666666;0.8888888888888888;1.1111111111111112;3.165670309917317;169.06517765499825;6.8533711511285205;4.573691594068752;4.573691594068752;4.181540550…
123319;8.645555555555555;0.16925925925925966;8.645555555555555;0.16925925925925966;0.49072766890152064;110.11199999999998;104.064;110.036779432;42.0;0.0;0.11534595127525572;-0.5079622369103997;0.5079622369103997;0.11534595127525572;0.75;1.0;1.25;3.032455532033676;145.38833891467198;5.983127663125442;4.20382826775842;4.20382826775842;3.7876937002347035;2.2685808005458763;2.2685808005458763;1.51639…
120809;8.66925925925926;-0.0763888888888884;8.66925925925926;0.0763888888888884;0.49072766890152064;110.112;104.06399999999998;110.036779432;42.0;0.0;0.15688318072542773;-0.5042601246702529;0.5042601246702529;0.15688318072542773;0.875;1.25;1.5;3.1348615113454477;162.63833891467198;5.983127663125442;4.20382826775842;4.20382826775842;3.8045304526403108;2.274563864689584;2.274563864689584;1.48871433…
108952;8.632222222222222;0.3217592592592595;8.632222222222222;0.3217592592592595;0.514729544768675;94.11299999999999;88.065;94.041864812;36.0;0.0;0.11507481947527982;-0.5079669948663066;0.5079669948663066;0.11507481947527982;1.0;1.5714285714285714;1.8571428571428572;3.0214653097240864;134.10736969541455;5.112884175122364;3.833964941448087;3.833964941448087;3.393846850117352;2.1342904002729384;2.1…
87661;8.706296296296296;-0.47453703703703654;8.706296296296296;0.3101851851851847;0.45046629553451434;126.11099999999996;120.06299999999997;126.031694052;48.0;0.0;0.19975016033970833;-0.5041613398087832;0.5041613398087832;0.19975016033970833;0.8888888888888888;1.3333333333333333;1.6666666666666667;3.247834733736702;199.29299954784688;6.8533711511285205;4.573691594068752;4.573691594068752;4.215214…
92-69-3;9.103573948097758;0.3052602985638704;9.103573948097758;0.3052602985638704;0.6969384886852024;170.21099999999998;160.13099999999997;170.07316494;64.0;0.0;0.11511840985309167;-0.5079662449309227;0.5079662449309227;0.11511840985309167;0.6153846153846154;1.1538461538461537;1.7692307692307692;2.4238559727704243;375.62904776215686;9.096011838247808;7.143366018206591;7.143366018206591;6.36017334…
95885;8.808148148148149;-0.10030864197530809;8.808148148148149;0.011018518518518983;0.5825680455101317;144.557;139.517;143.99780708;48.0;0.0;0.13735410872230788;-0.5078214477340118;0.5078214477340118;0.13735410872230788;1.2222222222222223;1.8888888888888888;2.3333333333333335;3.1716780304409156;222.29788705001033;6.8533711511285205;4.50444247157802;5.260371417596475;4.198377302757662;2.3742297037…
580-51-8;9.27437641723356;0.3068083900226759;9.27437641723356;0.3068083900226759;0.6969384886852024;170.21099999999996;160.13099999999997;170.07316494;64.0;0.0;0.11569508366848942;-0.5079438968674057;0.5079438968674057;0.11569508366848942;0.6923076923076923;1.3846153846153846;2.076923076923077;2.4751856733635376;392.87904776215686;9.096011838247808;7.143366018206591;7.143366018206591;6.3601733453…
106445;8.756666666666666;0.3292592592592596;8.756666666666666;0.3292592592592596;0.5359354364287862;108.13999999999997;100.07599999999998;108.057514876;42.0;0.0;0.11509448895139268;-0.5079666481555334;0.5079666481555334;0.11509448895139268;1.125;1.625;2.0;3.0324555320336755;143.24662946459569;5.983127663125442;4.756614672258461;4.756614672258461;3.787693700234704;2.5449740027958976;2.544974002795…
123-30-8;8.70111111111111;0.2492592592592595;8.70111111111111;0.2492592592592595;0.3849667558355937;109.12799999999997;102.07199999999997;109.052763844;42.0;0.0;0.11522676312677685;-0.5079643210254035;0.5079643210254035;0.11522676312677685;1.125;1.625;2.0;3.0324555320336755;147.38833891467198;5.983127663125442;4.333964941448087;4.333964941448087;3.787693700234704;2.3336491373907107;2.333649137390…
6153395;8.83388888888889;0.10416666666666696;8.83388888888889;0.10416666666666696;0.5485235528461614;124.13899999999998;116.07499999999999;124.052429496;48.0;0.0;0.11902851169136651;-0.5078128982168295;0.5078128982168295;0.11902851169136651;1.0;1.4444444444444444;1.7777777777777777;3.165670309917317;167.67835570708544;6.8533711511285205;5.126477998568793;5.126477998568793;4.1815405503520555;2.679…
1137424;11.875963718820863;-0.031851851851851354;11.875963718820863;0.031851851851851354;0.752963013789133;198.221;188.14099999999996;198.06807956;74.0;0.0;0.19252422557609208;-0.5079662129524402;0.5079662129524402;0.19252422557609208;0.8;1.3333333333333333;1.9333333333333333;2.3310506157523108;457.65444323266235;10.673362107437434;8.051614308670455;8.051614308670455;7.270856947829097;4.659781750…
131555;12.027297808012094;-0.6064814814814812;12.027297808012094;0.04741685563114095;0.6048970620806803;246.218;236.13799999999995;246.05282341999998;92.0;0.0;0.1999676548991646;-0.50782251598429;0.50782251598429;0.1999676548991646;0.7222222222222222;1.1111111111111112;1.4444444444444444;2.47787136376862;565.2738230753839;13.284092571446669;9.161204287601452;9.161204287601452;8.486071002992366;5.…
95716;8.932592592592592;0.18546296296296316;8.932592592592592;0.18546296296296316;0.5131220403965512;124.13899999999998;116.07499999999999;124.052429496;48.0;0.0;0.118251236291627;-0.50795180137563;0.50795180137563;0.118251236291627;1.2222222222222223;1.8888888888888888;2.3333333333333335;3.1716780304409156;218.15617759993404;6.8533711511285205;5.126477998568793;5.126477998568793;4.19837730275766…
95658;8.9375;0.3454629629629633;8.9375;0.3454629629629633;0.5577043959706656;122.16699999999997;112.08699999999997;122.07316494;48.0;0.0;0.11535936649447885;-0.5079562241267914;0.5079562241267914;0.11535936649447885;1.1111111111111112;1.7777777777777777;2.2222222222222223;3.1716780304409156;215.80766205433733;6.8533711511285205;5.679264403068835;5.679264403068835;4.198377302757662;2.9616406694625…
104916;9.786148904006048;0.1411111111111114;9.786148904006048;0.1411111111111114;0.5784636534219736;123.11099999999998;118.07099999999998;123.0320284;46.0;0.0;0.11523419783955431;-0.5079642601635558;0.5079642601635558;0.11523419783955431;1.2222222222222223;1.7777777777777777;2.2222222222222223;3.0097819477866;204.80277455217384;6.69023444431199;4.612076558222283;4.612076558222283;4.32569850269548…
615678;8.800648148148149;-0.01901234567901211;8.800648148148149;0.01901234567901211;0.5449693137713395;144.557;139.517;143.99780708;48.0;0.0;0.13394252001169898;-0.5079065390168217;0.5079065390168217;0.13394252001169898;1.2222222222222223;1.8888888888888888;2.3333333333333335;3.171678030440915;222.29788705001033;6.8533711511285205;4.50444247157802;5.260371417596475;4.198377302757662;2.37422970371…
2613-23-2;12.255648148148147;-0.5190123456790123;12.255648148148147;0.026481481481480884;0.5949913517547801;146.548;142.516;145.993470648;48.0;0.0;0.14155872127248106;-0.507907718716704;0.507907718716704;0.14155872127248106;1.4444444444444444;2.111111111111111;2.5555555555555554;3.1716780304409156;224.29788705001033;6.8533711511285205;4.43519334908729;5.191122295105744;4.198377302757662;2.3396051…
95-77-2;8.794413580246914;0.12907407407407456;8.794413580246914;0.12907407407407456;0.6227397221533864;163.003;158.971;161.963920108;48.0;0.0;0.11666881803557862;-0.5079095447599914;0.5079095447599914;0.11666881803557862;1.1111111111111112;1.7777777777777777;2.2222222222222223;3.1716780304409156;222.29788705001033;6.8533711511285205;4.43519334908729;5.947051241124199;4.198377302757662;2.339605142…
583697;8.885717592592593;0.13222222222222246;8.885717592592593;0.13222222222222246;0.611112831578685;189.008;183.96799999999996;187.9472915;48.0;0.0;0.12952744198906818;-0.5079201286750151;0.5079201286750151;0.12952744198906818;1.2222222222222223;1.8888888888888888;2.3333333333333335;3.171678030440916;222.29788705001033;6.8533711511285205;4.50444247157802;6.090439010692726;4.198377302757662;2.374…
89849;10.735871126228268;-0.21990740740740722;10.735871126228268;0.048611111111110716;0.5961032755380988;152.14899999999997;144.08499999999998;152.047344116;58.0;0.0;0.16301845144601382;-0.5078225195229291;0.5078225195229291;0.16301845144601382;1.3636363636363635;2.0;2.4545454545454546;3.1960696621259204;291.3886867286258;8.430721420318147;6.0347262890326565;6.0347262890326565;5.1090609052806215;…
99898;8.938450491307634;0.3374074074074078;8.938450491307634;0.3374074074074078;0.6285471901725992;136.194;124.09799999999997;136.088815004;54.0;0.0;0.11509518856243159;-0.5079666423460185;0.5079666423460185;0.11509518856243159;1.1;1.6;2.0;2.8937627836066775;198.47318047941278;7.560477932315068;6.333964941448087;6.333964941448087;4.698377302757663;3.4883496757699626;3.4883496757699626;2.746232761…
591-27-5;8.733055555555556;0.21296296296296324;8.733055555555556;0.21296296296296324;0.4875296866315732;109.12799999999999;102.07199999999997;109.052763844;42.0;0.0;0.11712920006779612;-0.5078864810892437;0.5078864810892437;0.11712920006779612;1.375;2.125;2.5;3.077660437970554;168.38833891467198;5.983127663125442;4.333964941448087;4.333964941448087;3.7876937002347035;2.3336491373907107;2.33364913…
608435;9.113425925925926;0.23175925925925944;9.113425925925926;0.23175925925925944;0.5356573261636614;138.16599999999997;128.08599999999998;138.06807956;54.0;0.0;0.11851723590048631;-0.5076720313489548;0.5076720313489548;0.11851723590048631;0.9;1.2;1.5;3.3421538077705124;226.6796583765568;7.723614639131599;6.049127729379168;6.049127729379168;4.625897657686228;3.1078971980229175;3.1078971980229175…
136776;9.487874543335852;0.12482239963886799;9.487874543335852;0.12482239963886799;0.7064082483225955;194.27399999999994;176.12999999999997;194.130679816;78.0;0.0;0.12195047863714806;-0.507822966087619;0.507822966087619;0.12195047863714806;1.0714285714285714;1.8571428571428572;2.5;2.424494224033286;281.65026016439094;10.38890505706126;8.662011904501533;8.662011904501533;6.736382105218448;5.245907…
35421-08-0;8.809104308390022;0.2813580246913583;8.809104308390022;0.2813580246913583;0.5960006862264863;142.58499999999995;135.529;142.018542524;48.0;0.0;0.1150962700021428;-0.5079666335255435;0.5079666335255435;0.1150962700021428;1.2222222222222223;1.7777777777777777;2.2222222222222223;2.881555877646136;180.61256853719752;6.69023444431199;4.841685926454236;5.59761487247269;4.325698502695489;2.66…
402459;11.837945956160242;-4.325694444444444;11.837945956160242;0.16851851851851807;0.6205760233110343;162.11;157.07;162.02924944;60.0;0.0;0.41591405263178755;-0.5079665548657096;0.5079665548657096;0.41591405263178755;1.0;1.4545454545454546;1.8181818181818181;2.9937547882599267;236.85775327612674;8.483127663125442;5.390508091286144;5.390508091286144;4.99901856563989;2.8619207123097383;2.861920712…
101-18-8;9.251073948097758;0.2693806689342406;9.251073948097758;0.2693806689342406;0.7528898217460112;185.22599999999997;174.13799999999998;185.084063972;70.0;0.0;0.1171487564116283;-0.5078861463356142;0.5078861463356142;0.1171487564116283;0.7857142857142857;1.5;2.2142857142857144;2.1930492216170263;411.6767229032693;9.803118619434356;7.643366018206592;7.643366018206592;6.84333659290053;4.4556576…
99-71-8;9.011154572940287;0.34449357520786106;9.011154572940287;0.34449357520786106;0.6868604487033534;150.22099999999998;136.10899999999998;150.104465068;60.0;0.0;0.11509519133603405;-0.5079666423349892;0.5079666423349892;0.11509519133603405;1.2727272727272727;1.8181818181818181;2.272727272727273;2.8057445316140477;212.81931585565167;8.267584713501616;7.041071722634635;7.041071722634635;5.236382…
95158;2.138888888888889;1.3495370370370372;2.138888888888889;1.3495370370370372;0.5193756104894537;134.20299999999997;128.15499999999997;134.019021192;44.0;0.0;0.03421945005967004;-0.14382237928887623;0.14382237928887623;0.03421945005967004;1.0;1.8888888888888888;2.7777777777777777;2.9546597902851044;278.54542122074673;6.104448006685084;4.8723499056016175;5.688846486529343;4.4663264951887856;2.88…
607-34-1;10.592688964474679;-0.39879629629629587;10.592688964474679;0.10240740740740772;0.49121081405272493;174.15899999999996;168.11099999999996;174.042927432;64.0;0.0;0.27826463781844163;-0.2582895468833735;0.27826463781844163;0.2582895468833735;1.2307692307692308;2.076923076923077;2.8461538461538463;2.8309756583676706;462.6262845243794;9.259148545064338;6.675025387065397;6.675025387065397;6.28…
7223383;4.937777777777778;0.736111111111111;4.937777777777778;0.736111111111111;0.4086995149430804;83.13399999999999;74.06199999999998;83.073499288;34.0;0.0;0.05934629437509517;-0.2985328133990803;0.2985328133990803;0.05934629437509517;1.6666666666666667;2.1666666666666665;2.1666666666666665;2.884208869613709;58.82892142331044;4.991563831562721;4.231670645876131;4.231670645876131;2.77005561002966…
107299;7.444444444444445;1.3055555555555556;7.444444444444445;1.3055555555555556;0.24532115973035182;59.068;54.028000000000006;59.03711378;24.0;0.0;0.04044431417857613;-0.41113634236272567;0.41113634236272567;0.04044431417857613;2.0;2.25;2.25;2.549193338482967;21.219280948873624;3.414213562373095;2.471777460189542;2.471777460189542;1.914213562373095;1.035549158936787;1.035549158936787;0.373668943…
107-29-9;7.444444444444445;1.3055555555555556;7.444444444444445;1.3055555555555556;0.24532115973035182;59.068000000000005;54.02799999999999;59.03711378;24.0;0.0;0.04044431417857613;-0.41113634236272567;0.41113634236272567;0.04044431417857613;2.0;2.25;2.25;2.5491933384829664;21.219280948873624;3.414213562373095;2.4717774601895415;2.4717774601895415;1.914213562373095;1.035549158936787;1.03554915893…
127060;7.731481481481481;0.6851851851851853;7.731481481481481;0.6851851851851853;0.25722632532002393;73.095;66.039;73.052763844;30.0;0.0;0.05086855170982018;-0.41092197945263764;0.41092197945263764;0.05086855170982018;1.6;1.8;1.8;3.1431973062780685;44.854752972273346;4.284457050376173;3.3944271909999157;3.3944271909999157;2.270055610029662;1.423606797749979;1.423606797749979;1.047213595499958;1.0…
96297;7.922731481481481;0.7731481481481484;7.922731481481481;0.7731481481481484;0.2911398403892525;87.122;78.05;87.068413908;36.0;0.0;0.0536800302237674;-0.41091380446634346;0.41091380446634346;0.0536800302237674;1.8333333333333333;2.3333333333333335;2.3333333333333335;3.2188150560434137;58.568425030288566;4.99156383156272;4.101533972186463;4.101533972186463;2.808060412490447;1.9842669695298;1.98…
96-29-7;7.922731481481481;0.7731481481481484;7.922731481481481;0.7731481481481484;0.2911398403892525;87.122;78.05;87.068413908;36.0;0.0;0.0536800302237674;-0.41091380446634346;0.41091380446634346;0.0536800302237674;1.8333333333333333;2.3333333333333335;2.3333333333333335;3.2188150560434132;58.568425030288566;4.991563831562721;4.101533972186463;4.101533972186463;2.808060412490447;1.9842669695298;1…
5314-31-8;8.222068216175359;0.836527777777778;8.222068216175359;0.836527777777778;0.2686753510778087;129.20299999999997;114.08299999999997;129.1153641;54.0;0.0;0.05395422093605814;-0.4109136666650197;0.4109136666650197;0.05395422093605814;1.4444444444444444;2.111111111111111;2.5555555555555554;3.0721410452504943;88.91694057588533;7.112884175122364;6.2228543157461065;6.2228543157461065;4.308060412…
5314318;8.222068216175359;0.836527777777778;8.222068216175359;0.836527777777778;0.2686753510778087;129.20299999999997;114.08299999999997;129.1153641;54.0;0.0;0.05395422093605814;-0.4109136666650197;0.4109136666650197;0.05395422093605814;1.4444444444444444;2.111111111111111;2.5555555555555554;3.0721410452504943;88.91694057588533;7.112884175122364;6.2228543157461065;6.2228543157461065;4.30806041249…
107-02-8;9.055555555555555;0.6388888888888888;9.055555555555555;0.6388888888888888;0.31313126444279954;56.064;52.032;56.026214748;22.0;0.0;0.14174582194221017;-0.29858708973922715;0.29858708973922715;0.14174582194221017;1.75;2.0;2.0;2.7320508075688776;24.264662506490403;3.414213562373095;2.270055610029662;2.270055610029662;1.914213562373095;0.9772838841927124;0.9772838841927124;0.3717850238834702…
100641;8.27898148148148;0.9826388888888892;8.27898148148148;0.9826388888888892;0.3766630195405799;113.16;102.07199999999997;113.084063972;46.0;0.0;0.057039254809389935;-0.41090534719466687;0.41090534719466687;0.057039254809389935;1.125;1.75;2.125;2.331875649298486;90.70165766734146;5.819990956308912;4.929961096932653;4.929961096932653;3.931851652578137;3.1307135789365264;3.1307135789365264;2.2268…
5362-56-1;9.622499999999999;0.49092592592592577;9.622499999999999;0.49092592592592577;0.376600340254174;98.145;88.06499999999998;98.07316494;40.0;0.0;0.14202813418427432;-0.2985761257684665;0.2985761257684665;0.14202813418427432;1.4285714285714286;2.0;2.142857142857143;3.249912920963478;72.24920506009684;5.698670612749268;4.717649367222366;4.717649367222366;3.270055610029662;2.390402798774768;2.3…
107-54-0;9.2575;-0.9085648148148149;9.2575;0.454675925925926;0.5546335905920537;126.19899999999998;112.08699999999997;126.104465068;52.0;0.0;0.12223013031169176;-0.37791076757810327;0.37791076757810327;0.12223013031169176;1.6666666666666667;2.111111111111111;2.2222222222222223;3.7597162383419147;117.01955000865387;7.491563831562721;6.309020915065757;6.309020915065757;3.9771623912162095;3.17878415…
77758;8.895833333333332;-0.8888888888888888;8.895833333333332;0.6145833333333334;0.4803950453905759;98.145;88.06499999999998;98.07316494;40.0;0.0;0.12172478089305994;-0.37793275253018743;0.37793275253018743;0.12172478089305994;1.8571428571428572;2.2857142857142856;2.2857142857142856;3.6557909262199413;86.84336711741774;5.914213562373096;4.731670645876131;4.731670645876131;3.121320343559643;2.3229…
77-75-8;8.895833333333332;-0.8888888888888888;8.895833333333332;0.6145833333333333;0.4803950453905759;98.14499999999998;88.06499999999998;98.07316494;40.0;0.0;0.12172478089305994;-0.37793275253018743;0.37793275253018743;0.12172478089305994;1.8571428571428572;2.2857142857142856;2.2857142857142856;3.6557909262199413;86.84336711741774;5.914213562373095;4.7316706458761315;4.7316706458761315;3.1213203…
107540;9.218194444444444;-0.8789583333333333;9.218194444444444;0.7083333333333333;0.568859732468854;126.199;112.08699999999997;126.104465068;52.0;0.0;0.12198692381292493;-0.3779216107400291;0.3779216107400291;0.12198692381292493;1.6666666666666667;2.2222222222222223;2.5555555555555554;3.4907246594044725;108.22626787690943;7.328427124746192;6.145884208249226;6.145884208249226;4.121320343559643;3.3…
2978587;5.298611111111111;-0.4305555555555556;5.298611111111111;0.4305555555555556;0.42023681223030873;83.13399999999999;74.062;83.073499288;34.0;0.0;0.07158899542925606;-0.3156221484584293;0.3156221484584293;0.07158899542925606;1.6666666666666667;1.8333333333333333;1.8333333333333333;3.552734354515761;70.919684538544;5.207106781186548;4.1547005383792515;4.1547005383792515;2.5606601717798214;1.82…
115195;8.590277777777779;-0.9305555555555554;8.590277777777779;0.9305555555555554;0.42083972762220634;84.118;76.05399999999999;84.057514876;34.0;0.0;0.11920252568064944;-0.3782158677258175;0.3782158677258175;0.11920252568064944;1.6666666666666667;1.8333333333333333;1.8333333333333333;3.552734354515761;70.919684538544;5.207106781186548;4.024563864689584;4.024563864689584;2.5606601717798214;1.76228…
61996-79-0;8.792222222222222;-0.5462962962962967;8.792222222222222;0.4870833333333332;0.5287902203760072;112.17199999999998;100.07599999999998;112.088815004;46.0;0.0;0.1142518837035882;-0.38038481806317753;0.38038481806317753;0.1142518837035882;1.625;2.125;2.25;3.2773544493650135;89.05017321293823;6.568914100752346;5.386371184255383;5.386371184255383;3.663902460147014;2.8067462782437644;2.8067462…
4-Methyl-2-heptyn-4-ol;9.340833333333332;-0.7604166666666665;9.340833333333332;0.7577777777777777;0.5565916126257705;126.199;112.08699999999997;126.104465068;52.0;0.0;0.12222774298168879;-0.37791189333200104;0.37791189333200104;0.12222774298168879;1.5555555555555556;2.111111111111111;2.4444444444444446;3.803692363729595;125.23839910900196;7.328427124746191;6.361427157873052;6.361427157873052;4.12…
61996790;8.792222222222222;-0.5462962962962967;8.792222222222222;0.4870833333333332;0.5287902203760072;112.17199999999998;100.076;112.088815004;46.0;0.0;0.1142518837035882;-0.38038481806317753;0.38038481806317753;0.1142518837035882;1.625;2.125;2.25;3.2773544493650144;89.05017321293823;6.568914100752346;5.386371184255383;5.386371184255383;3.663902460147014;2.8067462782437644;2.8067462782437644;2.3…
4376163;9.340833333333332;-0.760416666666667;9.340833333333332;0.7577777777777778;0.5565916126257705;126.19899999999997;112.08699999999997;126.104465068;52.0;0.0;0.12222774298168879;-0.37791189333200104;0.37791189333200104;0.12222774298168879;1.5555555555555556;2.111111111111111;2.4444444444444446;3.8036923637295947;125.23839910900196;7.32842712474619;6.361427157873053;6.361427157873053;4.1213203…
78-69-3;9.636089380196523;-0.42173611111111087;9.636089380196523;0.42173611111111087;0.6518703976339252;158.28499999999997;136.10899999999998;158.167065324;68.0;0.0;0.06167552490165391;-0.39019451899729957;0.39019451899729957;0.06167552490165391;1.3636363636363635;1.9090909090909092;2.272727272727273;3.3762787571175163;95.04589952780505;8.905777393935816;8.352990989435774;8.352990989435774;4.9771…
78693;9.636089380196523;-0.42173611111111087;9.636089380196523;0.42173611111111087;0.6518703976339252;158.28499999999997;136.10899999999998;158.167065324;68.0;0.0;0.06167552490165391;-0.39019451899729957;0.39019451899729957;0.06167552490165391;1.3636363636363635;1.9090909090909092;2.272727272727273;3.3762787571175163;95.04589952780505;8.905777393935816;8.352990989435774;8.352990989435774;4.977162…
75854;8.82638888888889;-0.45833333333333326;8.82638888888889;0.45833333333333326;0.5097634659284827;88.15;76.05399999999999;88.088815004;38.0;0.0;0.05886986149053354;-0.3904828518322725;0.3904828518322725;0.05886986149053354;1.5;1.6666666666666667;1.6666666666666667;3.1684898726705697;33.69332843436965;5.207106781186548;4.654320376686505;4.654320376686505;2.5606601717798214;2.2842669695298;2.2842…
594398;5.534722222222222;0.04166666666666674;5.534722222222222;0.04166666666666674;0.5095007850050718;87.166;74.062;87.10479941599999;38.0;0.0;0.009438546486224348;-0.3255727882641226;0.3255727882641226;0.009438546486224348;1.5;1.6666666666666667;1.6666666666666667;3.1684898726705697;33.69332843436965;5.207106781186548;4.784457050376174;4.784457050376174;2.5606601717798214;2.349335306374634;2.349…
142303;9.096250000000001;-1.0138888888888888;9.096250000000001;1.0138888888888884;0.48431004881554435;142.19799999999998;128.08599999999998;142.099379688;58.0;0.0;0.11957661439204864;-0.3782037405586649;0.3782037405586649;0.11957661439204864;0.8;1.0;1.1;4.192314975869543;140.4124001904373;8.414213562373096;6.894427190999917;6.894427190999917;4.207106781186548;3.1972135954999583;3.1972135954999583…
66793962;9.965277777777779;-0.4791666666666663;9.965277777777779;0.010416666666666963;0.6312508192225249;144.25799999999998;124.09799999999997;144.15141526;62.0;0.0;0.06901123745629098;-0.3893689053950868;0.3893689053950868;0.06901123745629098;1.0;1.3;1.3;4.328342946343483;95.78611874917877;8.414213562373096;7.861427157873054;7.861427157873054;4.371320343559643;4.094927141309621;4.094927141309621…
616-86-4;10.448240268329554;-0.5299074074074079;10.448240268329554;0.11949074074074062;0.4369032075412621;182.17899999999997;172.099;182.06914218;70.0;0.0;0.2953082274568121;-0.49362053024027447;0.49362053024027447;0.2953082274568121;1.6153846153846154;2.3076923076923075;2.8461538461538463;3.0373108455333924;325.16521978178946;9.844934982691242;7.1884663248365985;7.1884663248365985;6.147065707741…
100-29-8;10.23483520723104;-0.4347959183673469;10.23483520723104;0.08190098261526879;0.5105963347137601;167.164;158.09199999999998;167.058243148;64.0;0.0;0.26919521000091573;-0.493881279489443;0.493881279489443;0.26919521000091573;1.4166666666666667;2.0;2.4166666666666665;2.7808622888704755;268.1363912728923;8.974691494688164;6.688466324836599;6.688466324836599;5.736382105218448;3.610028435479300…
88-74-4;10.147314814814814;-0.5046296296296293;10.147314814814814;0.039351851851851416;0.35954360900709126;138.12600000000003;132.078;138.042927432;52.0;0.0;0.29160098401690615;-0.3931676875151401;0.3931676875151401;0.29160098401690615;1.4;2.0;2.4;3.1529414466808694;259.67965837655686;7.560477932315068;5.150461522375814;5.150461522375814;4.71521405516327;2.704780573204529;2.704780573204529;1.8159…
97-02-9;10.299537037037037;-0.761574074074074;10.299537037037037;0.08740740740740693;0.4184019522317551;183.123;178.083;183.02800564;68.0;0.0;0.2984773997123301;-0.39316032444048493;0.39316032444048493;0.2984773997123301;1.1538461538461537;1.7692307692307692;2.230769230769231;3.267052212361692;376.14215552223243;10.008071689507773;6.336821429613873;6.336821429613873;6.019744507803581;3.2042193451…
4344552;5.525947105694129;0.775779189762325;5.525947105694129;0.775779189762325;0.5490728075630822;165.23599999999996;150.11599999999999;165.1153641;66.0;0.0;0.11893712818729457;-0.4935993418259053;0.4935993418259053;0.11893712818729457;1.25;1.9166666666666667;2.5;2.370185999785819;217.78511805929526;8.811554787871634;7.416319979971636;7.416319979971636;5.825698502695488;4.309948400654024;4.30994…
89-62-3;10.299537037037037;-0.4837962962962963;10.299537037037037;0.023148148148147918;0.37618304623671805;152.15300000000002;144.089;152.058577496;58.0;0.0;0.291866523758548;-0.3931673983740182;0.3931673983740182;0.291866523758548;1.5454545454545454;2.1818181818181817;2.6363636363636362;3.232208870305491;296.4920897763861;8.430721420318147;6.073111253186188;6.073111253186188;5.1090609052806215;3…
39905572;5.565497151607811;0.7808638749985254;5.565497151607811;0.7808638749985254;0.5557936475889903;193.28999999999996;174.13799999999998;193.146664228;78.0;0.0;0.11893713033171756;-0.4935991555739329;0.4935991555739329;0.11893713033171756;1.0714285714285714;1.7857142857142858;2.4285714285714284;2.1503993943723954;243.00357133216272;10.22576835024473;8.830533542344732;8.830533542344732;6.825698…
39905505;5.5474760313139635;0.7786186959351644;5.5474760313139635;0.7786186959351644;0.5569053510085843;179.263;162.12699999999998;179.131014164;72.0;0.0;0.1189371303235703;-0.49359915705313356;0.49359915705313356;0.1189371303235703;1.1538461538461537;1.8461538461538463;2.4615384615384617;2.248742645991836;230.35052415286452;9.518661569058182;8.123426761158184;8.123426761158184;6.32569850269549;4…
622388;2.164351851851852;1.1567592592592593;2.164351851851852;1.1567592592592593;0.5661727793688001;138.23499999999996;128.15499999999997;138.05032132;48.0;0.0;0.0071787005113051194;-0.126459667594618;0.126459667594618;0.0071787005113051194;1.2222222222222223;1.8888888888888888;2.4444444444444446;2.61489994009295;157.4784207656209;6.52709773749546;5.50210641759854;6.318602998526266;4.431851652578…
103731;5.2058333333333335;0.7400925925925926;5.2058333333333335;0.7400925925925926;0.5832071586937729;122.16699999999999;112.08699999999997;122.07316494;48.0;0.0;0.11876930548015822;-0.49389011429960394;0.49389011429960394;0.11876930548015822;1.2222222222222223;1.8888888888888888;2.4444444444444446;2.61489994009295;157.47842076562097;6.52709773749546;5.50210641759854;5.50210641759854;4.4318516525…
23676086;11.019557429453263;-0.33051067649281896;11.019557429453263;0.33051067649281896;0.6659696050593361;180.20299999999997;168.10699999999997;180.078644244;70.0;0.0;0.33734605385696825;-0.4938892977525885;0.4938892977525885;0.33734605385696825;1.3076923076923077;1.9230769230769231;2.3846153846153846;2.7467855860995853;276.7262618127396;9.681798275874712;7.74125272933664;7.74125272933664;6.2743…
555-03-3;10.219077853363569;-0.4558333333333331;10.219077853363569;0.045694444444444926;0.4786228959968398;153.137;146.081;153.042593084;58.0;0.0;0.2726302097517865;-0.49650187961101566;0.49650187961101566;0.2726302097517865;1.5454545454545454;2.272727272727273;2.8181818181818183;3.0058892189147395;272.1431256273244;8.267584713501616;5.981359543650051;5.981359543650051;5.236382105218448;3.0224948…
10031820;10.234835207231042;0.6532102702191989;10.234835207231042;0.6532102702191989;0.6149207423202788;150.177;140.09699999999998;150.06807956;58.0;0.0;0.14955258132185154;-0.49388933828074383;0.49388933828074383;0.14955258132185154;1.3636363636363635;2.0;2.4545454545454546;2.738600183558637;225.8229784140701;8.104448006685086;6.410354708062403;6.410354708062403;5.363703305156274;3.5456506610495…
7244-78-2;10.337330360786801;-0.420810578861174;10.337330360786801;0.09059400457713962;0.41208737766142794;195.21799999999996;182.11399999999998;195.089543276;76.0;0.0;0.26919521001827157;-0.4935931822699836;0.4935931822699836;0.26919521001827157;1.3571428571428572;2.0;2.5;2.5092059908968842;294.74034991738114;10.388905057061258;8.102679887209694;8.102679887209694;6.736382105218448;4.610028435479…
616864;10.448240268329554;-0.5299074074074075;10.448240268329554;0.1194907407407404;0.4369032075412621;182.17899999999997;172.099;182.06914218;70.0;0.0;0.2953082274568121;-0.49362053024027447;0.49362053024027447;0.2953082274568121;1.6153846153846154;2.3076923076923075;2.8461538461538463;3.0373108455333924;325.1652197817895;9.844934982691242;7.1884663248365985;7.1884663248365985;6.147065707741406;…
100-17-4;10.165294312169312;-0.44499999999999984;10.165294312169312;0.07481481481481533;0.4786228959968398;153.137;146.081;153.04259308399998;58.0;0.0;0.2691952053150494;-0.4967597347520019;0.4967597347520019;0.2691952053150494;1.3636363636363635;1.9090909090909092;2.272727272727273;2.9138015626758045;254.89312562732442;8.267584713501616;5.9813595436500515;5.9813595436500515;5.236382105218448;3.0…
606-22-4;10.299537037037037;-0.761574074074074;10.299537037037037;0.4189814814814812;0.4184019522317551;183.123;178.083;183.02800564;68.0;0.0;0.29873892716370737;-0.3875008770370806;0.3875008770370806;0.29873892716370737;1.0769230769230769;1.4615384615384615;1.7692307692307692;3.3454419708109926;343.89215552223243;10.008071689507773;6.336821429613872;6.336821429613872;6.036581260209188;3.21020240…
6641-64-1;10.309111237087428;-0.613549382716049;10.309111237087428;0.008703703703704102;0.43642666972218;207.016;202.98399999999998;205.964982728;64.0;0.0;0.2932026266522798;-0.39312264179570716;0.39312264179570716;0.2932026266522798;1.3333333333333333;1.8333333333333333;2.3333333333333335;3.3258841466405986;340.5651246505103;9.300964908321227;5.751689930015016;7.263547822051926;5.519744507803582…
90040;5.506064814814815;0.6805555555555558;5.506064814814815;0.6805555555555558;0.5706913849970715;123.15499999999997;114.08299999999997;123.068413908;48.0;0.0;0.1412369048109953;-0.4946015527649382;0.4946015527649382;0.1412369048109953;1.3333333333333333;2.0;2.4444444444444446;3.0065240073265853;197.86256853719752;6.69023444431199;5.294999636411992;5.294999636411992;4.342535255101096;2.728397839…
622628;8.869336734693878;0.2670861678004539;8.869336734693878;0.2670861678004539;0.6746841995353571;138.16599999999997;128.08599999999998;138.06807956;54.0;0.0;0.11904043580408702;-0.5079622349322614;0.5079622349322614;0.11904043580408702;1.3;1.9;2.4;2.693803452362809;190.91749419417292;7.397341225498538;5.871969743908872;5.871969743908872;4.825698502695489;3.24488006380919;3.24488006380919;1.926…
119-34-6;10.163981481481482;-0.6887962962962959;10.163981481481482;0.25879629629629664;0.2717247324132533;154.125;148.077;154.037842052;58.0;0.0;0.31224792963875353;-0.5020908661799127;0.5020908661799127;0.31224792963875353;1.5454545454545454;2.1818181818181817;2.6363636363636362;3.232208870305491;297.8789117242989;8.430721420318147;5.520324848686146;5.520324848686146;5.1090609052806215;2.8390709…
99-09-2;10.103148148148149;-0.4758333333333331;10.103148148148149;0.027777777777778345;0.35954360900709126;138.126;132.078;138.042927432;52.0;0.0;0.2709824505064129;-0.3985247880942554;0.3985247880942554;0.2709824505064129;1.5;2.2;2.6;3.069899265759275;259.67965837655686;7.560477932315068;5.150461522375813;5.150461522375813;4.698377302757663;2.6987975090608214;2.6987975090608214;1.852096331859491…
591311;10.219077853363569;0.6382870370370373;10.219077853363569;0.6382870370370373;0.575816465118545;136.14999999999998;128.08599999999998;136.052429496;52.0;0.0;0.1496853179760996;-0.4967438177784737;0.4967438177784737;0.1496853179760996;1.5;2.3;2.9;2.975409781980497;230.4541299483886;7.397341225498538;5.703247926875855;5.703247926875855;4.863703305156274;2.9581170357320428;2.9581170357320428;1.…
874793;2.2043055555555555;1.2262037037037037;2.2043055555555555;1.2262037037037037;0.5993113209467666;152.262;140.16599999999997;152.065971384;54.0;0.0;0.0071887647555992275;-0.12618192053163985;0.12618192053163985;0.0071887647555992275;1.2;1.9;2.5;2.4265223465879537;169.34295735705518;7.234204518682008;6.209213198785088;7.025709779712814;4.931851652578137;3.6105896635362518;4.59618822318974;2.16…
618-87-1;10.25537037037037;-0.7327777777777778;10.25537037037037;0.0008333333333336856;0.4184019522317551;183.123;178.08299999999997;183.02800564;68.0;0.0;0.2778620111689021;-0.39832042798893275;0.39832042798893275;0.2778620111689021;1.0;1.3846153846153846;1.6923076923076923;3.2634076130998966;343.8921555222323;10.008071689507773;6.336821429613872;6.336821429613872;6.002907755397974;3.19823628100…
87-25-2;11.163287037037037;-0.36518518518518506;11.163287037037037;0.36518518518518506;0.5326180793674542;165.19199999999995;154.10399999999996;165.078978592;64.0;0.0;0.33971842403683167;-0.4623356791371466;0.4623356791371466;0.33971842403683167;1.5;2.1666666666666665;2.75;2.872035110031247;283.61195376207496;8.974691494688164;6.910354708062403;6.910354708062403;5.753218857624056;3.77005561002966…
2065238;10.637901077097506;-0.37606198034769434;10.637901077097506;0.0411574074074077;0.633527940520889;166.176;156.09599999999998;166.06299418;64.0;0.0;0.3433803920645381;-0.4819132778278126;0.4819132778278126;0.3433803920645381;1.3333333333333333;2.0;2.5833333333333335;2.384535862890579;243.21037742768323;8.811554787871634;6.818602998526266;6.818602998526266;5.82569850269549;3.573532853870704;3…
123115;10.165294312169312;0.6674074074074076;10.165294312169312;0.6674074074074076;0.575816465118545;136.15;128.08599999999998;136.052429496;52.0;0.0;0.14955258130421192;-0.49676779267846277;0.49676779267846277;0.14955258130421192;1.3;1.9;2.3;2.895351845489354;213.20412994838864;7.397341225498537;5.703247926875855;5.703247926875855;4.863703305156274;2.9581170357320423;2.9581170357320423;1.8910108…
621885;10.26984552154195;-0.46402494331065713;10.26984552154195;0.06546296296296306;0.6854365722336557;151.165;142.093;151.063328528;58.0;0.0;0.25486292239982594;-0.4837967667552001;0.4837967667552001;0.25486292239982594;1.3636363636363635;2.0;2.5454545454545454;2.453018743531937;233.10719092921434;8.104448006685086;5.987704977252029;5.987704977252029;5.287693700234704;3.2498355527697225;3.249835…
5736889;10.337330360786801;0.6831865971697324;10.337330360786801;0.6831865971697324;0.5115218266865138;178.231;164.11899999999997;178.099379688;70.0;0.0;0.14955258132188295;-0.4936012410843964;0.4936012410843964;0.14955258132188295;1.3076923076923077;2.0;2.5384615384615383;2.4420703463595097;251.2977183097048;9.518661569058182;7.824568270435499;7.824568270435499;6.363703305156274;4.54565066104953…
94-71-3;9.11662037037037;0.19847222222222238;9.11662037037037;0.19847222222222238;0.6746841995353572;138.166;128.08599999999998;138.06807956;54.0;0.0;0.16038476478876093;-0.5042546400078711;0.5042546400078711;0.16038476478876093;1.4;2.1;2.7;2.8111809171884006;208.16749419417292;7.397341225498538;5.871969743908872;5.871969743908872;4.842535255101096;3.250863127952897;3.250863127952897;1.9007373958…
104938;4.969166666666667;0.9172222222222225;4.969166666666667;0.9172222222222225;0.5532379862472909;122.16699999999997;112.08699999999997;122.07316494;48.0;0.0;0.11837738457272944;-0.49676822175454044;0.49676822175454044;0.11837738457272944;1.1111111111111112;1.6666666666666667;2.111111111111111;2.8815558776461367;176.26405299160078;6.69023444431199;5.717649367222367;5.717649367222367;4.325698502…
5736914;10.376184814413982;0.6860261033425717;10.376184814413982;0.6860261033425717;0.5111524048539182;192.25799999999995;176.12999999999997;192.115029752;76.0;0.0;0.14955258132188295;-0.49360105631162504;0.49360105631162504;0.14955258132188295;1.2142857142857142;1.9285714285714286;2.5;2.3226759027333372;264.15514766655446;10.22576835024473;8.531675051622047;8.531675051622047;6.863703305156275;5.…
5651887;5.105521541950114;0.7539814814814815;5.105521541950114;0.7539814814814815;0.4582076564160151;148.23000000000002;140.16599999999997;148.034671256;50.0;0.0;0.05916170097145041;-0.11921209978570003;0.11921209978570003;0.05916170097145041;1.3;2.0;2.6;2.5241678781876282;220.23362405576995;7.234204518682008;5.579456686788166;6.395953267715893;4.931851652578137;3.045711407537791;4.03130996719127…
18979-50-5;8.92653195074326;0.2720819160997734;8.92653195074326;0.2720819160997734;0.7188864977384893;152.19299999999998;140.09699999999998;152.083729624;60.0;0.0;0.11905604775748406;-0.5079622349322286;0.5079622349322286;0.11905604775748406;1.2727272727272727;1.9090909090909092;2.4545454545454546;2.5186379432468304;203.30764733554943;8.104448006685086;6.57907652509542;6.57907652509542;5.32569850…
613456;10.465016534391534;0.526203703703704;10.465016534391534;0.526203703703704;0.6383852121799833;166.17599999999996;156.09599999999998;166.06299418;64.0;0.0;0.15328099337377463;-0.4966240059498222;0.4966240059498222;0.15328099337377463;1.25;2.0;2.5;3.0987708335449655;281.102178757748;8.974691494688164;7.034145948150093;7.034145948150093;5.812391710140018;3.4871561380945035;3.4871561380945035;2…
622468;10.168707482993197;-0.7859259259259257;10.168707482993197;0.4675925925925928;0.6306315009660173;137.13799999999998;130.08199999999997;137.047678464;52.0;0.0;0.40946271243598786;-0.4105085957704349;0.4105085957704349;0.40946271243598786;1.3;1.9;2.4;2.674241602295127;220.30753299614886;7.397341225498538;5.280598196065481;5.280598196065481;4.787693700234703;2.8117311728135674;2.81173117281356…
1527895;8.452003023431594;0.6243981481481482;8.452003023431594;0.6243981481481482;0.5820968638734554;133.14999999999998;126.09399999999998;133.052763844;50.0;0.0;0.1196787455924853;-0.4967207315329029;0.4967207315329029;0.1196787455924853;1.5;2.3;2.9;3.012676362499948;262.20525572342757;7.397341225498538;5.664862962722324;5.664862962722324;4.863703305156274;2.9073464384916923;2.9073464384916923;1…
533-68-6;10.704976851851852;-0.1666666666666663;10.704976851851852;0.12736111111111148;0.5058315822646284;195.05599999999998;183.96799999999996;193.994241692;54.0;0.0;0.31919249485253204;-0.4651492482745573;0.4651492482745573;0.31919249485253204;1.6666666666666667;2.2222222222222223;2.5555555555555554;3.4588233430659896;93.05865002596164;7.276020881938894;5.686024885499673;7.272021424614378;4.218…
533686;10.704976851851852;-0.1666666666666663;10.704976851851852;0.12736111111111148;0.5058315822646284;195.05599999999998;183.968;193.994241692;54.0;0.0;0.31919249485253204;-0.4651492482745573;0.4651492482745573;0.31919249485253204;1.6666666666666667;2.2222222222222223;2.5555555555555554;3.4588233430659896;93.05865002596164;7.276020881938894;5.686024885499674;7.272021424614378;4.218744015013407;…
615-83-8;10.86386574074074;-0.1487499999999995;10.86386574074074;0.11347222222222264;0.5231498858179903;209.08299999999997;195.97899999999998;208.009891756;60.0;0.0;0.3192032263191216;-0.4651491183949792;0.4651491183949792;0.3192032263191216;1.6;2.2;2.6;3.4852555681751167;103.7792291661388;7.983127663125442;6.393131666686223;7.979128205800928;4.718744015013407;3.5262783027264395;4.441953831518129…
615838;10.863865740740742;-0.14874999999999972;10.863865740740742;0.11347222222222242;0.5231498858179903;209.08299999999997;195.97899999999998;208.009891756;60.0;0.0;0.3192032263191216;-0.4651491183949792;0.4651491183949792;0.3192032263191216;1.6;2.2;2.6;3.4852555681751167;103.7792291661388;7.983127663125442;6.393131666686221;7.979128205800926;4.718744015013407;3.526278302726439;4.441953831518129…
5445294;11.137665422650542;-0.12592734315948584;11.137665422650542;0.10712396069538932;0.3940310315062927;251.164;232.01199999999997;250.056841948;78.0;0.0;0.319203412786688;-0.4651491173546584;0.4651491173546584;0.319203412786688;1.3076923076923077;2.0;2.5384615384615383;3.380562808463262;136.88643538696058;10.104448006685086;8.514452010245865;10.10044854936057;6.218744015013407;5.02627830272643…
615-96-3;10.97979544595616;-0.138009259259259;10.97979544595616;0.10888888888888926;0.5283225558631554;223.10999999999999;207.98999999999995;222.02554182;66.0;0.0;0.31920341129802804;-0.4651491173586183;0.4651491173586183;0.31920341129802804;1.5454545454545454;2.1818181818181817;2.6363636363636362;3.4639593259211834;114.65968562262317;8.69023444431199;7.100238447872771;8.686234986987476;5.2187440…
615963;10.97979544595616;-0.138009259259259;10.97979544595616;0.10888888888888926;0.5283225558631554;223.10999999999999;207.98999999999995;222.02554182;66.0;0.0;0.31920341129802804;-0.4651491173586183;0.4651491173586183;0.31920341129802804;1.5454545454545454;2.1818181818181817;2.6363636363636362;3.4639593259211834;114.65968562262317;8.69023444431199;7.100238447872771;8.686234986987476;5.218744015…
5445-29-4;11.137665422650542;-0.12592734315948584;11.137665422650542;0.10712396069538976;0.3940310315062927;251.16399999999996;232.01199999999997;250.056841948;78.0;0.0;0.319203412786688;-0.4651491173546584;0.4651491173546584;0.319203412786688;1.3076923076923077;2.0;2.5384615384615383;3.380562808463261;136.88643538696058;10.104448006685086;8.514452010245865;10.10044854936057;6.218744015013407;5.0…
3196-15-4;10.473726851851852;-0.20138888888888862;10.473726851851852;0.13194444444444464;0.4740866782166641;181.02899999999997;171.95699999999997;179.978591628;48.0;0.0;0.3189270084599292;-0.4681754814000896;0.4681754814000896;0.3189270084599292;1.875;2.375;2.5;3.459728671545819;82.49785513558373;6.568914100752348;4.978918104313127;6.564914643427832;3.718744015013406;2.438744677408942;3.354420206…
3196154;10.473726851851852;-0.20138888888888862;10.473726851851852;0.13194444444444464;0.4740866782166641;181.02899999999997;171.95699999999997;179.978591628;48.0;0.0;0.3189270084599292;-0.4681754814000896;0.4681754814000896;0.3189270084599292;1.875;2.375;2.5;3.459728671545819;82.49785513558373;6.568914100752348;4.978918104313127;6.564914643427832;3.718744015013406;2.438744677408942;3.35442020620…
535-11-5;10.473726851851852;-0.2013888888888884;10.473726851851852;0.17828703703703708;0.4740866782166641;181.02899999999997;171.95699999999997;179.978591628;48.0;0.0;0.3189161804203373;-0.46515685900038445;0.46515685900038445;0.3189161804203373;1.875;2.375;2.5;3.329150037184473;80.49785513558373;6.568914100752347;4.978918104313127;6.564914643427832;3.680739212552621;2.4882735002656546;3.40394902…
14064109;10.80430933484505;-1.3426851851851855;10.80430933484505;0.1958912037037035;0.37604822196568977;194.61399999999995;183.52599999999998;194.034586512;70.0;0.0;0.33518633739979137;-0.4644468538663436;0.4644468538663436;0.33518633739979137;1.1666666666666667;1.5;1.75;3.91026523675175;150.7893110651069;9.560477932315068;7.002521466427401;7.758450412445855;5.629427617536367;3.6036285719160652;4…
535137;10.388657407407408;-0.518564814814815;10.388657407407408;0.3526234567901232;0.4210140405113386;136.57799999999997;127.50599999999999;136.029107208;48.0;0.0;0.3232367319143953;-0.46489418593374576;0.46489418593374576;0.3232367319143953;1.875;2.375;2.5;3.3291500371844736;80.49785513558373;6.568914100752346;4.978918104313126;5.734847050331581;3.6807392125526213;2.4882735002656546;2.9247092807…
535115;10.47372685185185;-0.20138888888888862;10.47372685185185;0.1782870370370373;0.4740866782166641;181.02899999999997;171.957;179.978591628;48.0;0.0;0.3189161804203373;-0.46515685900038445;0.46515685900038445;0.3189161804203373;1.875;2.375;2.5;3.3291500371844736;80.49785513558373;6.568914100752346;4.978918104313126;6.564914643427831;3.6807392125526213;2.4882735002656546;3.403949029057344;1.368…
535-13-7;10.388657407407408;-0.518564814814815;10.388657407407408;0.3526234567901232;0.4210140405113386;136.57799999999997;127.50599999999997;136.029107208;48.0;0.0;0.3232367319143953;-0.46489418593374576;0.46489418593374576;0.3232367319143953;1.875;2.375;2.5;3.329150037184473;80.49785513558373;6.568914100752347;4.978918104313127;5.734847050331581;3.680739212552621;2.4882735002656546;2.9247092807…
609110;10.885393518518518;-0.24310185185185218;10.885393518518518;0.1032870370370369;0.5815457336784946;273.952;263.872;271.90475376;60.0;0.0;0.3203549469514261;-0.46511896268270914;0.46511896268270914;0.3203549469514261;1.6;2.1;2.4;3.705193450094498;114.31544376215959;8.146264369941973;5.93423284651198;9.106225924741388;4.59142281507558;3.0398247238349803;4.8711757814183585;1.8313514463145424;4.…
609-11-0;10.885393518518518;-0.24310185185185218;10.885393518518518;0.1032870370370369;0.5815457336784946;273.952;263.872;271.90475376;60.0;0.0;0.3203549469514261;-0.46511896268270914;0.46511896268270914;0.3203549469514261;1.6;2.1;2.4;3.705193450094498;114.31544376215959;8.146264369941973;5.93423284651198;9.106225924741388;4.59142281507558;3.0398247238349803;4.8711757814183585;1.8313514463145424;…
623712;10.336388888888889;-0.219907407407407;10.336388888888889;0.219907407407407;0.4303167720018149;136.578;127.50599999999997;136.029107208;48.0;0.0;0.30648001460429586;-0.46593804109839965;0.46593804109839965;0.30648001460429586;1.75;2.375;2.75;3.0551722039096187;64.82892142331043;6.405777393935817;4.815781397496596;5.571710343515051;3.808060412490447;2.5248448387509215;3.0593673225757705;1.24…
539742;10.390833333333333;-0.13483796296296258;10.390833333333333;0.13483796296296258;0.4845584816271343;181.02899999999997;171.95699999999997;179.978591628;48.0;0.0;0.30611777427107584;-0.4659475193120347;0.4659475193120347;0.30611777427107584;1.75;2.375;2.75;3.0551722039096187;64.82892142331043;6.405777393935817;4.815781397496596;6.4017779366113015;3.808060412490447;2.5248448387509215;3.6463137…
3674133;10.674976851851852;-0.21354166666666652;10.674976851851852;0.21069444444444474;0.5699188396394741;259.92499999999995;251.86099999999996;257.889103696;54.0;0.0;0.3200727601184397;-0.46512679493123554;0.46512679493123554;0.3200727601184397;1.7777777777777777;2.3333333333333335;2.6666666666666665;3.4588233430659896;94.95878455585176;7.276020881938894;5.063989358508902;8.23598243673831;4.2187…
609121;10.915393518518519;-0.16898148148148096;10.915393518518519;0.15976851851851892;0.5242410642097185;209.08299999999997;195.97899999999996;208.009891756;60.0;0.0;0.31946992781138567;-0.4651415843375916;0.4651415843375916;0.31946992781138567;1.6;2.1;2.4;3.705193450094498;112.1737343120833;8.146264369941973;6.5562683735027525;8.142264912617456;4.59142281507558;3.3989571027886134;4.3146326315803…
609-12-1;10.915393518518519;-0.16898148148148096;10.915393518518519;0.15976851851851892;0.5242410642097185;209.08299999999997;195.97899999999998;208.009891756;60.0;0.0;0.31946992781138567;-0.4651415843375916;0.4651415843375916;0.31946992781138567;1.6;2.1;2.4;3.7051934500944976;112.1737343120833;8.146264369941973;6.556268373502752;8.142264912617456;4.59142281507558;3.398957102788614;4.314632631580…
3674-13-3;10.674976851851852;-0.2135416666666663;10.674976851851852;0.21069444444444474;0.5699188396394741;259.92499999999995;251.86099999999996;257.889103696;54.0;0.0;0.3200727601184397;-0.46512679493123554;0.46512679493123554;0.3200727601184397;1.7777777777777777;2.3333333333333335;2.6666666666666665;3.458823343065989;94.95878455585176;7.276020881938894;5.063989358508902;8.23598243673831;4.2187…
600000;10.79548611111111;-0.5386805555555556;10.79548611111111;0.21759259259259234;0.49492273757508326;195.05599999999998;183.968;193.994241692;54.0;0.0;0.3217772759113865;-0.4649569735060399;0.4649569735060399;0.3217772759113865;1.6666666666666667;2.111111111111111;2.2222222222222223;3.743097705792165;104.11571282193987;7.491563831562722;5.901567835123501;7.487564374238206;3.9813804754348494;2.8…
3153364;10.52108024691358;-0.15449074074074032;10.52108024691358;0.15449074074074032;0.44933367706440636;150.60500000000002;139.517;150.044757272;54.0;0.0;0.3053114470223022;-0.46596869202423224;0.46596869202423224;0.3053114470223022;1.6666666666666667;2.3333333333333335;2.7777777777777777;3.061316839372158;83.12704561867443;7.112884175122364;5.522888178683143;6.278817124701598;4.308060412490447;…
2969815;10.55888888888889;-0.10004629629629558;10.55888888888889;0.10004629629629558;0.5038847885000965;195.05599999999995;183.968;193.994241692;54.0;0.0;0.3052980608755608;-0.465968850107266;0.465968850107266;0.3052980608755608;1.6666666666666667;2.3333333333333335;2.7777777777777777;3.061316839372158;83.12704561867443;7.112884175122364;5.522888178683143;7.108884717797848;4.308060412490447;3.024…
80580;9.883449074074074;-0.7893518518518514;9.883449074074074;0.368055555555556;0.6278851449916004;167.00199999999998;159.946;165.962941564;42.0;0.0;0.3167660431363344;-0.48040886785365716;0.48040886785365716;0.3167660431363344;2.0;2.4285714285714284;2.4285714285714284;3.3434170589539596;72.09004635215048;5.8618073195658;4.0178834093492215;5.603879948463925;3.1807392125526213;2.0499790394631265;2…
105373;10.189583333333333;-0.1226851851851849;10.189583333333333;0.1226851851851849;0.485245073645189;102.133;92.05299999999998;102.06807956;42.0;0.0;0.304986319783951;-0.4659767306979968;0.4659767306979968;0.304986319783951;1.5714285714285714;2.142857142857143;2.2857142857142856;3.0025905286741326;59.10049400592804;5.698670612749268;4.730710143300821;4.730710143300821;3.308060412490447;2.4646903…
105533;10.605235260770975;-0.5361574074074074;10.605235260770975;0.2899189814814813;0.4436597598743994;160.16899999999995;148.07299999999998;160.073558864;64.0;0.0;0.3166348316492712;-0.46554520948592226;0.46554520948592226;0.3166348316492712;1.0;1.3636363636363635;1.6363636363636365;3.4899621428296506;125.3759999531186;8.69023444431199;6.7543135054150945;6.7543135054150945;5.201907262607799;3.51…
123251;10.721758786848072;-0.355969387755102;10.721758786848072;0.10384259259259232;0.5807321280929896;174.19599999999997;160.08399999999997;174.089208928;70.0;0.0;0.30586043921555606;-0.4659577512007539;0.4659577512007539;0.30586043921555606;0.9166666666666666;1.25;1.5;3.402570682630092;135.13685006057713;9.397341225498538;7.461420286601642;7.461420286601642;5.701907262607799;4.015167193676994;4…
80-58-0;9.883449074074074;-0.7893518518518514;9.883449074074074;0.368055555555556;0.6278851449916004;167.00199999999998;159.946;165.962941564;42.0;0.0;0.3167660431363344;-0.48040886785365716;0.48040886785365716;0.3167660431363344;2.0;2.4285714285714284;2.4285714285714284;3.3434170589539596;72.09004635215048;5.8618073195658;4.0178834093492215;5.603879948463925;3.1807392125526213;2.0499790394631265…
25542625;10.772262259070295;-0.06752551020408148;10.772262259070295;0.06752551020408148;0.39255769758470377;223.10999999999993;207.98999999999998;222.02554182;66.0;0.0;0.30526742969768156;-0.4659692078688022;0.4659692078688022;0.30526742969768156;1.3636363636363635;2.090909090909091;2.6363636363636362;3.0404256658760316;104.26518047667868;8.52709773749546;6.937101741056239;8.523098280170943;5.308…
14660527;10.680345804988661;-0.08013888888888854;10.680345804988661;0.08013888888888854;0.39346824548220677;209.08299999999994;195.97899999999998;208.009891756;60.0;0.0;0.3052679369779073;-0.4659692050672696;0.4659692050672696;0.3052679369779073;1.5;2.2;2.7;3.0523751890457076;93.60689651177816;7.819990956308912;6.229994959869691;7.8159914989843955;4.808060412490447;3.5248448387509215;4.6463137464…
16230287;3.555462962962963;0.6458333333333333;3.555462962962963;0.6458333333333333;0.6676004997163753;243.97;231.87399999999997;241.930574584;50.0;0.0;0.02679000683883626;-0.08786572417102334;0.08786572417102334;0.02679000683883626;1.0;1.25;1.375;3.292478156075495;46.49022499567306;6.568914100752348;5.324843046770802;8.49683612500021;3.7187440150134057;3.00047925710614;4.831830314689518;1.8484841…
16230-28-7;3.555462962962963;0.6458333333333333;3.555462962962963;0.6458333333333333;0.6676004997163751;243.96999999999997;231.87399999999997;241.930574584;50.0;0.0;0.02679000683883626;-0.08786572417102334;0.08786572417102334;0.02679000683883626;1.0;1.25;1.375;3.292478156075495;46.49022499567306;6.568914100752348;5.324843046770802;8.496836125000211;3.7187440150134057;3.0004792571061394;4.83183031…
4753597;10.172956703514739;-0.19021069538926638;10.172956703514739;0.19021069538926638;0.3875256920820385;195.05599999999995;183.96799999999996;193.994241692;54.0;0.0;0.302122871705746;-0.4658771576651924;0.4658771576651924;0.302122871705746;1.5555555555555556;2.2222222222222223;2.6666666666666665;2.828868134909686;83.12704561867443;7.112884175122364;5.522888178683143;7.108884717797849;4.27005561…
108645;10.631250000000001;-0.09027777777777724;10.631250000000001;0.09027777777777724;0.5422095914375367;130.18699999999998;116.07499999999997;130.099379688;54.0;0.0;0.30552840550557964;-0.4659618863161138;0.4659618863161138;0.30552840550557964;1.5555555555555556;2.111111111111111;2.4444444444444446;3.2711920488970017;86.91694057588533;7.276020881938894;6.3080604124904465;6.3080604124904465;4.163…
20395282;10.228153248439293;-0.20289493575207818;10.228153248439293;0.20289493575207818;0.3528783787081304;164.63199999999998;151.528;164.060407336;60.0;0.0;0.302122867946775;-0.4658776806477858;0.4658776806477858;0.302122867946775;1.4;2.1;2.6;2.8385891218139165;93.60689651177816;7.819990956308912;6.229994959869691;6.9859239058881455;4.7700556100296625;3.4641846669711;3.9987071507959486;2.0896857…
15848223;10.244957089317207;-0.18162757464096724;10.244957089317207;0.18162757464096724;0.39346824548220677;209.08299999999994;195.97899999999996;208.009891756;60.0;0.0;0.30212286794040716;-0.4658776824991751;0.4658776824991751;0.30212286794040716;1.4;2.1;2.6;2.838589121813916;93.60689651177816;7.819990956308912;6.229994959869691;7.8159914989843955;4.770055610029662;3.4641846669711;4.585653574717…
16205-90-6;10.52204081632653;-0.42041666666666644;10.52204081632653;0.40241898148148136;0.32859522337120395;140.182;128.08599999999998;140.083729624;56.0;0.0;0.38382739565985335;-0.4564044156254867;0.4564044156254867;0.38382739565985335;1.5;2.2;2.7;3.4752907638301083;150.37586395323947;7.819990956308912;6.437816924487368;6.437816924487368;4.808060412490447;3.4646903780250446;3.4646903780250446;1.…
16930-95-3;10.610369897959185;-0.41333049886621276;10.610369897959185;0.4040586419753085;0.26772643076069;154.20899999999997;140.09699999999998;154.099379688;62.0;0.0;0.3838273970075653;-0.45640441562185596;0.45640441562185596;0.3838273970075653;1.4545454545454546;2.1818181818181817;2.727272727272727;3.4309500769356918;162.13688408103357;8.52709773749546;7.144923705673916;7.144923705673916;5.3080…
10519-20-7;10.679910793020913;-0.4083347505668933;10.679910793020913;0.40523148148148147;0.2780503413608354;168.23599999999996;152.10799999999998;168.115029752;68.0;0.0;0.3838273970126761;-0.45640441562184925;0.45640441562184925;0.3838273970126761;1.3333333333333333;2.0833333333333335;2.6666666666666665;3.380525187574232;174.0129383099978;9.234204518682008;7.852030486860464;7.852030486860464;5.80…
262204;5.7565740740740745;0.9548148148148148;5.7565740740740745;0.9548148148148148;0.543195199210991;200.26199999999997;192.19799999999995;200.029585876;68.0;0.0;0.1408992124732982;-0.4549913466263608;0.4549913466263608;0.1408992124732982;0.7142857142857143;1.2142857142857142;1.7857142857142858;2.1249183216771557;391.75287485739244;9.380468888623982;7.435298734444734;8.25179531537246;6.9326529903…
108985;4.084382716049383;1.0162037037037037;4.084382716049383;1.0162037037037037;0.48490334051496226;110.18099999999998;104.13299999999998;110.019021192;36.0;0.0;0.003992005065301783;-0.14342689229770952;0.14342689229770952;0.003992005065301783;1.0;1.5714285714285714;1.8571428571428572;3.021465309724086;134.10736969541455;5.112884175122364;3.833964941448087;4.728392132448003;3.393846850117352;2.1…
67367;10.435281749675688;0.6485293314856808;10.435281749675688;0.6485293314856808;0.7071693014525969;198.221;188.14099999999996;198.06807956;74.0;0.0;0.14955258724927373;-0.45738381959300034;0.45738381959300034;0.14955258724927373;0.8;1.4;2.0;2.1461085927778942;431.85294915562497;10.510225400620902;8.089999272823984;8.089999272823984;7.381341395361316;4.66467649302307;4.66467649302307;3.102001326…
100685;2.1018518518518516;1.326388888888889;2.1018518518518516;1.326388888888889;0.5179452823981447;124.208;116.14399999999998;124.034671256;42.0;0.0;0.006906893238164152;-0.1296018262146687;0.1296018262146687;0.006906893238164152;1.125;1.75;2.125;2.8320858350070903;145.73281445033504;5.819990956308912;4.794999636411992;5.6114962173397185;3.931851652578137;2.5230560382187543;3.7478009096103433;1.…
100663;4.914166666666667;0.9097222222222224;4.914166666666667;0.9097222222222224;0.5316253154127668;108.13999999999999;100.07599999999998;108.057514876;42.0;0.0;0.11835771513702235;-0.4967685686134767;0.4967685686134767;0.11835771513702235;1.125;1.75;2.125;2.8320858350070903;145.73281445033504;5.819990956308912;4.794999636411992;4.794999636411992;3.931851652578137;2.5230560382187543;2.52305603821…
1822737;3.6189266817838246;1.2430555555555558;3.6189266817838246;1.2430555555555558;0.5631756681226758;136.21899999999997;128.15499999999997;136.034671256;46.0;0.0;0.011558569279055244;-0.0986988824906609;0.0986988824906609;0.011558569279055244;1.2222222222222223;1.8888888888888888;2.4444444444444446;2.719528532842932;179.01894049376423;6.52709773749546;5.079456686788165;5.895953267715892;4.43185…
576556;9.564699074074074;0.24717592592592608;9.564699074074074;0.24717592592592608;0.4714893522314721;423.7240000000001;419.69200000000006;419.69956314800004;66.0;0.0;0.13451946785895533;-0.5064085073568964;0.5064085073568964;0.13451946785895533;0.8333333333333334;1.25;1.75;3.6035674514745475;229.6711557967681;9.464101615137757;5.9590714875368676;12.303057643995684;5.464101615137754;2.97953574376…
488-47-1;9.314699074074074;-0.19726851851851812;9.314699074074074;0.19726851851851812;0.3724131541905191;425.6960000000001;423.6800000000001;421.67882770400007;66.0;0.0;0.17391945799354114;-0.5034241758714755;0.5034241758714755;0.17391945799354114;0.5833333333333334;0.8333333333333334;1.0833333333333333;3.6035674514745475;231.81286524684438;9.464101615137757;5.406285083036824;11.750271239495643;5…
771619;12.16074074074074;-2.2890740740740743;12.16074074074074;1.8690740740740746;0.3714993540888844;184.063;183.05499999999998;183.994755752;66.0;0.0;0.20625438106950122;-0.5026201660971265;0.5026201660971265;0.20625438106950122;0.5833333333333334;0.8333333333333334;1.1666666666666667;3.6035674514745475;230.20322477240757;9.464101615137757;5.337035960546094;5.337035960546094;5.464101615137754;2.…
87865;9.200987654320986;-0.36320987654320924;9.200987654320986;0.009043209876542724;0.5346401235008618;266.338;265.33;263.847003052;66.0;0.0;0.15545782302765995;-0.5047430525360218;0.5047430525360218;0.15545782302765995;0.5833333333333334;0.8333333333333334;1.1666666666666667;3.6035674514745475;230.20322477240757;9.464101615137757;5.337035960546094;9.116680690638367;5.464101615137754;2.6685179802…
608719;9.517824074074074;0.16384259259259282;9.517824074074074;0.16384259259259282;0.39302429393032606;488.59300000000013;487.58500000000015;483.5944251520001;66.0;0.0;0.14580877255681288;-0.5054933536425348;0.5054933536425348;0.14580877255681288;0.5833333333333334;0.8333333333333334;1.1666666666666667;3.6035674514745475;230.20322477240757;9.464101615137757;5.337035960546094;13.267018656119614;5.…
1198556;9.082932098765433;-0.5730864197530863;9.082932098765433;0.0845987654320981;0.4169499017216525;247.892;245.87599999999998;245.880890024;66.0;0.0;0.17925880292515953;-0.5031564068208876;0.5031564068208876;0.17925880292515953;0.5833333333333334;0.8333333333333334;1.0833333333333333;3.6035674514745475;231.81286524684438;9.464101615137755;5.406285083036824;8.430000867110643;5.464101615137754;2…
7530270;9.177962962962962;0.1572839506172845;9.177962962962962;0.1572839506172845;0.7136025137046931;221.481;215.43299999999996;219.929054592;54.0;0.0;0.13664919826319868;-0.5061133870070584;0.5061133870070584;0.13664919826319868;1.5;2.1;2.6;3.310532874722407;236.77817392215357;7.723614639131599;5.357843079897664;7.699768565030823;4.6090609052806215;2.7562718091384575;3.927234551705037;2.05311682…
88040;9.059691358024692;0.2772222222222225;9.059691358024692;0.2772222222222225;0.6125193183423138;156.612;147.53999999999996;156.034192588;54.0;0.0;0.11570990805796669;-0.5079443294833785;0.5079443294833785;0.11570990805796669;1.2;1.6;2.0;3.310532874722407;232.4296583765568;7.723614639131599;5.9798786068884375;6.735807552906891;4.6090609052806215;3.067289572633844;3.4452540456430714;2.3935483312…
7463-51-6;9.0975;0.3316666666666672;9.0975;0.3316666666666672;0.6836536395127819;201.063;191.99099999999999;199.983677008;54.0;0.0;0.11568418458683456;-0.507944774647232;0.507944774647232;0.11568418458683456;1.2;1.6;2.0;3.310532874722407;232.4296583765568;7.723614639131599;5.979878606888437;7.565875146003141;4.6090609052806215;3.0672895726338445;3.8602878421911972;2.3935483312976933;3.18654660085…
771631;12.24074074074074;-2.021851851851852;12.24074074074074;1.789074074074074;0.3635444448195349;182.07199999999997;180.05599999999998;181.999092184;66.0;0.0;0.20706041191259333;-0.5026193135251958;0.5026193135251958;0.20706041191259333;0.5833333333333334;0.75;0.9166666666666666;3.6035674514745475;231.81286524684438;9.464101615137755;5.406285083036825;5.406285083036825;5.464101615137754;2.70314…
87876;9.148518518518518;-0.43876543209876506;9.148518518518518;0.2189197530864191;0.5421439593214744;247.892;245.87599999999998;245.880890024;66.0;0.0;0.15563737504645905;-0.5047410287311617;0.5047410287311617;0.15563737504645905;0.5833333333333334;0.75;0.9166666666666666;3.6035674514745475;231.81286524684438;9.464101615137757;5.406285083036825;8.430000867110643;5.464101615137754;2.70314254151841…
1124045;9.092592592592592;0.15719135802469175;9.092592592592592;0.15719135802469175;0.6125193183423138;156.612;147.54;156.034192588;54.0;0.0;0.13395140685667292;-0.5063847995752208;0.5063847995752208;0.13395140685667292;1.2;1.7;2.2;3.282462907453522;205.42965837655683;7.723614639131599;5.9798786068884375;6.735807552906891;4.6090609052806215;3.067289572633844;3.4452540456430714;2.387878580092938;2…
4901513;9.045895061728395;-0.1749382716049379;9.045895061728395;0.014876543209877191;0.5287193643960513;231.893;229.87699999999998;229.885975404;60.0;0.0;0.13679496818852263;-0.506280155911067;0.506280155911067;0.13679496818852263;0.9090909090909091;1.4545454545454546;2.0;3.455546483817783;270.8740242221354;8.593858127134679;5.036421756726493;8.06013754080031;5.0365812602091875;2.5568860129580595…
615747;8.968148148148149;0.1496913580246917;8.968148148148149;0.1496913580246917;0.5897674587091336;142.58499999999998;135.529;142.018542524;48.0;0.0;0.1339313462212043;-0.50638515546007;0.50638515546007;0.1339313462212043;1.4444444444444444;2.111111111111111;2.5555555555555554;3.1716780304409156;220.15617759993404;6.8533711511285205;5.057228876078063;5.813157822096517;4.198377302757662;2.6506229…
527184;9.581296296296296;0.29425925925925944;9.581296296296296;0.29425925925925944;0.5805736649487747;166.21999999999997;152.10799999999998;166.099379688;66.0;0.0;0.12168791616741659;-0.507381609139646;0.507381609139646;0.12168791616741659;0.5833333333333334;0.75;0.9166666666666666;3.6035674514745475;222.1033593022977;9.464101615137755;7.894427190999917;7.894427190999917;5.464101615137754;3.94721…
880-78-4;12.49074074074074;-2.425370370370371;12.49074074074074;1.684259259259259;0.23593334661168378;213.06099999999995;213.06099999999995;212.98491934;76.0;0.0;0.3459788787247421;-0.2581218729012171;0.3459788787247421;0.2581218729012171;0.7857142857142857;1.0714285714285714;1.3571428571428572;3.682463305848331;390.1682702160744;11.041451884327381;6.15353254147382;6.15353254147382;6.374785217660…
1071938;10.564665296674224;-0.2192994142101281;10.564665296674224;0.2192994142101281;0.1763021876695073;174.20399999999998;160.09199999999998;174.111675688;70.0;0.0;0.2333727133328244;-0.2942781529570659;0.2942781529570659;0.2333727133328244;0.9166666666666666;1.25;1.5;3.211729783466108;141.6270750562502;9.397341225498538;6.7996242440531685;6.7996242440531685;5.701907262607799;3.6927053408400363;…
3538656;10.175694444444444;-0.094907407407407;10.175694444444444;0.094907407407407;0.28743007432171974;102.13700000000001;92.057;102.07931294;42.0;0.0;0.23336196250636443;-0.29427830855564674;0.29427830855564674;0.23336196250636443;1.8571428571428572;2.4285714285714284;2.5714285714285716;3.002590528674132;62.710134480364864;5.698670612749268;4.399812122026583;4.399812122026583;3.308060412490447;2…
1068571;9.57638888888889;-0.21759259259259234;9.57638888888889;0.21759259259259234;0.21973488161148286;74.08300000000001;68.035;74.048012812;30.0;0.0;0.23025326000970453;-0.2945209363573298;0.2945209363573298;0.23025326000970453;2.0;2.2;2.2;2.8473789230876716;42.91260938324327;4.284457050376173;2.985598559653489;2.985598559653489;2.270055610029662;1.2427992798267444;1.2427992798267444;0.700523785…
1191624;4.151822203675709;1.0481824417009602;4.151822203675709;1.0481824417009602;0.4340217339348873;178.36599999999999;160.22199999999998;178.084992576;62.0;0.0;-0.009791409473945564;-0.17936390057447493;0.17936390057447493;0.009791409473945564;0.5;0.8;1.1;2.6476048489438337;47.219280948873624;7.6568542494923815;6.551281440492296;8.340135822492128;4.914213562373096;4.132455532033675;5.3973665961…
1191431;4.103650478710002;1.034297052154195;4.103650478710002;1.034297052154195;0.43624533627515427;150.31199999999998;136.2;150.053692448;50.0;0.0;-0.009791405516098453;-0.1793639005590629;0.1793639005590629;0.009791405516098453;0.625;1.0;1.25;2.53006045688352;31.509775004326936;6.242640687119286;5.1370678781192005;6.925922260119034;3.914213562373095;3.1324555320336755;4.397366596101027;1.861427…
624840;8.9375;0.4027777777777777;8.9375;0.4027777777777777;0.16923031798705804;60.056000000000004;56.023999999999994;60.032362748;24.0;0.0;0.22056147615737606;-0.2968962965192883;0.2968962965192883;0.22056147615737606;2.0;2.25;2.25;2.296835261919139;20.0;3.414213562373095;2.0629488288431146;2.0629488288431146;1.914213562373095;0.8130525295851417;0.8130525295851417;0.2845177968644247;0.28451779686…
937393;10.745096371882086;-0.170185185185185;10.745096371882086;0.170185185185185;0.35972504606460237;150.18099999999998;140.101;150.07931294;58.0;0.0;0.23779537238833398;-0.29398582557636954;0.29398582557636954;0.23779537238833398;1.3636363636363635;2.0;2.5454545454545454;2.5793022920073194;233.10719092921434;8.104448006685086;6.079456686788166;6.079456686788166;5.325698502695489;3.3605896635362…
15484807;11.312184901738473;-0.3699452003023429;11.312184901738473;0.09808693153187198;0.54553194854781;204.26899999999998;188.14099999999996;204.115029752;80.0;0.0;0.34241296492981077;-0.43153012523058587;0.43153012523058587;0.34241296492981077;1.2666666666666666;1.8;2.2;2.9009731182484373;355.11749726258927;11.474691494688164;9.410354708062403;9.410354708062403;6.947706970623635;4.8735660463691…
120-47-8;11.052121126228268;-0.3634259259259258;11.052121126228268;0.14171154572940314;0.6781016736351199;166.17599999999996;156.09599999999998;166.06299418;64.0;0.0;0.3376117519092107;-0.5079661787854334;0.5079661787854334;0.3376117519092107;1.4166666666666667;2.0;2.5;2.753742758109602;263.6070662599115;8.974691494688164;6.780218034372735;6.780218034372735;5.736382105218448;3.6990042090411217;3.…
98-06-6;2.224537037037037;0.2929166666666666;2.224537037037037;0.2929166666666666;0.5114006703774442;134.22199999999998;120.10999999999997;134.109550448;54.0;0.0;-0.013185421336817146;-0.06224804505884843;0.06224804505884843;0.013185421336817146;0.9;1.4;1.7;2.9660431785816628;191.02833704135648;7.612884175122364;6.88675134594813;6.88675134594813;4.605171715522539;3.66068360252296;3.66068360252296…
99-77-4;11.133753779289494;-0.5189146352985636;11.133753779289494;0.0434736394557822;0.41837014410838136;195.17399999999995;186.10199999999998;195.053157768;74.0;0.0;0.33761571035682564;-0.46239127848813066;0.46239127848813066;0.33761571035682564;1.4285714285714286;2.0;2.4285714285714284;2.8270220393427357;344.33451632505984;10.552041763877789;7.596714615300462;7.596714615300462;6.647065707741406…
7781-98-8;11.063564814814814;-0.40888888888888864;11.063564814814814;0.06995653817082426;0.6781016736351199;166.17599999999996;156.09599999999998;166.06299418;64.0;0.0;0.3377466059966426;-0.5079396371090132;0.5079396371090132;0.3377466059966426;1.5833333333333333;2.3333333333333335;2.9166666666666665;2.807501377979124;280.85706625991145;8.974691494688164;6.780218034372735;6.780218034372735;5.7363…
99-76-3;10.820871126228269;-0.39814814814814814;10.820871126228269;0.13671579743008344;0.6143884490200855;152.14899999999997;144.08499999999998;152.047344116;58.0;0.0;0.33734605193325357;-0.5079661787854562;0.5079661787854562;0.33734605193325357;1.3636363636363635;1.9090909090909092;2.3636363636363638;2.8953480359887576;250.5446100817276;8.267584713501616;6.0731112531861875;6.0731112531861875;5.2…
94-26-8;11.326939720332577;-0.3347685185185181;11.326939720332577;0.14824832556479395;0.5907863493842794;194.22999999999996;180.11799999999997;194.094294308;76.0;0.0;0.3376218438135609;-0.5079661787854334;0.5079661787854334;0.3376218438135609;1.3571428571428572;2.0;2.5714285714285716;2.4810725342253392;289.9058830612445;10.388905057061258;8.194431596745831;8.194431596745831;6.736382105218448;4.69…
51934419;11.131304799697656;-0.25564814814814785;11.131304799697656;0.25564814814814785;0.6123803429770096;276.073;267.001;275.964727528;64.0;0.0;0.33760837105718566;-0.46239131909993947;0.46239131909993947;0.33760837105718566;1.4166666666666667;2.0;2.5;2.753742758109602;266.3619537620749;8.974691494688164;6.710968911882005;8.868467203058328;5.736382105218448;3.664379647795756;4.743128793383917;2…
5798754;11.118447656840514;-0.2731481481481479;11.118447656840514;0.2731481481481479;0.7283363370114976;229.07299999999998;220.00099999999998;227.978591628;64.0;0.0;0.3376084548444233;-0.46239131863994715;0.46239131863994715;0.3376084548444233;1.4166666666666667;2.0;2.5;2.753742758109602;266.36195376207496;8.974691494688164;6.710968911882005;8.296965450996709;5.736382105218448;3.664379647795756;4…
2049969;11.385601379440665;-0.22064531368102758;11.385601379440665;0.22064531368102758;0.5291550856889888;192.25799999999992;176.12999999999997;192.115029752;76.0;0.0;0.3376172200584772;-0.46209711496236544;0.46209711496236544;0.3376172200584772;1.2142857142857142;1.9285714285714286;2.5714285714285716;2.290796853979712;266.91003516871797;10.22576835024473;8.531675051622047;8.531675051622047;6.842…
7153222;11.139174697656841;-0.35463907785336324;11.139174697656841;0.35463907785336324;0.6429979332393411;175.18699999999998;166.11499999999995;175.063328528;66.0;0.0;0.33760861822017646;-0.462391317796535;0.462391317796535;0.33760861822017646;1.4615384615384615;2.076923076923077;2.5384615384615383;2.810366797362035;334.93753281186775;9.681798275874712;7.280218034372735;7.280218034372735;6.274386…
1571080;10.902503779289493;-0.3958805744520031;10.902503779289493;0.3958805744520031;0.4882225439169333;164.15999999999997;156.09599999999998;164.047344116;62.0;0.0;0.33734218077993827;-0.4654175191382164;0.4654175191382164;0.33734218077993827;1.3333333333333333;1.9166666666666667;2.3333333333333335;2.913486683201585;287.1468869531214;8.974691494688164;6.6114962173397185;6.6114962173397185;5.7743…
532558;10.948842592592593;-0.34666666666666646;10.948842592592593;0.34666666666666646;0.46733159033089366;163.201;158.16099999999997;163.00918478;54.0;0.0;0.2853496636444561;-0.26602959224576517;0.2853496636444561;0.26602959224576517;1.3636363636363635;2.0;2.5454545454545454;2.9406508342152415;301.127913757456;8.104448006685086;5.650461522375815;6.46695810330354;5.3425352551010965;3.0161454884867…
38713563;11.6261593042099;-0.31390464351999325;11.6261593042099;0.15613819538897955;0.5340422883655196;264.36499999999995;240.17299999999994;264.172544628;106.0;0.0;0.33762184516460475;-0.5079661787854334;0.5079661787854334;0.33762184516460475;1.0;1.5789473684210527;2.210526315789474;2.0584145644197127;356.76172444831656;13.924438962994;11.72996550267857;11.72996550267857;9.236382105218448;7.1990…
6521308;11.433610166288737;-0.3373611111111108;11.433610166288737;0.1469726054001852;0.7734538509905431;208.25699999999995;192.12899999999996;208.109944372;82.0;0.0;0.33762201449766294;-0.5079661787854334;0.5079661787854334;0.33762201449766294;1.3333333333333333;1.9333333333333333;2.466666666666667;2.4347358110811883;314.1440460738208;11.259148545064338;9.06467508474891;9.06467508474891;7.0922241…
94304;11.181266534391535;-0.30078420256991634;11.181266534391535;0.30078420256991634;0.6659696050593361;180.20299999999997;168.10699999999997;180.078644244;70.0;0.0;0.3376117538150065;-0.4967677521551739;0.4967677521551739;0.3376117538150065;1.3076923076923077;1.9230769230769231;2.3846153846153846;2.73546934370172;276.7262618127396;9.681798275874712;7.74125272933664;7.74125272933664;6.27438690767…
94-18-8;11.625438869992442;-0.39458049886621294;11.625438869992442;0.1292679387845337;0.8214760330937975;228.24699999999999;216.15099999999995;228.078644244;86.0;0.0;0.33795980908886625;-0.5079661787854088;0.5079661787854088;0.33795980908886625;1.0;1.6470588235294117;2.2941176470588234;1.959405467172394;488.6355887837592;12.087575669810528;9.166969380320866;9.166969380320866;8.25402019542349;5.25…
2150449;10.873425925925925;-0.5961111111111108;10.873425925925925;0.12037037037037046;0.6107458190878906;168.14799999999997;160.08399999999997;168.042258736;64.0;0.0;0.3376205008746603;-0.5077959483521781;0.5077959483521781;0.3376205008746603;1.25;1.75;2.1666666666666665;3.0839837957660245;285.6762119661022;9.137828201504695;6.44297457949652;6.44297457949652;5.6302289553358005;3.245760983996562;3…
877656;8.831290627362055;0.12938775510204104;8.831290627362055;0.12938775510204104;0.6757136593760739;164.24799999999996;148.11999999999998;164.120115132;66.0;0.0;0.06813727302578461;-0.39168046568072784;0.39168046568072784;0.06813727302578461;1.0833333333333333;1.5833333333333333;1.9166666666666667;2.9253054988786795;240.70177697819747;9.190234444311992;7.96372145344501;7.96372145344501;5.537023…
5153-25-3;11.746294957797936;-0.3148625283446713;11.746294957797936;0.15363936772035602;0.7492756839558367;250.33799999999997;228.16199999999995;250.156894564;100.0;0.0;0.3376320079815293;-0.5079661787854334;0.5079661787854334;0.3376320079815293;1.2777777777777777;1.9444444444444444;2.5;2.4170040507537967;356.50639278472227;13.380468888623982;11.185995428308553;11.185995428308553;8.66823375779658…
93992;11.591855631141346;-0.33166666666666633;11.591855631141346;0.33166666666666633;0.5474890901379807;198.22099999999998;188.14099999999996;198.06807956;74.0;0.0;0.34302155414109664;-0.4229406059928973;0.4229406059928973;0.34302155414109664;0.8;1.3333333333333333;1.9333333333333333;2.1164219931177755;434.6078366577884;10.510225400620902;8.089999272823986;8.089999272823986;7.360173345306138;4.68…
628308;4.300787037037037;0.8229166666666667;4.300787037037037;0.8229166666666667;0.3790320403400593;101.17399999999999;94.118;101.029920224;34.0;0.0;0.05844413180858956;-0.232551117963868;0.232551117963868;0.05844413180858956;1.8333333333333333;2.5;2.6666666666666665;2.8560067452242195;63.94833690207419;4.82842712474619;3.769675448336916;4.586172029264642;2.914213562373095;1.9510654901852957;2.35…
592825;4.348689531368103;0.8472222222222223;4.348689531368103;0.8472222222222223;0.3106361487517865;115.20100000000001;106.12899999999999;115.045570288;40.0;0.0;0.05844430149612313;-0.23254044060543658;0.23254044060543658;0.05844430149612313;1.7142857142857142;2.4285714285714284;2.857142857142857;2.826898752402874;74.14933958998697;5.535533905932739;4.476782229523463;5.29327881045119;3.4142135623…
52714520;4.346510534769463;0.6845370370370369;4.346510534769463;0.6845370370370369;0.3523468668832712;158.25099999999998;152.20299999999997;157.997240192;48.0;0.0;0.05844543485856923;-0.23246775676092643;0.23246775676092643;0.05844543485856923;1.0;1.4444444444444444;1.7777777777777777;3.093039695581795;136.34093004940024;6.949747468305834;4.832244115487285;6.465237277342737;4.414213562373095;2.48…
4404459;4.413323911354665;0.8645833333333334;4.413323911354665;0.8645833333333334;0.32725377045058684;143.255;130.15099999999998;143.076870416;52.0;0.0;0.05844430284272449;-0.23254025714302232;0.23254025714302232;0.05844430284272449;1.3333333333333333;2.111111111111111;2.6666666666666665;2.824607247601455;95.089273230246;6.949747468305834;5.890995791896559;6.7074923728242855;4.414213562373095;3.4…
629129;4.384935279667422;0.8584722222222223;4.384935279667422;0.8584722222222223;0.32207133520815245;129.22799999999998;118.13999999999999;129.061220352;46.0;0.0;0.058444302837630066;-0.23254025859484037;0.23254025859484037;0.058444302837630066;1.5;2.25;2.75;2.820451987953242;84.52932501298082;6.242640687119286;5.183889010710011;6.0003855916377375;3.914213562373095;2.9510654901852957;3.3593137806…
542858;4.234490740740741;0.7534722222222222;4.234490740740741;0.7534722222222222;0.3444821787350851;87.147;82.107;87.01427016;28.0;0.0;0.058434019218823845;-0.2328322202483659;0.2328322202483659;0.058434019218823845;2.0;2.6;2.6;2.9339686496662654;53.91340299823497;4.121320343559643;3.0625686671503685;3.8790652480780943;2.414213562373095;1.451065490185296;1.8593137806491589;0.5656287419427846;0.74…
597977;4.44974537037037;0.0017361111111111605;4.44974537037037;0.0017361111111111605;0.41133548751099047;129.22799999999998;118.13999999999999;129.061220352;46.0;0.0;0.06519252195020338;-0.22637714686774807;0.22637714686774807;0.06519252195020338;1.625;2.125;2.25;3.9037976041025755;111.69694286392861;6.621320343559643;5.5625686671503685;6.379065248078095;3.621320343559643;2.7119979125117104;3.120…
57067;4.253009259259259;0.5868055555555557;4.253009259259259;0.5868055555555557;0.2883568789906168;99.15799999999999;94.118;99.01427016;32.0;0.0;0.06708565753341106;-0.2283522921883799;0.2283522921883799;0.06708565753341106;2.0;2.6666666666666665;2.8333333333333335;3.0739155094200403;81.54887502163469;4.828427124746191;3.3470257175265417;4.163522298454268;2.914213562373095;1.5604552899264743;1.96…
2627272;4.465394515831024;0.7900736961451247;4.465394515831024;0.7900736961451247;0.3911284722010081;177.27200000000002;166.18399999999997;177.061220352;62.0;0.0;0.0584444893192219;-0.2325280537844713;0.2325280537844713;0.0584444893192219;1.25;2.0;2.6666666666666665;2.286792598343979;262.42688532834563;8.648418081055103;6.8635335754715925;7.6800301563993205;5.931851652578137;4.008195702114982;4.4…
100618;3.026944444444444;1.1597222222222223;3.026944444444444;1.1597222222222223;0.5759031939735615;107.15599999999999;98.08399999999999;107.073499288;42.0;0.0;0.03370429145852783;-0.3881220693538709;0.3881220693538709;0.03370429145852783;1.125;1.75;2.125;2.8320858350070903;145.73281445033504;5.819990956308912;4.886751345948129;4.886751345948129;3.931851652578137;2.6606836025229597;2.660683602522…
103695;3.2075;0.9900925925925926;3.2075;0.9900925925925926;0.631561833718599;121.18299999999999;110.09499999999998;121.08914935199999;48.0;0.0;0.033954008066378334;-0.3853248321134123;0.3853248321134123;0.033954008066378334;1.2222222222222223;1.8888888888888888;2.4444444444444446;2.61489994009295;157.47842076562097;6.52709773749546;5.593858127134677;5.593858127134677;4.431851652578137;3.221343774…
103-84-4;10.50204081632653;-0.035925925925925695;10.50204081632653;0.035925925925925695;0.6227994751052723;135.16599999999997;126.09399999999997;135.068413908;52.0;0.0;0.22074740345902857;-0.3263390909376533;0.3263390909376533;0.22074740345902857;1.3;1.9;2.4;2.674241602295127;217.9590174505521;7.397341225498538;5.794999636411992;5.794999636411992;4.787693700234704;3.114807747754891;3.114807747754…
102023;7.313446712018141;-0.2560822940287224;7.313446712018141;0.015092592592592213;0.3192073010593001;177.21099999999998;166.123;177.10144535199998;68.0;0.0;0.19926882122012834;-0.3697979019062825;0.3697979019062825;0.19926882122012834;1.1538461538461537;1.7692307692307692;2.3076923076923075;2.504454986849626;305.5702418138431;9.681798275874712;6.964101615137755;6.964101615137755;6.1815405503520…
103855;5.244797808012094;0.29740740740740756;5.244797808012094;0.29740740740740756;0.5963188254322658;152.22200000000004;144.158;152.040819256;52.0;0.0;0.16762890326265098;-0.3760476532583297;0.3760476532583297;0.16762890326265098;1.3;1.9;2.4;2.674241602295127;220.30753299614886;7.397341225498538;5.372349905601618;6.188846486529345;4.787693700234704;2.9034828823497043;3.311731172813567;1.85527617…
637536;4.8664210128495835;0.7974074074074077;4.8664210128495835;0.7974074074074077;0.6186133913420281;151.23399999999998;142.16199999999998;151.045570288;52.0;0.0;0.07653092787000682;-0.35026649400754767;0.35026649400754767;0.07653092787000682;1.3;1.9;2.4;2.674241602295127;217.9590174505521;7.397341225498538;5.794999636411992;6.6114962173397185;4.787693700234704;3.114807747754891;3.52305603821875…
18358639;10.97042469765684;-0.307728647014361;10.97042469765684;0.307728647014361;0.6749581754269858;165.19199999999998;154.10399999999998;165.078978592;64.0;0.0;0.3373440278204473;-0.46541750880828625;0.46541750880828625;0.3373440278204473;1.3333333333333333;1.9166666666666667;2.3333333333333335;2.843524062030637;266.36195376207496;8.974691494688164;7.12589765768623;7.12589765768623;5.7743869076…
95534;5.519814814814815;0.8680555555555558;5.519814814814815;0.8680555555555558;0.5002819996278854;107.156;98.08399999999999;107.073499288;42.0;0.0;0.0343208796951809;-0.39851409803684273;0.39851409803684273;0.0343208796951809;1.25;1.875;2.25;3.134861511345448;160.49662946459569;5.983127663125442;4.886751345948129;4.886751345948129;3.804530452640311;2.6160254037844393;2.6160254037844393;1.8565880…
62533;5.357777777777778;0.8217592592592594;5.357777777777778;0.8217592592592594;0.48007546344555985;93.12899999999998;86.073;93.057849224;36.0;0.0;0.03134759259121864;-0.39872882948659094;0.39872882948659094;0.03134759259121864;1.0;1.5714285714285714;1.8571428571428572;3.0214653097240864;134.10736969541455;5.112884175122364;3.964101615137755;3.964101615137755;3.393846850117352;2.1993587371177723;…
5344901;8.638425925925926;0.020509259259259283;8.638425925925926;0.020509259259259283;0.5414163982954556;123.15499999999999;114.08299999999998;123.068413908;48.0;0.0;0.07014045235296493;-0.3984351848595025;0.3984351848595025;0.07014045235296493;1.3333333333333333;2.0;2.4444444444444446;3.0065240073265853;197.86256853719752;6.69023444431199;5.041071722634634;5.041071722634634;4.342535255101096;2.7…
621421;10.531708238851095;-0.14296296296296274;10.531708238851095;0.14296296296296274;0.6360784721720715;151.165;142.093;151.063328528;58.0;0.0;0.2207495102880195;-0.5078861354451693;0.5078861354451693;0.2207495102880195;1.5454545454545454;2.272727272727273;2.8181818181818183;2.7909314514807626;270.54949758389114;8.267584713501616;6.164862962722324;6.164862962722324;5.1815405503520555;3.249098148…
147218-98-2;9.851556516124969;0.22826483371126272;9.851556516124969;0.22826483371126272;0.42625355082441974;251.35500000000005;234.21899999999997;251.109233164;92.0;0.0;0.1862025856954735;-0.5072521378759176;0.5072521378759176;0.1862025856954735;1.2941176470588236;1.8823529411764706;2.4705882352941178;2.996526902349624;469.06369992101946;12.999635521070495;10.45737601984303;11.273872600770757;7.9…
36436654;10.969726001511717;-0.101296296296296;10.969726001511717;0.07462962962962982;0.645954699482945;164.20399999999995;152.10799999999998;164.083729624;64.0;0.0;0.1630240966342584;-0.5071879669351219;0.5071879669351219;0.1630240966342584;1.25;1.75;2.25;3.3258841466405986;326.85561870596365;9.300964908321225;7.510162424343073;7.510162424343073;5.519744507803582;3.832431481361162;3.832431481361…
1450-72-2;10.858425925925925;-0.10537037037037011;10.858425925925925;0.058425925925926325;0.6206308040805496;150.17699999999996;140.09699999999998;150.06807956;58.0;0.0;0.16302374777561093;-0.5071984196513413;0.5071984196513413;0.16302374777561093;1.4545454545454546;2.090909090909091;2.5454545454545454;3.2322088703054916;289.61424921780844;8.430721420318147;6.587512693532699;6.587512693532699;5.1…
875-59-2;10.89587112622827;0.030092592592593004;10.89587112622827;0.030092592592593004;0.6206308040805496;150.177;140.09699999999998;150.06807956;58.0;0.0;0.15956977101391748;-0.5079557911373326;0.5079557911373326;0.15956977101391748;1.4545454545454546;2.090909090909091;2.5454545454545454;3.1960696621259204;289.6142492178085;8.430721420318147;6.587512693532699;6.587512693532699;5.1090609052806215…
101349-82-0;8.9175;0.14087962962962997;8.9175;0.14087962962962997;0.5833931787981521;133.14999999999998;126.09399999999998;133.052763844;50.0;0.0;0.11641598035425577;-0.5079187928804552;0.5079187928804552;0.11641598035425577;1.5;2.2;2.7;3.2546435469379356;285.79933237032577;7.560477932315068;5.626477998568793;5.626477998568793;4.736382105218448;2.9352474672125437;2.9352474672125437;2.111027692406…
16532799;8.327272179705215;0.4933333333333332;8.327272179705215;0.4933333333333332;0.6763674371182397;196.04700000000003;189.99899999999997;194.968361292;50.0;0.0;0.06692146219041273;-0.1979745904598368;0.1979745904598368;0.06692146219041273;1.3;1.9;2.4;2.8143225241794605;244.9552557234275;7.397341225498538;5.341685926454236;6.927682465568941;4.825698502695488;2.941063020487059;3.7340612900444112…
140534;8.306004818594104;0.45552469135802465;8.306004818594104;0.45552469135802465;0.6048674944555408;151.59600000000003;145.54799999999997;151.018876872;50.0;0.0;0.06692146560747013;-0.19797459044711038;0.19797459044711038;0.06692146560747013;1.3;1.9;2.4;2.8143225241794605;244.9552557234275;7.397341225498538;5.341685926454236;6.097614872472691;4.825698502695488;2.941063020487059;3.31902749349628…
1585075;3.374611678004535;1.1183333333333334;3.374611678004535;1.1183333333333334;0.6302935903545703;185.064;175.99199999999996;183.988762388;48.0;0.0;0.017495162032948618;-0.06129412770288418;0.06129412770288418;0.017495162032948618;1.2222222222222223;1.7777777777777777;2.2222222222222223;2.881555877646136;176.26405299160075;6.69023444431199;5.394472330954278;6.980468870068982;4.325698502695489;…
140294;8.26968820861678;0.5147222222222222;8.26968820861678;0.5147222222222222;0.5493761204967549;117.15099999999997;110.09499999999998;117.057849224;44.0;0.0;0.06692145166948295;-0.19797459049898375;0.19797459049898375;0.06692145166948295;1.2222222222222223;1.8888888888888888;2.4444444444444446;2.7568996212147288;207.75928651033234;6.52709773749546;5.041071722634634;5.041071722634634;4.431851652…
1194-02-1;12.11359410430839;-0.3111111111111109;12.11359410430839;0.3111111111111109;0.5120610208888526;121.11399999999996;117.08199999999998;121.032777348;44.0;0.0;0.12279734011126774;-0.20701097156826645;0.20701097156826645;0.12279734011126774;1.2222222222222223;1.7777777777777777;2.2222222222222223;3.05603839622726;232.08821798626082;6.69023444431199;4.634579145267689;4.634579145267689;4.32569…
623-03-0;8.33540060468632;0.6383333333333336;8.33540060468632;0.6383333333333336;0.5379969190099315;137.56899999999996;133.53699999999998;137.003226808;44.0;0.0;0.09911060646914126;-0.19243703771841983;0.19243703771841983;0.09911060646914126;1.2222222222222223;1.7777777777777777;2.2222222222222223;3.05603839622726;232.08821798626082;6.69023444431199;4.634579145267689;5.390508091286144;4.325698502…
623-00-7;8.363178382464097;0.6927777777777779;8.363178382464097;0.6927777777777779;0.6033941417872567;182.02;177.98799999999997;180.952711228;44.0;0.0;0.09911017326178499;-0.19243704108106255;0.19243704108106255;0.09911017326178499;1.2222222222222223;1.7777777777777777;2.2222222222222223;3.05603839622726;232.08821798626082;6.69023444431199;4.634579145267689;6.2205756843823945;4.325698502695489;2.…
873-32-5;8.38398148148148;0.5138888888888893;8.38398148148148;0.5138888888888893;0.5379969190099316;137.56900000000002;133.537;137.003226808;44.0;0.0;0.10068632157756818;-0.19238096218680803;0.19238096218680803;0.10068632157756818;1.3333333333333333;2.0;2.4444444444444446;3.1993264386267954;249.33821798626082;6.69023444431199;4.634579145267688;5.390508091286143;4.342535255101096;2.489939303444218…
766-84-7;8.353395061728396;0.5995370370370374;8.353395061728396;0.5995370370370374;0.5379969190099316;137.56900000000002;133.53699999999998;137.003226808;44.0;0.0;0.09916361774236274;-0.19243615532220837;0.19243615532220837;0.09916361774236274;1.4444444444444444;2.2222222222222223;2.6666666666666665;3.11920179192052;249.33821798626082;6.69023444431199;4.634579145267688;5.390508091286143;4.3256985…
555-21-5;10.21064381771227;-0.46214852607709744;10.21064381771227;0.0524905517762666;0.4901800815801379;162.148;156.1;162.042927432;60.0;0.0;0.2689429805952231;-0.25830963617831143;0.2689429805952231;0.25830963617831143;1.4166666666666667;2.0;2.4166666666666665;2.8691623900779675;323.90625140819;8.974691494688164;6.227431629872694;6.227431629872694;5.736382105218448;3.340835953402535;3.3408359534…
156412;5.680579648526076;0.6960638699924414;5.680579648526076;0.6960638699924414;0.6932637292267879;155.62800000000001;145.54799999999997;155.050177;54.0;0.0;0.04056835474008326;-0.3301426071416198;0.3301426071416198;0.04056835474008326;1.2;1.8;2.3;2.6938034523628094;192.91749419417292;7.397341225498538;5.678929381330452;6.434858327348907;4.825698502695488;3.272151122607669;3.6501155956168962;2.1…
1875883;8.556004818594104;0.1960638699924413;8.556004818594104;0.1960638699924413;0.6934398572398415;156.61200000000002;147.54;156.034192588;54.0;0.0;0.04709450125786651;-0.3960313152445216;0.3960313152445216;0.04709450125786651;1.2;1.8;2.3;2.6938034523628094;192.91749419417292;7.397341225498538;5.548792707640784;6.304721653659239;4.825698502695488;3.180130598160644;3.558095071169871;2.1000729784…
14191958;8.841984126984126;0.2376757369614515;8.841984126984126;0.2376757369614515;0.6297995875669129;133.15;126.09399999999997;133.052763844;50.0;0.0;0.11509599792643506;-0.507966635845693;0.507966635845693;0.11509599792643506;1.3;1.9;2.4;2.8143225241794605;244.9552557234275;7.397341225498538;5.4109350489449675;5.4109350489449675;4.825698502695488;2.9756875817324246;2.9756875817324246;2.00133775…
3544250;8.307740929705215;0.4586111111111111;8.307740929705215;0.4586111111111111;0.5859015580629269;132.16600000000003;124.10199999999998;132.068748256;50.0;0.0;0.06692147246797953;-0.3987285551849846;0.3987285551849846;0.06692147246797953;1.3;1.9;2.4;2.8143225241794605;242.9552557234275;7.397341225498538;5.541071722634635;5.541071722634635;4.825698502695488;3.0407559185772586;3.0407559185772586…
106387;3.3454166666666665;1.1417592592592594;3.3454166666666665;1.1417592592592594;0.5624635581750883;171.037;163.981;169.973112324;42.0;0.0;0.017494816583335678;-0.058204338975286894;0.058204338975286894;0.017494816583335678;1.125;1.625;2.0;3.0324555320336755;143.24662946459569;5.983127663125442;4.687365549767731;6.273362088882435;3.787693700234704;2.510349441550532;3.303347711107884;1.795568159…
134850;11.914512471655328;0.020617283950617793;11.914512471655328;0.020617283950617793;0.7018029704350378;216.667;207.59499999999997;216.034192588;74.0;0.0;0.19252139920464334;-0.2886159503079055;0.2886159503079055;0.19252139920464334;0.8;1.3333333333333333;1.9333333333333333;2.3310506157523108;459.65444323266235;10.673362107437434;7.982365186179724;8.738294132198178;7.270856947829097;4.625157189…
90904;11.942290249433107;0.05842592592592655;11.942290249433107;0.05842592592592655;0.7534467678704757;261.118;252.04599999999994;259.98367700800003;74.0;0.0;0.19252097476038374;-0.2886159538865383;0.2886159538865383;0.19252097476038374;0.8;1.3333333333333333;1.9333333333333333;2.3310506157523108;459.65444323266235;10.673362107437434;7.982365186179724;9.568361725294428;7.270856947829097;4.6251571…
939800;10.30161186696901;-0.6218518518518512;10.30161186696901;0.04074074074074119;0.4935532549265831;182.56599999999997;179.542;181.988305016;60.0;0.0;0.28869666770875446;-0.2582626183453589;0.28869666770875446;0.2582626183453589;1.5833333333333333;2.25;2.75;3.2848455099211855;370.15939224281226;9.137828201504695;5.8209390525057465;6.576867998524201;5.647065707741408;2.989378075387268;3.36734254…
1016780;11.939876543209877;-0.0017592592592587941;11.939876543209877;0.0017592592592587941;0.7018029704350377;216.66699999999997;207.59499999999997;216.034192588;74.0;0.0;0.19257282804020376;-0.2886150161060328;0.2886150161060328;0.19257282804020376;0.8666666666666667;1.5333333333333334;2.2;2.3722431800132746;476.90444323266246;10.673362107437434;7.982365186179724;8.738294132198178;7.270856947829…
645590;8.277570861678004;0.6150925925925926;8.277570861678004;0.6150925925925926;0.6028557867580837;131.178;122.10599999999998;131.073499288;50.0;0.0;0.06247298325962931;-0.1983350305911117;0.1983350305911117;0.06247298325962931;1.2;1.9;2.5;2.5241678781876282;220.23362405576995;7.234204518682008;5.748178503821182;5.748178503821182;4.931851652578137;3.341397181459486;3.341397181459486;2.1437124426…
91156;8.448425925925926;0.43518518518518534;8.448425925925926;0.43518518518518534;0.5302033439887756;128.134;124.10199999999998;128.037448128;46.0;0.0;0.10050896782150787;-0.19238881000801789;0.19238881000801789;0.10050896782150787;0.9;1.3;1.6;3.2849777388829167;281.76485559073006;7.397341225498538;5.20382826775842;5.20382826775842;4.8805400575618805;2.774563864689584;2.774563864689584;1.76919057…
2046186;8.294268392542202;0.6616014739229025;8.294268392542202;0.6616014739229025;0.599410858939608;145.205;134.117;145.089149352;56.0;0.0;0.06213660716578221;-0.1983471929967203;0.1983471929967203;0.06213660716578221;1.1818181818181819;1.9090909090909092;2.5454545454545454;2.3462646610187075;232.79973178598334;7.9413112998685556;6.455285285007729;6.455285285007729;5.431851652578137;3.84139718145…
1835490;12.735046296296296;-1.8583796296296298;12.735046296296296;0.957089947089947;0.4744768638556356;200.094;200.094;199.99976088;70.0;0.0;0.1806592941387496;-0.20211820303485542;0.20211820303485542;0.1806592941387496;0.6428571428571429;0.8571428571428571;1.0;3.770824987100498;407.5804759440678;10.878315177510851;6.406285083036826;6.406285083036826;6.540111220059324;3.203142541518412;3.20314254…
5922601;8.45422839506173;0.4236111111111116;8.45422839506173;0.4236111111111116;0.5766028663445448;152.584;147.54399999999998;152.01412584;50.0;0.0;0.1013465476444913;-0.39765617191847785;0.39765617191847785;0.1013465476444913;1.5;2.2;2.7;3.254643546937936;288.1478479159225;7.560477932315068;5.134579145267689;5.890508091286144;4.736382105218448;2.689298040561991;3.0672625135712184;1.8433757922646…
529191;8.468425925925926;0.7615740740740743;8.468425925925926;0.7615740740740743;0.5085022668084197;117.151;110.09499999999998;117.057849224;44.0;0.0;0.09939019755250773;-0.19242652872247015;0.19242652872247015;0.09939019755250773;1.3333333333333333;2.0;2.4444444444444446;3.1993264386267954;244.98970244066405;6.69023444431199;5.256614672258461;5.256614672258461;4.342535255101096;2.800957066939605…
95750;5.682006172839506;0.6132098765432104;5.682006172839506;0.6132098765432104;0.5470499369527473;161.031;154.983;159.984655552;48.0;0.0;0.0594441330320159;-0.0827128462813607;0.0827128462813607;0.0594441330320159;1.1111111111111112;1.7777777777777777;2.2222222222222223;3.171678030440916;218.15617759993404;6.8533711511285205;4.987979753587332;6.499837645624241;4.198377302757662;2.615998344721812…
5197-62-6;8.28202735260771;0.06498628257887518;8.28202735260771;0.06498628257887518;0.43771518214838934;168.61999999999998;155.516;168.055321956;62.0;0.0;0.07011308758065062;-0.39398032487450985;0.39398032487450985;0.07011308758065062;1.0;1.6;2.1;2.6476048489438337;52.954618442383214;7.6568542494923815;5.884315336556197;6.640244282574651;4.914213562373096;3.238189546308514;3.7727120301333628;1.63…
109853;5.014027777777778;0.6215277777777778;5.014027777777778;0.6215277777777778;0.48402938252593447;75.111;66.03899999999999;75.068413908;32.0;0.0;0.058444137227656894;-0.38337849422758113;0.38337849422758113;0.058444137227656894;1.8;2.4;2.4;2.19060968716425;14.364527976600282;4.121320343559643;3.399812122026584;3.399812122026584;2.414213562373095;1.605171715522539;1.605171715522539;0.7814744144…
111762;8.240586734693878;0.14257369614512472;8.240586734693878;0.14257369614512472;0.540825251834061;118.17599999999999;104.06399999999998;118.099379688;50.0;0.0;0.06971936249325353;-0.39398034274945215;0.39398034274945215;0.06971936249325353;1.375;2.125;2.625;2.53006045688352;31.509775004326936;6.242640687119286;5.390995791896559;5.390995791896559;3.914213562373095;3.1006848163930107;3.100684816…
261763-02-4;12.839629629629629;-4.64375;12.839629629629629;0.017407407407407316;0.53036866313737;226.55599999999998;223.53199999999995;225.980855276;76.0;0.0;0.4159886797918105;-0.29778025157649907;0.4159886797918105;0.29778025157649907;1.2857142857142858;1.8571428571428572;2.2857142857142856;3.3738081811770555;372.33940809520465;10.930721420318147;6.530121463078876;7.286050409097331;6.3583905731…
56961-75-2;10.33003086419753;0.24172839506172905;10.33003086419753;0.24172839506172905;0.5112764779337954;209.459;206.43499999999997;207.924947756;58.0;0.0;0.15115653537689516;-0.2978365250674141;0.2978365250674141;0.15115653537689516;1.1818181818181819;1.8181818181818181;2.3636363636363638;3.3533871356991654;295.9823147720591;8.430721420318147;5.274192517060422;7.541979355115786;5.14706570774140…
587042;10.100061728395062;0.5968518518518522;10.100061728395062;0.5968518518518522;0.5466495888095017;140.569;135.529;140.00289246;46.0;0.0;0.1496011197166547;-0.29789547692193885;0.29789547692193885;0.1496011197166547;1.4444444444444444;2.2222222222222223;2.6666666666666665;3.0707606817835655;219.91106510209755;6.69023444431199;4.672964109421219;5.428893055439674;4.325698502695489;2.534726836540…
3132998;10.13787037037037;0.6984953703703706;10.13787037037037;0.6984953703703706;0.6129142562953822;185.02;179.97999999999996;183.95237688;46.0;0.0;0.14958816519501295;-0.29789570574129365;0.29789570574129365;0.14958816519501295;1.4444444444444444;2.2222222222222223;2.6666666666666665;3.070760681783566;219.91106510209755;6.69023444431199;4.672964109421219;6.258960648535925;4.325698502695489;2.53…
456484;12.195277777777777;-0.37537037037037035;12.195277777777777;0.3703703703703709;0.5198989180006277;124.11399999999996;119.07399999999998;124.032443;46.0;0.0;0.1496532701931204;-0.2978945513102542;0.2978945513102542;0.1496532701931204;1.4444444444444444;2.2222222222222223;2.6666666666666665;3.070760681783566;219.91106510209755;6.69023444431199;4.672964109421219;4.672964109421219;4.32569850269…
104881;10.074697656840513;0.6522222222222227;10.074697656840513;0.6522222222222227;0.5466495888095017;140.569;135.529;140.00289246;46.0;0.0;0.14954975902273554;-0.29789639727815437;0.29789639727815437;0.14954975902273554;1.2222222222222223;1.7777777777777777;2.2222222222222223;3.0097819477865997;202.66106510209755;6.69023444431199;4.67296410942122;5.428893055439675;4.325698502695488;2.53472683654…
459574;12.107074829931973;-0.3188888888888888;12.107074829931973;0.3188888888888888;0.5198989180006277;124.11399999999998;119.07399999999998;124.032443;46.0;0.0;0.149551472317675;-0.29789638299306237;0.29789638299306237;0.149551472317675;1.2222222222222223;1.7777777777777777;2.2222222222222223;3.0097819477865997;202.66106510209755;6.69023444431199;4.672964109421219;4.672964109421219;4.32569850269…
1122914;10.102475434618292;0.7066666666666668;10.102475434618292;0.7066666666666668;0.6129142562953822;185.02;179.97999999999996;183.95237688;46.0;0.0;0.14954933547807606;-0.2978964008017099;0.2978964008017099;0.14954933547807606;1.2222222222222223;1.7777777777777777;2.2222222222222223;3.009781947786599;202.66106510209755;6.69023444431199;4.672964109421219;6.258960648535925;4.325698502695489;2.53…
2973775;10.298926681783826;0.10703703703703704;10.298926681783826;0.10703703703703704;0.8029106414255571;279.915;275.88300000000004;277.857803568;58.0;0.0;0.14963299735912225;-0.5055807881697206;0.5055807881697206;0.14963299735912225;1.2727272727272727;1.7272727272727273;2.090909090909091;3.3109421129529024;273.4872022742226;8.430721420318147;5.343441639551154;8.515434717780561;5.147065707741406;…
89985;10.142870370370371;0.5069444444444449;10.142870370370371;0.5069444444444449;0.5466495888095017;140.569;135.529;140.00289246;46.0;0.0;0.15104808252832294;-0.297838435584964;0.297838435584964;0.15104808252832294;1.3333333333333333;2.0;2.4444444444444446;3.147979130039752;219.91106510209752;6.69023444431199;4.672964109421219;5.428893055439674;4.342535255101096;2.5407099006845684;2.918674373693…
6630337;10.197314814814815;0.6921296296296299;10.197314814814815;0.6921296296296299;0.6129142562953823;185.02000000000004;179.98;183.95237688;46.0;0.0;0.15068479883315264;-0.29785258248742325;0.29785258248742325;0.15068479883315264;1.3333333333333333;2.0;2.4444444444444446;3.1479791300397526;219.91106510209752;6.69023444431199;4.67296410942122;6.258960648535925;4.342535255101096;2.540709900684568…
653372;12.450740740740741;-2.277222222222222;12.450740740740741;0.4342592592592598;0.2909739758448096;196.07399999999998;195.06599999999997;195.994755752;70.0;0.0;0.20006922229844615;-0.2976615179993368;0.2976615179993368;0.20006922229844615;0.6923076923076923;1.0;1.3076923076923077;3.657807178181532;344.6310305933923;10.171208396324303;5.875420924699625;5.875420924699625;6.002106417598539;2.9692…
6361-21-3;10.295092592592592;-0.5800308641975311;10.295092592592592;0.1304320987654326;0.4025788182958;185.566;181.534;184.987970668;62.0;0.0;0.2697477933105999;-0.29783384779550853;0.29783384779550853;0.2697477933105999;1.5;2.1666666666666665;2.6666666666666665;3.220764099640558;337.42341520043396;9.137828201504695;5.859324016659278;6.615252962677733;5.647065707741407;3.040148672627617;3.4181131…
879-39-0;10.398247039556562;-0.6841049382716045;10.398247039556562;0.0025617283950620795;0.32860672164954685;260.89099999999996;259.883;258.87613899200005;70.0;0.0;0.29051031487970147;-0.2582617138973956;0.29051031487970147;0.2582617138973956;1.0769230769230769;1.6153846153846154;2.076923076923077;3.4973813605379926;379.387268020069;10.171208396324303;5.852918337654218;8.876634121728037;5.9472648…
446526;12.358703703703704;-0.4652777777777779;12.358703703703704;0.10879629629629672;0.5198989180006277;124.11399999999996;119.07399999999997;124.032443;46.0;0.0;0.15249419695757616;-0.2977814830392608;0.2977814830392608;0.15249419695757616;1.3333333333333333;2.0;2.4444444444444446;3.147979130039752;219.91106510209752;6.69023444431199;4.672964109421219;4.672964109421219;4.342535255101096;2.540709…
2973786;10.167537792894937;0.14407407407407424;10.167537792894937;0.14407407407407424;0.7048091102553439;201.019;195.97899999999996;199.9472915;52.0;0.0;0.1495927833202692;-0.5067753729159531;0.5067753729159531;0.1495927833202692;1.5;2.2;2.7;3.1589017321562225;257.78306142431705;7.560477932315068;5.042827435731551;6.628823974846256;4.736382105218448;2.6750003009575067;3.467998570514859;1.82870007…
2678-21-9;10.525061728395062;-0.9270370370370369;10.525061728395062;0.29216049382716003;0.4679678210447542;271.44300000000004;270.435;269.90018955200003;80.0;0.0;0.31441489805502865;-0.25825869630967835;0.31441489805502865;0.25825869630967835;1.0;1.5333333333333334;1.9333333333333333;3.633439575860675;462.1804957934705;11.74855866551393;6.738664041072676;9.00645087912804;6.857948465255107;3.32180…
874420;10.211086545729403;0.39120370370370416;10.211086545729403;0.39120370370370416;0.5993581530925118;175.014;170.982;173.963920108;52.0;0.0;0.15104985465213708;-0.29783842085609535;0.29783842085609535;0.15104985465213708;1.3;2.0;2.5;3.1881704863349904;257.78306142431705;7.560477932315068;4.973578313240822;6.485436205277731;4.736382105218448;2.640375739712141;3.3963046857305956;1.78368601966034…
6306-39-4;10.389111237087429;-0.8885493827160498;10.389111237087429;0.09354938271604896;0.5838856247896914;236.998;234.98199999999997;235.939161904;74.0;0.0;0.34713316708866804;-0.25808655057871044;0.34713316708866804;0.25808655057871044;0.9285714285714286;1.2142857142857142;1.4285714285714286;3.464154226902349;381.5376856948381;10.878315177510851;6.438049837253075;7.9499077292899845;6.4304281103…
89-69-0;10.304666792642983;-0.6204938271604936;10.304666792642983;0.019074074074073577;0.4173619816787872;226.44599999999997;224.42999999999998;224.915111344;64.0;0.0;0.2889724119644726;-0.2582624918403923;0.2889724119644726;0.2582624918403923;1.0833333333333333;1.5833333333333333;2.0833333333333335;3.3258841466405986;339.81023714834686;9.300964908321225;5.5523041338346175;7.820090971889981;5.519…
90595;10.330092592592592;-0.0248148148148144;10.330092592592592;0.0248148148148144;0.8029106414255571;279.91499999999996;275.883;277.857803568;58.0;0.0;0.15335194442329;-0.506015331073557;0.506015331073557;0.15335194442329;1.3636363636363635;2.0;2.5454545454545454;3.3533871356991654;296.73720227422257;8.430721420318148;5.343441639551154;8.515434717780561;5.147065707741406;2.780649204128787;4.3666…
90608;10.254475308641975;-0.23049382716049327;10.254475308641975;0.08296296296296357;0.6919896934107305;191.013;186.981;189.958834728;58.0;0.0;0.15337899735674998;-0.5056335548407899;0.5056335548407899;0.15337899735674998;1.3636363636363635;2.0;2.5454545454545454;3.3533871356991654;296.73720227422257;8.430721420318148;5.343441639551154;6.855299531588063;5.147065707741406;2.780649204128787;3.53657…
2631778;10.365092592592593;0.07038518518518555;10.365092592592593;0.07038518518518555;0.6060275593078895;373.915;369.883;373.830075368;58.0;0.0;0.1533466797610549;-0.5060896126089937;0.5060896126089937;0.1533466797610549;1.3636363636363635;2.0;2.5454545454545454;3.3533871356991645;296.73720227422257;8.430721420318147;5.343441639551153;9.658438221903797;5.147065707741406;2.7806492041287867;4.93814…
771-69-7;12.456574074074073;-1.8294444444444447;12.456574074074073;0.49657407407407406;0.37376001264772896;177.08099999999996;175.06499999999997;177.003762964;64.0;0.0;0.307589024916923;-0.258216101743184;0.307589024916923;0.258216101743184;1.1666666666666667;1.75;2.25;3.3612251104663047;339.81023714834686;9.300964908321225;5.552304133834617;5.552304133834617;5.5365812602091875;2.81638548145689;2…
314-41-0;12.477407407407409;-2.1365740740740744;12.477407407407409;0.0867592592592592;0.22632963181175336;195.07099999999997;194.06299999999996;194.994341152;70.0;0.0;0.34288479799799076;-0.2581234851458865;0.34288479799799076;0.2581234851458865;1.0769230769230769;1.6153846153846154;2.076923076923077;3.528354265248704;379.387268020069;10.171208396324303;5.852918337654218;5.852918337654218;5.94726…
13608872;10.94355568153187;-0.12632716049382697;10.94355568153187;0.12632716049382697;0.5219835155704364;223.486;218.44599999999997;221.94059782;64.0;0.0;0.16085356762195402;-0.2944530666610912;0.2944530666610912;0.16085356762195402;1.1666666666666667;1.75;2.25;3.361225110466304;333.3200121526738;9.300964908321225;6.196842247870796;8.464629085926159;5.536581260209189;3.181754457268731;4.315647876…
3209-22-1;10.23645061728395;-0.5751851851851852;10.23645061728395;0.01466049382716017;0.5065691418971879;192.001;188.97699999999998;190.954083696;58.0;0.0;0.28890671361269615;-0.258262479856549;0.28890671361269615;0.258262479856549;1.3636363636363635;2.0;2.4545454545454546;3.2735808215375433;300.6337992264623;8.430721420318147;5.251689930015016;6.763547822051924;5.125897657686229;2.71073657828561…
17700-09-3;10.304666792642983;-0.6204938271604941;10.304666792642983;0.006975308641975708;0.4173619816787872;226.44599999999997;224.42999999999998;224.915111344;64.0;0.0;0.28901641186475036;-0.25826246784832346;0.28901641186475036;0.25826246784832346;1.1666666666666667;1.75;2.25;3.3612251104663047;339.81023714834686;9.300964908321225;5.552304133834617;7.8200909718899805;5.5365812602091875;2.81638…
6361-22-4;10.363703703703704;-0.6432407407407408;10.363703703703704;0.07947530864197483;0.4025788182958;185.566;181.53399999999996;184.987970668;62.0;0.0;0.280899891445318;-0.29755906850701874;0.29755906850701874;0.280899891445318;1.5;2.1666666666666665;2.5833333333333335;3.368868895078317;337.423415200434;9.137828201504695;5.859324016659278;6.615252962677733;5.663902460147013;3.0461317367713248;…
20098-38-8;10.577719828672208;-0.9244520030234322;10.577719828672208;0.6178086419753079;0.4670102655836201;305.8880000000001;305.8880000000001;303.86121719999994;86.0;0.0;0.30941884071158765;-0.2582150763010158;0.30941884071158765;0.2582150763010158;0.6875;0.875;1.0;3.7667964233064803;429.78728203958826;12.618802153517008;7.039278244892277;10.062994028966095;7.285468820183673;3.4334392848586344;4…
3460-18-2;10.328703703703704;-0.43567129629629653;10.328703703703704;0.06886574074074092;0.585929482556658;280.903;277.879;278.853052536;58.0;0.0;0.2841226594371134;-0.2582740039936865;0.2841226594371134;0.2582740039936865;1.3636363636363635;2.0;2.4545454545454546;3.232208870305491;300.6337992264623;8.430721420318147;5.251689930015017;8.423683008244424;5.1090609052806215;2.704753514141902;4.29075…
89-61-2;10.23645061728395;-0.5751851851851852;10.23645061728395;0.09666666666666712;0.5065691418971878;192.00099999999998;188.97699999999998;190.954083696;58.0;0.0;0.2888627613845735;-0.25826250384249094;0.2888627613845735;0.25826250384249094;1.3636363636363635;2.0;2.4545454545454546;3.232208870305491;300.6337992264623;8.430721420318147;5.251689930015017;6.763547822051926;5.1090609052806215;2.704…
28689-08-9;10.431919879062736;-0.9198456790123459;10.431919879062736;0.021018518518518103;0.5838856247896914;236.998;234.982;235.939161904;74.0;0.0;0.36401585276148846;-0.2580857087982611;0.36401585276148846;0.2580857087982611;1.0714285714285714;1.6428571428571428;2.0714285714285716;3.521282098116755;420.53768569483805;10.878315177510851;6.438049837253075;7.9499077292899845;6.430428110326541;3.21…
524-42-5;11.215740740740742;-0.43638888888888894;11.215740740740742;0.409166666666666;0.5355314188299348;158.156;152.10799999999998;158.036779432;58.0;0.0;0.23298159294582407;-0.2855538373583685;0.2855538373583685;0.23298159294582407;0.9166666666666666;1.6666666666666667;2.5;2.66678468975436;388.5799823181129;8.552041763877789;6.2805981960654815;6.2805981960654815;5.787693700234704;3.646282162176…
614471;11.731188114134543;0.0319009826152683;11.731188114134543;0.0319009826152683;0.5562298197848601;208.26000000000002;196.16399999999996;208.088815004;78.0;0.0;0.18535017562076705;-0.2892909093982747;0.2892909093982747;0.18535017562076705;0.8125;1.375;2.0;2.1172786918812947;483.358105461509;11.217332181807452;8.836451520739375;8.836451520739375;7.860173345306137;5.18617495280081;5.186174952800…
103366;10.90734552154195;-0.2996730914588055;10.90734552154195;0.2996730914588055;0.5212885510191556;176.215;164.11899999999997;176.083729624;68.0;0.0;0.3302508283772095;-0.4628248565077515;0.4628248565077515;0.3302508283772095;1.3846153846153846;2.076923076923077;2.6923076923076925;2.5382143330429177;288.21840549259923;9.518661569058182;7.565055246441656;7.565055246441656;6.325698502695489;4.225…
7778838;11.066234410430837;-0.2817564247921389;11.066234410430837;0.2817564247921389;0.5386202398485427;190.242;176.12999999999997;190.099379688;74.0;0.0;0.3302607518072611;-0.4625416982426181;0.4625416982426181;0.3302607518072611;1.3571428571428572;2.0714285714285716;2.7142857142857144;2.4381784350590694;301.35758485259834;10.22576835024473;8.272162027628204;8.272162027628204;6.825698502695489;4…
19495080;10.83373441043084;-0.3899508692365832;10.83373441043084;0.3899508692365832;0.4057069106497297;189.239;182.18299999999996;189.024834844;64.0;0.0;0.2780831679449918;-0.2667279149703446;0.2780831679449918;0.2667279149703446;1.3846153846153846;2.076923076923077;2.6923076923076925;2.6926300444565743;363.7709525577467;9.518661569058182;6.805162060755066;7.621658641682792;6.325698502695489;3.67…
844519;12.227117819349964;-0.1299508692365836;12.227117819349964;0.1299508692365834;0.7762562282525746;260.29200000000003;248.19599999999994;260.083729624;96.0;0.0;0.18683414033965073;-0.2892381698015612;0.2892381698015612;0.18683414033965073;0.5;0.85;1.2;1.9959701469157658;657.0282437766771;13.94938298937633;10.744699811203239;10.744699811203239;9.754020195423491;6.384316033889033;6.384316033889…
538658;11.182164115646259;-0.271015684051398;11.182164115646259;0.271015684051398;0.41838581403351127;204.269;188.14099999999996;204.115029752;80.0;0.0;0.3302609210824029;-0.4625308314320587;0.4625308314320587;0.3302609210824029;1.3333333333333333;2.066666666666667;2.7333333333333334;2.344827166745183;314.56765475096734;10.932875131431278;8.979268808814751;8.979268808814751;7.325698502695489;5.22…
363-03-1;11.432966742252457;-0.1356916099773242;11.432966742252457;0.11499999999999955;0.6232375323128592;184.194;176.12999999999997;184.052429496;68.0;0.0;0.18621251277467546;-0.2899364885917641;0.2899364885917641;0.18621251277467546;0.8571428571428571;1.5714285714285714;2.2857142857142856;2.44634256691481;438.6493505372241;9.966255326250884;7.435298734444734;7.435298734444734;6.770856947829097;…
582-24-1;10.763425925925926;-0.4126851851851854;10.763425925925926;0.2355555555555553;0.6121060421643146;136.14999999999998;128.08599999999998;136.052429496;52.0;0.0;0.18766729993599784;-0.38819705110067837;0.38819705110067837;0.18766729993599784;1.3;1.9;2.4;2.8526279288191434;215.9590174505521;7.397341225498538;5.4493200130984984;5.4493200130984984;4.842535255101096;3.0345889043650027;3.03458890…
3240093;10.307083333333333;0.2435185185185187;10.307083333333333;0.2435185185185187;0.5096984973863785;112.17199999999998;100.07599999999998;112.088815004;46.0;0.0;0.12965844254921025;-0.30001848132023884;0.30001848132023884;0.12965844254921025;1.375;1.875;2.0;3.1818458670936187;88.95445336320968;6.568914100752346;5.529568634023505;5.529568634023505;3.625897657686229;2.7647843170117525;2.76478431…
110134;10.195972222222222;0.08351851851851877;10.195972222222222;0.08351851851851877;0.5469153902097886;114.14399999999999;104.06399999999998;114.06807956;46.0;0.0;0.12977965798066743;-0.3000163152583819;0.3000163152583819;0.12977965798066743;1.0;1.25;1.375;3.1818458670936187;91.09616281328597;6.568914100752348;5.230710143300822;5.230710143300822;3.625897657686229;2.61535507165041;2.6153550716504…
107879;10.04375;0.2893518518518523;10.04375;0.2893518518518523;0.4957688321065222;86.134;76.05399999999999;86.07316494;36.0;0.0;0.12932953227060026;-0.30003121331851546;0.30003121331851546;0.12932953227060026;1.6666666666666667;2.1666666666666665;2.1666666666666665;2.8312571099313644;47.900134529890124;4.991563831562721;4.322461852836958;4.322461852836958;2.770055610029662;2.2647843170117525;2.26…
109-49-9;10.154861111111112;0.23601851851851885;10.154861111111112;0.23601851851851885;0.48920268258572414;98.145;88.06499999999998;98.07316494;40.0;0.0;0.1296482617654636;-0.30001866680470185;0.30001866680470185;0.1296482617654636;1.8571428571428572;2.4285714285714284;2.5714285714285716;2.9670528832697767;74.24920506009684;5.698670612749268;4.606918903213131;4.606918903213131;3.270055610029662;2…
78933;9.8125;0.25462962962962976;9.8125;0.25462962962962976;0.4510508050249619;72.107;64.04299999999999;72.057514876;30.0;0.0;0.1290650325260376;-0.3000423849594125;0.3000423849594125;0.1290650325260376;1.8;2.0;2.0;2.8473789230876716;38.912609383243264;4.284457050376173;3.6153550716504106;3.6153550716504106;2.270055610029662;1.7647843170117528;1.7647843170117528;1.0555684937158856;1.0555684937158…
110430;10.318568594104308;0.3180092592592596;10.318568594104308;0.3180092592592596;0.5116862498477169;114.188;100.07599999999998;114.104465068;48.0;0.0;0.1293399488649192;-0.3000310235003908;0.3000310235003908;0.1293399488649192;1.375;2.0;2.375;2.822354554248032;66.78707744334402;6.405777393935816;5.736675415210053;5.736675415210053;3.770055610029662;3.2647843170117525;3.2647843170117525;2.159121…
6175491;10.61778817798163;0.33887313425778465;10.61778817798163;0.33887313425778465;0.49284755060169555;184.32299999999998;160.13099999999997;184.182715388;78.0;0.0;0.1293399502822748;-0.30003102349469607;0.30003102349469607;0.1293399502822748;0.8461538461538461;1.3076923076923077;1.7692307692307692;2.8729187591669154;118.29288419543589;9.941311299868556;9.272209321142793;9.272209321142793;6.2700…
112129;10.57893372435445;0.33662795519442357;10.57893372435445;0.33662795519442357;0.5073577055441593;170.296;148.11999999999998;170.167065324;72.0;0.0;0.1293399502822748;-0.30003102349469607;0.30003102349469607;0.1293399502822748;0.9166666666666666;1.4166666666666667;1.9166666666666667;2.8613873394405593;107.57174002125652;9.234204518682008;8.565102539956245;8.565102539956245;5.770055610029663;5…
591786;10.202638888888888;0.3072685185185189;10.202638888888888;0.3072685185185189;0.5278529243600644;100.161;88.06499999999998;100.088815004;42.0;0.0;0.1293397726031704;-0.30003102499487694;0.30003102499487694;0.1293397726031704;1.5714285714285714;2.142857142857143;2.2857142857142856;2.8219389370591843;57.200359476037924;5.698670612749268;5.029568634023505;5.029568634023505;3.270055610029662;2.7…
821556;10.47643857079869;0.33009117535903276;10.47643857079869;0.33009117535903276;0.5209988837775531;142.242;124.09799999999997;142.135765196;60.0;0.0;0.1293399502822649;-0.30003102349469607;0.30003102349469607;0.1293399502822649;1.1;1.7;2.2;2.838589121813916;86.72905595320057;7.819990956308912;7.150888977583149;7.150888977583149;4.770055610029662;4.2647843170117525;4.2647843170117525;2.86622866…
593088;10.650846199020421;0.3406905508479283;10.650846199020421;0.3406905508479283;0.4724056154574517;198.34999999999997;172.14199999999997;198.198365452;84.0;0.0;0.1293399502822748;-0.30003102349469607;0.30003102349469607;0.1293399502822748;0.7857142857142857;1.2142857142857142;1.6428571428571428;2.884064614706359;129.19725257297225;10.648418081055103;9.97931610232934;9.97931610232934;6.77005561…
693549;10.532611410304863;0.3337884490215841;10.532611410304863;0.3337884490215841;0.5166405270281391;156.269;136.10899999999998;156.15141526;66.0;0.0;0.1293399502822748;-0.30003102349469607;0.30003102349469607;0.1293399502822748;1.0;1.5454545454545454;2.090909090909091;2.8497612822334424;97.04589952780505;8.52709773749546;7.857995758769697;7.857995758769697;5.270055610029662;4.7647843170117525;4…
111137;10.40689767573696;0.32509542705971306;10.40689767573696;0.32509542705971306;0.519888284177327;128.215;112.08699999999997;128.120115132;54.0;0.0;0.12933995027687056;-0.30003102349470656;0.30003102349470656;0.12933995027687056;1.2222222222222223;1.8888888888888888;2.3333333333333335;2.828868134909686;76.63682062300136;7.112884175122364;6.443782196396601;6.443782196396601;4.270055610029662;3.…
110930;10.395979780801209;0.2708333333333337;10.395979780801209;0.2708333333333337;0.530240264478204;126.19899999999998;112.08699999999997;126.104465068;52.0;0.0;0.1296486034204964;-0.3000186639320493;0.3000186639320493;0.1296486034204964;1.3333333333333333;1.8888888888888888;2.2222222222222223;3.3050429936972368;118.5293250129808;7.276020881938894;6.399812122026583;6.399812122026583;4.1258976576…
2758-18-1;10.377083333333333;0.2893518518518523;10.377083333333333;0.2893518518518523;0.4438637759570356;96.129;88.06499999999998;96.057514876;38.0;0.0;0.15545253127858938;-0.2948544700140121;0.2948544700140121;0.15545253127858938;1.5714285714285714;2.2857142857142856;2.4285714285714284;2.6704581717138423;122.14170945007629;5.276020881938894;4.399812122026583;4.399812122026583;3.2876937002347035;…
123546;10.033333333333333;-0.06249999999999978;10.033333333333333;0.062499999999999556;0.474822002870191;100.117;92.053;100.052429496;40.0;0.0;0.1366720688163241;-0.2995372651428887;0.2995372651428887;0.1366720688163241;1.1428571428571428;1.4285714285714286;1.4285714285714286;3.318019590380522;82.25327665163482;5.8618073195658;4.523603362114274;4.523603362114274;3.1258976576862287;2.1153550716504…
110123;10.348194444444445;0.3043518518518522;10.348194444444445;0.3043518518518522;0.5481896504339717;114.188;100.07599999999998;114.104465068;48.0;0.0;0.1293500851723421;-0.300030835096211;0.300030835096211;0.1293500851723421;1.5;2.0;2.125;3.0500782919131915;74.45601115561732;6.568914100752348;5.899812122026585;5.899812122026585;3.625897657686229;3.1206263646683197;3.1206263646683197;2.634537087…
123193;10.643055555555556;0.4120370370370374;10.643055555555556;0.4120370370370374;0.5469887036855585;114.188;100.076;114.104465068;48.0;0.0;0.1323904877303414;-0.2997182890076654;0.2997182890076654;0.1323904877303414;1.125;1.5;1.75;3.0551722039096187;58.78707744334402;6.405777393935817;5.736675415210053;5.736675415210053;3.808060412490447;3.325444488791574;3.325444488791574;2.0386751345948126;2.…
1629-60-3;10.29375;0.14120370370370416;10.29375;0.14120370370370416;0.48920268258572414;98.145;88.06499999999998;98.07316494;40.0;0.0;0.15458842404502915;-0.2948888349632238;0.2948888349632238;0.15458842404502915;1.8571428571428572;2.4285714285714284;2.5714285714285716;3.172899533850818;74.24920506009684;5.698670612749268;4.606918903213131;4.606918903213131;3.308060412490447;2.4617077420704283;2.…
1120-73-6;10.505787037037038;0.31944444444444464;10.505787037037038;0.31944444444444464;0.4438637759570356;96.12899999999999;88.06499999999998;96.057514876;38.0;0.0;0.15806950452729515;-0.29456890835625066;0.29456890835625066;0.15806950452729515;1.7142857142857142;2.4285714285714284;2.5714285714285716;2.7192587424399433;122.14170945007629;5.276020881938894;4.399812122026583;4.399812122026583;3.30…
14090870;10.791527777777777;-0.0267564247921388;10.791527777777777;0.0267564247921388;0.5476076651329221;142.198;128.08599999999998;142.099379688;58.0;0.0;0.13974237477231877;-0.2995370512211151;0.2995370512211151;0.13974237477231877;1.3;1.9;2.3;3.346959626471701;127.21928094887362;7.983127663125442;6.644923705673916;6.644923705673916;4.663902460147014;3.6760152434302316;3.6760152434302316;2.5210…
6175231;10.907457482993198;-0.021760676492818876;10.907457482993198;0.021760676492818876;0.4357413512669222;156.22499999999997;140.09699999999998;156.115029752;64.0;0.0;0.13974255106490402;-0.2995370512211033;0.2995370512211033;0.13974255106490402;1.1818181818181819;1.8181818181818181;2.272727272727273;3.3003917769683353;138.49815939454103;8.69023444431199;7.352030486860464;7.352030486860464;5.16…
4253912;10.754166666666666;-0.5200617283950617;10.754166666666666;0.5200617283950617;0.5699294172900871;134.244;120.13199999999998;134.076536068;50.0;0.0;0.02317505055613677;-0.25958502919331405;0.25958502919331405;0.02317505055613677;1.125;1.5;1.75;3.0551722039096183;62.92878689342031;6.405777393935816;5.644923705673916;6.461420286601642;3.808060412490447;3.158230498229387;4.646264369941972;1.84…
4312-99-6;10.568568594104308;0.16986111111111146;10.568568594104308;0.16986111111111146;0.4078623364367738;126.199;112.08699999999997;126.104465068;52.0;0.0;0.15459885800421178;-0.2948886433585109;0.2948886433585109;0.15459885800421178;1.5555555555555556;2.2222222222222223;2.6666666666666665;3.065503379388081;94.74075768464921;7.112884175122364;6.021132465586227;6.021132465586227;4.30806041249044…
1070-66-2;9.911161186696901;0.7146759259259261;9.911161186696901;0.7146759259259261;0.40091078789217083;112.172;100.07599999999998;112.088815004;46.0;0.0;0.1449288529622596;-0.29827992862039254;0.29827992862039254;0.1449288529622596;1.75;2.375;2.75;3.111430120816435;84.38761556290451;6.405777393935816;5.314025684399679;5.314025684399679;3.808060412490447;2.9385909573634237;2.9385909573634237;1.87…
108101;10.254166666666666;0.2870370370370372;10.254166666666666;0.2870370370370372;0.5150193170931499;100.161;88.065;100.088815004;42.0;0.0;0.1295951211737158;-0.3000199627172533;0.3000199627172533;0.1295951211737158;1.5714285714285714;2.0;2.0;3.126006652390634;64.58027134782355;5.8618073195658;5.192705340840037;5.192705340840037;3.1258976576862287;2.6206263646683197;2.6206263646683197;2.29998609…
2168936;11.071944444444444;-0.5197839506172839;11.071944444444444;0.5197839506172839;0.5856233531754775;162.298;144.15399999999997;162.107836196;62.0;0.0;0.023427451593859745;-0.2595846866430581;0.2595846866430581;0.023427451593859745;1.0;1.4;1.7;3.0863484262353;81.25838096618139;7.819990956308912;7.059137268047012;7.875633848974738;4.808060412490447;4.158230498229388;5.646264369941971;2.55518147…
502567;10.960833333333333;0.4478703703703708;10.960833333333333;0.4478703703703708;0.5569438384242684;142.24199999999996;124.09799999999997;142.135765196;60.0;0.0;0.13241096905332483;-0.2997179119890417;0.2997179119890417;0.13241096905332483;1.0;1.4;1.7;3.0863484262353005;76.72905595320057;7.819990956308912;7.150888977583149;7.150888977583149;4.8080604124904465;4.3254444887915735;4.32544448879157…
462180;11.369350907029478;0.48352418745275916;11.369350907029478;0.48352418745275916;0.4724056154574517;198.34999999999994;172.14199999999997;198.198365452;84.0;0.0;0.13241132442880496;-0.29971790898559925;0.29971790898559925;0.13241132442880496;0.7142857142857143;1.1428571428571428;1.5;3.1134825987889045;115.19725257297226;10.648418081055103;9.97931610232934;9.97931610232934;6.808060412490448;6.…
637887;10.456388888888888;0.2403703703703708;10.456388888888888;0.2403703703703708;0.46188569858646894;112.128;104.06399999999998;112.052429496;44.0;0.0;0.13329111533137442;-0.29968846122949927;0.29968846122949927;0.13329111533137442;0.75;1.0;1.25;2.400854042379075;98.49022499567306;5.983127663125442;4.644923705673916;4.644923705673916;3.7876937002347035;2.822461852836958;2.822461852836958;2.0773…
928803;10.844494126354245;0.4180541383219958;10.844494126354245;0.4180541383219958;0.5166405270281391;156.269;136.10899999999998;156.15141526;66.0;0.0;0.13213642390563388;-0.2997292805285559;0.2997292805285559;0.13213642390563388;1.0;1.6363636363636365;2.1818181818181817;2.954987430298641;97.04589952780505;8.52709773749546;7.857995758769697;7.857995758769697;5.308060412490447;4.8254444887915735;4…
108941;10.463055555555556;0.4641203703703709;10.463055555555556;0.4641203703703709;0.448625540575247;98.145;88.06499999999998;98.07316494;40.0;0.0;0.13241132759858107;-0.2997179089731855;0.2997179089731855;0.13241132759858107;1.0;1.5714285714285714;1.8571428571428572;2.2495440947344707;68.24920506009684;5.112884175122364;4.443782196396601;4.443782196396601;3.393846850117352;2.9112309264184786;2.9…
504029;10.452638888888888;0.11226851851851882;10.452638888888888;0.11226851851851882;0.4320757620323103;112.128;104.06399999999998;112.052429496;44.0;0.0;0.13976787553830833;-0.299223320267689;0.299223320267689;0.13976787553830833;1.0;1.5;1.75;2.4515934319435493;112.49022499567306;5.983127663125442;4.644923705673916;4.644923705673916;3.787693700234704;2.822461852836958;2.822461852836958;2.1076803…
769-28-8;11.013842592592592;-0.3009259259259254;11.013842592592592;0.20425925925925958;0.5929017710202018;148.165;140.101;148.063662876;56.0;0.0;0.2658236936136228;-0.3253609966379431;0.3253609966379431;0.2658236936136228;1.5454545454545454;2.1818181818181817;2.6363636363636362;3.5293389561660895;370.6589399628156;8.430721420318147;6.432812155153447;6.432812155153447;5.147065707741407;3.255081212…
999-61-1;10.264861111111111;-0.6028703703703704;10.264861111111111;0.032592592592592506;0.4349506369348388;130.14299999999997;120.06299999999999;130.06299418;52.0;0.0;0.3297328055868454;-0.4598038448400812;0.4598038448400812;0.3297328055868454;2.0;2.5555555555555554;2.888888888888889;3.2725014723788193;106.87060032410332;7.276020881938894;5.332624277180031;5.332624277180031;4.163902460147014;2.63…
140-88-5;10.071527777777778;-0.35879629629629606;10.071527777777778;0.35879629629629606;0.3775448287483148;100.11699999999999;92.053;100.052429496;40.0;0.0;0.3296277829557422;-0.46284039207159905;0.46284039207159905;0.3296277829557422;2.0;2.5714285714285716;2.7142857142857144;3.172899533850818;76.14933958998697;5.698670612749268;4.3080604124904465;4.3080604124904465;3.308060412490447;2.1009536313…
106-63-8;10.375972222222222;-0.34379629629629593;10.375972222222222;0.34379629629629593;0.42359825555389824;128.171;116.07499999999999;128.083729624;52.0;0.0;0.32964769884772116;-0.4622729123632779;0.4622729123632779;0.32964769884772116;1.7777777777777777;2.3333333333333335;2.6666666666666665;3.2725014723788193;105.4837783761905;7.276020881938894;5.885410681680073;5.885410681680073;4.163902460147…
925-60-0;10.230416666666667;-0.3408796296296297;10.230416666666667;0.3408796296296297;0.405756200544557;114.14399999999999;104.06399999999998;114.06807956;46.0;0.0;0.32963770645406537;-0.4625572338168568;0.4625572338168568;0.32963770645406537;1.875;2.5;2.875;3.1114301208164354;86.5293250129808;6.405777393935816;5.015167193676994;5.015167193676994;3.808060412490447;2.600953631303899;2.600953631303…
37143547;5.277916666666666;0.1759259259259256;5.277916666666666;0.1759259259259256;0.5157089014189794;89.138;78.05;89.084063972;38.0;0.0;0.06105016656546467;-0.3830919112888066;0.3830919112888066;0.06105016656546467;1.8333333333333333;2.3333333333333335;2.3333333333333335;2.6272148478988635;28.72905595320056;4.99156383156272;4.2700556100296625;4.2700556100296625;2.770055610029662;2.01585531804549…
37143-54-7;5.277916666666666;0.17592592592592582;5.277916666666666;0.17592592592592582;0.5157089014189794;89.138;78.04999999999998;89.084063972;38.0;0.0;0.06105016656546467;-0.3830919112888066;0.3830919112888066;0.06105016656546467;1.8333333333333333;2.3333333333333335;2.3333333333333335;2.6272148478988635;28.72905595320056;4.991563831562721;4.270055610029662;4.270055610029662;2.770055610029662;2…
999-55-3;10.182638888888889;-0.4121296296296293;10.182638888888889;0.2548148148148148;0.30782435852101614;112.128;104.06399999999998;112.052429496;44.0;0.0;0.32995472274832316;-0.4583248015741207;0.4583248015741207;0.32995472274832316;1.625;2.25;2.625;3.238887805588906;105.09616281328597;6.405777393935816;4.5925174628666205;4.5925174628666205;3.808060412490447;2.210343431045078;2.210343431045078;…
141-32-2;10.346346371882087;-0.33013888888888876;10.346346371882087;0.33013888888888876;0.32571682036013405;128.171;116.07499999999997;128.083729624;52.0;0.0;0.32963787572973874;-0.4625463670064307;0.4625463670064307;0.32963787572973874;1.7777777777777777;2.4444444444444446;2.888888888888889;3.065503379388081;97.089273230246;7.112884175122364;5.722273974863542;5.722273974863542;4.3080604124904465…
2499-58-3;10.56038918808264;-0.3143596991265638;10.56038918808264;0.3143596991265638;0.33338730379379183;170.25199999999998;152.10799999999998;170.130679816;70.0;0.0;0.329637877080772;-0.4625461797473563;0.4625461797473563;0.329637877080772;1.3333333333333333;2.0;2.5833333333333335;2.999294906752022;129.80026905978025;9.234204518682008;7.843594318423186;7.843594318423186;5.808060412490447;4.60095…
2499-95-8;10.504216348576467;-0.3180569727891154;10.504216348576467;0.3180569727891154;0.3348650134513954;156.225;140.09699999999998;156.115029752;64.0;0.0;0.32963787708076253;-0.46254617975301854;0.46254617975301854;0.32963787708076253;1.4545454545454546;2.1818181818181817;2.727272727272727;3.0128585388016296;118.73114066028502;8.52709773749546;7.136487537236638;7.136487537236638;5.3080604124904…
20474-93-5;10.445138888888888;-0.32185185185185117;10.445138888888888;0.280925925925926;0.32336487722893575;126.155;116.07499999999997;126.06807956;50.0;0.0;0.3302216022294968;-0.45831778002490037;0.45831778002490037;0.3302216022294968;1.7777777777777777;2.4444444444444446;2.888888888888889;3.381766642393423;124.87784055857759;7.112884175122364;5.462760950869699;5.462760950869699;4.30806041249044…
4245-35-6;10.453016817838247;-0.33273148148148124;10.453016817838247;0.33273148148148124;0.4413586779330932;142.19799999999998;128.08599999999998;142.099379688;58.0;0.0;0.3296380464181359;-0.4625354235207246;0.4625354235207246;0.3296380464181359;1.7;2.3;2.7;3.1948650246270063;116.42599881712918;7.983127663125444;6.5925174628666205;6.5925174628666205;4.663902460147014;3.4567956789604666;3.45679567…
19485-03-1;10.711212522045855;-0.47940072016460866;10.711212522045855;0.20480442176870772;0.4754101275996966;198.21799999999993;184.10599999999997;198.089208928;78.0;0.0;0.32990651404075616;-0.46239671781975766;0.46239671781975766;0.32990651404075616;1.2857142857142858;1.8571428571428572;2.357142857142857;3.580470822798797;232.2764974486691;10.974691494688164;8.19347109417052;8.19347109417052;6.5…
2998-23-4;10.434675453514739;-0.3230527210884355;10.434675453514739;0.3230527210884355;0.3327359348571791;142.19799999999998;128.08599999999998;142.099379688;58.0;0.0;0.32963787707563624;-0.4625461812371013;0.4625461812371013;0.32963787707563624;1.6;2.3;2.8;3.0338734947439563;107.82521876648651;7.819990956308912;6.42938075605009;6.42938075605009;4.8080604124904465;3.6009536313038994;3.60095363130…
1663-39-4;10.487152777777778;-0.39754629629629634;10.487152777777778;0.3726851851851849;0.3950064255853093;128.17099999999996;116.07499999999997;128.083729624;52.0;0.0;0.33016141400210863;-0.45681922997200314;0.45681922997200314;0.33016141400210863;1.5555555555555556;2.0;2.111111111111111;3.7363942918127853;119.36806555425065;7.491563831562722;6.1009536313038994;6.1009536313038994;3.9545070218971…
96-33-3;9.840277777777779;-0.3935185185185184;9.840277777777779;0.3935185185185184;0.33962825058753815;86.08999999999999;80.04199999999999;86.036779432;34.0;0.0;0.32936202683512367;-0.46586658161961975;0.46586658161961975;0.32936202683512367;2.0;2.5;2.5;3.234390866915873;65.94833690207419;4.99156383156272;3.6009536313038994;3.6009536313038994;2.808060412490447;1.5134200059864023;1.513420005986402…
7299-91-4;10.608846371882086;-0.23986111111111086;10.608846371882086;0.23986111111111086;0.3402461316750794;142.19799999999998;128.08599999999998;142.099379688;58.0;0.0;0.32990475685041165;-0.4625393458252185;0.4625393458252185;0.32990475685041165;1.6;2.3;2.8;3.2193605624037076;116.42599881712918;7.819990956308912;6.5925174628666205;6.5925174628666205;4.808060412490447;3.6033889433629955;3.603388…
1068902;11.257226001511714;-1.372777777777778;11.257226001511714;0.13325703892668206;0.5010265346661009;217.22099999999995;202.10099999999997;217.09502258;86.0;0.0;0.3399539739378957;-0.4640128499797065;0.4640128499797065;0.3399539739378957;1.0666666666666667;1.4666666666666666;1.7333333333333334;4.485662430545505;232.88725879004699;11.844934982691242;9.032805283882036;9.032805283882036;7.0232744…
471250;9.131944444444445;-1.2175925925925923;9.131944444444445;1.2175925925925923;0.3972827977311012;70.04699999999998;68.03099999999999;70.005479304;26.0;0.0;0.3811396417809052;-0.4716348271194166;0.4716348271194166;0.3811396417809052;2.0;2.2;2.2;3.348800763644439;77.38407798525417;4.284457050376173;2.4328121551534467;2.4328121551534467;2.270055610029662;0.9664060775767234;0.9664060775767234;0.4…
75989;10.020833333333332;-0.7569444444444449;10.020833333333332;0.5833333333333333;0.4972293513612655;102.13299999999998;92.05299999999998;102.06807956;42.0;0.0;0.3082795074066913;-0.4808445083134276;0.4808445083134276;0.3082795074066913;1.4285714285714286;1.5714285714285714;1.5714285714285714;3.7911184170869663;78.57116899294724;6.077350269189626;4.8554618859638214;4.8554618859638214;2.943375672…
141822;9.428888888888888;-1.3125000000000002;9.428888888888888;0.8055555555555558;0.464877093759921;104.06099999999999;100.02899999999998;104.010958608;40.0;0.0;0.3142016814988686;-0.4808059082153091;0.4808059082153091;0.3142016814988686;1.1428571428571428;1.4285714285714286;1.4285714285714286;3.318019590380522;83.10802962390817;5.861807319565799;3.4180305531141895;3.4180305531141895;3.1258976576…
110156;9.640416666666667;-1.0764814814814814;9.640416666666667;0.2962962962962965;0.5437714031598524;118.088;112.03999999999999;118.026608672;46.0;0.0;0.30343248908825177;-0.48121892931530574;0.48121892931530574;0.30343248908825177;1.0;1.25;1.375;3.1818458670936187;92.60593781761291;6.568914100752348;4.125137334300737;4.125137334300737;3.625897657686229;2.0625686671503685;2.0625686671503685;1.287…
79094;9.368055555555555;-0.7453703703703705;9.368055555555555;0.2222222222222221;0.4908446664452931;74.079;68.03099999999999;74.036779432;30.0;0.0;0.30255843749205596;-0.4812379170193394;0.4812379170193394;0.30255843749205596;2.0;2.2;2.2;2.8473789230876716;40.1577218810798;4.284457050376173;3.0625686671503685;3.0625686671503685;2.270055610029662;1.4883911147617317;1.4883911147617317;0.74729193381…
79312;9.699074074074074;-0.7407407407407407;9.699074074074074;0.23148148148148207;0.5126040106471911;88.106;80.04199999999999;88.052429496;36.0;0.0;0.3054235297285997;-0.4810415895699593;0.4810415895699593;0.3054235297285997;1.6666666666666667;1.8333333333333333;1.8333333333333333;3.2575861612334887;56.568425030288566;5.1547005383792515;3.9328121551534467;3.9328121551534467;2.6427344100918364;1.8…
505486;10.046109352691694;-0.7840420550936427;10.046109352691694;0.1875708616780043;0.573293247532992;174.19599999999997;160.08399999999997;174.089208928;70.0;0.0;0.3028395565382985;-0.4812303897852094;0.4812303897852094;0.3028395565382985;0.75;1.0833333333333333;1.3333333333333333;3.0073056362946593;135.13685006057713;9.397341225498538;6.953564459046927;6.953564459046927;5.625897657686229;4.0625…
111160;9.980007243638196;-0.8191435185185185;9.980007243638196;0.13851095993953133;0.5704599864153921;160.16899999999995;148.07299999999998;160.073558864;64.0;0.0;0.30283955821376407;-0.4812303897809718;0.4812303897809718;0.30283955821376407;0.8181818181818182;1.1818181818181819;1.4545454545454546;3.0256083367235656;125.3759999531186;8.69023444431199;6.246457677860381;6.246457677860381;5.12589765…
110941;9.78786186696901;-0.9479166666666667;9.78786186696901;0.06319444444444433;0.5774203601545895;132.115;124.05099999999999;132.042258736;52.0;0.0;0.30285579064841917;-0.48123022797558823;0.48123022797558823;0.30285579064841917;1.0;1.3333333333333333;1.5555555555555556;3.1028259423155777;104.12640240679957;7.276020881938896;4.832244115487285;4.832244115487285;4.125897657686229;2.56256866715036…
111206;10.144188545291088;-0.7399285186347779;10.144188545291088;0.24516460905349757;0.5622977280227048;202.24999999999997;184.10599999999997;202.120509056;82.0;0.0;0.3028395565321837;-0.481230389785217;0.481230389785217;0.3028395565321837;0.6428571428571429;0.9285714285714286;1.2142857142857142;2.9895441287192144;156.96081175542733;10.811554787871634;8.367778021420023;8.367778021420023;6.6258976…
124049;9.8965518707483;-0.8700103930461072;9.8965518707483;0.0627777777777776;0.5600766476893669;146.14199999999997;136.06199999999998;146.0579088;58.0;0.0;0.302839787989633;-0.4812303886150306;0.4812303886150306;0.302839787989633;0.9;1.2;1.4;3.0550899395377584;113.70950594454669;7.983127663125442;5.539350896673833;5.539350896673833;4.625897657686229;3.0625686671503685;3.0625686671503685;1.994583…
693232;10.213476181980074;-0.7141938453826222;10.213476181980074;0.27640036730945816;0.5348176777769735;230.30399999999995;208.12799999999996;230.151809184;94.0;0.0;0.3028395565321837;-0.481230389785217;0.481230389785217;0.3028395565321837;0.5625;0.8125;1.0625;2.9847083013580864;179.19544121138722;12.22576835024473;9.781991583793118;9.781991583793118;7.625897657686231;6.0625686671503685;6.0625686…
4839467;10.20348686696901;-0.9618055555555556;10.20348686696901;0.11180555555555549;0.6419228476555303;160.16899999999995;148.07299999999998;160.073558864;64.0;0.0;0.3034003723927145;-0.4812152675655989;0.4812152675655989;0.3034003723927145;1.0909090909090908;1.3636363636363635;1.5454545454545454;3.9932448510731455;153.27938714610153;9.068914100752348;6.625137334300737;6.625137334300737;4.8330044…
2052019;9.973958333333332;-0.8402777777777779;9.973958333333332;0.770833333333333;0.5962257322783615;167.00199999999998;159.94599999999997;165.962941564;42.0;0.0;0.3193511590403551;-0.4802161835681809;0.4802161835681809;0.3193511590403551;1.7142857142857142;1.8571428571428572;1.8571428571428572;3.7911184170869663;82.18080946738405;6.077350269189626;4.233426358973048;5.819422898087752;2.9433756729…
88095;10.161574074074075;-0.6712962962962961;10.161574074074075;0.1296296296296302;0.6064010060918424;116.15999999999998;104.06399999999998;116.083729624;48.0;0.0;0.3059658046242487;-0.4810267167108486;0.4810267167108486;0.3059658046242487;1.5;1.875;1.875;3.5208600674451374;74.59772060569361;6.568914100752346;5.347025717526542;5.347025717526542;3.718744015013406;2.9471162208775445;2.9471162208775…
503742;9.809722222222222;-0.712962962962963;9.809722222222222;0.2754629629629628;0.5668189166571438;102.133;92.05299999999998;102.06807956;42.0;0.0;0.30310054985898266;-0.4812230637329638;0.4812230637329638;0.30310054985898266;1.7142857142857142;2.142857142857143;2.142857142857143;3.126006652390634;66.48040587771368;5.8618073195657985;4.639918936339994;4.639918936339994;3.1258976576862287;2.34423…
625387;9.528055555555556;-0.8287037037037035;9.528055555555556;0.05555555555555558;0.5006970737992;86.08999999999999;80.04199999999999;86.036779432;34.0;0.0;0.3066774141847687;-0.4810023940230056;0.4810023940230056;0.3066774141847687;2.0;2.5;2.5;3.046489080910934;65.94833690207419;4.99156383156272;3.3470257175265417;3.3470257175265417;2.770055610029662;1.5977809145029105;1.5977809145029105;0.8865…
646071;9.903749999999999;-0.695648148148148;9.903749999999999;0.3032407407407407;0.6064010060918426;116.16;104.06399999999998;116.083729624;48.0;0.0;0.3028498882010835;-0.4812302641198295;0.4812302641198295;0.3028498882010835;1.625;2.125;2.25;3.0500782919131915;76.59772060569361;6.568914100752348;5.347025717526542;5.347025717526542;3.625897657686229;2.844233162418299;2.844233162418299;2.326260527…
105431;9.96861111111111;-0.6950462962962962;9.96861111111111;0.30208333333333326;0.6064010060918424;116.15999999999997;104.06399999999998;116.083729624;48.0;0.0;0.3031110388175125;-0.4812229374116284;0.4812229374116284;0.3031110388175125;1.75;2.25;2.375;3.2364267831001374;78.59772060569361;6.568914100752346;5.3470257175265425;5.3470257175265425;3.663902460147014;2.8822379648790837;2.8822379648790…
107948;9.514861111111111;-0.8425925925925923;9.514861111111111;0.057098765432098686;0.5290141037728191;108.524;103.484;107.99780708;36.0;0.0;0.3040521975279141;-0.4811992054068316;0.4811992054068316;0.3040521975279141;1.8333333333333333;2.3333333333333335;2.3333333333333335;2.831257109931365;52.75488750216347;4.991563831562721;3.1476399213461432;3.9035688673645974;2.770055610029662;1.548545575487…
590921;9.569305555555555;-0.7575231481481481;9.569305555555555;0.20833333333333326;0.5968385412789471;152.975;147.935;151.9472915;36.0;0.0;0.3036899410053617;-0.48120868906699965;0.48120868906699965;0.3036899410053617;1.8333333333333333;2.3333333333333335;2.3333333333333335;2.831257109931365;52.75488750216347;4.991563831562721;3.1476399213461432;4.733636460460847;2.770055610029662;1.5485455754876…
565742;10.09386574074074;-0.7916666666666667;10.09386574074074;0.1597222222222221;0.6548865257985951;181.029;171.95699999999997;179.978591628;48.0;0.0;0.31704349001724247;-0.4804011992770394;0.4804011992770394;0.31704349001724247;1.625;2.0;2.0;3.6376825478398387;90.42945954287094;6.732050807568877;4.8881268973523;6.474123436467004;3.553418012614795;2.422657839525301;3.3383333683169907;1.984018373…
565-74-2;10.09386574074074;-0.7916666666666659;10.09386574074074;0.15972222222222188;0.6548865257985951;181.029;171.95699999999997;179.978591628;48.0;0.0;0.31704349001724247;-0.4804011992770394;0.4804011992770394;0.31704349001724247;1.625;2.0;2.0;3.6376825478398387;90.42945954287094;6.7320508075688785;4.888126897352301;6.474123436467005;3.553418012614795;2.422657839525301;3.33833336831699;1.98401…
105-43-1;9.96861111111111;-0.6950462962962958;9.96861111111111;0.30208333333333326;0.6064010060918424;116.15999999999998;104.06399999999998;116.083729624;48.0;0.0;0.3031110388175125;-0.4812229374116284;0.4812229374116284;0.3031110388175125;1.75;2.25;2.375;3.2364267831001374;78.59772060569361;6.568914100752346;5.347025717526542;5.347025717526542;3.663902460147014;2.882237964879084;2.88223796487908…
627009;9.699552469135803;-0.7771759259259261;9.699552469135803;0.18402777777777768;0.5693226475084426;122.551;115.49499999999999;122.013457144;42.0;0.0;0.30288357748321665;-0.48122987399215833;0.48122987399215833;0.30288357748321665;1.7142857142857142;2.2857142857142856;2.4285714285714284;2.8219389370591843;62.71013448036486;5.698670612749268;3.8547467025326907;4.610675648551145;3.270055610029662…
2623872;9.737361111111111;-0.7227314814814811;9.737361111111111;0.2690972222222221;0.6417567685843293;167.00199999999995;159.94599999999997;165.962941564;42.0;0.0;0.30287019145564736;-0.48123003205651077;0.48123003205651077;0.30287019145564736;1.7142857142857142;2.2857142857142856;2.4285714285714284;2.8219389370591843;62.710134480364864;5.698670612749268;3.8547467025326907;5.440743241647395;3.270…
104-61-0;10.66393857079869;-0.007871787603930258;10.66393857079869;0.007871787603930258;0.46076187240222155;156.225;140.09699999999998;156.115029752;64.0;0.0;0.3056979856420458;-0.4623451259281576;0.4623451259281576;0.3056979856420458;1.5454545454545454;2.3636363636363638;2.909090909090909;2.0359306195731133;131.52442279202947;8.104448006685086;7.136487537236638;7.136487537236638;5.32569850269549…
706149;10.720111410304863;-0.00417451394137891;10.720111410304863;0.00417451394137891;0.46809996999041825;170.25199999999998;152.10799999999998;170.130679816;70.0;0.0;0.3056979856420554;-0.46234512592246474;0.46234512592246474;0.3056979856420554;1.4166666666666667;2.25;2.8333333333333335;1.9662751949795507;142.77400566229178;8.811554787871634;7.843594318423186;7.843594318423186;5.825698502695489;…
104507;10.594397675736962;-0.01286753590324996;10.594397675736962;0.01286753590324996;0.5622546064908507;142.19799999999998;128.08599999999998;142.099379688;58.0;0.0;0.3056979856368807;-0.46234512742001166;0.46234512742001166;0.3056979856368807;1.7;2.5;3.0;2.1203079490090593;120.42599881712918;7.397341225498538;6.42938075605009;6.42938075605009;4.825698502695489;4.021107303566926;4.02110730356692…
705862;10.88393857079869;0.0025448790627364826;10.88393857079869;0.0025448790627364826;0.47866547415392324;170.25199999999995;152.10799999999998;170.130679816;70.0;0.0;0.30555643471556115;-0.46236353457298796;0.46236353457298796;0.30555643471556115;1.5;2.3333333333333335;3.0;2.097727745725677;142.7740056622918;8.811554787871634;7.843594318423186;7.843594318423186;5.82569850269549;5.02110730356692…
104610;10.66393857079869;-0.007871787603930258;10.66393857079869;0.007871787603930258;0.46076187240222155;156.225;140.09699999999998;156.115029752;64.0;0.0;0.3056979856420458;-0.4623451259281576;0.4623451259281576;0.3056979856420458;1.5454545454545454;2.3636363636363638;2.909090909090909;2.0359306195731133;131.52442279202947;8.104448006685086;7.136487537236638;7.136487537236638;5.325698502695489;…
104-50-7;10.59439767573696;-0.01286753590324996;10.59439767573696;0.01286753590324996;0.5622546064908507;142.19799999999998;128.08599999999998;142.099379688;58.0;0.0;0.3056979856368807;-0.46234512742001166;0.46234512742001166;0.3056979856368807;1.7;2.5;3.0;2.1203079490090597;120.42599881712918;7.397341225498538;6.42938075605009;6.42938075605009;4.825698502695489;4.021107303566926;4.02110730356692…
706-14-9;10.720111410304863;-0.004174513941378688;10.720111410304863;0.004174513941378688;0.46809996999041825;170.25199999999998;152.10799999999998;170.130679816;70.0;0.0;0.3056979856420554;-0.46234512592246474;0.46234512592246474;0.3056979856420554;1.4166666666666667;2.25;2.8333333333333335;1.9662751949795507;142.7740056622918;8.811554787871634;7.843594318423186;7.843594318423186;5.8256985026954…
705-86-2;10.88393857079869;0.0025448790627364826;10.88393857079869;0.0025448790627364826;0.47866547415392335;170.252;152.10799999999998;170.130679816;70.0;0.0;0.30555643471556115;-0.46236353457298796;0.46236353457298796;0.30555643471556115;1.5;2.3333333333333335;3.0;2.097727745725677;142.77400566229178;8.811554787871634;7.843594318423186;7.843594318423186;5.825698502695489;5.021107303566926;5.021…
695-06-7;10.390138888888888;-0.030694444444444358;10.390138888888888;0.030694444444444358;0.47702655375875097;114.14399999999999;104.06399999999998;114.06807956;46.0;0.0;0.30569781259853185;-0.4623562272490342;0.4623562272490342;0.30569781259853185;1.875;2.625;2.875;2.321094352378951;98.70165766734146;5.983127663125442;5.015167193676994;5.015167193676994;3.825698502695489;3.0211073035669265;3.021…
695067;10.390138888888888;-0.030694444444444136;10.390138888888888;0.030694444444444136;0.47702655375875097;114.14399999999999;104.064;114.06807956;46.0;0.0;0.30569781259853185;-0.4623562272490342;0.4623562272490342;0.30569781259853185;1.875;2.625;2.875;2.3210943523789513;98.70165766734146;5.983127663125442;5.015167193676994;5.015167193676994;3.825698502695489;3.0211073035669265;3.021107303566926…
108-29-2;10.23125;-0.048611111111110716;10.23125;0.048611111111110716;0.4189428687308838;100.11699999999999;92.05299999999998;100.052429496;40.0;0.0;0.3056876596821109;-0.46264003197434184;0.46264003197434184;0.3056876596821109;1.8571428571428572;2.5714285714285716;2.7142857142857144;2.39706714269016;88.08094399727418;5.276020881938894;4.308060412490447;4.308060412490447;3.2876937002347035;2.4831…
108292;10.23125;-0.048611111111110716;10.23125;0.048611111111110716;0.4189428687308838;100.11699999999999;92.05299999999998;100.052429496;40.0;0.0;0.3056876596821109;-0.46264003197434184;0.46264003197434184;0.3056876596821109;1.8571428571428572;2.5714285714285716;2.7142857142857144;2.39706714269016;88.08094399727418;5.276020881938894;4.308060412490447;4.308060412490447;3.2876937002347035;2.483102…
1731846;10.678444743638195;-0.07824858801545287;10.678444743638195;0.07824858801545287;0.43573251046428413;172.26799999999994;152.10799999999998;172.14632988;72.0;0.0;0.3050018388563536;-0.4689954278205915;0.4689954278205915;0.3050018388563536;1.0833333333333333;1.6666666666666667;2.25;2.9517571314463957;110.40620687739315;9.234204518682008;8.26624404923356;8.26624404923356;5.8080604124904465;4.8…
1731868;10.763621511314964;-0.07316390277925233;10.763621511314964;0.07316390277925233;0.41890454460111903;200.32199999999995;176.12999999999997;200.177630008;84.0;0.0;0.3050018388563536;-0.4689954278205915;0.4689954278205915;0.3050018388563536;0.9285714285714286;1.4285714285714286;1.9285714285714286;2.9522169798466935;132.28341890015258;10.648418081055103;9.680457611606656;9.680457611606656;6.80…
624248;10.348472222222222;-0.1047685185185181;10.348472222222222;0.1047685185185181;0.5200986676423002;116.16;104.064;116.083729624;48.0;0.0;0.3050016578853253;-0.46899542882535256;0.46899542882535256;0.3050016578853253;1.625;2.25;2.625;2.988598647973156;68.92878689342031;6.405777393935817;5.437816924487368;5.437816924487368;3.808060412490447;2.8771567527075472;2.8771567527075472;1.67968600375335…
111115;10.622271904132024;-0.08194586167800444;10.622271904132024;0.08194586167800444;0.43831506956995364;158.24099999999996;140.09699999999998;158.130679816;66.0;0.0;0.30500183885634347;-0.4689954278205915;0.4689954278205915;0.30500183885634347;1.1818181818181819;1.8181818181818181;2.3636363636363638;2.954987430298641;99.73585546369786;8.52709773749546;7.559137268047012;7.559137268047012;5.30806…
110429;10.724767057687782;-0.07540908184261319;10.724767057687782;0.07540908184261319;0.4292208034093733;186.29499999999996;164.11899999999997;186.161979944;78.0;0.0;0.3050018388563536;-0.4689954278205915;0.4689954278205915;0.3050018388563536;1.0;1.5384615384615385;2.076923076923077;2.9510964430125166;121.2586863990795;9.941311299868556;8.973350830420108;8.973350830420108;6.308060412490448;5.3771…
106730;10.552731009070294;-0.08694160997732414;10.552731009070294;0.08694160997732414;0.4361738106721368;144.21399999999997;128.08599999999998;144.115029752;60.0;0.0;0.30500183885085225;-0.4689954278205985;0.4689954278205985;0.30500183885085225;1.3;2.0;2.5;2.9617756061821483;89.25838096618138;7.819990956308912;6.852030486860464;6.852030486860464;4.8080604124904465;3.8771567527075472;3.87715675270…
539822;10.579722222222223;-0.07004629629629577;10.579722222222223;0.07004629629629577;0.5416729314973412;130.18699999999998;116.07499999999997;130.099379688;54.0;0.0;0.3052672446877203;-0.4659692088842844;0.4659692088842844;0.3052672446877203;1.4444444444444444;2.111111111111111;2.5555555555555554;3.0613168393721577;78.98533616859814;7.112884175122364;6.144923705673916;6.144923705673916;4.3080604…
123660;10.695651927437641;-0.05930555555555528;10.695651927437641;0.05930555555555528;0.4361738106721368;144.214;128.08599999999998;144.115029752;60.0;0.0;0.3052674242159281;-0.46596920788327123;0.46596920788327123;0.3052674242159281;1.3;2.0;2.5;3.0523751890457076;89.25838096618138;7.819990956308912;6.852030486860464;6.852030486860464;4.808060412490447;3.9646903780250446;3.9646903780250446;2.2621…
106707;10.464401927437642;-0.09402777777777738;10.464401927437642;0.09402777777777738;0.4277197407264159;130.18699999999998;116.07499999999997;130.099379688;54.0;0.0;0.30500183741330067;-0.4689954278244128;0.4689954278244128;0.30500183741330067;1.4444444444444444;2.111111111111111;2.5555555555555554;2.973062408086737;78.98533616859814;7.112884175122364;6.144923705673916;6.144923705673916;4.308060…
3096-69-3;9.8875;-0.06712962962962932;9.8875;0.06712962962962932;0.3967364100558657;86.08999999999999;80.042;86.036779432;34.0;0.0;0.3093181190032078;-0.4619366453487603;0.4619366453487603;0.3093181190032078;2.0;2.5;2.5;2.2784384678903544;69.61727061434749;4.568914100752346;3.6009536313038994;3.6009536313038994;2.7876937002347035;1.9831025011061416;1.9831025011061416;1.5046009608838813;1.50460096…
36536466;9.8875;-0.06712962962962954;9.8875;0.06712962962962954;0.3967364100558657;86.08999999999999;80.042;86.036779432;34.0;0.0;0.3093181190032078;-0.4619366453487603;0.4619366453487603;0.3093181190032078;2.0;2.5;2.5;2.2784384678903544;69.61727061434749;4.568914100752346;3.6009536313038994;3.6009536313038994;2.7876937002347035;1.9831025011061416;1.9831025011061416;1.5046009608838815;1.504600960…
16090770;11.309159297252627;-0.09960616701556302;11.309159297252627;0.09960616701556257;0.3789528119191027;286.41200000000003;256.17199999999997;286.21440944;118.0;0.0;0.3052775141679078;-0.46567519176592137;0.46567519176592137;0.3052775141679078;0.65;1.05;1.4;3.2671188381932255;224.86142724108407;15.054195474990921;13.118274536094026;13.118274536094026;9.701907262607799;8.015167193676994;8.01516…
105997;11.235038744875055;-0.16407376672483043;11.235038744875055;0.1640737667248302;0.4215226752792796;258.35799999999995;232.14999999999995;258.183109312;106.0;0.0;0.3052777456317892;-0.4656751905951806;0.4656751905951806;0.3052777456317892;0.7222222222222222;1.1111111111111112;1.4444444444444444;3.3233194240262947;201.8338811517707;13.639981912617825;11.70406097372093;11.70406097372093;8.70190…
141060Valeric;10.738611111111112;-0.05212962962962919;10.738611111111112;0.05212962962962919;0.5523793366840761;144.21399999999997;128.08599999999998;144.115029752;60.0;0.0;0.3052771639792583;-0.4656860587195135;0.4656860587195135;0.3052771639792583;1.3;2.0;2.5;3.0863484262353;79.25838096618138;7.819990956308912;6.852030486860464;6.852030486860464;4.808060412490447;3.9646903780250446;3.9646903780…
105544;10.420833333333334;-0.08796296296296258;10.420833333333334;0.08796296296296258;0.5200986676423002;116.16;104.06399999999998;116.083729624;48.0;0.0;0.30525680561770935;-0.46596933451826794;0.46596933451826794;0.30525680561770935;1.5;2.125;2.5;3.0551722039096187;60.92878689342031;6.405777393935816;5.437816924487368;5.437816924487368;3.808060412490447;2.9646903780250446;2.9646903780250446;1.5…
623427;10.189583333333333;-0.12268518518518468;10.189583333333333;0.12268518518518468;0.485245073645189;102.133;92.05299999999998;102.06807956;42.0;0.0;0.30499121879740626;-0.46899555445129654;0.46899555445129654;0.30499121879740626;1.7142857142857142;2.2857142857142856;2.4285714285714284;3.002590528674132;59.10049400592805;5.698670612749269;4.73071014330082;4.73071014330082;3.308060412490447;2.3…
141286;10.875043383093978;-0.19781585936843804;10.875043383093978;0.19781585936843804;0.46522969752720855;202.24999999999991;184.10599999999997;202.120509056;82.0;0.0;0.30526765712898646;-0.46596920670870384;0.46596920670870384;0.30526765712898646;0.8571428571428571;1.2142857142857142;1.5;3.2823051857661723;156.96081175542733;10.811554787871634;8.87563384897474;8.87563384897474;6.701907262607799;…
2050239;10.972813898146239;-0.13158082664756532;10.972813898146239;0.13158082664756487;0.45074332132239336;230.30399999999995;208.12799999999996;230.151809184;94.0;0.0;0.30526742566510057;-0.465969207879442;0.465969207879442;0.30526742566510057;0.75;1.125;1.4375;3.2089000399030323;179.19544121138722;12.225768350244731;10.289847411347834;10.289847411347834;7.701907262607801;6.015167193676994;6.015…
110407;11.041132016959835;-0.09739715560516271;11.041132016959835;0.09739715560516271;0.4215226752792796;258.35799999999995;232.14999999999995;258.183109312;106.0;0.0;0.3052674256589853;-0.4659692078794497;0.4659692078794497;0.3052674256589853;0.6666666666666666;1.0;1.3333333333333333;3.1626530553466696;201.83388115177073;13.639981912617824;11.70406097372093;11.70406097372093;8.7019072626078;7.01…
2050206;10.928721532996425;-0.15867155349794215;10.928721532996425;0.15867155349794193;0.4600978682951721;216.27699999999996;196.11699999999996;216.13615912;88.0;0.0;0.30526742734066725;-0.4659692078752018;0.4659692078752018;0.30526742734066725;0.8;1.2;1.5333333333333334;3.2412448515754386;169.02694288582546;11.518661569058182;9.582740630161286;9.582740630161286;7.201907262607799;5.51516719367699…
3066-71-5;10.739744897959184;-0.2806481481481482;10.739744897959184;0.1613425925925922;0.4491748574118421;154.209;140.09699999999998;154.099379688;62.0;0.0;0.32991450827806107;-0.45923498647391486;0.45923498647391486;0.32991450827806107;1.3636363636363635;2.0;2.5454545454545454;2.2358077073424445;145.64172284395272;8.104448006685086;6.713837806426264;6.713837806426264;5.325698502695489;4.15737055…
105668;10.579722222222223;-0.07004629629629577;10.579722222222223;0.07004629629629577;0.5416729314973412;130.187;116.07499999999997;130.099379688;54.0;0.0;0.30526672491010765;-0.46568618435369896;0.46568618435369896;0.30526672491010765;1.3333333333333333;2.0;2.4444444444444446;3.061316839372158;78.98533616859814;7.112884175122364;6.144923705673916;6.144923705673916;4.308060412490447;3.46469037802…
141037;11.122291115520282;-0.3186189583858232;11.122291115520282;0.11971489984882822;0.45074332132239336;230.30399999999995;208.12799999999996;230.151809184;94.0;0.0;0.30587052766656614;-0.46566373507660147;0.46566373507660147;0.30587052766656614;0.8125;1.1875;1.5;3.3998242191485164;179.19544121138722;12.22576835024473;10.289847411347834;10.289847411347834;7.701907262607799;6.015167193676994;6.01…
109217;10.695651927437641;-0.059305555555555056;10.695651927437641;0.059305555555555056;0.4361738106721368;144.214;128.08599999999998;144.115029752;60.0;0.0;0.30526689412139096;-0.465675318404953;0.465675318404953;0.30526689412139096;1.3;2.0;2.5;3.0523751890457076;89.25838096618138;7.819990956308912;6.852030486860464;6.852030486860464;4.808060412490447;3.9646903780250446;3.9646903780250446;2.3240…
123206;10.349583333333333;-0.20601851851851793;10.349583333333333;0.20601851851851793;0.4099718195702237;114.14399999999999;104.06399999999998;114.06807956;46.0;0.0;0.3100584342850259;-0.4351203892927992;0.4351203892927992;0.3100584342850259;1.875;2.5;2.875;3.1806185551116206;86.5293250129808;6.405777393935816;5.015167193676994;5.015167193676994;3.808060412490447;2.612859013103063;2.6128590131030…
123682;10.806763038548754;-0.11263888888888829;10.806763038548754;0.11263888888888829;0.3348650134513954;156.225;140.09699999999998;156.115029752;64.0;0.0;0.30559416524115945;-0.46145364141855233;0.46145364141855233;0.30559416524115945;1.5454545454545454;2.272727272727273;2.8181818181818183;3.1510083529427266;118.731140660285;8.52709773749546;7.136487537236638;7.136487537236638;5.308060412490447;…
142198;10.895092120181406;-0.10555272108843483;10.895092120181406;0.10555272108843483;0.33338730379379183;170.25199999999995;152.10799999999998;170.130679816;70.0;0.0;0.30559416667871986;-0.46145364141473744;0.46145364141473744;0.30559416667871986;1.4166666666666667;2.1666666666666665;2.75;3.1343083844766197;129.80026905978025;9.234204518682008;7.843594318423186;7.843594318423186;5.80806041249044…
112447;9.978899289092741;0.7588888888888888;9.978899289092741;0.7588888888888888;0.3805589806249053;170.29599999999994;148.11999999999998;170.167065324;72.0;0.0;0.11949019867032569;-0.3034029081494581;0.3034029081494581;0.11949019867032569;0.8333333333333334;1.3333333333333333;1.8333333333333333;2.7667646262314793;89.00490222095137;9.071067811865477;8.349559590332419;8.349559590332419;5.914213562…
624544;10.552731009070294;-0.08694160997732392;10.552731009070294;0.08694160997732392;0.4361738106721368;144.21399999999997;128.08599999999998;144.115029752;60.0;0.0;0.30499640966445174;-0.465682528839917;0.465682528839917;0.30499640966445174;1.3;2.0;2.5;2.9617756061821487;89.25838096618138;7.819990956308912;6.852030486860464;6.852030486860464;4.808060412490447;3.9646903780250446;3.96469037802504…
66251;9.67967970521542;0.7438888888888888;9.67967970521542;0.7438888888888888;0.3883941773179649;100.16099999999999;88.06499999999998;100.088815004;42.0;0.0;0.11949019725434507;-0.303402908155129;0.303402908155129;0.11949019725434507;1.4285714285714286;2.142857142857143;2.5714285714285716;2.558780869327957;41.444678358882754;5.535533905932739;4.814025684399679;4.814025684399679;3.414213562373095;…
105-46-4;10.190833333333334;-0.195046296296296;10.190833333333334;0.0763888888888884;0.5088591538782316;116.16;104.064;116.083729624;48.0;0.0;0.30238904886416573;-0.4628724496596981;0.4628724496596981;0.30238904886416573;1.75;2.25;2.375;3.2364267831001374;78.59772060569361;6.568914100752346;5.6009536313039;5.6009536313039;3.663902460147014;2.836655891699415;2.836655891699415;1.828298261984863;1.8…
110623;9.56375;0.7326388888888888;9.56375;0.7326388888888888;0.3742788667470001;86.134;76.05399999999999;86.07316494;36.0;0.0;0.11949002111110747;-0.3034029096435604;0.3034029096435604;0.11949002111110747;1.6666666666666667;2.3333333333333335;2.5;2.4884037718761123;32.919684538544;4.828427124746191;4.106918903213131;4.106918903213131;2.914213562373095;2.351057332045926;2.351057332045926;1.3088951…
112549;10.011957310131532;0.7597566574839302;10.011957310131532;0.7597566574839302;0.3687271875064953;184.32299999999998;160.13099999999997;184.182715388;78.0;0.0;0.11949019867032569;-0.3034029081494581;0.3034029081494581;0.11949019867032569;0.7692307692307693;1.2307692307692308;1.6923076923076923;2.7919988397452453;99.29759899884874;9.778174593052025;9.056666371518965;9.056666371518965;6.4142135…
111717;9.768008786848073;0.75;9.768008786848073;0.75;0.3951230978044112;114.188;100.076;114.104465068;48.0;0.0;0.11949019866492745;-0.30340290814946846;0.30340290814946846;0.11949019866492745;1.25;2.0;2.5;2.616293090417985;50.34851554559677;6.2426406871192865;5.521132465586227;5.521132465586227;3.914213562373095;3.351057332045926;3.351057332045926;2.0160019730413006;2.0160019730413006;1.175528666…
112312;9.94004483546556;0.757716049382716;9.94004483546556;0.757716049382716;0.38894444619253227;156.26899999999995;136.10899999999998;156.15141526;66.0;0.0;0.11949019867032569;-0.3034029081494581;0.3034029081494581;0.11949019867032569;0.9090909090909091;1.4545454545454546;2.0;2.7376715685719475;78.9419624661572;8.36396103067893;7.642452809145871;7.642452809145871;5.414213562373096;4.851057332045…
124196;9.893722521415974;0.7560763888888888;9.893722521415974;0.7560763888888888;0.3943168373689603;142.242;124.09799999999997;142.135765196;60.0;0.0;0.11949019867032569;-0.3034029081494581;0.3034029081494581;0.11949019867032569;1.0;1.6;2.2;2.703789901245323;69.12851783364005;7.656854249492382;6.935346027959323;6.935346027959323;4.914213562373096;4.351057332045926;4.351057332045926;2.723108754227…
124130;9.8375496819098;0.7536848072562358;9.8375496819098;0.7536848072562358;0.3966101918122153;128.21499999999997;112.08699999999999;128.120115132;54.0;0.0;0.1194901986703158;-0.3034029081494581;0.3034029081494581;0.1194901986703158;1.1111111111111112;1.7777777777777777;2.3333333333333335;2.663883887398184;59.58797503894244;6.9497474683058345;6.228239246772775;6.228239246772775;4.414213562373095…
123057;10.241948223733939;0.3240277777777776;10.241948223733939;0.3240277777777776;0.519485132320529;128.215;112.08699999999997;128.120115132;54.0;0.0;0.12255745768446642;-0.30308939223919534;0.30308939223919534;0.12255745768446642;1.4444444444444444;2.111111111111111;2.4444444444444446;3.1954118462751673;68.96788691072804;7.112884175122365;6.391375953589305;6.391375953589305;4.346065214951232;3.…
105464;10.190833333333334;-0.19504629629629622;10.190833333333334;0.07638888888888862;0.5088591538782314;116.15999999999998;104.06399999999998;116.083729624;48.0;0.0;0.30238904886416573;-0.4628724496596981;0.4628724496596981;0.30238904886416573;1.75;2.25;2.375;3.2364267831001374;78.59772060569361;6.568914100752346;5.6009536313039;5.6009536313039;3.663902460147014;2.836655891699415;2.8366558916994…
1732098;10.702709444519058;-0.16854822793314828;10.702709444519058;0.16854822793314828;0.4652296975272086;202.24999999999997;184.10599999999997;202.120509056;82.0;0.0;0.30500183886246873;-0.46899542782058395;0.46899542782058395;0.30500183886246873;0.7857142857142857;1.1428571428571428;1.4285714285714286;3.1381552197716123;156.96081175542733;10.811554787871634;8.875633848974738;8.875633848974738;6…
123-05-7;10.241948223733939;0.3240277777777776;10.241948223733939;0.3240277777777776;0.5194851323205288;128.21499999999997;112.08699999999997;128.120115132;54.0;0.0;0.12255745768446642;-0.30308939223919534;0.30308939223919534;0.12255745768446642;1.4444444444444444;2.111111111111111;2.4444444444444446;3.1954118462751673;68.96788691072804;7.112884175122364;6.391375953589305;6.391375953589305;4.3460…
1119400;10.507285052910053;-0.29731198034769424;10.507285052910053;0.26944444444444415;0.5618596941783155;160.16899999999998;148.07299999999998;160.073558864;64.0;0.0;0.30501807396945335;-0.46899526599167873;0.46899526599167873;0.30501807396945335;1.0;1.3636363636363635;1.6363636363636365;3.2703753945873237;125.3759999531186;8.69023444431199;6.7543135054150945;6.7543135054150945;5.201907262607799…
1472873;10.861935802144707;-0.10592037129870802;10.861935802144707;0.1059203712987078;0.40198273929504424;272.385;244.16099999999994;272.198759376;112.0;0.0;0.3050018388563536;-0.4689954278205915;0.4689954278205915;0.3050018388563536;0.5789473684210527;0.8421052631578947;1.105263157894737;3.0669846073849487;214.30007331003657;14.347088693804373;12.411167754907478;12.411167754907478;9.201907262607…
106796;10.781413232996545;-0.13361921346183592;10.781413232996545;0.13361921346183592;0.45074332132239336;230.30399999999995;208.12799999999996;230.151809184;94.0;0.0;0.3050018388563536;-0.4689954278205915;0.4689954278205915;0.3050018388563536;0.6875;1.0;1.3125;3.0976081049326942;179.19544121138722;12.22576835024473;10.289847411347834;10.289847411347834;7.701907262607801;5.8400999430419995;5.8400…
2051787Butyric;10.531944444444445;-0.14129629629629603;10.531944444444445;0.14129629629629603;0.4235170841352768;128.171;116.07499999999997;128.083729624;52.0;0.0;0.3055835466656064;-0.46145376806307603;0.46145376806307603;0.3055835466656064;1.7777777777777777;2.4444444444444446;2.888888888888889;3.1560813378904324;97.089273230246;7.112884175122364;5.722273974863542;5.722273974863542;4.3080604124…
123-15-9;9.894768518518518;0.26851851851851816;9.894768518518518;0.26851851851851816;0.4923993182856671;100.161;88.06499999999998;100.088815004;42.0;0.0;0.12229166633652151;-0.30310059025370434;0.30310059025370434;0.12229166633652151;1.7142857142857142;2.2857142857142856;2.4285714285714284;2.9843602328703267;50.14170945007629;5.698670612749268;4.9771623912162095;4.9771623912162095;3.3080604124904…
123159;9.894768518518518;0.26851851851851816;9.894768518518518;0.26851851851851816;0.4923993182856671;100.16099999999999;88.06499999999998;100.088815004;42.0;0.0;0.12229166633652151;-0.30310059025370434;0.30310059025370434;0.12229166633652151;1.7142857142857142;2.2857142857142856;2.4285714285714284;2.9843602328703263;50.14170945007629;5.698670612749269;4.9771623912162095;4.9771623912162095;3.3080…
502443;10.460833333333333;-0.025462962962962354;10.460833333333333;0.025462962962962354;0.44070632929283715;114.14399999999999;104.06399999999998;114.06807956;46.0;0.0;0.3052775335658631;-0.46567500274357665;0.46567500274357665;0.3052775335658631;1.25;2.125;3.0;2.26669651519302;78.52932501298082;5.819990956308912;4.852030486860464;4.852030486860464;3.893846850117352;3.0504768156519497;3.050476815…
40420-22-2;11.214700097631646;-0.510523405349794;11.214700097631646;0.20578845427059678;0.46323207908471975;230.25999999999993;212.11599999999996;230.115423676;92.0;0.0;0.3127955028791992;-0.4659690595194155;0.4659690595194155;0.3127955028791992;0.875;1.4375;2.0;3.577381979414634;246.7594770638898;12.38890505706126;9.783882139438601;9.783882139438601;7.595754112725151;5.426398120095474;5.42639812…
590012;10.464401927437642;-0.0940277777777776;10.464401927437642;0.0940277777777776;0.4277197407264159;130.18699999999998;116.07499999999997;130.099379688;54.0;0.0;0.3049964083190467;-0.46568271458915556;0.46568271458915556;0.3049964083190467;1.4444444444444444;2.111111111111111;2.5555555555555554;2.9730624080867365;78.98533616859814;7.112884175122364;6.144923705673916;6.144923705673916;4.3080604…
123728;9.40486111111111;0.7083333333333333;9.40486111111111;0.7083333333333333;0.4443450475833799;72.10700000000001;64.04299999999999;72.057514876;30.0;0.0;0.11947978113414225;-0.30340309725779463;0.30340309725779463;0.11947978113414225;1.8;2.4;2.4;2.4017152226171965;24.828921423310437;4.121320343559643;3.399812122026584;3.399812122026584;2.414213562373095;1.8510573320459263;1.8510573320459263;0.…
108214;10.031944444444445;-0.2129629629629628;10.031944444444445;0.0254629629629628;0.46074798296339087;102.133;92.05299999999998;102.06807956;42.0;0.0;0.3023791003505635;-0.4631559932494283;0.4631559932494283;0.3023791003505635;1.5714285714285714;2.0;2.0;3.126006652390634;66.48040587771368;5.8618073195657985;4.893846850117352;4.893846850117352;3.125897657686229;2.2986510892386307;2.2986510892386…
10371-45-6;10.703333333333333;-0.25291666666666623;10.703333333333333;0.0312037037037034;0.44412094340632935;142.19799999999998;128.08599999999998;142.099379688;58.0;0.0;0.33017108362792574;-0.45953395053367324;0.45953395053367324;0.33017108362792574;1.7;2.3;2.7;3.570687634585436;127.21928094887362;7.983127663125442;6.755654169683152;6.755654169683152;4.701907262607799;3.5360146288171874;3.536014…
96480;10.020833333333334;-0.046296296296295836;10.020833333333334;0.046296296296295836;0.3967776605314054;86.09;80.04199999999999;86.036779432;34.0;0.0;0.30540984130550025;-0.46565655717272214;0.46565655717272214;0.30540984130550025;1.6666666666666667;2.5;2.6666666666666665;2.3673518510178746;59.94833690207419;4.405777393935816;3.4378169244873686;3.4378169244873686;2.893846850117352;2.05047681565…
105384;10.118333333333332;-0.24074074074074026;10.118333333333332;0.24074074074074026;0.3831501568362275;100.11699999999999;92.05299999999998;100.052429496;40.0;0.0;0.3097879712751331;-0.4351277994164737;0.4351277994164737;0.3097879712751331;2.0;2.5714285714285716;2.7142857142857144;3.168574434841319;76.14933958998697;5.698670612749269;4.308060412490447;4.308060412490447;3.308060412490447;2.11285…
1569693;4.361327160493827;0.730324074074074;4.361327160493827;0.730324074074074;0.46099203127790833;116.229;104.13299999999998;116.065971384;42.0;0.0;0.0016762335332013254;-0.1759301361605598;0.1759301361605598;0.0016762335332013254;1.0;1.5714285714285714;1.8571428571428572;2.1229179499593664;46.14170945007629;5.112884175122364;4.5600977706223205;5.454524961622237;3.393846850117352;3.074695470674…
69212313;10.785309586797682;-0.4024537037037037;10.785309586797682;0.06336215041572224;0.47165491351752165;246.291;236.21099999999996;246.04629856;86.0;0.0;0.3008716615087148;-0.25822400420423136;0.3008716615087148;0.25822400420423136;1.1764705882352942;1.9411764705882353;2.6470588235294117;2.117166276838744;516.9238951860752;12.08757566981053;8.94508099709506;9.761577578022788;8.270856947829097;…
88722;10.227314814814815;-0.37962962962962976;10.227314814814815;0.18287037037037068;0.4379118656914492;137.138;130.08199999999997;137.047678464;52.0;0.0;0.271791321288604;-0.2583009410225935;0.271791321288604;0.2583009410225935;1.4;2.0;2.4;3.1529414466808694;257.53794892648057;7.560477932315068;5.5731112531861875;5.5731112531861875;4.71521405516327;2.9161054386097165;2.9161054386097165;2.0435964…
5428546;10.158892668178382;-0.5425;10.158892668178382;0.04240740740740723;0.49199992499635514;153.13699999999997;146.081;153.042593084;58.0;0.0;0.272642737878173;-0.507420295760184;0.507420295760184;0.272642737878173;1.5454545454545454;2.1818181818181817;2.6363636363636362;3.1515496683060507;295.73720227422257;8.430721420318147;5.94297457949652;5.94297457949652;5.1090609052806215;3.05039583888265…
619250;10.193000755857899;-0.4869444444444446;10.193000755857899;0.010694444444444784;0.5104912225456048;153.13699999999997;146.081;153.042593084;58.0;0.0;0.26928542082058876;-0.3916760463069349;0.3916760463069349;0.26928542082058876;1.5454545454545454;2.272727272727273;2.8181818181818183;3.00588921891474;272.1431256273244;8.267584713501616;5.727431629872693;5.727431629872693;5.236382105218448;3.…
5460311;10.268425925925927;-0.518796296296296;10.268425925925927;0.042407407407407005;0.49199992499635514;153.13699999999997;146.081;153.042593084;58.0;0.0;0.2754993046721155;-0.5074193763734245;0.5074193763734245;0.2754993046721155;1.5454545454545454;2.1818181818181817;2.6363636363636362;3.2735808215375433;295.7372022742226;8.430721420318147;5.94297457949652;5.94297457949652;5.125897657686229;3.…
99081;10.158703703703704;-0.3958333333333335;10.158703703703704;0.15277777777777812;0.43791186569144913;137.13799999999998;130.082;137.047678464;52.0;0.0;0.26918728708782313;-0.25830949470105513;0.26918728708782313;0.25830949470105513;1.5;2.2;2.6;3.069899265759275;257.53794892648057;7.560477932315068;5.5731112531861875;5.5731112531861875;4.698377302757663;2.9101223744660087;2.9101223744660087;2.0…
83410;10.379537037037037;-0.35879629629629584;10.379537037037037;0.19907407407407463;0.4558415924169074;151.16499999999996;142.093;151.063328528;58.0;0.0;0.2720575142043234;-0.2583007965757644;0.2720575142043234;0.2583007965757644;1.3636363636363635;2.0;2.4545454545454546;3.273580821537543;294.14357423078934;8.430721420318147;6.495760983996561;6.495760983996561;5.125897657686229;3.332772105276383…
552896;10.227314814814815;-0.5796296296296299;10.227314814814815;0.10879629629629695;0.36439360856037717;151.12099999999998;146.081;151.02694302;56.0;0.0;0.27937802935092976;-0.29761822185489145;0.29761822185489145;0.27937802935092976;1.3636363636363635;2.0;2.4545454545454546;3.223906041284385;295.4920897763861;8.267584713501616;5.558709812839677;5.558709812839677;5.253218857624056;2.940482833600…
99990;10.117781557067271;-0.40333333333333377;10.117781557067271;0.14407407407407424;0.4379118656914492;137.138;130.08199999999997;137.047678464;52.0;0.0;0.26894145561733507;-0.25830963621589803;0.26894145561733507;0.25830963621589803;1.3;1.8;2.2;3.0034006845798173;240.2879489264805;7.560477932315068;5.5731112531861875;5.5731112531861875;4.698377302757663;2.9101223744660087;2.9101223744660087;2.0…
555033;10.219077853363569;-0.45583333333333353;10.219077853363569;0.045694444444444704;0.4786228959968397;153.13699999999997;146.08099999999996;153.042593084;58.0;0.0;0.2726302097517865;-0.49650187961101566;0.49650187961101566;0.2726302097517865;1.5454545454545454;2.272727272727273;2.8181818181818183;3.0058892189147386;272.1431256273244;8.267584713501616;5.98135954365005;5.98135954365005;5.236382…
99616;10.158703703703704;-0.5347222222222223;10.158703703703704;0.06055555555555503;0.36439360856037717;151.121;146.081;151.02694302;56.0;0.0;0.26964072724846416;-0.2978918489705601;0.2978918489705601;0.26964072724846416;1.4545454545454546;2.1818181818181817;2.727272727272727;3.0995997413346403;295.4920897763861;8.267584713501616;5.558709812839677;5.558709812839677;5.236382105218448;2.93449976945…
79544313;10.413834089191232;-0.8499074074074073;10.413834089191232;0.2660185185185189;0.5752578719806516;198.134;192.08599999999998;198.027671292;74.0;0.0;0.34589193124068623;-0.39167597135789073;0.39167597135789073;0.34589193124068623;1.1428571428571428;1.7142857142857142;2.142857142857143;3.3091470364552764;389.66658614642563;10.71517847069432;6.913791537110752;6.913791537110752;6.5577493102643…
612259;10.275092592592593;-0.5083796296296295;10.275092592592593;0.032407407407406774;0.5104912225456048;153.13699999999997;146.08099999999996;153.042593084;58.0;0.0;0.27440318366662025;-0.39140946163274615;0.39140946163274615;0.27440318366662025;1.4545454545454546;2.090909090909091;2.5454545454545454;3.121219318886157;272.1431256273244;8.267584713501616;5.727431629872694;5.727431629872694;5.2532…
99514;10.270003779289492;-0.38249999999999984;10.270003779289492;0.1602777777777784;0.45584159241690747;151.165;142.093;151.063328528;58.0;0.0;0.26920716043895154;-0.25830949246734247;0.26920716043895154;0.25830949246734247;1.2727272727272727;1.9090909090909092;2.3636363636363638;3.1515496683060507;294.14357423078934;8.430721420318147;6.495760983996561;6.495760983996561;5.1090609052806215;3.32678…
610399;10.379537037037037;-0.7662962962962965;10.379537037037037;0.4675925925925919;0.5150434173626992;182.135;176.087;182.032756672;68.0;0.0;0.3457937497117952;-0.25808732695395736;0.3457937497117952;0.25808732695395736;1.0769230769230769;1.6153846153846154;2.076923076923077;3.348659071315219;374.7553335743196;10.008071689507773;6.759471160424247;6.759471160424247;6.019744507803582;3.41554421055…
619249;10.16522297808012;-0.5269444444444447;10.16522297808012;0.051805555555554994;0.44691763298907;148.121;144.089;148.027277368;54.0;0.0;0.2702478002543203;-0.25830900253179356;0.2702478002543203;0.25830900253179356;1.5454545454545454;2.272727272727273;2.8181818181818183;3.1328426042020197;327.45761299679043;8.267584713501616;5.520324848686146;5.520324848686146;5.236382105218448;2.883729172215…
610151;10.643981481481482;-0.7895370370370369;10.643981481481482;0.0671296296296291;0.5176201644204089;166.136;160.088;166.037842052;62.0;0.0;0.2816297842873467;-0.36537760682637516;0.36537760682637516;0.2816297842873467;1.4166666666666667;2.0;2.4166666666666665;3.2670761957037717;302.17830270259753;9.137828201504695;6.058709812839677;6.058709812839677;5.625897657686229;3.158904718436461;3.158904…
99774;11.133753779289494;-0.5189146352985641;11.133753779289494;0.043473639455781976;0.41837014410838136;195.174;186.10199999999998;195.053157768;74.0;0.0;0.33761571035682564;-0.46239127848813066;0.46239127848813066;0.33761571035682564;1.4285714285714286;2.0;2.4285714285714284;2.8270220393427357;344.33451632505984;10.55204176387779;7.596714615300462;7.596714615300462;6.647065707741406;4.064152580…
121142;10.379537037037037;-0.6602777777777775;10.379537037037037;0.22759259259259235;0.5150434173626991;182.13499999999996;176.08699999999996;182.03275667199998;68.0;0.0;0.278670384106092;-0.25830597628015206;0.278670384106092;0.25830597628015206;1.1538461538461537;1.7692307692307692;2.230769230769231;3.267052212361691;374.7553335743196;10.008071689507773;6.759471160424246;6.759471160424246;6.019…
98953;10.006481481481481;-0.41666666666666696;10.006481481481481;0.1365740740740744;0.42007574463424063;123.11099999999998;118.07099999999998;123.0320284;46.0;0.0;0.2689216270439583;-0.2583096384435056;0.2689216270439583;0.2583096384435056;1.2222222222222223;1.7777777777777777;2.111111111111111;2.98145461404113;207.5576620543373;6.69023444431199;4.650461522375814;4.650461522375814;4.3045304526403…
528290;10.227314814814815;-0.7796296296296301;10.227314814814815;0.48379629629629606;0.4941192629438992;168.10799999999998;164.076;168.017106608;62.0;0.0;0.34552849520105905;-0.2580873293823211;0.34552849520105905;0.2580873293823211;0.9166666666666666;1.25;1.5;3.2670761957037717;303.0748996548373;9.137828201504695;5.836821429613872;5.836821429613872;5.625897657686229;3.0048606080298064;3.00486060…
619727;10.123202475434619;-0.49885487528344674;10.123202475434619;0.0037037037037039866;0.44691763298907;148.12099999999998;144.089;148.027277368;54.0;0.0;0.2690126753439409;-0.25830962875333907;0.2690126753439409;0.25830962875333907;1.3636363636363635;1.9090909090909092;2.272727272727273;3.031638968107444;310.20761299679043;8.267584713501616;5.520324848686146;5.520324848686146;5.236382105218448;…
91236;10.306203703703705;-0.47337962962962976;10.306203703703705;0.004629629629629539;0.4786228959968397;153.13699999999997;146.08099999999996;153.042593084;58.0;0.0;0.3103991523572057;-0.49013592912749804;0.49013592912749804;0.3103991523572057;1.4545454545454546;2.090909090909091;2.5454545454545454;3.1212193188861574;272.1431256273244;8.267584713501616;5.981359543650051;5.981359543650051;5.25321…
83421;10.320895061728395;-0.4432407407407406;10.320895061728395;0.06712962962962998;0.4815186208815348;171.58299999999997;165.53499999999997;171.008706112;58.0;0.0;0.27328687621160624;-0.25830018748409816;0.27328687621160624;0.25830018748409816;1.5454545454545454;2.1818181818181817;2.6363636363636362;3.2735808215375433;298.4920897763861;8.430721420318147;5.873725457005789;6.629654403024244;5.1258…
86000;10.800632558578988;-0.3587962962962963;10.800632558578988;0.14231481481481478;0.5499294237699656;199.209;190.13699999999997;199.063328528;74.0;0.0;0.2766857632447041;-0.2582903694182831;0.2766857632447041;0.2582903694182831;0.8666666666666667;1.4666666666666666;2.1333333333333333;2.5813189275308672;479.9906095598428;10.673362107437432;7.9598625991343175;7.9598625991343175;7.287693700234704;…
6361224;10.363703703703704;-0.6432407407407408;10.363703703703704;0.07947530864197483;0.4025788182958;185.566;181.53399999999996;184.987970668;62.0;0.0;0.280899891445318;-0.29755906850701874;0.29755906850701874;0.280899891445318;1.5;2.1666666666666665;2.5833333333333335;3.3688688950783177;337.423415200434;9.137828201504695;5.859324016659278;6.615252962677733;5.663902460147014;3.0461317367713256;3…
2113588;10.590022990677753;-0.38249999999999984;10.590022990677753;0.12162320483749078;0.5499294237699656;199.209;190.13699999999997;199.063328528;74.0;0.0;0.26954412611837;-0.25830932757845354;0.26954412611837;0.25830932757845354;0.8666666666666667;1.5333333333333334;2.2;2.460513900495666;479.9906095598428;10.673362107437434;7.959862599134318;7.959862599134318;7.270856947829097;4.570805976988969…
603714;10.559448223733938;-0.3292592592592589;10.559448223733938;0.23666666666666702;0.4736718293555465;165.19199999999998;154.10399999999998;165.078978592;64.0;0.0;0.27468035129598006;-0.2582922352874118;0.27468035129598006;0.2582922352874118;1.1666666666666667;1.5833333333333333;1.9166666666666667;3.3798143363005266;308.2955746418565;9.300964908321227;7.418410714806936;7.418410714806936;5.51974…
928-97-2;8.241632653061224;0.2743055555555556;8.241632653061224;0.2743055555555556;0.5304015629545965;100.16099999999999;88.06499999999998;100.088815004;42.0;0.0;0.046502131114836774;-0.39605447798452764;0.39605447798452764;0.046502131114836774;1.4285714285714286;2.142857142857143;2.5714285714285716;2.7771492902446897;48.14170945007629;5.535533905932738;4.723234477438853;4.723234477438853;3.41421…
928972;8.241632653061224;0.2743055555555556;8.241632653061224;0.2743055555555556;0.5304015629545965;100.161;88.06499999999998;100.088815004;42.0;0.0;0.046502131114836774;-0.39605447798452764;0.39605447798452764;0.046502131114836774;1.4285714285714286;2.142857142857143;2.5714285714285716;2.7771492902446897;48.14170945007629;5.535533905932738;4.723234477438853;4.723234477438853;3.414213562373095;2.…
928-96-1;8.241632653061224;0.2743055555555556;8.241632653061224;0.2743055555555556;0.5304015629545965;100.16099999999999;88.06499999999998;100.088815004;42.0;0.0;0.046502131114836774;-0.39605447798452764;0.39605447798452764;0.046502131114836774;1.4285714285714286;2.142857142857143;2.5714285714285716;2.7771492902446897;48.14170945007629;5.535533905932738;4.723234477438853;4.723234477438853;3.41421…
1576-95-0;8.110555555555555;0.1744444444444444;8.110555555555555;0.1744444444444444;0.4958090298855456;86.134;76.05399999999999;86.07316494;36.0;0.0;0.061191784329084724;-0.3923075276167946;0.3923075276167946;0.061191784329084724;1.5;2.1666666666666665;2.3333333333333335;2.7343859935615473;33.20310343869658;4.828427124746191;4.016127696252305;4.016127696252305;2.914213562373095;2.1731644614644448…
1576950;8.110555555555555;0.1744444444444444;8.110555555555555;0.1744444444444444;0.4958090298855456;86.134;76.05399999999999;86.07316494;36.0;0.0;0.061191784329084724;-0.3923075276167946;0.3923075276167946;0.061191784329084724;1.5;2.1666666666666665;2.3333333333333335;2.7343859935615473;33.20310343869658;4.828427124746191;4.016127696252305;4.016127696252305;2.914213562373095;2.1731644614644448;2…
928-92-7;8.258993764172336;0.30986111111111114;8.258993764172336;0.30986111111111114;0.41881956028467215;100.16099999999999;88.06499999999998;100.088815004;42.0;0.0;0.04334790188211047;-0.3963648379423641;0.3963648379423641;0.04334790188211047;1.5714285714285714;2.2857142857142856;2.7142857142857144;2.6891574118399517;48.14170945007629;5.535533905932738;4.723234477438853;4.723234477438853;3.41421…
928927;8.258993764172335;0.30986111111111114;8.258993764172335;0.30986111111111114;0.41881956028467215;100.16100000000002;88.06499999999998;100.088815004;42.0;0.0;0.04334790188211047;-0.3963648379423641;0.3963648379423641;0.04334790188211047;1.5714285714285714;2.2857142857142856;2.7142857142857144;2.6891574118399517;48.14170945007629;5.535533905932739;4.723234477438853;4.723234477438853;3.4142135…
71238;7.875;0.3194444444444444;7.875;0.3194444444444444;0.46378398302396845;60.096;52.032;60.057514876;26.0;0.0;0.04278927992053378;-0.39638735063233616;0.39638735063233616;0.04278927992053378;1.75;2.0;2.0;1.9747448713915894;5.245112497836532;3.414213562373095;2.861427157873053;2.861427157873053;1.914213562373095;1.5233345472033855;1.5233345472033855;0.7236067977499788;0.7236067977499788;0.223606…
107108;5.027777777777778;0.8194444444444444;5.027777777777778;0.8194444444444444;0.46327091845476276;59.112;50.03999999999999;59.073499287999994;26.0;0.0;-0.007990568627305066;-0.3304839223850739;0.3304839223850739;0.007990568627305066;1.75;2.0;2.0;1.9747448713915894;5.245112497836532;3.414213562373095;2.9915638315627207;2.9915638315627207;1.914213562373095;1.6153550716504106;1.6153550716504106;0…
627270;7.995;0.22569444444444442;7.995;0.22569444444444442;0.472286034264173;72.107;64.04299999999999;72.057514876;30.0;0.0;0.0464921717135246;-0.39605465456766703;0.39605465456766703;0.0464921717135246;1.8;2.4;2.4;2.4017152226171965;24.828921423310437;4.121320343559643;3.145884208249226;3.145884208249226;2.414213562373095;1.6327243469445638;1.6327243469445638;0.8009570669396047;0.800957066939604…
107880;8.39236111111111;-0.3518518518518523;8.39236111111111;0.0810185185185186;0.49054291541768236;90.122;80.04199999999999;90.06807956;38.0;0.0;0.05334957508052504;-0.39627512172883306;0.39627512172883306;0.05334957508052504;1.6666666666666667;2.1666666666666665;2.1666666666666665;2.6272148478988635;26.72905595320056;4.991563831562721;3.8859910225626364;3.8859910225626364;2.770055610029662;2.06…
107-88-0;8.39236111111111;-0.3518518518518521;8.39236111111111;0.0810185185185186;0.49054291541768236;90.12199999999999;80.04199999999999;90.06807956;38.0;0.0;0.05334957508052504;-0.39627512172883306;0.39627512172883306;0.05334957508052504;1.6666666666666667;2.1666666666666665;2.1666666666666665;2.6272148478988635;26.72905595320056;4.99156383156272;3.8859910225626364;3.8859910225626364;2.77005561…
928-94-9;8.20607709750567;0.18055555555555558;8.20607709750567;0.18055555555555558;0.5304015629545965;100.161;88.06499999999998;100.088815004;42.0;0.0;0.06119195312734959;-0.3923075261996225;0.3923075261996225;0.06119195312734959;1.4285714285714286;2.142857142857143;2.5714285714285716;2.7771492902446897;48.14170945007629;5.535533905932739;4.723234477438853;4.723234477438853;3.414213562373095;2.67…
928-95-0;8.20607709750567;0.18055555555555558;8.20607709750567;0.18055555555555558;0.5304015629545965;100.161;88.06499999999998;100.088815004;42.0;0.0;0.06119195312734959;-0.3923075261996225;0.3923075261996225;0.06119195312734959;1.4285714285714286;2.142857142857143;2.5714285714285716;2.7771492902446897;48.14170945007629;5.535533905932739;4.723234477438853;4.723234477438853;3.414213562373095;2.67…
6291856;5.189288548752835;0.7361111111111112;5.189288548752835;0.7361111111111112;0.5216716305101281;103.16499999999999;90.06099999999998;103.099714036;44.0;0.0;0.04774163988780868;-0.38168881724954234;0.38168881724954234;0.04774163988780868;1.5714285714285714;2.2857142857142856;2.7142857142857144;2.447472887876344;27.26112492884004;5.535533905932738;4.814025684399679;4.814025684399679;3.41421356…
75039848;8.452117095116284;0.19031221303948587;8.452117095116284;0.19031221303948587;0.43757982689483144;170.29599999999994;148.11999999999998;170.167065324;72.0;0.0;0.06119195447814224;-0.39230752619422454;0.39230752619422454;0.06119195447814224;0.9166666666666666;1.5833333333333333;2.25;2.85845517874818;97.17723487531201;9.071067811865477;8.258768383371592;8.258768383371592;5.914213562373096;5.…
33467764;8.278781179138322;0.18424036281179146;8.278781179138322;0.18424036281179146;0.4356031789889093;114.188;100.07599999999998;114.104465068;48.0;0.0;0.06119195447300482;-0.3923075261942344;0.3923075261942344;0.06119195447300482;1.375;2.125;2.625;2.799731275638644;57.4071655715584;6.2426406871192865;5.4303412586254005;5.4303412586254005;3.914213562373095;3.173164461464445;3.173164461464445;1.…
22104810;8.47925795639176;0.1909722222222221;8.47925795639176;0.1909722222222221;0.4279404213582339;184.32299999999995;160.13099999999997;184.182715388;78.0;0.0;0.06119195447814224;-0.39230752619422454;0.39230752619422454;0.06119195447814224;0.8461538461538461;1.4615384615384615;2.076923076923077;2.870935294754804;107.69210414479323;9.778174593052025;8.965875164558138;8.965875164558138;6.41421356…
22104809;8.420207085933548;0.18944444444444453;8.420207085933548;0.18944444444444453;0.44364586291770974;156.26899999999998;136.10899999999998;156.15141526;66.0;0.0;0.06119195447814224;-0.39230752619422454;0.39230752619422454;0.06119195447814224;1.0;1.7272727272727273;2.3636363636363638;2.8452531812362962;86.8735668734444;8.36396103067893;7.5516616021850425;7.5516616021850425;5.414213562373096;4.…
156876;7.98625;0.21875;7.98625;0.21875;0.45685937837454194;75.111;66.039;75.068413908;32.0;0.0;0.044255011929577454;-0.39632624538822925;0.39632624538822925;0.044255011929577454;1.6;2.2;2.2;2.19060968716425;14.364527976600282;4.121320343559643;3.145884208249226;3.145884208249226;2.414213562373095;1.7244760564807007;1.7244760564807007;0.8658353229380655;0.8658353229380655;0.3622380282403504;0.3622…
18409171;8.335976395187704;0.18663194444444442;8.335976395187704;0.18663194444444442;0.44388357166582876;128.215;112.08699999999997;128.120115132;54.0;0.0;0.06119195447813282;-0.39230752619422454;0.39230752619422454;0.06119195447813282;1.2222222222222223;2.0;2.5555555555555554;2.8164790976838736;66.96788691072805;6.949747468305834;6.137448039811948;6.137448039811948;4.414213562373095;3.6731644614…
75039-84-8;8.452117095116282;0.19031221303948564;8.452117095116282;0.19031221303948564;0.43757982689483144;170.29599999999996;148.11999999999998;170.167065324;72.0;0.0;0.06119195447814224;-0.39230752619422454;0.39230752619422454;0.06119195447814224;0.9166666666666666;1.5833333333333333;2.25;2.8584551787481796;97.17723487531201;9.071067811865477;8.25876838337159;8.25876838337159;5.914213562373096;…
31502-14-4;8.382149234693877;0.18827160493827155;8.382149234693877;0.18827160493827155;0.44601847330053473;142.242;124.09799999999997;142.135765196;60.0;0.0;0.06119195447814222;-0.39230752619422454;0.39230752619422454;0.06119195447814222;1.1;1.9;2.5;2.8313245841475583;76.79745154591336;7.6568542494923815;6.8445548209984945;6.8445548209984945;4.914213562373096;4.173164461464445;4.173164461464445;2…
22104-80-9;8.420207085933548;0.18944444444444453;8.420207085933548;0.18944444444444453;0.44364586291770974;156.26899999999998;136.10899999999998;156.15141526;66.0;0.0;0.06119195447814224;-0.39230752619422454;0.39230752619422454;0.06119195447814224;1.0;1.7272727272727273;2.3636363636363638;2.8452531812362967;86.8735668734444;8.36396103067893;7.551661602185044;7.551661602185044;5.414213562373096;4.…
22104-81-0;8.479257956391761;0.1909722222222221;8.479257956391761;0.1909722222222221;0.4279404213582339;184.32299999999995;160.13099999999997;184.182715388;78.0;0.0;0.06119195447814224;-0.39230752619422454;0.39230752619422454;0.06119195447814224;0.8461538461538461;1.4615384615384615;2.076923076923077;2.870935294754804;107.69210414479323;9.778174593052025;8.965875164558138;8.965875164558138;6.4142…
18409-17-1;8.335976395187704;0.18663194444444442;8.335976395187704;0.18663194444444442;0.44388357166582876;128.215;112.08699999999997;128.120115132;54.0;0.0;0.06119195447813282;-0.39230752619422454;0.39230752619422454;0.06119195447813282;1.2222222222222223;2.0;2.5555555555555554;2.8164790976838736;66.96788691072805;6.949747468305834;6.137448039811947;6.137448039811947;4.414213562373095;3.67316446…
33467-76-4;8.278781179138322;0.18424036281179146;8.278781179138322;0.18424036281179146;0.4356031789889093;114.188;100.076;114.104465068;48.0;0.0;0.06119195447300482;-0.3923075261942344;0.3923075261942344;0.06119195447300482;1.375;2.125;2.625;2.7997312756386443;57.4071655715584;6.242640687119286;5.4303412586254005;5.4303412586254005;3.914213562373095;3.1731644614644448;3.1731644614644448;1.7962072…
107857;5.229444444444445;0.7731481481481481;5.229444444444445;0.7731481481481481;0.5337290563406336;87.166;74.06199999999998;87.10479941599999;38.0;0.0;-0.007483687975454255;-0.3304633681086517;0.3304633681086517;0.007483687975454255;1.5;2.0;2.0;2.6272148478988635;25.11941547876375;4.99156383156272;4.568914100752346;4.568914100752346;2.770055610029662;2.4711971193069777;2.4711971193069777;1.97119…
123513;8.236666666666666;0.3310185185185186;8.236666666666666;0.3310185185185186;0.5340885234757722;88.15;76.05399999999999;88.088815004;38.0;0.0;0.04329631139781931;-0.3963660786745106;0.3963660786745106;0.04329631139781931;1.5;2.0;2.0;2.6272148478988635;25.11941547876375;4.99156383156272;4.4387774270626785;4.4387774270626785;2.770055610029662;2.3791765948599526;2.3791765948599526;1.906128782462…
22104796;8.382149234693877;0.18827160493827155;8.382149234693877;0.18827160493827155;0.44601847330053473;142.242;124.09799999999997;142.135765196;60.0;0.0;0.06119195447814222;-0.39230752619422454;0.39230752619422454;0.06119195447814222;1.1;1.9;2.5;2.8313245841475583;76.79745154591336;7.6568542494923815;6.8445548209984945;6.8445548209984945;4.914213562373096;4.173164461464445;4.173164461464445;2.5…
624953;8.401875;0.3003472222222222;8.401875;0.3003472222222222;0.5304855425214606;102.17699999999999;88.06499999999998;102.104465068;44.0;0.0;0.04355134221923976;-0.39635533077009405;0.39635533077009405;0.04355134221923976;1.2857142857142858;1.7142857142857142;1.7142857142857142;3.1544900653688073;42.63193444574935;5.914213562373096;5.361427157873052;5.361427157873052;3.060660171779821;2.66978115…
109762;5.059027777777778;0.71875;5.059027777777778;0.71875;0.4545118096621342;74.12700000000001;64.047;74.08439831999999;32.0;0.0;-0.006525301694988354;-0.3304248767717123;0.3304248767717123;0.006525301694988354;1.0;1.4;1.4;2.19060968716425;12.36452797660028;4.121320343559643;3.276020881938894;3.276020881938894;2.414213562373095;1.8164965809277258;1.8164965809277258;0.9309036597828995;0.930903659…
763326;8.175833333333333;0.2314814814814814;8.175833333333333;0.2314814814814814;0.4958090298855456;86.13399999999999;76.05399999999999;86.07316494;36.0;0.0;0.04674888776313696;-0.3960441198105506;0.3960441198105506;0.04674888776313696;1.8333333333333333;2.3333333333333335;2.3333333333333335;2.8312571099313644;47.900134529890124;4.99156383156272;4.0685339390596;4.0685339390596;2.770055610029662;2…
821090;8.149583333333332;0.28374999999999995;8.149583333333332;0.28374999999999995;0.4001336986423082;86.134;76.05399999999999;86.07316494;36.0;0.0;0.04334773531299136;-0.39636483932966443;0.39636483932966443;0.04334773531299136;1.6666666666666667;2.3333333333333335;2.5;2.4884037718761123;32.919684538544;4.82842712474619;3.8529909894357735;3.8529909894357735;2.914213562373095;2.132724346944564;2.…
10229104;8.094861111111111;0.18138888888888882;8.094861111111111;0.18138888888888882;0.4555940674046164;84.11800000000001;76.054;84.057514876;34.0;0.0;0.0540064123675448;-0.39538608850913354;0.39538608850913354;0.0540064123675448;1.6666666666666667;2.3333333333333335;2.5;2.7867275295518557;65.74296763342026;4.828427124746191;3.861427157873053;3.861427157873053;2.914213562373095;1.9197811566101115…
14916791;8.263086734693879;0.19118480725623588;8.263086734693879;0.19118480725623588;0.531558842713911;112.172;100.07599999999998;112.088815004;46.0;0.0;0.05400659925054254;-0.3953860869610496;0.3953860869610496;0.05400659925054254;1.25;1.875;2.375;2.9498522907330313;76.29528571077475;6.242640687119286;5.275640720246148;5.275640720246148;3.914213562373095;2.980441328389933;2.980441328389933;1.577…
5332730;5.1345833333333335;0.73;5.1345833333333335;0.73;0.49312039230134636;89.138;78.04999999999998;89.084063972;38.0;0.0;0.04737868717878052;-0.38463987524679755;0.38463987524679755;0.04737868717878052;1.6666666666666667;2.3333333333333335;2.5;2.3390923149762908;19.509775004326936;4.828427124746191;4.106918903213131;4.106918903213131;2.914213562373095;2.105171715522539;2.105171715522539;1.13502…
6117915;7.979444444444445;0.16319444444444442;7.979444444444445;0.16319444444444442;0.4484722864844442;72.107;64.04299999999999;72.057514876;30.0;0.0;0.06118185980250814;-0.39230770670876625;0.39230770670876625;0.06118185980250814;1.8;2.4;2.4;2.622415807990217;30.62919048309069;4.121320343559643;3.309020915065757;3.309020915065757;2.414213562373095;1.6351596590036603;1.6351596590036603;0.75160977…
6117-91-5;7.979444444444445;0.16319444444444442;7.979444444444445;0.16319444444444442;0.4484722864844442;72.107;64.043;72.057514876;30.0;0.0;0.06118185980250814;-0.39230770670876625;0.39230770670876625;0.06118185980250814;1.8;2.4;2.4;2.622415807990217;30.62919048309069;4.121320343559643;3.309020915065757;3.309020915065757;2.414213562373095;1.6351596590036603;1.6351596590036603;0.7516097795639046;…
107415;9.028055555555556;-0.7280092592592593;9.028055555555556;0.40740740740740766;0.5548951576761242;118.17599999999997;104.06399999999998;118.099379688;50.0;0.0;0.06157732087321983;-0.3933060128156288;0.3933060128156288;0.06157732087321983;1.5;1.875;1.875;3.388924101358251;61.419011889093376;6.784457050376174;5.678884241376089;5.678884241376089;3.4165022194363885;2.820957637743903;2.82095763774…
556821;8.160277777777779;0.1689814814814814;8.160277777777779;0.1689814814814814;0.4708091985799219;86.134;76.054;86.07316494;36.0;0.0;0.0614331862267162;-0.3922975529048368;0.3922975529048368;0.0614331862267162;1.6666666666666667;2.1666666666666665;2.1666666666666665;3.1374298786373527;50.95878455585175;4.99156383156272;4.231670645876131;4.231670645876131;2.770055610029662;2.0131511910755138;2.0…
107-41-5;9.028055555555556;-0.7280092592592593;9.028055555555556;0.4074074074074079;0.5548951576761242;118.17599999999999;104.06399999999998;118.099379688;50.0;0.0;0.06157732087321983;-0.3933060128156288;0.3933060128156288;0.06157732087321983;1.5;1.875;1.875;3.388924101358251;61.419011889093376;6.784457050376174;5.678884241376089;5.678884241376089;3.416502219436388;2.8209576377439025;2.8209576377…
625310;8.481111111111112;-0.21990740740740766;8.481111111111112;0.21990740740740766;0.49577643139372596;86.134;76.054;86.07316494;36.0;0.0;0.054592851579688226;-0.3930967720046927;0.3930967720046927;0.054592851579688226;2.0;2.5;2.5;2.8141442217770294;39.20310343869658;4.991563831562721;4.016127696252305;4.016127696252305;2.770055610029662;2.0602940303283757;2.0602940303283757;1.3733987610364082;1…
625-31-0;8.481111111111112;-0.21990740740740766;8.481111111111112;0.21990740740740766;0.49577643139372596;86.134;76.05399999999999;86.07316494;36.0;0.0;0.054592851579688226;-0.3930967720046927;0.3930967720046927;0.054592851579688226;2.0;2.5;2.5;2.8141442217770294;39.20310343869658;4.991563831562721;4.016127696252305;4.016127696252305;2.770055610029662;2.060294030328376;2.060294030328376;1.3733987…
708065;10.68130007558579;0.035833333333333606;10.68130007558579;0.035833333333333606;0.6702210211362699;172.183;164.11899999999997;172.052429496;64.0;0.0;0.15390036927374995;-0.5071860168994402;0.5071860168994402;0.15390036927374995;1.0769230769230769;1.8461538461538463;2.6153846153846154;2.911784492005486;460.5969742301865;9.259148545064338;6.896913770291203;6.896913770291203;6.325698502695488;3…
7770458;10.650134164777022;0.20944444444444477;10.650134164777022;0.20944444444444477;0.6702210211362699;172.18299999999996;164.11899999999997;172.052429496;64.0;0.0;0.15017836117999245;-0.5073107291302561;0.5073107291302561;0.15017836117999245;1.0;1.6923076923076923;2.3846153846153846;2.9205630937548297;460.5969742301865;9.259148545064338;6.896913770291203;6.896913770291203;6.325698502695489;3.9…
90028;10.067314814814814;0.03472222222222254;10.067314814814814;0.03472222222222254;0.5681374031144324;122.12299999999996;116.07499999999999;122.036779432;46.0;0.0;0.1532681322488156;-0.5072100278982061;0.5072100278982061;0.1532681322488156;1.3333333333333333;2.0;2.4444444444444446;3.1479791300397526;217.91106510209752;6.69023444431199;4.7422132319119505;4.7422132319119505;4.342535255101096;2.575…
601-89-8;10.12814814814815;-0.8425925925925921;10.12814814814815;0.5324074074074072;0.46776443168754495;155.10899999999998;150.069;155.02185764;58.0;0.0;0.3513549492041889;-0.5019888475989331;0.5019888475989331;0.3513549492041889;1.2727272727272727;1.7272727272727273;2.0;3.318913173486669;276.3837992264624;8.430721420318147;5.390188174996478;5.390188174996478;5.125897657686228;2.779985700776341;2…
66773;10.620466742252457;0.7575000000000001;10.620466742252457;0.7575000000000001;0.5799126988766784;156.18399999999997;148.11999999999998;156.057514876;58.0;0.0;0.15017373557742889;-0.2978723295252203;0.2978723295252203;0.15017373557742889;0.9166666666666666;1.6666666666666667;2.5;2.8761125164446115;412.77855589925514;8.38890505706126;6.527050443980871;6.527050443980871;5.91501490017253;3.845744…
3011-34-5;10.219537037037037;-0.7476851851851847;10.219537037037037;0.1662037037037043;0.40610773289088026;167.12;162.07999999999998;167.02185763999998;62.0;0.0;0.3109074663780543;-0.5020921718702133;0.5020921718702133;0.3109074663780543;1.5;2.1666666666666665;2.6666666666666665;3.25419299184213;334.1783027025974;9.137828201504696;5.928573139150009;5.928573139150009;5.647065707741407;3.0747732338…
88-75-5;10.067314814814814;-0.6296296296296293;10.067314814814814;0.2615740740740735;0.47072821158342537;139.10999999999999;134.06999999999996;139.02694302;52.0;0.0;0.3101887839338801;-0.502092705332494;0.502092705332494;0.3101887839338801;1.4;2.0;2.4;3.1529414466808694;258.9247708743934;7.560477932315068;5.020324848686146;5.020324848686146;4.71521405516327;2.639712236359695;2.639712236359695;1.7…
1194985;10.108425925925927;-0.11777777777777754;10.108425925925927;0.02787037037036999;0.4476083336936698;138.12199999999999;132.07399999999998;138.031694052;52.0;0.0;0.15340697982288004;-0.5079374237188599;0.5079374237188599;0.15340697982288004;1.3;2.0;2.5;3.2113109291320456;255.02817392215357;7.560477932315068;5.112076558222283;5.112076558222283;4.736382105218448;2.709624862202872;2.70962486220…
4707715;11.064154856386999;0.7586111111111113;11.064154856386999;0.7586111111111113;0.43684590181785077;206.244;196.16399999999996;206.07316494;76.0;0.0;0.15019620450391336;-0.29787193807649437;0.29787193807649437;0.15019620450391336;0.75;1.375;2.125;2.6213407730552927;683.149975144714;10.957819157813608;8.681750982360121;8.681750982360121;7.898178147766923;5.256428202559207;5.256428202559207;3.8…
42454-06-8;10.268425925925927;-0.6774074074074075;10.268425925925927;0.12499999999999956;0.40610773289088026;167.11999999999998;162.07999999999996;167.02185764;62.0;0.0;0.27965462097294747;-0.507933303118165;0.507933303118165;0.27965462097294747;1.5;2.1666666666666665;2.6666666666666665;3.2890766179835476;334.1783027025975;9.137828201504695;5.928573139150009;5.928573139150009;5.647065707741406;3.…
95012;10.096982237339379;-0.19907407407407374;10.096982237339379;0.05268518518518506;0.5668602479341122;138.12199999999999;132.07399999999998;138.031694052;52.0;0.0;0.1532729051929567;-0.5078225226204985;0.5078225226204985;0.1532729051929567;1.3;2.0;2.5;3.1881704863349904;255.02817392215357;7.560477932315068;5.112076558222283;5.112076558222283;4.736382105218448;2.709624862202872;2.709624862202872…
100834;10.047592592592594;0.12462962962963009;10.047592592592594;0.12462962962963009;0.5681374031144324;122.12299999999998;116.07499999999999;122.036779432;46.0;0.0;0.14968519307449982;-0.5079422388066334;0.5079422388066334;0.14968519307449982;1.4444444444444444;2.2222222222222223;2.6666666666666665;3.070760681783566;217.91106510209755;6.69023444431199;4.7422132319119505;4.7422132319119505;4.3256…
66-56-8;10.28814814814815;-0.9925925925925929;10.28814814814815;0.709074074074074;0.5485201907500785;184.107;180.07499999999996;184.012021228;68.0;0.0;0.38660714204729113;-0.5018999651832596;0.5018999651832596;0.38660714204729113;1.1538461538461537;1.7692307692307692;2.1538461538461537;3.427344204506423;375.28740254995904;10.008071689507773;6.206684755924204;6.206684755924204;6.036581260209188;3.…
24677789;10.108425925925925;-0.3634259259259254;10.108425925925925;0.09722222222222276;0.4476083336936698;138.12199999999999;132.07399999999998;138.03169405199998;52.0;0.0;0.1676351644802135;-0.5042431050849335;0.5042431050849335;0.1676351644802135;1.3;2.0;2.5;3.2673443165015565;255.02817392215357;7.560477932315068;5.112076558222283;5.112076558222283;4.753218857624055;2.7156079263465793;2.7156079…
35699446;10.84130007558579;0.8037962962962966;10.84130007558579;0.8037962962962966;0.601173682937784;170.21099999999998;160.13099999999997;170.07316494;64.0;0.0;0.1504412710951228;-0.297861438570576;0.297861438570576;0.1504412710951228;1.0769230769230769;1.8461538461538463;2.6153846153846154;2.911784492005486;457.63117202654286;9.259148545064338;7.449700174791245;7.449700174791245;6.3256985026954…
123080;10.036148904006048;0.18111111111111122;10.036148904006048;0.18111111111111122;0.5681374031144324;122.12299999999998;116.07499999999997;122.036779432;46.0;0.0;0.14955257942872063;-0.5079662192772983;0.5079662192772983;0.14955257942872063;1.2222222222222223;1.7777777777777777;2.2222222222222223;3.0097819477866;200.66106510209752;6.69023444431199;4.7422132319119505;4.7422132319119505;4.325698…
487707;10.157815570672714;-0.43287037037037046;10.157815570672714;0.21962962962962918;0.5178201517764713;154.12099999999998;148.07299999999998;154.026608672;58.0;0.0;0.15703124680747083;-0.50767870890271;0.50767870890271;0.15703124680747083;1.0909090909090908;1.5454545454545454;1.9090909090909092;3.3573214474517448;269.4872022742226;8.430721420318147;5.481939884532614;5.481939884532614;5.14706570…
5460-31-1;10.268425925925927;-0.518796296296296;10.268425925925927;0.04240740740740723;0.49199992499635514;153.13699999999997;146.081;153.042593084;58.0;0.0;0.2754993046721155;-0.5074193763734245;0.5074193763734245;0.2754993046721155;1.5454545454545454;2.1818181818181817;2.6363636363636362;3.273580821537543;295.7372022742226;8.430721420318147;5.94297457949652;5.94297457949652;5.125897657686229;3.…
607-24-9;10.511002928949358;-0.5954629629629631;10.511002928949358;0.2604629629629627;0.5531393182934673;189.17;182.11399999999998;189.042593084;70.0;0.0;0.3108768682023341;-0.5016606658948728;0.5016606658948728;0.3108768682023341;1.1428571428571428;1.8571428571428572;2.5714285714285716;2.8139493599047363;507.69331220127367;10.129392033067415;7.175025387065397;7.175025387065397;6.698377302757662;…
5274-70-4;10.219537037037037;-0.7476851851851847;10.219537037037037;0.07944444444444398;0.40610773289088026;167.12;162.07999999999998;167.02185764;62.0;0.0;0.31095888595746835;-0.5015946887613966;0.5015946887613966;0.31095888595746835;1.5;2.1666666666666665;2.6666666666666665;3.3188809690716057;334.1783027025974;9.137828201504695;5.928573139150009;5.928573139150009;5.663902460147014;3.08075629801…
4920-77-8;10.28814814814815;-0.5925925925925921;10.28814814814815;0.21527777777777724;0.49199992499635525;153.137;146.081;153.042593084;58.0;0.0;0.3130509427656932;-0.5020851680928882;0.5020851680928882;0.3130509427656932;1.5454545454545454;2.1818181818181817;2.5454545454545454;3.318913173486668;275.4872022742226;8.430721420318147;5.94297457949652;5.94297457949652;5.125897657686228;3.056378903026…
704-13-2;10.178614890400604;-0.7183371126228266;10.178614890400604;0.20657407407407447;0.40610773289088026;167.11999999999998;162.07999999999998;167.02185764;62.0;0.0;0.3102376282595792;-0.5020766184130034;0.5020766184130034;0.3102376282595792;1.5;2.1666666666666665;2.5833333333333335;3.1995759722789634;334.1783027025974;9.137828201504695;5.928573139150009;5.928573139150009;5.647065707741407;3.07…
835110;11.967962962962964;-0.3924074074074071;11.967962962962964;0.08726568405139812;0.7541182695139825;214.21999999999997;204.13999999999996;214.06299418;80.0;0.0;0.1999580891374125;-0.5071848688039892;0.5071848688039892;0.1999580891374125;0.75;1.125;1.5;2.482571583695481;484.7058452490423;11.543605595440512;8.421477634980787;8.421477634980787;7.698377302757664;4.806038279111142;4.80603827911114…
139855;10.077260015117158;-0.27351851851851805;10.077260015117158;0.2170370370370367;0.4476083336936698;138.12199999999999;132.07399999999998;138.031694052;52.0;0.0;0.15760785413335676;-0.5042596111081465;0.5042596111081465;0.15760785413335676;1.2;1.9;2.4;3.1589017321562225;255.02817392215363;7.560477932315068;5.112076558222283;5.112076558222283;4.736382105218448;2.709624862202872;2.7096248622028…
33738486;10.731766817838245;0.7650000000000002;10.731766817838245;0.7650000000000002;0.601173682937784;170.21099999999998;160.13099999999997;170.07316494;64.0;0.0;0.1501740726507835;-0.29787232669528335;0.29787232669528335;0.1501740726507835;1.0;1.6923076923076923;2.3846153846153846;2.9205630937548293;457.6311720265429;9.259148545064338;7.449700174791245;7.449700174791245;6.325698502695489;4.2624…
936-02-7;10.838148148148148;-0.49712962962962925;10.838148148148148;0.07365740740740723;0.30088208961778473;152.153;144.089;152.058577496;58.0;0.0;0.26842693563375747;-0.5071208411952375;0.5071208411952375;0.26842693563375747;1.4545454545454546;2.090909090909091;2.6363636363636362;3.0326621558006575;272.8980131294879;8.267584713501616;5.7422132319119505;5.7422132319119505;5.253218857624056;3.0437…
552-89-6;10.227314814814815;-0.5796296296296299;10.227314814814815;0.10879629629629672;0.36439360856037717;151.12099999999998;146.08099999999996;151.02694302;56.0;0.0;0.27937802935092976;-0.29761822185489145;0.29761822185489145;0.27937802935092976;1.3636363636363635;2.0;2.4545454545454546;3.223906041284385;295.4920897763861;8.267584713501615;5.558709812839677;5.558709812839677;5.253218857624055;2…
2144083;10.138093348450491;-0.6716666666666666;10.138093348450491;0.055277777777777315;0.4088849343985223;154.12099999999998;148.07299999999998;154.026608672;58.0;0.0;0.20052654539121975;-0.5041608040707365;0.5041608040707365;0.20052654539121975;1.0909090909090908;1.7272727272727273;2.272727272727273;3.3580882364263447;292.73720227422257;8.430721420318147;5.481939884532615;5.481939884532615;5.163…
148538;10.279911186696902;-0.10648148148148118;10.279911186696902;0.10648148148148118;0.6477438574453785;152.14899999999997;144.08499999999998;152.047344116;58.0;0.0;0.16787575901078547;-0.5037612132333203;0.5037612132333203;0.16787575901078547;1.5454545454545454;2.272727272727273;2.8181818181818183;3.1954351942537125;268.03972257956417;8.267584713501616;6.0731112531861875;6.0731112531861875;5.29…
708769;10.525849867724869;-0.14703703703703686;10.525849867724869;0.12805555555555603;0.7139059911063813;182.17499999999998;172.09499999999997;182.0579088;70.0;0.0;0.15703943404119602;-0.5069186075041866;0.5069186075041866;0.15703943404119602;1.3076923076923077;2.0;2.4615384615384617;3.2818345119615353;319.6358947688086;9.844934982691242;7.404009274460425;7.404009274460425;6.223075312662976;3.627…
117-99-7;11.90712962962963;-0.15861111111111081;11.90712962962963;0.019771352985638924;0.752963013789133;198.221;188.14099999999996;198.06807956;74.0;0.0;0.1962390224846603;-0.5071848899341898;0.5071848899341898;0.1962390224846603;0.8666666666666667;1.4666666666666666;2.1333333333333333;2.4198261655280753;474.90444323266235;10.673362107437434;8.051614308670455;8.051614308670455;7.287693700234704;…
89-73-6;10.713148148148148;-0.7193518518518516;10.713148148148148;0.05092592592592626;0.4064039562591135;153.13699999999997;146.08099999999996;153.042593084;58.0;0.0;0.2778900222718796;-0.50712031318476;0.50712031318476;0.2778900222718796;1.3636363636363635;2.0;2.5454545454545454;3.0326621558006566;272.1431256273244;8.267584713501616;5.612076558222283;5.612076558222283;5.253218857624056;2.9786880…
131566;11.936797052154194;-0.26564814814814763;11.936797052154194;0.06748918703283757;0.7541182695139828;214.22;204.13999999999996;214.06299418;80.0;0.0;0.19624380534481886;-0.50782251598459;0.50782251598459;0.19624380534481886;0.9375;1.625;2.25;2.4232506846929036;517.9558452490421;11.543605595440512;8.421477634980787;8.421477634980787;7.6815405503520555;4.8000552149674345;4.8000552149674345;3.39…
119-33-5;10.219537037037037;-0.6087962962962958;10.219537037037037;0.24537037037037002;0.49199992499635525;153.137;146.081;153.042593084;58.0;0.0;0.3104542257478287;-0.5020924668453364;0.5020924668453364;0.3104542257478287;1.5454545454545454;2.1818181818181817;2.6363636363636362;3.232208870305491;295.7372022742226;8.430721420318147;5.9429745794965205;5.9429745794965205;5.1090609052806215;3.050395…
65-45-2;10.483981481481482;-0.6128703703703702;10.483981481481482;0.07407407407407374;0.5912712208356959;137.13799999999998;130.08199999999997;137.047678464;52.0;0.0;0.25195368365308174;-0.5071219157350979;0.5071219157350979;0.25195368365308174;1.4;2.0;2.4;3.1529414466808694;257.53794892648057;7.560477932315068;5.2422132319119505;5.2422132319119505;4.71521405516327;2.7937563467663495;2.7937563467…
19438-10-9;10.832314814814815;-0.44361111111111096;10.832314814814815;0.0628703703703708;0.6143884490200855;152.14899999999997;144.08499999999998;152.047344116;58.0;0.0;0.33748090628764565;-0.5079396371153656;0.5079396371153656;0.33748090628764565;1.5454545454545454;2.272727272727273;2.8181818181818183;2.9570640342257124;267.7946100817276;8.267584713501616;6.0731112531861875;6.0731112531861875;5.…
95487;8.91925925925926;0.3680555555555558;8.91925925925926;0.3680555555555558;0.5359354364287862;108.13999999999999;100.07599999999998;108.057514876;42.0;0.0;0.11797961868439863;-0.5076872844527907;0.5076872844527907;0.11797961868439863;1.25;1.875;2.25;3.134861511345448;160.49662946459569;5.983127663125442;4.756614672258461;4.756614672258461;3.804530452640311;2.5509570669396053;2.5509570669396053…
529204;10.227314814814815;0.7754629629629632;10.227314814814815;0.7754629629629632;0.5163635148900696;120.15099999999997;112.08699999999997;120.057514876;46.0;0.0;0.14981509489238043;-0.2978855399676184;0.2978855399676184;0.14981509489238043;1.3333333333333333;2.0;2.4444444444444446;3.147979130039752;215.56254955650078;6.69023444431199;5.294999636411992;5.294999636411992;4.342535255101096;2.85172…
56962119;10.172537792894936;0.06537037037037075;10.172537792894936;0.06537037037037075;0.6305467233699167;156.56799999999998;151.528;155.99780708;52.0;0.0;0.15105274327457838;-0.5079105981734715;0.5079105981734715;0.15105274327457838;1.5;2.2;2.7;3.1881704863349896;257.78306142431705;7.560477932315068;5.042827435731551;5.798756381750006;4.736382105218448;2.6750003009575067;3.052964773966734;1.8236…
135024;10.306203703703703;0.587962962962963;10.306203703703703;0.587962962962963;0.575816465118545;136.14999999999998;128.08599999999998;136.052429496;52.0;0.0;0.15327621605336197;-0.49601269299811873;0.49601269299811873;0.15327621605336197;1.4;2.1;2.6;3.076562928309375;230.4541299483886;7.397341225498538;5.703247926875855;5.703247926875855;4.8805400575618805;2.9641000998757496;2.9641000998757496…
121-71-1;10.686481481481481;-0.031574074074073755;10.686481481481481;0.031574074074073755;0.5951083320007401;136.14999999999998;128.08599999999998;136.052429496;52.0;0.0;0.15943564565735202;-0.5079420502027876;0.5079420502027876;0.15943564565735202;1.5;2.2;2.6;3.069899265759275;253.1894333808838;7.560477932315068;5.664862962722324;5.664862962722324;4.698377302757663;2.999098148027829;2.9990981480…
526750;9.100092592592592;0.3842592592592595;9.100092592592592;0.3842592592592595;0.5577043959706656;122.16699999999997;112.08699999999999;122.07316494;48.0;0.0;0.11824500517075913;-0.5076768161260042;0.5076768161260042;0.11824500517075913;1.2222222222222223;1.8888888888888888;2.3333333333333335;3.2478347337367026;195.5576620543373;6.8533711511285205;5.679264403068835;5.679264403068835;4.215214055…
492886;10.368240268329554;-0.08856481481481437;10.368240268329554;0.08856481481481437;0.6935743887715065;166.176;156.09599999999998;166.06299418;64.0;0.0;0.16789288844175337;-0.5037610168397354;0.5037610168397354;0.16789288844175337;1.5833333333333333;2.3333333333333335;2.9166666666666665;3.0443662471733877;281.102178757748;8.974691494688164;6.780218034372735;6.780218034372735;5.791223660084841;3…
88697;9.280925925925926;0.40046296296296346;9.280925925925926;0.40046296296296346;0.6285471901725991;136.19399999999996;124.09799999999997;136.088815004;54.0;0.0;0.11852420666117842;-0.5076652691309628;0.5076652691309628;0.11852420666117842;1.2;1.8;2.2;3.0313278985819716;215.72318047941278;7.560477932315068;6.333964941448087;6.333964941448087;4.71521405516327;3.49433273991367;3.49433273991367;2.7…
90006;9.11050925925926;0.4027777777777781;9.11050925925926;0.4027777777777781;0.6032549150365025;122.16699999999999;112.08699999999997;122.07316494;48.0;0.0;0.11825136868411397;-0.5076763141588115;0.5076763141588115;0.11825136868411397;1.3333333333333333;2.0;2.4444444444444446;3.0065240073265853;193.51405299160075;6.69023444431199;5.463721453445009;5.463721453445009;4.342535255101096;3.1116172387…
28994-41-4;9.571830120937264;0.3716232048374908;9.571830120937264;0.3716232048374908;0.7603045299219545;184.23799999999997;172.14199999999997;184.088815004;70.0;0.0;0.11860124567724632;-0.5076635900165576;0.5076635900165576;0.11860124567724632;0.7857142857142857;1.4285714285714286;2.142857142857143;2.236958884375716;406.59055657608906;9.803118619434356;7.85047279939314;7.85047279939314;6.86017334…
99-93-4;10.675037792894935;0.013888888888889062;10.675037792894935;0.013888888888889062;0.5951083320007401;136.14999999999998;128.08599999999998;136.052429496;52.0;0.0;0.1593030493922844;-0.5079662163248738;0.5079662163248738;0.1593030493922844;1.3;1.8;2.2;3.003400684579817;235.93943338088374;7.560477932315068;5.664862962722324;5.664862962722324;4.698377302757663;2.9990981480278296;2.999098148027…
131577;12.06594246031746;-0.20300642479213837;12.06594246031746;0.07110827664399055;0.8212834753282111;228.24699999999996;216.15099999999995;228.078644244;86.0;0.0;0.19624380731930116;-0.5070406870065455;0.5070406870065455;0.19624380731930116;1.1176470588235294;1.8235294117647058;2.411764705882353;2.382869010605733;532.4185153473758;12.25071237662706;9.382512329944692;9.382512329944692;8.21954535…
17696627;11.62152305366591;-0.4387037037037038;11.62152305366591;0.12153806584362159;0.6170368785141781;214.22;204.13999999999996;214.06299418;80.0;0.0;0.3430261796267365;-0.5079661787696064;0.5079661787696064;0.3430261796267365;0.9375;1.5625;2.1875;2.1191809908648764;474.2907101547644;11.380468888623982;8.459862599134318;8.459862599134318;7.7540201954234895;4.818030041014652;4.818030041014652;3.…
1143722;11.977908163265305;-0.6881656273620556;11.977908163265305;0.049537037037036935;0.5445786881458933;230.21900000000002;220.13899999999995;230.0579088;86.0;0.0;0.20055218790338453;-0.5041607996842388;0.5041607996842388;0.20055218790338453;0.8235294117647058;1.4705882352941178;2.1176470588235294;2.4921541356570276;561.1321875173596;12.41384908344359;8.79134096129112;8.79134096129112;8.1090609…
1518-83-8;9.099483654572941;0.37198790627362066;9.099483654572941;0.37198790627362066;0.6725090229430151;162.232;148.11999999999998;162.104465068;64.0;0.0;0.11509519413364007;-0.5079666423239083;0.5079666423239083;0.11509519413364007;1.0;1.5833333333333333;2.1666666666666665;2.1652664840822053;244.21155198252444;8.38890505706126;7.162392066194279;7.162392066194279;5.860173345306138;4.650145718318…
1131608;9.155039210128496;0.3745920729402874;9.155039210128496;0.3745920729402874;0.694560747556691;176.259;160.13099999999997;176.120115132;70.0;0.0;0.11509519413364007;-0.5079666423239083;0.5079666423239083;0.11509519413364007;0.9230769230769231;1.5384615384615385;2.1538461538461537;2.1001804189087574;256.95789509358224;9.096011838247806;7.869498847380827;7.869498847380827;6.360173345306137;5.1…
100107;10.274031557067271;0.7181481481481484;10.274031557067271;0.7181481481481484;0.5946734761495901;149.19299999999996;138.10499999999996;149.084063972;58.0;0.0;0.14955058970726895;-0.37766088580844104;0.37766088580844104;0.14955058970726895;1.1818181818181819;1.7272727272727273;2.090909090909091;2.9098227999015407;238.24457522403958;8.267584713501616;6.7422132319119505;6.7422132319119505;5.236…
136367;11.62152305366591;-0.4387037037037038;11.62152305366591;0.06792747963382939;0.6170368785141781;214.21999999999994;204.13999999999996;214.06299418;80.0;0.0;0.3430237538811129;-0.5078227763248069;0.5078227763248069;0.3430237538811129;1.0;1.75;2.4375;2.1419420556775632;491.5407101547644;11.380468888623982;8.459862599134317;8.459862599134317;7.7540201954234895;4.818030041014652;4.8180300410146…
89-72-5;9.412037037037036;0.41837962962963005;9.412037037037036;0.41837962962963005;0.6868604487033534;150.22099999999998;136.10899999999998;150.104465068;60.0;0.0;0.11853457183124218;-0.5076650826606969;0.5076650826606969;0.11853457183124218;1.3636363636363635;2.0;2.5454545454545454;2.9338523057637267;230.06931585565164;8.267584713501616;7.041071722634635;7.041071722634635;5.253218857624056;4.03…
4460860;10.67761290627362;0.43532407407407425;10.67761290627362;0.43532407407407425;0.6847821797370718;196.202;184.10599999999997;196.073558864;76.0;0.0;0.16395509009107662;-0.4958635231809658;0.4958635231809658;0.16395509009107662;0.9285714285714286;1.4285714285714286;1.8571428571428572;3.2714516432182217;333.13903760611623;10.55204176387779;8.365043969424331;8.365043969424331;6.761080115123763;…
1745819;9.193842592592592;0.3494444444444449;9.193842592592592;0.3494444444444449;0.6140841093450966;134.178;124.09799999999998;134.07316494;52.0;0.0;0.11857853200702331;-0.5076639849514977;0.5076639849514977;0.11857853200702331;1.4;2.1;2.7;2.908645651991643;227.9248049354078;7.397341225498538;5.748178503821182;5.748178503821182;4.842535255101096;3.221007038460605;3.221007038460605;2.121511611491…
70702;11.04309334845049;0.10185185185185208;11.04309334845049;0.10185185185185208;0.6543501820799064;150.177;140.09699999999998;150.06807956;58.0;0.0;0.16210157842091694;-0.5079662163129733;0.5079662163129733;0.16210157842091694;1.3636363636363635;1.9090909090909092;2.3636363636363638;2.8953480359887567;248.77017257091026;8.267584713501616;6.371969743908872;6.371969743908872;5.236382105218448;3.5…
830-81-9;10.834617819349962;-0.2904138321995464;10.834617819349962;0.2904138321995464;0.505304390002852;186.20999999999995;176.12999999999997;186.06807956;70.0;0.0;0.30754524880345674;-0.4260649918527682;0.4260649918527682;0.30754524880345674;1.0714285714285714;1.7857142857142858;2.5714285714285716;2.58753091711869;469.21035319335493;9.966255326250886;7.857948465255107;7.857948465255107;6.7708569…
90722;10.378206727135298;0.43509826152683306;10.378206727135298;0.43509826152683306;0.8456009129575065;265.40099999999995;238.18499999999995;265.215412484;108.0;0.0;0.12408690387566215;-0.5072800040392501;0.5072800040392501;0.12408690387566215;0.7368421052631579;1.105263157894737;1.4210526315789473;3.130020875376362;382.84686810949546;14.576985790260121;13.064875263938728;13.064875263938728;8.790…
103833;2.162037037037037;1.0286111111111111;2.162037037037037;1.0286111111111111;0.5968214218758865;135.20999999999998;122.10599999999998;135.104799416;54.0;0.0;0.022714058990028648;-0.3051464818437645;0.3051464818437645;0.022714058990028648;1.1;1.7;2.2;2.5872871851548136;179.17957141667623;7.397341225498538;6.541071722634635;6.541071722634635;4.787693700234704;3.4748919501329874;3.47489195013298…
1.20E+08;9.311354875283447;-0.18296296296296322;9.311354875283447;0.18296296296296322;0.6983514315611558;150.22099999999998;136.10899999999998;150.104465068;60.0;0.0;0.05774868281910404;-0.3927959989999999;0.3927959989999999;0.05774868281910404;1.2727272727272727;1.9090909090909092;2.4545454545454546;2.5081200778191075;193.2875676035994;8.104448006685086;6.825528773010808;6.825528773010808;5.3256…
120055-09-6;9.311354875283447;-0.18296296296296322;9.311354875283447;0.18296296296296322;0.6983514315611559;150.221;136.10899999999998;150.104465068;60.0;0.0;0.05774868281910404;-0.3927959989999999;0.3927959989999999;0.05774868281910404;1.2727272727272727;1.9090909090909092;2.4545454545454546;2.508120077819107;193.28756760359943;8.104448006685086;6.825528773010809;6.825528773010809;5.325698502695…
705737;9.502604875283447;-0.1690740740740746;9.502604875283447;0.1690740740740746;0.7240817407174932;164.24799999999996;148.11999999999998;164.120115132;66.0;0.0;0.05800126024209849;-0.3927853384839878;0.3927853384839878;0.05800126024209849;1.25;1.9166666666666667;2.5;2.4135454197409336;205.50391424932707;8.811554787871634;7.532635554197357;7.532635554197357;5.82569850269549;4.546039244977669;4.5…
14898874;9.005799319727892;-0.23388888888888926;9.005799319727892;0.23388888888888926;0.6545072890910887;136.194;124.09799999999997;136.088815004;54.0;0.0;0.055194439423307824;-0.39307335282894207;0.39307335282894207;0.055194439423307824;1.3;1.9;2.4;2.587287185154813;179.17957141667623;7.397341225498538;6.1184219918242615;6.1184219918242615;4.787693700234703;3.5080344425168835;3.5080344425168835;…
103059;9.478959750566894;-0.5457922335600907;9.478959750566894;0.5457922335600907;0.7269011701231713;164.248;148.11999999999998;164.120115132;66.0;0.0;0.05944881197392998;-0.3904597985279948;0.3904597985279948;0.05944881197392998;1.1666666666666667;1.75;2.25;2.4419972385383097;220.50947032352076;9.02709773749546;7.748178503821183;7.748178503821183;5.5782982619848624;4.341397181459486;4.3413971814…
100867;9.47107709750567;-0.5958796296296296;9.47107709750567;0.5958796296296296;0.6832906730543121;150.22099999999998;136.10899999999998;150.104465068;60.0;0.0;0.06314585916429531;-0.3901254528044347;0.3901254528044347;0.06314585916429531;1.1818181818181819;1.7272727272727273;2.1818181818181817;2.6576609845322254;208.06442835348818;8.319990956308912;7.041071722634635;7.041071722634635;5.078298261…
13214669;5.392666603678508;0.8123348922902495;5.392666603678508;0.8123348922902495;0.6506434572096627;149.237;134.11699999999996;149.12044948;60.0;0.0;-0.007716193411040601;-0.3304733104726263;0.3304733104726263;0.007716193411040601;1.0;1.7272727272727273;2.3636363636363638;2.2758012873675093;181.32408233692004;7.9413112998685556;6.792528739883945;6.792528739883945;5.431851652578137;4.17248528358…
3360416;8.544268392542202;0.3123348922902496;8.544268392542202;0.3123348922902496;0.650759986916627;150.221;136.10899999999998;150.104465068;60.0;0.0;0.0430637926953551;-0.3963763700603059;0.3963763700603059;0.0430637926953551;1.0;1.7272727272727273;2.3636363636363638;2.2758012873675098;181.32408233692004;7.9413112998685556;6.662392066194277;6.662392066194277;5.431851652578137;4.080464759133071;4…
122974;8.527570861678004;0.2866014739229026;8.527570861678004;0.2866014739229026;0.6689565380917978;136.19400000000002;124.09799999999998;136.088815004;54.0;0.0;0.04336966675192703;-0.3963644531513796;0.3963644531513796;0.04336966675192703;1.1;1.8;2.4;2.4265223465879537;169.34295735705518;7.234204518682008;5.955285285007729;5.955285285007729;4.931851652578137;3.580464759133071;3.580464759133071;2…
104518;2.225138888888889;1.2334722222222223;2.225138888888889;1.2334722222222223;0.595730956091163;134.222;120.10999999999997;134.109550448;54.0;0.0;-0.027897295142604965;-0.0653710717316953;0.0653710717316953;0.027897295142604965;1.1;1.8;2.4;2.4265223465879537;164.65300142116237;7.234204518682008;6.508071689507773;6.508071689507773;4.931851652578137;3.971343774302781;3.971343774302781;2.58915195…
29338496;9.91900604686319;-0.3844444444444446;9.91900604686319;0.05777777777777726;0.827987723604713;212.292;196.16399999999996;212.120115132;82.0;0.0;0.062069245051603335;-0.39243135492709563;0.39243135492709563;0.062069245051603335;0.75;1.125;1.4375;2.396758525010879;380.20264390819705;11.380468888623982;9.375416825775469;9.375416825775469;7.787693700234703;5.567599966505665;5.567599966505665;4…
29338-49-6;9.919006046863192;-0.3844444444444448;9.919006046863192;0.057777777777777484;0.827987723604713;212.292;196.16399999999996;212.120115132;82.0;0.0;0.062069245051603335;-0.39243135492709563;0.39243135492709563;0.062069245051603335;0.75;1.125;1.4375;2.396758525010879;380.20264390819705;11.38046888862398;9.37541682577547;9.37541682577547;7.787693700234704;5.567599966505665;5.567599966505665…
2430162;8.582618351365646;0.3386279604434368;8.582618351365646;0.3386279604434368;0.6640223783735006;178.27499999999998;160.13099999999997;178.135765196;72.0;0.0;0.043052408724065454;-0.39637656933636856;0.39637656933636856;0.043052408724065454;0.8461538461538461;1.5384615384615385;2.230769230769231;2.0653801840299595;205.62427837286376;9.355524862241651;8.076605628567373;8.076605628567373;6.4318…
10521912;8.563450806248426;0.32816436759889145;8.563450806248426;0.32816436759889145;0.6624058097657797;164.248;148.11999999999998;164.120115132;66.0;0.0;0.043052596776326425;-0.3963765677788109;0.3963765677788109;0.043052596776326425;0.9166666666666666;1.6666666666666667;2.3333333333333335;2.157795777203053;193.41890295110636;8.648418081055103;7.369498847380825;7.369498847380825;5.93185165257813…
5342870;10.439225245653818;-0.8029629629629627;10.439225245653818;0.6367592592592592;0.8283359464705607;212.292;196.16399999999996;212.120115132;82.0;0.0;0.09082156930170465;-0.38511318348630236;0.38511318348630236;0.09082156930170465;0.875;1.375;1.9375;2.2096872143470314;431.5068351253671;11.432875131431278;9.427823068582764;9.427823068582764;7.683469977507402;5.5020807839824455;5.50208078398244…
5342-87-0;10.439225245653818;-0.8029629629629631;10.439225245653818;0.6367592592592592;0.8283359464705607;212.29199999999997;196.16399999999996;212.120115132;82.0;0.0;0.09082156930170467;-0.38511318348630236;0.38511318348630236;0.09082156930170467;0.875;1.375;1.9375;2.2096872143470314;431.5068351253671;11.432875131431278;9.427823068582766;9.427823068582766;7.683469977507402;5.5020807839824455;5.5…
538681;2.241064814814815;1.2447222222222223;2.241064814814815;1.2447222222222223;0.5738222812418071;148.249;132.12099999999998;148.125200512;60.0;0.0;-0.02788740044200587;-0.06538219544788403;0.06538219544788403;0.02788740044200587;1.0;1.7272727272727273;2.3636363636363638;2.2758012873675093;176.48961548078339;7.9413112998685556;7.215178470694319;7.215178470694319;5.431851652578137;4.471343774302…
60128;8.519688208616781;0.24009259259259252;8.519688208616781;0.24009259259259252;0.6249752698115418;122.16699999999999;112.08699999999999;122.07316494;48.0;0.0;0.04709448741986935;-0.3960313152991432;0.3960313152991432;0.04709448741986935;1.1111111111111112;1.7777777777777777;2.3333333333333335;2.6148999400929505;157.4784207656209;6.52709773749546;5.248178503821182;5.248178503821182;4.4318516525…
1565759;9.794537037037037;-0.6654166666666665;9.794537037037037;0.6654166666666665;0.6854942381728764;150.22099999999998;136.10899999999998;150.104465068;60.0;0.0;0.0865461211776528;-0.38547433969007766;0.38547433969007766;0.0865461211776528;1.2727272727272727;1.8181818181818181;2.272727272727273;2.9284445313943723;213.57420335781512;8.319990956308912;7.041071722634635;7.041071722634635;5.1658318…
93549;9.32925925925926;-0.2905555555555561;9.32925925925926;0.2905555555555561;0.6599404909081104;136.19399999999996;124.09799999999997;136.088815004;54.0;0.0;0.07869808075740975;-0.38843256146778943;0.38843256146778943;0.07869808075740975;1.3;1.9;2.4;2.746978188530899;181.1795714166762;7.397341225498538;6.1184219918242615;6.1184219918242615;4.842535255101096;3.5729126985153443;3.5729126985153443…
1565-75-9;9.794537037037038;-0.6654166666666665;9.794537037037038;0.6654166666666665;0.6854942381728764;150.22099999999995;136.10899999999998;150.104465068;60.0;0.0;0.0865461211776528;-0.38547433969007766;0.38547433969007766;0.0865461211776528;1.2727272727272727;1.8181818181818181;2.272727272727273;2.9284445313943723;213.57420335781512;8.319990956308912;7.041071722634635;7.041071722634635;5.16583…
768592;8.70118858654573;0.14285147392290232;8.70118858654573;0.14285147392290232;0.6562220979171216;136.19399999999996;124.09799999999997;136.088815004;54.0;0.0;0.06813726751082777;-0.3916804657028051;0.3916804657028051;0.06813726751082777;1.1;1.6;2.0;2.7972512629697874;165.3881691811921;7.397341225498538;6.170828234631557;6.170828234631557;4.863703305156274;3.5518085334358513;3.5518085334358513;…
22144-60-1;9.52050925925926;-0.27666666666666706;9.52050925925926;0.27666666666666706;0.7015647264701349;150.22099999999998;136.10899999999998;150.104465068;60.0;0.0;0.07895091213306754;-0.38842180039057383;0.38842180039057383;0.07895091213306754;1.2727272727272727;1.9090909090909092;2.4545454545454546;2.610675164103469;193.28756760359943;8.104448006685086;6.825528773010809;6.825528773010809;5.34…
22144601;9.52050925925926;-0.2766666666666673;9.52050925925926;0.2766666666666673;0.7015647264701349;150.22099999999998;136.10899999999998;150.104465068;60.0;0.0;0.07895091213306754;-0.38842180039057383;0.38842180039057383;0.07895091213306754;1.2727272727272727;1.9090909090909092;2.4545454545454546;2.610675164103469;193.2875676035994;8.104448006685086;6.825528773010808;6.825528773010808;5.3425352…
618360;5.613703703703703;0.15851851851851806;5.613703703703703;0.15851851851851806;0.6009817229566625;121.18299999999998;110.09499999999997;121.08914935199999;48.0;0.0;0.026557073751662042;-0.32417089052832887;0.32417089052832887;0.026557073751662042;1.2222222222222223;1.7777777777777777;2.111111111111111;2.848234050597751;167.1823264341432;6.69023444431199;5.5414518843273814;5.5414518843273814;4…
617947;9.488981481481481;-0.7070833333333333;9.488981481481481;0.7070833333333333;0.6249255712936564;136.19399999999996;124.09799999999997;136.088815004;54.0;0.0;0.08400428512343334;-0.385754406618684;0.385754406618684;0.08400428512343334;1.1;1.6;1.9;2.966043178581663;195.71829297724932;7.612884175122364;6.333964941448087;6.333964941448087;4.605171715522539;3.384290400272939;3.384290400272939;2.9…
98851;9.023703703703703;-0.34148148148148194;9.023703703703703;0.34148148148148194;0.6011560814583125;122.16699999999997;112.08699999999997;122.07316494;48.0;0.0;0.07614397553191857;-0.3887122290252251;0.3887122290252251;0.07614397553191857;1.2222222222222223;1.7777777777777777;2.111111111111111;2.848234050597751;167.1823264341432;6.69023444431199;5.411315210637714;5.411315210637714;4.30453045264…
98-85-1;9.023703703703704;-0.3414814814814817;9.023703703703704;0.3414814814814817;0.6011560814583125;122.16699999999997;112.08699999999997;122.07316494;48.0;0.0;0.07614397553191857;-0.3887122290252251;0.3887122290252251;0.07614397553191857;1.2222222222222223;1.7777777777777777;2.111111111111111;2.8482340505977515;167.1823264341432;6.69023444431199;5.411315210637714;5.411315210637714;4.3045304526…
89952;8.718425925925926;0.14550925925925906;8.718425925925926;0.14550925925925906;0.597917345661115;122.16699999999997;112.08699999999997;122.07316494;48.0;0.0;0.06839255906445436;-0.39167009480860787;0.39167009480860787;0.06839255906445436;1.3333333333333333;2.0;2.4444444444444446;3.0065240073265853;193.51405299160075;6.69023444431199;5.463721453445009;5.463721453445009;4.342535255101096;2.99713…
1821392;5.70662037037037;0.9206944444444446;5.70662037037037;0.9206944444444446;0.6180996143698313;135.20999999999998;122.10599999999998;135.104799416;54.0;0.0;0.03460466899487717;-0.3985055651804189;0.3985055651804189;0.03460466899487717;1.3;2.0;2.6;2.8111809171884;205.6381691811921;7.397341225498538;6.300964908321225;6.300964908321225;4.842535255101096;3.6766855755642607;3.6766855755642607;2.44…
587020;5.534166666666667;0.8558796296296297;5.534166666666667;0.8558796296296297;0.5634496399051838;121.18299999999998;110.09499999999997;121.08914935199999;48.0;0.0;0.031624366408287176;-0.398720716685683;0.398720716685683;0.031624366408287176;1.4444444444444444;2.2222222222222223;2.6666666666666665;2.9368661023365923;193.51405299160075;6.69023444431199;5.593858127134677;5.593858127134677;4.3256…
2722363;8.69798752834467;0.27386999244142096;8.69798752834467;0.27386999244142096;0.6997631513286898;150.221;136.10899999999998;150.104465068;60.0;0.0;0.04362549109118537;-0.39635368648159436;0.39635368648159436;0.04362549109118537;1.2727272727272727;1.9090909090909092;2.4545454545454546;2.610675164103469;193.28756760359943;8.104448006685086;6.825528773010809;6.825528773010809;5.342535255101096;4…
104132;5.555329821743512;0.8520819160997736;5.555329821743512;0.8520819160997736;0.656704017635121;149.237;134.117;149.12044948;60.0;0.0;0.03136759797992707;-0.3987285623674987;0.3987285623674987;0.03136759797992707;1.1818181818181819;1.8181818181818181;2.3636363636363638;2.5186379432468304;200.61769139965662;8.104448006685086;7.008071689507773;7.008071689507773;5.32569850269549;4.170702511420553…
89104461;8.979456727135299;0.25050925925925926;8.979456727135299;0.25050925925925926;0.6997631513286898;150.221;136.10899999999998;150.104465068;60.0;0.0;0.04991303928436513;-0.3957410693138752;0.3957410693138752;0.04991303928436513;1.2727272727272727;1.9090909090909092;2.3636363636363638;2.738498942719903;189.2875676035994;8.104448006685084;6.825528773010808;6.825528773010808;5.380540057561881;4…
2722-36-3;8.697987528344672;0.2738699924414212;8.697987528344672;0.2738699924414212;0.6997631513286897;150.22099999999998;136.10899999999998;150.104465068;60.0;0.0;0.04362549109118537;-0.39635368648159436;0.39635368648159436;0.04362549109118537;1.2727272727272727;1.9090909090909092;2.4545454545454546;2.610675164103469;193.2875676035994;8.104448006685086;6.825528773010809;6.825528773010809;5.34253…
127-66-2;9.558425925925926;-1.1376388888888886;9.558425925925926;0.7523148148148151;0.5955330605891103;146.18899999999996;136.10899999999998;146.07316494;56.0;0.0;0.14740487288961165;-0.37366785034627054;0.37366785034627054;0.14740487288961165;1.3636363636363635;1.9090909090909092;2.3636363636363638;3.0508683075429737;266.6742932819157;8.319990956308914;6.411315210637714;6.411315210637714;5.16583…
579668;5.904351851851851;0.9837962962962965;5.904351851851851;0.9837962962962965;0.6418508425408987;149.23699999999997;134.117;149.12044948;60.0;0.0;0.03784053328184906;-0.39828240899735684;0.39828240899735684;0.03784053328184906;1.0909090909090908;1.5454545454545454;1.9090909090909092;3.0951982523070996;218.37813497601377;8.267584713501616;7.223614639131599;7.223614639131599;5.291223660084841;4.…
127662;9.558425925925926;-1.1376388888888886;9.558425925925926;0.7523148148148151;0.5955330605891103;146.18899999999996;136.10899999999998;146.07316494;56.0;0.0;0.14740487288961165;-0.37366785034627054;0.37366785034627054;0.14740487288961165;1.3636363636363635;1.9090909090909092;2.3636363636363638;3.0508683075429732;266.6742932819157;8.319990956308914;6.411315210637714;6.411315210637714;5.1658318…
589082;3.1161763038548753;1.0595370370370372;3.1161763038548753;1.0595370370370372;0.6610997626576498;135.21;122.10599999999998;135.104799416;54.0;0.0;-0.0011355674144077528;-0.3194216582765014;0.3194216582765014;0.0011355674144077528;1.2;1.9;2.5;2.4265223465879537;169.34295735705518;7.234204518682008;6.300964908321225;6.300964908321225;4.931851652578137;3.617790383709507;3.617790383709507;2.3391…
100516;8.537592592592592;0.13972222222222208;8.537592592592592;0.13972222222222208;0.5723436119287516;108.13999999999999;100.076;108.057514876;42.0;0.0;0.06813693972174781;-0.3916804684282009;0.3916804684282009;0.06813693972174781;1.125;1.75;2.125;2.8320858350070903;145.73281445033504;5.819990956308912;4.541071722634634;4.541071722634634;3.931851652578137;2.580464759133071;2.580464759133071;1.643…
91010;9.991851851851852;-0.5162962962962967;9.991851851851852;0.5162962962962967;0.7604808075139263;184.238;172.14199999999997;184.088815004;70.0;0.0;0.10404556812191966;-0.3836608007323974;0.3836608007323974;0.10404556812191966;0.6428571428571429;1.0;1.3571428571428572;2.2962461305928525;340.99502151011234;9.803118619434354;7.798066556585844;7.798066556585844;6.877010097711745;4.656916363982706;…
100469;5.349814814814815;0.6397222222222221;5.349814814814815;0.6397222222222221;0.5719431747561196;107.15599999999998;98.08399999999999;107.073499288;42.0;0.0;0.01776076294675399;-0.3264975066178272;0.3264975066178272;0.01776076294675399;1.125;1.75;2.125;2.8320858350070903;145.73281445033504;5.819990956308912;4.671208396324303;4.671208396324303;3.931851652578137;2.6724852835800963;2.672485283580…
578541;5.631064814814815;0.902777777777778;5.631064814814815;0.902777777777778;0.5634496399051838;121.18299999999998;110.09499999999997;121.08914935199999;48.0;0.0;0.03459435670549863;-0.3985057069101377;0.3985057069101377;0.03459435670549863;1.3333333333333333;2.0;2.4444444444444446;3.0065240073265853;193.51405299160075;6.69023444431199;5.593858127134677;5.593858127134677;4.342535255101096;3.176…
104541;8.440765306122449;0.106045918367347;8.440765306122449;0.106045918367347;0.6522100515394804;134.178;124.09799999999998;134.07316494;52.0;0.0;0.06151738150453162;-0.3922954491931637;0.3922954491931637;0.06151738150453162;1.2;1.9;2.5;2.670645480960163;201.22806798157623;7.234204518682008;5.695772261013886;5.695772261013886;4.931851652578137;3.257168126931807;3.257168126931807;1.99562671542019…
55210;10.423148148148147;-0.37907407407407434;10.423148148148147;0.37907407407407434;0.5859367170668044;121.13899999999997;114.08299999999997;121.052763844;46.0;0.0;0.24819511424564836;-0.3655995116322135;0.3655995116322135;0.24819511424564836;1.2222222222222223;1.7777777777777777;2.111111111111111;2.981454614041131;205.415952604261;6.69023444431199;4.8723499056016175;4.8723499056016175;4.3045304…
2227794;5.345185185185185;0.4542592592592596;5.345185185185185;0.4542592592592596;0.5906709988301442;137.207;130.15099999999998;137.029920224;46.0;0.0;0.10348480443180624;-0.38944890855367403;0.38944890855367403;0.10348480443180624;1.2222222222222223;1.7777777777777777;2.111111111111111;2.98145461404113;205.415952604261;6.69023444431199;4.872349905601618;5.688846486529345;4.304530452640311;2.6534…
103639;3.3860700113378686;1.0525925925925925;3.3860700113378686;1.0525925925925925;0.6209538490258376;185.06399999999996;175.992;183.988762388;48.0;0.0;0.007176102506461424;-0.09244885330259484;0.09244885330259484;0.007176102506461424;1.1111111111111112;1.7777777777777777;2.3333333333333335;2.6148999400929505;157.4784207656209;6.52709773749546;5.178929381330452;6.764925920445156;4.431851652578137…
536607;8.767089947089946;0.13727702191987912;8.767089947089946;0.13727702191987912;0.6854842883251321;150.22099999999998;136.10899999999998;150.104465068;60.0;0.0;0.06813727025648833;-0.39168046569181536;0.39168046569181536;0.06813727025648833;1.1818181818181819;1.7272727272727273;2.090909090909091;2.8274086041001762;210.81931585565167;8.267584713501616;7.041071722634635;7.041071722634635;5.23638…
24065-40-5;12.413943806689343;-0.5989734242462414;12.413943806689343;0.41248260581143015;0.16300763840858581;627.9779999999998;615.8819999999998;623.7352970239999;136.0;0.0;0.416646461503351;-0.4085167372493172;0.416646461503351;0.4085167372493172;1.0384615384615385;1.6538461538461537;2.269230769230769;2.2850983820376305;912.5759479842391;19.59349364820517;13.838516897307708;20.99899963469425;12.…
67561;7.0;1.0;7.0;1.0;0.38528440447384316;32.042;28.009999999999998;32.026214748;14.0;0.0;0.031940683717728124;-0.3996302435573072;0.3996302435573072;0.031940683717728124;1.5;1.5;1.5;1.0;2.0;2.0;1.4472135954999579;1.4472135954999579;1.0;0.4472135954999579;0.4472135954999579;0.0;0.0;0.0;0.0;0.0;0.0;-0.04;1.0;1.96;0.9600000000000016;-27.040000000000028;13.533484780025564;5.106527394840706;0.0;0.0;0…
492977;2.1493055555555554;1.3703703703703707;2.1493055555555554;1.3703703703703707;0.6081541659793364;166.27;160.22199999999998;165.991092192;50.0;0.0;0.044201796689482285;-0.14298535204672608;0.14298535204672608;0.044201796689482285;0.8;1.3;1.6;2.479782759494926;246.66674200919024;6.811554787871634;5.2805981960654815;6.913591357920934;4.9663264951887856;3.0403364137778546;4.799642036287644;1.954…
1008895;4.248981481481482;1.0260185185185187;4.248981481481482;1.0260185185185187;0.6166619296375706;155.2;146.128;155.073499288;58.0;0.0;0.07014346610830863;-0.2562670895730458;0.2562670895730458;0.07014346610830863;0.75;1.5;2.1666666666666665;2.457149480139045;302.3971226943201;8.225768350244728;6.643366018206592;6.643366018206592;5.966326495188786;3.9311644246149133;3.9311644246149133;2.581003…
1008884;4.061056311413454;1.1649074074074075;4.061056311413454;1.1649074074074075;0.6166619296375706;155.2;146.128;155.073499288;58.0;0.0;0.03458292819494381;-0.2640876410317493;0.2640876410317493;0.03458292819494381;0.75;1.5;2.1666666666666665;2.457149480139045;302.3971226943201;8.22576835024473;6.643366018206591;6.643366018206591;5.966326495188786;3.9210983178735748;3.9210983178735748;2.6077258…
5469261;10.786458333333334;-0.17708333333333326;10.786458333333334;0.17708333333333326;0.5622941746663899;179.057;167.969;177.999327072;48.0;0.0;0.14818656862218443;-0.29817548597248306;0.29817548597248306;0.14818656862218443;1.5;1.875;1.875;3.823378455220924;91.19188266301451;6.784457050376174;5.493319544659638;7.0793160837743425;3.4813804754348494;2.5749387777376294;3.696407685484032;2.80680695…
534076;9.916666666666666;-0.12654320987654266;9.916666666666666;0.03125;0.5060148575034207;126.97;122.93799999999999;125.963920108;36.0;0.0;0.16177204066973358;-0.2970163380692438;0.2970163380692438;0.16177204066973358;1.3333333333333333;1.6666666666666667;1.6666666666666667;2.9881608821342693;46.75488750216347;4.991563831562721;3.0783907988554122;4.590248690892322;2.808060412490447;1.44575341024…
6305437;10.316412037037036;-0.38715277777777746;10.316412037037036;0.12245370370370345;0.545805434526299;243.88199999999998;239.84999999999997;241.857803568;46.0;0.0;0.20926226124879221;-0.28990608113400435;0.28990608113400435;0.20926226124879221;1.0;1.25;1.375;3.6432249455719163;96.60593781761291;6.568914100752346;3.986639089319276;7.158632167548683;3.718744015013406;1.8998775554752592;4.1428153…
4091-39-8;10.011574074074074;-0.3148148148148149;10.011574074074074;0.024691358024691912;0.4593923507168622;106.55199999999999;99.496;106.018542524;36.0;0.0;0.14682568268965476;-0.2983734933846778;0.2983734933846778;0.14682568268965476;1.8333333333333333;2.0;2.0;3.2575861612334887;58.568425030288566;5.1547005383792515;3.863563032662716;4.619491978681171;2.6427344100918364;1.7883674392523627;2.224…
17346166;11.39236111111111;-0.4305555555555556;11.39236111111111;0.1527777777777779;0.7061999450664399;271.97999999999996;259.88399999999996;269.925489204;60.0;0.0;0.16452675479400042;-0.2965867709271735;0.2965867709271735;0.16452675479400042;1.0;1.2;1.2;4.3989905397195885;122.66554653773977;8.577350269189626;6.664177236482317;9.836170314711726;4.1547005383792515;3.082088618241159;4.6680851573558…
4091398;10.011574074074073;-0.3148148148148149;10.011574074074073;0.02469135802469169;0.4593923507168622;106.55199999999999;99.49600000000001;106.018542524;36.0;0.0;0.1468256826896547;-0.2983734933846778;0.2983734933846778;0.1468256826896547;1.8333333333333333;2.0;2.0;3.2575861612334887;58.568425030288566;5.1547005383792515;3.863563032662716;4.619491978681171;2.6427344100918364;1.7883674392523627…
513882;9.87962962962963;-0.8425925925925928;9.87962962962963;0.20987654320987614;0.48593925516848924;126.96999999999998;122.93799999999999;125.963920108;36.0;0.0;0.16494385072759957;-0.2969654323221879;0.2969654323221879;0.16494385072759957;1.6666666666666667;1.8333333333333333;1.8333333333333333;3.2575861612334887;59.813537528125096;5.1547005383792515;3.2415275056719435;4.753385397708852;2.64273…
1694297;10.232407407407408;-0.9351851851851853;10.232407407407408;0.2924382716049376;0.4131094107124339;134.56199999999998;127.50599999999999;134.013457144;46.0;0.0;0.15462490926660863;-0.29784964019290716;0.29784964019290716;0.15462490926660863;1.25;1.5;1.5;3.827495625290436;105.59707739381875;6.7320508075688785;4.771811323126579;5.527740269145034;3.5534180126147956;2.203816449889481;2.640252230…
39081919;10.857847222222222;-0.3848379629629626;10.857847222222222;0.3750000000000002;0.5783765810741608;271.936;263.87199999999996;269.889103696;58.0;0.0;0.21234478695834177;-0.2895802306215011;0.2895802306215011;0.21234478695834177;1.0;1.2;1.3;4.09623883826114;133.82680599646994;8.309401076758503;5.727126065325432;8.899119143554842;4.464101615137754;2.826734878504725;4.658085936088105;1.9605054…
39081-91-9;10.857847222222222;-0.3848379629629626;10.857847222222222;0.3750000000000002;0.5783765810741608;271.936;263.87199999999996;269.889103696;58.0;0.0;0.21234478695834177;-0.2895802306215011;0.2895802306215011;0.21234478695834177;1.0;1.2;1.3;4.09623883826114;133.82680599646994;8.309401076758503;5.727126065325432;8.899119143554842;4.464101615137754;2.826734878504725;4.658085936088105;1.96050…
53955810;10.52060185185185;-0.11805555555555536;10.52060185185185;0.055555555555555136;0.506664866588942;116.15999999999998;104.06399999999998;116.083729624;48.0;0.0;0.3078565142353756;-0.4687995992104071;0.4687995992104071;0.3078565142353756;1.75;2.25;2.375;3.459728671545819;78.59772060569361;6.568914100752346;5.6009536313038994;5.6009536313038994;3.7187440150134057;2.797877056362575;2.797877056…
7452791;10.751851851851852;-0.08333333333333282;10.751851851851852;0.06013888888888874;0.5422095914375367;130.187;116.07499999999999;130.099379688;54.0;0.0;0.3081220786835322;-0.465773376796098;0.465773376796098;0.3081220786835322;1.5555555555555556;2.111111111111111;2.4444444444444446;3.4588233430659896;88.91694057588535;7.276020881938894;6.308060412490447;6.308060412490447;4.218744015013406;3.3…
133131;11.167503779289493;-0.7639814814814818;11.167503779289493;0.2864467592592592;0.4792467605130863;188.22299999999998;172.09499999999997;188.104858992;76.0;0.0;0.3197957856524714;-0.4653395246686646;0.4653395246686646;0.3197957856524714;1.0;1.3846153846153846;1.6153846153846154;4.146806010466014;158.4535151183479;10.267584713501618;8.331663774604722;8.331663774604722;6.1674324199971515;4.5007…
1679476;10.351851851851851;-0.0416666666666663;10.351851851851851;0.0416666666666663;0.41582799710368235;100.11699999999999;92.05299999999998;100.052429496;40.0;0.0;0.30827579980423137;-0.4654495281773075;0.4654495281773075;0.30827579980423137;1.8571428571428572;2.5714285714285716;2.7142857142857144;2.4784387393909566;88.08094399727418;5.276020881938894;4.3080604124904465;4.3080604124904465;3.304…
1679-47-6;10.351851851851851;-0.0416666666666663;10.351851851851851;0.0416666666666663;0.41582799710368235;100.11699999999999;92.05299999999998;100.052429496;40.0;0.0;0.30827579980423137;-0.4654495281773075;0.4654495281773075;0.30827579980423137;1.8571428571428572;2.5714285714285716;2.7142857142857144;2.4784387393909566;88.08094399727418;5.276020881938894;4.3080604124904465;4.3080604124904465;3.3…
79209;9.590277777777779;-0.24537037037037024;9.590277777777779;0.24537037037037024;0.38296659073251405;74.07900000000001;68.031;74.036779432;30.0;0.0;0.3018471669894446;-0.46919810705104836;0.46919810705104836;0.3018471669894446;1.8;2.0;2.0;2.8473789230876716;40.1577218810798;4.284457050376173;3.3164965809277263;3.3164965809277263;2.270055610029662;1.3164965809277263;1.3164965809277263;0.69570576…
554121;9.958333333333334;-0.157407407407407;9.958333333333334;0.157407407407407;0.43785087777866244;88.106;80.04199999999999;88.052429496;36.0;0.0;0.30472073144092393;-0.46900295028300515;0.46900295028300515;0.30472073144092393;1.8333333333333333;2.3333333333333335;2.3333333333333335;2.9881608821342693;43.50977500432694;4.991563831562721;4.023603362114274;4.023603362114274;2.808060412490447;1.877…
108598;10.258055555555556;-0.5816203703703706;10.258055555555556;0.3125000000000002;0.38282268372876527;132.11499999999998;124.05099999999997;132.042258736;52.0;0.0;0.31636909881866576;-0.46857144359683284;0.46857144359683284;0.31636909881866576;1.1111111111111112;1.4444444444444444;1.6666666666666667;3.471317626322148;104.12640240679957;7.276020881938894;5.340099943042;5.340099943042;4.201907262…
10031875;10.35783163265306;-0.17416666666666658;10.35783163265306;0.17416666666666658;0.5638542074438335;144.214;128.08599999999998;144.115029752;60.0;0.0;0.3021330263069846;-0.46558258156083454;0.46558258156083454;0.3021330263069846;1.4;1.9;2.2;3.344594220914084;95.43071362054202;7.983127663125442;7.015167193676994;7.015167193676994;4.701907262607799;3.8358818588233605;3.8358818588233605;2.48510…
106650;10.40217970521542;-0.397777777777778;10.40217970521542;0.08648148148148116;0.5301974190717502;146.142;136.06199999999998;146.0579088;58.0;0.0;0.30559485280552606;-0.4689839717471165;0.4689839717471165;0.30559485280552606;1.0;1.3;1.5;3.352921516464098;113.70950594454669;7.983127663125442;6.047206724228548;6.047206724228548;4.701907262607799;2.840099943042;2.840099943042;1.6522652263201556;1…
94-04-2;11.18667044595616;-0.13800925925925855;11.18667044595616;0.058287037037036304;0.4523034125392283;170.25199999999998;152.10799999999998;170.130679816;70.0;0.0;0.3132048118300914;-0.4349163791313917;0.4349163791313917;0.3132048118300914;1.5833333333333333;2.25;2.6666666666666665;3.7801924243186455;140.7740056622918;9.397341225498538;8.006731025239716;8.006731025239716;5.756748817474191;4.57…
94042;11.18667044595616;-0.13800925925925878;11.18667044595616;0.05828703703703697;0.45230341253922823;170.25199999999995;152.10799999999998;170.130679816;70.0;0.0;0.3132048118300914;-0.4349163791313917;0.4349163791313917;0.3132048118300914;1.5833333333333333;2.25;2.6666666666666665;3.7801924243186464;140.7740056622918;9.397341225498538;8.006731025239716;8.006731025239716;5.756748817474191;4.5715…
18937-79-6;10.290790816326531;-0.45513888888888876;10.290790816326531;0.45513888888888876;0.29700025460340435;126.15499999999997;116.07499999999999;126.06807956;50.0;0.0;0.38356148970840653;-0.4594305517133278;0.4594305517133278;0.38356148970840653;1.6666666666666667;2.3333333333333335;2.7777777777777777;3.4598636796949216;138.73047810401042;7.112884175122364;5.730710143300821;5.730710143300821;4…
2163486;11.326392668178382;-0.750092592592593;11.326392668178382;0.2901315665154949;0.48386640682134735;202.24999999999994;184.10599999999997;202.120509056;82.0;0.0;0.3198066523744895;-0.465339393201242;0.465339393201242;0.3198066523744895;1.0;1.4285714285714286;1.7142857142857142;4.254800427907858;170.56101971664077;10.974691494688164;9.038770555791269;9.038770555791269;6.6674324199971515;5.0007…
97961;9.96712962962963;0.30555555555555514;9.96712962962963;0.30555555555555514;0.4923993182856671;100.16100000000002;88.06499999999998;100.088815004;42.0;0.0;0.1225469922786831;-0.3030895825634756;0.3030895825634756;0.1225469922786831;1.4285714285714286;1.8571428571428572;1.8571428571428572;3.1646093088392386;46.14170945007629;5.698670612749268;4.9771623912162095;4.9771623912162095;3.34606521495…
96-17-3;9.735879629629629;0.2546296296296293;9.735879629629629;0.2546296296296293;0.4618018883133206;86.134;76.05399999999999;86.07316494;36.0;0.0;0.12228138819219676;-0.3031007788735372;0.3031007788735372;0.12228138819219676;1.8333333333333333;2.3333333333333335;2.3333333333333335;2.964900494759056;41.20310343869659;4.991563831562721;4.270055610029662;4.270055610029662;2.808060412490447;2.261740…
609085;10.936253779289494;-0.8149074074074074;10.936253779289494;0.28033564814814826;0.4658445548690613;174.19599999999997;160.08399999999997;174.089208928;70.0;0.0;0.3195165610930636;-0.4653472088857018;0.4653472088857018;0.3195165610930636;1.0833333333333333;1.4166666666666667;1.6666666666666667;3.910265236751749;146.44079551951012;9.560477932315068;7.6245569934181745;7.6245569934181745;5.62942…
97621;10.52060185185185;-0.11805555555555536;10.52060185185185;0.0092129629629627;0.506664866588942;116.15999999999998;104.06399999999998;116.083729624;48.0;0.0;0.30785106891033664;-0.465780805159007;0.465780805159007;0.30785106891033664;1.625;2.125;2.25;3.3291500371844736;76.59772060569361;6.568914100752346;5.6009536313038994;5.6009536313038994;3.6807392125526213;2.8474058792192882;2.84740587921…
96173;9.735879629629629;0.2546296296296293;9.735879629629629;0.2546296296296293;0.4618018883133206;86.13400000000001;76.05399999999999;86.07316494;36.0;0.0;0.12228138819219676;-0.3031007788735372;0.3031007788735372;0.12228138819219676;1.8333333333333333;2.3333333333333335;2.3333333333333335;2.964900494759056;41.20310343869659;4.991563831562721;4.270055610029662;4.270055610029662;2.808060412490447…
111-80-8;10.504833632527085;-0.43935969912656403;10.504833632527085;0.43935969912656403;0.2780503413608354;168.23599999999996;152.10799999999998;168.115029752;68.0;0.0;0.3835614910612377;-0.4594305517096906;0.4594305517096906;0.3835614910612377;1.3333333333333333;2.0833333333333335;2.6666666666666665;3.2689731533358644;174.01293830999776;9.234204518682008;7.852030486860466;7.852030486860466;5.808…
111-12-6;10.448660793020911;-0.4430569727891156;10.448660793020911;0.4430569727891156;0.26772643076069;154.209;140.09699999999998;154.099379688;62.0;0.0;0.3835614910612284;-0.4594305517096906;0.4594305517096906;0.3835614910612284;1.4545454545454546;2.1818181818181817;2.727272727272727;3.3233795465551847;162.13688408103357;8.52709773749546;7.144923705673918;7.144923705673918;5.308060412490447;3.87…
133084;11.442322373393802;-0.7455092592592594;11.442322373393802;0.29252314814814806;0.48165170219728476;216.27699999999993;196.11699999999996;216.13615912;88.0;0.0;0.3198068400852012;-0.4653393921496388;0.4653393921496388;0.3198068400852012;1.0;1.4666666666666666;1.8;4.278065309404908;182.76460234915862;11.681798275874712;9.745877336977816;9.745877336977816;7.1674324199971515;5.500765753330484;5…
23326-27-4;10.015972222222222;-0.48379629629629606;10.015972222222222;0.48379629629629606;0.24529598478788478;98.10099999999998;92.05299999999998;98.036779432;38.0;0.0;0.3835510434172123;-0.45943067497837214;0.45943067497837214;0.3835510434172123;1.7142857142857142;2.2857142857142856;2.4285714285714284;3.5158897030900667;115.77718147347602;5.698670612749269;4.316496580927726;4.316496580927726;3.3…
6622-76-0;10.452314814814814;-0.2569444444444442;10.452314814814814;0.2569444444444442;0.3769876624542205;114.14399999999999;104.06399999999998;114.06807956;46.0;0.0;0.33259441480395907;-0.46566772850504556;0.46566772850504556;0.33259441480395907;1.625;2.125;2.25;3.8310736653800825;113.69694286392863;6.568914100752346;5.393846850117352;5.393846850117352;3.718744015013406;2.432521984712165;2.43252…
2049801;11.278614890400604;-0.8681481481481483;11.278614890400604;0.24768518518518512;0.36824479519412073;200.23399999999995;184.10599999999997;200.104858992;80.0;0.0;0.32013247063787753;-0.4653308880772067;0.4653308880772067;0.32013247063787753;1.2142857142857142;1.6428571428571428;1.9285714285714286;4.325396776254579;192.16753793855543;10.974691494688164;8.616120824980895;8.616120824980895;6.66…
924-50-5;10.323611111111111;-0.28703703703703676;10.323611111111111;0.28703703703703676;0.3769876624542205;114.14399999999999;104.06399999999998;114.06807956;46.0;0.0;0.3298965402338013;-0.4658525040054935;0.4658525040054935;0.3298965402338013;1.5;2.0;2.125;3.701645431228399;109.69694286392861;6.568914100752346;5.393846850117352;5.393846850117352;3.6639024601470136;2.393846850117352;2.39384685011…
3018120;7.62962962962963;-0.8657407407407407;7.62962962962963;0.8657407407407407;0.4309890888185517;109.943;108.935;108.948604392;28.0;0.0;0.19285531226143693;-0.19530384061859718;0.19530384061859718;0.19285531226143693;1.6;1.8;1.8;2.9394472463233274;53.1585154960715;4.284457050376173;2.280492810708038;3.792350702744947;2.270055610029662;0.9487177128167766;1.8215892737607464;0.4297959449938052;1.…
3252435;7.799768518518519;-0.18518518518518556;7.799768518518519;0.18518518518518556;0.5433359319399053;198.845;197.837;196.847573232;28.0;0.0;0.15564749807935996;-0.19612864902008556;0.19612864902008556;0.15564749807935996;1.6;1.8;1.8;2.9394472463233274;53.1585154960715;4.284457050376173;2.280492810708038;5.452485888937447;2.270055610029662;0.9487177128167766;2.780068770400155;0.4297959449938052…
590170;7.578125;0.4375;7.578125;0.4375;0.4354466178463638;119.949;117.93299999999999;118.937061164;22.0;0.0;0.09053586397828954;-0.19740849570679975;0.19740849570679975;0.09053586397828954;2.0;2.25;2.25;2.4330963097956344;35.79319390447952;3.414213562373095;2.0322848496957326;3.618281388810437;1.914213562373095;0.844421430255677;1.9658903380020796;0.29174450396463114;0.8524789578378325;0.05976143…
107142;7.493055555555555;0.09722222222222232;7.493055555555555;0.09722222222222232;0.3899188344141469;75.498;73.482;74.987576744;22.0;0.0;0.10946980530287262;-0.19700783941595343;0.19700783941595343;0.10946980530287262;2.0;2.25;2.25;2.4330963097956344;35.79319390447952;3.414213562373095;2.0322848496957326;2.788213795714187;1.914213562373095;0.844421430255677;1.3789439140805257;0.29174450396463114…
545062;7.756944444444445;-1.7361111111111107;7.756944444444445;1.4004629629629632;0.47630585255168656;144.388;144.388;142.90963204;34.0;0.0;0.2771407646015829;-0.19353009583571426;0.2771407646015829;0.19353009583571426;1.3333333333333333;1.5;1.5;3.5527343545157604;75.77443751081735;5.207106781186548;2.58110701452764;4.848893852583003;2.5606601717798214;1.0405535072638197;2.174446926291502;0.60956…
1617170;7.761574074074074;-0.33796296296296324;7.761574074074074;0.33796296296296324;0.4084398222943911;89.52499999999999;85.493;89.003226808;28.0;0.0;0.11735190365486578;-0.19670003906061892;0.19670003906061892;0.11735190365486578;2.0;2.2;2.2;2.9394472463233274;52.40362799390803;4.284457050376173;2.902528337698811;3.658457283717265;2.270055610029662;1.3078500917704101;1.7442858722423948;0.745101…
19481824;7.846643518518519;0.0023148148148144365;7.846643518518519;0.0023148148148144365;0.45764383743614767;133.976;129.944;132.952711228;28.0;0.0;0.09855100613949581;-0.1971026690185393;0.1971026690185393;0.09855100613949581;2.0;2.2;2.2;2.9394472463233274;52.40362799390803;4.284457050376173;2.902528337698811;4.488524876813515;2.270055610029662;1.3078500917704101;2.2235256205620995;0.74510141482…
19481-82-4;7.846643518518519;0.0023148148148144365;7.846643518518519;0.0023148148148144365;0.45764383743614767;133.976;129.944;132.952711228;28.0;0.0;0.09855100613949581;-0.1971026690185393;0.1971026690185393;0.09855100613949581;2.0;2.2;2.2;2.9394472463233274;52.40362799390803;4.284457050376173;2.902528337698811;4.488524876813515;2.270055610029662;1.3078500917704101;2.2235256205620995;0.745101414…
1617-17-0;7.761574074074074;-0.33796296296296324;7.761574074074074;0.33796296296296324;0.4084398222943911;89.52499999999999;85.493;89.003226808;28.0;0.0;0.11735190365486578;-0.19670003906061892;0.19670003906061892;0.11735190365486578;2.0;2.2;2.2;2.9394472463233274;52.40362799390803;4.284457050376173;2.902528337698811;3.6584572837172655;2.270055610029662;1.3078500917704101;1.744285872242395;0.7451…
542767;7.731805555555556;0.45486111111111116;7.731805555555556;0.45486111111111116;0.44215057303411553;89.525;85.493;89.003226808;28.0;0.0;0.06337506623764338;-0.19830178688758274;0.19830178688758274;0.06337506623764338;1.8;2.4;2.4;2.4836995705912646;45.344977967946406;4.121320343559643;2.73939163088228;3.4953205769007343;2.414213562373095;1.344421430255677;1.8789439140805257;0.5970961195130324;0…
100-48-1;8.259814814814815;0.6527777777777781;8.259814814814815;0.6527777777777781;0.49103551356763364;104.112;100.07999999999998;104.037448128;38.0;0.0;0.09922457303078405;-0.26464365032226705;0.26464365032226705;0.09922457303078405;1.375;2.0;2.375;3.0493889081619012;197.51856203702954;5.819990956308912;4.203828267758419;4.203828267758419;3.931851652578137;2.2340215131005943;2.2340215131005943;1…
100-54-9;8.247592592592593;0.604166666666667;8.247592592592593;0.604166666666667;0.49103551356763364;104.112;100.07999999999998;104.037448128;38.0;0.0;0.10074095790911473;-0.2633548696843816;0.2633548696843816;0.10074095790911473;1.625;2.5;2.875;3.0493889081619012;197.51856203702954;5.819990956308912;4.203828267758419;4.203828267758419;3.931851652578137;2.2340215131005943;2.2340215131005943;1.353…
100-70-9;8.225092592592592;0.4652777777777781;8.225092592592592;0.4652777777777781;0.49103551356763364;104.11199999999998;100.07999999999998;104.037448128;38.0;0.0;0.1399318192047749;-0.2455722835386355;0.2455722835386355;0.1399318192047749;1.5;2.375;2.75;3.049388908161901;197.51856203702957;5.819990956308912;4.203828267758419;4.203828267758419;3.931851652578137;2.2440876198419324;2.2440876198419…
100-47-0;8.287592592592592;0.7152777777777779;8.287592592592592;0.7152777777777779;0.48844457037463734;103.12399999999998;98.08399999999997;103.04219916;38.0;0.0;0.09910883682440627;-0.1924370514343749;0.1924370514343749;0.09910883682440627;1.125;1.75;2.125;3.049388908161901;195.37685258695328;5.819990956308912;4.3339649414480865;4.3339649414480865;3.931851652578137;2.384290400272939;2.3842904002…
2116656;3.9870045981355506;0.9894444444444445;3.9870045981355506;0.9894444444444445;0.6731432607352005;169.227;158.13899999999995;169.089149352;64.0;0.0;0.027015251268118583;-0.26471588070602603;0.26471588070602603;0.027015251268118583;0.7692307692307693;1.3846153846153846;2.076923076923077;2.1614757505786613;315.89864866417315;8.932875131431278;7.350472799393139;7.350472799393139;6.4494897427831…
104-85-8;8.378484504913075;0.7227777777777782;8.378484504913075;0.7227777777777782;0.5085022668084197;117.15099999999995;110.09499999999997;117.057849224;44.0;0.0;0.09910917601151593;-0.19243704877843604;0.19243704877843604;0.09910917601151593;1.2222222222222223;1.7777777777777777;2.2222222222222223;3.056038396227261;227.73970244066405;6.69023444431199;5.256614672258461;5.256614672258461;4.325698…
1129357;10.90792469765684;-0.38936130007558556;10.90792469765684;0.38936130007558556;0.5838430125235645;161.15999999999997;154.10399999999998;161.047678464;60.0;0.0;0.337342918246414;-0.46541751507703694;0.46541751507703694;0.337342918246414;1.4166666666666667;2.0;2.4166666666666665;2.938006408264357;321.3769263952092;8.974691494688164;6.5731112531861875;6.5731112531861875;5.774386907679233;3.361…
105077;10.123202475434619;0.5746296296296298;10.123202475434619;0.5746296296296298;0.5398668575135273;131.134;126.09399999999998;131.03711378;48.0;0.0;0.14954949622627234;-0.29789639954430314;0.29789639954430314;0.14954949622627234;1.3;1.9;2.3;3.037122530660939;268.3042198724892;7.397341225498538;5.2422132319119505;5.2422132319119505;4.863703305156274;2.8193513977862263;2.8193513977862263;1.85166…
767-00-0;8.742777777777778;0.1888888888888891;8.742777777777778;0.1888888888888891;0.5583693139819856;119.12299999999998;114.08299999999998;119.03711378;44.0;0.0;0.11516512222669327;-0.5079654606272546;0.5079654606272546;0.11516512222669327;1.2222222222222223;1.7777777777777777;2.2222222222222223;3.05603839622726;232.08821798626082;6.69023444431199;4.70382826775842;4.70382826775842;4.325698502695…
611201;8.88800925925926;0.04166666666666696;8.88800925925926;0.04166666666666696;0.5583693139819856;119.12299999999998;114.08299999999997;119.03711378;44.0;0.0;0.13283507768764824;-0.5065707887377425;0.5065707887377425;0.13283507768764824;1.3333333333333333;2.0;2.4444444444444446;3.1993264386267954;249.33821798626082;6.69023444431199;4.70382826775842;4.70382826775842;4.342535255101096;2.524563864…
620951;4.08083947467876;0.9669444444444444;4.08083947467876;0.9669444444444444;0.6731432607352005;169.22699999999998;158.13899999999998;169.089149352;64.0;0.0;0.030273060381857255;-0.2644362684970612;0.2644362684970612;0.030273060381857255;0.8461538461538461;1.6153846153846154;2.3076923076923075;2.1614757505786613;315.89864866417315;8.932875131431278;7.350472799393138;7.350472799393138;6.44948974…
874908;8.410372260015116;0.6535185185185188;8.410372260015116;0.6535185185185188;0.5820968638734554;133.14999999999998;126.09399999999997;133.052763844;50.0;0.0;0.11844801796041328;-0.4967670337014229;0.4967670337014229;0.11844801796041328;1.3;1.9;2.3;2.9302756154154803;244.9552557234275;7.397341225498538;5.664862962722324;5.664862962722324;4.863703305156274;2.9073464384916923;2.9073464384916923;…
101826;4.274019274376418;0.9183333333333332;4.274019274376418;0.9183333333333332;0.6731432607352005;169.227;158.13899999999998;169.089149352;64.0;0.0;0.04468934799628095;-0.26096131807198125;0.26096131807198125;0.04468934799628095;0.8461538461538461;1.6153846153846154;2.3076923076923075;2.1614757505786617;315.89864866417315;8.932875131431276;7.35047279939314;7.35047279939314;6.449489742783179;4.3…
3034342;10.539869142101285;-0.47732426303854925;10.539869142101285;0.4203703703703707;0.63183614359187;146.14899999999997;140.10099999999997;146.048012812;54.0;0.0;0.2481965947890174;-0.36559950176697426;0.36559950176697426;0.2481965947890174;1.3636363636363635;1.9090909090909092;2.272727272727273;3.031638968107444;307.8590974511937;8.267584713501616;5.7422132319119505;5.7422132319119505;5.236382…
873621;8.793055555555556;0.1333796296296299;8.793055555555556;0.1333796296296299;0.5583693139819856;119.12299999999998;114.08299999999997;119.03711378;44.0;0.0;0.11639594055664121;-0.5079191462564742;0.5079191462564742;0.11639594055664121;1.4444444444444444;2.2222222222222223;2.6666666666666665;3.11920179192052;249.33821798626082;6.69023444431199;4.70382826775842;4.70382826775842;4.32569850269548…
26522850;9.277777777777779;-1.6249999999999998;9.277777777777779;1.0277777777777781;0.3452069462837255;102.04499999999999;100.02899999999998;101.99640570382;40.0;0.0;0.04699627413992296;-0.5497599788856592;0.5497599788856592;0.04699627413992296;1.1428571428571428;1.4285714285714286;1.4285714285714286;3.318019590380522;83.10802962390817;5.8618073195657985;3.340099943042;3.340099943042;3.1258976576…
150903;9.501527777777778;-1.3664814814814814;9.501527777777778;0.46990740740740766;0.40048958238818094;116.072;112.03999999999999;116.01205576782;46.0;0.0;0.041757643603446394;-0.5501587540194414;0.5501587540194414;0.041757643603446394;1.0;1.25;1.375;3.1818458670936187;92.60593781761291;6.568914100752348;4.047206724228547;4.047206724228547;3.625897657686229;2.0236033621142737;2.0236033621142737;1…
156547;9.488194444444444;-0.9606481481481481;9.488194444444444;0.18055555555555536;0.45675461559567304;87.09800000000001;80.042;87.04515304391;36.0;0.0;0.04137324993533789;-0.5501720443794146;0.5501720443794146;0.04137324993533789;1.8333333333333333;2.3333333333333335;2.3333333333333335;2.831257109931365;49.50977500432694;4.991563831562721;3.730710143300821;3.730710143300821;2.770055610029662;1.9…
137406;9.256944444444445;-0.9953703703703705;9.256944444444445;0.11111111111111094;0.40517900622359315;73.071;68.03099999999999;73.02950297990999;30.0;0.0;0.04110896445466204;-0.5501828650303152;0.5501828650303152;0.04110896445466204;2.0;2.2;2.2;2.8473789230876716;40.1577218810798;4.284457050376173;3.0236033621142737;3.0236033621142737;2.270055610029662;1.4689084622436843;1.4689084622436843;0.725…
10051442;9.763013038548753;-0.9319907407407404;9.763013038548753;0.21611111111111114;0.49476813713022383;115.15199999999999;104.06399999999998;115.07645317191;48.0;0.0;0.04138361545374101;-0.5501718609110152;0.5501718609110152;0.04138361545374101;1.5;2.125;2.5;2.822354554248032;68.92878689342031;6.405777393935816;5.144923705673916;5.144923705673916;3.770055610029662;2.968908462243684;2.9689084622…
1984061;9.920883015243135;-0.9199088246409668;9.920883015243135;0.22590702947845798;0.5221678857678401;143.20599999999996;128.08599999999998;143.10775329991;60.0;0.0;0.0413836168602481;-0.5501718609055201;0.5501718609055201;0.0413836168602481;1.2;1.8;2.3;2.8385891218139156;89.25838096618138;7.819990956308912;6.559137268047012;6.559137268047012;4.770055610029662;3.968908462243684;3.968908462243684…
108930;8.909166666666668;0.035879629629629095;8.909166666666668;0.035879629629629095;0.4863248839438126;100.161;88.06499999999998;100.088815004;42.0;0.0;0.053984774844812504;-0.39313138246784024;0.39313138246784024;0.053984774844812504;1.0;1.5714285714285714;1.8571428571428572;2.1229179499593664;46.14170945007629;5.112884175122364;4.560097770622321;4.560097770622321;3.393846850117352;3.0746954706…
2051312;9.348503401360544;-0.030688775510204547;9.348503401360544;0.030688775510204547;0.5643412331132145;158.285;136.10899999999998;158.167065324;68.0;0.0;0.05397465119852909;-0.3931315661236573;0.3931315661236573;0.05397465119852909;0.9090909090909091;1.6363636363636365;2.1818181818181817;2.9725776527439667;71.27302875388389;8.52709773749546;7.974311332995418;7.974311332995418;5.308060412490448…
2051-31-2;9.348503401360544;-0.030688775510204547;9.348503401360544;0.030688775510204547;0.5643412331132144;158.28499999999997;136.10899999999998;158.167065324;68.0;0.0;0.05397465119852909;-0.3931315661236573;0.3931315661236573;0.05397465119852909;0.9090909090909091;1.6363636363636365;2.1818181818181817;2.9725776527439667;71.27302875388389;8.52709773749546;7.974311332995418;7.974311332995418;5.30…
20296291;9.084549319727891;-0.044861111111111684;9.084549319727891;0.044861111111111684;0.5662247345927632;130.23100000000002;112.08699999999997;130.135765196;56.0;0.0;0.05372202737458578;-0.3931422119493265;0.3931422119493265;0.05372202737458578;1.2222222222222223;1.8888888888888888;2.3333333333333335;2.876622595079744;52.52932501298081;7.112884175122364;6.560097770622322;6.560097770622322;4.308…
20296-29-1;9.084549319727891;-0.04486111111111146;9.084549319727891;0.04486111111111146;0.5662247345927632;130.231;112.08699999999997;130.135765196;56.0;0.0;0.05372202737458578;-0.3931422119493265;0.3931422119493265;0.05372202737458578;1.2222222222222223;1.8888888888888888;2.3333333333333335;2.8766225950797444;52.52932501298081;7.112884175122364;6.560097770622322;6.560097770622322;4.3080604124904…
4128-31-8;8.851697845804988;-0.0955035903250192;8.851697845804988;0.0955035903250192;0.5662247345927631;130.23099999999997;112.08699999999997;130.135765196;56.0;0.0;0.05116668312937806;-0.393419269033318;0.393419269033318;0.05116668312937806;1.2222222222222223;1.8888888888888888;2.3333333333333335;2.7466909068574954;50.52932501298081;7.112884175122364;6.560097770622322;6.560097770622322;4.2700556…
628-99-9;8.908893061854371;-0.09571617535903276;8.908893061854371;0.09571617535903276;0.5682059195571066;144.25799999999998;124.09799999999997;144.15141526;62.0;0.0;0.05116668313468164;-0.39341926903330776;0.39341926903330776;0.05116668313468164;1.1;1.7;2.2;2.773188855927471;59.74860596185444;7.819990956308912;7.26720455180887;7.26720455180887;4.770055610029662;4.450904230587198;4.450904230587198…
628999;8.908893061854371;-0.09571617535903276;8.908893061854371;0.09571617535903276;0.5682059195571066;144.25799999999998;124.09799999999997;144.15141526;62.0;0.0;0.05116668313468164;-0.39341926903330776;0.39341926903330776;0.05116668313468164;1.1;1.7;2.2;2.773188855927471;59.74860596185444;7.819990956308912;7.26720455180887;7.26720455180887;4.770055610029662;4.450904230587198;4.450904230587198;3…
4128318;8.851697845804988;-0.0955035903250192;8.851697845804988;0.0955035903250192;0.5662247345927632;130.231;112.08699999999997;130.135765196;56.0;0.0;0.05116668312937806;-0.393419269033318;0.393419269033318;0.05116668312937806;1.2222222222222223;1.8888888888888888;2.3333333333333335;2.7466909068574954;50.52932501298081;7.112884175122364;6.560097770622322;6.560097770622322;4.270055610029662;3.95…
2935-44-6;8.690138888888889;-0.27351851851851894;8.690138888888889;0.2735185185185187;0.5671258850897161;118.17599999999999;104.06399999999998;118.099379688;50.0;0.0;0.0512619369691599;-0.39341753562647275;0.39341753562647275;0.0512619369691599;1.0;1.25;1.375;2.9278193611827588;42.49022499567306;6.568914100752346;5.463341291752262;5.463341291752262;3.625897657686229;2.9875948988012997;2.987594898…
616240;5.472222222222222;0.4351851851851849;5.472222222222222;0.4351851851851849;0.5365551282796487;87.166;74.06199999999998;87.10479941599999;38.0;0.0;0.0033525692388415335;-0.3277326909807539;0.3277326909807539;0.0033525692388415335;1.3333333333333333;1.6666666666666667;1.6666666666666667;2.7541847860376616;23.11941547876375;4.99156383156272;4.568914100752346;4.568914100752346;2.808060412490447…
584021;8.666666666666668;-0.0648148148148151;8.666666666666668;0.0648148148148151;0.536831757483578;88.14999999999999;76.05399999999999;88.088815004;38.0;0.0;0.053459279988046865;-0.39315304062176465;0.39315304062176465;0.053459279988046865;1.3333333333333333;1.6666666666666667;1.6666666666666667;2.754184786037662;23.11941547876375;4.99156383156272;4.4387774270626785;4.4387774270626785;2.80806041…
2935446;8.690138888888889;-0.27351851851851894;8.690138888888889;0.2735185185185187;0.5671258850897161;118.17599999999999;104.06399999999998;118.099379688;50.0;0.0;0.0512619369691599;-0.39341753562647275;0.39341753562647275;0.0512619369691599;1.0;1.25;1.375;2.9278193611827588;42.49022499567306;6.568914100752346;5.463341291752262;5.463341291752262;3.625897657686229;2.9875948988012997;2.98759489880…
625309;5.402916666666666;0.3981481481481479;5.402916666666666;0.3981481481481479;0.5365551282796487;87.16600000000001;74.062;87.10479941599999;38.0;0.0;0.0010331104912706325;-0.3279876702048879;0.3279876702048879;0.0010331104912706325;1.6666666666666667;2.1666666666666665;2.1666666666666665;2.6272148478988635;25.11941547876375;4.991563831562721;4.568914100752346;4.568914100752346;2.77005561002966…
6032297;8.55236111111111;-0.1018518518518523;8.55236111111111;0.1018518518518523;0.5368317574835781;88.15;76.05399999999999;88.088815004;38.0;0.0;0.051156559616146194;-0.39341945247761856;0.39341945247761856;0.051156559616146194;1.6666666666666667;2.1666666666666665;2.1666666666666665;2.6272148478988635;25.11941547876375;4.99156383156272;4.4387774270626785;4.4387774270626785;2.770055610029662;2.4…
6032-29-7;8.55236111111111;-0.10185185185185208;8.55236111111111;0.10185185185185208;0.536831757483578;88.14999999999999;76.05399999999999;88.088815004;38.0;0.0;0.051156559616146235;-0.39341945247761856;0.39341945247761856;0.051156559616146235;1.6666666666666667;2.1666666666666665;2.1666666666666665;2.6272148478988635;25.11941547876375;4.991563831562721;4.4387774270626785;4.4387774270626785;2.770…
625-30-9;5.402916666666666;0.3981481481481479;5.402916666666666;0.3981481481481479;0.5365551282796487;87.16600000000001;74.062;87.10479941599999;38.0;0.0;0.0010331104912706325;-0.3279876702048879;0.3279876702048879;0.0010331104912706325;1.6666666666666667;2.1666666666666665;2.1666666666666665;2.6272148478988635;25.11941547876375;4.991563831562721;4.568914100752346;4.568914100752346;2.770055610029…
7383199;8.752916666666668;-0.5185648148148152;8.752916666666668;0.5185648148148152;0.5432460667953761;112.17199999999998;100.07599999999998;112.088815004;46.0;0.0;0.1140083207980242;-0.38039562585609205;0.38039562585609205;0.1140083207980242;1.75;2.375;2.75;3.0162578211176867;80.87784055857759;6.405777393935816;5.223234477438852;5.223234477438852;3.808060412490447;2.9509042305871978;2.95090423058…
6920225;8.739027777777778;-0.4907870370370375;8.739027777777778;0.0972222222222221;0.5649774680960821;118.17599999999999;104.06399999999998;118.099379688;50.0;0.0;0.07704854209708395;-0.3936886334419945;0.3936886334419945;0.07704854209708395;1.5;2.125;2.5;2.862065598305084;45.79319390447951;6.405777393935816;5.300204584935733;5.300204584935733;3.808060412490447;3.0980300178782727;3.09803001787827…
5665747;8.436401171579742;0.009212962962962479;8.436401171579742;0.009212962962962479;0.562812163319566;117.192;102.07199999999997;117.1153641;50.0;0.0;0.05820239647523543;-0.3947645125214366;0.3947645125214366;0.05820239647523543;1.625;2.25;2.625;2.862065598305084;47.79319390447951;6.405777393935817;5.4303412586254005;5.4303412586254005;3.808060412490447;3.1731644614644448;3.1731644614644448;2.0…
1119864;9.0106214569161;-0.48965264655244845;9.0106214569161;0.08833333333333337;0.5531101281563152;174.28399999999996;152.10799999999998;174.161979944;74.0;0.0;0.0770487160795565;-0.39368863343608584;0.39368863343608584;0.0770487160795565;1.0;1.5833333333333333;2.1666666666666665;2.901852426069751;83.9077646698008;9.234204518682008;8.128631709681924;8.128631709681924;5.8080604124904465;5.0980300…
1119-86-4;9.0106214569161;-0.48965264655244867;9.0106214569161;0.08833333333333315;0.5531101281563152;174.284;152.10799999999998;174.161979944;74.0;0.0;0.0770487160795565;-0.39368863343608584;0.39368863343608584;0.0770487160795565;1.0;1.5833333333333333;2.1666666666666665;2.901852426069751;83.9077646698008;9.234204518682008;8.128631709681924;8.128631709681924;5.808060412490447;5.098030017878273;5…
7383-19-9;8.752916666666668;-0.518564814814815;8.752916666666668;0.518564814814815;0.5432460667953761;112.17199999999998;100.07599999999998;112.088815004;46.0;0.0;0.1140083207980242;-0.38039562585609205;0.38039562585609205;0.1140083207980242;1.75;2.375;2.75;3.0162578211176867;80.87784055857759;6.405777393935816;5.223234477438853;5.223234477438853;3.808060412490447;2.9509042305871973;2.95090423058…
16397-19-6;8.436401171579742;0.009212962962962479;8.436401171579742;0.009212962962962479;0.562812163319566;117.192;102.07199999999999;117.1153641;50.0;0.0;0.05820239647523543;-0.3947645125214366;0.3947645125214366;0.05820239647523543;1.625;2.25;2.625;2.862065598305084;47.79319390447951;6.405777393935816;5.4303412586254005;5.4303412586254005;3.808060412490447;3.1731644614644448;3.1731644614644448;…
6920-22-5;8.739027777777778;-0.4907870370370373;8.739027777777778;0.09722222222222232;0.5649774680960821;118.17599999999999;104.06399999999998;118.099379688;50.0;0.0;0.07704854209708395;-0.3936886334419945;0.3936886334419945;0.07704854209708395;1.5;2.125;2.5;2.8620655983050836;45.79319390447951;6.405777393935816;5.300204584935733;5.300204584935733;3.808060412490447;3.0980300178782723;3.0980300178…
4146047;8.34087962962963;0.004629629629629095;8.34087962962963;0.004629629629629095;0.5320872069054758;103.165;90.06099999999998;103.099714036;44.0;0.0;0.058202218747661384;-0.39476451402392393;0.39476451402392393;0.058202218747661384;1.7142857142857142;2.2857142857142856;2.4285714285714284;2.8318199660707846;39.06139398862029;5.698670612749269;4.723234477438853;4.723234477438853;3.30806041249044…
5343920;8.607916666666668;-0.4953703703703707;8.607916666666668;0.10333333333333328;0.5343568186867893;104.14899999999999;92.05299999999998;104.083729624;44.0;0.0;0.07703859223672839;-0.39368863498661893;0.39368863498661893;0.07703859223672839;1.5714285714285714;2.142857142857143;2.2857142857142856;2.831819966070784;37.06139398862029;5.698670612749268;4.593097803749185;4.593097803749185;3.3080604…
16369-14-5;8.34087962962963;0.004629629629629317;8.34087962962963;0.004629629629629317;0.5320872069054758;103.16499999999998;90.06099999999998;103.099714036;44.0;0.0;0.058202218747661384;-0.39476451402392393;0.39476451402392393;0.058202218747661384;1.7142857142857142;2.2857142857142856;2.4285714285714284;2.831819966070784;39.06139398862029;5.698670612749268;4.723234477438853;4.723234477438853;3.3…
5343-92-0;8.607916666666666;-0.4953703703703707;8.607916666666666;0.10333333333333328;0.5343568186867893;104.149;92.05299999999998;104.083729624;44.0;0.0;0.07703859223672839;-0.39368863498661893;0.39368863498661893;0.07703859223672839;1.5714285714285714;2.142857142857143;2.2857142857142856;2.8318199660707846;37.06139398862029;5.698670612749268;4.593097803749184;4.593097803749184;3.308060412490447…
4798441;8.73986111111111;-0.2870370370370374;8.73986111111111;0.2870370370370374;0.5303772562261536;100.16099999999999;88.06499999999998;100.088815004;42.0;0.0;0.0717744186534131;-0.3890608211861144;0.3890608211861144;0.0717744186534131;1.8571428571428572;2.4285714285714284;2.5714285714285716;2.9843602328703267;50.14170945007629;5.698670612749268;4.723234477438853;4.723234477438853;3.308060412490…
4798-44-1;8.73986111111111;-0.2870370370370372;8.73986111111111;0.2870370370370372;0.5303772562261535;100.16099999999997;88.06499999999998;100.088815004;42.0;0.0;0.0717744186534131;-0.3890608211861144;0.3890608211861144;0.0717744186534131;1.8571428571428572;2.4285714285714284;2.5714285714285716;2.9843602328703267;50.14170945007629;5.698670612749268;4.723234477438853;4.723234477438853;3.3080604124…
95943;5.610895061728394;0.41302469135802533;5.610895061728394;0.41302469135802533;0.5666155547825669;215.894;213.878;213.891060784;54.0;0.0;0.06076945388496294;-0.08265547959686942;0.08265547959686942;0.06076945388496294;0.6;0.8;1.0;3.2824629074535223;205.9198833722299;7.723614639131599;4.666558430416161;7.690274214489979;4.6090609052806215;2.410629484397706;3.922487376434615;1.6804256572656513;3…
120821;5.5975617283950605;0.4899691358024698;5.5975617283950605;0.4899691358024698;0.5361021552744023;181.449;178.42499999999998;179.930033136;48.0;0.0;0.06066130485936487;-0.08428709445773132;0.08428709445773132;0.06066130485936487;0.8888888888888888;1.5555555555555556;2.0;3.1716780304409156;219.54299954784685;6.8533711511285205;4.365944226596559;6.633731064651923;4.198377302757662;2.30498058122…
108703;5.581358024691357;0.5625000000000004;5.581358024691357;0.5625000000000004;0.5730891206161023;181.449;178.42499999999998;179.930033136;48.0;0.0;0.043511410394859;-0.08423332104428229;0.08423332104428229;0.043511410394859;0.6666666666666666;0.8888888888888888;1.1111111111111112;3.165670309917317;169.06517765499825;6.8533711511285205;4.365944226596559;6.633731064651923;4.1815405503520555;2.29…
95501;5.576728395061728;0.6057098765432103;5.576728395061728;0.6057098765432103;0.5285863388321962;147.00400000000002;142.972;145.969005488;42.0;0.0;0.059180344278361545;-0.08271319546492409;0.08271319546492409;0.059180344278361545;0.875;1.25;1.5;3.134861511345448;162.63833891467198;5.983127663125442;4.0653300227769575;5.577187914813867;3.8045304526403108;2.2053147421988535;2.9612436882173077;1.4…
3481207;5.654876543209876;0.21373456790123502;5.654876543209876;0.21373456790123502;0.5314827827179444;230.90900000000002;227.885;228.901959816;60.0;0.0;0.08374740241054644;-0.3962231845761825;0.3962231845761825;0.08374740241054644;0.9090909090909091;1.2727272727272727;1.6363636363636365;3.455546483817783;270.8740242221354;8.593858127134679;5.166558430416161;8.190274214489978;5.0365812602091875;2…
935-95-5;9.135185185185186;-0.28626543209876476;9.135185185185186;0.014876543209876969;0.6695808979155974;231.893;229.877;229.885975404;60.0;0.0;0.1553443703833756;-0.5047442945185681;0.5047442945185681;0.1553443703833756;0.9090909090909091;1.2727272727272727;1.6363636363636365;3.455546483817783;270.8740242221354;8.593858127134679;5.036421756726493;8.06013754080031;5.036581260209188;2.55688601295…
769-39-1;12.139907407407406;-1.7880555555555555;12.139907407407406;0.018240740740741;0.46090955935570777;166.07299999999998;164.057;166.004177564;60.0;0.0;0.20317576293864958;-0.5026228207770872;0.5026228207770872;0.20317576293864958;0.9090909090909091;1.2727272727272727;1.6363636363636365;3.455546483817783;270.8740242221354;8.593858127134679;5.036421756726493;5.036421756726493;5.036581260209188;…
106376;3.3245833333333334;1.1117592592592593;3.3245833333333334;1.1117592592592593;0.6481408061312923;235.906;231.87399999999997;233.867974328;42.0;0.0;0.01755406511332249;-0.0508383299396023;0.0508383299396023;0.01755406511332249;0.75;1.0;1.25;3.0324555320336755;145.38833891467198;5.983127663125442;4.0653300227769575;7.237323101006367;3.7876937002347035;2.1993316780551457;3.78532821716985;1.4364…
636306;5.617839506172839;0.4174691358024698;5.617839506172839;0.4174691358024698;0.5002950753011226;196.464;192.432;194.940932168;54.0;0.0;0.06508060726827658;-0.39747876755817324;0.39747876755817324;0.06508060726827658;0.9;1.4;1.9;3.2824629074535223;209.1649958700664;7.723614639131599;4.865944226596559;7.133731064651923;4.6090609052806215;2.5103223824879057;3.644215801515587;1.7878298278594211;3…
95954;8.949506172839506;-0.05919753086419699;8.949506172839506;0.05919753086419699;0.6324908101043021;197.44799999999998;194.42399999999998;195.924947756;54.0;0.0;0.13526196657892553;-0.5063378547624448;0.5063378547624448;0.13526196657892553;0.9;1.4;1.9;3.2824629074535223;209.1649958700664;7.723614639131599;4.735807552906891;7.003594390962255;4.6090609052806215;2.445254045643072;3.579147464670753…
108861;3.3112500000000002;1.1342592592592595;3.3112500000000002;1.1342592592592595;0.5420450088370231;157.01;151.97;155.95746226;36.0;0.0;0.017475282511436593;-0.0621899905650267;0.0621899905650267;0.017475282511436593;1.0;1.5714285714285714;1.8571428571428572;3.0214653097240864;134.10736969541455;5.112884175122364;3.7647158189573564;5.3507123580720615;3.393846850117352;2.099665839027573;2.892664…
58902;9.1045987654321;-0.24746913580246854;9.1045987654321;0.023919753086419027;0.5287193643960513;231.893;229.87699999999998;229.885975404;60.0;0.0;0.15390607157818922;-0.5047815553822836;0.5047815553822836;0.15390607157818922;0.9090909090909091;1.4545454545454546;2.0;3.455546483817783;270.8740242221354;8.593858127134679;5.036421756726493;8.060137540800312;5.0365812602091875;2.5568860129580595;4…
108907;5.53969135802469;0.7939814814814817;5.53969135802469;0.7939814814814817;0.4833833263681997;112.55899999999997;107.51899999999999;112.00797784;36.0;0.0;0.04054844089419866;-0.08434447652490142;0.08434447652490142;0.04054844089419866;1.0;1.5714285714285714;1.8571428571428572;3.0214653097240864;134.10736969541455;5.112884175122364;3.7647158189573564;4.520644764975811;3.393846850117352;2.09966…
591504;2.2798000000000003;1.2917592592592593;2.2798000000000003;1.2917592592592593;0.5684170940246587;204.01;198.97;203.94359816;36.0;0.0;0.012980903726569128;-0.06219492662386137;0.06219492662386137;0.012980903726569128;1.0;1.5714285714285714;1.8571428571428572;3.0214653097240864;134.10736969541455;5.112884175122364;3.7647158189573564;5.922214110133679;3.393846850117352;2.099665839027573;3.17841…
933-78-8;8.980092592592593;-0.09799382716049343;8.980092592592593;0.09799382716049343;0.6324908101043021;197.44799999999998;194.42399999999998;195.924947756;54.0;0.0;0.13668414224966086;-0.5062820799199345;0.5062820799199345;0.13668414224966086;1.1;1.7;2.2;3.3105328747224068;236.16499587006643;7.723614639131599;4.73580755290689;7.003594390962255;4.6090609052806215;2.4452540456430714;3.57914746467…
117-18-0;10.46641975308642;-0.7337037037037031;10.46641975308642;0.0025617283950620795;0.4313324711574859;260.891;259.883;258.87613899200005;70.0;0.0;0.3088742433355508;-0.2582151378691197;0.3088742433355508;0.2582151378691197;1.0769230769230769;1.4615384615384615;1.7692307692307692;3.5551420285916264;353.137268020069;10.171208396324303;5.852918337654218;8.876634121728037;5.947264862732147;2.9220…
634833;5.659876543209876;0.19290123456790198;5.659876543209876;0.19290123456790198;0.4087506467808755;230.90900000000002;227.885;228.901959816;60.0;0.0;0.08373474120714264;-0.3974346210312658;0.3974346210312658;0.08373474120714264;0.9090909090909091;1.4545454545454546;2.0;3.455546483817783;270.8740242221354;8.593858127134679;5.166558430416162;8.190274214489978;5.0365812602091875;2.621954349802893…
95749;5.73395061728395;0.7135185185185189;5.73395061728395;0.7135185185185189;0.5512963494697329;141.60099999999997;133.53699999999998;141.034526936;48.0;0.0;0.04551402833240209;-0.39868603185841733;0.39868603185841733;0.04551402833240209;1.4444444444444444;2.111111111111111;2.5555555555555554;3.1716780304409156;220.1561775999341;6.8533711511285205;5.18736554976773;5.943294495786185;4.19837730275…
87605;5.73395061728395;0.7314814814814818;5.73395061728395;0.7314814814814818;0.551296349469733;141.601;133.53699999999998;141.034526936;48.0;0.0;0.045518617380160595;-0.3984713818278044;0.3984713818278044;0.045518617380160595;1.4444444444444444;2.111111111111111;2.5555555555555554;3.2478347337367026;199.90617759993407;6.8533711511285205;5.18736554976773;5.943294495786184;4.21521405516327;2.72167…
95794;5.636944444444444;0.6926851851851856;5.636944444444444;0.6926851851851856;0.5512963494697329;141.60099999999997;133.53699999999998;141.034526936;48.0;0.0;0.04261549915927788;-0.3984715328215205;0.3984715328215205;0.04261549915927788;1.4444444444444444;2.111111111111111;2.5555555555555554;3.1716780304409156;220.1561775999341;6.8533711511285205;5.18736554976773;5.943294495786184;4.19837730275…
615656;5.6889506172839495;0.6342592592592595;5.6889506172839495;0.6342592592592595;0.551296349469733;141.60100000000003;133.537;141.034526936;48.0;0.0;0.06375517099147401;-0.3975226932978401;0.3975226932978401;0.06375517099147401;1.4444444444444444;2.111111111111111;2.5555555555555554;3.171678030440916;220.15617759993404;6.8533711511285205;5.187365549767731;5.943294495786185;4.198377302757662;2.7…
64063372;5.773487654320987;0.46141975308642014;5.773487654320987;0.46141975308642014;0.6039094476868269;176.046;168.98999999999998;174.995554584;54.0;0.0;0.06950605516628734;-0.396303565300991;0.396303565300991;0.06950605516628734;1.3;1.9;2.4;3.3421538077705124;231.0281739221536;7.7236146391316005;5.487979753587332;6.999837645624241;4.625897657686229;2.8273232101269996;3.5832521561454542;2.091941…
106490;5.426666666666667;0.8292592592592596;5.426666666666667;0.8292592592592596;0.5002819996278854;107.15599999999999;98.08399999999999;107.073499288;42.0;0.0;0.03136724816814624;-0.3987285645842668;0.3987285645842668;0.03136724816814624;1.125;1.625;2.0;3.0324555320336755;143.24662946459569;5.983127663125442;4.886751345948129;4.886751345948129;3.787693700234704;2.6100423396407315;2.6100423396407…
956473;5.5275;0.8454629629629633;5.5275;0.8454629629629633;0.5209726320693896;121.18299999999998;110.09499999999997;121.08914935199999;48.0;0.0;0.031633718534464284;-0.39872059201542565;0.39872059201542565;0.031633718534464284;1.1111111111111112;1.7777777777777777;2.2222222222222223;3.1716780304409156;215.80766205433733;6.8533711511285205;5.809401076758503;5.809401076758503;4.198377302757662;3.02…
2357473;12.490023148148147;-4.681087962962963;12.490023148148147;0.10766203703703625;0.47997552199219035;179.11599999999999;174.076;179.03581204;66.0;0.0;0.4187978513833738;-0.39871348044081056;0.4187978513833738;0.39871348044081056;1.1666666666666667;1.75;2.1666666666666665;3.231425013090014;291.94811697570276;9.353371151128522;5.821258968795413;5.821258968795413;5.40970216816285;3.0326379523258…
626017;5.453811111111111;0.8304629629629632;5.453811111111111;0.8304629629629632;0.5227089081183384;219.025;212.97699999999998;218.954497192;42.0;0.0;0.03241010973595884;-0.39869869852849166;0.39869869852849166;0.03241010973595884;1.375;2.125;2.5;3.077660437970554;168.38833891467198;5.983127663125442;4.264715818957356;6.422214110133679;3.7876937002347035;2.299024576145345;3.377773721733506;1.5550…
372190;12.087499999999999;-0.28703703703703654;12.087499999999999;0.28703703703703654;0.5030676848790228;111.11899999999999;105.07099999999998;111.048427412;42.0;0.0;0.12475711108374547;-0.3986445265870646;0.3986445265870646;0.12475711108374547;1.375;2.125;2.5;3.077660437970554;168.38833891467198;5.983127663125442;4.264715818957356;4.264715818957356;3.7876937002347035;2.299024576145345;2.29902457…
108429;5.564969135802468;0.6851851851851857;5.564969135802468;0.6851851851851857;0.5297860823199099;127.57399999999998;121.526;127.01887687199999;42.0;0.0;0.04259550351565328;-0.39868630190828575;0.39868630190828575;0.04259550351565328;1.375;2.125;2.5;3.077660437970554;168.38833891467198;5.983127663125442;4.264715818957356;5.0206447649758115;3.7876937002347035;2.299024576145345;2.6769890491545723…
108441;5.458611111111111;0.8379629629629632;5.458611111111111;0.8379629629629632;0.5002819996278854;107.15599999999998;98.08399999999999;107.073499288;42.0;0.0;0.031614018322708416;-0.39872085761311676;0.39872085761311676;0.031614018322708416;1.375;2.125;2.5;3.077660437970554;164.24662946459569;5.983127663125442;4.886751345948129;4.886751345948129;3.7876937002347035;2.6100423396407315;2.610042339…
95692;5.661388888888888;0.7376851851851856;5.661388888888888;0.7376851851851856;0.5512963494697329;141.60099999999997;133.53699999999998;141.034526936;48.0;0.0;0.04096371162831068;-0.3985127116120392;0.3985127116120392;0.04096371162831068;1.4444444444444444;2.111111111111111;2.5555555555555554;3.1716780304409156;220.1561775999341;6.8533711511285205;5.187365549767731;5.943294495786185;4.1983773027…
95818;5.655648148148147;0.6255555555555559;5.655648148148147;0.6255555555555559;0.5512963494697329;141.60099999999997;133.53699999999998;141.034526936;48.0;0.0;0.06351134789330311;-0.39751495043878654;0.39751495043878654;0.06351134789330311;1.4444444444444444;2.111111111111111;2.5555555555555554;3.171678030440916;220.15617759993404;6.8533711511285205;5.187365549767732;5.943294495786185;4.19837730…
106478;5.55611111111111;0.7214814814814821;5.55611111111111;0.7214814814814821;0.5297860823199099;127.57399999999998;121.526;127.01887687199999;42.0;0.0;0.04069947851972144;-0.39872744733106535;0.39872744733106535;0.04069947851972144;1.125;1.625;2.0;3.0324555320336755;147.38833891467198;5.983127663125442;4.264715818957356;5.0206447649758115;3.7876937002347035;2.299024576145345;2.6769890491545723;…
626437;5.5858024691358015;0.5694444444444449;5.5858024691358015;0.5694444444444449;0.5825188519698148;162.019;156.97899999999998;160.97990452;48.0;0.0;0.04407700516031767;-0.3986437601571959;0.3986437601571959;0.04407700516031767;1.0;1.4444444444444444;1.7777777777777777;3.165670309917317;171.82006515716174;6.8533711511285205;4.5653300227769575;6.077187914813868;4.1815405503520555;2.3986904151729…
99887;5.5268178382464095;0.5977777777777775;5.5268178382464095;0.5977777777777775;0.5877379121987;135.20999999999998;122.10599999999997;135.104799416;54.0;0.0;0.03136794508948525;-0.3987285601483409;0.3987285601483409;0.03136794508948525;1.1;1.6;2.0;2.8937627836066775;198.47318047941278;7.560477932315068;6.464101615137755;6.464101615137755;4.698377302757663;3.5534180126147965;3.5534180126147965;2…
121-87-9;10.17054547745024;-0.5224999999999995;10.17054547745024;0.05166666666666608;0.39921483447818135;172.571;167.531;172.00395508;58.0;0.0;0.27057002467657526;-0.3975160549785139;0.3975160549785139;0.27057002467657526;1.5454545454545454;2.1818181818181817;2.6363636363636362;3.1515496683060507;300.6337992264623;8.430721420318148;5.451075726195415;6.20700467221387;5.1090609052806215;2.804446412…
769926;5.569948979591837;0.22986111111111107;5.569948979591837;0.22986111111111107;0.5635638300655785;149.23699999999997;134.11699999999996;149.12044948;60.0;0.0;0.031368297755904294;-0.39872855790161943;0.39872855790161943;0.031368297755904294;1.0;1.4545454545454546;1.8181818181818181;2.993754788259927;228.04484428381988;8.483127663125444;7.38675134594813;7.38675134594813;4.999018565639892;3.860…
95681;5.588703703703704;0.8755555555555559;5.588703703703704;0.8755555555555559;0.5209726320693895;121.18299999999996;110.09499999999998;121.08914935199999;48.0;0.0;0.034340571016716365;-0.39851383231669646;0.39851383231669646;0.034340571016716365;1.2222222222222223;1.8888888888888888;2.3333333333333335;3.1716780304409156;215.80766205433727;6.8533711511285205;5.809401076758504;5.809401076758504;4…
643287;5.721481481481481;0.5288888888888887;5.721481481481481;0.5288888888888887;0.5877379121987;135.20999999999998;122.10599999999997;135.104799416;54.0;0.0;0.034868939325077404;-0.3984972585478259;0.3984972585478259;0.034868939325077404;1.2;1.8;2.2;3.0313278985819716;215.72318047941278;7.560477932315068;6.464101615137755;6.464101615137755;4.71521405516327;3.559401076758504;3.559401076758504;2.7…
87592;5.620648148148148;0.8842592592592595;5.620648148148148;0.8842592592592595;0.5209726320693895;121.18299999999996;110.09499999999998;121.08914935199999;48.0;0.0;0.03458787806769581;-0.3985060910097821;0.3985060910097821;0.03458787806769581;1.2222222222222223;1.8888888888888888;2.3333333333333335;3.2478347337367026;195.5576620543373;6.8533711511285205;5.809401076758503;5.809401076758503;4.2152…
589162;5.481371882086168;0.8400000000000004;5.481371882086168;0.8400000000000004;0.5634496399051838;121.18299999999998;110.09499999999997;121.08914935199999;48.0;0.0;0.0313675952262385;-0.39872856237588417;0.39872856237588417;0.0313675952262385;1.2222222222222223;1.7777777777777777;2.2222222222222223;2.881555877646136;176.26405299160075;6.69023444431199;5.593858127134677;5.593858127134677;4.32569…
24544045;6.0851851851851855;0.5126851851851848;6.0851851851851855;0.5126851851851848;0.6871751562387504;177.29099999999997;158.13899999999998;177.151749608;72.0;0.0;0.03838965904395384;-0.3982654958712663;0.3982654958712663;0.03838965904395384;0.9230769230769231;1.3076923076923077;1.6153846153846154;3.184631820665765;260.92599275295936;10.008071689507773;8.964101615137757;8.964101615137757;6.0365…
286474-59-7;12.947129629629629;-0.5347222222222225;12.947129629629629;0.06327160493827111;0.5954851606685988;172.58599999999998;166.53799999999998;172.009120712;58.0;0.0;0.15401749380724253;-0.29772282139985395;0.29772282139985395;0.15401749380724253;1.5454545454545454;2.1818181818181817;2.6363636363636362;3.400596878545157;296.3886867286258;8.430721420318147;5.896228044051195;6.65215699006965;5.…
873-74-5;8.337668178382465;0.6427777777777781;8.337668178382465;0.6427777777777781;0.5191194400900635;118.13899999999997;112.09099999999998;118.053098192;44.0;0.0;0.09911145263479075;-0.3987276572834237;0.3987276572834237;0.09911145263479075;1.2222222222222223;1.7777777777777777;2.2222222222222223;3.05603839622726;230.08821798626082;6.69023444431199;4.833964941448087;4.833964941448087;4.325698502…
87627;5.681851851851851;0.9143518518518521;5.681851851851851;0.9143518518518521;0.5209726320693895;121.18299999999996;110.09499999999997;121.08914935199999;48.0;0.0;0.037293615213884364;-0.3982992065086387;0.3982992065086387;0.037293615213884364;1.1111111111111112;1.5555555555555556;1.8888888888888888;3.2478347337367026;195.5576620543373;6.8533711511285205;5.809401076758503;5.809401076758503;4.21…
393395;12.321944444444444;-4.5910879629629635;12.321944444444444;0.37037037037037024;0.47997552199219046;179.116;174.076;179.03581204;66.0;0.0;0.4179867984784079;-0.39823385322458343;0.4179867984784079;0.39823385322458343;1.1666666666666667;1.75;2.1666666666666665;3.231425013090014;291.94811697570276;9.353371151128522;5.821258968795412;5.821258968795412;5.40970216816285;3.032637952325852;3.032637…
1877776;8.606481481481481;0.06055555555555525;8.606481481481481;0.06055555555555525;0.5414163982954556;123.15499999999999;114.08299999999998;123.068413908;48.0;0.0;0.06821175810162783;-0.3987195429927252;0.3987195429927252;0.06821175810162783;1.4444444444444444;2.2222222222222223;2.6666666666666665;2.936866102336592;197.86256853719752;6.69023444431199;5.041071722634634;5.041071722634634;4.3256985…
30273111;5.568271919879063;0.6487037037037037;5.568271919879063;0.6487037037037037;0.6427492787466836;149.237;134.11699999999996;149.12044948;60.0;0.0;0.03136794784829617;-0.3987285601399221;0.3987285601399221;0.03136794784829617;1.2727272727272727;1.8181818181818181;2.272727272727273;2.8057445316140477;212.81931585565167;8.267584713501616;7.171208396324303;7.171208396324303;5.236382105218448;4.0…
1137413;11.916780045351475;0.023703703703704226;11.916780045351475;0.023703703703704226;0.5933842323034868;197.23700000000002;186.14899999999997;197.084063972;74.0;0.0;0.19252222805406555;-0.3987282320929948;0.3987282320929948;0.19252222805406555;0.8;1.3333333333333333;1.9333333333333333;2.3310506157523108;459.6544432326624;10.673362107437434;8.181750982360123;8.181750982360123;7.270856947829097;…
2835689;10.493631897203326;-0.4305555555555556;10.493631897203326;0.4305555555555556;0.5473422654963029;136.154;128.09;136.063662876;52.0;0.0;0.2481976944691896;-0.39872821951212195;0.39872821951212195;0.2481976944691896;1.2;1.7;2.1;3.003400684579818;240.2879489264805;7.560477932315068;5.372349905601618;5.372349905601618;4.698377302757663;2.852841619467476;2.852841619467476;1.986259238039277;1.98…
615430;5.512314814814815;0.8547222222222224;5.512314814814815;0.8547222222222224;0.5227089081183384;219.025;212.977;218.954497192;42.0;0.0;0.0449211851191235;-0.39787184369980083;0.39787184369980083;0.0449211851191235;1.25;1.875;2.25;3.134861511345448;164.63833891467198;5.983127663125442;4.264715818957356;6.422214110133679;3.8045304526403108;2.3050076402890527;3.3837567858772135;1.521512944722273…
95512;5.583672839506172;0.618055555555556;5.583672839506172;0.618055555555556;0.5297860823199099;127.574;121.526;127.01887687199999;42.0;0.0;0.06349140772126322;-0.3975229646084394;0.3975229646084394;0.06349140772126322;1.25;1.875;2.25;3.134861511345448;164.63833891467198;5.983127663125442;4.264715818957356;5.020644764975811;3.8045304526403108;2.3050076402890527;2.68297211329828;1.521512944722273…
7/2/6358;10.25446523053666;-0.6929629629629628;10.25446523053666;0.019074074074074465;0.302763200523224;188.57;183.53;187.9988697;64.0;0.0;0.2912318076342195;-0.5055256597809292;0.5055256597809292;0.2912318076342195;1.5833333333333333;2.1666666666666665;2.6666666666666665;3.3258841466405995;339.81023714834686;9.300964908321227;5.820939052505747;6.576867998524202;5.519744507803582;2.94471987664874…
348549;12.193703703703704;-0.35416666666666674;12.193703703703704;0.20138888888888906;0.5030676848790228;111.11899999999999;105.071;111.048427412;42.0;0.0;0.14557095782176616;-0.3963602870431622;0.3963602870431622;0.14557095782176616;1.25;1.875;2.25;3.134861511345448;164.63833891467198;5.983127663125442;4.264715818957356;4.264715818957356;3.8045304526403108;2.3050076402890527;2.3050076402890527;1…
2237301;8.356481481481481;0.6064814814814818;8.356481481481481;0.6064814814814818;0.5191194400900635;118.13899999999997;112.09099999999998;118.053098192;44.0;0.0;0.09918817876052927;-0.39869223575277474;0.39869223575277474;0.09918817876052927;1.4444444444444444;2.2222222222222223;2.6666666666666665;3.1192017919205193;247.33821798626082;6.69023444431199;4.833964941448087;4.833964941448087;4.325698…
106-50-3;5.3711111111111105;0.7492592592592595;5.3711111111111105;0.7492592592592595;0.4839273658917496;108.14399999999999;100.07999999999998;108.06874825599999;42.0;0.0;0.031499427610448376;-0.3987267865528651;0.3987267865528651;0.031499427610448376;0.75;1.0;1.25;3.0324555320336755;145.38833891467198;5.983127663125442;4.464101615137755;4.464101615137755;3.787693700234704;2.3987174742355446;2.398…
1885-29-6;8.388425925925926;0.5393518518518521;8.388425925925926;0.5393518518518521;0.5191194400900636;118.139;112.091;118.053098192;44.0;0.0;0.10129139744607399;-0.3976575882185502;0.3976575882185502;0.10129139744607399;1.3333333333333333;2.0;2.4444444444444446;3.1993264386267954;247.33821798626082;6.69023444431199;4.833964941448087;4.833964941448087;4.342535255101096;2.589632201534418;2.5896322…
771608;12.28574074074074;-2.209074074074074;12.28574074074074;1.3690740740740746;0.2826949288533443;183.079;181.063;183.010740164;66.0;0.0;0.2001886813011719;-0.39378643223486753;0.39378643223486753;0.2001886813011719;0.5833333333333334;0.8333333333333334;1.1666666666666667;3.6035674514745475;230.20322477240757;9.464101615137757;5.467172634235762;5.467172634235762;5.464101615137754;2.733586317117…
62-23-7;10.312226001511716;-1.0926870748299315;10.312226001511716;0.04222222222222238;0.5311522869582357;167.11999999999998;162.07999999999998;167.02185764;62.0;0.0;0.33518681796768635;-0.4776392031733409;0.4776392031733409;0.33518681796768635;1.3333333333333333;1.8333333333333333;2.1666666666666665;3.006149833729547;283.68319020476093;9.137828201504693;5.928573139150009;5.928573139150009;5.60906…
121-92-6;10.353148148148149;-1.1678703703703703;10.353148148148149;0.07944444444444398;0.5311522869582357;167.11999999999998;162.07999999999996;167.02185764;62.0;0.0;0.3354372389098325;-0.47763620333687157;0.47763620333687157;0.3354372389098325;1.5;2.1666666666666665;2.6666666666666665;3.121805775248301;304.683190204761;9.137828201504695;5.928573139150009;5.928573139150009;5.6090609052806215;3.08…
552-16-9;10.42175925925926;-1.289537037037037;10.42175925925926;0.2893518518518514;0.5311522869582357;167.11999999999998;162.07999999999996;167.02185764;62.0;0.0;0.3422249668862208;-0.47745480919663447;0.47745480919663447;0.3422249668862208;1.4166666666666667;2.0;2.4166666666666665;3.2670761957037717;300.933190204761;9.137828201504693;5.928573139150008;5.928573139150008;5.625897657686229;3.093836…
100-25-4;10.117781557067271;-0.6074149659863948;10.117781557067271;0.15222222222222181;0.4941192629438992;168.10799999999998;164.076;168.017106608;62.0;0.0;0.269429190579248;-0.258309581839723;0.269429190579248;0.258309581839723;0.8333333333333334;1.0833333333333333;1.25;3.0061498337295465;285.8248996548373;9.137828201504695;5.836821429613871;5.836821429613871;5.6090609052806215;2.998877543886098…
99-96-7;10.23059334845049;-0.9861111111111109;10.23059334845049;0.0740740740740744;0.6102585058580265;138.12199999999999;132.07399999999998;138.031694052;52.0;0.0;0.33518285963636446;-0.507966178790397;0.507966178790397;0.33518285963636446;1.2;1.7;2.1;3.003400684579817;237.53306142431703;7.560477932315068;5.112076558222283;5.112076558222283;4.698377302757663;2.7227049457778083;2.7227049457778083;…
92-92-2;10.648735512723608;-0.8938780759217269;10.648735512723608;0.31451955782312946;0.8047468514889748;198.221;188.14099999999996;198.06807956;74.0;0.0;0.3351789636472346;-0.4776392465898041;0.4776392465898041;0.3351789636472346;0.8;1.3333333333333333;1.8666666666666667;2.3610691472324805;457.6544432326624;10.673362107437434;8.051614308670455;8.051614308670455;7.270856947829096;4.65978175055078…
98-95-3;10.006481481481481;-0.41666666666666696;10.006481481481481;0.13657407407407463;0.4200757446342405;123.11099999999998;118.07099999999997;123.0320284;46.0;0.0;0.2689216270439583;-0.2583096384435056;0.2689216270439583;0.2583096384435056;1.2222222222222223;1.7777777777777777;2.111111111111111;2.981454614041131;207.5576620543373;6.69023444431199;4.650461522375814;4.650461522375814;4.3045304526…
99-99-0;10.117781557067271;-0.4033333333333333;10.117781557067271;0.1440740740740747;0.43791186569144913;137.13799999999998;130.08199999999997;137.047678464;52.0;0.0;0.26894145561733507;-0.25830963621589803;0.26894145561733507;0.25830963621589803;1.3;1.8;2.2;3.0034006845798173;240.2879489264805;7.560477932315068;5.573111253186188;5.573111253186188;4.698377302757663;2.9101223744660083;2.9101223744…
99-65-0;10.158703703703704;-0.6736111111111112;10.158703703703704;0.2738888888888884;0.4941192629438992;168.10799999999998;164.07599999999996;168.017106608;62.0;0.0;0.27580108571268735;-0.258305978673261;0.27580108571268735;0.258305978673261;1.0;1.4166666666666667;1.75;3.121805775248301;306.8248996548373;9.137828201504695;5.836821429613872;5.836821429613872;5.6090609052806215;2.998877543886098;2.…
100-02-7;10.036148904006048;-0.5144444444444445;10.036148904006048;0.015925925925925455;0.47072821158342537;139.10999999999999;134.07;139.02694302;52.0;0.0;0.2691949560161654;-0.5079581647909615;0.5079581647909615;0.2691949560161654;1.3;1.8;2.2;3.0034006845798173;241.67477087439332;7.560477932315068;5.020324848686145;5.020324848686145;4.698377302757663;2.6337291722159875;2.6337291722159875;1.7735…
99-06-9;10.242037037037036;-1.0315740740740742;10.242037037037036;0.02787037037036999;0.6102585058580265;138.12199999999996;132.07399999999998;138.031694052;52.0;0.0;0.33531771366934326;-0.5079396377898676;0.5079396377898676;0.33531771366934326;1.4;2.1;2.5;3.069899265759275;254.78306142431708;7.560477932315068;5.112076558222282;5.112076558222282;4.698377302757663;2.722704945777808;2.7227049457778…
81-20-9;10.44814814814815;-0.34259259259259256;10.44814814814815;0.22916666666666696;0.45584159241690747;151.165;142.093;151.063328528;58.0;0.0;0.2746604533166462;-0.2582922375289795;0.2746604533166462;0.2582922375289795;1.2727272727272727;1.7272727272727273;2.0;3.318913173486669;273.89357423078934;8.430721420318147;6.495760983996562;6.495760983996562;5.125897657686228;3.3327721052763826;3.332772…
99-51-4;10.270003779289492;-0.38249999999999984;10.270003779289492;0.16027777777777819;0.45584159241690747;151.165;142.093;151.063328528;58.0;0.0;0.26920716043895154;-0.25830949246734247;0.26920716043895154;0.25830949246734247;1.2727272727272727;1.9090909090909092;2.3636363636363638;3.1515496683060507;294.14357423078934;8.430721420318147;6.495760983996562;6.495760983996562;5.1090609052806215;3.32…
555-16-8;10.117781557067271;-0.5053741496598638;10.117781557067271;0.004074074074073675;0.36439360856037717;151.12099999999998;146.081;151.02694301999998;56.0;0.0;0.26896874002293986;-0.29789634093335254;0.29789634093335254;0.26896874002293986;1.2727272727272727;1.8181818181818181;2.1818181818181817;3.000886645997868;278.242089776386;8.267584713501616;5.558709812839677;5.558709812839677;5.2363821…
329-71-5;10.178614890400606;-0.8203779289493576;10.178614890400606;0.3860185185185181;0.5485201907500785;184.10699999999997;180.075;184.01202122799998;68.0;0.0;0.3107149538461683;-0.5019192577412589;0.5019192577412589;0.3107149538461683;1.1538461538461537;1.7692307692307692;2.1538461538461537;3.2021054375890703;375.28740254995904;10.008071689507773;6.206684755924203;6.206684755924203;6.0197445078…
528-29-0;10.227314814814815;-0.7796296296296301;10.227314814814815;0.48379629629629606;0.4941192629438992;168.10799999999998;164.07599999999996;168.017106608;62.0;0.0;0.34552849520105905;-0.2580873293823211;0.34552849520105905;0.2580873293823211;0.9166666666666666;1.25;1.5;3.2670761957037717;303.0748996548373;9.137828201504695;5.836821429613871;5.836821429613871;5.625897657686229;3.00486060802980…
100-12-9;10.206110638699924;-0.3894444444444445;10.206110638699924;0.15481481481481518;0.4797851049380659;151.165;142.093;151.063328528;58.0;0.0;0.2689418076963669;-0.2583096362069931;0.2689418076963669;0.2583096362069931;1.3636363636363635;1.9090909090909092;2.272727272727273;2.9138015626758045;253.2994975838911;8.267584713501616;6.280218034372736;6.280218034372736;5.236382105218448;3.4707825462…
121-14-2;10.379537037037037;-0.6602777777777775;10.379537037037037;0.22759259259259212;0.5150434173626992;182.135;176.087;182.032756672;68.0;0.0;0.278670384106092;-0.25830597628015206;0.278670384106092;0.25830597628015206;1.1538461538461537;1.7692307692307692;2.230769230769231;3.267052212361692;374.7553335743196;10.008071689507773;6.759471160424247;6.759471160424247;6.019744507803581;3.4155442105…
99-61-6;10.158703703703704;-0.5347222222222219;10.158703703703704;0.06055555555555503;0.36439360856037717;151.121;146.081;151.02694302;56.0;0.0;0.26964072724846416;-0.2978918489705601;0.2978918489705601;0.26964072724846416;1.4545454545454546;2.1818181818181817;2.727272727272727;3.0995997413346403;295.4920897763861;8.267584713501616;5.558709812839677;5.558709812839677;5.236382105218448;2.934499769…
99-08-1;10.158703703703704;-0.39583333333333304;10.158703703703704;0.15277777777777835;0.4379118656914492;137.138;130.082;137.047678464;52.0;0.0;0.26918728708782313;-0.25830949470105513;0.26918728708782313;0.25830949470105513;1.5;2.2;2.6;3.069899265759275;257.53794892648057;7.560477932315068;5.5731112531861875;5.5731112531861875;4.698377302757663;2.9101223744660083;2.9101223744660083;2.0961132677…
619-50-1;10.902503779289493;-0.5267271352985636;10.902503779289493;0.0484693877551019;0.39230418241368775;181.14699999999996;174.09099999999998;181.037507704;68.0;0.0;0.3373500103780115;-0.4654174757714745;0.4654174757714745;0.3373500103780115;1.3846153846153846;1.9230769230769231;2.3076923076923075;2.934041941115117;330.5021927396972;9.84493498269124;6.889607834113914;6.889607834113914;6.1470657…
51-28-5;10.219537037037037;-0.886574074074074;10.219537037037037;0.4263888888888887;0.5485201907500785;184.107;180.07499999999996;184.012021228;68.0;0.0;0.31706272126633983;-0.5020866322914874;0.5020866322914874;0.31706272126633983;1.1538461538461537;1.7692307692307692;2.230769230769231;3.267052212361692;375.28740254995904;10.008071689507773;6.206684755924205;6.206684755924205;6.019744507803581;3…
554-84-7;10.047592592592592;-0.5558333333333332;10.047592592592592;0.08870370370370328;0.47072821158342537;139.10999999999999;134.06999999999996;139.02694302;52.0;0.0;0.272622151001028;-0.5077002302184715;0.5077002302184715;0.272622151001028;1.5;2.2;2.6;3.069899265759275;258.9247708743934;7.560477932315068;5.020324848686145;5.020324848686145;4.698377302757663;2.6337291722159875;2.6337291722159875…
69-72-7;10.261759259259259;-1.1128703703703702;10.261759259259259;0.06712962962962932;0.6102585058580265;138.12199999999999;132.07399999999998;138.031694052;52.0;0.0;0.33896908736073095;-0.507052890945198;0.507052890945198;0.33896908736073095;1.3;1.9;2.3;3.1529414466808694;254.78306142431708;7.560477932315068;5.112076558222283;5.112076558222283;4.71521405516327;2.7286880099215156;2.72868800992151…
5428-54-6;10.158892668178382;-0.5425;10.158892668178382;0.042407407407407005;0.49199992499635514;153.13699999999997;146.081;153.04259308399998;58.0;0.0;0.272642737878173;-0.507420295760184;0.507420295760184;0.272642737878173;1.5454545454545454;2.1818181818181817;2.6363636363636362;3.1515496683060507;295.73720227422257;8.430721420318148;5.9429745794965205;5.9429745794965205;5.1090609052806215;3.05…
99-57-0;10.132815570672713;-0.5736111111111111;10.132815570672713;0.013148148148148353;0.2717247324132533;154.125;148.077;154.03784205199997;58.0;0.0;0.2712619552517467;-0.505787097481597;0.505787097481597;0.2712619552517467;1.5454545454545454;2.1818181818181817;2.6363636363636362;3.1515496683060507;297.8789117242989;8.430721420318147;5.520324848686146;5.520324848686146;5.1090609052806215;2.83907…
619-72-7;10.123202475434617;-0.49885487528344674;10.123202475434617;0.0037037037037042086;0.44691763298907;148.12099999999998;144.089;148.027277368;54.0;0.0;0.2690126753439409;-0.25830962875333907;0.2690126753439409;0.25830962875333907;1.3636363636363635;1.9090909090909092;2.272727272727273;3.031638968107444;310.2076129967904;8.267584713501616;5.520324848686146;5.520324848686146;5.236382105218448…
586-78-7;10.102475434618292;-0.42416666666666636;10.102475434618292;0.11407407407407444;0.5176565043579057;202.007;197.97499999999997;200.942540468;52.0;0.0;0.26900161129973604;-0.2583096297597775;0.26900161129973604;0.2583096297597775;1.3;1.8;2.2;3.0034006845798173;244.4296583765568;7.560477932315068;4.951075726195414;6.537072265310119;4.698377302757663;2.5991046109706217;3.392102880527974;1.733…
29663-11-4;10.37175925925926;-1.207777777777778;10.37175925925926;0.4467592592592591;0.60162696436169;229.10399999999998;226.07999999999998;228.99709943599998;84.0;0.0;0.3244239918763463;-0.4973069307112213;0.4973069307112213;0.3244239918763463;0.875;1.25;1.5;3.572754538055133;461.8906850873486;12.455665446700477;7.3930446631622635;7.3930446631622635;7.3411117128495;3.644572844389501;3.6445728443…
350-46-9;12.12748299319728;-0.5700000000000003;12.12748299319728;0.09592592592592553;0.4411670783407957;141.10099999999997;137.069;141.022606588;52.0;0.0;0.2691313510706341;-0.25830961550521764;0.2691313510706341;0.25830961550521764;1.3;1.8;2.2;3.0034006845798173;244.4296583765568;7.560477932315068;4.951075726195414;4.951075726195414;4.698377302757663;2.5991046109706217;2.5991046109706217;1.73352…
619-80-7;10.53444822373394;-0.5926870748299315;10.53444822373394;0.05555555555555536;0.5176201644204088;166.13599999999997;160.08799999999997;166.037842052;62.0;0.0;0.2689715324065644;-0.3655994540080142;0.3655994540080142;0.2689715324065644;1.3333333333333333;1.8333333333333333;2.1666666666666665;3.0061498337295465;284.92830270259753;9.137828201504695;6.058709812839677;6.058709812839677;5.609060…
573-56-8;10.219537037037037;-0.9189814814814812;10.219537037037037;0.6720370370370368;0.5485201907500785;184.10699999999997;180.075;184.012021228;68.0;0.0;0.3175497390905027;-0.49731352515788135;0.49731352515788135;0.3175497390905027;1.0769230769230769;1.4615384615384615;1.7692307692307692;3.3454419708109926;343.03740254995904;10.008071689507773;6.206684755924204;6.206684755924204;6.0365812602091…
100-14-1;10.173124527588813;-0.4325283446712018;10.173124527588813;0.09617283950617317;0.38948169603836147;171.583;165.53499999999997;171.008706112;58.0;0.0;0.26894325552886855;-0.2583096361710788;0.26894325552886855;0.2583096361710788;1.3636363636363635;1.9090909090909092;2.272727272727273;2.9138015626758045;257.6480131294878;8.267584713501616;5.658182507381962;6.414111453400417;5.23638210521844…
71022-43-0;10.310925925925925;-0.6527777777777777;10.310925925925925;0.2576851851851849;0.5150434173626991;182.13499999999996;176.08699999999996;182.032756672;68.0;0.0;0.2760667554590684;-0.25830583475435803;0.2760667554590684;0.25830583475435803;1.0;1.3846153846153846;1.6923076923076923;3.2634076130998966;342.50533357431954;10.008071689507773;6.759471160424247;6.759471160424247;6.002907755397974…
100-00-5;10.074697656840513;-0.46197530864197534;10.074697656840513;0.05962962962963014;0.46360210314198946;157.55599999999998;153.52399999999997;156.993056048;52.0;0.0;0.2690274269930105;-0.25830962693941417;0.2690274269930105;0.25830962693941417;1.3;1.8;2.2;3.0034006845798173;244.4296583765568;7.560477932315068;4.951075726195414;5.70700467221387;4.698377302757663;2.5991046109706217;2.9770690839…
619-73-8;10.143610638699926;-0.47107709750566906;10.143610638699926;0.04370370370370402;0.5104912225456048;153.13699999999997;146.081;153.042593084;58.0;0.0;0.26894473997860563;-0.39168039945061844;0.39168039945061844;0.26894473997860563;1.3636363636363635;1.9090909090909092;2.272727272727273;2.9138015626758045;254.89312562732437;8.267584713501616;5.727431629872693;5.727431629872693;5.23638210521…
121-89-1;10.797592592592594;-0.5213888888888882;10.797592592592594;0.05305555555555519;0.381035510605069;165.14799999999997;158.09199999999996;165.042593084;62.0;0.0;0.26965143972823397;-0.29450762837498157;0.29450762837498157;0.26965143972823397;1.5;2.1666666666666665;2.6666666666666665;3.121805775248301;303.5797871570008;9.137828201504695;6.4813595436500515;6.4813595436500515;5.6090609052806215…
350-30-1;12.407575585789871;-0.6553086419753094;12.407575585789871;0.21166666666666623;0.4859048548225686;175.546;172.522;174.983634236;58.0;0.0;0.27062765546603823;-0.2583088651964253;0.27062765546603823;0.2583088651964253;1.5454545454545454;2.1818181818181817;2.6363636363636362;3.1515496683060507;302.6337992264624;8.430721420318147;5.251689930015016;6.007618876033471;5.1090609052806215;2.704753…
577-71-9;10.268425925925925;-0.9187962962962963;10.268425925925925;0.3774999999999997;0.5485201907500785;184.10699999999997;180.07499999999996;184.012021228;68.0;0.0;0.3492234977844873;-0.5076907510399069;0.5076907510399069;0.3492234977844873;1.0769230769230769;1.6153846153846154;2.076923076923077;3.3486590713152182;375.28740254995904;10.008071689507773;6.206684755924204;6.206684755924204;6.01974…
99-54-7;10.168277903754094;-0.5255864197530866;10.168277903754094;0.056111111111110556;0.5065691418971879;192.001;188.97699999999998;190.954083696;58.0;0.0;0.2705217811246272;-0.258308876852088;0.2705217811246272;0.258308876852088;1.2727272727272727;1.9090909090909092;2.3636363636363638;3.1515496683060507;300.6337992264624;8.430721420318147;5.251689930015016;6.763547822051926;5.1090609052806215;2…
88-72-2;10.227314814814815;-0.3796296296296293;10.227314814814815;0.1828703703703709;0.4379118656914492;137.138;130.082;137.047678464;52.0;0.0;0.271791321288604;-0.2583009410225935;0.271791321288604;0.2583009410225935;1.4;2.0;2.4;3.1529414466808694;257.53794892648057;7.560477932315068;5.5731112531861875;5.5731112531861875;4.71521405516327;2.916105438609716;2.916105438609716;2.0435964108163285;2.0…
610-39-9;10.379537037037037;-0.7662962962962965;10.379537037037037;0.46759259259259234;0.5150434173626992;182.135;176.087;182.032756672;68.0;0.0;0.3457937497117952;-0.25808732695395736;0.3457937497117952;0.25808732695395736;1.0769230769230769;1.6153846153846154;2.076923076923077;3.3486590713152182;374.7553335743196;10.008071689507773;6.759471160424247;6.759471160424247;6.019744507803582;3.4155442…
603-71-4;10.559448223733938;-0.32925925925925936;10.559448223733938;0.23666666666666702;0.4736718293555465;165.19199999999998;154.10399999999998;165.078978592;64.0;0.0;0.27468035129598006;-0.2582922352874118;0.27468035129598006;0.2582922352874118;1.1666666666666667;1.5833333333333333;1.9166666666666667;3.3798143363005275;308.2955746418565;9.300964908321225;7.418410714806937;7.418410714806937;5.51…
403-19-0;12.385092592592592;-0.9868518518518521;12.385092592592592;0.3747222222222215;0.4950922738478258;157.1;153.06799999999998;157.017521208;58.0;0.0;0.27213553531989054;-0.5048735103971359;0.5048735103971359;0.27213553531989054;1.5454545454545454;2.1818181818181817;2.6363636363636362;3.1515496683060507;299.8789117242989;8.430721420318147;5.3209390525057465;5.3209390525057465;5.109060905280621…
619-08-9;10.129729150919626;-0.5780555555555558;10.129729150919626;0.014629629629629104;0.5215943500384042;173.555;169.523;172.987970668;58.0;0.0;0.2706924213973176;-0.5063865911644622;0.5063865911644622;0.2706924213973176;1.5454545454545454;2.1818181818181817;2.6363636363636362;3.1515496683060507;299.8789117242989;8.430721420318147;5.3209390525057465;6.076867998524202;5.1090609052806215;2.739378…
121-73-3;10.100061728395062;-0.48027777777777736;10.100061728395062;0.020833333333333925;0.46360210314198946;157.556;153.52399999999997;156.993056048;52.0;0.0;0.2704139797948704;-0.2583088885799244;0.2704139797948704;0.2583088885799244;1.5;2.2;2.6;3.069899265759275;261.67965837655686;7.560477932315068;4.951075726195414;5.707004672213869;4.698377302757663;2.599104610970622;2.9770690839798495;1.736…
619-24-9;10.16522297808012;-0.5269444444444442;10.16522297808012;0.051805555555554994;0.44691763298907;148.121;144.089;148.027277368;54.0;0.0;0.2702478002543203;-0.25830900253179356;0.2702478002543203;0.25830900253179356;1.5454545454545454;2.272727272727273;2.8181818181818183;3.1328426042020197;327.45761299679043;8.267584713501616;5.520324848686146;5.520324848686146;5.236382105218448;2.8837291722…
645-09-0;10.57537037037037;-0.6678703703703703;10.57537037037037;0.13305555555555504;0.5176201644204088;166.13599999999997;160.08799999999997;166.037842052;62.0;0.0;0.2697245923469175;-0.3655958192605748;0.3655958192605748;0.2697245923469175;1.5;2.1666666666666665;2.6666666666666665;3.121805775248301;305.92830270259753;9.137828201504695;6.058709812839677;6.058709812839677;5.6090609052806215;3.152…
619-25-0;10.193000755857899;-0.4869444444444442;10.193000755857899;0.010694444444444784;0.5104912225456048;153.137;146.08099999999996;153.042593084;58.0;0.0;0.26928542082058876;-0.3916760463069349;0.3916760463069349;0.26928542082058876;1.5454545454545454;2.272727272727273;2.8181818181818183;3.0058892189147395;272.1431256273244;8.267584713501616;5.727431629872693;5.727431629872693;5.23638210521844…
534-52-1;10.371759259259258;-0.8657407407407405;10.371759259259258;0.10268518518518555;0.5720654169940127;198.134;192.08599999999998;198.027671292;74.0;0.0;0.31734699518312387;-0.5019019826977436;0.5019019826977436;0.31734699518312387;1.2142857142857142;1.7857142857142858;2.2142857142857144;3.427504477934317;414.78633577032497;10.878315177510851;7.129334486734579;7.129334486734579;6.4304281103265…
700-38-9;10.178614890400604;-0.6162962962962961;10.178614890400604;0.25407407407407345;0.49199992499635525;153.137;146.081;153.042593084;58.0;0.0;0.310209340828814;-0.5020859278766824;0.5020859278766824;0.310209340828814;1.5454545454545454;2.1818181818181817;2.6363636363636362;3.1960696621259204;295.73720227422257;8.430721420318147;5.94297457949652;5.94297457949652;5.1090609052806215;3.0503958388…
836-30-6;10.455689912940995;-0.41041950113378656;10.455689912940995;0.09593673889308851;0.6293026950858532;214.224;204.14399999999995;214.07422756;80.0;0.0;0.2690754395099838;-0.3555204202847742;0.3555204202847742;0.2690754395099838;0.875;1.4375;2.0;2.1433850243200894;480.13176398410815;11.380468888623982;8.459862599134318;8.459862599134318;7.7540201954234895;4.820805976988969;4.820805976988969;3…
585-79-5;10.13787037037037;-0.4258333333333333;10.13787037037037;0.10590277777777812;0.5176565043579057;202.007;197.97499999999997;200.942540468;52.0;0.0;0.27005256878549844;-0.2583090721393398;0.27005256878549844;0.2583090721393398;1.5;2.2;2.6;3.069899265759275;261.67965837655686;7.560477932315068;4.951075726195414;6.537072265310119;4.698377302757663;2.599104610970622;3.3921028805279745;1.736980…
83-41-0;10.379537037037037;-0.3587962962962963;10.379537037037037;0.1990740740740744;0.45584159241690747;151.165;142.093;151.063328528;58.0;0.0;0.2720575142043234;-0.2583007965757644;0.2720575142043234;0.2583007965757644;1.3636363636363635;2.0;2.4545454545454546;3.2735808215375433;294.14357423078934;8.430721420318147;6.495760983996561;6.495760983996561;5.125897657686229;3.332772105276383;3.332772…
2973-19-5;10.261216931216932;-0.5322530864197526;10.261216931216932;0.017962962962962736;0.43785033893797787;187.582;181.534;187.003620732;64.0;0.0;0.26951645054729206;-0.507621015942874;0.507621015942874;0.26951645054729206;1.5833333333333333;2.25;2.75;3.1343002499495434;313.5198400095355;9.137828201504695;6.028045833692294;6.78397477971075;5.647065707741407;3.171210471388352;3.7057329552132012;…
618-80-4;10.223309397833207;-0.6416666666666666;10.223309397833207;0.1303703703703698;0.5692535296523862;208.0;204.976;206.948998316;64.0;0.0;0.27218992217279625;-0.5048212909338881;0.5048212909338881;0.27218992217279625;1.3333333333333333;1.75;2.0833333333333335;3.3065354127490636;316.5602371483468;9.300964908321225;5.621553256325348;7.133411148362257;5.519744507803582;2.845026978558548;3.600955…
83-42-1;10.320895061728395;-0.44324074074074016;10.320895061728395;0.0671296296296302;0.4815186208815348;171.583;165.535;171.008706112;58.0;0.0;0.27328687621160624;-0.25830018748409816;0.27328687621160624;0.25830018748409816;1.5454545454545454;2.1818181818181817;2.6363636363636362;3.273580821537543;298.4920897763861;8.430721420318147;5.873725457005788;6.629654403024243;5.125897657686229;3.0217543…
156-38-7;10.191135204081633;-0.8651020408163264;10.191135204081633;0.00027777777777759916;0.6646940852903368;152.14899999999997;144.08499999999998;152.047344116;58.0;0.0;0.30731479598150774;-0.5079666418720439;0.5079666418720439;0.30731479598150774;1.2727272727272727;1.8181818181818181;2.272727272727273;2.736298072105655;250.5446100817276;8.267584713501616;5.81918333940883;5.81918333940883;5.1815…
305-85-1;10.333926681783824;-0.4823777777777778;10.333926681783824;0.001481481481481861;0.4549977334519809;390.90200000000004;387.878;390.820238956;64.0;0.0;0.2713235814193156;-0.5057209852280149;0.5057209852280149;0.2713235814193156;1.3333333333333333;1.75;2.0833333333333335;3.3065354127490636;316.5602371483468;9.300964908321225;5.621553256325348;9.936549838677994;5.519744507803582;2.84502697855…
2581-34-2;10.25698223733938;-0.4774074074074073;10.25698223733938;0.030370370370370825;0.49199992499635525;153.137;146.081;153.042593084;58.0;0.0;0.2720651284824896;-0.5079477187417502;0.5079477187417502;0.2720651284824896;1.5454545454545454;2.1818181818181817;2.6363636363636362;3.1960696621259204;295.7372022742226;8.430721420318147;5.94297457949652;5.94297457949652;5.1090609052806215;3.050395838…
2042-14-0;10.268425925925927;-0.518796296296296;10.268425925925927;0.050925925925925375;0.49199992499635525;153.137;146.081;153.042593084;58.0;0.0;0.2754916322257237;-0.5076998578541786;0.5076998578541786;0.2754916322257237;1.5454545454545454;2.1818181818181817;2.6363636363636362;3.2322088703054916;295.7372022742226;8.430721420318147;5.94297457949652;5.94297457949652;5.1090609052806215;3.05039583…
99-28-5;10.298926681783824;-0.532777777777778;10.298926681783824;0.0411111111111111;0.6400823746932917;296.90200000000004;293.878;294.847967156;64.0;0.0;0.27146468548138003;-0.5055724388816579;0.5055724388816579;0.27146468548138003;1.3333333333333333;1.75;2.0833333333333335;3.3065354127490636;316.5602371483468;9.300964908321225;5.621553256325348;8.793546334554756;5.519744507803582;2.8450269785585…
618-62-2;10.193641975308642;-0.5438888888888886;10.193641975308642;0.094907407407407;0.5065691418971878;192.00099999999998;188.97699999999998;190.954083696;58.0;0.0;0.27190636362113263;-0.25830813852467277;0.27190636362113263;0.25830813852467277;1.1818181818181819;1.6363636363636365;2.0;3.1860125339283023;280.3837992264624;8.430721420318147;5.251689930015015;6.763547822051925;5.092224152875014;2.…
3819-88-3;12.479088888888889;-0.6197999999999992;12.479088888888889;0.21351851851851822;0.4449561605709069;266.997;263.97299999999996;266.919254556;58.0;0.0;0.2729132702304401;-0.25830761524255125;0.2729132702304401;0.25830761524255125;1.4545454545454546;2.090909090909091;2.5454545454545454;3.1860125339283023;282.3837992264624;8.430721420318147;5.251689930015015;7.4091882211913385;5.0922241528750…
612-25-9;10.275092592592593;-0.5083796296296299;10.275092592592593;0.032407407407406996;0.5104912225456048;153.137;146.081;153.042593084;58.0;0.0;0.27440318366662025;-0.39140946163274615;0.39140946163274615;0.27440318366662025;1.4545454545454546;2.090909090909091;2.5454545454545454;3.121219318886157;272.1431256273244;8.267584713501616;5.727431629872693;5.727431629872693;5.253218857624055;3.085886…
79544-31-3;10.413834089191234;-0.8499074074074073;10.413834089191234;0.2660185185185189;0.5752578719806517;198.13400000000001;192.08599999999996;198.027671292;74.0;0.0;0.34589193124068623;-0.39167597135789073;0.39167597135789073;0.34589193124068623;1.1428571428571428;1.7142857142857142;2.142857142857143;3.3091470364552764;389.66658614642563;10.71517847069432;6.913791537110752;6.913791537110752;6.…
610-15-1;10.643981481481482;-0.7895370370370369;10.643981481481482;0.06712962962962932;0.5176201644204088;166.13599999999997;160.08799999999997;166.037842052;62.0;0.0;0.2816297842873467;-0.36537760682637516;0.36537760682637516;0.2816297842873467;1.4166666666666667;2.0;2.4166666666666665;3.267076195703771;302.17830270259753;9.137828201504695;6.058709812839676;6.058709812839676;5.625897657686229;3.…
612-24-8;10.235092592592592;-0.5708796296296299;10.235092592592592;0.09490740740740788;0.44691763298907;148.121;144.08899999999997;148.027277368;54.0;0.0;0.28656984520700357;-0.25826973373849993;0.28656984520700357;0.25826973373849993;1.4545454545454546;2.090909090909091;2.5454545454545454;3.260535708251687;327.4576129967904;8.267584713501615;5.520324848686146;5.520324848686146;5.253218857624055;…
[truncated: 585 more rows]
